# Supplementary material for: Using integrated geophysics data set to delineate Phetchabun active fault in Thailand
Source: Data Brief. 2020 Apr 22;30:105608. doi: 10.1016/j.dib.2020.105608 (PMC7200228; doi:10.1016/j.dib.2020.105608)
Supplement: Supplementary file 1 [file mmc1.zip]

Archive with 26 entries (22 files):
- ERT Location 1/
- ERT Location 1/2D ERT/
- ERT Location 1/2D ERT/HuaNa Topo.bin
- ERT Location 1/2D ERT/HuaNa Topo.Dat
- ERT Location 1/2D ERT/HuaNa Topo.INV
- ERT Location 1/3D ERT/
- ERT Location 1/3D ERT/Ban-Huana-3D Topo.bin
- ERT Location 1/3D ERT/Ban-Huana-3D Topo.data
- ERT Location 1/3D ERT/Ban-Huana-3D Topo3.ERTprj/
- ERT Location 1/3D ERT/Ban-Huana-3D Topo3.ERTprj/DataInput.data
- ERT Location 1/3D ERT/Ban-Huana-3D Topo3.ERTprj/DataInput_Rho_Iter_1.vwer
- ERT Location 1/3D ERT/Ban-Huana-3D Topo3.ERTprj/DataInput_Rho_Iter_2.vwer
- ERT Location 1/3D ERT/Ban-Huana-3D Topo3.ERTprj/DataInput_Rho_Iter_3.vwer
- ERT Location 1/3D ERT/Ban-Huana-3D Topo3.ERTprj/FullMeshModelInput.vwer
- ERT Location 1/3D ERT/Ban-Huana-3D Topo3.ERTprj/Huana.bmp
- ERT Location 1/3D ERT/Ban-Huana-3D Topo3.ERTprj/Huana1.bmp
- ERT Location 1/3D ERT/Ban-Huana-3D Topo3.ERTprj/Huana2.bmp
- ERT Location 1/3D ERT/Ban-Huana-3D Topo3.ERTprj/Huana3-1.bmp
- ERT Location 1/3D ERT/Ban-Huana-3D Topo3.ERTprj/Huana3.bmp
- ERT Location 1/3D ERT/Ban-Huana-3D Topo3.ERTprj/InvDataOutput.data
- ERT Location 1/3D ERT/Ban-Huana-3D Topo3.ERTprj/InvFullMeshOutput.vwer
- ERT Location 1/3D ERT/Ban-Huana-3D Topo3.ERTprj/InvLog.prg
- ERT Location 1/3D ERT/Ban-Huana-3D Topo3.ERTprj/InvModelOutput.vwer
- ERT Location 1/3D ERT/Ban-Huana-3D Topo3.ERTprj/InvScript.txt
- ERT Location 1/3D ERT/Ban-Huana-3D Topo3.ERTprj/Progress.txt
- ERT Location 1/3D ERT/Ban-Huana-3D Topo3.ERTprj/script file.ohm
