# Supplementary material for: Using integrated geophysics data set to delineate Phetchabun active fault in Thailand
Source: Data Brief. 2020 Apr 22;30:105608. doi: 10.1016/j.dib.2020.105608 (PMC7200228; doi:10.1016/j.dib.2020.105608)
Supplement: Supplementary file 1 [file mmc1.zip › ERT Location 1/2D ERT/HuaNa Topo.Dat]

HuaNa Topo.bin
         3.00
11
3
Type of measurement (0=app. resistivity,1=resistance)
0
528
 2
0
4  3.00 -0.05 0.00  0.00 6.00  -0.10 9.00  -0.13 38.04 
4  3.00 -0.05 0.00  0.00 9.00  -0.13 12.00  -0.05 50.31 
4  3.00 -0.05 0.00  0.00 12.00  -0.05 15.00  0.05 49.99 
4  3.00 -0.05 0.00  0.00 15.00  0.05 18.00  0.13 58.24 
4  3.00 -0.05 0.00  0.00 18.00  0.13 21.00  0.11 61.04 
4  3.00 -0.05 0.00  0.00 21.00  0.11 24.00  -0.04 84.59 
4  12.00 -0.05 0.00  0.00 24.00  -0.04 36.00  0.20 133.32 
4  12.00 -0.05 0.00  0.00 27.00  -0.19 39.00  0.35 147.38 
4  12.00 -0.05 0.00  0.00 30.00  -0.07 42.00  0.37 159.44 
4  12.00 -0.05 0.00  0.00 33.00  0.03 45.00  0.46 164.80 
4  12.00 -0.05 0.00  0.00 39.00  0.35 51.00  0.42 179.11 
4  12.00 -0.05 0.00  0.00 45.00  0.46 57.00  -1.00 187.05 
4  12.00 -0.05 0.00  0.00 51.00  0.42 63.00  -2.58 167.21 
4  12.00 -0.05 0.00  0.00 57.00  -1.00 69.00  -3.60 166.09 
4  12.00 -0.05 0.00  0.00 63.00  -2.58 75.00  -4.28 165.76 
4  6.00 -0.10 3.00  -0.05 9.00  -0.13 12.00  -0.05 48.62 
4  6.00 -0.10 3.00  -0.05 12.00  -0.05 15.00  0.05 49.26 
4  6.00 -0.10 3.00  -0.05 15.00  0.05 18.00  0.13 60.09 
4  6.00 -0.10 3.00  -0.05 18.00  0.13 21.00  0.11 65.30 
4  6.00 -0.10 3.00  -0.05 21.00  0.11 24.00  -0.04 91.76 
4  6.00 -0.10 3.00  -0.05 24.00  -0.04 27.00  -0.19 103.89 
4  15.00 0.05 3.00  -0.05 27.00  -0.19 39.00  0.35 127.00 
4  15.00 0.05 3.00  -0.05 30.00  -0.07 42.00  0.37 142.13 
4  15.00 0.05 3.00  -0.05 33.00  0.03 45.00  0.46 150.50 
4  15.00 0.05 3.00  -0.05 36.00  0.20 48.00  0.56 153.39 
4  15.00 0.05 3.00  -0.05 42.00  0.37 54.00  -0.14 176.98 
4  15.00 0.05 3.00  -0.05 48.00  0.56 60.00  -1.76 175.15 
4  15.00 0.05 3.00  -0.05 54.00  -0.14 66.00  -3.11 169.87 
4  15.00 0.05 3.00  -0.05 60.00  -1.76 72.00  -4.07 167.95 
4  15.00 0.05 3.00  -0.05 66.00  -3.11 78.00  -4.35 152.29 
4  9.00 -0.13 6.00  -0.10 12.00  -0.05 15.00  0.05 49.46 
4  9.00 -0.13 6.00  -0.10 15.00  0.05 18.00  0.13 66.73 
4  9.00 -0.13 6.00  -0.10 18.00  0.13 21.00  0.11 79.37 
4  9.00 -0.13 6.00  -0.10 21.00  0.11 24.00  -0.04 117.93 
4  9.00 -0.13 6.00  -0.10 24.00  -0.04 27.00  -0.19 138.06 
4  9.00 -0.13 6.00  -0.10 27.00  -0.19 30.00  -0.07 153.51 
4  18.00 0.13 6.00  -0.10 30.00  -0.07 42.00  0.37 119.90 
4  18.00 0.13 6.00  -0.10 33.00  0.03 45.00  0.46 130.32 
4  18.00 0.13 6.00  -0.10 36.00  0.20 48.00  0.56 135.09 
4  18.00 0.13 6.00  -0.10 39.00  0.35 51.00  0.42 150.92 
4  18.00 0.13 6.00  -0.10 45.00  0.46 57.00  -1.00 166.14 
4  18.00 0.13 6.00  -0.10 51.00  0.42 63.00  -2.58 154.30 
4  18.00 0.13 6.00  -0.10 57.00  -1.00 69.00  -3.60 157.84 
4  18.00 0.13 6.00  -0.10 63.00  -2.58 75.00  -4.28 161.53 
4  18.00 0.13 6.00  -0.10 69.00  -3.60 81.00  -4.41 134.38 
4  12.00 -0.05 9.00  -0.13 15.00  0.05 18.00  0.13 39.18 
4  12.00 -0.05 9.00  -0.13 18.00  0.13 21.00  0.11 54.21 
4  12.00 -0.05 9.00  -0.13 21.00  0.11 24.00  -0.04 88.28 
4  12.00 -0.05 9.00  -0.13 24.00  -0.04 27.00  -0.19 110.48 
4  12.00 -0.05 9.00  -0.13 27.00  -0.19 30.00  -0.07 128.25 
4  12.00 -0.05 9.00  -0.13 30.00  -0.07 33.00  0.03 157.66 
4  21.00 0.11 9.00  -0.13 33.00  0.03 45.00  0.46 103.73 
4  21.00 0.11 9.00  -0.13 36.00  0.20 48.00  0.56 108.64 
4  21.00 0.11 9.00  -0.13 39.00  0.35 51.00  0.42 122.74 
4  21.00 0.11 9.00  -0.13 42.00  0.37 54.00  -0.14 132.42 
4  21.00 0.11 9.00  -0.13 48.00  0.56 60.00  -1.76 137.48 
4  21.00 0.11 9.00  -0.13 54.00  -0.14 66.00  -3.11 137.62 
4  21.00 0.11 9.00  -0.13 60.00  -1.76 72.00  -4.07 139.73 
4  21.00 0.11 9.00  -0.13 66.00  -3.11 78.00  -4.35 129.87 
4  21.00 0.11 9.00  -0.13 72.00  -4.07 84.00  -4.47 98.50 
4  15.00 0.05 12.00  -0.05 18.00  0.13 21.00  0.11 31.49 
4  15.00 0.05 12.00  -0.05 21.00  0.11 24.00  -0.04 49.09 
4  15.00 0.05 12.00  -0.05 24.00  -0.04 27.00  -0.19 65.16 
4  15.00 0.05 12.00  -0.05 27.00  -0.19 30.00  -0.07 79.10 
4  15.00 0.05 12.00  -0.05 30.00  -0.07 33.00  0.03 100.34 
4  15.00 0.05 12.00  -0.05 33.00  0.03 36.00  0.20 118.55 
4  24.00 -0.04 12.00  -0.05 36.00  0.20 48.00  0.56 101.29 
4  24.00 -0.04 12.00  -0.05 39.00  0.35 51.00  0.42 113.97 
4  24.00 -0.04 12.00  -0.05 42.00  0.37 54.00  -0.14 123.32 
4  24.00 -0.04 12.00  -0.05 45.00  0.46 57.00  -1.00 129.54 
4  24.00 -0.04 12.00  -0.05 51.00  0.42 63.00  -2.58 123.90 
4  24.00 -0.04 12.00  -0.05 57.00  -1.00 69.00  -3.60 128.95 
4  24.00 -0.04 12.00  -0.05 63.00  -2.58 75.00  -4.28 134.38 
4  24.00 -0.04 12.00  -0.05 69.00  -3.60 81.00  -4.41 113.52 
4  24.00 -0.04 12.00  -0.05 75.00  -4.28 87.00  -4.63 82.73 
4  18.00 0.13 15.00  0.05 21.00  0.11 24.00  -0.04 43.46 
4  18.00 0.13 15.00  0.05 24.00  -0.04 27.00  -0.19 54.56 
4  18.00 0.13 15.00  0.05 27.00  -0.19 30.00  -0.07 65.28 
4  18.00 0.13 15.00  0.05 30.00  -0.07 33.00  0.03 82.45 
4  18.00 0.13 15.00  0.05 33.00  0.03 36.00  0.20 98.45 
4  18.00 0.13 15.00  0.05 36.00  0.20 39.00  0.35 88.60 
4  27.00 -0.19 15.00  0.05 39.00  0.35 51.00  0.42 114.84 
4  27.00 -0.19 15.00  0.05 42.00  0.37 54.00  -0.14 124.83 
4  27.00 -0.19 15.00  0.05 45.00  0.46 57.00  -1.00 131.73 
4  27.00 -0.19 15.00  0.05 48.00  0.56 60.00  -1.76 132.82 
4  27.00 -0.19 15.00  0.05 54.00  -0.14 66.00  -3.11 134.33 
4  27.00 -0.19 15.00  0.05 60.00  -1.76 72.00  -4.07 137.45 
4  27.00 -0.19 15.00  0.05 66.00  -3.11 78.00  -4.35 129.07 
4  27.00 -0.19 15.00  0.05 72.00  -4.07 84.00  -4.47 98.61 
4  27.00 -0.19 15.00  0.05 78.00  -4.35 90.00  -4.68 79.13 
4  21.00 0.11 18.00  0.13 24.00  -0.04 27.00  -0.19 43.91 
4  21.00 0.11 18.00  0.13 27.00  -0.19 30.00  -0.07 53.99 
4  21.00 0.11 18.00  0.13 30.00  -0.07 33.00  0.03 68.02 
4  21.00 0.11 18.00  0.13 33.00  0.03 36.00  0.20 82.59 
4  21.00 0.11 18.00  0.13 36.00  0.20 39.00  0.35 75.16 
4  21.00 0.11 18.00  0.13 39.00  0.35 42.00  0.37 82.35 
4  30.00 -0.07 18.00  0.13 42.00  0.37 54.00  -0.14 125.29 
4  30.00 -0.07 18.00  0.13 45.00  0.46 57.00  -1.00 132.86 
4  30.00 -0.07 18.00  0.13 48.00  0.56 60.00  -1.76 135.45 
4  30.00 -0.07 18.00  0.13 51.00  0.42 63.00  -2.58 130.49 
4  30.00 -0.07 18.00  0.13 57.00  -1.00 69.00  -3.60 137.29 
4  30.00 -0.07 18.00  0.13 63.00  -2.58 75.00  -4.28 144.93 
4  30.00 -0.07 18.00  0.13 69.00  -3.60 81.00  -4.41 123.75 
4  30.00 -0.07 18.00  0.13 75.00  -4.28 87.00  -4.63 90.78 
4  30.00 -0.07 18.00  0.13 81.00  -4.41 93.00  -4.79 79.03 
4  24.00 -0.04 21.00  0.11 27.00  -0.19 30.00  -0.07 65.53 
4  24.00 -0.04 21.00  0.11 30.00  -0.07 33.00  0.03 80.51 
4  24.00 -0.04 21.00  0.11 33.00  0.03 36.00  0.20 102.05 
4  24.00 -0.04 21.00  0.11 36.00  0.20 39.00  0.35 94.83 
4  24.00 -0.04 21.00  0.11 39.00  0.35 42.00  0.37 103.96 
4  24.00 -0.04 21.00  0.11 42.00  0.37 45.00  0.46 120.73 
4  33.00 0.03 21.00  0.11 45.00  0.46 57.00  -1.00 138.93 
4  33.00 0.03 21.00  0.11 48.00  0.56 60.00  -1.76 143.70 
4  33.00 0.03 21.00  0.11 51.00  0.42 63.00  -2.58 139.12 
4  33.00 0.03 21.00  0.11 54.00  -0.14 66.00  -3.11 147.79 
4  33.00 0.03 21.00  0.11 60.00  -1.76 72.00  -4.07 153.36 
4  33.00 0.03 21.00  0.11 66.00  -3.11 78.00  -4.35 146.48 
4  33.00 0.03 21.00  0.11 72.00  -4.07 84.00  -4.47 113.18 
4  33.00 0.03 21.00  0.11 78.00  -4.35 90.00  -4.68 91.43 
4  33.00 0.03 21.00  0.11 84.00  -4.47 96.00  -4.82 84.25 
4  27.00 -0.19 24.00  -0.04 30.00  -0.07 33.00  0.03 69.71 
4  27.00 -0.19 24.00  -0.04 33.00  0.03 36.00  0.20 96.34 
4  27.00 -0.19 24.00  -0.04 36.00  0.20 39.00  0.35 95.18 
4  27.00 -0.19 24.00  -0.04 39.00  0.35 42.00  0.37 105.94 
4  27.00 -0.19 24.00  -0.04 42.00  0.37 45.00  0.46 122.56 
4  27.00 -0.19 24.00  -0.04 45.00  0.46 48.00  0.56 135.50 
4  36.00 0.20 24.00  -0.04 48.00  0.56 60.00  -1.76 135.81 
4  36.00 0.20 24.00  -0.04 51.00  0.42 63.00  -2.58 133.45 
4  36.00 0.20 24.00  -0.04 54.00  -0.14 66.00  -3.11 143.32 
4  36.00 0.20 24.00  -0.04 57.00  -1.00 69.00  -3.60 144.28 
4  36.00 0.20 24.00  -0.04 63.00  -2.58 75.00  -4.28 156.32 
4  36.00 0.20 24.00  -0.04 69.00  -3.60 81.00  -4.41 136.07 
4  36.00 0.20 24.00  -0.04 75.00  -4.28 87.00  -4.63 100.85 
4  36.00 0.20 24.00  -0.04 81.00  -4.41 93.00  -4.79 88.61 
4  36.00 0.20 24.00  -0.04 87.00  -4.63 99.00  -4.88 81.52 
4  30.00 -0.07 27.00  -0.19 33.00  0.03 36.00  0.20 92.14 
4  30.00 -0.07 27.00  -0.19 36.00  0.20 39.00  0.35 94.22 
4  30.00 -0.07 27.00  -0.19 39.00  0.35 42.00  0.37 104.06 
4  30.00 -0.07 27.00  -0.19 42.00  0.37 45.00  0.46 117.80 
4  30.00 -0.07 27.00  -0.19 45.00  0.46 48.00  0.56 127.35 
4  30.00 -0.07 27.00  -0.19 48.00  0.56 51.00  0.42 144.37 
4  39.00 0.35 27.00  -0.19 51.00  0.42 63.00  -2.58 111.60 
4  39.00 0.35 27.00  -0.19 54.00  -0.14 66.00  -3.11 122.36 
4  39.00 0.35 27.00  -0.19 57.00  -1.00 69.00  -3.60 125.05 
4  39.00 0.35 27.00  -0.19 60.00  -1.76 72.00  -4.07 132.81 
4  39.00 0.35 27.00  -0.19 66.00  -3.11 78.00  -4.35 131.88 
4  39.00 0.35 27.00  -0.19 72.00  -4.07 84.00  -4.47 104.28 
4  39.00 0.35 27.00  -0.19 78.00  -4.35 90.00  -4.68 85.42 
4  39.00 0.35 27.00  -0.19 84.00  -4.47 96.00  -4.82 79.76 
4  39.00 0.35 27.00  -0.19 90.00  -4.68 102.00  -4.92 73.17 
4  33.00 0.03 30.00  -0.07 36.00  0.20 39.00  0.35 93.27 
4  33.00 0.03 30.00  -0.07 39.00  0.35 42.00  0.37 111.55 
4  33.00 0.03 30.00  -0.07 42.00  0.37 45.00  0.46 126.60 
4  33.00 0.03 30.00  -0.07 45.00  0.46 48.00  0.56 133.67 
4  33.00 0.03 30.00  -0.07 48.00  0.56 51.00  0.42 154.41 
4  33.00 0.03 30.00  -0.07 51.00  0.42 54.00  -0.14 134.99 
4  42.00 0.37 30.00  -0.07 54.00  -0.14 66.00  -3.11 103.18 
4  42.00 0.37 30.00  -0.07 57.00  -1.00 69.00  -3.60 106.96 
4  42.00 0.37 30.00  -0.07 60.00  -1.76 72.00  -4.07 115.15 
4  42.00 0.37 30.00  -0.07 63.00  -2.58 75.00  -4.28 122.28 
4  42.00 0.37 30.00  -0.07 69.00  -3.60 81.00  -4.41 110.30 
4  42.00 0.37 30.00  -0.07 75.00  -4.28 87.00  -4.63 83.25 
4  42.00 0.37 30.00  -0.07 81.00  -4.41 93.00  -4.79 74.24 
4  42.00 0.37 30.00  -0.07 87.00  -4.63 99.00  -4.88 69.41 
4  42.00 0.37 30.00  -0.07 93.00  -4.79 105.00  -4.98 61.13 
4  36.00 0.20 33.00  0.03 39.00  0.35 42.00  0.37 77.49 
4  36.00 0.20 33.00  0.03 42.00  0.37 45.00  0.46 98.41 
4  36.00 0.20 33.00  0.03 45.00  0.46 48.00  0.56 103.38 
4  36.00 0.20 33.00  0.03 48.00  0.56 51.00  0.42 126.10 
4  36.00 0.20 33.00  0.03 51.00  0.42 54.00  -0.14 113.76 
4  36.00 0.20 33.00  0.03 54.00  -0.14 57.00  -1.00 134.55 
4  45.00 0.46 33.00  0.03 57.00  -1.00 69.00  -3.60 90.99 
4  45.00 0.46 33.00  0.03 60.00  -1.76 72.00  -4.07 98.95 
4  45.00 0.46 33.00  0.03 63.00  -2.58 75.00  -4.28 106.42 
4  45.00 0.46 33.00  0.03 66.00  -3.11 78.00  -4.35 102.51 
4  45.00 0.46 33.00  0.03 72.00  -4.07 84.00  -4.47 82.96 
4  45.00 0.46 33.00  0.03 78.00  -4.35 90.00  -4.68 68.94 
4  45.00 0.46 33.00  0.03 84.00  -4.47 96.00  -4.82 65.42 
4  45.00 0.46 33.00  0.03 90.00  -4.68 102.00  -4.92 60.65 
4  45.00 0.46 33.00  0.03 96.00  -4.82 108.00  -5.01 52.89 
4  39.00 0.35 36.00  0.20 42.00  0.37 45.00  0.46 64.62 
4  39.00 0.35 36.00  0.20 45.00  0.46 48.00  0.56 64.91 
4  39.00 0.35 36.00  0.20 48.00  0.56 51.00  0.42 82.53 
4  39.00 0.35 36.00  0.20 51.00  0.42 54.00  -0.14 76.85 
4  39.00 0.35 36.00  0.20 54.00  -0.14 57.00  -1.00 91.77 
4  39.00 0.35 36.00  0.20 57.00  -1.00 60.00  -1.76 89.07 
4  48.00 0.56 36.00  0.20 60.00  -1.76 72.00  -4.07 86.48 
4  48.00 0.56 36.00  0.20 63.00  -2.58 75.00  -4.28 93.90 
4  48.00 0.56 36.00  0.20 66.00  -3.11 78.00  -4.35 90.92 
4  48.00 0.56 36.00  0.20 69.00  -3.60 81.00  -4.41 86.69 
4  48.00 0.56 36.00  0.20 75.00  -4.28 87.00  -4.63 65.98 
4  48.00 0.56 36.00  0.20 81.00  -4.41 93.00  -4.79 59.48 
4  48.00 0.56 36.00  0.20 87.00  -4.63 99.00  -4.88 56.37 
4  48.00 0.56 36.00  0.20 93.00  -4.79 105.00  -4.98 50.28 
4  48.00 0.56 36.00  0.20 99.00  -4.88 111.00  -5.04 49.02 
4  42.00 0.37 39.00  0.35 45.00  0.46 48.00  0.56 50.83 
4  42.00 0.37 39.00  0.35 48.00  0.56 51.00  0.42 68.62 
4  42.00 0.37 39.00  0.35 51.00  0.42 54.00  -0.14 66.98 
4  42.00 0.37 39.00  0.35 54.00  -0.14 57.00  -1.00 81.12 
4  42.00 0.37 39.00  0.35 57.00  -1.00 60.00  -1.76 79.10 
4  42.00 0.37 39.00  0.35 60.00  -1.76 63.00  -2.58 79.85 
4  51.00 0.42 39.00  0.35 63.00  -2.58 75.00  -4.28 81.60 
4  51.00 0.42 39.00  0.35 66.00  -3.11 78.00  -4.35 80.03 
4  51.00 0.42 39.00  0.35 69.00  -3.60 81.00  -4.41 77.09 
4  51.00 0.42 39.00  0.35 72.00  -4.07 84.00  -4.47 66.17 
4  51.00 0.42 39.00  0.35 78.00  -4.35 90.00  -4.68 55.65 
4  51.00 0.42 39.00  0.35 84.00  -4.47 96.00  -4.82 53.55 
4  51.00 0.42 39.00  0.35 90.00  -4.68 102.00  -4.92 50.69 
4  51.00 0.42 39.00  0.35 96.00  -4.82 108.00  -5.01 44.70 
4  51.00 0.42 39.00  0.35 102.00  -4.92 114.00  -5.07 44.31 
4  45.00 0.46 42.00  0.37 48.00  0.56 51.00  0.42 63.80 
4  45.00 0.46 42.00  0.37 51.00  0.42 54.00  -0.14 62.54 
4  45.00 0.46 42.00  0.37 54.00  -0.14 57.00  -1.00 75.89 
4  45.00 0.46 42.00  0.37 57.00  -1.00 60.00  -1.76 74.67 
4  45.00 0.46 42.00  0.37 60.00  -1.76 63.00  -2.58 75.98 
4  45.00 0.46 42.00  0.37 63.00  -2.58 66.00  -3.11 95.26 
4  54.00 -0.14 42.00  0.37 66.00  -3.11 78.00  -4.35 65.04 
4  54.00 -0.14 42.00  0.37 69.00  -3.60 81.00  -4.41 63.27 
4  54.00 -0.14 42.00  0.37 72.00  -4.07 84.00  -4.47 54.60 
4  54.00 -0.14 42.00  0.37 75.00  -4.28 87.00  -4.63 49.02 
4  54.00 -0.14 42.00  0.37 81.00  -4.41 93.00  -4.79 45.18 
4  54.00 -0.14 42.00  0.37 87.00  -4.63 99.00  -4.88 43.87 
4  54.00 -0.14 42.00  0.37 93.00  -4.79 105.00  -4.98 39.74 
4  54.00 -0.14 42.00  0.37 99.00  -4.88 111.00  -5.04 39.51 
4  54.00 -0.14 42.00  0.37 105.00  -4.98 117.00  -5.11 38.10 
4  48.00 0.56 45.00  0.46 51.00  0.42 54.00  -0.14 55.67 
4  48.00 0.56 45.00  0.46 54.00  -0.14 57.00  -1.00 67.83 
4  48.00 0.56 45.00  0.46 57.00  -1.00 60.00  -1.76 68.30 
4  48.00 0.56 45.00  0.46 60.00  -1.76 63.00  -2.58 70.07 
4  48.00 0.56 45.00  0.46 63.00  -2.58 66.00  -3.11 86.53 
4  48.00 0.56 45.00  0.46 66.00  -3.11 69.00  -3.60 85.38 
4  57.00 -1.00 45.00  0.46 69.00  -3.60 81.00  -4.41 55.14 
4  57.00 -1.00 45.00  0.46 72.00  -4.07 84.00  -4.47 47.27 
4  57.00 -1.00 45.00  0.46 75.00  -4.28 87.00  -4.63 42.14 
4  57.00 -1.00 45.00  0.46 78.00  -4.35 90.00  -4.68 39.81 
4  57.00 -1.00 45.00  0.46 84.00  -4.47 96.00  -4.82 38.91 
4  57.00 -1.00 45.00  0.46 90.00  -4.68 102.00  -4.92 37.60 
4  57.00 -1.00 45.00  0.46 96.00  -4.82 108.00  -5.01 33.61 
4  57.00 -1.00 45.00  0.46 102.00  -4.92 114.00  -5.07 33.77 
4  57.00 -1.00 45.00  0.46 108.00  -5.01 120.00  -5.23 33.16 
4  51.00 0.42 48.00  0.56 54.00  -0.14 57.00  -1.00 47.25 
4  51.00 0.42 48.00  0.56 57.00  -1.00 60.00  -1.76 50.46 
4  51.00 0.42 48.00  0.56 60.00  -1.76 63.00  -2.58 53.68 
4  51.00 0.42 48.00  0.56 63.00  -2.58 66.00  -3.11 67.21 
4  51.00 0.42 48.00  0.56 66.00  -3.11 69.00  -3.60 66.79 
4  51.00 0.42 48.00  0.56 69.00  -3.60 72.00  -4.07 75.04 
4  60.00 -1.76 48.00  0.56 72.00  -4.07 84.00  -4.47 40.82 
4  60.00 -1.76 48.00  0.56 75.00  -4.28 87.00  -4.63 36.24 
4  60.00 -1.76 48.00  0.56 78.00  -4.35 90.00  -4.68 34.27 
4  60.00 -1.76 48.00  0.56 81.00  -4.41 93.00  -4.79 33.48 
4  60.00 -1.76 48.00  0.56 87.00  -4.63 99.00  -4.88 32.96 
4  60.00 -1.76 48.00  0.56 93.00  -4.79 105.00  -4.98 30.31 
4  60.00 -1.76 48.00  0.56 99.00  -4.88 111.00  -5.04 30.31 
4  60.00 -1.76 48.00  0.56 105.00  -4.98 117.00  -5.11 29.47 
4  60.00 -1.76 48.00  0.56 111.00  -5.04 123.00  -5.28 28.06 
4  54.00 -0.14 51.00  0.42 57.00  -1.00 60.00  -1.76 39.39 
4  54.00 -0.14 51.00  0.42 60.00  -1.76 63.00  -2.58 42.15 
4  54.00 -0.14 51.00  0.42 63.00  -2.58 66.00  -3.11 49.92 
4  54.00 -0.14 51.00  0.42 66.00  -3.11 69.00  -3.60 49.42 
4  54.00 -0.14 51.00  0.42 69.00  -3.60 72.00  -4.07 54.21 
4  54.00 -0.14 51.00  0.42 72.00  -4.07 75.00  -4.28 45.25 
4  63.00 -2.58 51.00  0.42 75.00  -4.28 87.00  -4.63 31.08 
4  63.00 -2.58 51.00  0.42 78.00  -4.35 90.00  -4.68 29.63 
4  63.00 -2.58 51.00  0.42 81.00  -4.41 93.00  -4.79 29.13 
4  63.00 -2.58 51.00  0.42 84.00  -4.47 96.00  -4.82 29.50 
4  63.00 -2.58 51.00  0.42 90.00  -4.68 102.00  -4.92 29.00 
4  63.00 -2.58 51.00  0.42 96.00  -4.82 108.00  -5.01 26.18 
4  63.00 -2.58 51.00  0.42 102.00  -4.92 114.00  -5.07 26.55 
4  63.00 -2.58 51.00  0.42 108.00  -5.01 120.00  -5.23 26.24 
4  63.00 -2.58 51.00  0.42 114.00  -5.07 126.00  -5.44 25.42 
4  57.00 -1.00 54.00  -0.14 60.00  -1.76 63.00  -2.58 43.02 
4  57.00 -1.00 54.00  -0.14 63.00  -2.58 66.00  -3.11 50.91 
4  57.00 -1.00 54.00  -0.14 66.00  -3.11 69.00  -3.60 52.23 
4  57.00 -1.00 54.00  -0.14 69.00  -3.60 72.00  -4.07 57.40 
4  57.00 -1.00 54.00  -0.14 72.00  -4.07 75.00  -4.28 48.03 
4  57.00 -1.00 54.00  -0.14 75.00  -4.28 78.00  -4.35 39.48 
4  66.00 -3.11 54.00  -0.14 78.00  -4.35 90.00  -4.68 28.85 
4  66.00 -3.11 54.00  -0.14 81.00  -4.41 93.00  -4.79 28.35 
4  66.00 -3.11 54.00  -0.14 84.00  -4.47 96.00  -4.82 28.79 
4  66.00 -3.11 54.00  -0.14 87.00  -4.63 99.00  -4.88 28.45 
4  66.00 -3.11 54.00  -0.14 93.00  -4.79 105.00  -4.98 26.47 
4  66.00 -3.11 54.00  -0.14 99.00  -4.88 111.00  -5.04 26.84 
4  66.00 -3.11 54.00  -0.14 105.00  -4.98 117.00  -5.11 26.33 
4  66.00 -3.11 54.00  -0.14 111.00  -5.04 123.00  -5.28 25.17 
4  66.00 -3.11 54.00  -0.14 117.00  -5.11 129.00  -5.49 26.06 
4  60.00 -1.76 57.00  -1.00 63.00  -2.58 66.00  -3.11 38.91 
4  60.00 -1.76 57.00  -1.00 66.00  -3.11 69.00  -3.60 41.70 
4  60.00 -1.76 57.00  -1.00 69.00  -3.60 72.00  -4.07 48.86 
4  60.00 -1.76 57.00  -1.00 72.00  -4.07 75.00  -4.28 41.47 
4  60.00 -1.76 57.00  -1.00 75.00  -4.28 78.00  -4.35 34.63 
4  60.00 -1.76 57.00  -1.00 78.00  -4.35 81.00  -4.41 32.56 
4  69.00 -3.60 57.00  -1.00 81.00  -4.41 93.00  -4.79 26.25 
4  69.00 -3.60 57.00  -1.00 84.00  -4.47 96.00  -4.82 26.90 
4  69.00 -3.60 57.00  -1.00 87.00  -4.63 99.00  -4.88 26.80 
4  69.00 -3.60 57.00  -1.00 90.00  -4.68 102.00  -4.92 27.04 
4  69.00 -3.60 57.00  -1.00 96.00  -4.82 108.00  -5.01 24.64 
4  69.00 -3.60 57.00  -1.00 102.00  -4.92 114.00  -5.07 25.23 
4  69.00 -3.60 57.00  -1.00 108.00  -5.01 120.00  -5.23 25.09 
4  69.00 -3.60 57.00  -1.00 114.00  -5.07 126.00  -5.44 24.20 
4  69.00 -3.60 57.00  -1.00 120.00  -5.23 132.00  -5.40 26.25 
4  63.00 -2.58 60.00  -1.76 66.00  -3.11 69.00  -3.60 29.57 
4  63.00 -2.58 60.00  -1.76 69.00  -3.60 72.00  -4.07 37.61 
4  63.00 -2.58 60.00  -1.76 72.00  -4.07 75.00  -4.28 33.10 
4  63.00 -2.58 60.00  -1.76 75.00  -4.28 78.00  -4.35 28.30 
4  63.00 -2.58 60.00  -1.76 78.00  -4.35 81.00  -4.41 26.98 
4  63.00 -2.58 60.00  -1.76 81.00  -4.41 84.00  -4.47 24.44 
4  72.00 -4.07 60.00  -1.76 84.00  -4.47 96.00  -4.82 25.56 
4  72.00 -4.07 60.00  -1.76 87.00  -4.63 99.00  -4.88 25.67 
4  72.00 -4.07 60.00  -1.76 90.00  -4.68 102.00  -4.92 26.06 
4  72.00 -4.07 60.00  -1.76 93.00  -4.79 105.00  -4.98 24.34 
4  72.00 -4.07 60.00  -1.76 99.00  -4.88 111.00  -5.04 24.88 
4  72.00 -4.07 60.00  -1.76 105.00  -4.98 117.00  -5.11 24.56 
4  72.00 -4.07 60.00  -1.76 111.00  -5.04 123.00  -5.28 23.37 
4  72.00 -4.07 60.00  -1.76 117.00  -5.11 129.00  -5.49 24.09 
4  72.00 -4.07 60.00  -1.76 123.00  -5.28 135.00  -5.57 27.50 
4  66.00 -3.11 63.00  -2.58 69.00  -3.60 72.00  -4.07 47.24 
4  66.00 -3.11 63.00  -2.58 72.00  -4.07 75.00  -4.28 38.57 
4  66.00 -3.11 63.00  -2.58 75.00  -4.28 78.00  -4.35 32.15 
4  66.00 -3.11 63.00  -2.58 78.00  -4.35 81.00  -4.41 29.78 
4  66.00 -3.11 63.00  -2.58 81.00  -4.41 84.00  -4.47 27.10 
4  66.00 -3.11 63.00  -2.58 84.00  -4.47 87.00  -4.63 27.46 
4  75.00 -4.28 63.00  -2.58 87.00  -4.63 99.00  -4.88 23.30 
4  75.00 -4.28 63.00  -2.58 90.00  -4.68 102.00  -4.92 23.81 
4  75.00 -4.28 63.00  -2.58 93.00  -4.79 105.00  -4.98 22.32 
4  75.00 -4.28 63.00  -2.58 96.00  -4.82 108.00  -5.01 21.82 
4  75.00 -4.28 63.00  -2.58 102.00  -4.92 114.00  -5.07 22.69 
4  75.00 -4.28 63.00  -2.58 108.00  -5.01 120.00  -5.23 22.63 
4  75.00 -4.28 63.00  -2.58 114.00  -5.07 126.00  -5.44 21.68 
4  75.00 -4.28 63.00  -2.58 120.00  -5.23 132.00  -5.40 23.41 
4  75.00 -4.28 63.00  -2.58 126.00  -5.44 138.00  -5.56 25.65 
4  69.00 -3.60 66.00  -3.11 72.00  -4.07 75.00  -4.28 33.46 
4  69.00 -3.60 66.00  -3.11 75.00  -4.28 78.00  -4.35 28.09 
4  69.00 -3.60 66.00  -3.11 78.00  -4.35 81.00  -4.41 25.62 
4  69.00 -3.60 66.00  -3.11 81.00  -4.41 84.00  -4.47 23.63 
4  69.00 -3.60 66.00  -3.11 84.00  -4.47 87.00  -4.63 24.23 
4  69.00 -3.60 66.00  -3.11 87.00  -4.63 90.00  -4.68 24.60 
4  78.00 -4.35 66.00  -3.11 90.00  -4.68 102.00  -4.92 21.58 
4  78.00 -4.35 66.00  -3.11 93.00  -4.79 105.00  -4.98 19.96 
4  78.00 -4.35 66.00  -3.11 96.00  -4.82 108.00  -5.01 19.37 
4  78.00 -4.35 66.00  -3.11 99.00  -4.88 111.00  -5.04 20.45 
4  78.00 -4.35 66.00  -3.11 105.00  -4.98 117.00  -5.11 20.35 
4  78.00 -4.35 66.00  -3.11 111.00  -5.04 123.00  -5.28 19.46 
4  78.00 -4.35 66.00  -3.11 117.00  -5.11 129.00  -5.49 19.69 
4  78.00 -4.35 66.00  -3.11 123.00  -5.28 135.00  -5.57 22.40 
4  78.00 -4.35 66.00  -3.11 129.00  -5.49 141.00  -5.59 22.31 
4  72.00 -4.07 69.00  -3.60 75.00  -4.28 78.00  -4.35 37.34 
4  72.00 -4.07 69.00  -3.60 78.00  -4.35 81.00  -4.41 27.84 
4  72.00 -4.07 69.00  -3.60 81.00  -4.41 84.00  -4.47 23.72 
4  72.00 -4.07 69.00  -3.60 84.00  -4.47 87.00  -4.63 23.56 
4  72.00 -4.07 69.00  -3.60 87.00  -4.63 90.00  -4.68 23.94 
4  72.00 -4.07 69.00  -3.60 90.00  -4.68 93.00  -4.79 27.42 
4  81.00 -4.41 69.00  -3.60 93.00  -4.79 105.00  -4.98 18.94 
4  81.00 -4.41 69.00  -3.60 96.00  -4.82 108.00  -5.01 17.77 
4  81.00 -4.41 69.00  -3.60 99.00  -4.88 111.00  -5.04 18.59 
4  81.00 -4.41 69.00  -3.60 102.00  -4.92 114.00  -5.07 18.26 
4  81.00 -4.41 69.00  -3.60 108.00  -5.01 120.00  -5.23 18.22 
4  81.00 -4.41 69.00  -3.60 114.00  -5.07 126.00  -5.44 17.23 
4  81.00 -4.41 69.00  -3.60 120.00  -5.23 132.00  -5.40 18.22 
4  81.00 -4.41 69.00  -3.60 126.00  -5.44 138.00  -5.56 19.74 
4  75.00 -4.28 72.00  -4.07 78.00  -4.35 81.00  -4.41 37.10 
4  75.00 -4.28 72.00  -4.07 81.00  -4.41 84.00  -4.47 24.96 
4  75.00 -4.28 72.00  -4.07 84.00  -4.47 87.00  -4.63 21.27 
4  75.00 -4.28 72.00  -4.07 87.00  -4.63 90.00  -4.68 19.95 
4  75.00 -4.28 72.00  -4.07 90.00  -4.68 93.00  -4.79 22.40 
4  75.00 -4.28 72.00  -4.07 93.00  -4.79 96.00  -4.82 20.01 
4  84.00 -4.47 72.00  -4.07 96.00  -4.82 108.00  -5.01 17.31 
4  84.00 -4.47 72.00  -4.07 99.00  -4.88 111.00  -5.04 17.54 
4  84.00 -4.47 72.00  -4.07 102.00  -4.92 114.00  -5.07 16.83 
4  84.00 -4.47 72.00  -4.07 105.00  -4.98 117.00  -5.11 16.77 
4  84.00 -4.47 72.00  -4.07 111.00  -5.04 123.00  -5.28 15.79 
4  84.00 -4.47 72.00  -4.07 117.00  -5.11 129.00  -5.49 15.42 
4  84.00 -4.47 72.00  -4.07 123.00  -5.28 135.00  -5.57 17.06 
4  84.00 -4.47 72.00  -4.07 129.00  -5.49 141.00  -5.59 16.86 
4  78.00 -4.35 75.00  -4.28 81.00  -4.41 84.00  -4.47 38.43 
4  78.00 -4.35 75.00  -4.28 84.00  -4.47 87.00  -4.63 28.07 
4  78.00 -4.35 75.00  -4.28 87.00  -4.63 90.00  -4.68 21.85 
4  78.00 -4.35 75.00  -4.28 90.00  -4.68 93.00  -4.79 21.89 
4  78.00 -4.35 75.00  -4.28 93.00  -4.79 96.00  -4.82 18.76 
4  78.00 -4.35 75.00  -4.28 96.00  -4.82 99.00  -4.88 15.65 
4  87.00 -4.63 75.00  -4.28 99.00  -4.88 111.00  -5.04 19.02 
4  87.00 -4.63 75.00  -4.28 102.00  -4.92 114.00  -5.07 17.46 
4  87.00 -4.63 75.00  -4.28 105.00  -4.98 117.00  -5.11 17.02 
4  87.00 -4.63 75.00  -4.28 108.00  -5.01 120.00  -5.23 16.54 
4  87.00 -4.63 75.00  -4.28 114.00  -5.07 126.00  -5.44 14.83 
4  87.00 -4.63 75.00  -4.28 120.00  -5.23 132.00  -5.40 14.83 
4  87.00 -4.63 75.00  -4.28 126.00  -5.44 138.00  -5.56 15.61 
4  81.00 -4.41 78.00  -4.35 84.00  -4.47 87.00  -4.63 41.09 
4  81.00 -4.41 78.00  -4.35 87.00  -4.63 90.00  -4.68 29.32 
4  81.00 -4.41 78.00  -4.35 90.00  -4.68 93.00  -4.79 25.75 
4  81.00 -4.41 78.00  -4.35 93.00  -4.79 96.00  -4.82 20.71 
4  81.00 -4.41 78.00  -4.35 96.00  -4.82 99.00  -4.88 15.81 
4  81.00 -4.41 78.00  -4.35 99.00  -4.88 102.00  -4.92 17.79 
4  90.00 -4.68 78.00  -4.35 102.00  -4.92 114.00  -5.07 19.69 
4  90.00 -4.68 78.00  -4.35 105.00  -4.98 117.00  -5.11 18.75 
4  90.00 -4.68 78.00  -4.35 108.00  -5.01 120.00  -5.23 17.95 
4  90.00 -4.68 78.00  -4.35 111.00  -5.04 123.00  -5.28 16.65 
4  90.00 -4.68 78.00  -4.35 117.00  -5.11 129.00  -5.49 14.87 
4  90.00 -4.68 78.00  -4.35 123.00  -5.28 135.00  -5.57 15.50 
4  90.00 -4.68 78.00  -4.35 129.00  -5.49 141.00  -5.59 14.95 
4  84.00 -4.47 81.00  -4.41 87.00  -4.63 90.00  -4.68 38.49 
4  84.00 -4.47 81.00  -4.41 90.00  -4.68 93.00  -4.79 33.41 
4  84.00 -4.47 81.00  -4.41 93.00  -4.79 96.00  -4.82 25.81 
4  84.00 -4.47 81.00  -4.41 96.00  -4.82 99.00  -4.88 18.08 
4  84.00 -4.47 81.00  -4.41 99.00  -4.88 102.00  -4.92 19.06 
4  84.00 -4.47 81.00  -4.41 102.00  -4.92 105.00  -4.98 16.32 
4  93.00 -4.79 81.00  -4.41 105.00  -4.98 117.00  -5.11 21.19 
4  93.00 -4.79 81.00  -4.41 108.00  -5.01 120.00  -5.23 20.21 
4  93.00 -4.79 81.00  -4.41 111.00  -5.04 123.00  -5.28 18.60 
4  93.00 -4.79 81.00  -4.41 114.00  -5.07 126.00  -5.44 16.97 
4  93.00 -4.79 81.00  -4.41 120.00  -5.23 132.00  -5.40 15.58 
4  93.00 -4.79 81.00  -4.41 126.00  -5.44 138.00  -5.56 15.67 
4  87.00 -4.63 84.00  -4.47 90.00  -4.68 93.00  -4.79 45.26 
4  87.00 -4.63 84.00  -4.47 93.00  -4.79 96.00  -4.82 36.99 
4  87.00 -4.63 84.00  -4.47 96.00  -4.82 99.00  -4.88 24.01 
4  87.00 -4.63 84.00  -4.47 99.00  -4.88 102.00  -4.92 24.01 
4  87.00 -4.63 84.00  -4.47 102.00  -4.92 105.00  -4.98 19.68 
4  87.00 -4.63 84.00  -4.47 105.00  -4.98 108.00  -5.01 18.63 
4  96.00 -4.82 84.00  -4.47 108.00  -5.01 120.00  -5.23 20.52 
4  96.00 -4.82 84.00  -4.47 111.00  -5.04 123.00  -5.28 19.01 
4  96.00 -4.82 84.00  -4.47 114.00  -5.07 126.00  -5.44 17.25 
4  96.00 -4.82 84.00  -4.47 117.00  -5.11 129.00  -5.49 16.05 
4  96.00 -4.82 84.00  -4.47 123.00  -5.28 135.00  -5.57 15.95 
4  96.00 -4.82 84.00  -4.47 129.00  -5.49 141.00  -5.59 14.88 
4  90.00 -4.68 87.00  -4.63 93.00  -4.79 96.00  -4.82 46.69 
4  90.00 -4.68 87.00  -4.63 96.00  -4.82 99.00  -4.88 30.49 
4  90.00 -4.68 87.00  -4.63 99.00  -4.88 102.00  -4.92 29.33 
4  90.00 -4.68 87.00  -4.63 102.00  -4.92 105.00  -4.98 23.52 
4  90.00 -4.68 87.00  -4.63 105.00  -4.98 108.00  -5.01 21.88 
4  90.00 -4.68 87.00  -4.63 108.00  -5.01 111.00  -5.04 21.61 
4  99.00 -4.88 87.00  -4.63 111.00  -5.04 123.00  -5.28 19.06 
4  99.00 -4.88 87.00  -4.63 114.00  -5.07 126.00  -5.44 17.13 
4  99.00 -4.88 87.00  -4.63 117.00  -5.11 129.00  -5.49 15.68 
4  99.00 -4.88 87.00  -4.63 120.00  -5.23 132.00  -5.40 14.93 
4  99.00 -4.88 87.00  -4.63 126.00  -5.44 138.00  -5.56 14.60 
4  93.00 -4.79 90.00  -4.68 96.00  -4.82 99.00  -4.88 31.87 
4  93.00 -4.79 90.00  -4.68 99.00  -4.88 102.00  -4.92 31.81 
4  93.00 -4.79 90.00  -4.68 102.00  -4.92 105.00  -4.98 25.84 
4  93.00 -4.79 90.00  -4.68 105.00  -4.98 108.00  -5.01 24.16 
4  93.00 -4.79 90.00  -4.68 108.00  -5.01 111.00  -5.04 24.18 
4  93.00 -4.79 90.00  -4.68 111.00  -5.04 114.00  -5.07 23.95 
4  102.00 -4.92 90.00  -4.68 114.00  -5.07 126.00  -5.44 19.79 
4  102.00 -4.92 90.00  -4.68 117.00  -5.11 129.00  -5.49 17.42 
4  102.00 -4.92 90.00  -4.68 120.00  -5.23 132.00  -5.40 15.99 
4  102.00 -4.92 90.00  -4.68 123.00  -5.28 135.00  -5.57 15.97 
4  102.00 -4.92 90.00  -4.68 129.00  -5.49 141.00  -5.59 14.12 
4  96.00 -4.82 93.00  -4.79 99.00  -4.88 102.00  -4.92 28.69 
4  96.00 -4.82 93.00  -4.79 102.00  -4.92 105.00  -4.98 22.83 
4  96.00 -4.82 93.00  -4.79 105.00  -4.98 108.00  -5.01 20.72 
4  96.00 -4.82 93.00  -4.79 108.00  -5.01 111.00  -5.04 20.74 
4  96.00 -4.82 93.00  -4.79 111.00  -5.04 114.00  -5.07 20.70 
4  96.00 -4.82 93.00  -4.79 114.00  -5.07 117.00  -5.11 18.73 
4  105.00 -4.98 93.00  -4.79 117.00  -5.11 129.00  -5.49 20.02 
4  105.00 -4.98 93.00  -4.79 120.00  -5.23 132.00  -5.40 17.55 
4  105.00 -4.98 93.00  -4.79 123.00  -5.28 135.00  -5.57 16.95 
4  105.00 -4.98 93.00  -4.79 126.00  -5.44 138.00  -5.56 15.46 
4  99.00 -4.88 96.00  -4.82 102.00  -4.92 105.00  -4.98 26.35 
4  99.00 -4.88 96.00  -4.82 105.00  -4.98 108.00  -5.01 21.94 
4  99.00 -4.88 96.00  -4.82 108.00  -5.01 111.00  -5.04 21.01 
4  99.00 -4.88 96.00  -4.82 111.00  -5.04 114.00  -5.07 20.71 
4  99.00 -4.88 96.00  -4.82 114.00  -5.07 117.00  -5.11 18.46 
4  99.00 -4.88 96.00  -4.82 117.00  -5.11 120.00  -5.23 15.99 
4  108.00 -5.01 96.00  -4.82 120.00  -5.23 132.00  -5.40 20.40 
4  108.00 -5.01 96.00  -4.82 123.00  -5.28 135.00  -5.57 19.20 
4  108.00 -5.01 96.00  -4.82 126.00  -5.44 138.00  -5.56 17.00 
4  108.00 -5.01 96.00  -4.82 129.00  -5.49 141.00  -5.59 15.21 
4  102.00 -4.92 99.00  -4.88 105.00  -4.98 108.00  -5.01 32.46 
4  102.00 -4.92 99.00  -4.88 108.00  -5.01 111.00  -5.04 31.03 
4  102.00 -4.92 99.00  -4.88 111.00  -5.04 114.00  -5.07 30.15 
4  102.00 -4.92 99.00  -4.88 114.00  -5.07 117.00  -5.11 26.61 
4  102.00 -4.92 99.00  -4.88 117.00  -5.11 120.00  -5.23 22.62 
4  102.00 -4.92 99.00  -4.88 120.00  -5.23 123.00  -5.28 17.82 
4  111.00 -5.04 99.00  -4.88 123.00  -5.28 135.00  -5.57 23.04 
4  111.00 -5.04 99.00  -4.88 126.00  -5.44 138.00  -5.56 19.84 
4  111.00 -5.04 99.00  -4.88 129.00  -5.49 141.00  -5.59 17.28 
4  105.00 -4.98 102.00  -4.92 108.00  -5.01 111.00  -5.04 33.32 
4  105.00 -4.98 102.00  -4.92 111.00  -5.04 114.00  -5.07 34.77 
4  105.00 -4.98 102.00  -4.92 114.00  -5.07 117.00  -5.11 31.61 
4  105.00 -4.98 102.00  -4.92 117.00  -5.11 120.00  -5.23 26.92 
4  105.00 -4.98 102.00  -4.92 120.00  -5.23 123.00  -5.28 20.86 
4  105.00 -4.98 102.00  -4.92 123.00  -5.28 126.00  -5.44 21.07 
4  114.00 -5.07 102.00  -4.92 126.00  -5.44 138.00  -5.56 23.35 
4  114.00 -5.07 102.00  -4.92 129.00  -5.49 141.00  -5.59 19.79 
4  108.00 -5.01 105.00  -4.98 111.00  -5.04 114.00  -5.07 32.57 
4  108.00 -5.01 105.00  -4.98 114.00  -5.07 117.00  -5.11 34.09 
4  108.00 -5.01 105.00  -4.98 117.00  -5.11 120.00  -5.23 31.11 
4  108.00 -5.01 105.00  -4.98 120.00  -5.23 123.00  -5.28 24.47 
4  108.00 -5.01 105.00  -4.98 123.00  -5.28 126.00  -5.44 24.71 
4  108.00 -5.01 105.00  -4.98 126.00  -5.44 129.00  -5.49 21.82 
4  117.00 -5.11 105.00  -4.98 129.00  -5.49 141.00  -5.59 22.77 
4  111.00 -5.04 108.00  -5.01 114.00  -5.07 117.00  -5.11 33.95 
4  111.00 -5.04 108.00  -5.01 117.00  -5.11 120.00  -5.23 35.64 
4  111.00 -5.04 108.00  -5.01 120.00  -5.23 123.00  -5.28 29.58 
4  111.00 -5.04 108.00  -5.01 123.00  -5.28 126.00  -5.44 30.29 
4  111.00 -5.04 108.00  -5.01 126.00  -5.44 129.00  -5.49 26.46 
4  111.00 -5.04 108.00  -5.01 129.00  -5.49 132.00  -5.40 22.97 
4  114.00 -5.07 111.00  -5.04 117.00  -5.11 120.00  -5.23 32.19 
4  114.00 -5.07 111.00  -5.04 120.00  -5.23 123.00  -5.28 31.37 
4  114.00 -5.07 111.00  -5.04 123.00  -5.28 126.00  -5.44 34.79 
4  114.00 -5.07 111.00  -5.04 126.00  -5.44 129.00  -5.49 31.11 
4  114.00 -5.07 111.00  -5.04 129.00  -5.49 132.00  -5.40 27.21 
4  114.00 -5.07 111.00  -5.04 132.00  -5.40 135.00  -5.57 22.22 
4  117.00 -5.11 114.00  -5.07 120.00  -5.23 123.00  -5.28 26.60 
4  117.00 -5.11 114.00  -5.07 123.00  -5.28 126.00  -5.44 35.83 
4  117.00 -5.11 114.00  -5.07 126.00  -5.44 129.00  -5.49 34.20 
4  117.00 -5.11 114.00  -5.07 129.00  -5.49 132.00  -5.40 30.64 
4  117.00 -5.11 114.00  -5.07 132.00  -5.40 135.00  -5.57 24.83 
4  117.00 -5.11 114.00  -5.07 135.00  -5.57 138.00  -5.56 18.94 
4  120.00 -5.23 117.00  -5.11 123.00  -5.28 126.00  -5.44 31.52 
4  120.00 -5.23 117.00  -5.11 126.00  -5.44 129.00  -5.49 34.44 
4  120.00 -5.23 117.00  -5.11 129.00  -5.49 132.00  -5.40 33.88 
4  120.00 -5.23 117.00  -5.11 132.00  -5.40 135.00  -5.57 27.92 
4  120.00 -5.23 117.00  -5.11 135.00  -5.57 138.00  -5.56 20.65 
4  120.00 -5.23 117.00  -5.11 138.00  -5.56 141.00  -5.59 18.62 
4  123.00 -5.28 120.00  -5.23 126.00  -5.44 129.00  -5.49 30.40 
4  123.00 -5.28 120.00  -5.23 129.00  -5.49 132.00  -5.40 33.96 
4  123.00 -5.28 120.00  -5.23 132.00  -5.40 135.00  -5.57 29.91 
4  123.00 -5.28 120.00  -5.23 135.00  -5.57 138.00  -5.56 21.72 
4  123.00 -5.28 120.00  -5.23 138.00  -5.56 141.00  -5.59 18.51 
4  126.00 -5.44 123.00  -5.28 129.00  -5.49 132.00  -5.40 39.34 
4  126.00 -5.44 123.00  -5.28 132.00  -5.40 135.00  -5.57 42.18 
4  126.00 -5.44 123.00  -5.28 135.00  -5.57 138.00  -5.56 31.66 
4  126.00 -5.44 123.00  -5.28 138.00  -5.56 141.00  -5.59 26.50 
4  129.00 -5.49 126.00  -5.44 132.00  -5.40 135.00  -5.57 36.23 
4  129.00 -5.49 126.00  -5.44 135.00  -5.57 138.00  -5.56 31.47 
4  129.00 -5.49 126.00  -5.44 138.00  -5.56 141.00  -5.59 27.26 
4  132.00 -5.40 129.00  -5.49 135.00  -5.57 138.00  -5.56 29.31 
4  132.00 -5.40 129.00  -5.49 138.00  -5.56 141.00  -5.59 27.79 
4  135.00 -5.57 132.00  -5.40 138.00  -5.56 141.00  -5.59 28.11 
0
0
0
0
