# Supplementary material for: Using integrated geophysics data set to delineate Phetchabun active fault in Thailand
Source: Data Brief. 2020 Apr 22;30:105608. doi: 10.1016/j.dib.2020.105608 (PMC7200228; doi:10.1016/j.dib.2020.105608)
Supplement: Supplementary file 1 [file mmc1.zip › ERT Location 1/2D ERT/HuaNa Topo.INV]

HuaNa Topo.bin
     3.00000
11
3
Type of measurement (0=resistivity,1=resistance)
0
528
2
0
    4      3.00000     -0.05000      0.00000      0.00000      6.00000     -0.10000      9.00000     -0.13000      38.040
    4      6.00000     -0.10000      3.00000     -0.05000      9.00000     -0.13000     12.00000     -0.05000      48.620
    4      9.00000     -0.13000      6.00000     -0.10000     12.00000     -0.05000     15.00000      0.05000      49.460
    4     12.00000     -0.05000      9.00000     -0.13000     15.00000      0.05000     18.00000      0.13000      39.180
    4     15.00000      0.05000     12.00000     -0.05000     18.00000      0.13000     21.00000      0.11000      31.490
    4     18.00000      0.13000     15.00000      0.05000     21.00000      0.11000     24.00000     -0.04000      43.460
    4     21.00000      0.11000     18.00000      0.13000     24.00000     -0.04000     27.00000     -0.19000      43.910
    4     24.00000     -0.04000     21.00000      0.11000     27.00000     -0.19000     30.00000     -0.07000      65.530
    4     27.00000     -0.19000     24.00000     -0.04000     30.00000     -0.07000     33.00000      0.03000      69.710
    4     30.00000     -0.07000     27.00000     -0.19000     33.00000      0.03000     36.00000      0.20000      92.140
    4     33.00000      0.03000     30.00000     -0.07000     36.00000      0.20000     39.00000      0.35000      93.270
    4     36.00000      0.20000     33.00000      0.03000     39.00000      0.35000     42.00000      0.37000      77.490
    4     39.00000      0.35000     36.00000      0.20000     42.00000      0.37000     45.00000      0.46000      64.620
    4     42.00000      0.37000     39.00000      0.35000     45.00000      0.46000     48.00000      0.56000      50.830
    4     45.00000      0.46000     42.00000      0.37000     48.00000      0.56000     51.00000      0.42000      63.800
    4     48.00000      0.56000     45.00000      0.46000     51.00000      0.42000     54.00000     -0.14000      55.670
    4     51.00000      0.42000     48.00000      0.56000     54.00000     -0.14000     57.00000     -1.00000      47.250
    4     54.00000     -0.14000     51.00000      0.42000     57.00000     -1.00000     60.00000     -1.76000      39.390
    4     57.00000     -1.00000     54.00000     -0.14000     60.00000     -1.76000     63.00000     -2.58000      43.020
    4     60.00000     -1.76000     57.00000     -1.00000     63.00000     -2.58000     66.00000     -3.11000      38.910
    4     63.00000     -2.58000     60.00000     -1.76000     66.00000     -3.11000     69.00000     -3.60000      29.570
    4     66.00000     -3.11000     63.00000     -2.58000     69.00000     -3.60000     72.00000     -4.07000      47.240
    4     69.00000     -3.60000     66.00000     -3.11000     72.00000     -4.07000     75.00000     -4.28000      33.460
    4     72.00000     -4.07000     69.00000     -3.60000     75.00000     -4.28000     78.00000     -4.35000      37.340
    4     75.00000     -4.28000     72.00000     -4.07000     78.00000     -4.35000     81.00000     -4.41000      37.100
    4     78.00000     -4.35000     75.00000     -4.28000     81.00000     -4.41000     84.00000     -4.47000      38.430
    4     81.00000     -4.41000     78.00000     -4.35000     84.00000     -4.47000     87.00000     -4.63000      41.090
    4     84.00000     -4.47000     81.00000     -4.41000     87.00000     -4.63000     90.00000     -4.68000      38.490
    4     87.00000     -4.63000     84.00000     -4.47000     90.00000     -4.68000     93.00000     -4.79000      45.260
    4     90.00000     -4.68000     87.00000     -4.63000     93.00000     -4.79000     96.00000     -4.82000      46.690
    4     93.00000     -4.79000     90.00000     -4.68000     96.00000     -4.82000     99.00000     -4.88000      31.870
    4     96.00000     -4.82000     93.00000     -4.79000     99.00000     -4.88000    102.00000     -4.92000      28.690
    4     99.00000     -4.88000     96.00000     -4.82000    102.00000     -4.92000    105.00000     -4.98000      26.350
    4    102.00000     -4.92000     99.00000     -4.88000    105.00000     -4.98000    108.00000     -5.01000      32.460
    4    105.00000     -4.98000    102.00000     -4.92000    108.00000     -5.01000    111.00000     -5.04000      33.320
    4    108.00000     -5.01000    105.00000     -4.98000    111.00000     -5.04000    114.00000     -5.07000      32.570
    4    111.00000     -5.04000    108.00000     -5.01000    114.00000     -5.07000    117.00000     -5.11000      33.950
    4    114.00000     -5.07000    111.00000     -5.04000    117.00000     -5.11000    120.00000     -5.23000      32.190
    4    117.00000     -5.11000    114.00000     -5.07000    120.00000     -5.23000    123.00000     -5.28000      26.600
    4    120.00000     -5.23000    117.00000     -5.11000    123.00000     -5.28000    126.00000     -5.44000      31.520
    4    123.00000     -5.28000    120.00000     -5.23000    126.00000     -5.44000    129.00000     -5.49000      30.400
    4    126.00000     -5.44000    123.00000     -5.28000    129.00000     -5.49000    132.00000     -5.40000      39.340
    4    129.00000     -5.49000    126.00000     -5.44000    132.00000     -5.40000    135.00000     -5.57000      36.230
    4    132.00000     -5.40000    129.00000     -5.49000    135.00000     -5.57000    138.00000     -5.56000      29.310
    4    135.00000     -5.57000    132.00000     -5.40000    138.00000     -5.56000    141.00000     -5.59000      28.110
    4      3.00000     -0.05000      0.00000      0.00000      9.00000     -0.13000     12.00000     -0.05000      50.310
    4      6.00000     -0.10000      3.00000     -0.05000     12.00000     -0.05000     15.00000      0.05000      49.260
    4      9.00000     -0.13000      6.00000     -0.10000     15.00000      0.05000     18.00000      0.13000      66.730
    4     12.00000     -0.05000      9.00000     -0.13000     18.00000      0.13000     21.00000      0.11000      54.210
    4     15.00000      0.05000     12.00000     -0.05000     21.00000      0.11000     24.00000     -0.04000      49.090
    4     18.00000      0.13000     15.00000      0.05000     24.00000     -0.04000     27.00000     -0.19000      54.560
    4     21.00000      0.11000     18.00000      0.13000     27.00000     -0.19000     30.00000     -0.07000      53.990
    4     24.00000     -0.04000     21.00000      0.11000     30.00000     -0.07000     33.00000      0.03000      80.510
    4     27.00000     -0.19000     24.00000     -0.04000     33.00000      0.03000     36.00000      0.20000      96.340
    4     30.00000     -0.07000     27.00000     -0.19000     36.00000      0.20000     39.00000      0.35000      94.220
    4     33.00000      0.03000     30.00000     -0.07000     39.00000      0.35000     42.00000      0.37000      111.55
    4     36.00000      0.20000     33.00000      0.03000     42.00000      0.37000     45.00000      0.46000      98.410
    4     39.00000      0.35000     36.00000      0.20000     45.00000      0.46000     48.00000      0.56000      64.910
    4     42.00000      0.37000     39.00000      0.35000     48.00000      0.56000     51.00000      0.42000      68.620
    4     45.00000      0.46000     42.00000      0.37000     51.00000      0.42000     54.00000     -0.14000      62.540
    4     48.00000      0.56000     45.00000      0.46000     54.00000     -0.14000     57.00000     -1.00000      67.830
    4     51.00000      0.42000     48.00000      0.56000     57.00000     -1.00000     60.00000     -1.76000      50.460
    4     54.00000     -0.14000     51.00000      0.42000     60.00000     -1.76000     63.00000     -2.58000      42.150
    4     57.00000     -1.00000     54.00000     -0.14000     63.00000     -2.58000     66.00000     -3.11000      50.910
    4     60.00000     -1.76000     57.00000     -1.00000     66.00000     -3.11000     69.00000     -3.60000      41.700
    4     63.00000     -2.58000     60.00000     -1.76000     69.00000     -3.60000     72.00000     -4.07000      37.610
    4     66.00000     -3.11000     63.00000     -2.58000     72.00000     -4.07000     75.00000     -4.28000      38.570
    4     69.00000     -3.60000     66.00000     -3.11000     75.00000     -4.28000     78.00000     -4.35000      28.090
    4     72.00000     -4.07000     69.00000     -3.60000     78.00000     -4.35000     81.00000     -4.41000      27.840
    4     75.00000     -4.28000     72.00000     -4.07000     81.00000     -4.41000     84.00000     -4.47000      24.960
    4     78.00000     -4.35000     75.00000     -4.28000     84.00000     -4.47000     87.00000     -4.63000      28.070
    4     81.00000     -4.41000     78.00000     -4.35000     87.00000     -4.63000     90.00000     -4.68000      29.320
    4     84.00000     -4.47000     81.00000     -4.41000     90.00000     -4.68000     93.00000     -4.79000      33.410
    4     87.00000     -4.63000     84.00000     -4.47000     93.00000     -4.79000     96.00000     -4.82000      36.990
    4     90.00000     -4.68000     87.00000     -4.63000     96.00000     -4.82000     99.00000     -4.88000      30.490
    4     93.00000     -4.79000     90.00000     -4.68000     99.00000     -4.88000    102.00000     -4.92000      31.810
    4     96.00000     -4.82000     93.00000     -4.79000    102.00000     -4.92000    105.00000     -4.98000      22.830
    4     99.00000     -4.88000     96.00000     -4.82000    105.00000     -4.98000    108.00000     -5.01000      21.940
    4    102.00000     -4.92000     99.00000     -4.88000    108.00000     -5.01000    111.00000     -5.04000      31.030
    4    105.00000     -4.98000    102.00000     -4.92000    111.00000     -5.04000    114.00000     -5.07000      34.770
    4    108.00000     -5.01000    105.00000     -4.98000    114.00000     -5.07000    117.00000     -5.11000      34.090
    4    111.00000     -5.04000    108.00000     -5.01000    117.00000     -5.11000    120.00000     -5.23000      35.640
    4    114.00000     -5.07000    111.00000     -5.04000    120.00000     -5.23000    123.00000     -5.28000      31.370
    4    117.00000     -5.11000    114.00000     -5.07000    123.00000     -5.28000    126.00000     -5.44000      35.830
    4    120.00000     -5.23000    117.00000     -5.11000    126.00000     -5.44000    129.00000     -5.49000      34.440
    4    123.00000     -5.28000    120.00000     -5.23000    129.00000     -5.49000    132.00000     -5.40000      33.960
    4    126.00000     -5.44000    123.00000     -5.28000    132.00000     -5.40000    135.00000     -5.57000      42.180
    4    129.00000     -5.49000    126.00000     -5.44000    135.00000     -5.57000    138.00000     -5.56000      31.470
    4    132.00000     -5.40000    129.00000     -5.49000    138.00000     -5.56000    141.00000     -5.59000      27.790
    4      3.00000     -0.05000      0.00000      0.00000     12.00000     -0.05000     15.00000      0.05000      49.990
    4      6.00000     -0.10000      3.00000     -0.05000     15.00000      0.05000     18.00000      0.13000      60.090
    4      9.00000     -0.13000      6.00000     -0.10000     18.00000      0.13000     21.00000      0.11000      79.370
    4     12.00000     -0.05000      9.00000     -0.13000     21.00000      0.11000     24.00000     -0.04000      88.280
    4     15.00000      0.05000     12.00000     -0.05000     24.00000     -0.04000     27.00000     -0.19000      65.160
    4     18.00000      0.13000     15.00000      0.05000     27.00000     -0.19000     30.00000     -0.07000      65.280
    4     21.00000      0.11000     18.00000      0.13000     30.00000     -0.07000     33.00000      0.03000      68.020
    4     24.00000     -0.04000     21.00000      0.11000     33.00000      0.03000     36.00000      0.20000      102.05
    4     27.00000     -0.19000     24.00000     -0.04000     36.00000      0.20000     39.00000      0.35000      95.180
    4     30.00000     -0.07000     27.00000     -0.19000     39.00000      0.35000     42.00000      0.37000      104.06
    4     33.00000      0.03000     30.00000     -0.07000     42.00000      0.37000     45.00000      0.46000      126.60
    4     36.00000      0.20000     33.00000      0.03000     45.00000      0.46000     48.00000      0.56000      103.38
    4     39.00000      0.35000     36.00000      0.20000     48.00000      0.56000     51.00000      0.42000      82.530
    4     42.00000      0.37000     39.00000      0.35000     51.00000      0.42000     54.00000     -0.14000      66.980
    4     45.00000      0.46000     42.00000      0.37000     54.00000     -0.14000     57.00000     -1.00000      75.890
    4     48.00000      0.56000     45.00000      0.46000     57.00000     -1.00000     60.00000     -1.76000      68.300
    4     51.00000      0.42000     48.00000      0.56000     60.00000     -1.76000     63.00000     -2.58000      53.680
    4     54.00000     -0.14000     51.00000      0.42000     63.00000     -2.58000     66.00000     -3.11000      49.920
    4     57.00000     -1.00000     54.00000     -0.14000     66.00000     -3.11000     69.00000     -3.60000      52.230
    4     60.00000     -1.76000     57.00000     -1.00000     69.00000     -3.60000     72.00000     -4.07000      48.860
    4     63.00000     -2.58000     60.00000     -1.76000     72.00000     -4.07000     75.00000     -4.28000      33.100
    4     66.00000     -3.11000     63.00000     -2.58000     75.00000     -4.28000     78.00000     -4.35000      32.150
    4     69.00000     -3.60000     66.00000     -3.11000     78.00000     -4.35000     81.00000     -4.41000      25.620
    4     72.00000     -4.07000     69.00000     -3.60000     81.00000     -4.41000     84.00000     -4.47000      23.720
    4     75.00000     -4.28000     72.00000     -4.07000     84.00000     -4.47000     87.00000     -4.63000      21.270
    4     78.00000     -4.35000     75.00000     -4.28000     87.00000     -4.63000     90.00000     -4.68000      21.850
    4     81.00000     -4.41000     78.00000     -4.35000     90.00000     -4.68000     93.00000     -4.79000      25.750
    4     84.00000     -4.47000     81.00000     -4.41000     93.00000     -4.79000     96.00000     -4.82000      25.810
    4     87.00000     -4.63000     84.00000     -4.47000     96.00000     -4.82000     99.00000     -4.88000      24.010
    4     90.00000     -4.68000     87.00000     -4.63000     99.00000     -4.88000    102.00000     -4.92000      29.330
    4     93.00000     -4.79000     90.00000     -4.68000    102.00000     -4.92000    105.00000     -4.98000      25.840
    4     96.00000     -4.82000     93.00000     -4.79000    105.00000     -4.98000    108.00000     -5.01000      20.720
    4     99.00000     -4.88000     96.00000     -4.82000    108.00000     -5.01000    111.00000     -5.04000      21.010
    4    102.00000     -4.92000     99.00000     -4.88000    111.00000     -5.04000    114.00000     -5.07000      30.150
    4    105.00000     -4.98000    102.00000     -4.92000    114.00000     -5.07000    117.00000     -5.11000      31.610
    4    108.00000     -5.01000    105.00000     -4.98000    117.00000     -5.11000    120.00000     -5.23000      31.110
    4    111.00000     -5.04000    108.00000     -5.01000    120.00000     -5.23000    123.00000     -5.28000      29.580
    4    114.00000     -5.07000    111.00000     -5.04000    123.00000     -5.28000    126.00000     -5.44000      34.790
    4    117.00000     -5.11000    114.00000     -5.07000    126.00000     -5.44000    129.00000     -5.49000      34.200
    4    120.00000     -5.23000    117.00000     -5.11000    129.00000     -5.49000    132.00000     -5.40000      33.880
    4    123.00000     -5.28000    120.00000     -5.23000    132.00000     -5.40000    135.00000     -5.57000      29.910
    4    126.00000     -5.44000    123.00000     -5.28000    135.00000     -5.57000    138.00000     -5.56000      31.660
    4    129.00000     -5.49000    126.00000     -5.44000    138.00000     -5.56000    141.00000     -5.59000      27.260
    4      3.00000     -0.05000      0.00000      0.00000     15.00000      0.05000     18.00000      0.13000      58.240
    4      6.00000     -0.10000      3.00000     -0.05000     18.00000      0.13000     21.00000      0.11000      65.300
    4      9.00000     -0.13000      6.00000     -0.10000     21.00000      0.11000     24.00000     -0.04000      117.93
    4     12.00000     -0.05000      9.00000     -0.13000     24.00000     -0.04000     27.00000     -0.19000      110.48
    4     15.00000      0.05000     12.00000     -0.05000     27.00000     -0.19000     30.00000     -0.07000      79.100
    4     18.00000      0.13000     15.00000      0.05000     30.00000     -0.07000     33.00000      0.03000      82.450
    4     21.00000      0.11000     18.00000      0.13000     33.00000      0.03000     36.00000      0.20000      82.590
    4     24.00000     -0.04000     21.00000      0.11000     36.00000      0.20000     39.00000      0.35000      94.830
    4     27.00000     -0.19000     24.00000     -0.04000     39.00000      0.35000     42.00000      0.37000      105.94
    4     30.00000     -0.07000     27.00000     -0.19000     42.00000      0.37000     45.00000      0.46000      117.80
    4     33.00000      0.03000     30.00000     -0.07000     45.00000      0.46000     48.00000      0.56000      133.67
    4     36.00000      0.20000     33.00000      0.03000     48.00000      0.56000     51.00000      0.42000      126.10
    4     39.00000      0.35000     36.00000      0.20000     51.00000      0.42000     54.00000     -0.14000      76.850
    4     42.00000      0.37000     39.00000      0.35000     54.00000     -0.14000     57.00000     -1.00000      81.120
    4     45.00000      0.46000     42.00000      0.37000     57.00000     -1.00000     60.00000     -1.76000      74.670
    4     48.00000      0.56000     45.00000      0.46000     60.00000     -1.76000     63.00000     -2.58000      70.070
    4     51.00000      0.42000     48.00000      0.56000     63.00000     -2.58000     66.00000     -3.11000      67.210
    4     54.00000     -0.14000     51.00000      0.42000     66.00000     -3.11000     69.00000     -3.60000      49.420
    4     57.00000     -1.00000     54.00000     -0.14000     69.00000     -3.60000     72.00000     -4.07000      57.400
    4     60.00000     -1.76000     57.00000     -1.00000     72.00000     -4.07000     75.00000     -4.28000      41.470
    4     63.00000     -2.58000     60.00000     -1.76000     75.00000     -4.28000     78.00000     -4.35000      28.300
    4     66.00000     -3.11000     63.00000     -2.58000     78.00000     -4.35000     81.00000     -4.41000      29.780
    4     69.00000     -3.60000     66.00000     -3.11000     81.00000     -4.41000     84.00000     -4.47000      23.630
    4     72.00000     -4.07000     69.00000     -3.60000     84.00000     -4.47000     87.00000     -4.63000      23.560
    4     75.00000     -4.28000     72.00000     -4.07000     87.00000     -4.63000     90.00000     -4.68000      19.950
    4     78.00000     -4.35000     75.00000     -4.28000     90.00000     -4.68000     93.00000     -4.79000      21.890
    4     81.00000     -4.41000     78.00000     -4.35000     93.00000     -4.79000     96.00000     -4.82000      20.710
    4     84.00000     -4.47000     81.00000     -4.41000     96.00000     -4.82000     99.00000     -4.88000      18.080
    4     87.00000     -4.63000     84.00000     -4.47000     99.00000     -4.88000    102.00000     -4.92000      24.010
    4     90.00000     -4.68000     87.00000     -4.63000    102.00000     -4.92000    105.00000     -4.98000      23.520
    4     93.00000     -4.79000     90.00000     -4.68000    105.00000     -4.98000    108.00000     -5.01000      24.160
    4     96.00000     -4.82000     93.00000     -4.79000    108.00000     -5.01000    111.00000     -5.04000      20.740
    4     99.00000     -4.88000     96.00000     -4.82000    111.00000     -5.04000    114.00000     -5.07000      20.710
    4    102.00000     -4.92000     99.00000     -4.88000    114.00000     -5.07000    117.00000     -5.11000      26.610
    4    105.00000     -4.98000    102.00000     -4.92000    117.00000     -5.11000    120.00000     -5.23000      26.920
    4    108.00000     -5.01000    105.00000     -4.98000    120.00000     -5.23000    123.00000     -5.28000      24.470
    4    111.00000     -5.04000    108.00000     -5.01000    123.00000     -5.28000    126.00000     -5.44000      30.290
    4    114.00000     -5.07000    111.00000     -5.04000    126.00000     -5.44000    129.00000     -5.49000      31.110
    4    117.00000     -5.11000    114.00000     -5.07000    129.00000     -5.49000    132.00000     -5.40000      30.640
    4    120.00000     -5.23000    117.00000     -5.11000    132.00000     -5.40000    135.00000     -5.57000      27.920
    4    123.00000     -5.28000    120.00000     -5.23000    135.00000     -5.57000    138.00000     -5.56000      21.720
    4    126.00000     -5.44000    123.00000     -5.28000    138.00000     -5.56000    141.00000     -5.59000      26.500
    4      3.00000     -0.05000      0.00000      0.00000     18.00000      0.13000     21.00000      0.11000      61.040
    4      6.00000     -0.10000      3.00000     -0.05000     21.00000      0.11000     24.00000     -0.04000      91.760
    4      9.00000     -0.13000      6.00000     -0.10000     24.00000     -0.04000     27.00000     -0.19000      138.06
    4     12.00000     -0.05000      9.00000     -0.13000     27.00000     -0.19000     30.00000     -0.07000      128.25
    4     15.00000      0.05000     12.00000     -0.05000     30.00000     -0.07000     33.00000      0.03000      100.34
    4     18.00000      0.13000     15.00000      0.05000     33.00000      0.03000     36.00000      0.20000      98.450
    4     21.00000      0.11000     18.00000      0.13000     36.00000      0.20000     39.00000      0.35000      75.160
    4     24.00000     -0.04000     21.00000      0.11000     39.00000      0.35000     42.00000      0.37000      103.96
    4     27.00000     -0.19000     24.00000     -0.04000     42.00000      0.37000     45.00000      0.46000      122.56
    4     30.00000     -0.07000     27.00000     -0.19000     45.00000      0.46000     48.00000      0.56000      127.35
    4     33.00000      0.03000     30.00000     -0.07000     48.00000      0.56000     51.00000      0.42000      154.41
    4     36.00000      0.20000     33.00000      0.03000     51.00000      0.42000     54.00000     -0.14000      113.76
    4     39.00000      0.35000     36.00000      0.20000     54.00000     -0.14000     57.00000     -1.00000      91.770
    4     42.00000      0.37000     39.00000      0.35000     57.00000     -1.00000     60.00000     -1.76000      79.100
    4     45.00000      0.46000     42.00000      0.37000     60.00000     -1.76000     63.00000     -2.58000      75.980
    4     48.00000      0.56000     45.00000      0.46000     63.00000     -2.58000     66.00000     -3.11000      86.530
    4     51.00000      0.42000     48.00000      0.56000     66.00000     -3.11000     69.00000     -3.60000      66.790
    4     54.00000     -0.14000     51.00000      0.42000     69.00000     -3.60000     72.00000     -4.07000      54.210
    4     57.00000     -1.00000     54.00000     -0.14000     72.00000     -4.07000     75.00000     -4.28000      48.030
    4     60.00000     -1.76000     57.00000     -1.00000     75.00000     -4.28000     78.00000     -4.35000      34.630
    4     63.00000     -2.58000     60.00000     -1.76000     78.00000     -4.35000     81.00000     -4.41000      26.980
    4     66.00000     -3.11000     63.00000     -2.58000     81.00000     -4.41000     84.00000     -4.47000      27.100
    4     69.00000     -3.60000     66.00000     -3.11000     84.00000     -4.47000     87.00000     -4.63000      24.230
    4     72.00000     -4.07000     69.00000     -3.60000     87.00000     -4.63000     90.00000     -4.68000      23.940
    4     75.00000     -4.28000     72.00000     -4.07000     90.00000     -4.68000     93.00000     -4.79000      22.400
    4     78.00000     -4.35000     75.00000     -4.28000     93.00000     -4.79000     96.00000     -4.82000      18.760
    4     81.00000     -4.41000     78.00000     -4.35000     96.00000     -4.82000     99.00000     -4.88000      15.810
    4     84.00000     -4.47000     81.00000     -4.41000     99.00000     -4.88000    102.00000     -4.92000      19.060
    4     87.00000     -4.63000     84.00000     -4.47000    102.00000     -4.92000    105.00000     -4.98000      19.680
    4     90.00000     -4.68000     87.00000     -4.63000    105.00000     -4.98000    108.00000     -5.01000      21.880
    4     93.00000     -4.79000     90.00000     -4.68000    108.00000     -5.01000    111.00000     -5.04000      24.180
    4     96.00000     -4.82000     93.00000     -4.79000    111.00000     -5.04000    114.00000     -5.07000      20.700
    4     99.00000     -4.88000     96.00000     -4.82000    114.00000     -5.07000    117.00000     -5.11000      18.460
    4    102.00000     -4.92000     99.00000     -4.88000    117.00000     -5.11000    120.00000     -5.23000      22.620
    4    105.00000     -4.98000    102.00000     -4.92000    120.00000     -5.23000    123.00000     -5.28000      20.860
    4    108.00000     -5.01000    105.00000     -4.98000    123.00000     -5.28000    126.00000     -5.44000      24.710
    4    111.00000     -5.04000    108.00000     -5.01000    126.00000     -5.44000    129.00000     -5.49000      26.460
    4    114.00000     -5.07000    111.00000     -5.04000    129.00000     -5.49000    132.00000     -5.40000      27.210
    4    117.00000     -5.11000    114.00000     -5.07000    132.00000     -5.40000    135.00000     -5.57000      24.830
    4    120.00000     -5.23000    117.00000     -5.11000    135.00000     -5.57000    138.00000     -5.56000      20.650
    4    123.00000     -5.28000    120.00000     -5.23000    138.00000     -5.56000    141.00000     -5.59000      18.510
    4     12.00000     -0.05000      0.00000      0.00000     24.00000     -0.04000     36.00000      0.20000      133.32
    4     15.00000      0.05000      3.00000     -0.05000     27.00000     -0.19000     39.00000      0.35000      127.00
    4     18.00000      0.13000      6.00000     -0.10000     30.00000     -0.07000     42.00000      0.37000      119.90
    4     21.00000      0.11000      9.00000     -0.13000     33.00000      0.03000     45.00000      0.46000      103.73
    4     24.00000     -0.04000     12.00000     -0.05000     36.00000      0.20000     48.00000      0.56000      101.29
    4     27.00000     -0.19000     15.00000      0.05000     39.00000      0.35000     51.00000      0.42000      114.84
    4     30.00000     -0.07000     18.00000      0.13000     42.00000      0.37000     54.00000     -0.14000      125.29
    4     33.00000      0.03000     21.00000      0.11000     45.00000      0.46000     57.00000     -1.00000      138.93
    4     36.00000      0.20000     24.00000     -0.04000     48.00000      0.56000     60.00000     -1.76000      135.81
    4     39.00000      0.35000     27.00000     -0.19000     51.00000      0.42000     63.00000     -2.58000      111.60
    4     42.00000      0.37000     30.00000     -0.07000     54.00000     -0.14000     66.00000     -3.11000      103.18
    4     45.00000      0.46000     33.00000      0.03000     57.00000     -1.00000     69.00000     -3.60000      90.990
    4     48.00000      0.56000     36.00000      0.20000     60.00000     -1.76000     72.00000     -4.07000      86.480
    4     51.00000      0.42000     39.00000      0.35000     63.00000     -2.58000     75.00000     -4.28000      81.600
    4     54.00000     -0.14000     42.00000      0.37000     66.00000     -3.11000     78.00000     -4.35000      65.040
    4     57.00000     -1.00000     45.00000      0.46000     69.00000     -3.60000     81.00000     -4.41000      55.140
    4     60.00000     -1.76000     48.00000      0.56000     72.00000     -4.07000     84.00000     -4.47000      40.820
    4     63.00000     -2.58000     51.00000      0.42000     75.00000     -4.28000     87.00000     -4.63000      31.080
    4     66.00000     -3.11000     54.00000     -0.14000     78.00000     -4.35000     90.00000     -4.68000      28.850
    4     69.00000     -3.60000     57.00000     -1.00000     81.00000     -4.41000     93.00000     -4.79000      26.250
    4     72.00000     -4.07000     60.00000     -1.76000     84.00000     -4.47000     96.00000     -4.82000      25.560
    4     75.00000     -4.28000     63.00000     -2.58000     87.00000     -4.63000     99.00000     -4.88000      23.300
    4     78.00000     -4.35000     66.00000     -3.11000     90.00000     -4.68000    102.00000     -4.92000      21.580
    4     81.00000     -4.41000     69.00000     -3.60000     93.00000     -4.79000    105.00000     -4.98000      18.940
    4     84.00000     -4.47000     72.00000     -4.07000     96.00000     -4.82000    108.00000     -5.01000      17.310
    4     87.00000     -4.63000     75.00000     -4.28000     99.00000     -4.88000    111.00000     -5.04000      19.020
    4     90.00000     -4.68000     78.00000     -4.35000    102.00000     -4.92000    114.00000     -5.07000      19.690
    4     93.00000     -4.79000     81.00000     -4.41000    105.00000     -4.98000    117.00000     -5.11000      21.190
    4     96.00000     -4.82000     84.00000     -4.47000    108.00000     -5.01000    120.00000     -5.23000      20.520
    4     99.00000     -4.88000     87.00000     -4.63000    111.00000     -5.04000    123.00000     -5.28000      19.060
    4    102.00000     -4.92000     90.00000     -4.68000    114.00000     -5.07000    126.00000     -5.44000      19.790
    4    105.00000     -4.98000     93.00000     -4.79000    117.00000     -5.11000    129.00000     -5.49000      20.020
    4    108.00000     -5.01000     96.00000     -4.82000    120.00000     -5.23000    132.00000     -5.40000      20.400
    4    111.00000     -5.04000     99.00000     -4.88000    123.00000     -5.28000    135.00000     -5.57000      23.040
    4    114.00000     -5.07000    102.00000     -4.92000    126.00000     -5.44000    138.00000     -5.56000      23.350
    4    117.00000     -5.11000    105.00000     -4.98000    129.00000     -5.49000    141.00000     -5.59000      22.770
    4      3.00000     -0.05000      0.00000      0.00000     21.00000      0.11000     24.00000     -0.04000      84.590
    4      6.00000     -0.10000      3.00000     -0.05000     24.00000     -0.04000     27.00000     -0.19000      103.89
    4      9.00000     -0.13000      6.00000     -0.10000     27.00000     -0.19000     30.00000     -0.07000      153.51
    4     12.00000     -0.05000      9.00000     -0.13000     30.00000     -0.07000     33.00000      0.03000      157.66
    4     15.00000      0.05000     12.00000     -0.05000     33.00000      0.03000     36.00000      0.20000      118.55
    4     18.00000      0.13000     15.00000      0.05000     36.00000      0.20000     39.00000      0.35000      88.600
    4     21.00000      0.11000     18.00000      0.13000     39.00000      0.35000     42.00000      0.37000      82.350
    4     24.00000     -0.04000     21.00000      0.11000     42.00000      0.37000     45.00000      0.46000      120.73
    4     27.00000     -0.19000     24.00000     -0.04000     45.00000      0.46000     48.00000      0.56000      135.50
    4     30.00000     -0.07000     27.00000     -0.19000     48.00000      0.56000     51.00000      0.42000      144.37
    4     33.00000      0.03000     30.00000     -0.07000     51.00000      0.42000     54.00000     -0.14000      134.99
    4     36.00000      0.20000     33.00000      0.03000     54.00000     -0.14000     57.00000     -1.00000      134.55
    4     39.00000      0.35000     36.00000      0.20000     57.00000     -1.00000     60.00000     -1.76000      89.070
    4     42.00000      0.37000     39.00000      0.35000     60.00000     -1.76000     63.00000     -2.58000      79.850
    4     45.00000      0.46000     42.00000      0.37000     63.00000     -2.58000     66.00000     -3.11000      95.260
    4     48.00000      0.56000     45.00000      0.46000     66.00000     -3.11000     69.00000     -3.60000      85.380
    4     51.00000      0.42000     48.00000      0.56000     69.00000     -3.60000     72.00000     -4.07000      75.040
    4     54.00000     -0.14000     51.00000      0.42000     72.00000     -4.07000     75.00000     -4.28000      45.250
    4     57.00000     -1.00000     54.00000     -0.14000     75.00000     -4.28000     78.00000     -4.35000      39.480
    4     60.00000     -1.76000     57.00000     -1.00000     78.00000     -4.35000     81.00000     -4.41000      32.560
    4     63.00000     -2.58000     60.00000     -1.76000     81.00000     -4.41000     84.00000     -4.47000      24.440
    4     66.00000     -3.11000     63.00000     -2.58000     84.00000     -4.47000     87.00000     -4.63000      27.460
    4     69.00000     -3.60000     66.00000     -3.11000     87.00000     -4.63000     90.00000     -4.68000      24.600
    4     72.00000     -4.07000     69.00000     -3.60000     90.00000     -4.68000     93.00000     -4.79000      27.420
    4     75.00000     -4.28000     72.00000     -4.07000     93.00000     -4.79000     96.00000     -4.82000      20.010
    4     78.00000     -4.35000     75.00000     -4.28000     96.00000     -4.82000     99.00000     -4.88000      15.650
    4     81.00000     -4.41000     78.00000     -4.35000     99.00000     -4.88000    102.00000     -4.92000      17.790
    4     84.00000     -4.47000     81.00000     -4.41000    102.00000     -4.92000    105.00000     -4.98000      16.320
    4     87.00000     -4.63000     84.00000     -4.47000    105.00000     -4.98000    108.00000     -5.01000      18.630
    4     90.00000     -4.68000     87.00000     -4.63000    108.00000     -5.01000    111.00000     -5.04000      21.610
    4     93.00000     -4.79000     90.00000     -4.68000    111.00000     -5.04000    114.00000     -5.07000      23.950
    4     96.00000     -4.82000     93.00000     -4.79000    114.00000     -5.07000    117.00000     -5.11000      18.730
    4     99.00000     -4.88000     96.00000     -4.82000    117.00000     -5.11000    120.00000     -5.23000      15.990
    4    102.00000     -4.92000     99.00000     -4.88000    120.00000     -5.23000    123.00000     -5.28000      17.820
    4    105.00000     -4.98000    102.00000     -4.92000    123.00000     -5.28000    126.00000     -5.44000      21.070
    4    108.00000     -5.01000    105.00000     -4.98000    126.00000     -5.44000    129.00000     -5.49000      21.820
    4    111.00000     -5.04000    108.00000     -5.01000    129.00000     -5.49000    132.00000     -5.40000      22.970
    4    114.00000     -5.07000    111.00000     -5.04000    132.00000     -5.40000    135.00000     -5.57000      22.220
    4    117.00000     -5.11000    114.00000     -5.07000    135.00000     -5.57000    138.00000     -5.56000      18.940
    4    120.00000     -5.23000    117.00000     -5.11000    138.00000     -5.56000    141.00000     -5.59000      18.620
    4     12.00000     -0.05000      0.00000      0.00000     27.00000     -0.19000     39.00000      0.35000      147.38
    4     15.00000      0.05000      3.00000     -0.05000     30.00000     -0.07000     42.00000      0.37000      142.13
    4     18.00000      0.13000      6.00000     -0.10000     33.00000      0.03000     45.00000      0.46000      130.32
    4     21.00000      0.11000      9.00000     -0.13000     36.00000      0.20000     48.00000      0.56000      108.64
    4     24.00000     -0.04000     12.00000     -0.05000     39.00000      0.35000     51.00000      0.42000      113.97
    4     27.00000     -0.19000     15.00000      0.05000     42.00000      0.37000     54.00000     -0.14000      124.83
    4     30.00000     -0.07000     18.00000      0.13000     45.00000      0.46000     57.00000     -1.00000      132.86
    4     33.00000      0.03000     21.00000      0.11000     48.00000      0.56000     60.00000     -1.76000      143.70
    4     36.00000      0.20000     24.00000     -0.04000     51.00000      0.42000     63.00000     -2.58000      133.45
    4     39.00000      0.35000     27.00000     -0.19000     54.00000     -0.14000     66.00000     -3.11000      122.36
    4     42.00000      0.37000     30.00000     -0.07000     57.00000     -1.00000     69.00000     -3.60000      106.96
    4     45.00000      0.46000     33.00000      0.03000     60.00000     -1.76000     72.00000     -4.07000      98.950
    4     48.00000      0.56000     36.00000      0.20000     63.00000     -2.58000     75.00000     -4.28000      93.900
    4     51.00000      0.42000     39.00000      0.35000     66.00000     -3.11000     78.00000     -4.35000      80.030
    4     54.00000     -0.14000     42.00000      0.37000     69.00000     -3.60000     81.00000     -4.41000      63.270
    4     57.00000     -1.00000     45.00000      0.46000     72.00000     -4.07000     84.00000     -4.47000      47.270
    4     60.00000     -1.76000     48.00000      0.56000     75.00000     -4.28000     87.00000     -4.63000      36.240
    4     63.00000     -2.58000     51.00000      0.42000     78.00000     -4.35000     90.00000     -4.68000      29.630
    4     66.00000     -3.11000     54.00000     -0.14000     81.00000     -4.41000     93.00000     -4.79000      28.350
    4     69.00000     -3.60000     57.00000     -1.00000     84.00000     -4.47000     96.00000     -4.82000      26.900
    4     72.00000     -4.07000     60.00000     -1.76000     87.00000     -4.63000     99.00000     -4.88000      25.670
    4     75.00000     -4.28000     63.00000     -2.58000     90.00000     -4.68000    102.00000     -4.92000      23.810
    4     78.00000     -4.35000     66.00000     -3.11000     93.00000     -4.79000    105.00000     -4.98000      19.960
    4     81.00000     -4.41000     69.00000     -3.60000     96.00000     -4.82000    108.00000     -5.01000      17.770
    4     84.00000     -4.47000     72.00000     -4.07000     99.00000     -4.88000    111.00000     -5.04000      17.540
    4     87.00000     -4.63000     75.00000     -4.28000    102.00000     -4.92000    114.00000     -5.07000      17.460
    4     90.00000     -4.68000     78.00000     -4.35000    105.00000     -4.98000    117.00000     -5.11000      18.750
    4     93.00000     -4.79000     81.00000     -4.41000    108.00000     -5.01000    120.00000     -5.23000      20.210
    4     96.00000     -4.82000     84.00000     -4.47000    111.00000     -5.04000    123.00000     -5.28000      19.010
    4     99.00000     -4.88000     87.00000     -4.63000    114.00000     -5.07000    126.00000     -5.44000      17.130
    4    102.00000     -4.92000     90.00000     -4.68000    117.00000     -5.11000    129.00000     -5.49000      17.420
    4    105.00000     -4.98000     93.00000     -4.79000    120.00000     -5.23000    132.00000     -5.40000      17.550
    4    108.00000     -5.01000     96.00000     -4.82000    123.00000     -5.28000    135.00000     -5.57000      19.200
    4    111.00000     -5.04000     99.00000     -4.88000    126.00000     -5.44000    138.00000     -5.56000      19.840
    4    114.00000     -5.07000    102.00000     -4.92000    129.00000     -5.49000    141.00000     -5.59000      19.790
    4     12.00000     -0.05000      0.00000      0.00000     30.00000     -0.07000     42.00000      0.37000      159.44
    4     15.00000      0.05000      3.00000     -0.05000     33.00000      0.03000     45.00000      0.46000      150.50
    4     18.00000      0.13000      6.00000     -0.10000     36.00000      0.20000     48.00000      0.56000      135.09
    4     21.00000      0.11000      9.00000     -0.13000     39.00000      0.35000     51.00000      0.42000      122.74
    4     24.00000     -0.04000     12.00000     -0.05000     42.00000      0.37000     54.00000     -0.14000      123.32
    4     27.00000     -0.19000     15.00000      0.05000     45.00000      0.46000     57.00000     -1.00000      131.73
    4     30.00000     -0.07000     18.00000      0.13000     48.00000      0.56000     60.00000     -1.76000      135.45
    4     33.00000      0.03000     21.00000      0.11000     51.00000      0.42000     63.00000     -2.58000      139.12
    4     36.00000      0.20000     24.00000     -0.04000     54.00000     -0.14000     66.00000     -3.11000      143.32
    4     39.00000      0.35000     27.00000     -0.19000     57.00000     -1.00000     69.00000     -3.60000      125.05
    4     42.00000      0.37000     30.00000     -0.07000     60.00000     -1.76000     72.00000     -4.07000      115.15
    4     45.00000      0.46000     33.00000      0.03000     63.00000     -2.58000     75.00000     -4.28000      106.42
    4     48.00000      0.56000     36.00000      0.20000     66.00000     -3.11000     78.00000     -4.35000      90.920
    4     51.00000      0.42000     39.00000      0.35000     69.00000     -3.60000     81.00000     -4.41000      77.090
    4     54.00000     -0.14000     42.00000      0.37000     72.00000     -4.07000     84.00000     -4.47000      54.600
    4     57.00000     -1.00000     45.00000      0.46000     75.00000     -4.28000     87.00000     -4.63000      42.140
    4     60.00000     -1.76000     48.00000      0.56000     78.00000     -4.35000     90.00000     -4.68000      34.270
    4     63.00000     -2.58000     51.00000      0.42000     81.00000     -4.41000     93.00000     -4.79000      29.130
    4     66.00000     -3.11000     54.00000     -0.14000     84.00000     -4.47000     96.00000     -4.82000      28.790
    4     69.00000     -3.60000     57.00000     -1.00000     87.00000     -4.63000     99.00000     -4.88000      26.800
    4     72.00000     -4.07000     60.00000     -1.76000     90.00000     -4.68000    102.00000     -4.92000      26.060
    4     75.00000     -4.28000     63.00000     -2.58000     93.00000     -4.79000    105.00000     -4.98000      22.320
    4     78.00000     -4.35000     66.00000     -3.11000     96.00000     -4.82000    108.00000     -5.01000      19.370
    4     81.00000     -4.41000     69.00000     -3.60000     99.00000     -4.88000    111.00000     -5.04000      18.590
    4     84.00000     -4.47000     72.00000     -4.07000    102.00000     -4.92000    114.00000     -5.07000      16.830
    4     87.00000     -4.63000     75.00000     -4.28000    105.00000     -4.98000    117.00000     -5.11000      17.020
    4     90.00000     -4.68000     78.00000     -4.35000    108.00000     -5.01000    120.00000     -5.23000      17.950
    4     93.00000     -4.79000     81.00000     -4.41000    111.00000     -5.04000    123.00000     -5.28000      18.600
    4     96.00000     -4.82000     84.00000     -4.47000    114.00000     -5.07000    126.00000     -5.44000      17.250
    4     99.00000     -4.88000     87.00000     -4.63000    117.00000     -5.11000    129.00000     -5.49000      15.680
    4    102.00000     -4.92000     90.00000     -4.68000    120.00000     -5.23000    132.00000     -5.40000      15.990
    4    105.00000     -4.98000     93.00000     -4.79000    123.00000     -5.28000    135.00000     -5.57000      16.950
    4    108.00000     -5.01000     96.00000     -4.82000    126.00000     -5.44000    138.00000     -5.56000      17.000
    4    111.00000     -5.04000     99.00000     -4.88000    129.00000     -5.49000    141.00000     -5.59000      17.280
    4     12.00000     -0.05000      0.00000      0.00000     33.00000      0.03000     45.00000      0.46000      164.80
    4     15.00000      0.05000      3.00000     -0.05000     36.00000      0.20000     48.00000      0.56000      153.39
    4     18.00000      0.13000      6.00000     -0.10000     39.00000      0.35000     51.00000      0.42000      150.92
    4     21.00000      0.11000      9.00000     -0.13000     42.00000      0.37000     54.00000     -0.14000      132.42
    4     24.00000     -0.04000     12.00000     -0.05000     45.00000      0.46000     57.00000     -1.00000      129.54
    4     27.00000     -0.19000     15.00000      0.05000     48.00000      0.56000     60.00000     -1.76000      132.82
    4     30.00000     -0.07000     18.00000      0.13000     51.00000      0.42000     63.00000     -2.58000      130.49
    4     33.00000      0.03000     21.00000      0.11000     54.00000     -0.14000     66.00000     -3.11000      147.79
    4     36.00000      0.20000     24.00000     -0.04000     57.00000     -1.00000     69.00000     -3.60000      144.28
    4     39.00000      0.35000     27.00000     -0.19000     60.00000     -1.76000     72.00000     -4.07000      132.81
    4     42.00000      0.37000     30.00000     -0.07000     63.00000     -2.58000     75.00000     -4.28000      122.28
    4     45.00000      0.46000     33.00000      0.03000     66.00000     -3.11000     78.00000     -4.35000      102.51
    4     48.00000      0.56000     36.00000      0.20000     69.00000     -3.60000     81.00000     -4.41000      86.690
    4     51.00000      0.42000     39.00000      0.35000     72.00000     -4.07000     84.00000     -4.47000      66.170
    4     54.00000     -0.14000     42.00000      0.37000     75.00000     -4.28000     87.00000     -4.63000      49.020
    4     57.00000     -1.00000     45.00000      0.46000     78.00000     -4.35000     90.00000     -4.68000      39.810
    4     60.00000     -1.76000     48.00000      0.56000     81.00000     -4.41000     93.00000     -4.79000      33.480
    4     63.00000     -2.58000     51.00000      0.42000     84.00000     -4.47000     96.00000     -4.82000      29.500
    4     66.00000     -3.11000     54.00000     -0.14000     87.00000     -4.63000     99.00000     -4.88000      28.450
    4     69.00000     -3.60000     57.00000     -1.00000     90.00000     -4.68000    102.00000     -4.92000      27.040
    4     72.00000     -4.07000     60.00000     -1.76000     93.00000     -4.79000    105.00000     -4.98000      24.340
    4     75.00000     -4.28000     63.00000     -2.58000     96.00000     -4.82000    108.00000     -5.01000      21.820
    4     78.00000     -4.35000     66.00000     -3.11000     99.00000     -4.88000    111.00000     -5.04000      20.450
    4     81.00000     -4.41000     69.00000     -3.60000    102.00000     -4.92000    114.00000     -5.07000      18.260
    4     84.00000     -4.47000     72.00000     -4.07000    105.00000     -4.98000    117.00000     -5.11000      16.770
    4     87.00000     -4.63000     75.00000     -4.28000    108.00000     -5.01000    120.00000     -5.23000      16.540
    4     90.00000     -4.68000     78.00000     -4.35000    111.00000     -5.04000    123.00000     -5.28000      16.650
    4     93.00000     -4.79000     81.00000     -4.41000    114.00000     -5.07000    126.00000     -5.44000      16.970
    4     96.00000     -4.82000     84.00000     -4.47000    117.00000     -5.11000    129.00000     -5.49000      16.050
    4     99.00000     -4.88000     87.00000     -4.63000    120.00000     -5.23000    132.00000     -5.40000      14.930
    4    102.00000     -4.92000     90.00000     -4.68000    123.00000     -5.28000    135.00000     -5.57000      15.970
    4    105.00000     -4.98000     93.00000     -4.79000    126.00000     -5.44000    138.00000     -5.56000      15.460
    4    108.00000     -5.01000     96.00000     -4.82000    129.00000     -5.49000    141.00000     -5.59000      15.210
    4     12.00000     -0.05000      0.00000      0.00000     39.00000      0.35000     51.00000      0.42000      179.11
    4     15.00000      0.05000      3.00000     -0.05000     42.00000      0.37000     54.00000     -0.14000      176.98
    4     18.00000      0.13000      6.00000     -0.10000     45.00000      0.46000     57.00000     -1.00000      166.14
    4     21.00000      0.11000      9.00000     -0.13000     48.00000      0.56000     60.00000     -1.76000      137.48
    4     24.00000     -0.04000     12.00000     -0.05000     51.00000      0.42000     63.00000     -2.58000      123.90
    4     27.00000     -0.19000     15.00000      0.05000     54.00000     -0.14000     66.00000     -3.11000      134.33
    4     30.00000     -0.07000     18.00000      0.13000     57.00000     -1.00000     69.00000     -3.60000      137.29
    4     33.00000      0.03000     21.00000      0.11000     60.00000     -1.76000     72.00000     -4.07000      153.36
    4     36.00000      0.20000     24.00000     -0.04000     63.00000     -2.58000     75.00000     -4.28000      156.32
    4     39.00000      0.35000     27.00000     -0.19000     66.00000     -3.11000     78.00000     -4.35000      131.88
    4     42.00000      0.37000     30.00000     -0.07000     69.00000     -3.60000     81.00000     -4.41000      110.30
    4     45.00000      0.46000     33.00000      0.03000     72.00000     -4.07000     84.00000     -4.47000      82.960
    4     48.00000      0.56000     36.00000      0.20000     75.00000     -4.28000     87.00000     -4.63000      65.980
    4     51.00000      0.42000     39.00000      0.35000     78.00000     -4.35000     90.00000     -4.68000      55.650
    4     54.00000     -0.14000     42.00000      0.37000     81.00000     -4.41000     93.00000     -4.79000      45.180
    4     57.00000     -1.00000     45.00000      0.46000     84.00000     -4.47000     96.00000     -4.82000      38.910
    4     60.00000     -1.76000     48.00000      0.56000     87.00000     -4.63000     99.00000     -4.88000      32.960
    4     63.00000     -2.58000     51.00000      0.42000     90.00000     -4.68000    102.00000     -4.92000      29.000
    4     66.00000     -3.11000     54.00000     -0.14000     93.00000     -4.79000    105.00000     -4.98000      26.470
    4     69.00000     -3.60000     57.00000     -1.00000     96.00000     -4.82000    108.00000     -5.01000      24.640
    4     72.00000     -4.07000     60.00000     -1.76000     99.00000     -4.88000    111.00000     -5.04000      24.880
    4     75.00000     -4.28000     63.00000     -2.58000    102.00000     -4.92000    114.00000     -5.07000      22.690
    4     78.00000     -4.35000     66.00000     -3.11000    105.00000     -4.98000    117.00000     -5.11000      20.350
    4     81.00000     -4.41000     69.00000     -3.60000    108.00000     -5.01000    120.00000     -5.23000      18.220
    4     84.00000     -4.47000     72.00000     -4.07000    111.00000     -5.04000    123.00000     -5.28000      15.790
    4     87.00000     -4.63000     75.00000     -4.28000    114.00000     -5.07000    126.00000     -5.44000      14.830
    4     90.00000     -4.68000     78.00000     -4.35000    117.00000     -5.11000    129.00000     -5.49000      14.870
    4     93.00000     -4.79000     81.00000     -4.41000    120.00000     -5.23000    132.00000     -5.40000      15.580
    4     96.00000     -4.82000     84.00000     -4.47000    123.00000     -5.28000    135.00000     -5.57000      15.950
    4     99.00000     -4.88000     87.00000     -4.63000    126.00000     -5.44000    138.00000     -5.56000      14.600
    4    102.00000     -4.92000     90.00000     -4.68000    129.00000     -5.49000    141.00000     -5.59000      14.120
    4     12.00000     -0.05000      0.00000      0.00000     45.00000      0.46000     57.00000     -1.00000      187.05
    4     15.00000      0.05000      3.00000     -0.05000     48.00000      0.56000     60.00000     -1.76000      175.15
    4     18.00000      0.13000      6.00000     -0.10000     51.00000      0.42000     63.00000     -2.58000      154.30
    4     21.00000      0.11000      9.00000     -0.13000     54.00000     -0.14000     66.00000     -3.11000      137.62
    4     24.00000     -0.04000     12.00000     -0.05000     57.00000     -1.00000     69.00000     -3.60000      128.95
    4     27.00000     -0.19000     15.00000      0.05000     60.00000     -1.76000     72.00000     -4.07000      137.45
    4     30.00000     -0.07000     18.00000      0.13000     63.00000     -2.58000     75.00000     -4.28000      144.93
    4     33.00000      0.03000     21.00000      0.11000     66.00000     -3.11000     78.00000     -4.35000      146.48
    4     36.00000      0.20000     24.00000     -0.04000     69.00000     -3.60000     81.00000     -4.41000      136.07
    4     39.00000      0.35000     27.00000     -0.19000     72.00000     -4.07000     84.00000     -4.47000      104.28
    4     42.00000      0.37000     30.00000     -0.07000     75.00000     -4.28000     87.00000     -4.63000      83.250
    4     45.00000      0.46000     33.00000      0.03000     78.00000     -4.35000     90.00000     -4.68000      68.940
    4     48.00000      0.56000     36.00000      0.20000     81.00000     -4.41000     93.00000     -4.79000      59.480
    4     51.00000      0.42000     39.00000      0.35000     84.00000     -4.47000     96.00000     -4.82000      53.550
    4     54.00000     -0.14000     42.00000      0.37000     87.00000     -4.63000     99.00000     -4.88000      43.870
    4     57.00000     -1.00000     45.00000      0.46000     90.00000     -4.68000    102.00000     -4.92000      37.600
    4     60.00000     -1.76000     48.00000      0.56000     93.00000     -4.79000    105.00000     -4.98000      30.310
    4     63.00000     -2.58000     51.00000      0.42000     96.00000     -4.82000    108.00000     -5.01000      26.180
    4     66.00000     -3.11000     54.00000     -0.14000     99.00000     -4.88000    111.00000     -5.04000      26.840
    4     69.00000     -3.60000     57.00000     -1.00000    102.00000     -4.92000    114.00000     -5.07000      25.230
    4     72.00000     -4.07000     60.00000     -1.76000    105.00000     -4.98000    117.00000     -5.11000      24.560
    4     75.00000     -4.28000     63.00000     -2.58000    108.00000     -5.01000    120.00000     -5.23000      22.630
    4     78.00000     -4.35000     66.00000     -3.11000    111.00000     -5.04000    123.00000     -5.28000      19.460
    4     81.00000     -4.41000     69.00000     -3.60000    114.00000     -5.07000    126.00000     -5.44000      17.230
    4     84.00000     -4.47000     72.00000     -4.07000    117.00000     -5.11000    129.00000     -5.49000      15.420
    4     87.00000     -4.63000     75.00000     -4.28000    120.00000     -5.23000    132.00000     -5.40000      14.830
    4     90.00000     -4.68000     78.00000     -4.35000    123.00000     -5.28000    135.00000     -5.57000      15.500
    4     93.00000     -4.79000     81.00000     -4.41000    126.00000     -5.44000    138.00000     -5.56000      15.670
    4     96.00000     -4.82000     84.00000     -4.47000    129.00000     -5.49000    141.00000     -5.59000      14.880
    4     12.00000     -0.05000      0.00000      0.00000     51.00000      0.42000     63.00000     -2.58000      167.21
    4     15.00000      0.05000      3.00000     -0.05000     54.00000     -0.14000     66.00000     -3.11000      169.87
    4     18.00000      0.13000      6.00000     -0.10000     57.00000     -1.00000     69.00000     -3.60000      157.84
    4     21.00000      0.11000      9.00000     -0.13000     60.00000     -1.76000     72.00000     -4.07000      139.73
    4     24.00000     -0.04000     12.00000     -0.05000     63.00000     -2.58000     75.00000     -4.28000      134.38
    4     27.00000     -0.19000     15.00000      0.05000     66.00000     -3.11000     78.00000     -4.35000      129.07
    4     30.00000     -0.07000     18.00000      0.13000     69.00000     -3.60000     81.00000     -4.41000      123.75
    4     33.00000      0.03000     21.00000      0.11000     72.00000     -4.07000     84.00000     -4.47000      113.18
    4     36.00000      0.20000     24.00000     -0.04000     75.00000     -4.28000     87.00000     -4.63000      100.85
    4     39.00000      0.35000     27.00000     -0.19000     78.00000     -4.35000     90.00000     -4.68000      85.420
    4     42.00000      0.37000     30.00000     -0.07000     81.00000     -4.41000     93.00000     -4.79000      74.240
    4     45.00000      0.46000     33.00000      0.03000     84.00000     -4.47000     96.00000     -4.82000      65.420
    4     48.00000      0.56000     36.00000      0.20000     87.00000     -4.63000     99.00000     -4.88000      56.370
    4     51.00000      0.42000     39.00000      0.35000     90.00000     -4.68000    102.00000     -4.92000      50.690
    4     54.00000     -0.14000     42.00000      0.37000     93.00000     -4.79000    105.00000     -4.98000      39.740
    4     57.00000     -1.00000     45.00000      0.46000     96.00000     -4.82000    108.00000     -5.01000      33.610
    4     60.00000     -1.76000     48.00000      0.56000     99.00000     -4.88000    111.00000     -5.04000      30.310
    4     63.00000     -2.58000     51.00000      0.42000    102.00000     -4.92000    114.00000     -5.07000      26.550
    4     66.00000     -3.11000     54.00000     -0.14000    105.00000     -4.98000    117.00000     -5.11000      26.330
    4     69.00000     -3.60000     57.00000     -1.00000    108.00000     -5.01000    120.00000     -5.23000      25.090
    4     72.00000     -4.07000     60.00000     -1.76000    111.00000     -5.04000    123.00000     -5.28000      23.370
    4     75.00000     -4.28000     63.00000     -2.58000    114.00000     -5.07000    126.00000     -5.44000      21.680
    4     78.00000     -4.35000     66.00000     -3.11000    117.00000     -5.11000    129.00000     -5.49000      19.690
    4     81.00000     -4.41000     69.00000     -3.60000    120.00000     -5.23000    132.00000     -5.40000      18.220
    4     84.00000     -4.47000     72.00000     -4.07000    123.00000     -5.28000    135.00000     -5.57000      17.060
    4     87.00000     -4.63000     75.00000     -4.28000    126.00000     -5.44000    138.00000     -5.56000      15.610
    4     90.00000     -4.68000     78.00000     -4.35000    129.00000     -5.49000    141.00000     -5.59000      14.950
    4     12.00000     -0.05000      0.00000      0.00000     57.00000     -1.00000     69.00000     -3.60000      166.09
    4     15.00000      0.05000      3.00000     -0.05000     60.00000     -1.76000     72.00000     -4.07000      167.95
    4     18.00000      0.13000      6.00000     -0.10000     63.00000     -2.58000     75.00000     -4.28000      161.53
    4     21.00000      0.11000      9.00000     -0.13000     66.00000     -3.11000     78.00000     -4.35000      129.87
    4     24.00000     -0.04000     12.00000     -0.05000     69.00000     -3.60000     81.00000     -4.41000      113.52
    4     27.00000     -0.19000     15.00000      0.05000     72.00000     -4.07000     84.00000     -4.47000      98.610
    4     30.00000     -0.07000     18.00000      0.13000     75.00000     -4.28000     87.00000     -4.63000      90.780
    4     33.00000      0.03000     21.00000      0.11000     78.00000     -4.35000     90.00000     -4.68000      91.430
    4     36.00000      0.20000     24.00000     -0.04000     81.00000     -4.41000     93.00000     -4.79000      88.610
    4     39.00000      0.35000     27.00000     -0.19000     84.00000     -4.47000     96.00000     -4.82000      79.760
    4     42.00000      0.37000     30.00000     -0.07000     87.00000     -4.63000     99.00000     -4.88000      69.410
    4     45.00000      0.46000     33.00000      0.03000     90.00000     -4.68000    102.00000     -4.92000      60.650
    4     48.00000      0.56000     36.00000      0.20000     93.00000     -4.79000    105.00000     -4.98000      50.280
    4     51.00000      0.42000     39.00000      0.35000     96.00000     -4.82000    108.00000     -5.01000      44.700
    4     54.00000     -0.14000     42.00000      0.37000     99.00000     -4.88000    111.00000     -5.04000      39.510
    4     57.00000     -1.00000     45.00000      0.46000    102.00000     -4.92000    114.00000     -5.07000      33.770
    4     60.00000     -1.76000     48.00000      0.56000    105.00000     -4.98000    117.00000     -5.11000      29.470
    4     63.00000     -2.58000     51.00000      0.42000    108.00000     -5.01000    120.00000     -5.23000      26.240
    4     66.00000     -3.11000     54.00000     -0.14000    111.00000     -5.04000    123.00000     -5.28000      25.170
    4     69.00000     -3.60000     57.00000     -1.00000    114.00000     -5.07000    126.00000     -5.44000      24.200
    4     72.00000     -4.07000     60.00000     -1.76000    117.00000     -5.11000    129.00000     -5.49000      24.090
    4     75.00000     -4.28000     63.00000     -2.58000    120.00000     -5.23000    132.00000     -5.40000      23.410
    4     78.00000     -4.35000     66.00000     -3.11000    123.00000     -5.28000    135.00000     -5.57000      22.400
    4     81.00000     -4.41000     69.00000     -3.60000    126.00000     -5.44000    138.00000     -5.56000      19.740
    4     84.00000     -4.47000     72.00000     -4.07000    129.00000     -5.49000    141.00000     -5.59000      16.860
    4     12.00000     -0.05000      0.00000      0.00000     63.00000     -2.58000     75.00000     -4.28000      165.76
    4     15.00000      0.05000      3.00000     -0.05000     66.00000     -3.11000     78.00000     -4.35000      152.29
    4     18.00000      0.13000      6.00000     -0.10000     69.00000     -3.60000     81.00000     -4.41000      134.38
    4     21.00000      0.11000      9.00000     -0.13000     72.00000     -4.07000     84.00000     -4.47000      98.500
    4     24.00000     -0.04000     12.00000     -0.05000     75.00000     -4.28000     87.00000     -4.63000      82.730
    4     27.00000     -0.19000     15.00000      0.05000     78.00000     -4.35000     90.00000     -4.68000      79.130
    4     30.00000     -0.07000     18.00000      0.13000     81.00000     -4.41000     93.00000     -4.79000      79.030
    4     33.00000      0.03000     21.00000      0.11000     84.00000     -4.47000     96.00000     -4.82000      84.250
    4     36.00000      0.20000     24.00000     -0.04000     87.00000     -4.63000     99.00000     -4.88000      81.520
    4     39.00000      0.35000     27.00000     -0.19000     90.00000     -4.68000    102.00000     -4.92000      73.170
    4     42.00000      0.37000     30.00000     -0.07000     93.00000     -4.79000    105.00000     -4.98000      61.130
    4     45.00000      0.46000     33.00000      0.03000     96.00000     -4.82000    108.00000     -5.01000      52.890
    4     48.00000      0.56000     36.00000      0.20000     99.00000     -4.88000    111.00000     -5.04000      49.020
    4     51.00000      0.42000     39.00000      0.35000    102.00000     -4.92000    114.00000     -5.07000      44.310
    4     54.00000     -0.14000     42.00000      0.37000    105.00000     -4.98000    117.00000     -5.11000      38.100
    4     57.00000     -1.00000     45.00000      0.46000    108.00000     -5.01000    120.00000     -5.23000      33.160
    4     60.00000     -1.76000     48.00000      0.56000    111.00000     -5.04000    123.00000     -5.28000      28.060
    4     63.00000     -2.58000     51.00000      0.42000    114.00000     -5.07000    126.00000     -5.44000      25.420
    4     66.00000     -3.11000     54.00000     -0.14000    117.00000     -5.11000    129.00000     -5.49000      26.060
    4     69.00000     -3.60000     57.00000     -1.00000    120.00000     -5.23000    132.00000     -5.40000      26.250
    4     72.00000     -4.07000     60.00000     -1.76000    123.00000     -5.28000    135.00000     -5.57000      27.500
    4     75.00000     -4.28000     63.00000     -2.58000    126.00000     -5.44000    138.00000     -5.56000      25.650
    4     78.00000     -4.35000     66.00000     -3.11000    129.00000     -5.49000    141.00000     -5.59000      22.310
INVERSION RESULTS
Initial RMS error
 71.44
NUMBER OF LAYERS
9
NUMBER OF BLOCKS
327
ITERATION 1
MODEL RESISTIVITY
LAYER 1
45,      1.50000
     3.00000,      39.077
     4.00000,      48.711
     5.00000,      39.687
     6.00000,      29.770
     7.00000,      32.926
     8.00000,      36.393
     9.00000,      57.438
    10.00000,      63.599
    11.00000,      70.091
    12.00000,      76.999
    13.00000,      69.429
    14.00000,      54.181
    15.00000,      54.997
    16.00000,      62.491
    17.00000,      63.638
    18.00000,      62.960
    19.00000,      50.373
    20.00000,      46.066
    21.00000,      32.399
    22.00000,      27.028
    23.00000,      35.825
    24.00000,      36.898
    25.00000,      49.426
    26.00000,      48.114
    27.00000,      49.920
    28.00000,      51.309
    29.00000,      48.629
    30.00000,      47.227
    31.00000,      40.429
    32.00000,      37.372
    33.00000,      34.492
    34.00000,      33.700
    35.00000,      44.102
    36.00000,      38.760
    37.00000,      34.020
    38.00000,      34.280
    39.00000,      35.006
    40.00000,      35.100
    41.00000,      34.177
    42.00000,      30.410
    43.00000,      36.714
    44.00000,      32.965
    45.00000,      34.915
    46.00000,      33.760
                   25.406
LAYER 2
45,      3.00000
     3.00000,      33.092
     4.00000,      67.682
     5.00000,      83.699
     6.00000,      57.703
     7.00000,      47.520
     8.00000,      45.216
     9.00000,      53.377
    10.00000,      72.425
    11.00000,      75.334
    12.00000,      113.27
    13.00000,      142.57
    14.00000,      103.04
    15.00000,      85.054
    16.00000,      67.658
    17.00000,      81.064
    18.00000,      73.196
    19.00000,      46.055
    20.00000,      48.364
    21.00000,      53.142
    22.00000,      40.318
    23.00000,      37.828
    24.00000,      41.736
    25.00000,      32.778
    26.00000,      27.513
    27.00000,      27.092
    28.00000,      29.760
    29.00000,      30.954
    30.00000,      32.937
    31.00000,      39.957
    32.00000,      50.426
    33.00000,      30.548
    34.00000,      21.568
    35.00000,      24.639
    36.00000,      27.698
    37.00000,      32.678
    38.00000,      35.808
    39.00000,      39.049
    40.00000,      35.922
    41.00000,      32.337
    42.00000,      29.664
    43.00000,      36.900
    44.00000,      42.350
    45.00000,      39.326
    46.00000,      32.033
                   25.782
LAYER 3
43,      4.65000
     4.00000,      54.043
     5.00000,      96.792
     6.00000,      99.020
     7.00000,      84.891
     8.00000,      76.049
     9.00000,      79.183
    10.00000,      97.675
    11.00000,      101.30
    12.00000,      128.04
    13.00000,      151.23
    14.00000,      127.70
    15.00000,      112.92
    16.00000,      100.67
    17.00000,      113.73
    18.00000,      99.717
    19.00000,      64.723
    20.00000,      57.195
    21.00000,      59.133
    22.00000,      48.804
    23.00000,      43.421
    24.00000,      43.043
    25.00000,      30.919
    26.00000,      22.274
    27.00000,      18.483
    28.00000,      17.684
    29.00000,      17.663
    30.00000,      19.373
    31.00000,      25.464
    32.00000,      33.379
    33.00000,      24.390
    34.00000,      18.795
    35.00000,      19.870
    36.00000,      23.188
    37.00000,      28.816
    38.00000,      32.750
    39.00000,      35.257
    40.00000,      33.321
    41.00000,      30.564
    42.00000,      28.193
    43.00000,      32.848
    44.00000,      38.004
    45.00000,      35.527
                   29.566
LAYER 4
41,      6.46500
     5.00000,      81.397
     6.00000,      115.58
     7.00000,      114.18
     8.00000,      111.79
     9.00000,      113.63
    10.00000,      127.22
    11.00000,      133.88
    12.00000,      146.27
    13.00000,      155.63
    14.00000,      145.46
    15.00000,      140.35
    16.00000,      138.14
    17.00000,      145.64
    18.00000,      125.78
    19.00000,      88.117
    20.00000,      70.773
    21.00000,      65.520
    22.00000,      56.775
    23.00000,      50.716
    24.00000,      46.721
    25.00000,      34.756
    26.00000,      24.288
    27.00000,      17.979
    28.00000,      14.660
    29.00000,      13.064
    30.00000,      13.447
    31.00000,      16.652
    32.00000,      20.928
    33.00000,      19.167
    34.00000,      17.114
    35.00000,      17.438
    36.00000,      19.103
    37.00000,      21.645
    38.00000,      23.175
    39.00000,      23.999
    40.00000,      23.778
    41.00000,      22.846
    42.00000,      22.420
    43.00000,      26.257
    44.00000,      28.892
                   29.982
LAYER 5
37,      8.46150
     7.00000,      115.96
     8.00000,      139.46
     9.00000,      143.11
    10.00000,      153.13
    11.00000,      156.46
    12.00000,      168.25
    13.00000,      175.00
    14.00000,      173.08
    15.00000,      171.88
    16.00000,      172.75
    17.00000,      171.72
    18.00000,      147.21
    19.00000,      110.13
    20.00000,      86.653
    21.00000,      75.147
    22.00000,      65.631
    23.00000,      58.765
    24.00000,      52.669
    25.00000,      41.535
    26.00000,      30.244
    27.00000,      21.764
    28.00000,      16.254
    29.00000,      13.155
    30.00000,      12.287
    31.00000,      13.546
    32.00000,      15.637
    33.00000,      15.752
    34.00000,      15.123
    35.00000,      14.879
    36.00000,      14.999
    37.00000,      15.423
    38.00000,      15.619
    39.00000,      15.959
    40.00000,      15.699
    41.00000,      16.420
    42.00000,      17.110
                   23.138
LAYER 6
33,     10.65765
     9.00000,      159.65
    10.00000,      181.35
    11.00000,      183.22
    12.00000,      191.00
    13.00000,      195.71
    14.00000,      199.79
    15.00000,      197.23
    16.00000,      191.16
    17.00000,      179.62
    18.00000,      152.73
    19.00000,      119.56
    20.00000,      95.425
    21.00000,      81.104
    22.00000,      71.070
    23.00000,      64.147
    24.00000,      57.871
    25.00000,      48.556
    26.00000,      37.931
    27.00000,      28.329
    28.00000,      21.044
    29.00000,      16.408
    30.00000,      14.275
    31.00000,      14.134
    32.00000,      14.802
    33.00000,      14.763
    34.00000,      14.125
    35.00000,      13.333
    36.00000,      12.695
    37.00000,      12.323
    38.00000,      11.667
    39.00000,      11.447
    40.00000,      11.507
                   13.977
LAYER 7
31,     13.07341
    10.00000,      213.72
    11.00000,      216.17
    12.00000,      216.05
    13.00000,      211.50
    14.00000,      208.27
    15.00000,      200.77
    16.00000,      183.92
    17.00000,      163.63
    18.00000,      137.78
    19.00000,      111.04
    20.00000,      90.711
    21.00000,      77.593
    22.00000,      69.013
    23.00000,      63.598
    24.00000,      59.128
    25.00000,      53.017
    26.00000,      45.061
    27.00000,      36.390
    28.00000,      28.603
    29.00000,      22.831
    30.00000,      19.432
    31.00000,      17.928
    32.00000,      17.262
    33.00000,      16.375
    34.00000,      15.115
    35.00000,      13.722
    36.00000,      12.657
    37.00000,      11.760
    38.00000,      10.226
    39.00000,      9.7999
                   9.6372
LAYER 8
27,     15.73076
    12.00000,      228.41
    13.00000,      218.71
    14.00000,      208.12
    15.00000,      196.39
    16.00000,      172.45
    17.00000,      146.54
    18.00000,      122.19
    19.00000,      100.36
    20.00000,      83.683
    21.00000,      72.532
    22.00000,      65.588
    23.00000,      61.660
    24.00000,      59.053
    25.00000,      55.830
    26.00000,      50.939
    27.00000,      44.424
    28.00000,      37.407
    29.00000,      31.219
    30.00000,      26.675
    31.00000,      23.637
    32.00000,      21.402
    33.00000,      19.271
    34.00000,      17.074
    35.00000,      15.141
    36.00000,      14.312
    37.00000,      13.947
                   10.720
LAYER 9
25, 
    13.00000,      206.89
    14.00000,      189.78
    15.00000,      174.50
    16.00000,      150.86
    17.00000,      125.40
    18.00000,      103.93
    19.00000,      86.655
    20.00000,      73.912
    21.00000,      65.463
    22.00000,      60.662
    23.00000,      58.588
    24.00000,      58.043
    25.00000,      57.416
    26.00000,      55.371
    27.00000,      51.278
    28.00000,      45.692
    29.00000,      39.756
    30.00000,      34.585
    31.00000,      30.334
    32.00000,      26.732
    33.00000,      23.338
    34.00000,      20.151
    35.00000,      17.975
    36.00000,      18.256
                   22.622
CALCULATED APPARENT RESISTIVITY
4      3.00000     -0.05000      0.00000      0.00000      6.00000     -0.10000      9.00000     -0.13000      43.058
4      6.00000     -0.10000      3.00000     -0.05000      9.00000     -0.13000     12.00000     -0.05000      43.172
4      9.00000     -0.13000      6.00000     -0.10000     12.00000     -0.05000     15.00000      0.05000      46.281
4     12.00000     -0.05000      9.00000     -0.13000     15.00000      0.05000     18.00000      0.13000      42.108
4     15.00000      0.05000     12.00000     -0.05000     18.00000      0.13000     21.00000      0.11000      33.751
4     18.00000      0.13000     15.00000      0.05000     21.00000      0.11000     24.00000     -0.04000      44.554
4     21.00000      0.11000     18.00000      0.13000     24.00000     -0.04000     27.00000     -0.19000      47.291
4     24.00000     -0.04000     21.00000      0.11000     27.00000     -0.19000     30.00000     -0.07000      64.631
4     27.00000     -0.19000     24.00000     -0.04000     30.00000     -0.07000     33.00000      0.03000      74.726
4     30.00000     -0.07000     27.00000     -0.19000     33.00000      0.03000     36.00000      0.20000      81.565
4     33.00000      0.03000     30.00000     -0.07000     36.00000      0.20000     39.00000      0.35000      75.541
4     36.00000      0.20000     33.00000      0.03000     39.00000      0.35000     42.00000      0.37000      69.945
4     39.00000      0.35000     36.00000      0.20000     42.00000      0.37000     45.00000      0.46000      60.839
4     42.00000      0.37000     39.00000      0.35000     45.00000      0.46000     48.00000      0.56000      59.993
4     45.00000      0.46000     42.00000      0.37000     48.00000      0.56000     51.00000      0.42000      67.457
4     48.00000      0.56000     45.00000      0.46000     51.00000      0.42000     54.00000     -0.14000      60.250
4     51.00000      0.42000     48.00000      0.56000     54.00000     -0.14000     57.00000     -1.00000      57.318
4     54.00000     -0.14000     51.00000      0.42000     57.00000     -1.00000     60.00000     -1.76000      40.341
4     57.00000     -1.00000     54.00000     -0.14000     60.00000     -1.76000     63.00000     -2.58000      37.903
4     60.00000     -1.76000     57.00000     -1.00000     63.00000     -2.58000     66.00000     -3.11000      36.201
4     63.00000     -2.58000     60.00000     -1.76000     66.00000     -3.11000     69.00000     -3.60000      30.795
4     66.00000     -3.11000     63.00000     -2.58000     69.00000     -3.60000     72.00000     -4.07000      42.723
4     69.00000     -3.60000     66.00000     -3.11000     72.00000     -4.07000     75.00000     -4.28000      34.852
4     72.00000     -4.07000     69.00000     -3.60000     75.00000     -4.28000     78.00000     -4.35000      36.017
4     75.00000     -4.28000     72.00000     -4.07000     78.00000     -4.35000     81.00000     -4.41000      34.685
4     78.00000     -4.35000     75.00000     -4.28000     81.00000     -4.41000     84.00000     -4.47000      35.134
4     81.00000     -4.41000     78.00000     -4.35000     84.00000     -4.47000     87.00000     -4.63000      37.277
4     84.00000     -4.47000     81.00000     -4.41000     87.00000     -4.63000     90.00000     -4.68000      35.320
4     87.00000     -4.63000     84.00000     -4.47000     90.00000     -4.68000     93.00000     -4.79000      39.728
4     90.00000     -4.68000     87.00000     -4.63000     93.00000     -4.79000     96.00000     -4.82000      38.260
4     93.00000     -4.79000     90.00000     -4.68000     96.00000     -4.82000     99.00000     -4.88000      31.567
4     96.00000     -4.82000     93.00000     -4.79000     99.00000     -4.88000    102.00000     -4.92000      30.795
4     99.00000     -4.88000     96.00000     -4.82000    102.00000     -4.92000    105.00000     -4.98000      27.311
4    102.00000     -4.92000     99.00000     -4.88000    105.00000     -4.98000    108.00000     -5.01000      32.777
4    105.00000     -4.98000    102.00000     -4.92000    108.00000     -5.01000    111.00000     -5.04000      34.101
4    108.00000     -5.01000    105.00000     -4.98000    111.00000     -5.04000    114.00000     -5.07000      34.694
4    111.00000     -5.04000    108.00000     -5.01000    114.00000     -5.07000    117.00000     -5.11000      35.736
4    114.00000     -5.07000    111.00000     -5.04000    117.00000     -5.11000    120.00000     -5.23000      35.282
4    117.00000     -5.11000    114.00000     -5.07000    120.00000     -5.23000    123.00000     -5.28000      30.975
4    120.00000     -5.23000    117.00000     -5.11000    123.00000     -5.28000    126.00000     -5.44000      34.625
4    123.00000     -5.28000    120.00000     -5.23000    126.00000     -5.44000    129.00000     -5.49000      31.453
4    126.00000     -5.44000    123.00000     -5.28000    129.00000     -5.49000    132.00000     -5.40000      38.188
4    129.00000     -5.49000    126.00000     -5.44000    132.00000     -5.40000    135.00000     -5.57000      35.917
4    132.00000     -5.40000    129.00000     -5.49000    135.00000     -5.57000    138.00000     -5.56000      29.532
4    135.00000     -5.57000    132.00000     -5.40000    138.00000     -5.56000    141.00000     -5.59000      28.338
4      3.00000     -0.05000      0.00000      0.00000      9.00000     -0.13000     12.00000     -0.05000      46.612
4      6.00000     -0.10000      3.00000     -0.05000     12.00000     -0.05000     15.00000      0.05000      41.374
4      9.00000     -0.13000      6.00000     -0.10000     15.00000      0.05000     18.00000      0.13000      58.532
4     12.00000     -0.05000      9.00000     -0.13000     18.00000      0.13000     21.00000      0.11000      49.820
4     15.00000      0.05000     12.00000     -0.05000     21.00000      0.11000     24.00000     -0.04000      49.358
4     18.00000      0.13000     15.00000      0.05000     24.00000     -0.04000     27.00000     -0.19000      53.532
4     21.00000      0.11000     18.00000      0.13000     27.00000     -0.19000     30.00000     -0.07000      53.773
4     24.00000     -0.04000     21.00000      0.11000     30.00000     -0.07000     33.00000      0.03000      78.854
4     27.00000     -0.19000     24.00000     -0.04000     33.00000      0.03000     36.00000      0.20000      89.055
4     30.00000     -0.07000     27.00000     -0.19000     36.00000      0.20000     39.00000      0.35000      82.886
4     33.00000      0.03000     30.00000     -0.07000     39.00000      0.35000     42.00000      0.37000      92.832
4     36.00000      0.20000     33.00000      0.03000     42.00000      0.37000     45.00000      0.46000      88.912
4     39.00000      0.35000     36.00000      0.20000     45.00000      0.46000     48.00000      0.56000      67.961
4     42.00000      0.37000     39.00000      0.35000     48.00000      0.56000     51.00000      0.42000      68.168
4     45.00000      0.46000     42.00000      0.37000     51.00000      0.42000     54.00000     -0.14000      65.842
4     48.00000      0.56000     45.00000      0.46000     54.00000     -0.14000     57.00000     -1.00000      67.359
4     51.00000      0.42000     48.00000      0.56000     57.00000     -1.00000     60.00000     -1.76000      52.709
4     54.00000     -0.14000     51.00000      0.42000     60.00000     -1.76000     63.00000     -2.58000      38.644
4     57.00000     -1.00000     54.00000     -0.14000     63.00000     -2.58000     66.00000     -3.11000      47.756
4     60.00000     -1.76000     57.00000     -1.00000     66.00000     -3.11000     69.00000     -3.60000      37.923
4     63.00000     -2.58000     60.00000     -1.76000     69.00000     -3.60000     72.00000     -4.07000      37.083
4     66.00000     -3.11000     63.00000     -2.58000     72.00000     -4.07000     75.00000     -4.28000      36.800
4     69.00000     -3.60000     66.00000     -3.11000     75.00000     -4.28000     78.00000     -4.35000      28.282
4     72.00000     -4.07000     69.00000     -3.60000     78.00000     -4.35000     81.00000     -4.41000      28.174
4     75.00000     -4.28000     72.00000     -4.07000     81.00000     -4.41000     84.00000     -4.47000      24.673
4     78.00000     -4.35000     75.00000     -4.28000     84.00000     -4.47000     87.00000     -4.63000      25.584
4     81.00000     -4.41000     78.00000     -4.35000     87.00000     -4.63000     90.00000     -4.68000      26.634
4     84.00000     -4.47000     81.00000     -4.41000     90.00000     -4.68000     93.00000     -4.79000      29.878
4     87.00000     -4.63000     84.00000     -4.47000     93.00000     -4.79000     96.00000     -4.82000      33.320
4     90.00000     -4.68000     87.00000     -4.63000     96.00000     -4.82000     99.00000     -4.88000      29.419
4     93.00000     -4.79000     90.00000     -4.68000     99.00000     -4.88000    102.00000     -4.92000      30.182
4     96.00000     -4.82000     93.00000     -4.79000    102.00000     -4.92000    105.00000     -4.98000      23.641
4     99.00000     -4.88000     96.00000     -4.82000    105.00000     -4.98000    108.00000     -5.01000      22.101
4    102.00000     -4.92000     99.00000     -4.88000    108.00000     -5.01000    111.00000     -5.04000      30.484
4    105.00000     -4.98000    102.00000     -4.92000    111.00000     -5.04000    114.00000     -5.07000      33.162
4    108.00000     -5.01000    105.00000     -4.98000    114.00000     -5.07000    117.00000     -5.11000      33.558
4    111.00000     -5.04000    108.00000     -5.01000    117.00000     -5.11000    120.00000     -5.23000      33.977
4    114.00000     -5.07000    111.00000     -5.04000    120.00000     -5.23000    123.00000     -5.28000      30.426
4    117.00000     -5.11000    114.00000     -5.07000    123.00000     -5.28000    126.00000     -5.44000      33.754
4    120.00000     -5.23000    117.00000     -5.11000    126.00000     -5.44000    129.00000     -5.49000      32.791
4    123.00000     -5.28000    120.00000     -5.23000    129.00000     -5.49000    132.00000     -5.40000      32.013
4    126.00000     -5.44000    123.00000     -5.28000    132.00000     -5.40000    135.00000     -5.57000      38.177
4    129.00000     -5.49000    126.00000     -5.44000    135.00000     -5.57000    138.00000     -5.56000      30.516
4    132.00000     -5.40000    129.00000     -5.49000    138.00000     -5.56000    141.00000     -5.59000      29.596
4      3.00000     -0.05000      0.00000      0.00000     12.00000     -0.05000     15.00000      0.05000      43.563
4      6.00000     -0.10000      3.00000     -0.05000     15.00000      0.05000     18.00000      0.13000      47.585
4      9.00000     -0.13000      6.00000     -0.10000     18.00000      0.13000     21.00000      0.11000      63.699
4     12.00000     -0.05000      9.00000     -0.13000     21.00000      0.11000     24.00000     -0.04000      73.440
4     15.00000      0.05000     12.00000     -0.05000     24.00000     -0.04000     27.00000     -0.19000      60.653
4     18.00000      0.13000     15.00000      0.05000     27.00000     -0.19000     30.00000     -0.07000      63.134
4     21.00000      0.11000     18.00000      0.13000     30.00000     -0.07000     33.00000      0.03000      66.837
4     24.00000     -0.04000     21.00000      0.11000     33.00000      0.03000     36.00000      0.20000      92.253
4     27.00000     -0.19000     24.00000     -0.04000     36.00000      0.20000     39.00000      0.35000      85.429
4     30.00000     -0.07000     27.00000     -0.19000     39.00000      0.35000     42.00000      0.37000      94.228
4     33.00000      0.03000     30.00000     -0.07000     42.00000      0.37000     45.00000      0.46000      112.15
4     36.00000      0.20000     33.00000      0.03000     45.00000      0.46000     48.00000      0.56000      100.25
4     39.00000      0.35000     36.00000      0.20000     48.00000      0.56000     51.00000      0.42000      77.028
4     42.00000      0.37000     39.00000      0.35000     51.00000      0.42000     54.00000     -0.14000      65.342
4     45.00000      0.46000     42.00000      0.37000     54.00000     -0.14000     57.00000     -1.00000      76.006
4     48.00000      0.56000     45.00000      0.46000     57.00000     -1.00000     60.00000     -1.76000      65.071
4     51.00000      0.42000     48.00000      0.56000     60.00000     -1.76000     63.00000     -2.58000      51.888
4     54.00000     -0.14000     51.00000      0.42000     63.00000     -2.58000     66.00000     -3.11000      47.253
4     57.00000     -1.00000     54.00000     -0.14000     66.00000     -3.11000     69.00000     -3.60000      47.519
4     60.00000     -1.76000     57.00000     -1.00000     69.00000     -3.60000     72.00000     -4.07000      44.462
4     63.00000     -2.58000     60.00000     -1.76000     72.00000     -4.07000     75.00000     -4.28000      31.712
4     66.00000     -3.11000     63.00000     -2.58000     75.00000     -4.28000     78.00000     -4.35000      31.264
4     69.00000     -3.60000     66.00000     -3.11000     78.00000     -4.35000     81.00000     -4.41000      25.111
4     72.00000     -4.07000     69.00000     -3.60000     81.00000     -4.41000     84.00000     -4.47000      23.719
4     75.00000     -4.28000     72.00000     -4.07000     84.00000     -4.47000     87.00000     -4.63000      20.977
4     78.00000     -4.35000     75.00000     -4.28000     87.00000     -4.63000     90.00000     -4.68000      20.633
4     81.00000     -4.41000     78.00000     -4.35000     90.00000     -4.68000     93.00000     -4.79000      23.871
4     84.00000     -4.47000     81.00000     -4.41000     93.00000     -4.79000     96.00000     -4.82000      23.777
4     87.00000     -4.63000     84.00000     -4.47000     96.00000     -4.82000     99.00000     -4.88000      23.696
4     90.00000     -4.68000     87.00000     -4.63000     99.00000     -4.88000    102.00000     -4.92000      27.509
4     93.00000     -4.79000     90.00000     -4.68000    102.00000     -4.92000    105.00000     -4.98000      24.871
4     96.00000     -4.82000     93.00000     -4.79000    105.00000     -4.98000    108.00000     -5.01000      20.998
4     99.00000     -4.88000     96.00000     -4.82000    108.00000     -5.01000    111.00000     -5.04000      20.932
4    102.00000     -4.92000     99.00000     -4.88000    111.00000     -5.04000    114.00000     -5.07000      28.763
4    105.00000     -4.98000    102.00000     -4.92000    114.00000     -5.07000    117.00000     -5.11000      29.964
4    108.00000     -5.01000    105.00000     -4.98000    117.00000     -5.11000    120.00000     -5.23000      29.705
4    111.00000     -5.04000    108.00000     -5.01000    120.00000     -5.23000    123.00000     -5.28000      27.485
4    114.00000     -5.07000    111.00000     -5.04000    123.00000     -5.28000    126.00000     -5.44000      32.405
4    117.00000     -5.11000    114.00000     -5.07000    126.00000     -5.44000    129.00000     -5.49000      31.031
4    120.00000     -5.23000    117.00000     -5.11000    129.00000     -5.49000    132.00000     -5.40000      31.853
4    123.00000     -5.28000    120.00000     -5.23000    132.00000     -5.40000    135.00000     -5.57000      29.392
4    126.00000     -5.44000    123.00000     -5.28000    135.00000     -5.57000    138.00000     -5.56000      30.543
4    129.00000     -5.49000    126.00000     -5.44000    138.00000     -5.56000    141.00000     -5.59000      29.777
4      3.00000     -0.05000      0.00000      0.00000     15.00000      0.05000     18.00000      0.13000      49.744
4      6.00000     -0.10000      3.00000     -0.05000     18.00000      0.13000     21.00000      0.11000      49.701
4      9.00000     -0.13000      6.00000     -0.10000     21.00000      0.11000     24.00000     -0.04000      91.341
4     12.00000     -0.05000      9.00000     -0.13000     24.00000     -0.04000     27.00000     -0.19000      90.163
4     15.00000      0.05000     12.00000     -0.05000     27.00000     -0.19000     30.00000     -0.07000      71.447
4     18.00000      0.13000     15.00000      0.05000     30.00000     -0.07000     33.00000      0.03000      79.184
4     21.00000      0.11000     18.00000      0.13000     33.00000      0.03000     36.00000      0.20000      76.337
4     24.00000     -0.04000     21.00000      0.11000     36.00000      0.20000     39.00000      0.35000      85.097
4     27.00000     -0.19000     24.00000     -0.04000     39.00000      0.35000     42.00000      0.37000      95.021
4     30.00000     -0.07000     27.00000     -0.19000     42.00000      0.37000     45.00000      0.46000      110.74
4     33.00000      0.03000     30.00000     -0.07000     45.00000      0.46000     48.00000      0.56000      123.89
4     36.00000      0.20000     33.00000      0.03000     48.00000      0.56000     51.00000      0.42000      112.23
4     39.00000      0.35000     36.00000      0.20000     51.00000      0.42000     54.00000     -0.14000      72.286
4     42.00000      0.37000     39.00000      0.35000     54.00000     -0.14000     57.00000     -1.00000      76.533
4     45.00000      0.46000     42.00000      0.37000     57.00000     -1.00000     60.00000     -1.76000      74.510
4     48.00000      0.56000     45.00000      0.46000     60.00000     -1.76000     63.00000     -2.58000      64.032
4     51.00000      0.42000     48.00000      0.56000     63.00000     -2.58000     66.00000     -3.11000      64.092
4     54.00000     -0.14000     51.00000      0.42000     66.00000     -3.11000     69.00000     -3.60000      46.231
4     57.00000     -1.00000     54.00000     -0.14000     69.00000     -3.60000     72.00000     -4.07000      53.764
4     60.00000     -1.76000     57.00000     -1.00000     72.00000     -4.07000     75.00000     -4.28000      37.250
4     63.00000     -2.58000     60.00000     -1.76000     75.00000     -4.28000     78.00000     -4.35000      27.093
4     66.00000     -3.11000     63.00000     -2.58000     78.00000     -4.35000     81.00000     -4.41000      28.214
4     69.00000     -3.60000     66.00000     -3.11000     81.00000     -4.41000     84.00000     -4.47000      22.451
4     72.00000     -4.07000     69.00000     -3.60000     84.00000     -4.47000     87.00000     -4.63000      22.818
4     75.00000     -4.28000     72.00000     -4.07000     87.00000     -4.63000     90.00000     -4.68000      19.561
4     78.00000     -4.35000     75.00000     -4.28000     90.00000     -4.68000     93.00000     -4.79000      20.531
4     81.00000     -4.41000     78.00000     -4.35000     93.00000     -4.79000     96.00000     -4.82000      19.680
4     84.00000     -4.47000     81.00000     -4.41000     96.00000     -4.82000     99.00000     -4.88000      17.247
4     87.00000     -4.63000     84.00000     -4.47000     99.00000     -4.88000    102.00000     -4.92000      22.481
4     90.00000     -4.68000     87.00000     -4.63000    102.00000     -4.92000    105.00000     -4.98000      22.666
4     93.00000     -4.79000     90.00000     -4.68000    105.00000     -4.98000    108.00000     -5.01000      22.738
4     96.00000     -4.82000     93.00000     -4.79000    108.00000     -5.01000    111.00000     -5.04000      20.484
4     99.00000     -4.88000     96.00000     -4.82000    111.00000     -5.04000    114.00000     -5.07000      19.752
4    102.00000     -4.92000     99.00000     -4.88000    114.00000     -5.07000    117.00000     -5.11000      25.473
4    105.00000     -4.98000    102.00000     -4.92000    117.00000     -5.11000    120.00000     -5.23000      25.702
4    108.00000     -5.01000    105.00000     -4.98000    120.00000     -5.23000    123.00000     -5.28000      23.283
4    111.00000     -5.04000    108.00000     -5.01000    123.00000     -5.28000    126.00000     -5.44000      28.815
4    114.00000     -5.07000    111.00000     -5.04000    126.00000     -5.44000    129.00000     -5.49000      29.201
4    117.00000     -5.11000    114.00000     -5.07000    129.00000     -5.49000    132.00000     -5.40000      29.372
4    120.00000     -5.23000    117.00000     -5.11000    132.00000     -5.40000    135.00000     -5.57000      28.389
4    123.00000     -5.28000    120.00000     -5.23000    135.00000     -5.57000    138.00000     -5.56000      22.587
4    126.00000     -5.44000    123.00000     -5.28000    138.00000     -5.56000    141.00000     -5.59000      28.960
4      3.00000     -0.05000      0.00000      0.00000     18.00000      0.13000     21.00000      0.11000      51.861
4      6.00000     -0.10000      3.00000     -0.05000     21.00000      0.11000     24.00000     -0.04000      70.651
4      9.00000     -0.13000      6.00000     -0.10000     24.00000     -0.04000     27.00000     -0.19000      110.21
4     12.00000     -0.05000      9.00000     -0.13000     27.00000     -0.19000     30.00000     -0.07000      105.51
4     15.00000      0.05000     12.00000     -0.05000     30.00000     -0.07000     33.00000      0.03000      89.353
4     18.00000      0.13000     15.00000      0.05000     33.00000      0.03000     36.00000      0.20000      88.816
4     21.00000      0.11000     18.00000      0.13000     36.00000      0.20000     39.00000      0.35000      68.425
4     24.00000     -0.04000     21.00000      0.11000     39.00000      0.35000     42.00000      0.37000      92.711
4     27.00000     -0.19000     24.00000     -0.04000     42.00000      0.37000     45.00000      0.46000      110.72
4     30.00000     -0.07000     27.00000     -0.19000     45.00000      0.46000     48.00000      0.56000      120.58
4     33.00000      0.03000     30.00000     -0.07000     48.00000      0.56000     51.00000      0.42000      134.67
4     36.00000      0.20000     33.00000      0.03000     51.00000      0.42000     54.00000     -0.14000      102.79
4     39.00000      0.35000     36.00000      0.20000     54.00000     -0.14000     57.00000     -1.00000      84.503
4     42.00000      0.37000     39.00000      0.35000     57.00000     -1.00000     60.00000     -1.76000      75.253
4     45.00000      0.46000     42.00000      0.37000     60.00000     -1.76000     63.00000     -2.58000      72.552
4     48.00000      0.56000     45.00000      0.46000     63.00000     -2.58000     66.00000     -3.11000      78.750
4     51.00000      0.42000     48.00000      0.56000     66.00000     -3.11000     69.00000     -3.60000      62.990
4     54.00000     -0.14000     51.00000      0.42000     69.00000     -3.60000     72.00000     -4.07000      51.588
4     57.00000     -1.00000     54.00000     -0.14000     72.00000     -4.07000     75.00000     -4.28000      44.062
4     60.00000     -1.76000     57.00000     -1.00000     75.00000     -4.28000     78.00000     -4.35000      31.507
4     63.00000     -2.58000     60.00000     -1.76000     78.00000     -4.35000     81.00000     -4.41000      24.380
4     66.00000     -3.11000     63.00000     -2.58000     81.00000     -4.41000     84.00000     -4.47000      25.239
4     69.00000     -3.60000     66.00000     -3.11000     84.00000     -4.47000     87.00000     -4.63000      22.415
4     72.00000     -4.07000     69.00000     -3.60000     87.00000     -4.63000     90.00000     -4.68000      23.180
4     75.00000     -4.28000     72.00000     -4.07000     90.00000     -4.68000     93.00000     -4.79000      21.236
4     78.00000     -4.35000     75.00000     -4.28000     93.00000     -4.79000     96.00000     -4.82000      17.890
4     81.00000     -4.41000     78.00000     -4.35000     96.00000     -4.82000     99.00000     -4.88000      15.146
4     84.00000     -4.47000     81.00000     -4.41000     99.00000     -4.88000    102.00000     -4.92000      17.331
4     87.00000     -4.63000     84.00000     -4.47000    102.00000     -4.92000    105.00000     -4.98000      18.950
4     90.00000     -4.68000     87.00000     -4.63000    105.00000     -4.98000    108.00000     -5.01000      20.694
4     93.00000     -4.79000     90.00000     -4.68000    108.00000     -5.01000    111.00000     -5.04000      22.402
4     96.00000     -4.82000     93.00000     -4.79000    111.00000     -5.04000    114.00000     -5.07000      19.693
4     99.00000     -4.88000     96.00000     -4.82000    114.00000     -5.07000    117.00000     -5.11000      17.595
4    102.00000     -4.92000     99.00000     -4.88000    117.00000     -5.11000    120.00000     -5.23000      21.895
4    105.00000     -4.98000    102.00000     -4.92000    120.00000     -5.23000    123.00000     -5.28000      20.061
4    108.00000     -5.01000    105.00000     -4.98000    123.00000     -5.28000    126.00000     -5.44000      24.500
4    111.00000     -5.04000    108.00000     -5.01000    126.00000     -5.44000    129.00000     -5.49000      25.795
4    114.00000     -5.07000    111.00000     -5.04000    129.00000     -5.49000    132.00000     -5.40000      27.299
4    117.00000     -5.11000    114.00000     -5.07000    132.00000     -5.40000    135.00000     -5.57000      25.862
4    120.00000     -5.23000    117.00000     -5.11000    135.00000     -5.57000    138.00000     -5.56000      21.592
4    123.00000     -5.28000    120.00000     -5.23000    138.00000     -5.56000    141.00000     -5.59000      21.038
4     12.00000     -0.05000      0.00000      0.00000     24.00000     -0.04000     36.00000      0.20000      112.08
4     15.00000      0.05000      3.00000     -0.05000     27.00000     -0.19000     39.00000      0.35000      107.17
4     18.00000      0.13000      6.00000     -0.10000     30.00000     -0.07000     42.00000      0.37000      102.26
4     21.00000      0.11000      9.00000     -0.13000     33.00000      0.03000     45.00000      0.46000      88.129
4     24.00000     -0.04000     12.00000     -0.05000     36.00000      0.20000     48.00000      0.56000      87.163
4     27.00000     -0.19000     15.00000      0.05000     39.00000      0.35000     51.00000      0.42000      99.569
4     30.00000     -0.07000     18.00000      0.13000     42.00000      0.37000     54.00000     -0.14000      111.39
4     33.00000      0.03000     21.00000      0.11000     45.00000      0.46000     57.00000     -1.00000      123.02
4     36.00000      0.20000     24.00000     -0.04000     48.00000      0.56000     60.00000     -1.76000      119.70
4     39.00000      0.35000     27.00000     -0.19000     51.00000      0.42000     63.00000     -2.58000      100.61
4     42.00000      0.37000     30.00000     -0.07000     54.00000     -0.14000     66.00000     -3.11000      93.809
4     45.00000      0.46000     33.00000      0.03000     57.00000     -1.00000     69.00000     -3.60000      84.652
4     48.00000      0.56000     36.00000      0.20000     60.00000     -1.76000     72.00000     -4.07000      78.862
4     51.00000      0.42000     39.00000      0.35000     63.00000     -2.58000     75.00000     -4.28000      74.505
4     54.00000     -0.14000     42.00000      0.37000     66.00000     -3.11000     78.00000     -4.35000      59.431
4     57.00000     -1.00000     45.00000      0.46000     69.00000     -3.60000     81.00000     -4.41000      50.246
4     60.00000     -1.76000     48.00000      0.56000     72.00000     -4.07000     84.00000     -4.47000      36.614
4     63.00000     -2.58000     51.00000      0.42000     75.00000     -4.28000     87.00000     -4.63000      28.008
4     66.00000     -3.11000     54.00000     -0.14000     78.00000     -4.35000     90.00000     -4.68000      26.017
4     69.00000     -3.60000     57.00000     -1.00000     81.00000     -4.41000     93.00000     -4.79000      23.948
4     72.00000     -4.07000     60.00000     -1.76000     84.00000     -4.47000     96.00000     -4.82000      23.958
4     75.00000     -4.28000     63.00000     -2.58000     87.00000     -4.63000     99.00000     -4.88000      22.293
4     78.00000     -4.35000     66.00000     -3.11000     90.00000     -4.68000    102.00000     -4.92000      20.392
4     81.00000     -4.41000     69.00000     -3.60000     93.00000     -4.79000    105.00000     -4.98000      17.930
4     84.00000     -4.47000     72.00000     -4.07000     96.00000     -4.82000    108.00000     -5.01000      16.187
4     87.00000     -4.63000     75.00000     -4.28000     99.00000     -4.88000    111.00000     -5.04000      17.720
4     90.00000     -4.68000     78.00000     -4.35000    102.00000     -4.92000    114.00000     -5.07000      18.613
4     93.00000     -4.79000     81.00000     -4.41000    105.00000     -4.98000    117.00000     -5.11000      19.828
4     96.00000     -4.82000     84.00000     -4.47000    108.00000     -5.01000    120.00000     -5.23000      19.532
4     99.00000     -4.88000     87.00000     -4.63000    111.00000     -5.04000    123.00000     -5.28000      18.128
4    102.00000     -4.92000     90.00000     -4.68000    114.00000     -5.07000    126.00000     -5.44000      19.149
4    105.00000     -4.98000     93.00000     -4.79000    117.00000     -5.11000    129.00000     -5.49000      19.645
4    108.00000     -5.01000     96.00000     -4.82000    120.00000     -5.23000    132.00000     -5.40000      20.358
4    111.00000     -5.04000     99.00000     -4.88000    123.00000     -5.28000    135.00000     -5.57000      23.284
4    114.00000     -5.07000    102.00000     -4.92000    126.00000     -5.44000    138.00000     -5.56000      23.645
4    117.00000     -5.11000    105.00000     -4.98000    129.00000     -5.49000    141.00000     -5.59000      23.391
4      3.00000     -0.05000      0.00000      0.00000     21.00000      0.11000     24.00000     -0.04000      74.381
4      6.00000     -0.10000      3.00000     -0.05000     24.00000     -0.04000     27.00000     -0.19000      84.885
4      9.00000     -0.13000      6.00000     -0.10000     27.00000     -0.19000     30.00000     -0.07000      127.36
4     12.00000     -0.05000      9.00000     -0.13000     30.00000     -0.07000     33.00000      0.03000      131.19
4     15.00000      0.05000     12.00000     -0.05000     33.00000      0.03000     36.00000      0.20000      98.492
4     18.00000      0.13000     15.00000      0.05000     36.00000      0.20000     39.00000      0.35000      77.983
4     21.00000      0.11000     18.00000      0.13000     39.00000      0.35000     42.00000      0.37000      73.363
4     24.00000     -0.04000     21.00000      0.11000     42.00000      0.37000     45.00000      0.46000      106.98
4     27.00000     -0.19000     24.00000     -0.04000     45.00000      0.46000     48.00000      0.56000      119.96
4     30.00000     -0.07000     27.00000     -0.19000     48.00000      0.56000     51.00000      0.42000      128.46
4     33.00000      0.03000     30.00000     -0.07000     51.00000      0.42000     54.00000     -0.14000      120.27
4     36.00000      0.20000     33.00000      0.03000     54.00000     -0.14000     57.00000     -1.00000      119.51
4     39.00000      0.35000     36.00000      0.20000     57.00000     -1.00000     60.00000     -1.76000      82.644
4     42.00000      0.37000     39.00000      0.35000     60.00000     -1.76000     63.00000     -2.58000      72.840
4     45.00000      0.46000     42.00000      0.37000     63.00000     -2.58000     66.00000     -3.11000      88.873
4     48.00000      0.56000     45.00000      0.46000     66.00000     -3.11000     69.00000     -3.60000      76.795
4     51.00000      0.42000     48.00000      0.56000     69.00000     -3.60000     72.00000     -4.07000      69.900
4     54.00000     -0.14000     51.00000      0.42000     72.00000     -4.07000     75.00000     -4.28000      41.886
4     57.00000     -1.00000     54.00000     -0.14000     75.00000     -4.28000     78.00000     -4.35000      36.789
4     60.00000     -1.76000     57.00000     -1.00000     78.00000     -4.35000     81.00000     -4.41000      28.107
4     63.00000     -2.58000     60.00000     -1.76000     81.00000     -4.41000     84.00000     -4.47000      21.679
4     66.00000     -3.11000     63.00000     -2.58000     84.00000     -4.47000     87.00000     -4.63000      25.233
4     69.00000     -3.60000     66.00000     -3.11000     87.00000     -4.63000     90.00000     -4.68000      23.278
4     72.00000     -4.07000     69.00000     -3.60000     90.00000     -4.68000     93.00000     -4.79000      26.178
4     75.00000     -4.28000     72.00000     -4.07000     93.00000     -4.79000     96.00000     -4.82000      19.210
4     78.00000     -4.35000     75.00000     -4.28000     96.00000     -4.82000     99.00000     -4.88000      14.551
4     81.00000     -4.41000     78.00000     -4.35000     99.00000     -4.88000    102.00000     -4.92000      16.261
4     84.00000     -4.47000     81.00000     -4.41000    102.00000     -4.92000    105.00000     -4.98000      15.297
4     87.00000     -4.63000     84.00000     -4.47000    105.00000     -4.98000    108.00000     -5.01000      17.590
4     90.00000     -4.68000     87.00000     -4.63000    108.00000     -5.01000    111.00000     -5.04000      20.337
4     93.00000     -4.79000     90.00000     -4.68000    111.00000     -5.04000    114.00000     -5.07000      21.733
4     96.00000     -4.82000     93.00000     -4.79000    114.00000     -5.07000    117.00000     -5.11000      17.897
4     99.00000     -4.88000     96.00000     -4.82000    117.00000     -5.11000    120.00000     -5.23000      15.432
4    102.00000     -4.92000     99.00000     -4.88000    120.00000     -5.23000    123.00000     -5.28000      17.435
4    105.00000     -4.98000    102.00000     -4.92000    123.00000     -5.28000    126.00000     -5.44000      21.540
4    108.00000     -5.01000    105.00000     -4.98000    126.00000     -5.44000    129.00000     -5.49000      22.137
4    111.00000     -5.04000    108.00000     -5.01000    129.00000     -5.49000    132.00000     -5.40000      24.112
4    114.00000     -5.07000    111.00000     -5.04000    132.00000     -5.40000    135.00000     -5.57000      24.029
4    117.00000     -5.11000    114.00000     -5.07000    135.00000     -5.57000    138.00000     -5.56000      19.713
4    120.00000     -5.23000    117.00000     -5.11000    138.00000     -5.56000    141.00000     -5.59000      20.157
4     12.00000     -0.05000      0.00000      0.00000     27.00000     -0.19000     39.00000      0.35000      125.07
4     15.00000      0.05000      3.00000     -0.05000     30.00000     -0.07000     42.00000      0.37000      117.77
4     18.00000      0.13000      6.00000     -0.10000     33.00000      0.03000     45.00000      0.46000      106.29
4     21.00000      0.11000      9.00000     -0.13000     36.00000      0.20000     48.00000      0.56000      88.690
4     24.00000     -0.04000     12.00000     -0.05000     39.00000      0.35000     51.00000      0.42000      94.695
4     27.00000     -0.19000     15.00000      0.05000     42.00000      0.37000     54.00000     -0.14000      105.78
4     30.00000     -0.07000     18.00000      0.13000     45.00000      0.46000     57.00000     -1.00000      114.95
4     33.00000      0.03000     21.00000      0.11000     48.00000      0.56000     60.00000     -1.76000      124.02
4     36.00000      0.20000     24.00000     -0.04000     51.00000      0.42000     63.00000     -2.58000      117.39
4     39.00000      0.35000     27.00000     -0.19000     54.00000     -0.14000     66.00000     -3.11000      109.23
4     42.00000      0.37000     30.00000     -0.07000     57.00000     -1.00000     69.00000     -3.60000      96.420
4     45.00000      0.46000     33.00000      0.03000     60.00000     -1.76000     72.00000     -4.07000      89.696
4     48.00000      0.56000     36.00000      0.20000     63.00000     -2.58000     75.00000     -4.28000      84.205
4     51.00000      0.42000     39.00000      0.35000     66.00000     -3.11000     78.00000     -4.35000      71.524
4     54.00000     -0.14000     42.00000      0.37000     69.00000     -3.60000     81.00000     -4.41000      56.432
4     57.00000     -1.00000     45.00000      0.46000     72.00000     -4.07000     84.00000     -4.47000      41.789
4     60.00000     -1.76000     48.00000      0.56000     75.00000     -4.28000     87.00000     -4.63000      31.883
4     63.00000     -2.58000     51.00000      0.42000     78.00000     -4.35000     90.00000     -4.68000      25.858
4     66.00000     -3.11000     54.00000     -0.14000     81.00000     -4.41000     93.00000     -4.79000      25.260
4     69.00000     -3.60000     57.00000     -1.00000     84.00000     -4.47000     96.00000     -4.82000      24.429
4     72.00000     -4.07000     60.00000     -1.76000     87.00000     -4.63000     99.00000     -4.88000      24.117
4     75.00000     -4.28000     63.00000     -2.58000     90.00000     -4.68000    102.00000     -4.92000      22.554
4     78.00000     -4.35000     66.00000     -3.11000     93.00000     -4.79000    105.00000     -4.98000      18.918
4     81.00000     -4.41000     69.00000     -3.60000     96.00000     -4.82000    108.00000     -5.01000      16.686
4     84.00000     -4.47000     72.00000     -4.07000     99.00000     -4.88000    111.00000     -5.04000      16.175
4     87.00000     -4.63000     75.00000     -4.28000    102.00000     -4.92000    114.00000     -5.07000      16.361
4     90.00000     -4.68000     78.00000     -4.35000    105.00000     -4.98000    117.00000     -5.11000      17.610
4     93.00000     -4.79000     81.00000     -4.41000    108.00000     -5.01000    120.00000     -5.23000      18.938
4     96.00000     -4.82000     84.00000     -4.47000    111.00000     -5.04000    123.00000     -5.28000      18.086
4     99.00000     -4.88000     87.00000     -4.63000    114.00000     -5.07000    126.00000     -5.44000      16.614
4    102.00000     -4.92000     90.00000     -4.68000    117.00000     -5.11000    129.00000     -5.49000      17.255
4    105.00000     -4.98000     93.00000     -4.79000    120.00000     -5.23000    132.00000     -5.40000      17.811
4    108.00000     -5.01000     96.00000     -4.82000    123.00000     -5.28000    135.00000     -5.57000      19.972
4    111.00000     -5.04000     99.00000     -4.88000    126.00000     -5.44000    138.00000     -5.56000      20.777
4    114.00000     -5.07000    102.00000     -4.92000    129.00000     -5.49000    141.00000     -5.59000      21.006
4     12.00000     -0.05000      0.00000      0.00000     30.00000     -0.07000     42.00000      0.37000      134.17
4     15.00000      0.05000      3.00000     -0.05000     33.00000      0.03000     45.00000      0.46000      119.98
4     18.00000      0.13000      6.00000     -0.10000     36.00000      0.20000     48.00000      0.56000      105.83
4     21.00000      0.11000      9.00000     -0.13000     39.00000      0.35000     51.00000      0.42000      95.866
4     24.00000     -0.04000     12.00000     -0.05000     42.00000      0.37000     54.00000     -0.14000      99.283
4     27.00000     -0.19000     15.00000      0.05000     45.00000      0.46000     57.00000     -1.00000      107.81
4     30.00000     -0.07000     18.00000      0.13000     48.00000      0.56000     60.00000     -1.76000      114.01
4     33.00000      0.03000     21.00000      0.11000     51.00000      0.42000     63.00000     -2.58000      119.54
4     36.00000      0.20000     24.00000     -0.04000     54.00000     -0.14000     66.00000     -3.11000      125.10
4     39.00000      0.35000     27.00000     -0.19000     57.00000     -1.00000     69.00000     -3.60000      111.16
4     42.00000      0.37000     30.00000     -0.07000     60.00000     -1.76000     72.00000     -4.07000      101.94
4     45.00000      0.46000     33.00000      0.03000     63.00000     -2.58000     75.00000     -4.28000      94.847
4     48.00000      0.56000     36.00000      0.20000     66.00000     -3.11000     78.00000     -4.35000      79.736
4     51.00000      0.42000     39.00000      0.35000     69.00000     -3.60000     81.00000     -4.41000      66.701
4     54.00000     -0.14000     42.00000      0.37000     72.00000     -4.07000     84.00000     -4.47000      46.861
4     57.00000     -1.00000     45.00000      0.46000     75.00000     -4.28000     87.00000     -4.63000      36.281
4     60.00000     -1.76000     48.00000      0.56000     78.00000     -4.35000     90.00000     -4.68000      29.326
4     63.00000     -2.58000     51.00000      0.42000     81.00000     -4.41000     93.00000     -4.79000      25.172
4     66.00000     -3.11000     54.00000     -0.14000     84.00000     -4.47000     96.00000     -4.82000      25.641
4     69.00000     -3.60000     57.00000     -1.00000     87.00000     -4.63000     99.00000     -4.88000      24.500
4     72.00000     -4.07000     60.00000     -1.76000     90.00000     -4.68000    102.00000     -4.92000      24.324
4     75.00000     -4.28000     63.00000     -2.58000     93.00000     -4.79000    105.00000     -4.98000      21.231
4     78.00000     -4.35000     66.00000     -3.11000     96.00000     -4.82000    108.00000     -5.01000      18.234
4     81.00000     -4.41000     69.00000     -3.60000     99.00000     -4.88000    111.00000     -5.04000      17.331
4     84.00000     -4.47000     72.00000     -4.07000    102.00000     -4.92000    114.00000     -5.07000      15.639
4     87.00000     -4.63000     75.00000     -4.28000    105.00000     -4.98000    117.00000     -5.11000      15.898
4     90.00000     -4.68000     78.00000     -4.35000    108.00000     -5.01000    120.00000     -5.23000      16.983
4     93.00000     -4.79000     81.00000     -4.41000    111.00000     -5.04000    123.00000     -5.28000      17.601
4     96.00000     -4.82000     84.00000     -4.47000    114.00000     -5.07000    126.00000     -5.44000      16.880
4     99.00000     -4.88000     87.00000     -4.63000    117.00000     -5.11000    129.00000     -5.49000      15.647
4    102.00000     -4.92000     90.00000     -4.68000    120.00000     -5.23000    132.00000     -5.40000      16.358
4    105.00000     -4.98000     93.00000     -4.79000    123.00000     -5.28000    135.00000     -5.57000      17.907
4    108.00000     -5.01000     96.00000     -4.82000    126.00000     -5.44000    138.00000     -5.56000      18.166
4    111.00000     -5.04000     99.00000     -4.88000    129.00000     -5.49000    141.00000     -5.59000      18.756
4     12.00000     -0.05000      0.00000      0.00000     33.00000      0.03000     45.00000      0.46000      134.35
4     15.00000      0.05000      3.00000     -0.05000     36.00000      0.20000     48.00000      0.56000      117.91
4     18.00000      0.13000      6.00000     -0.10000     39.00000      0.35000     51.00000      0.42000      113.14
4     21.00000      0.11000      9.00000     -0.13000     42.00000      0.37000     54.00000     -0.14000      99.799
4     24.00000     -0.04000     12.00000     -0.05000     45.00000      0.46000     57.00000     -1.00000      100.21
4     27.00000     -0.19000     15.00000      0.05000     48.00000      0.56000     60.00000     -1.76000      105.69
4     30.00000     -0.07000     18.00000      0.13000     51.00000      0.42000     63.00000     -2.58000      108.74
4     33.00000      0.03000     21.00000      0.11000     54.00000     -0.14000     66.00000     -3.11000      125.86
4     36.00000      0.20000     24.00000     -0.04000     57.00000     -1.00000     69.00000     -3.60000      125.77
4     39.00000      0.35000     27.00000     -0.19000     60.00000     -1.76000     72.00000     -4.07000      116.58
4     42.00000      0.37000     30.00000     -0.07000     63.00000     -2.58000     75.00000     -4.28000      107.09
4     45.00000      0.46000     33.00000      0.03000     66.00000     -3.11000     78.00000     -4.35000      89.331
4     48.00000      0.56000     36.00000      0.20000     69.00000     -3.60000     81.00000     -4.41000      73.457
4     51.00000      0.42000     39.00000      0.35000     72.00000     -4.07000     84.00000     -4.47000      54.929
4     54.00000     -0.14000     42.00000      0.37000     75.00000     -4.28000     87.00000     -4.63000      40.691
4     57.00000     -1.00000     45.00000      0.46000     78.00000     -4.35000     90.00000     -4.68000      33.318
4     60.00000     -1.76000     48.00000      0.56000     81.00000     -4.41000     93.00000     -4.79000      28.499
4     63.00000     -2.58000     51.00000      0.42000     84.00000     -4.47000     96.00000     -4.82000      25.486
4     66.00000     -3.11000     54.00000     -0.14000     87.00000     -4.63000     99.00000     -4.88000      25.504
4     69.00000     -3.60000     57.00000     -1.00000     90.00000     -4.68000    102.00000     -4.92000      24.533
4     72.00000     -4.07000     60.00000     -1.76000     93.00000     -4.79000    105.00000     -4.98000      22.814
4     75.00000     -4.28000     63.00000     -2.58000     96.00000     -4.82000    108.00000     -5.01000      20.649
4     78.00000     -4.35000     66.00000     -3.11000     99.00000     -4.88000    111.00000     -5.04000      19.200
4     81.00000     -4.41000     69.00000     -3.60000    102.00000     -4.92000    114.00000     -5.07000      17.192
4     84.00000     -4.47000     72.00000     -4.07000    105.00000     -4.98000    117.00000     -5.11000      15.588
4     87.00000     -4.63000     75.00000     -4.28000    108.00000     -5.01000    120.00000     -5.23000      15.602
4     90.00000     -4.68000     78.00000     -4.35000    111.00000     -5.04000    123.00000     -5.28000      15.939
4     93.00000     -4.79000     81.00000     -4.41000    114.00000     -5.07000    126.00000     -5.44000      16.591
4     96.00000     -4.82000     84.00000     -4.47000    117.00000     -5.11000    129.00000     -5.49000      16.194
4     99.00000     -4.88000     87.00000     -4.63000    120.00000     -5.23000    132.00000     -5.40000      15.402
4    102.00000     -4.92000     90.00000     -4.68000    123.00000     -5.28000    135.00000     -5.57000      16.906
4    105.00000     -4.98000     93.00000     -4.79000    126.00000     -5.44000    138.00000     -5.56000      16.657
4    108.00000     -5.01000     96.00000     -4.82000    129.00000     -5.49000    141.00000     -5.59000      16.693
4     12.00000     -0.05000      0.00000      0.00000     39.00000      0.35000     51.00000      0.42000      136.11
4     15.00000      0.05000      3.00000     -0.05000     42.00000      0.37000     54.00000     -0.14000      126.62
4     18.00000      0.13000      6.00000     -0.10000     45.00000      0.46000     57.00000     -1.00000      116.01
4     21.00000      0.11000      9.00000     -0.13000     48.00000      0.56000     60.00000     -1.76000      96.986
4     24.00000     -0.04000     12.00000     -0.05000     51.00000      0.42000     63.00000     -2.58000      91.736
4     27.00000     -0.19000     15.00000      0.05000     54.00000     -0.14000     66.00000     -3.11000      104.07
4     30.00000     -0.07000     18.00000      0.13000     57.00000     -1.00000     69.00000     -3.60000      112.93
4     33.00000      0.03000     21.00000      0.11000     60.00000     -1.76000     72.00000     -4.07000      129.70
4     36.00000      0.20000     24.00000     -0.04000     63.00000     -2.58000     75.00000     -4.28000      134.67
4     39.00000      0.35000     27.00000     -0.19000     66.00000     -3.11000     78.00000     -4.35000      113.14
4     42.00000      0.37000     30.00000     -0.07000     69.00000     -3.60000     81.00000     -4.41000      91.787
4     45.00000      0.46000     33.00000      0.03000     72.00000     -4.07000     84.00000     -4.47000      67.113
4     48.00000      0.56000     36.00000      0.20000     75.00000     -4.28000     87.00000     -4.63000      51.840
4     51.00000      0.42000     39.00000      0.35000     78.00000     -4.35000     90.00000     -4.68000      43.402
4     54.00000     -0.14000     42.00000      0.37000     81.00000     -4.41000     93.00000     -4.79000      36.355
4     57.00000     -1.00000     45.00000      0.46000     84.00000     -4.47000     96.00000     -4.82000      32.543
4     60.00000     -1.76000     48.00000      0.56000     87.00000     -4.63000     99.00000     -4.88000      28.259
4     63.00000     -2.58000     51.00000      0.42000     90.00000     -4.68000    102.00000     -4.92000      24.917
4     66.00000     -3.11000     54.00000     -0.14000     93.00000     -4.79000    105.00000     -4.98000      23.530
4     69.00000     -3.60000     57.00000     -1.00000     96.00000     -4.82000    108.00000     -5.01000      22.115
4     72.00000     -4.07000     60.00000     -1.76000     99.00000     -4.88000    111.00000     -5.04000      23.140
4     75.00000     -4.28000     63.00000     -2.58000    102.00000     -4.92000    114.00000     -5.07000      21.735
4     78.00000     -4.35000     66.00000     -3.11000    105.00000     -4.98000    117.00000     -5.11000      19.440
4     81.00000     -4.41000     69.00000     -3.60000    108.00000     -5.01000    120.00000     -5.23000      17.448
4     84.00000     -4.47000     72.00000     -4.07000    111.00000     -5.04000    123.00000     -5.28000      15.004
4     87.00000     -4.63000     75.00000     -4.28000    114.00000     -5.07000    126.00000     -5.44000      14.449
4     90.00000     -4.68000     78.00000     -4.35000    117.00000     -5.11000    129.00000     -5.49000      14.957
4     93.00000     -4.79000     81.00000     -4.41000    120.00000     -5.23000    132.00000     -5.40000      16.165
4     96.00000     -4.82000     84.00000     -4.47000    123.00000     -5.28000    135.00000     -5.57000      17.122
4     99.00000     -4.88000     87.00000     -4.63000    126.00000     -5.44000    138.00000     -5.56000      15.660
4    102.00000     -4.92000     90.00000     -4.68000    129.00000     -5.49000    141.00000     -5.59000      15.289
4     12.00000     -0.05000      0.00000      0.00000     45.00000      0.46000     57.00000     -1.00000      133.96
4     15.00000      0.05000      3.00000     -0.05000     48.00000      0.56000     60.00000     -1.76000      119.02
4     18.00000      0.13000      6.00000     -0.10000     51.00000      0.42000     63.00000     -2.58000      104.22
4     21.00000      0.11000      9.00000     -0.13000     54.00000     -0.14000     66.00000     -3.11000      94.406
4     24.00000     -0.04000     12.00000     -0.05000     57.00000     -1.00000     69.00000     -3.60000      94.078
4     27.00000     -0.19000     15.00000      0.05000     60.00000     -1.76000     72.00000     -4.07000      105.95
4     30.00000     -0.07000     18.00000      0.13000     63.00000     -2.58000     75.00000     -4.28000      118.51
4     33.00000      0.03000     21.00000      0.11000     66.00000     -3.11000     78.00000     -4.35000      122.43
4     36.00000      0.20000     24.00000     -0.04000     69.00000     -3.60000     81.00000     -4.41000      112.56
4     39.00000      0.35000     27.00000     -0.19000     72.00000     -4.07000     84.00000     -4.47000      84.110
4     42.00000      0.37000     30.00000     -0.07000     75.00000     -4.28000     87.00000     -4.63000      65.052
4     45.00000      0.46000     33.00000      0.03000     78.00000     -4.35000     90.00000     -4.68000      52.959
4     48.00000      0.56000     36.00000      0.20000     81.00000     -4.41000     93.00000     -4.79000      45.854
4     51.00000      0.42000     39.00000      0.35000     84.00000     -4.47000     96.00000     -4.82000      42.045
4     54.00000     -0.14000     42.00000      0.37000     87.00000     -4.63000     99.00000     -4.88000      35.611
4     57.00000     -1.00000     45.00000      0.46000     90.00000     -4.68000    102.00000     -4.92000      31.233
4     60.00000     -1.76000     48.00000      0.56000     93.00000     -4.79000    105.00000     -4.98000      25.674
4     63.00000     -2.58000     51.00000      0.42000     96.00000     -4.82000    108.00000     -5.01000      22.180
4     66.00000     -3.11000     54.00000     -0.14000     99.00000     -4.88000    111.00000     -5.04000      23.485
4     69.00000     -3.60000     57.00000     -1.00000    102.00000     -4.92000    114.00000     -5.07000      22.830
4     72.00000     -4.07000     60.00000     -1.76000    105.00000     -4.98000    117.00000     -5.11000      23.122
4     75.00000     -4.28000     63.00000     -2.58000    108.00000     -5.01000    120.00000     -5.23000      22.008
4     78.00000     -4.35000     66.00000     -3.11000    111.00000     -5.04000    123.00000     -5.28000      18.991
4     81.00000     -4.41000     69.00000     -3.60000    114.00000     -5.07000    126.00000     -5.44000      16.835
4     84.00000     -4.47000     72.00000     -4.07000    117.00000     -5.11000    129.00000     -5.49000      14.901
4     87.00000     -4.63000     75.00000     -4.28000    120.00000     -5.23000    132.00000     -5.40000      14.740
4     90.00000     -4.68000     78.00000     -4.35000    123.00000     -5.28000    135.00000     -5.57000      16.128
4     93.00000     -4.79000     81.00000     -4.41000    126.00000     -5.44000    138.00000     -5.56000      16.548
4     96.00000     -4.82000     84.00000     -4.47000    129.00000     -5.49000    141.00000     -5.59000      15.907
4     12.00000     -0.05000      0.00000      0.00000     51.00000      0.42000     63.00000     -2.58000      117.10
4     15.00000      0.05000      3.00000     -0.05000     54.00000     -0.14000     66.00000     -3.11000      113.65
4     18.00000      0.13000      6.00000     -0.10000     57.00000     -1.00000     69.00000     -3.60000      106.24
4     21.00000      0.11000      9.00000     -0.13000     60.00000     -1.76000     72.00000     -4.07000      95.975
4     24.00000     -0.04000     12.00000     -0.05000     63.00000     -2.58000     75.00000     -4.28000      97.890
4     27.00000     -0.19000     15.00000      0.05000     66.00000     -3.11000     78.00000     -4.35000      98.775
4     30.00000     -0.07000     18.00000      0.13000     69.00000     -3.60000     81.00000     -4.41000      97.673
4     33.00000      0.03000     21.00000      0.11000     72.00000     -4.07000     84.00000     -4.47000      89.704
4     36.00000      0.20000     24.00000     -0.04000     75.00000     -4.28000     87.00000     -4.63000      79.098
4     39.00000      0.35000     27.00000     -0.19000     78.00000     -4.35000     90.00000     -4.68000      66.450
4     42.00000      0.37000     30.00000     -0.07000     81.00000     -4.41000     93.00000     -4.79000      57.934
4     45.00000      0.46000     33.00000      0.03000     84.00000     -4.47000     96.00000     -4.82000      51.184
4     48.00000      0.56000     36.00000      0.20000     87.00000     -4.63000     99.00000     -4.88000      44.219
4     51.00000      0.42000     39.00000      0.35000     90.00000     -4.68000    102.00000     -4.92000      39.737
4     54.00000     -0.14000     42.00000      0.37000     93.00000     -4.79000    105.00000     -4.98000      32.050
4     57.00000     -1.00000     45.00000      0.46000     96.00000     -4.82000    108.00000     -5.01000      27.623
4     60.00000     -1.76000     48.00000      0.56000     99.00000     -4.88000    111.00000     -5.04000      25.438
4     63.00000     -2.58000     51.00000      0.42000    102.00000     -4.92000    114.00000     -5.07000      22.663
4     66.00000     -3.11000     54.00000     -0.14000    105.00000     -4.98000    117.00000     -5.11000      23.183
4     69.00000     -3.60000     57.00000     -1.00000    108.00000     -5.01000    120.00000     -5.23000      22.747
4     72.00000     -4.07000     60.00000     -1.76000    111.00000     -5.04000    123.00000     -5.28000      22.292
4     75.00000     -4.28000     63.00000     -2.58000    114.00000     -5.07000    126.00000     -5.44000      21.236
4     78.00000     -4.35000     66.00000     -3.11000    117.00000     -5.11000    129.00000     -5.49000      19.200
4     81.00000     -4.41000     69.00000     -3.60000    120.00000     -5.23000    132.00000     -5.40000      17.688
4     84.00000     -4.47000     72.00000     -4.07000    123.00000     -5.28000    135.00000     -5.57000      16.470
4     87.00000     -4.63000     75.00000     -4.28000    126.00000     -5.44000    138.00000     -5.56000      15.256
4     90.00000     -4.68000     78.00000     -4.35000    129.00000     -5.49000    141.00000     -5.59000      15.005
4     12.00000     -0.05000      0.00000      0.00000     57.00000     -1.00000     69.00000     -3.60000      117.45
4     15.00000      0.05000      3.00000     -0.05000     60.00000     -1.76000     72.00000     -4.07000      114.32
4     18.00000      0.13000      6.00000     -0.10000     63.00000     -2.58000     75.00000     -4.28000      110.04
4     21.00000      0.11000      9.00000     -0.13000     66.00000     -3.11000     78.00000     -4.35000      89.075
4     24.00000     -0.04000     12.00000     -0.05000     69.00000     -3.60000     81.00000     -4.41000      80.185
4     27.00000     -0.19000     15.00000      0.05000     72.00000     -4.07000     84.00000     -4.47000      72.042
4     30.00000     -0.07000     18.00000      0.13000     75.00000     -4.28000     87.00000     -4.63000      68.467
4     33.00000      0.03000     21.00000      0.11000     78.00000     -4.35000     90.00000     -4.68000      70.503
4     36.00000      0.20000     24.00000     -0.04000     81.00000     -4.41000     93.00000     -4.79000      70.107
4     39.00000      0.35000     27.00000     -0.19000     84.00000     -4.47000     96.00000     -4.82000      64.119
4     42.00000      0.37000     30.00000     -0.07000     87.00000     -4.63000     99.00000     -4.88000      55.654
4     45.00000      0.46000     33.00000      0.03000     90.00000     -4.68000    102.00000     -4.92000      47.929
4     48.00000      0.56000     36.00000      0.20000     93.00000     -4.79000    105.00000     -4.98000      39.336
4     51.00000      0.42000     39.00000      0.35000     96.00000     -4.82000    108.00000     -5.01000      34.910
4     54.00000     -0.14000     42.00000      0.37000     99.00000     -4.88000    111.00000     -5.04000      31.626
4     57.00000     -1.00000     45.00000      0.46000    102.00000     -4.92000    114.00000     -5.07000      28.085
4     60.00000     -1.76000     48.00000      0.56000    105.00000     -4.98000    117.00000     -5.11000      25.006
4     63.00000     -2.58000     51.00000      0.42000    108.00000     -5.01000    120.00000     -5.23000      22.427
4     66.00000     -3.11000     54.00000     -0.14000    111.00000     -5.04000    123.00000     -5.28000      22.153
4     69.00000     -3.60000     57.00000     -1.00000    114.00000     -5.07000    126.00000     -5.44000      21.767
4     72.00000     -4.07000     60.00000     -1.76000    117.00000     -5.11000    129.00000     -5.49000      22.441
4     75.00000     -4.28000     63.00000     -2.58000    120.00000     -5.23000    132.00000     -5.40000      22.333
4     78.00000     -4.35000     66.00000     -3.11000    123.00000     -5.28000    135.00000     -5.57000      21.307
4     81.00000     -4.41000     69.00000     -3.60000    126.00000     -5.44000    138.00000     -5.56000      18.426
4     84.00000     -4.47000     72.00000     -4.07000    129.00000     -5.49000    141.00000     -5.59000      15.462
4     12.00000     -0.05000      0.00000      0.00000     63.00000     -2.58000     75.00000     -4.28000      120.10
4     15.00000      0.05000      3.00000     -0.05000     66.00000     -3.11000     78.00000     -4.35000      104.96
4     18.00000      0.13000      6.00000     -0.10000     69.00000     -3.60000     81.00000     -4.41000      89.799
4     21.00000      0.11000      9.00000     -0.13000     72.00000     -4.07000     84.00000     -4.47000      65.026
4     24.00000     -0.04000     12.00000     -0.05000     75.00000     -4.28000     87.00000     -4.63000      56.343
4     27.00000     -0.19000     15.00000      0.05000     78.00000     -4.35000     90.00000     -4.68000      56.706
4     30.00000     -0.07000     18.00000      0.13000     81.00000     -4.41000     93.00000     -4.79000      60.634
4     33.00000      0.03000     21.00000      0.11000     84.00000     -4.47000     96.00000     -4.82000      67.612
4     36.00000      0.20000     24.00000     -0.04000     87.00000     -4.63000     99.00000     -4.88000      66.671
4     39.00000      0.35000     27.00000     -0.19000     90.00000     -4.68000    102.00000     -4.92000      59.581
4     42.00000      0.37000     30.00000     -0.07000     93.00000     -4.79000    105.00000     -4.98000      49.369
4     45.00000      0.46000     33.00000      0.03000     96.00000     -4.82000    108.00000     -5.01000      41.997
4     48.00000      0.56000     36.00000      0.20000     99.00000     -4.88000    111.00000     -5.04000      38.544
4     51.00000      0.42000     39.00000      0.35000    102.00000     -4.92000    114.00000     -5.07000      35.298
4     54.00000     -0.14000     42.00000      0.37000    105.00000     -4.98000    117.00000     -5.11000      31.024
4     57.00000     -1.00000     45.00000      0.46000    108.00000     -5.01000    120.00000     -5.23000      27.715
4     60.00000     -1.76000     48.00000      0.56000    111.00000     -5.04000    123.00000     -5.28000      23.841
4     63.00000     -2.58000     51.00000      0.42000    114.00000     -5.07000    126.00000     -5.44000      21.445
4     66.00000     -3.11000     54.00000     -0.14000    117.00000     -5.11000    129.00000     -5.49000      22.284
4     69.00000     -3.60000     57.00000     -1.00000    120.00000     -5.23000    132.00000     -5.40000      22.782
4     72.00000     -4.07000     60.00000     -1.76000    123.00000     -5.28000    135.00000     -5.57000      24.714
4     75.00000     -4.28000     63.00000     -2.58000    126.00000     -5.44000    138.00000     -5.56000      23.111
4     78.00000     -4.35000     66.00000     -3.11000    129.00000     -5.49000    141.00000     -5.59000      19.982
 14.390
ITERATION 2
MODEL RESISTIVITY
LAYER 1
45,      1.50000
     3.00000,      37.998
     4.00000,      40.973
     5.00000,      34.355
     6.00000,      26.895
     7.00000,      31.039
     8.00000,      35.772
     9.00000,      59.177
    10.00000,      63.710
    11.00000,      68.609
    12.00000,      70.600
    13.00000,      65.256
    14.00000,      50.923
    15.00000,      53.045
    16.00000,      61.915
    17.00000,      61.977
    18.00000,      60.471
    19.00000,      49.225
    20.00000,      45.109
    21.00000,      30.272
    22.00000,      25.271
    23.00000,      34.684
    24.00000,      35.242
    25.00000,      50.990
    26.00000,      53.481
    27.00000,      58.611
    28.00000,      59.355
    29.00000,      53.896
    30.00000,      49.639
    31.00000,      41.628
    32.00000,      37.154
    33.00000,      33.819
    34.00000,      33.411
    35.00000,      43.479
    36.00000,      36.551
    37.00000,      31.590
    38.00000,      32.253
    39.00000,      33.079
    40.00000,      33.150
    41.00000,      31.414
    42.00000,      27.969
    43.00000,      34.413
    44.00000,      30.386
    45.00000,      32.748
    46.00000,      33.442
                   26.949
LAYER 2
45,      3.00000
     3.00000,      27.964
     4.00000,      95.652
     5.00000,      143.65
     6.00000,      69.783
     7.00000,      47.339
     8.00000,      43.363
     9.00000,      50.941
    10.00000,      77.429
    11.00000,      71.777
    12.00000,      148.25
    13.00000,      194.51
    14.00000,      146.56
    15.00000,      107.05
    16.00000,      57.644
    17.00000,      79.280
    18.00000,      78.743
    19.00000,      44.308
    20.00000,      50.071
    21.00000,      72.939
    22.00000,      48.066
    23.00000,      38.414
    24.00000,      46.063
    25.00000,      30.564
    26.00000,      26.942
    27.00000,      26.947
    28.00000,      32.211
    29.00000,      34.483
    30.00000,      38.948
    31.00000,      43.483
    32.00000,      68.159
    33.00000,      30.194
    34.00000,      19.263
    35.00000,      23.696
    36.00000,      27.509
    37.00000,      32.687
    38.00000,      34.366
    39.00000,      39.257
    40.00000,      35.020
    41.00000,      33.543
    42.00000,      29.808
    43.00000,      35.902
    44.00000,      51.922
    45.00000,      41.992
    46.00000,      32.006
                   25.559
LAYER 3
43,      4.65000
     4.00000,      64.761
     5.00000,      150.16
     6.00000,      153.53
     7.00000,      128.51
     8.00000,      100.97
     9.00000,      95.839
    10.00000,      107.37
    11.00000,      104.71
    12.00000,      136.23
    13.00000,      163.15
    14.00000,      138.51
    15.00000,      119.25
    16.00000,      110.67
    17.00000,      146.89
    18.00000,      150.82
    19.00000,      62.609
    20.00000,      60.934
    21.00000,      66.646
    22.00000,      55.746
    23.00000,      45.741
    24.00000,      45.996
    25.00000,      31.110
    26.00000,      22.112
    27.00000,      18.210
    28.00000,      17.651
    29.00000,      17.604
    30.00000,      19.233
    31.00000,      25.697
    32.00000,      33.845
    33.00000,      25.270
    34.00000,      20.297
    35.00000,      20.450
    36.00000,      22.145
    37.00000,      31.184
    38.00000,      36.846
    39.00000,      41.294
    40.00000,      39.160
    41.00000,      36.693
    42.00000,      33.203
    43.00000,      38.675
    44.00000,      44.652
    45.00000,      37.067
                   26.414
LAYER 4
41,      6.46500
     5.00000,      124.80
     6.00000,      180.05
     7.00000,      178.87
     8.00000,      171.65
     9.00000,      166.06
    10.00000,      153.43
    11.00000,      150.11
    12.00000,      151.58
    13.00000,      160.28
    14.00000,      158.32
    15.00000,      163.88
    16.00000,      170.24
    17.00000,      190.00
    18.00000,      183.43
    19.00000,      92.823
    20.00000,      72.404
    21.00000,      71.099
    22.00000,      63.503
    23.00000,      54.142
    24.00000,      49.141
    25.00000,      34.418
    26.00000,      23.313
    27.00000,      18.564
    28.00000,      17.053
    29.00000,      14.955
    30.00000,      14.561
    31.00000,      15.551
    32.00000,      18.903
    33.00000,      20.278
    34.00000,      19.940
    35.00000,      19.742
    36.00000,      20.179
    37.00000,      24.345
    38.00000,      26.866
    39.00000,      27.617
    40.00000,      27.523
    41.00000,      26.317
    42.00000,      25.518
    43.00000,      25.712
    44.00000,      26.488
                   26.086
LAYER 5
37,      8.46150
     7.00000,      180.39
     8.00000,      201.43
     9.00000,      200.76
    10.00000,      192.93
    11.00000,      190.72
    12.00000,      192.66
    13.00000,      200.35
    14.00000,      206.29
    15.00000,      212.82
    16.00000,      219.06
    17.00000,      222.68
    18.00000,      199.64
    19.00000,      127.52
    20.00000,      95.428
    21.00000,      85.054
    22.00000,      76.624
    23.00000,      68.012
    24.00000,      59.721
    25.00000,      44.201
    26.00000,      31.024
    27.00000,      23.487
    28.00000,      18.446
    29.00000,      14.966
    30.00000,      14.316
    31.00000,      14.623
    32.00000,      16.108
    33.00000,      16.430
    34.00000,      16.948
    35.00000,      16.568
    36.00000,      16.212
    37.00000,      15.560
    38.00000,      15.177
    39.00000,      14.643
    40.00000,      14.248
    41.00000,      13.675
    42.00000,      13.819
                   19.815
LAYER 6
33,     10.65765
     9.00000,      219.35
    10.00000,      231.50
    11.00000,      232.01
    12.00000,      237.20
    13.00000,      246.03
    14.00000,      257.28
    15.00000,      260.44
    16.00000,      253.34
    17.00000,      235.45
    18.00000,      200.97
    19.00000,      138.88
    20.00000,      106.93
    21.00000,      93.162
    22.00000,      85.360
    23.00000,      79.932
    24.00000,      74.584
    25.00000,      59.073
    26.00000,      44.581
    27.00000,      33.690
    28.00000,      24.425
    29.00000,      17.764
    30.00000,      15.213
    31.00000,      15.105
    32.00000,      15.707
    33.00000,      15.815
    34.00000,      15.820
    35.00000,      14.556
    36.00000,      12.876
    37.00000,      11.747
    38.00000,      9.9853
    39.00000,      9.5242
    40.00000,      9.4263
                   10.009
LAYER 7
31,     13.07341
    10.00000,      274.46
    11.00000,      276.64
    12.00000,      276.56
    13.00000,      277.78
    14.00000,      279.99
    15.00000,      270.81
    16.00000,      263.32
    17.00000,      243.76
    18.00000,      202.05
    19.00000,      146.95
    20.00000,      113.23
    21.00000,      97.413
    22.00000,      87.884
    23.00000,      81.510
    24.00000,      79.680
    25.00000,      70.800
    26.00000,      58.105
    27.00000,      47.126
    28.00000,      35.601
    29.00000,      25.920
    30.00000,      20.201
    31.00000,      17.829
    32.00000,      17.082
    33.00000,      16.484
    34.00000,      15.713
    35.00000,      14.334
    36.00000,      12.814
    37.00000,      11.348
    38.00000,      8.5798
    39.00000,      8.1614
                   8.0208
LAYER 8
27,     15.73076
    12.00000,      288.02
    13.00000,      289.12
    14.00000,      282.98
    15.00000,      277.31
    16.00000,      271.79
    17.00000,      246.45
    18.00000,      201.27
    19.00000,      152.27
    20.00000,      118.82
    21.00000,      100.86
    22.00000,      90.319
    23.00000,      84.500
    24.00000,      81.181
    25.00000,      78.730
    26.00000,      71.775
    27.00000,      62.474
    28.00000,      51.052
    29.00000,      39.600
    30.00000,      31.166
    31.00000,      25.761
    32.00000,      22.328
    33.00000,      19.680
    34.00000,      17.353
    35.00000,      15.026
    36.00000,      13.493
    37.00000,      12.791
                   8.3536
LAYER 9
25, 
    13.00000,      312.88
    14.00000,      303.39
    15.00000,      293.77
    16.00000,      281.41
    17.00000,      251.73
    18.00000,      203.13
    19.00000,      154.74
    20.00000,      121.24
    21.00000,      102.59
    22.00000,      92.148
    23.00000,      86.725
    24.00000,      84.652
    25.00000,      83.451
    26.00000,      81.077
    27.00000,      75.682
    28.00000,      66.439
    29.00000,      56.680
    30.00000,      46.856
    31.00000,      38.348
    32.00000,      31.769
    33.00000,      26.590
    34.00000,      22.814
    35.00000,      21.133
    36.00000,      21.207
                   29.741
CALCULATED APPARENT RESISTIVITY
4      3.00000     -0.05000      0.00000      0.00000      6.00000     -0.10000      9.00000     -0.13000      38.973
4      6.00000     -0.10000      3.00000     -0.05000      9.00000     -0.13000     12.00000     -0.05000      44.358
4      9.00000     -0.13000      6.00000     -0.10000     12.00000     -0.05000     15.00000      0.05000      46.383
4     12.00000     -0.05000      9.00000     -0.13000     15.00000      0.05000     18.00000      0.13000      41.033
4     15.00000      0.05000     12.00000     -0.05000     18.00000      0.13000     21.00000      0.11000      32.335
4     18.00000      0.13000     15.00000      0.05000     21.00000      0.11000     24.00000     -0.04000      43.707
4     21.00000      0.11000     18.00000      0.13000     24.00000     -0.04000     27.00000     -0.19000      46.752
4     24.00000     -0.04000     21.00000      0.11000     27.00000     -0.19000     30.00000     -0.07000      65.409
4     27.00000     -0.19000     24.00000     -0.04000     30.00000     -0.07000     33.00000      0.03000      72.550
4     30.00000     -0.07000     27.00000     -0.19000     33.00000      0.03000     36.00000      0.20000      82.826
4     33.00000      0.03000     30.00000     -0.07000     36.00000      0.20000     39.00000      0.35000      75.546
4     36.00000      0.20000     33.00000      0.03000     39.00000      0.35000     42.00000      0.37000      71.596
4     39.00000      0.35000     36.00000      0.20000     42.00000      0.37000     45.00000      0.46000      60.252
4     42.00000      0.37000     39.00000      0.35000     45.00000      0.46000     48.00000      0.56000      57.569
4     45.00000      0.46000     42.00000      0.37000     48.00000      0.56000     51.00000      0.42000      65.658
4     48.00000      0.56000     45.00000      0.46000     51.00000      0.42000     54.00000     -0.14000      59.230
4     51.00000      0.42000     48.00000      0.56000     54.00000     -0.14000     57.00000     -1.00000      55.631
4     54.00000     -0.14000     51.00000      0.42000     57.00000     -1.00000     60.00000     -1.76000      39.075
4     57.00000     -1.00000     54.00000     -0.14000     60.00000     -1.76000     63.00000     -2.58000      38.803
4     60.00000     -1.76000     57.00000     -1.00000     63.00000     -2.58000     66.00000     -3.11000      36.911
4     63.00000     -2.58000     60.00000     -1.76000     66.00000     -3.11000     69.00000     -3.60000      30.166
4     66.00000     -3.11000     63.00000     -2.58000     69.00000     -3.60000     72.00000     -4.07000      43.337
4     69.00000     -3.60000     66.00000     -3.11000     72.00000     -4.07000     75.00000     -4.28000      34.743
4     72.00000     -4.07000     69.00000     -3.60000     75.00000     -4.28000     78.00000     -4.35000      37.100
4     75.00000     -4.28000     72.00000     -4.07000     78.00000     -4.35000     81.00000     -4.41000      36.888
4     78.00000     -4.35000     75.00000     -4.28000     81.00000     -4.41000     84.00000     -4.47000      38.617
4     81.00000     -4.41000     78.00000     -4.35000     84.00000     -4.47000     87.00000     -4.63000      41.067
4     84.00000     -4.47000     81.00000     -4.41000     87.00000     -4.63000     90.00000     -4.68000      38.632
4     87.00000     -4.63000     84.00000     -4.47000     90.00000     -4.68000     93.00000     -4.79000      42.381
4     90.00000     -4.68000     87.00000     -4.63000     93.00000     -4.79000     96.00000     -4.82000      40.933
4     93.00000     -4.79000     90.00000     -4.68000     96.00000     -4.82000     99.00000     -4.88000      31.655
4     96.00000     -4.82000     93.00000     -4.79000     99.00000     -4.88000    102.00000     -4.92000      29.748
4     99.00000     -4.88000     96.00000     -4.82000    102.00000     -4.92000    105.00000     -4.98000      26.241
4    102.00000     -4.92000     99.00000     -4.88000    105.00000     -4.98000    108.00000     -5.01000      31.886
4    105.00000     -4.98000    102.00000     -4.92000    108.00000     -5.01000    111.00000     -5.04000      33.036
4    108.00000     -5.01000    105.00000     -4.98000    111.00000     -5.04000    114.00000     -5.07000      33.550
4    111.00000     -5.04000    108.00000     -5.01000    114.00000     -5.07000    117.00000     -5.11000      34.916
4    114.00000     -5.07000    111.00000     -5.04000    117.00000     -5.11000    120.00000     -5.23000      34.324
4    117.00000     -5.11000    114.00000     -5.07000    120.00000     -5.23000    123.00000     -5.28000      30.398
4    120.00000     -5.23000    117.00000     -5.11000    123.00000     -5.28000    126.00000     -5.44000      33.653
4    123.00000     -5.28000    120.00000     -5.23000    126.00000     -5.44000    129.00000     -5.49000      30.470
4    126.00000     -5.44000    123.00000     -5.28000    129.00000     -5.49000    132.00000     -5.40000      38.740
4    129.00000     -5.49000    126.00000     -5.44000    132.00000     -5.40000    135.00000     -5.57000      35.906
4    132.00000     -5.40000    129.00000     -5.49000    135.00000     -5.57000    138.00000     -5.56000      29.455
4    135.00000     -5.57000    132.00000     -5.40000    138.00000     -5.56000    141.00000     -5.59000      28.360
4      3.00000     -0.05000      0.00000      0.00000      9.00000     -0.13000     12.00000     -0.05000      48.154
4      6.00000     -0.10000      3.00000     -0.05000     12.00000     -0.05000     15.00000      0.05000      46.736
4      9.00000     -0.13000      6.00000     -0.10000     15.00000      0.05000     18.00000      0.13000      62.974
4     12.00000     -0.05000      9.00000     -0.13000     18.00000      0.13000     21.00000      0.11000      52.139
4     15.00000      0.05000     12.00000     -0.05000     21.00000      0.11000     24.00000     -0.04000      50.748
4     18.00000      0.13000     15.00000      0.05000     24.00000     -0.04000     27.00000     -0.19000      54.287
4     21.00000      0.11000     18.00000      0.13000     27.00000     -0.19000     30.00000     -0.07000      53.856
4     24.00000     -0.04000     21.00000      0.11000     30.00000     -0.07000     33.00000      0.03000      79.776
4     27.00000     -0.19000     24.00000     -0.04000     33.00000      0.03000     36.00000      0.20000      92.445
4     30.00000     -0.07000     27.00000     -0.19000     36.00000      0.20000     39.00000      0.35000      87.978
4     33.00000      0.03000     30.00000     -0.07000     39.00000      0.35000     42.00000      0.37000      99.116
4     36.00000      0.20000     33.00000      0.03000     42.00000      0.37000     45.00000      0.46000      92.897
4     39.00000      0.35000     36.00000      0.20000     45.00000      0.46000     48.00000      0.56000      67.664
4     42.00000      0.37000     39.00000      0.35000     48.00000      0.56000     51.00000      0.42000      67.698
4     45.00000      0.46000     42.00000      0.37000     51.00000      0.42000     54.00000     -0.14000      65.789
4     48.00000      0.56000     45.00000      0.46000     54.00000     -0.14000     57.00000     -1.00000      67.357
4     51.00000      0.42000     48.00000      0.56000     57.00000     -1.00000     60.00000     -1.76000      51.965
4     54.00000     -0.14000     51.00000      0.42000     60.00000     -1.76000     63.00000     -2.58000      39.528
4     57.00000     -1.00000     54.00000     -0.14000     63.00000     -2.58000     66.00000     -3.11000      51.312
4     60.00000     -1.76000     57.00000     -1.00000     66.00000     -3.11000     69.00000     -3.60000      39.428
4     63.00000     -2.58000     60.00000     -1.76000     69.00000     -3.60000     72.00000     -4.07000      37.915
4     66.00000     -3.11000     63.00000     -2.58000     72.00000     -4.07000     75.00000     -4.28000      37.562
4     69.00000     -3.60000     66.00000     -3.11000     75.00000     -4.28000     78.00000     -4.35000      28.223
4     72.00000     -4.07000     69.00000     -3.60000     78.00000     -4.35000     81.00000     -4.41000      28.013
4     75.00000     -4.28000     72.00000     -4.07000     81.00000     -4.41000     84.00000     -4.47000      25.279
4     78.00000     -4.35000     75.00000     -4.28000     84.00000     -4.47000     87.00000     -4.63000      27.306
4     81.00000     -4.41000     78.00000     -4.35000     87.00000     -4.63000     90.00000     -4.68000      28.904
4     84.00000     -4.47000     81.00000     -4.41000     90.00000     -4.68000     93.00000     -4.79000      32.673
4     87.00000     -4.63000     84.00000     -4.47000     93.00000     -4.79000     96.00000     -4.82000      35.586
4     90.00000     -4.68000     87.00000     -4.63000     96.00000     -4.82000     99.00000     -4.88000      30.691
4     93.00000     -4.79000     90.00000     -4.68000     99.00000     -4.88000    102.00000     -4.92000      30.968
4     96.00000     -4.82000     93.00000     -4.79000    102.00000     -4.92000    105.00000     -4.98000      23.086
4     99.00000     -4.88000     96.00000     -4.82000    105.00000     -4.98000    108.00000     -5.01000      21.695
4    102.00000     -4.92000     99.00000     -4.88000    108.00000     -5.01000    111.00000     -5.04000      30.749
4    105.00000     -4.98000    102.00000     -4.92000    111.00000     -5.04000    114.00000     -5.07000      33.566
4    108.00000     -5.01000    105.00000     -4.98000    114.00000     -5.07000    117.00000     -5.11000      34.028
4    111.00000     -5.04000    108.00000     -5.01000    117.00000     -5.11000    120.00000     -5.23000      34.582
4    114.00000     -5.07000    111.00000     -5.04000    120.00000     -5.23000    123.00000     -5.28000      31.359
4    117.00000     -5.11000    114.00000     -5.07000    123.00000     -5.28000    126.00000     -5.44000      34.934
4    120.00000     -5.23000    117.00000     -5.11000    126.00000     -5.44000    129.00000     -5.49000      33.687
4    123.00000     -5.28000    120.00000     -5.23000    129.00000     -5.49000    132.00000     -5.40000      32.793
4    126.00000     -5.44000    123.00000     -5.28000    132.00000     -5.40000    135.00000     -5.57000      39.493
4    129.00000     -5.49000    126.00000     -5.44000    135.00000     -5.57000    138.00000     -5.56000      30.909
4    132.00000     -5.40000    129.00000     -5.49000    138.00000     -5.56000    141.00000     -5.59000      28.210
4      3.00000     -0.05000      0.00000      0.00000     12.00000     -0.05000     15.00000      0.05000      47.271
4      6.00000     -0.10000      3.00000     -0.05000     15.00000      0.05000     18.00000      0.13000      54.839
4      9.00000     -0.13000      6.00000     -0.10000     18.00000      0.13000     21.00000      0.11000      71.234
4     12.00000     -0.05000      9.00000     -0.13000     21.00000      0.11000     24.00000     -0.04000      82.184
4     15.00000      0.05000     12.00000     -0.05000     24.00000     -0.04000     27.00000     -0.19000      64.981
4     18.00000      0.13000     15.00000      0.05000     27.00000     -0.19000     30.00000     -0.07000      65.105
4     21.00000      0.11000     18.00000      0.13000     30.00000     -0.07000     33.00000      0.03000      67.780
4     24.00000     -0.04000     21.00000      0.11000     33.00000      0.03000     36.00000      0.20000      98.691
4     27.00000     -0.19000     24.00000     -0.04000     36.00000      0.20000     39.00000      0.35000      90.881
4     30.00000     -0.07000     27.00000     -0.19000     39.00000      0.35000     42.00000      0.37000      102.84
4     33.00000      0.03000     30.00000     -0.07000     42.00000      0.37000     45.00000      0.46000      117.45
4     36.00000      0.20000     33.00000      0.03000     45.00000      0.46000     48.00000      0.56000      104.26
4     39.00000      0.35000     36.00000      0.20000     48.00000      0.56000     51.00000      0.42000      80.345
4     42.00000      0.37000     39.00000      0.35000     51.00000      0.42000     54.00000     -0.14000      67.185
4     45.00000      0.46000     42.00000      0.37000     54.00000     -0.14000     57.00000     -1.00000      76.681
4     48.00000      0.56000     45.00000      0.46000     57.00000     -1.00000     60.00000     -1.76000      66.370
4     51.00000      0.42000     48.00000      0.56000     60.00000     -1.76000     63.00000     -2.58000      53.635
4     54.00000     -0.14000     51.00000      0.42000     63.00000     -2.58000     66.00000     -3.11000      49.348
4     57.00000     -1.00000     54.00000     -0.14000     66.00000     -3.11000     69.00000     -3.60000      50.450
4     60.00000     -1.76000     57.00000     -1.00000     69.00000     -3.60000     72.00000     -4.07000      47.137
4     63.00000     -2.58000     60.00000     -1.76000     72.00000     -4.07000     75.00000     -4.28000      32.680
4     66.00000     -3.11000     63.00000     -2.58000     75.00000     -4.28000     78.00000     -4.35000      32.190
4     69.00000     -3.60000     66.00000     -3.11000     78.00000     -4.35000     81.00000     -4.41000      25.460
4     72.00000     -4.07000     69.00000     -3.60000     81.00000     -4.41000     84.00000     -4.47000      23.872
4     75.00000     -4.28000     72.00000     -4.07000     84.00000     -4.47000     87.00000     -4.63000      21.581
4     78.00000     -4.35000     75.00000     -4.28000     87.00000     -4.63000     90.00000     -4.68000      21.738
4     81.00000     -4.41000     78.00000     -4.35000     90.00000     -4.68000     93.00000     -4.79000      25.857
4     84.00000     -4.47000     81.00000     -4.41000     93.00000     -4.79000     96.00000     -4.82000      25.388
4     87.00000     -4.63000     84.00000     -4.47000     96.00000     -4.82000     99.00000     -4.88000      24.460
4     90.00000     -4.68000     87.00000     -4.63000     99.00000     -4.88000    102.00000     -4.92000      28.909
4     93.00000     -4.79000     90.00000     -4.68000    102.00000     -4.92000    105.00000     -4.98000      25.815
4     96.00000     -4.82000     93.00000     -4.79000    105.00000     -4.98000    108.00000     -5.01000      21.081
4     99.00000     -4.88000     96.00000     -4.82000    108.00000     -5.01000    111.00000     -5.04000      21.215
4    102.00000     -4.92000     99.00000     -4.88000    111.00000     -5.04000    114.00000     -5.07000      29.974
4    105.00000     -4.98000    102.00000     -4.92000    114.00000     -5.07000    117.00000     -5.11000      31.179
4    108.00000     -5.01000    105.00000     -4.98000    117.00000     -5.11000    120.00000     -5.23000      30.825
4    111.00000     -5.04000    108.00000     -5.01000    120.00000     -5.23000    123.00000     -5.28000      28.810
4    114.00000     -5.07000    111.00000     -5.04000    123.00000     -5.28000    126.00000     -5.44000      34.093
4    117.00000     -5.11000    114.00000     -5.07000    126.00000     -5.44000    129.00000     -5.49000      32.833
4    120.00000     -5.23000    117.00000     -5.11000    129.00000     -5.49000    132.00000     -5.40000      33.143
4    123.00000     -5.28000    120.00000     -5.23000    132.00000     -5.40000    135.00000     -5.57000      29.566
4    126.00000     -5.44000    123.00000     -5.28000    135.00000     -5.57000    138.00000     -5.56000      30.934
4    129.00000     -5.49000    126.00000     -5.44000    138.00000     -5.56000    141.00000     -5.59000      28.671
4      3.00000     -0.05000      0.00000      0.00000     15.00000      0.05000     18.00000      0.13000      54.406
4      6.00000     -0.10000      3.00000     -0.05000     18.00000      0.13000     21.00000      0.11000      58.187
4      9.00000     -0.13000      6.00000     -0.10000     21.00000      0.11000     24.00000     -0.04000      106.98
4     12.00000     -0.05000      9.00000     -0.13000     24.00000     -0.04000     27.00000     -0.19000      103.64
4     15.00000      0.05000     12.00000     -0.05000     27.00000     -0.19000     30.00000     -0.07000      76.964
4     18.00000      0.13000     15.00000      0.05000     30.00000     -0.07000     33.00000      0.03000      82.555
4     21.00000      0.11000     18.00000      0.13000     33.00000      0.03000     36.00000      0.20000      81.480
4     24.00000     -0.04000     21.00000      0.11000     36.00000      0.20000     39.00000      0.35000      92.963
4     27.00000     -0.19000     24.00000     -0.04000     39.00000      0.35000     42.00000      0.37000      103.66
4     30.00000     -0.07000     27.00000     -0.19000     42.00000      0.37000     45.00000      0.46000      117.21
4     33.00000      0.03000     30.00000     -0.07000     45.00000      0.46000     48.00000      0.56000      129.35
4     36.00000      0.20000     33.00000      0.03000     48.00000      0.56000     51.00000      0.42000      121.56
4     39.00000      0.35000     36.00000      0.20000     51.00000      0.42000     54.00000     -0.14000      77.079
4     42.00000      0.37000     39.00000      0.35000     54.00000     -0.14000     57.00000     -1.00000      79.472
4     45.00000      0.46000     42.00000      0.37000     57.00000     -1.00000     60.00000     -1.76000      76.232
4     48.00000      0.56000     45.00000      0.46000     60.00000     -1.76000     63.00000     -2.58000      67.627
4     51.00000      0.42000     48.00000      0.56000     63.00000     -2.58000     66.00000     -3.11000      67.797
4     54.00000     -0.14000     51.00000      0.42000     66.00000     -3.11000     69.00000     -3.60000      47.915
4     57.00000     -1.00000     54.00000     -0.14000     69.00000     -3.60000     72.00000     -4.07000      57.514
4     60.00000     -1.76000     57.00000     -1.00000     72.00000     -4.07000     75.00000     -4.28000      39.657
4     63.00000     -2.58000     60.00000     -1.76000     75.00000     -4.28000     78.00000     -4.35000      28.442
4     66.00000     -3.11000     63.00000     -2.58000     78.00000     -4.35000     81.00000     -4.41000      29.772
4     69.00000     -3.60000     66.00000     -3.11000     81.00000     -4.41000     84.00000     -4.47000      23.385
4     72.00000     -4.07000     69.00000     -3.60000     84.00000     -4.47000     87.00000     -4.63000      23.387
4     75.00000     -4.28000     72.00000     -4.07000     87.00000     -4.63000     90.00000     -4.68000      20.037
4     78.00000     -4.35000     75.00000     -4.28000     90.00000     -4.68000     93.00000     -4.79000      21.797
4     81.00000     -4.41000     78.00000     -4.35000     93.00000     -4.79000     96.00000     -4.82000      20.806
4     84.00000     -4.47000     81.00000     -4.41000     96.00000     -4.82000     99.00000     -4.88000      18.001
4     87.00000     -4.63000     84.00000     -4.47000     99.00000     -4.88000    102.00000     -4.92000      23.573
4     90.00000     -4.68000     87.00000     -4.63000    102.00000     -4.92000    105.00000     -4.98000      23.639
4     93.00000     -4.79000     90.00000     -4.68000    105.00000     -4.98000    108.00000     -5.01000      23.926
4     96.00000     -4.82000     93.00000     -4.79000    108.00000     -5.01000    111.00000     -5.04000      21.019
4     99.00000     -4.88000     96.00000     -4.82000    111.00000     -5.04000    114.00000     -5.07000      20.478
4    102.00000     -4.92000     99.00000     -4.88000    114.00000     -5.07000    117.00000     -5.11000      26.857
4    105.00000     -4.98000    102.00000     -4.92000    117.00000     -5.11000    120.00000     -5.23000      26.823
4    108.00000     -5.01000    105.00000     -4.98000    120.00000     -5.23000    123.00000     -5.28000      24.300
4    111.00000     -5.04000    108.00000     -5.01000    123.00000     -5.28000    126.00000     -5.44000      30.018
4    114.00000     -5.07000    111.00000     -5.04000    126.00000     -5.44000    129.00000     -5.49000      30.681
4    117.00000     -5.11000    114.00000     -5.07000    129.00000     -5.49000    132.00000     -5.40000      30.528
4    120.00000     -5.23000    117.00000     -5.11000    132.00000     -5.40000    135.00000     -5.57000      28.395
4    123.00000     -5.28000    120.00000     -5.23000    135.00000     -5.57000    138.00000     -5.56000      22.038
4    126.00000     -5.44000    123.00000     -5.28000    138.00000     -5.56000    141.00000     -5.59000      27.607
4      3.00000     -0.05000      0.00000      0.00000     18.00000      0.13000     21.00000      0.11000      57.356
4      6.00000     -0.10000      3.00000     -0.05000     21.00000      0.11000     24.00000     -0.04000      85.215
4      9.00000     -0.13000      6.00000     -0.10000     24.00000     -0.04000     27.00000     -0.19000      130.34
4     12.00000     -0.05000      9.00000     -0.13000     27.00000     -0.19000     30.00000     -0.07000      120.62
4     15.00000      0.05000     12.00000     -0.05000     30.00000     -0.07000     33.00000      0.03000      96.920
4     18.00000      0.13000     15.00000      0.05000     33.00000      0.03000     36.00000      0.20000      96.927
4     21.00000      0.11000     18.00000      0.13000     36.00000      0.20000     39.00000      0.35000      74.502
4     24.00000     -0.04000     21.00000      0.11000     39.00000      0.35000     42.00000      0.37000      103.86
4     27.00000     -0.19000     24.00000     -0.04000     42.00000      0.37000     45.00000      0.46000      118.31
4     30.00000     -0.07000     27.00000     -0.19000     45.00000      0.46000     48.00000      0.56000      128.18
4     33.00000      0.03000     30.00000     -0.07000     48.00000      0.56000     51.00000      0.42000      145.90
4     36.00000      0.20000     33.00000      0.03000     51.00000      0.42000     54.00000     -0.14000      112.65
4     39.00000      0.35000     36.00000      0.20000     54.00000     -0.14000     57.00000     -1.00000      90.348
4     42.00000      0.37000     39.00000      0.35000     57.00000     -1.00000     60.00000     -1.76000      79.361
4     45.00000      0.46000     42.00000      0.37000     60.00000     -1.76000     63.00000     -2.58000      76.232
4     48.00000      0.56000     45.00000      0.46000     63.00000     -2.58000     66.00000     -3.11000      84.626
4     51.00000      0.42000     48.00000      0.56000     66.00000     -3.11000     69.00000     -3.60000      66.693
4     54.00000     -0.14000     51.00000      0.42000     69.00000     -3.60000     72.00000     -4.07000      54.040
4     57.00000     -1.00000     54.00000     -0.14000     72.00000     -4.07000     75.00000     -4.28000      47.278
4     60.00000     -1.76000     57.00000     -1.00000     75.00000     -4.28000     78.00000     -4.35000      34.155
4     63.00000     -2.58000     60.00000     -1.76000     78.00000     -4.35000     81.00000     -4.41000      26.421
4     66.00000     -3.11000     63.00000     -2.58000     81.00000     -4.41000     84.00000     -4.47000      27.333
4     69.00000     -3.60000     66.00000     -3.11000     84.00000     -4.47000     87.00000     -4.63000      23.748
4     72.00000     -4.07000     69.00000     -3.60000     87.00000     -4.63000     90.00000     -4.68000      23.635
4     75.00000     -4.28000     72.00000     -4.07000     90.00000     -4.68000     93.00000     -4.79000      22.054
4     78.00000     -4.35000     75.00000     -4.28000     93.00000     -4.79000     96.00000     -4.82000      18.556
4     81.00000     -4.41000     78.00000     -4.35000     96.00000     -4.82000     99.00000     -4.88000      15.919
4     84.00000     -4.47000     81.00000     -4.41000     99.00000     -4.88000    102.00000     -4.92000      18.542
4     87.00000     -4.63000     84.00000     -4.47000    102.00000     -4.92000    105.00000     -4.98000      19.700
4     90.00000     -4.68000     87.00000     -4.63000    105.00000     -4.98000    108.00000     -5.01000      21.610
4     93.00000     -4.79000     90.00000     -4.68000    108.00000     -5.01000    111.00000     -5.04000      23.791
4     96.00000     -4.82000     93.00000     -4.79000    111.00000     -5.04000    114.00000     -5.07000      20.432
4     99.00000     -4.88000     96.00000     -4.82000    114.00000     -5.07000    117.00000     -5.11000      18.239
4    102.00000     -4.92000     99.00000     -4.88000    117.00000     -5.11000    120.00000     -5.23000      22.873
4    105.00000     -4.98000    102.00000     -4.92000    120.00000     -5.23000    123.00000     -5.28000      20.676
4    108.00000     -5.01000    105.00000     -4.98000    123.00000     -5.28000    126.00000     -5.44000      25.004
4    111.00000     -5.04000    108.00000     -5.01000    126.00000     -5.44000    129.00000     -5.49000      26.460
4    114.00000     -5.07000    111.00000     -5.04000    129.00000     -5.49000    132.00000     -5.40000      27.734
4    117.00000     -5.11000    114.00000     -5.07000    132.00000     -5.40000    135.00000     -5.57000      25.540
4    120.00000     -5.23000    117.00000     -5.11000    135.00000     -5.57000    138.00000     -5.56000      20.871
4    123.00000     -5.28000    120.00000     -5.23000    138.00000     -5.56000    141.00000     -5.59000      19.343
4     12.00000     -0.05000      0.00000      0.00000     24.00000     -0.04000     36.00000      0.20000      130.19
4     15.00000      0.05000      3.00000     -0.05000     27.00000     -0.19000     39.00000      0.35000      123.04
4     18.00000      0.13000      6.00000     -0.10000     30.00000     -0.07000     42.00000      0.37000      115.95
4     21.00000      0.11000      9.00000     -0.13000     33.00000      0.03000     45.00000      0.46000      99.293
4     24.00000     -0.04000     12.00000     -0.05000     36.00000      0.20000     48.00000      0.56000      97.426
4     27.00000     -0.19000     15.00000      0.05000     39.00000      0.35000     51.00000      0.42000      110.58
4     30.00000     -0.07000     18.00000      0.13000     42.00000      0.37000     54.00000     -0.14000      121.96
4     33.00000      0.03000     21.00000      0.11000     45.00000      0.46000     57.00000     -1.00000      134.15
4     36.00000      0.20000     24.00000     -0.04000     48.00000      0.56000     60.00000     -1.76000      131.42
4     39.00000      0.35000     27.00000     -0.19000     51.00000      0.42000     63.00000     -2.58000      109.88
4     42.00000      0.37000     30.00000     -0.07000     54.00000     -0.14000     66.00000     -3.11000      101.74
4     45.00000      0.46000     33.00000      0.03000     57.00000     -1.00000     69.00000     -3.60000      91.197
4     48.00000      0.56000     36.00000      0.20000     60.00000     -1.76000     72.00000     -4.07000      85.164
4     51.00000      0.42000     39.00000      0.35000     63.00000     -2.58000     75.00000     -4.28000      80.283
4     54.00000     -0.14000     42.00000      0.37000     66.00000     -3.11000     78.00000     -4.35000      63.677
4     57.00000     -1.00000     45.00000      0.46000     69.00000     -3.60000     81.00000     -4.41000      54.498
4     60.00000     -1.76000     48.00000      0.56000     72.00000     -4.07000     84.00000     -4.47000      40.080
4     63.00000     -2.58000     51.00000      0.42000     75.00000     -4.28000     87.00000     -4.63000      30.805
4     66.00000     -3.11000     54.00000     -0.14000     78.00000     -4.35000     90.00000     -4.68000      28.594
4     69.00000     -3.60000     57.00000     -1.00000     81.00000     -4.41000     93.00000     -4.79000      25.955
4     72.00000     -4.07000     60.00000     -1.76000     84.00000     -4.47000     96.00000     -4.82000      25.278
4     75.00000     -4.28000     63.00000     -2.58000     87.00000     -4.63000     99.00000     -4.88000      23.167
4     78.00000     -4.35000     66.00000     -3.11000     90.00000     -4.68000    102.00000     -4.92000      21.296
4     81.00000     -4.41000     69.00000     -3.60000     93.00000     -4.79000    105.00000     -4.98000      18.773
4     84.00000     -4.47000     72.00000     -4.07000     96.00000     -4.82000    108.00000     -5.01000      17.091
4     87.00000     -4.63000     75.00000     -4.28000     99.00000     -4.88000    111.00000     -5.04000      18.719
4     90.00000     -4.68000     78.00000     -4.35000    102.00000     -4.92000    114.00000     -5.07000      19.499
4     93.00000     -4.79000     81.00000     -4.41000    105.00000     -4.98000    117.00000     -5.11000      20.811
4     96.00000     -4.82000     84.00000     -4.47000    108.00000     -5.01000    120.00000     -5.23000      20.259
4     99.00000     -4.88000     87.00000     -4.63000    111.00000     -5.04000    123.00000     -5.28000      18.674
4    102.00000     -4.92000     90.00000     -4.68000    114.00000     -5.07000    126.00000     -5.44000      19.698
4    105.00000     -4.98000     93.00000     -4.79000    117.00000     -5.11000    129.00000     -5.49000      20.003
4    108.00000     -5.01000     96.00000     -4.82000    120.00000     -5.23000    132.00000     -5.40000      20.538
4    111.00000     -5.04000     99.00000     -4.88000    123.00000     -5.28000    135.00000     -5.57000      23.319
4    114.00000     -5.07000    102.00000     -4.92000    126.00000     -5.44000    138.00000     -5.56000      23.573
4    117.00000     -5.11000    105.00000     -4.98000    129.00000     -5.49000    141.00000     -5.59000      22.987
4      3.00000     -0.05000      0.00000      0.00000     21.00000      0.11000     24.00000     -0.04000      84.514
4      6.00000     -0.10000      3.00000     -0.05000     24.00000     -0.04000     27.00000     -0.19000      102.13
4      9.00000     -0.13000      6.00000     -0.10000     27.00000     -0.19000     30.00000     -0.07000      148.08
4     12.00000     -0.05000      9.00000     -0.13000     30.00000     -0.07000     33.00000      0.03000      150.41
4     15.00000      0.05000     12.00000     -0.05000     33.00000      0.03000     36.00000      0.20000      111.52
4     18.00000      0.13000     15.00000      0.05000     36.00000      0.20000     39.00000      0.35000      86.747
4     21.00000      0.11000     18.00000      0.13000     39.00000      0.35000     42.00000      0.37000      81.971
4     24.00000     -0.04000     21.00000      0.11000     42.00000      0.37000     45.00000      0.46000      117.82
4     27.00000     -0.19000     24.00000     -0.04000     45.00000      0.46000     48.00000      0.56000      130.46
4     30.00000     -0.07000     27.00000     -0.19000     48.00000      0.56000     51.00000      0.42000      141.71
4     33.00000      0.03000     30.00000     -0.07000     51.00000      0.42000     54.00000     -0.14000      131.08
4     36.00000      0.20000     33.00000      0.03000     54.00000     -0.14000     57.00000     -1.00000      130.67
4     39.00000      0.35000     36.00000      0.20000     57.00000     -1.00000     60.00000     -1.76000      89.530
4     42.00000      0.37000     39.00000      0.35000     60.00000     -1.76000     63.00000     -2.58000      78.858
4     45.00000      0.46000     42.00000      0.37000     63.00000     -2.58000     66.00000     -3.11000      94.798
4     48.00000      0.56000     45.00000      0.46000     66.00000     -3.11000     69.00000     -3.60000      82.580
4     51.00000      0.42000     48.00000      0.56000     69.00000     -3.60000     72.00000     -4.07000      75.150
4     54.00000     -0.14000     51.00000      0.42000     72.00000     -4.07000     75.00000     -4.28000      44.368
4     57.00000     -1.00000     54.00000     -0.14000     75.00000     -4.28000     78.00000     -4.35000      40.244
4     60.00000     -1.76000     57.00000     -1.00000     78.00000     -4.35000     81.00000     -4.41000      31.454
4     63.00000     -2.58000     60.00000     -1.76000     81.00000     -4.41000     84.00000     -4.47000      24.109
4     66.00000     -3.11000     63.00000     -2.58000     84.00000     -4.47000     87.00000     -4.63000      27.662
4     69.00000     -3.60000     66.00000     -3.11000     87.00000     -4.63000     90.00000     -4.68000      24.428
4     72.00000     -4.07000     69.00000     -3.60000     90.00000     -4.68000     93.00000     -4.79000      27.096
4     75.00000     -4.28000     72.00000     -4.07000     93.00000     -4.79000     96.00000     -4.82000      19.505
4     78.00000     -4.35000     75.00000     -4.28000     96.00000     -4.82000     99.00000     -4.88000      15.136
4     81.00000     -4.41000     78.00000     -4.35000     99.00000     -4.88000    102.00000     -4.92000      17.632
4     84.00000     -4.47000     81.00000     -4.41000    102.00000     -4.92000    105.00000     -4.98000      16.200
4     87.00000     -4.63000     84.00000     -4.47000    105.00000     -4.98000    108.00000     -5.01000      18.311
4     90.00000     -4.68000     87.00000     -4.63000    108.00000     -5.01000    111.00000     -5.04000      21.252
4     93.00000     -4.79000     90.00000     -4.68000    111.00000     -5.04000    114.00000     -5.07000      23.119
4     96.00000     -4.82000     93.00000     -4.79000    114.00000     -5.07000    117.00000     -5.11000      18.380
4     99.00000     -4.88000     96.00000     -4.82000    117.00000     -5.11000    120.00000     -5.23000      15.727
4    102.00000     -4.92000     99.00000     -4.88000    120.00000     -5.23000    123.00000     -5.28000      17.838
4    105.00000     -4.98000    102.00000     -4.92000    123.00000     -5.28000    126.00000     -5.44000      21.521
4    108.00000     -5.01000    105.00000     -4.98000    126.00000     -5.44000    129.00000     -5.49000      22.119
4    111.00000     -5.04000    108.00000     -5.01000    129.00000     -5.49000    132.00000     -5.40000      23.729
4    114.00000     -5.07000    111.00000     -5.04000    132.00000     -5.40000    135.00000     -5.57000      23.140
4    117.00000     -5.11000    114.00000     -5.07000    135.00000     -5.57000    138.00000     -5.56000      18.832
4    120.00000     -5.23000    117.00000     -5.11000    138.00000     -5.56000    141.00000     -5.59000      18.424
4     12.00000     -0.05000      0.00000      0.00000     27.00000     -0.19000     39.00000      0.35000      145.78
4     15.00000      0.05000      3.00000     -0.05000     30.00000     -0.07000     42.00000      0.37000      137.61
4     18.00000      0.13000      6.00000     -0.10000     33.00000      0.03000     45.00000      0.46000      123.72
4     21.00000      0.11000      9.00000     -0.13000     36.00000      0.20000     48.00000      0.56000      101.85
4     24.00000     -0.04000     12.00000     -0.05000     39.00000      0.35000     51.00000      0.42000      107.72
4     27.00000     -0.19000     15.00000      0.05000     42.00000      0.37000     54.00000     -0.14000      118.34
4     30.00000     -0.07000     18.00000      0.13000     45.00000      0.46000     57.00000     -1.00000      128.12
4     33.00000      0.03000     21.00000      0.11000     48.00000      0.56000     60.00000     -1.76000      137.88
4     36.00000      0.20000     24.00000     -0.04000     51.00000      0.42000     63.00000     -2.58000      129.89
4     39.00000      0.35000     27.00000     -0.19000     54.00000     -0.14000     66.00000     -3.11000      120.46
4     42.00000      0.37000     30.00000     -0.07000     57.00000     -1.00000     69.00000     -3.60000      106.34
4     45.00000      0.46000     33.00000      0.03000     60.00000     -1.76000     72.00000     -4.07000      98.428
4     48.00000      0.56000     36.00000      0.20000     63.00000     -2.58000     75.00000     -4.28000      91.984
4     51.00000      0.42000     39.00000      0.35000     66.00000     -3.11000     78.00000     -4.35000      77.922
4     54.00000     -0.14000     42.00000      0.37000     69.00000     -3.60000     81.00000     -4.41000      61.603
4     57.00000     -1.00000     45.00000      0.46000     72.00000     -4.07000     84.00000     -4.47000      46.344
4     60.00000     -1.76000     48.00000      0.56000     75.00000     -4.28000     87.00000     -4.63000      35.841
4     63.00000     -2.58000     51.00000      0.42000     78.00000     -4.35000     90.00000     -4.68000      29.078
4     66.00000     -3.11000     54.00000     -0.14000     81.00000     -4.41000     93.00000     -4.79000      28.147
4     69.00000     -3.60000     57.00000     -1.00000     84.00000     -4.47000     96.00000     -4.82000      26.546
4     72.00000     -4.07000     60.00000     -1.76000     87.00000     -4.63000     99.00000     -4.88000      25.423
4     75.00000     -4.28000     63.00000     -2.58000     90.00000     -4.68000    102.00000     -4.92000      23.603
4     78.00000     -4.35000     66.00000     -3.11000     93.00000     -4.79000    105.00000     -4.98000      19.673
4     81.00000     -4.41000     69.00000     -3.60000     96.00000     -4.82000    108.00000     -5.01000      17.579
4     84.00000     -4.47000     72.00000     -4.07000     99.00000     -4.88000    111.00000     -5.04000      17.218
4     87.00000     -4.63000     75.00000     -4.28000    102.00000     -4.92000    114.00000     -5.07000      17.217
4     90.00000     -4.68000     78.00000     -4.35000    105.00000     -4.98000    117.00000     -5.11000      18.425
4     93.00000     -4.79000     81.00000     -4.41000    108.00000     -5.01000    120.00000     -5.23000      19.798
4     96.00000     -4.82000     84.00000     -4.47000    111.00000     -5.04000    123.00000     -5.28000      18.603
4     99.00000     -4.88000     87.00000     -4.63000    114.00000     -5.07000    126.00000     -5.44000      16.815
4    102.00000     -4.92000     90.00000     -4.68000    117.00000     -5.11000    129.00000     -5.49000      17.383
4    105.00000     -4.98000     93.00000     -4.79000    120.00000     -5.23000    132.00000     -5.40000      17.678
4    108.00000     -5.01000     96.00000     -4.82000    123.00000     -5.28000    135.00000     -5.57000      19.605
4    111.00000     -5.04000     99.00000     -4.88000    126.00000     -5.44000    138.00000     -5.56000      20.230
4    114.00000     -5.07000    102.00000     -4.92000    129.00000     -5.49000    141.00000     -5.59000      20.144
4     12.00000     -0.05000      0.00000      0.00000     30.00000     -0.07000     42.00000      0.37000      158.61
4     15.00000      0.05000      3.00000     -0.05000     33.00000      0.03000     45.00000      0.46000      143.37
4     18.00000      0.13000      6.00000     -0.10000     36.00000      0.20000     48.00000      0.56000      125.32
4     21.00000      0.11000      9.00000     -0.13000     39.00000      0.35000     51.00000      0.42000      112.15
4     24.00000     -0.04000     12.00000     -0.05000     42.00000      0.37000     54.00000     -0.14000      113.97
4     27.00000     -0.19000     15.00000      0.05000     45.00000      0.46000     57.00000     -1.00000      123.10
4     30.00000     -0.07000     18.00000      0.13000     48.00000      0.56000     60.00000     -1.76000      129.44
4     33.00000      0.03000     21.00000      0.11000     51.00000      0.42000     63.00000     -2.58000      133.82
4     36.00000      0.20000     24.00000     -0.04000     54.00000     -0.14000     66.00000     -3.11000      139.64
4     39.00000      0.35000     27.00000     -0.19000     57.00000     -1.00000     69.00000     -3.60000      124.34
4     42.00000      0.37000     30.00000     -0.07000     60.00000     -1.76000     72.00000     -4.07000      114.19
4     45.00000      0.46000     33.00000      0.03000     63.00000     -2.58000     75.00000     -4.28000      105.24
4     48.00000      0.56000     36.00000      0.20000     66.00000     -3.11000     78.00000     -4.35000      88.066
4     51.00000      0.42000     39.00000      0.35000     69.00000     -3.60000     81.00000     -4.41000      74.097
4     54.00000     -0.14000     42.00000      0.37000     72.00000     -4.07000     84.00000     -4.47000      52.514
4     57.00000     -1.00000     45.00000      0.46000     75.00000     -4.28000     87.00000     -4.63000      41.388
4     60.00000     -1.76000     48.00000      0.56000     78.00000     -4.35000     90.00000     -4.68000      33.655
4     63.00000     -2.58000     51.00000      0.42000     81.00000     -4.41000     93.00000     -4.79000      28.598
4     66.00000     -3.11000     54.00000     -0.14000     84.00000     -4.47000     96.00000     -4.82000      28.534
4     69.00000     -3.60000     57.00000     -1.00000     87.00000     -4.63000     99.00000     -4.88000      26.533
4     72.00000     -4.07000     60.00000     -1.76000     90.00000     -4.68000    102.00000     -4.92000      25.825
4     75.00000     -4.28000     63.00000     -2.58000     93.00000     -4.79000    105.00000     -4.98000      22.181
4     78.00000     -4.35000     66.00000     -3.11000     96.00000     -4.82000    108.00000     -5.01000      19.136
4     81.00000     -4.41000     69.00000     -3.60000     99.00000     -4.88000    111.00000     -5.04000      18.382
4     84.00000     -4.47000     72.00000     -4.07000    102.00000     -4.92000    114.00000     -5.07000      16.545
4     87.00000     -4.63000     75.00000     -4.28000    105.00000     -4.98000    117.00000     -5.11000      16.704
4     90.00000     -4.68000     78.00000     -4.35000    108.00000     -5.01000    120.00000     -5.23000      17.665
4     93.00000     -4.79000     81.00000     -4.41000    111.00000     -5.04000    123.00000     -5.28000      18.180
4     96.00000     -4.82000     84.00000     -4.47000    114.00000     -5.07000    126.00000     -5.44000      17.006
4     99.00000     -4.88000     87.00000     -4.63000    117.00000     -5.11000    129.00000     -5.49000      15.504
4    102.00000     -4.92000     90.00000     -4.68000    120.00000     -5.23000    132.00000     -5.40000      16.094
4    105.00000     -4.98000     93.00000     -4.79000    123.00000     -5.28000    135.00000     -5.57000      17.351
4    108.00000     -5.01000     96.00000     -4.82000    126.00000     -5.44000    138.00000     -5.56000      17.422
4    111.00000     -5.04000     99.00000     -4.88000    129.00000     -5.49000    141.00000     -5.59000      17.674
4     12.00000     -0.05000      0.00000      0.00000     33.00000      0.03000     45.00000      0.46000      161.96
4     15.00000      0.05000      3.00000     -0.05000     36.00000      0.20000     48.00000      0.56000      143.05
4     18.00000      0.13000      6.00000     -0.10000     39.00000      0.35000     51.00000      0.42000      136.34
4     21.00000      0.11000      9.00000     -0.13000     42.00000      0.37000     54.00000     -0.14000      117.97
4     24.00000     -0.04000     12.00000     -0.05000     45.00000      0.46000     57.00000     -1.00000      117.47
4     27.00000     -0.19000     15.00000      0.05000     48.00000      0.56000     60.00000     -1.76000      122.88
4     30.00000     -0.07000     18.00000      0.13000     51.00000      0.42000     63.00000     -2.58000      124.24
4     33.00000      0.03000     21.00000      0.11000     54.00000     -0.14000     66.00000     -3.11000      142.21
4     36.00000      0.20000     24.00000     -0.04000     57.00000     -1.00000     69.00000     -3.60000      142.29
4     39.00000      0.35000     27.00000     -0.19000     60.00000     -1.76000     72.00000     -4.07000      132.14
4     42.00000      0.37000     30.00000     -0.07000     63.00000     -2.58000     75.00000     -4.28000      121.15
4     45.00000      0.46000     33.00000      0.03000     66.00000     -3.11000     78.00000     -4.35000      100.24
4     48.00000      0.56000     36.00000      0.20000     69.00000     -3.60000     81.00000     -4.41000      82.692
4     51.00000      0.42000     39.00000      0.35000     72.00000     -4.07000     84.00000     -4.47000      62.692
4     54.00000     -0.14000     42.00000      0.37000     75.00000     -4.28000     87.00000     -4.63000      46.977
4     57.00000     -1.00000     45.00000      0.46000     78.00000     -4.35000     90.00000     -4.68000      38.786
4     60.00000     -1.76000     48.00000      0.56000     81.00000     -4.41000     93.00000     -4.79000      32.975
4     63.00000     -2.58000     51.00000      0.42000     84.00000     -4.47000     96.00000     -4.82000      28.842
4     66.00000     -3.11000     54.00000     -0.14000     87.00000     -4.63000     99.00000     -4.88000      28.234
4     69.00000     -3.60000     57.00000     -1.00000     90.00000     -4.68000    102.00000     -4.92000      26.728
4     72.00000     -4.07000     60.00000     -1.76000     93.00000     -4.79000    105.00000     -4.98000      24.186
4     75.00000     -4.28000     63.00000     -2.58000     96.00000     -4.82000    108.00000     -5.01000      21.792
4     78.00000     -4.35000     66.00000     -3.11000     99.00000     -4.88000    111.00000     -5.04000      20.268
4     81.00000     -4.41000     69.00000     -3.60000    102.00000     -4.92000    114.00000     -5.07000      18.099
4     84.00000     -4.47000     72.00000     -4.07000    105.00000     -4.98000    117.00000     -5.11000      16.441
4     87.00000     -4.63000     75.00000     -4.28000    108.00000     -5.01000    120.00000     -5.23000      16.306
4     90.00000     -4.68000     78.00000     -4.35000    111.00000     -5.04000    123.00000     -5.28000      16.391
4     93.00000     -4.79000     81.00000     -4.41000    114.00000     -5.07000    126.00000     -5.44000      16.783
4     96.00000     -4.82000     84.00000     -4.47000    117.00000     -5.11000    129.00000     -5.49000      15.997
4     99.00000     -4.88000     87.00000     -4.63000    120.00000     -5.23000    132.00000     -5.40000      14.968
4    102.00000     -4.92000     90.00000     -4.68000    123.00000     -5.28000    135.00000     -5.57000      16.350
4    105.00000     -4.98000     93.00000     -4.79000    126.00000     -5.44000    138.00000     -5.56000      15.891
4    108.00000     -5.01000     96.00000     -4.82000    129.00000     -5.49000    141.00000     -5.59000      15.635
4     12.00000     -0.05000      0.00000      0.00000     39.00000      0.35000     51.00000      0.42000      168.88
4     15.00000      0.05000      3.00000     -0.05000     42.00000      0.37000     54.00000     -0.14000      157.65
4     18.00000      0.13000      6.00000     -0.10000     45.00000      0.46000     57.00000     -1.00000      144.08
4     21.00000      0.11000      9.00000     -0.13000     48.00000      0.56000     60.00000     -1.76000      118.98
4     24.00000     -0.04000     12.00000     -0.05000     51.00000      0.42000     63.00000     -2.58000      109.98
4     27.00000     -0.19000     15.00000      0.05000     54.00000     -0.14000     66.00000     -3.11000      122.96
4     30.00000     -0.07000     18.00000      0.13000     57.00000     -1.00000     69.00000     -3.60000      132.01
4     33.00000      0.03000     21.00000      0.11000     60.00000     -1.76000     72.00000     -4.07000      150.27
4     36.00000      0.20000     24.00000     -0.04000     63.00000     -2.58000     75.00000     -4.28000      155.44
4     39.00000      0.35000     27.00000     -0.19000     66.00000     -3.11000     78.00000     -4.35000      130.55
4     42.00000      0.37000     30.00000     -0.07000     69.00000     -3.60000     81.00000     -4.41000      106.77
4     45.00000      0.46000     33.00000      0.03000     72.00000     -4.07000     84.00000     -4.47000      78.780
4     48.00000      0.56000     36.00000      0.20000     75.00000     -4.28000     87.00000     -4.63000      61.645
4     51.00000      0.42000     39.00000      0.35000     78.00000     -4.35000     90.00000     -4.68000      51.944
4     54.00000     -0.14000     42.00000      0.37000     81.00000     -4.41000     93.00000     -4.79000      43.057
4     57.00000     -1.00000     45.00000      0.46000     84.00000     -4.47000     96.00000     -4.82000      37.929
4     60.00000     -1.76000     48.00000      0.56000     87.00000     -4.63000     99.00000     -4.88000      32.317
4     63.00000     -2.58000     51.00000      0.42000     90.00000     -4.68000    102.00000     -4.92000      28.153
4     66.00000     -3.11000     54.00000     -0.14000     93.00000     -4.79000    105.00000     -4.98000      26.107
4     69.00000     -3.60000     57.00000     -1.00000     96.00000     -4.82000    108.00000     -5.01000      24.245
4     72.00000     -4.07000     60.00000     -1.76000     99.00000     -4.88000    111.00000     -5.04000      24.874
4     75.00000     -4.28000     63.00000     -2.58000    102.00000     -4.92000    114.00000     -5.07000      22.876
4     78.00000     -4.35000     66.00000     -3.11000    105.00000     -4.98000    117.00000     -5.11000      20.285
4     81.00000     -4.41000     69.00000     -3.60000    108.00000     -5.01000    120.00000     -5.23000      18.185
4     84.00000     -4.47000     72.00000     -4.07000    111.00000     -5.04000    123.00000     -5.28000      15.580
4     87.00000     -4.63000     75.00000     -4.28000    114.00000     -5.07000    126.00000     -5.44000      14.734
4     90.00000     -4.68000     78.00000     -4.35000    117.00000     -5.11000    129.00000     -5.49000      14.917
4     93.00000     -4.79000     81.00000     -4.41000    120.00000     -5.23000    132.00000     -5.40000      15.864
4     96.00000     -4.82000     84.00000     -4.47000    123.00000     -5.28000    135.00000     -5.57000      16.507
4     99.00000     -4.88000     87.00000     -4.63000    126.00000     -5.44000    138.00000     -5.56000      15.013
4    102.00000     -4.92000     90.00000     -4.68000    129.00000     -5.49000    141.00000     -5.59000      14.569
4     12.00000     -0.05000      0.00000      0.00000     45.00000      0.46000     57.00000     -1.00000      170.70
4     15.00000      0.05000      3.00000     -0.05000     48.00000      0.56000     60.00000     -1.76000      153.11
4     18.00000      0.13000      6.00000     -0.10000     51.00000      0.42000     63.00000     -2.58000      131.91
4     21.00000      0.11000      9.00000     -0.13000     54.00000     -0.14000     66.00000     -3.11000      117.49
4     24.00000     -0.04000     12.00000     -0.05000     57.00000     -1.00000     69.00000     -3.60000      115.26
4     27.00000     -0.19000     15.00000      0.05000     60.00000     -1.76000     72.00000     -4.07000      128.07
4     30.00000     -0.07000     18.00000      0.13000     63.00000     -2.58000     75.00000     -4.28000      141.01
4     33.00000      0.03000     21.00000      0.11000     66.00000     -3.11000     78.00000     -4.35000      144.10
4     36.00000      0.20000     24.00000     -0.04000     69.00000     -3.60000     81.00000     -4.41000      133.12
4     39.00000      0.35000     27.00000     -0.19000     72.00000     -4.07000     84.00000     -4.47000      101.00
4     42.00000      0.37000     30.00000     -0.07000     75.00000     -4.28000     87.00000     -4.63000      79.531
4     45.00000      0.46000     33.00000      0.03000     78.00000     -4.35000     90.00000     -4.68000      64.778
4     48.00000      0.56000     36.00000      0.20000     81.00000     -4.41000     93.00000     -4.79000      55.564
4     51.00000      0.42000     39.00000      0.35000     84.00000     -4.47000     96.00000     -4.82000      50.137
4     54.00000     -0.14000     42.00000      0.37000     87.00000     -4.63000     99.00000     -4.88000      41.600
4     57.00000     -1.00000     45.00000      0.46000     90.00000     -4.68000    102.00000     -4.92000      36.333
4     60.00000     -1.76000     48.00000      0.56000     93.00000     -4.79000    105.00000     -4.98000      29.405
4     63.00000     -2.58000     51.00000      0.42000     96.00000     -4.82000    108.00000     -5.01000      25.152
4     66.00000     -3.11000     54.00000     -0.14000     99.00000     -4.88000    111.00000     -5.04000      26.309
4     69.00000     -3.60000     57.00000     -1.00000    102.00000     -4.92000    114.00000     -5.07000      24.883
4     72.00000     -4.07000     60.00000     -1.76000    105.00000     -4.98000    117.00000     -5.11000      24.551
4     75.00000     -4.28000     63.00000     -2.58000    108.00000     -5.01000    120.00000     -5.23000      22.934
4     78.00000     -4.35000     66.00000     -3.11000    111.00000     -5.04000    123.00000     -5.28000      19.521
4     81.00000     -4.41000     69.00000     -3.60000    114.00000     -5.07000    126.00000     -5.44000      17.167
4     84.00000     -4.47000     72.00000     -4.07000    117.00000     -5.11000    129.00000     -5.49000      15.156
4     87.00000     -4.63000     75.00000     -4.28000    120.00000     -5.23000    132.00000     -5.40000      14.799
4     90.00000     -4.68000     78.00000     -4.35000    123.00000     -5.28000    135.00000     -5.57000      15.886
4     93.00000     -4.79000     81.00000     -4.41000    126.00000     -5.44000    138.00000     -5.56000      16.181
4     96.00000     -4.82000     84.00000     -4.47000    129.00000     -5.49000    141.00000     -5.59000      15.317
4     12.00000     -0.05000      0.00000      0.00000     51.00000      0.42000     63.00000     -2.58000      151.41
4     15.00000      0.05000      3.00000     -0.05000     54.00000     -0.14000     66.00000     -3.11000      147.76
4     18.00000      0.13000      6.00000     -0.10000     57.00000     -1.00000     69.00000     -3.60000      136.97
4     21.00000      0.11000      9.00000     -0.13000     60.00000     -1.76000     72.00000     -4.07000      121.70
4     24.00000     -0.04000     12.00000     -0.05000     63.00000     -2.58000     75.00000     -4.28000      121.62
4     27.00000     -0.19000     15.00000      0.05000     66.00000     -3.11000     78.00000     -4.35000      120.97
4     30.00000     -0.07000     18.00000      0.13000     69.00000     -3.60000     81.00000     -4.41000      118.81
4     33.00000      0.03000     21.00000      0.11000     72.00000     -4.07000     84.00000     -4.47000      109.57
4     36.00000      0.20000     24.00000     -0.04000     75.00000     -4.28000     87.00000     -4.63000      97.828
4     39.00000      0.35000     27.00000     -0.19000     78.00000     -4.35000     90.00000     -4.68000      82.487
4     42.00000      0.37000     30.00000     -0.07000     81.00000     -4.41000     93.00000     -4.79000      71.567
4     45.00000      0.46000     33.00000      0.03000     84.00000     -4.47000     96.00000     -4.82000      61.994
4     48.00000      0.56000     36.00000      0.20000     87.00000     -4.63000     99.00000     -4.88000      52.660
4     51.00000      0.42000     39.00000      0.35000     90.00000     -4.68000    102.00000     -4.92000      47.223
4     54.00000     -0.14000     42.00000      0.37000     93.00000     -4.79000    105.00000     -4.98000      37.482
4     57.00000     -1.00000     45.00000      0.46000     96.00000     -4.82000    108.00000     -5.01000      32.228
4     60.00000     -1.76000     48.00000      0.56000     99.00000     -4.88000    111.00000     -5.04000      29.353
4     63.00000     -2.58000     51.00000      0.42000    102.00000     -4.92000    114.00000     -5.07000      25.482
4     66.00000     -3.11000     54.00000     -0.14000    105.00000     -4.98000    117.00000     -5.11000      25.595
4     69.00000     -3.60000     57.00000     -1.00000    108.00000     -5.01000    120.00000     -5.23000      24.517
4     72.00000     -4.07000     60.00000     -1.76000    111.00000     -5.04000    123.00000     -5.28000      23.323
4     75.00000     -4.28000     63.00000     -2.58000    114.00000     -5.07000    126.00000     -5.44000      21.698
4     78.00000     -4.35000     66.00000     -3.11000    117.00000     -5.11000    129.00000     -5.49000      19.401
4     81.00000     -4.41000     69.00000     -3.60000    120.00000     -5.23000    132.00000     -5.40000      17.836
4     84.00000     -4.47000     72.00000     -4.07000    123.00000     -5.28000    135.00000     -5.57000      16.640
4     87.00000     -4.63000     75.00000     -4.28000    126.00000     -5.44000    138.00000     -5.56000      15.371
4     90.00000     -4.68000     78.00000     -4.35000    129.00000     -5.49000    141.00000     -5.59000      14.853
4     12.00000     -0.05000      0.00000      0.00000     57.00000     -1.00000     69.00000     -3.60000      154.07
4     15.00000      0.05000      3.00000     -0.05000     60.00000     -1.76000     72.00000     -4.07000      150.70
4     18.00000      0.13000      6.00000     -0.10000     63.00000     -2.58000     75.00000     -4.28000      143.21
4     21.00000      0.11000      9.00000     -0.13000     66.00000     -3.11000     78.00000     -4.35000      114.02
4     24.00000     -0.04000     12.00000     -0.05000     69.00000     -3.60000     81.00000     -4.41000      101.50
4     27.00000     -0.19000     15.00000      0.05000     72.00000     -4.07000     84.00000     -4.47000      91.269
4     30.00000     -0.07000     18.00000      0.13000     75.00000     -4.28000     87.00000     -4.63000      86.765
4     33.00000      0.03000     21.00000      0.11000     78.00000     -4.35000     90.00000     -4.68000      88.594
4     36.00000      0.20000     24.00000     -0.04000     81.00000     -4.41000     93.00000     -4.79000      87.077
4     39.00000      0.35000     27.00000     -0.19000     84.00000     -4.47000     96.00000     -4.82000      78.302
4     42.00000      0.37000     30.00000     -0.07000     87.00000     -4.63000     99.00000     -4.88000      67.263
4     45.00000      0.46000     33.00000      0.03000     90.00000     -4.68000    102.00000     -4.92000      57.703
4     48.00000      0.56000     36.00000      0.20000     93.00000     -4.79000    105.00000     -4.98000      46.797
4     51.00000      0.42000     39.00000      0.35000     96.00000     -4.82000    108.00000     -5.01000      41.522
4     54.00000     -0.14000     42.00000      0.37000     99.00000     -4.88000    111.00000     -5.04000      37.187
4     57.00000     -1.00000     45.00000      0.46000    102.00000     -4.92000    114.00000     -5.07000      32.452
4     60.00000     -1.76000     48.00000      0.56000    105.00000     -4.98000    117.00000     -5.11000      28.415
4     63.00000     -2.58000     51.00000      0.42000    108.00000     -5.01000    120.00000     -5.23000      24.910
4     66.00000     -3.11000     54.00000     -0.14000    111.00000     -5.04000    123.00000     -5.28000      24.078
4     69.00000     -3.60000     57.00000     -1.00000    114.00000     -5.07000    126.00000     -5.44000      23.005
4     72.00000     -4.07000     60.00000     -1.76000    117.00000     -5.11000    129.00000     -5.49000      23.121
4     75.00000     -4.28000     63.00000     -2.58000    120.00000     -5.23000    132.00000     -5.40000      22.618
4     78.00000     -4.35000     66.00000     -3.11000    123.00000     -5.28000    135.00000     -5.57000      21.422
4     81.00000     -4.41000     69.00000     -3.60000    126.00000     -5.44000    138.00000     -5.56000      18.662
4     84.00000     -4.47000     72.00000     -4.07000    129.00000     -5.49000    141.00000     -5.59000      15.724
4     12.00000     -0.05000      0.00000      0.00000     63.00000     -2.58000     75.00000     -4.28000      158.37
4     15.00000      0.05000      3.00000     -0.05000     66.00000     -3.11000     78.00000     -4.35000      139.12
4     18.00000      0.13000      6.00000     -0.10000     69.00000     -3.60000     81.00000     -4.41000      118.63
4     21.00000      0.11000      9.00000     -0.13000     72.00000     -4.07000     84.00000     -4.47000      85.773
4     24.00000     -0.04000     12.00000     -0.05000     75.00000     -4.28000     87.00000     -4.63000      73.977
4     27.00000     -0.19000     15.00000      0.05000     78.00000     -4.35000     90.00000     -4.68000      73.535
4     30.00000     -0.07000     18.00000      0.13000     81.00000     -4.41000     93.00000     -4.79000      76.799
4     33.00000      0.03000     21.00000      0.11000     84.00000     -4.47000     96.00000     -4.82000      83.277
4     36.00000      0.20000     24.00000     -0.04000     87.00000     -4.63000     99.00000     -4.88000      80.771
4     39.00000      0.35000     27.00000     -0.19000     90.00000     -4.68000    102.00000     -4.92000      72.105
4     42.00000      0.37000     30.00000     -0.07000     93.00000     -4.79000    105.00000     -4.98000      59.430
4     45.00000      0.46000     33.00000      0.03000     96.00000     -4.82000    108.00000     -5.01000      50.455
4     48.00000      0.56000     36.00000      0.20000     99.00000     -4.88000    111.00000     -5.04000      45.968
4     51.00000      0.42000     39.00000      0.35000    102.00000     -4.92000    114.00000     -5.07000      41.487
4     54.00000     -0.14000     42.00000      0.37000    105.00000     -4.98000    117.00000     -5.11000      35.883
4     57.00000     -1.00000     45.00000      0.46000    108.00000     -5.01000    120.00000     -5.23000      31.625
4     60.00000     -1.76000     48.00000      0.56000    111.00000     -5.04000    123.00000     -5.28000      26.670
4     63.00000     -2.58000     51.00000      0.42000    114.00000     -5.07000    126.00000     -5.44000      23.359
4     66.00000     -3.11000     54.00000     -0.14000    117.00000     -5.11000    129.00000     -5.49000      23.859
4     69.00000     -3.60000     57.00000     -1.00000    120.00000     -5.23000    132.00000     -5.40000      23.880
4     72.00000     -4.07000     60.00000     -1.76000    123.00000     -5.28000    135.00000     -5.57000      25.356
4     75.00000     -4.28000     63.00000     -2.58000    126.00000     -5.44000    138.00000     -5.56000      23.530
4     78.00000     -4.35000     66.00000     -3.11000    129.00000     -5.49000    141.00000     -5.59000      20.229
  3.279
ITERATION 3
MODEL RESISTIVITY
LAYER 1
45,      1.50000
     3.00000,      35.070
     4.00000,      37.298
     5.00000,      32.360
     6.00000,      26.324
     7.00000,      31.548
     8.00000,      37.039
     9.00000,      61.306
    10.00000,      60.228
    11.00000,      63.857
    12.00000,      66.115
    13.00000,      61.335
    14.00000,      49.244
    15.00000,      50.896
    16.00000,      62.100
    17.00000,      60.679
    18.00000,      58.042
    19.00000,      47.070
    20.00000,      43.163
    21.00000,      29.624
    22.00000,      25.087
    23.00000,      34.756
    24.00000,      34.894
    25.00000,      52.576
    26.00000,      56.437
    27.00000,      61.857
    28.00000,      61.033
    29.00000,      54.465
    30.00000,      49.284
    31.00000,      40.920
    32.00000,      36.526
    33.00000,      33.803
    34.00000,      33.536
    35.00000,      42.905
    36.00000,      35.655
    37.00000,      30.788
    38.00000,      31.661
    39.00000,      32.105
    40.00000,      32.491
    41.00000,      30.332
    42.00000,      26.592
    43.00000,      31.886
    44.00000,      27.968
    45.00000,      30.375
    46.00000,      32.537
                   28.062
LAYER 2
45,      3.00000
     3.00000,      31.913
     4.00000,      143.24
     5.00000,      218.65
     6.00000,      75.182
     7.00000,      44.342
     8.00000,      42.480
     9.00000,      43.454
    10.00000,      92.829
    11.00000,      74.876
    12.00000,      195.61
    13.00000,      394.18
    14.00000,      179.78
    15.00000,      154.16
    16.00000,      48.908
    17.00000,      78.252
    18.00000,      78.251
    19.00000,      46.984
    20.00000,      58.879
    21.00000,      91.927
    22.00000,      51.869
    23.00000,      36.676
    24.00000,      50.357
    25.00000,      29.154
    26.00000,      26.163
    27.00000,      25.489
    28.00000,      31.782
    29.00000,      34.112
    30.00000,      41.199
    31.00000,      48.519
    32.00000,      101.64
    33.00000,      29.026
    34.00000,      18.249
    35.00000,      24.038
    36.00000,      29.196
    37.00000,      33.587
    38.00000,      33.812
    39.00000,      41.821
    40.00000,      34.045
    41.00000,      34.604
    42.00000,      29.604
    43.00000,      39.838
    44.00000,      65.410
    45.00000,      47.136
    46.00000,      32.061
                   26.264
LAYER 3
43,      4.65000
     4.00000,      47.514
     5.00000,      200.12
     6.00000,      206.71
     7.00000,      198.92
     8.00000,      118.77
     9.00000,      105.51
    10.00000,      114.01
    11.00000,      108.76
    12.00000,      120.67
    13.00000,      120.09
    14.00000,      126.02
    15.00000,      105.20
    16.00000,      100.07
    17.00000,      200.67
    18.00000,      210.04
    19.00000,      51.059
    20.00000,      53.537
    21.00000,      68.554
    22.00000,      58.517
    23.00000,      47.787
    24.00000,      49.474
    25.00000,      30.597
    26.00000,      23.463
    27.00000,      18.356
    28.00000,      17.877
    29.00000,      17.222
    30.00000,      18.112
    31.00000,      21.693
    32.00000,      22.154
    33.00000,      25.183
    34.00000,      20.581
    35.00000,      20.051
    36.00000,      18.530
    37.00000,      31.770
    38.00000,      35.977
    39.00000,      43.112
    40.00000,      39.856
    41.00000,      42.175
    42.00000,      36.317
    43.00000,      39.201
    44.00000,      43.455
    45.00000,      33.386
                   25.070
LAYER 4
41,      6.46500
     5.00000,      129.82
     6.00000,      214.54
     7.00000,      214.58
     8.00000,      194.67
     9.00000,      175.66
    10.00000,      142.20
    11.00000,      127.58
    12.00000,      119.43
    13.00000,      114.76
    14.00000,      117.44
    15.00000,      137.22
    16.00000,      170.89
    17.00000,      252.54
    18.00000,      261.81
    19.00000,      68.438
    20.00000,      62.513
    21.00000,      65.652
    22.00000,      64.356
    23.00000,      51.659
    24.00000,      47.420
    25.00000,      34.729
    26.00000,      23.810
    27.00000,      18.685
    28.00000,      17.957
    29.00000,      15.143
    30.00000,      15.458
    31.00000,      16.026
    32.00000,      18.567
    33.00000,      21.897
    34.00000,      21.360
    35.00000,      20.704
    36.00000,      20.255
    37.00000,      27.273
    38.00000,      28.382
    39.00000,      27.450
    40.00000,      26.976
    41.00000,      26.513
    42.00000,      24.800
    43.00000,      24.008
    44.00000,      22.927
                   23.887
LAYER 5
37,      8.46150
     7.00000,      213.03
     8.00000,      215.88
     9.00000,      213.30
    10.00000,      195.67
    11.00000,      187.23
    12.00000,      180.45
    13.00000,      178.45
    14.00000,      195.83
    15.00000,      229.66
    16.00000,      270.68
    17.00000,      292.74
    18.00000,      292.64
    19.00000,      122.64
    20.00000,      88.237
    21.00000,      84.843
    22.00000,      79.765
    23.00000,      66.924
    24.00000,      55.594
    25.00000,      41.992
    26.00000,      30.142
    27.00000,      24.322
    28.00000,      19.297
    29.00000,      15.207
    30.00000,      15.631
    31.00000,      16.060
    32.00000,      17.392
    33.00000,      18.218
    34.00000,      18.966
    35.00000,      18.799
    36.00000,      18.357
    37.00000,      17.334
    38.00000,      16.145
    39.00000,      14.305
    40.00000,      13.351
    41.00000,      12.919
    42.00000,      12.812
                   17.464
LAYER 6
33,     10.65765
     9.00000,      227.86
    10.00000,      250.38
    11.00000,      252.63
    12.00000,      258.20
    13.00000,      271.04
    14.00000,      302.55
    15.00000,      317.82
    16.00000,      335.96
    17.00000,      334.49
    18.00000,      295.56
    19.00000,      150.41
    20.00000,      107.57
    21.00000,      97.039
    22.00000,      91.857
    23.00000,      86.087
    24.00000,      78.423
    25.00000,      59.909
    26.00000,      45.382
    27.00000,      35.955
    28.00000,      25.600
    29.00000,      17.374
    30.00000,      16.029
    31.00000,      16.074
    32.00000,      16.675
    33.00000,      16.650
    34.00000,      16.366
    35.00000,      14.451
    36.00000,      11.861
    37.00000,      10.713
    38.00000,      9.0954
    39.00000,      8.6249
    40.00000,      8.6137
                   8.9188
LAYER 7
31,     13.07341
    10.00000,      306.35
    11.00000,      314.79
    12.00000,      318.44
    13.00000,      323.81
    14.00000,      333.90
    15.00000,      344.60
    16.00000,      354.01
    17.00000,      353.00
    18.00000,      298.34
    19.00000,      168.35
    20.00000,      116.69
    21.00000,      101.79
    22.00000,      94.927
    23.00000,      89.418
    24.00000,      88.113
    25.00000,      78.020
    26.00000,      64.271
    27.00000,      53.028
    28.00000,      38.257
    29.00000,      24.579
    30.00000,      18.143
    31.00000,      16.051
    32.00000,      15.794
    33.00000,      15.839
    34.00000,      15.921
    35.00000,      13.839
    36.00000,      11.638
    37.00000,      10.058
    38.00000,      7.9602
    39.00000,      7.9066
                   8.0314
LAYER 8
27,     15.73076
    12.00000,      327.89
    13.00000,      333.03
    14.00000,      343.03
    15.00000,      355.32
    16.00000,      363.86
    17.00000,      357.36
    18.00000,      299.59
    19.00000,      176.08
    20.00000,      121.36
    21.00000,      103.46
    22.00000,      96.611
    23.00000,      93.332
    24.00000,      91.152
    25.00000,      89.557
    26.00000,      83.464
    27.00000,      73.362
    28.00000,      56.997
    29.00000,      39.257
    30.00000,      27.620
    31.00000,      21.288
    32.00000,      18.176
    33.00000,      16.516
    34.00000,      15.261
    35.00000,      13.069
    36.00000,      10.800
    37.00000,      9.6145
                   7.9242
LAYER 9
25, 
    13.00000,      360.50
    14.00000,      369.20
    15.00000,      374.53
    16.00000,      375.79
    17.00000,      363.79
    18.00000,      300.98
    19.00000,      177.39
    20.00000,      121.38
    21.00000,      103.22
    22.00000,      96.769
    23.00000,      94.656
    24.00000,      94.540
    25.00000,      94.612
    26.00000,      94.116
    27.00000,      89.667
    28.00000,      76.950
    29.00000,      62.177
    30.00000,      48.902
    31.00000,      39.432
    32.00000,      33.540
    33.00000,      29.683
    34.00000,      26.911
    35.00000,      25.375
    36.00000,      25.297
                   36.072
CALCULATED APPARENT RESISTIVITY
4      3.00000     -0.05000      0.00000      0.00000      6.00000     -0.10000      9.00000     -0.13000      37.481
4      6.00000     -0.10000      3.00000     -0.05000      9.00000     -0.13000     12.00000     -0.05000      45.270
4      9.00000     -0.13000      6.00000     -0.10000     12.00000     -0.05000     15.00000      0.05000      47.244
4     12.00000     -0.05000      9.00000     -0.13000     15.00000      0.05000     18.00000      0.13000      41.329
4     15.00000      0.05000     12.00000     -0.05000     18.00000      0.13000     21.00000      0.11000      32.647
4     18.00000      0.13000     15.00000      0.05000     21.00000      0.11000     24.00000     -0.04000      44.122
4     21.00000      0.11000     18.00000      0.13000     24.00000     -0.04000     27.00000     -0.19000      45.766
4     24.00000     -0.04000     21.00000      0.11000     27.00000     -0.19000     30.00000     -0.07000      65.639
4     27.00000     -0.19000     24.00000     -0.04000     30.00000     -0.07000     33.00000      0.03000      70.719
4     30.00000     -0.07000     27.00000     -0.19000     33.00000      0.03000     36.00000      0.20000      82.744
4     33.00000      0.03000     30.00000     -0.07000     36.00000      0.20000     39.00000      0.35000      79.168
4     36.00000      0.20000     33.00000      0.03000     39.00000      0.35000     42.00000      0.37000      71.948
4     39.00000      0.35000     36.00000      0.20000     42.00000      0.37000     45.00000      0.46000      61.060
4     42.00000      0.37000     39.00000      0.35000     45.00000      0.46000     48.00000      0.56000      55.162
4     45.00000      0.46000     42.00000      0.37000     48.00000      0.56000     51.00000      0.42000      64.271
4     48.00000      0.56000     45.00000      0.46000     51.00000      0.42000     54.00000     -0.14000      57.628
4     51.00000      0.42000     48.00000      0.56000     54.00000     -0.14000     57.00000     -1.00000      53.785
4     54.00000     -0.14000     51.00000      0.42000     57.00000     -1.00000     60.00000     -1.76000      39.115
4     57.00000     -1.00000     54.00000     -0.14000     60.00000     -1.76000     63.00000     -2.58000      39.929
4     60.00000     -1.76000     57.00000     -1.00000     63.00000     -2.58000     66.00000     -3.11000      37.579
4     63.00000     -2.58000     60.00000     -1.76000     66.00000     -3.11000     69.00000     -3.60000      30.094
4     66.00000     -3.11000     63.00000     -2.58000     69.00000     -3.60000     72.00000     -4.07000      44.163
4     69.00000     -3.60000     66.00000     -3.11000     72.00000     -4.07000     75.00000     -4.28000      34.919
4     72.00000     -4.07000     69.00000     -3.60000     75.00000     -4.28000     78.00000     -4.35000      37.361
4     75.00000     -4.28000     72.00000     -4.07000     78.00000     -4.35000     81.00000     -4.41000      37.145
4     78.00000     -4.35000     75.00000     -4.28000     81.00000     -4.41000     84.00000     -4.47000      38.954
4     81.00000     -4.41000     78.00000     -4.35000     84.00000     -4.47000     87.00000     -4.63000      41.193
4     84.00000     -4.47000     81.00000     -4.41000     87.00000     -4.63000     90.00000     -4.68000      39.006
4     87.00000     -4.63000     84.00000     -4.47000     90.00000     -4.68000     93.00000     -4.79000      43.888
4     90.00000     -4.68000     87.00000     -4.63000     93.00000     -4.79000     96.00000     -4.82000      43.631
4     93.00000     -4.79000     90.00000     -4.68000     96.00000     -4.82000     99.00000     -4.88000      31.288
4     96.00000     -4.82000     93.00000     -4.79000     99.00000     -4.88000    102.00000     -4.92000      29.223
4     99.00000     -4.88000     96.00000     -4.82000    102.00000     -4.92000    105.00000     -4.98000      26.086
4    102.00000     -4.92000     99.00000     -4.88000    105.00000     -4.98000    108.00000     -5.01000      31.786
4    105.00000     -4.98000    102.00000     -4.92000    108.00000     -5.01000    111.00000     -5.04000      32.873
4    108.00000     -5.01000    105.00000     -4.98000    111.00000     -5.04000    114.00000     -5.07000      33.139
4    111.00000     -5.04000    108.00000     -5.01000    114.00000     -5.07000    117.00000     -5.11000      34.909
4    114.00000     -5.07000    111.00000     -5.04000    117.00000     -5.11000    120.00000     -5.23000      33.851
4    117.00000     -5.11000    114.00000     -5.07000    120.00000     -5.23000    123.00000     -5.28000      30.089
4    120.00000     -5.23000    117.00000     -5.11000    123.00000     -5.28000    126.00000     -5.44000      33.021
4    123.00000     -5.28000    120.00000     -5.23000    126.00000     -5.44000    129.00000     -5.49000      30.211
4    126.00000     -5.44000    123.00000     -5.28000    129.00000     -5.49000    132.00000     -5.40000      38.973
4    129.00000     -5.49000    126.00000     -5.44000    132.00000     -5.40000    135.00000     -5.57000      35.596
4    132.00000     -5.40000    129.00000     -5.49000    135.00000     -5.57000    138.00000     -5.56000      29.335
4    135.00000     -5.57000    132.00000     -5.40000    138.00000     -5.56000    141.00000     -5.59000      28.451
4      3.00000     -0.05000      0.00000      0.00000      9.00000     -0.13000     12.00000     -0.05000      48.461
4      6.00000     -0.10000      3.00000     -0.05000     12.00000     -0.05000     15.00000      0.05000      49.812
4      9.00000     -0.13000      6.00000     -0.10000     15.00000      0.05000     18.00000      0.13000      66.120
4     12.00000     -0.05000      9.00000     -0.13000     18.00000      0.13000     21.00000      0.11000      54.588
4     15.00000      0.05000     12.00000     -0.05000     21.00000      0.11000     24.00000     -0.04000      51.655
4     18.00000      0.13000     15.00000      0.05000     24.00000     -0.04000     27.00000     -0.19000      54.090
4     21.00000      0.11000     18.00000      0.13000     27.00000     -0.19000     30.00000     -0.07000      53.618
4     24.00000     -0.04000     21.00000      0.11000     30.00000     -0.07000     33.00000      0.03000      80.448
4     27.00000     -0.19000     24.00000     -0.04000     33.00000      0.03000     36.00000      0.20000      93.735
4     30.00000     -0.07000     27.00000     -0.19000     36.00000      0.20000     39.00000      0.35000      92.608
4     33.00000      0.03000     30.00000     -0.07000     39.00000      0.35000     42.00000      0.37000      106.01
4     36.00000      0.20000     33.00000      0.03000     42.00000      0.37000     45.00000      0.46000      95.414
4     39.00000      0.35000     36.00000      0.20000     45.00000      0.46000     48.00000      0.56000      66.911
4     42.00000      0.37000     39.00000      0.35000     48.00000      0.56000     51.00000      0.42000      65.940
4     45.00000      0.46000     42.00000      0.37000     51.00000      0.42000     54.00000     -0.14000      65.232
4     48.00000      0.56000     45.00000      0.46000     54.00000     -0.14000     57.00000     -1.00000      66.679
4     51.00000      0.42000     48.00000      0.56000     57.00000     -1.00000     60.00000     -1.76000      51.866
4     54.00000     -0.14000     51.00000      0.42000     60.00000     -1.76000     63.00000     -2.58000      40.749
4     57.00000     -1.00000     54.00000     -0.14000     63.00000     -2.58000     66.00000     -3.11000      52.915
4     60.00000     -1.76000     57.00000     -1.00000     66.00000     -3.11000     69.00000     -3.60000      40.298
4     63.00000     -2.58000     60.00000     -1.76000     69.00000     -3.60000     72.00000     -4.07000      38.582
4     66.00000     -3.11000     63.00000     -2.58000     72.00000     -4.07000     75.00000     -4.28000      37.852
4     69.00000     -3.60000     66.00000     -3.11000     75.00000     -4.28000     78.00000     -4.35000      28.197
4     72.00000     -4.07000     69.00000     -3.60000     78.00000     -4.35000     81.00000     -4.41000      27.700
4     75.00000     -4.28000     72.00000     -4.07000     81.00000     -4.41000     84.00000     -4.47000      25.223
4     78.00000     -4.35000     75.00000     -4.28000     84.00000     -4.47000     87.00000     -4.63000      27.331
4     81.00000     -4.41000     78.00000     -4.35000     87.00000     -4.63000     90.00000     -4.68000      28.972
4     84.00000     -4.47000     81.00000     -4.41000     90.00000     -4.68000     93.00000     -4.79000      33.445
4     87.00000     -4.63000     84.00000     -4.47000     93.00000     -4.79000     96.00000     -4.82000      37.234
4     90.00000     -4.68000     87.00000     -4.63000     96.00000     -4.82000     99.00000     -4.88000      31.259
4     93.00000     -4.79000     90.00000     -4.68000     99.00000     -4.88000    102.00000     -4.92000      30.734
4     96.00000     -4.82000     93.00000     -4.79000    102.00000     -4.92000    105.00000     -4.98000      22.821
4     99.00000     -4.88000     96.00000     -4.82000    105.00000     -4.98000    108.00000     -5.01000      21.631
4    102.00000     -4.92000     99.00000     -4.88000    108.00000     -5.01000    111.00000     -5.04000      30.763
4    105.00000     -4.98000    102.00000     -4.92000    111.00000     -5.04000    114.00000     -5.07000      33.720
4    108.00000     -5.01000    105.00000     -4.98000    114.00000     -5.07000    117.00000     -5.11000      34.121
4    111.00000     -5.04000    108.00000     -5.01000    117.00000     -5.11000    120.00000     -5.23000      34.779
4    114.00000     -5.07000    111.00000     -5.04000    120.00000     -5.23000    123.00000     -5.28000      31.479
4    117.00000     -5.11000    114.00000     -5.07000    123.00000     -5.28000    126.00000     -5.44000      35.228
4    120.00000     -5.23000    117.00000     -5.11000    126.00000     -5.44000    129.00000     -5.49000      34.243
4    123.00000     -5.28000    120.00000     -5.23000    129.00000     -5.49000    132.00000     -5.40000      33.475
4    126.00000     -5.44000    123.00000     -5.28000    132.00000     -5.40000    135.00000     -5.57000      40.406
4    129.00000     -5.49000    126.00000     -5.44000    135.00000     -5.57000    138.00000     -5.56000      31.281
4    132.00000     -5.40000    129.00000     -5.49000    138.00000     -5.56000    141.00000     -5.59000      27.431
4      3.00000     -0.05000      0.00000      0.00000     12.00000     -0.05000     15.00000      0.05000      48.440
4      6.00000     -0.10000      3.00000     -0.05000     15.00000      0.05000     18.00000      0.13000      58.639
4      9.00000     -0.13000      6.00000     -0.10000     18.00000      0.13000     21.00000      0.11000      76.323
4     12.00000     -0.05000      9.00000     -0.13000     21.00000      0.11000     24.00000     -0.04000      86.071
4     15.00000      0.05000     12.00000     -0.05000     24.00000     -0.04000     27.00000     -0.19000      66.481
4     18.00000      0.13000     15.00000      0.05000     27.00000     -0.19000     30.00000     -0.07000      65.576
4     21.00000      0.11000     18.00000      0.13000     30.00000     -0.07000     33.00000      0.03000      67.519
4     24.00000     -0.04000     21.00000      0.11000     33.00000      0.03000     36.00000      0.20000      99.807
4     27.00000     -0.19000     24.00000     -0.04000     36.00000      0.20000     39.00000      0.35000      93.318
4     30.00000     -0.07000     27.00000     -0.19000     39.00000      0.35000     42.00000      0.37000      106.61
4     33.00000      0.03000     30.00000     -0.07000     42.00000      0.37000     45.00000      0.46000      122.99
4     36.00000      0.20000     33.00000      0.03000     45.00000      0.46000     48.00000      0.56000      103.44
4     39.00000      0.35000     36.00000      0.20000     48.00000      0.56000     51.00000      0.42000      80.646
4     42.00000      0.37000     39.00000      0.35000     51.00000      0.42000     54.00000     -0.14000      66.654
4     45.00000      0.46000     42.00000      0.37000     54.00000     -0.14000     57.00000     -1.00000      76.300
4     48.00000      0.56000     45.00000      0.46000     57.00000     -1.00000     60.00000     -1.76000      67.157
4     51.00000      0.42000     48.00000      0.56000     60.00000     -1.76000     63.00000     -2.58000      54.011
4     54.00000     -0.14000     51.00000      0.42000     63.00000     -2.58000     66.00000     -3.11000      49.741
4     57.00000     -1.00000     54.00000     -0.14000     66.00000     -3.11000     69.00000     -3.60000      51.409
4     60.00000     -1.76000     57.00000     -1.00000     69.00000     -3.60000     72.00000     -4.07000      48.511
4     63.00000     -2.58000     60.00000     -1.76000     72.00000     -4.07000     75.00000     -4.28000      33.054
4     66.00000     -3.11000     63.00000     -2.58000     75.00000     -4.28000     78.00000     -4.35000      32.157
4     69.00000     -3.60000     66.00000     -3.11000     78.00000     -4.35000     81.00000     -4.41000      25.536
4     72.00000     -4.07000     69.00000     -3.60000     81.00000     -4.41000     84.00000     -4.47000      23.749
4     75.00000     -4.28000     72.00000     -4.07000     84.00000     -4.47000     87.00000     -4.63000      21.750
4     78.00000     -4.35000     75.00000     -4.28000     87.00000     -4.63000     90.00000     -4.68000      21.747
4     81.00000     -4.41000     78.00000     -4.35000     90.00000     -4.68000     93.00000     -4.79000      26.089
4     84.00000     -4.47000     81.00000     -4.41000     93.00000     -4.79000     96.00000     -4.82000      25.897
4     87.00000     -4.63000     84.00000     -4.47000     96.00000     -4.82000     99.00000     -4.88000      24.716
4     90.00000     -4.68000     87.00000     -4.63000     99.00000     -4.88000    102.00000     -4.92000      29.263
4     93.00000     -4.79000     90.00000     -4.68000    102.00000     -4.92000    105.00000     -4.98000      25.765
4     96.00000     -4.82000     93.00000     -4.79000    105.00000     -4.98000    108.00000     -5.01000      21.069
4     99.00000     -4.88000     96.00000     -4.82000    108.00000     -5.01000    111.00000     -5.04000      21.335
4    102.00000     -4.92000     99.00000     -4.88000    111.00000     -5.04000    114.00000     -5.07000      30.194
4    105.00000     -4.98000    102.00000     -4.92000    114.00000     -5.07000    117.00000     -5.11000      31.470
4    108.00000     -5.01000    105.00000     -4.98000    117.00000     -5.11000    120.00000     -5.23000      31.016
4    111.00000     -5.04000    108.00000     -5.01000    120.00000     -5.23000    123.00000     -5.28000      29.101
4    114.00000     -5.07000    111.00000     -5.04000    123.00000     -5.28000    126.00000     -5.44000      34.392
4    117.00000     -5.11000    114.00000     -5.07000    126.00000     -5.44000    129.00000     -5.49000      33.461
4    120.00000     -5.23000    117.00000     -5.11000    129.00000     -5.49000    132.00000     -5.40000      33.767
4    123.00000     -5.28000    120.00000     -5.23000    132.00000     -5.40000    135.00000     -5.57000      29.818
4    126.00000     -5.44000    123.00000     -5.28000    135.00000     -5.57000    138.00000     -5.56000      31.572
4    129.00000     -5.49000    126.00000     -5.44000    138.00000     -5.56000    141.00000     -5.59000      27.970
4      3.00000     -0.05000      0.00000      0.00000     15.00000      0.05000     18.00000      0.13000      56.027
4      6.00000     -0.10000      3.00000     -0.05000     18.00000      0.13000     21.00000      0.11000      62.718
4      9.00000     -0.13000      6.00000     -0.10000     21.00000      0.11000     24.00000     -0.04000      112.93
4     12.00000     -0.05000      9.00000     -0.13000     24.00000     -0.04000     27.00000     -0.19000      108.47
4     15.00000      0.05000     12.00000     -0.05000     27.00000     -0.19000     30.00000     -0.07000      78.649
4     18.00000      0.13000     15.00000      0.05000     30.00000     -0.07000     33.00000      0.03000      82.919
4     21.00000      0.11000     18.00000      0.13000     33.00000      0.03000     36.00000      0.20000      81.507
4     24.00000     -0.04000     21.00000      0.11000     36.00000      0.20000     39.00000      0.35000      94.202
4     27.00000     -0.19000     24.00000     -0.04000     39.00000      0.35000     42.00000      0.37000      105.45
4     30.00000     -0.07000     27.00000     -0.19000     42.00000      0.37000     45.00000      0.46000      118.74
4     33.00000      0.03000     30.00000     -0.07000     45.00000      0.46000     48.00000      0.56000      130.81
4     36.00000      0.20000     33.00000      0.03000     48.00000      0.56000     51.00000      0.42000      122.16
4     39.00000      0.35000     36.00000      0.20000     51.00000      0.42000     54.00000     -0.14000      77.823
4     42.00000      0.37000     39.00000      0.35000     54.00000     -0.14000     57.00000     -1.00000      78.537
4     45.00000      0.46000     42.00000      0.37000     57.00000     -1.00000     60.00000     -1.76000      76.810
4     48.00000      0.56000     45.00000      0.46000     60.00000     -1.76000     63.00000     -2.58000      69.075
4     51.00000      0.42000     48.00000      0.56000     63.00000     -2.58000     66.00000     -3.11000      67.436
4     54.00000     -0.14000     51.00000      0.42000     66.00000     -3.11000     69.00000     -3.60000      47.917
4     57.00000     -1.00000     54.00000     -0.14000     69.00000     -3.60000     72.00000     -4.07000      58.455
4     60.00000     -1.76000     57.00000     -1.00000     72.00000     -4.07000     75.00000     -4.28000      40.558
4     63.00000     -2.58000     60.00000     -1.76000     75.00000     -4.28000     78.00000     -4.35000      28.707
4     66.00000     -3.11000     63.00000     -2.58000     78.00000     -4.35000     81.00000     -4.41000      29.826
4     69.00000     -3.60000     66.00000     -3.11000     81.00000     -4.41000     84.00000     -4.47000      23.580
4     72.00000     -4.07000     69.00000     -3.60000     84.00000     -4.47000     87.00000     -4.63000      23.462
4     75.00000     -4.28000     72.00000     -4.07000     87.00000     -4.63000     90.00000     -4.68000      20.152
4     78.00000     -4.35000     75.00000     -4.28000     90.00000     -4.68000     93.00000     -4.79000      21.864
4     81.00000     -4.41000     78.00000     -4.35000     93.00000     -4.79000     96.00000     -4.82000      21.009
4     84.00000     -4.47000     81.00000     -4.41000     96.00000     -4.82000     99.00000     -4.88000      18.185
4     87.00000     -4.63000     84.00000     -4.47000     99.00000     -4.88000    102.00000     -4.92000      24.009
4     90.00000     -4.68000     87.00000     -4.63000    102.00000     -4.92000    105.00000     -4.98000      23.808
4     93.00000     -4.79000     90.00000     -4.68000    105.00000     -4.98000    108.00000     -5.01000      24.062
4     96.00000     -4.82000     93.00000     -4.79000    108.00000     -5.01000    111.00000     -5.04000      21.228
4     99.00000     -4.88000     96.00000     -4.82000    111.00000     -5.04000    114.00000     -5.07000      20.777
4    102.00000     -4.92000     99.00000     -4.88000    114.00000     -5.07000    117.00000     -5.11000      27.036
4    105.00000     -4.98000    102.00000     -4.92000    117.00000     -5.11000    120.00000     -5.23000      27.070
4    108.00000     -5.01000    105.00000     -4.98000    120.00000     -5.23000    123.00000     -5.28000      24.439
4    111.00000     -5.04000    108.00000     -5.01000    123.00000     -5.28000    126.00000     -5.44000      30.190
4    114.00000     -5.07000    111.00000     -5.04000    126.00000     -5.44000    129.00000     -5.49000      30.952
4    117.00000     -5.11000    114.00000     -5.07000    129.00000     -5.49000    132.00000     -5.40000      30.795
4    120.00000     -5.23000    117.00000     -5.11000    132.00000     -5.40000    135.00000     -5.57000      28.460
4    123.00000     -5.28000    120.00000     -5.23000    135.00000     -5.57000    138.00000     -5.56000      22.142
4    126.00000     -5.44000    123.00000     -5.28000    138.00000     -5.56000    141.00000     -5.59000      27.053
4      3.00000     -0.05000      0.00000      0.00000     18.00000      0.13000     21.00000      0.11000      59.611
4      6.00000     -0.10000      3.00000     -0.05000     21.00000      0.11000     24.00000     -0.04000      89.792
4      9.00000     -0.13000      6.00000     -0.10000     24.00000     -0.04000     27.00000     -0.19000      136.49
4     12.00000     -0.05000      9.00000     -0.13000     27.00000     -0.19000     30.00000     -0.07000      124.86
4     15.00000      0.05000     12.00000     -0.05000     30.00000     -0.07000     33.00000      0.03000      98.511
4     18.00000      0.13000     15.00000      0.05000     33.00000      0.03000     36.00000      0.20000      97.676
4     21.00000      0.11000     18.00000      0.13000     36.00000      0.20000     39.00000      0.35000      75.149
4     24.00000     -0.04000     21.00000      0.11000     39.00000      0.35000     42.00000      0.37000      105.21
4     27.00000     -0.19000     24.00000     -0.04000     42.00000      0.37000     45.00000      0.46000      119.96
4     30.00000     -0.07000     27.00000     -0.19000     45.00000      0.46000     48.00000      0.56000      128.51
4     33.00000      0.03000     30.00000     -0.07000     48.00000      0.56000     51.00000      0.42000      149.27
4     36.00000      0.20000     33.00000      0.03000     51.00000      0.42000     54.00000     -0.14000      113.22
4     39.00000      0.35000     36.00000      0.20000     54.00000     -0.14000     57.00000     -1.00000      89.906
4     42.00000      0.37000     39.00000      0.35000     57.00000     -1.00000     60.00000     -1.76000      79.305
4     45.00000      0.46000     42.00000      0.37000     60.00000     -1.76000     63.00000     -2.58000      77.305
4     48.00000      0.56000     45.00000      0.46000     63.00000     -2.58000     66.00000     -3.11000      85.888
4     51.00000      0.42000     48.00000      0.56000     66.00000     -3.11000     69.00000     -3.60000      66.957
4     54.00000     -0.14000     51.00000      0.42000     69.00000     -3.60000     72.00000     -4.07000      54.063
4     57.00000     -1.00000     54.00000     -0.14000     72.00000     -4.07000     75.00000     -4.28000      47.755
4     60.00000     -1.76000     57.00000     -1.00000     75.00000     -4.28000     78.00000     -4.35000      34.842
4     63.00000     -2.58000     60.00000     -1.76000     78.00000     -4.35000     81.00000     -4.41000      26.875
4     66.00000     -3.11000     63.00000     -2.58000     81.00000     -4.41000     84.00000     -4.47000      27.449
4     69.00000     -3.60000     66.00000     -3.11000     84.00000     -4.47000     87.00000     -4.63000      24.104
4     72.00000     -4.07000     69.00000     -3.60000     87.00000     -4.63000     90.00000     -4.68000      23.511
4     75.00000     -4.28000     72.00000     -4.07000     90.00000     -4.68000     93.00000     -4.79000      22.156
4     78.00000     -4.35000     75.00000     -4.28000     93.00000     -4.79000     96.00000     -4.82000      18.646
4     81.00000     -4.41000     78.00000     -4.35000     96.00000     -4.82000     99.00000     -4.88000      16.173
4     84.00000     -4.47000     81.00000     -4.41000     99.00000     -4.88000    102.00000     -4.92000      18.940
4     87.00000     -4.63000     84.00000     -4.47000    102.00000     -4.92000    105.00000     -4.98000      19.947
4     90.00000     -4.68000     87.00000     -4.63000    105.00000     -4.98000    108.00000     -5.01000      21.820
4     93.00000     -4.79000     90.00000     -4.68000    108.00000     -5.01000    111.00000     -5.04000      24.027
4     96.00000     -4.82000     93.00000     -4.79000    111.00000     -5.04000    114.00000     -5.07000      20.741
4     99.00000     -4.88000     96.00000     -4.82000    114.00000     -5.07000    117.00000     -5.11000      18.425
4    102.00000     -4.92000     99.00000     -4.88000    117.00000     -5.11000    120.00000     -5.23000      23.005
4    105.00000     -4.98000    102.00000     -4.92000    120.00000     -5.23000    123.00000     -5.28000      20.734
4    108.00000     -5.01000    105.00000     -4.98000    123.00000     -5.28000    126.00000     -5.44000      24.967
4    111.00000     -5.04000    108.00000     -5.01000    126.00000     -5.44000    129.00000     -5.49000      26.458
4    114.00000     -5.07000    111.00000     -5.04000    129.00000     -5.49000    132.00000     -5.40000      27.578
4    117.00000     -5.11000    114.00000     -5.07000    132.00000     -5.40000    135.00000     -5.57000      25.284
4    120.00000     -5.23000    117.00000     -5.11000    135.00000     -5.57000    138.00000     -5.56000      20.956
4    123.00000     -5.28000    120.00000     -5.23000    138.00000     -5.56000    141.00000     -5.59000      18.728
4     12.00000     -0.05000      0.00000      0.00000     24.00000     -0.04000     36.00000      0.20000      133.81
4     15.00000      0.05000      3.00000     -0.05000     27.00000     -0.19000     39.00000      0.35000      125.90
4     18.00000      0.13000      6.00000     -0.10000     30.00000     -0.07000     42.00000      0.37000      118.42
4     21.00000      0.11000      9.00000     -0.13000     33.00000      0.03000     45.00000      0.46000      101.77
4     24.00000     -0.04000     12.00000     -0.05000     36.00000      0.20000     48.00000      0.56000      100.48
4     27.00000     -0.19000     15.00000      0.05000     39.00000      0.35000     51.00000      0.42000      114.52
4     30.00000     -0.07000     18.00000      0.13000     42.00000      0.37000     54.00000     -0.14000      125.55
4     33.00000      0.03000     21.00000      0.11000     45.00000      0.46000     57.00000     -1.00000      137.21
4     36.00000      0.20000     24.00000     -0.04000     48.00000      0.56000     60.00000     -1.76000      133.00
4     39.00000      0.35000     27.00000     -0.19000     51.00000      0.42000     63.00000     -2.58000      110.15
4     42.00000      0.37000     30.00000     -0.07000     54.00000     -0.14000     66.00000     -3.11000      101.28
4     45.00000      0.46000     33.00000      0.03000     57.00000     -1.00000     69.00000     -3.60000      91.508
4     48.00000      0.56000     36.00000      0.20000     60.00000     -1.76000     72.00000     -4.07000      86.374
4     51.00000      0.42000     39.00000      0.35000     63.00000     -2.58000     75.00000     -4.28000      81.334
4     54.00000     -0.14000     42.00000      0.37000     66.00000     -3.11000     78.00000     -4.35000      64.748
4     57.00000     -1.00000     45.00000      0.46000     69.00000     -3.60000     81.00000     -4.41000      55.531
4     60.00000     -1.76000     48.00000      0.56000     72.00000     -4.07000     84.00000     -4.47000      40.849
4     63.00000     -2.58000     51.00000      0.42000     75.00000     -4.28000     87.00000     -4.63000      31.333
4     66.00000     -3.11000     54.00000     -0.14000     78.00000     -4.35000     90.00000     -4.68000      28.961
4     69.00000     -3.60000     57.00000     -1.00000     81.00000     -4.41000     93.00000     -4.79000      26.223
4     72.00000     -4.07000     60.00000     -1.76000     84.00000     -4.47000     96.00000     -4.82000      25.357
4     75.00000     -4.28000     63.00000     -2.58000     87.00000     -4.63000     99.00000     -4.88000      23.211
4     78.00000     -4.35000     66.00000     -3.11000     90.00000     -4.68000    102.00000     -4.92000      21.430
4     81.00000     -4.41000     69.00000     -3.60000     93.00000     -4.79000    105.00000     -4.98000      18.987
4     84.00000     -4.47000     72.00000     -4.07000     96.00000     -4.82000    108.00000     -5.01000      17.345
4     87.00000     -4.63000     75.00000     -4.28000     99.00000     -4.88000    111.00000     -5.04000      19.002
4     90.00000     -4.68000     78.00000     -4.35000    102.00000     -4.92000    114.00000     -5.07000      19.682
4     93.00000     -4.79000     81.00000     -4.41000    105.00000     -4.98000    117.00000     -5.11000      20.967
4     96.00000     -4.82000     84.00000     -4.47000    108.00000     -5.01000    120.00000     -5.23000      20.419
4     99.00000     -4.88000     87.00000     -4.63000    111.00000     -5.04000    123.00000     -5.28000      18.812
4    102.00000     -4.92000     90.00000     -4.68000    114.00000     -5.07000    126.00000     -5.44000      19.752
4    105.00000     -4.98000     93.00000     -4.79000    117.00000     -5.11000    129.00000     -5.49000      20.016
4    108.00000     -5.01000     96.00000     -4.82000    120.00000     -5.23000    132.00000     -5.40000      20.427
4    111.00000     -5.04000     99.00000     -4.88000    123.00000     -5.28000    135.00000     -5.57000      23.123
4    114.00000     -5.07000    102.00000     -4.92000    126.00000     -5.44000    138.00000     -5.56000      23.385
4    117.00000     -5.11000    105.00000     -4.98000    129.00000     -5.49000    141.00000     -5.59000      22.778
4      3.00000     -0.05000      0.00000      0.00000     21.00000      0.11000     24.00000     -0.04000      86.043
4      6.00000     -0.10000      3.00000     -0.05000     24.00000     -0.04000     27.00000     -0.19000      106.55
4      9.00000     -0.13000      6.00000     -0.10000     27.00000     -0.19000     30.00000     -0.07000      152.21
4     12.00000     -0.05000      9.00000     -0.13000     30.00000     -0.07000     33.00000      0.03000      154.36
4     15.00000      0.05000     12.00000     -0.05000     33.00000      0.03000     36.00000      0.20000      113.62
4     18.00000      0.13000     15.00000      0.05000     36.00000      0.20000     39.00000      0.35000      88.334
4     21.00000      0.11000     18.00000      0.13000     39.00000      0.35000     42.00000      0.37000      83.621
4     24.00000     -0.04000     21.00000      0.11000     42.00000      0.37000     45.00000      0.46000      120.33
4     27.00000     -0.19000     24.00000     -0.04000     45.00000      0.46000     48.00000      0.56000      134.78
4     30.00000     -0.07000     27.00000     -0.19000     48.00000      0.56000     51.00000      0.42000      144.44
4     33.00000      0.03000     30.00000     -0.07000     51.00000      0.42000     54.00000     -0.14000      133.54
4     36.00000      0.20000     33.00000      0.03000     54.00000     -0.14000     57.00000     -1.00000      128.97
4     39.00000      0.35000     36.00000      0.20000     57.00000     -1.00000     60.00000     -1.76000      89.676
4     42.00000      0.37000     39.00000      0.35000     60.00000     -1.76000     63.00000     -2.58000      79.319
4     45.00000      0.46000     42.00000      0.37000     63.00000     -2.58000     66.00000     -3.11000      95.399
4     48.00000      0.56000     45.00000      0.46000     66.00000     -3.11000     69.00000     -3.60000      84.950
4     51.00000      0.42000     48.00000      0.56000     69.00000     -3.60000     72.00000     -4.07000      76.013
4     54.00000     -0.14000     51.00000      0.42000     72.00000     -4.07000     75.00000     -4.28000      44.520
4     57.00000     -1.00000     54.00000     -0.14000     75.00000     -4.28000     78.00000     -4.35000      40.552
4     60.00000     -1.76000     57.00000     -1.00000     78.00000     -4.35000     81.00000     -4.41000      32.322
4     63.00000     -2.58000     60.00000     -1.76000     81.00000     -4.41000     84.00000     -4.47000      24.596
4     66.00000     -3.11000     63.00000     -2.58000     84.00000     -4.47000     87.00000     -4.63000      27.920
4     69.00000     -3.60000     66.00000     -3.11000     87.00000     -4.63000     90.00000     -4.68000      24.520
4     72.00000     -4.07000     69.00000     -3.60000     90.00000     -4.68000     93.00000     -4.79000      26.842
4     75.00000     -4.28000     72.00000     -4.07000     93.00000     -4.79000     96.00000     -4.82000      19.668
4     78.00000     -4.35000     75.00000     -4.28000     96.00000     -4.82000     99.00000     -4.88000      15.391
4     81.00000     -4.41000     78.00000     -4.35000     99.00000     -4.88000    102.00000     -4.92000      18.063
4     84.00000     -4.47000     81.00000     -4.41000    102.00000     -4.92000    105.00000     -4.98000      16.349
4     87.00000     -4.63000     84.00000     -4.47000    105.00000     -4.98000    108.00000     -5.01000      18.587
4     90.00000     -4.68000     87.00000     -4.63000    108.00000     -5.01000    111.00000     -5.04000      21.447
4     93.00000     -4.79000     90.00000     -4.68000    111.00000     -5.04000    114.00000     -5.07000      23.339
4     96.00000     -4.82000     93.00000     -4.79000    114.00000     -5.07000    117.00000     -5.11000      18.491
4     99.00000     -4.88000     96.00000     -4.82000    117.00000     -5.11000    120.00000     -5.23000      15.877
4    102.00000     -4.92000     99.00000     -4.88000    120.00000     -5.23000    123.00000     -5.28000      17.789
4    105.00000     -4.98000    102.00000     -4.92000    123.00000     -5.28000    126.00000     -5.44000      21.338
4    108.00000     -5.01000    105.00000     -4.98000    126.00000     -5.44000    129.00000     -5.49000      21.922
4    111.00000     -5.04000    108.00000     -5.01000    129.00000     -5.49000    132.00000     -5.40000      23.332
4    114.00000     -5.07000    111.00000     -5.04000    132.00000     -5.40000    135.00000     -5.57000      22.630
4    117.00000     -5.11000    114.00000     -5.07000    135.00000     -5.57000    138.00000     -5.56000      18.738
4    120.00000     -5.23000    117.00000     -5.11000    138.00000     -5.56000    141.00000     -5.59000      17.943
4     12.00000     -0.05000      0.00000      0.00000     27.00000     -0.19000     39.00000      0.35000      148.69
4     15.00000      0.05000      3.00000     -0.05000     30.00000     -0.07000     42.00000      0.37000      141.01
4     18.00000      0.13000      6.00000     -0.10000     33.00000      0.03000     45.00000      0.46000      127.75
4     21.00000      0.11000      9.00000     -0.13000     36.00000      0.20000     48.00000      0.56000      106.66
4     24.00000     -0.04000     12.00000     -0.05000     39.00000      0.35000     51.00000      0.42000      113.22
4     27.00000     -0.19000     15.00000      0.05000     42.00000      0.37000     54.00000     -0.14000      124.22
4     30.00000     -0.07000     18.00000      0.13000     45.00000      0.46000     57.00000     -1.00000      132.71
4     33.00000      0.03000     21.00000      0.11000     48.00000      0.56000     60.00000     -1.76000      141.38
4     36.00000      0.20000     24.00000     -0.04000     51.00000      0.42000     63.00000     -2.58000      130.78
4     39.00000      0.35000     27.00000     -0.19000     54.00000     -0.14000     66.00000     -3.11000      119.97
4     42.00000      0.37000     30.00000     -0.07000     57.00000     -1.00000     69.00000     -3.60000      106.27
4     45.00000      0.46000     33.00000      0.03000     60.00000     -1.76000     72.00000     -4.07000      98.956
4     48.00000      0.56000     36.00000      0.20000     63.00000     -2.58000     75.00000     -4.28000      93.496
4     51.00000      0.42000     39.00000      0.35000     66.00000     -3.11000     78.00000     -4.35000      79.714
4     54.00000     -0.14000     42.00000      0.37000     69.00000     -3.60000     81.00000     -4.41000      63.112
4     57.00000     -1.00000     45.00000      0.46000     72.00000     -4.07000     84.00000     -4.47000      47.486
4     60.00000     -1.76000     48.00000      0.56000     75.00000     -4.28000     87.00000     -4.63000      36.677
4     63.00000     -2.58000     51.00000      0.42000     78.00000     -4.35000     90.00000     -4.68000      29.671
4     66.00000     -3.11000     54.00000     -0.14000     81.00000     -4.41000     93.00000     -4.79000      28.476
4     69.00000     -3.60000     57.00000     -1.00000     84.00000     -4.47000     96.00000     -4.82000      26.786
4     72.00000     -4.07000     60.00000     -1.76000     87.00000     -4.63000     99.00000     -4.88000      25.436
4     75.00000     -4.28000     63.00000     -2.58000     90.00000     -4.68000    102.00000     -4.92000      23.717
4     78.00000     -4.35000     66.00000     -3.11000     93.00000     -4.79000    105.00000     -4.98000      19.876
4     81.00000     -4.41000     69.00000     -3.60000     96.00000     -4.82000    108.00000     -5.01000      17.837
4     84.00000     -4.47000     72.00000     -4.07000     99.00000     -4.88000    111.00000     -5.04000      17.468
4     87.00000     -4.63000     75.00000     -4.28000    102.00000     -4.92000    114.00000     -5.07000      17.391
4     90.00000     -4.68000     78.00000     -4.35000    105.00000     -4.98000    117.00000     -5.11000      18.577
4     93.00000     -4.79000     81.00000     -4.41000    108.00000     -5.01000    120.00000     -5.23000      19.912
4     96.00000     -4.82000     84.00000     -4.47000    111.00000     -5.04000    123.00000     -5.28000      18.684
4     99.00000     -4.88000     87.00000     -4.63000    114.00000     -5.07000    126.00000     -5.44000      16.819
4    102.00000     -4.92000     90.00000     -4.68000    117.00000     -5.11000    129.00000     -5.49000      17.333
4    105.00000     -4.98000     93.00000     -4.79000    120.00000     -5.23000    132.00000     -5.40000      17.507
4    108.00000     -5.01000     96.00000     -4.82000    123.00000     -5.28000    135.00000     -5.57000      19.319
4    111.00000     -5.04000     99.00000     -4.88000    126.00000     -5.44000    138.00000     -5.56000      19.908
4    114.00000     -5.07000    102.00000     -4.92000    129.00000     -5.49000    141.00000     -5.59000      19.774
4     12.00000     -0.05000      0.00000      0.00000     30.00000     -0.07000     42.00000      0.37000      161.91
4     15.00000      0.05000      3.00000     -0.05000     33.00000      0.03000     45.00000      0.46000      148.49
4     18.00000      0.13000      6.00000     -0.10000     36.00000      0.20000     48.00000      0.56000      132.37
4     21.00000      0.11000      9.00000     -0.13000     39.00000      0.35000     51.00000      0.42000      120.32
4     24.00000     -0.04000     12.00000     -0.05000     42.00000      0.37000     54.00000     -0.14000      122.00
4     27.00000     -0.19000     15.00000      0.05000     45.00000      0.46000     57.00000     -1.00000      130.80
4     30.00000     -0.07000     18.00000      0.13000     48.00000      0.56000     60.00000     -1.76000      134.54
4     33.00000      0.03000     21.00000      0.11000     51.00000      0.42000     63.00000     -2.58000      136.34
4     36.00000      0.20000     24.00000     -0.04000     54.00000     -0.14000     66.00000     -3.11000      139.63
4     39.00000      0.35000     27.00000     -0.19000     57.00000     -1.00000     69.00000     -3.60000      124.11
4     42.00000      0.37000     30.00000     -0.07000     60.00000     -1.76000     72.00000     -4.07000      114.22
4     45.00000      0.46000     33.00000      0.03000     63.00000     -2.58000     75.00000     -4.28000      105.93
4     48.00000      0.56000     36.00000      0.20000     66.00000     -3.11000     78.00000     -4.35000      90.301
4     51.00000      0.42000     39.00000      0.35000     69.00000     -3.60000     81.00000     -4.41000      76.437
4     54.00000     -0.14000     42.00000      0.37000     72.00000     -4.07000     84.00000     -4.47000      54.334
4     57.00000     -1.00000     45.00000      0.46000     75.00000     -4.28000     87.00000     -4.63000      42.699
4     60.00000     -1.76000     48.00000      0.56000     78.00000     -4.35000     90.00000     -4.68000      34.565
4     63.00000     -2.58000     51.00000      0.42000     81.00000     -4.41000     93.00000     -4.79000      29.122
4     66.00000     -3.11000     54.00000     -0.14000     84.00000     -4.47000     96.00000     -4.82000      28.809
4     69.00000     -3.60000     57.00000     -1.00000     87.00000     -4.63000     99.00000     -4.88000      26.692
4     72.00000     -4.07000     60.00000     -1.76000     90.00000     -4.68000    102.00000     -4.92000      25.921
4     75.00000     -4.28000     63.00000     -2.58000     93.00000     -4.79000    105.00000     -4.98000      22.390
4     78.00000     -4.35000     66.00000     -3.11000     96.00000     -4.82000    108.00000     -5.01000      19.408
4     81.00000     -4.41000     69.00000     -3.60000     99.00000     -4.88000    111.00000     -5.04000      18.612
4     84.00000     -4.47000     72.00000     -4.07000    102.00000     -4.92000    114.00000     -5.07000      16.685
4     87.00000     -4.63000     75.00000     -4.28000    105.00000     -4.98000    117.00000     -5.11000      16.853
4     90.00000     -4.68000     78.00000     -4.35000    108.00000     -5.01000    120.00000     -5.23000      17.766
4     93.00000     -4.79000     81.00000     -4.41000    111.00000     -5.04000    123.00000     -5.28000      18.202
4     96.00000     -4.82000     84.00000     -4.47000    114.00000     -5.07000    126.00000     -5.44000      16.951
4     99.00000     -4.88000     87.00000     -4.63000    117.00000     -5.11000    129.00000     -5.49000      15.425
4    102.00000     -4.92000     90.00000     -4.68000    120.00000     -5.23000    132.00000     -5.40000      15.895
4    105.00000     -4.98000     93.00000     -4.79000    123.00000     -5.28000    135.00000     -5.57000      17.040
4    108.00000     -5.01000     96.00000     -4.82000    126.00000     -5.44000    138.00000     -5.56000      17.079
4    111.00000     -5.04000     99.00000     -4.88000    129.00000     -5.49000    141.00000     -5.59000      17.269
4     12.00000     -0.05000      0.00000      0.00000     33.00000      0.03000     45.00000      0.46000      167.07
4     15.00000      0.05000      3.00000     -0.05000     36.00000      0.20000     48.00000      0.56000      151.62
4     18.00000      0.13000      6.00000     -0.10000     39.00000      0.35000     51.00000      0.42000      147.60
4     21.00000      0.11000      9.00000     -0.13000     42.00000      0.37000     54.00000     -0.14000      129.16
4     24.00000     -0.04000     12.00000     -0.05000     45.00000      0.46000     57.00000     -1.00000      127.48
4     27.00000     -0.19000     15.00000      0.05000     48.00000      0.56000     60.00000     -1.76000      130.97
4     30.00000     -0.07000     18.00000      0.13000     51.00000      0.42000     63.00000     -2.58000      128.33
4     33.00000      0.03000     21.00000      0.11000     54.00000     -0.14000     66.00000     -3.11000      143.86
4     36.00000      0.20000     24.00000     -0.04000     57.00000     -1.00000     69.00000     -3.60000      142.59
4     39.00000      0.35000     27.00000     -0.19000     60.00000     -1.76000     72.00000     -4.07000      131.86
4     42.00000      0.37000     30.00000     -0.07000     63.00000     -2.58000     75.00000     -4.28000      121.24
4     45.00000      0.46000     33.00000      0.03000     66.00000     -3.11000     78.00000     -4.35000      101.64
4     48.00000      0.56000     36.00000      0.20000     69.00000     -3.60000     81.00000     -4.41000      85.376
4     51.00000      0.42000     39.00000      0.35000     72.00000     -4.07000     84.00000     -4.47000      65.349
4     54.00000     -0.14000     42.00000      0.37000     75.00000     -4.28000     87.00000     -4.63000      49.015
4     57.00000     -1.00000     45.00000      0.46000     78.00000     -4.35000     90.00000     -4.68000      40.206
4     60.00000     -1.76000     48.00000      0.56000     81.00000     -4.41000     93.00000     -4.79000      33.802
4     63.00000     -2.58000     51.00000      0.42000     84.00000     -4.47000     96.00000     -4.82000      29.302
4     66.00000     -3.11000     54.00000     -0.14000     87.00000     -4.63000     99.00000     -4.88000      28.419
4     69.00000     -3.60000     57.00000     -1.00000     90.00000     -4.68000    102.00000     -4.92000      26.979
4     72.00000     -4.07000     60.00000     -1.76000     93.00000     -4.79000    105.00000     -4.98000      24.401
4     75.00000     -4.28000     63.00000     -2.58000     96.00000     -4.82000    108.00000     -5.01000      22.082
4     78.00000     -4.35000     66.00000     -3.11000     99.00000     -4.88000    111.00000     -5.04000      20.504
4     81.00000     -4.41000     69.00000     -3.60000    102.00000     -4.92000    114.00000     -5.07000      18.226
4     84.00000     -4.47000     72.00000     -4.07000    105.00000     -4.98000    117.00000     -5.11000      16.575
4     87.00000     -4.63000     75.00000     -4.28000    108.00000     -5.01000    120.00000     -5.23000      16.427
4     90.00000     -4.68000     78.00000     -4.35000    111.00000     -5.04000    123.00000     -5.28000      16.424
4     93.00000     -4.79000     81.00000     -4.41000    114.00000     -5.07000    126.00000     -5.44000      16.689
4     96.00000     -4.82000     84.00000     -4.47000    117.00000     -5.11000    129.00000     -5.49000      15.877
4     99.00000     -4.88000     87.00000     -4.63000    120.00000     -5.23000    132.00000     -5.40000      14.763
4    102.00000     -4.92000     90.00000     -4.68000    123.00000     -5.28000    135.00000     -5.57000      16.057
4    105.00000     -4.98000     93.00000     -4.79000    126.00000     -5.44000    138.00000     -5.56000      15.573
4    108.00000     -5.01000     96.00000     -4.82000    129.00000     -5.49000    141.00000     -5.59000      15.286
4     12.00000     -0.05000      0.00000      0.00000     39.00000      0.35000     51.00000      0.42000      182.74
4     15.00000      0.05000      3.00000     -0.05000     42.00000      0.37000     54.00000     -0.14000      174.57
4     18.00000      0.13000      6.00000     -0.10000     45.00000      0.46000     57.00000     -1.00000      161.09
4     21.00000      0.11000      9.00000     -0.13000     48.00000      0.56000     60.00000     -1.76000      132.07
4     24.00000     -0.04000     12.00000     -0.05000     51.00000      0.42000     63.00000     -2.58000      118.60
4     27.00000     -0.19000     15.00000      0.05000     54.00000     -0.14000     66.00000     -3.11000      129.19
4     30.00000     -0.07000     18.00000      0.13000     57.00000     -1.00000     69.00000     -3.60000      135.74
4     33.00000      0.03000     21.00000      0.11000     60.00000     -1.76000     72.00000     -4.07000      152.20
4     36.00000      0.20000     24.00000     -0.04000     63.00000     -2.58000     75.00000     -4.28000      155.68
4     39.00000      0.35000     27.00000     -0.19000     66.00000     -3.11000     78.00000     -4.35000      130.97
4     42.00000      0.37000     30.00000     -0.07000     69.00000     -3.60000     81.00000     -4.41000      108.00
4     45.00000      0.46000     33.00000      0.03000     72.00000     -4.07000     84.00000     -4.47000      80.919
4     48.00000      0.56000     36.00000      0.20000     75.00000     -4.28000     87.00000     -4.63000      64.597
4     51.00000      0.42000     39.00000      0.35000     78.00000     -4.35000     90.00000     -4.68000      54.768
4     54.00000     -0.14000     42.00000      0.37000     81.00000     -4.41000     93.00000     -4.79000      45.068
4     57.00000     -1.00000     45.00000      0.46000     84.00000     -4.47000     96.00000     -4.82000      39.215
4     60.00000     -1.76000     48.00000      0.56000     87.00000     -4.63000     99.00000     -4.88000      32.994
4     63.00000     -2.58000     51.00000      0.42000     90.00000     -4.68000    102.00000     -4.92000      28.632
4     66.00000     -3.11000     54.00000     -0.14000     93.00000     -4.79000    105.00000     -4.98000      26.512
4     69.00000     -3.60000     57.00000     -1.00000     96.00000     -4.82000    108.00000     -5.01000      24.701
4     72.00000     -4.07000     60.00000     -1.76000     99.00000     -4.88000    111.00000     -5.04000      25.145
4     75.00000     -4.28000     63.00000     -2.58000    102.00000     -4.92000    114.00000     -5.07000      23.043
4     78.00000     -4.35000     66.00000     -3.11000    105.00000     -4.98000    117.00000     -5.11000      20.480
4     81.00000     -4.41000     69.00000     -3.60000    108.00000     -5.01000    120.00000     -5.23000      18.368
4     84.00000     -4.47000     72.00000     -4.07000    111.00000     -5.04000    123.00000     -5.28000      15.726
4     87.00000     -4.63000     75.00000     -4.28000    114.00000     -5.07000    126.00000     -5.44000      14.802
4     90.00000     -4.68000     78.00000     -4.35000    117.00000     -5.11000    129.00000     -5.49000      14.877
4     93.00000     -4.79000     81.00000     -4.41000    120.00000     -5.23000    132.00000     -5.40000      15.636
4     96.00000     -4.82000     84.00000     -4.47000    123.00000     -5.28000    135.00000     -5.57000      16.221
4     99.00000     -4.88000     87.00000     -4.63000    126.00000     -5.44000    138.00000     -5.56000      14.803
4    102.00000     -4.92000     90.00000     -4.68000    129.00000     -5.49000    141.00000     -5.59000      14.395
4     12.00000     -0.05000      0.00000      0.00000     45.00000      0.46000     57.00000     -1.00000      190.20
4     15.00000      0.05000      3.00000     -0.05000     48.00000      0.56000     60.00000     -1.76000      171.06
4     18.00000      0.13000      6.00000     -0.10000     51.00000      0.42000     63.00000     -2.58000      145.70
4     21.00000      0.11000      9.00000     -0.13000     54.00000     -0.14000     66.00000     -3.11000      128.07
4     24.00000     -0.04000     12.00000     -0.05000     57.00000     -1.00000     69.00000     -3.60000      123.46
4     27.00000     -0.19000     15.00000      0.05000     60.00000     -1.76000     72.00000     -4.07000      134.62
4     30.00000     -0.07000     18.00000      0.13000     63.00000     -2.58000     75.00000     -4.28000      144.86
4     33.00000      0.03000     21.00000      0.11000     66.00000     -3.11000     78.00000     -4.35000      146.62
4     36.00000      0.20000     24.00000     -0.04000     69.00000     -3.60000     81.00000     -4.41000      134.51
4     39.00000      0.35000     27.00000     -0.19000     72.00000     -4.07000     84.00000     -4.47000      102.31
4     42.00000      0.37000     30.00000     -0.07000     75.00000     -4.28000     87.00000     -4.63000      81.234
4     45.00000      0.46000     33.00000      0.03000     78.00000     -4.35000     90.00000     -4.68000      66.844
4     48.00000      0.56000     36.00000      0.20000     81.00000     -4.41000     93.00000     -4.79000      58.075
4     51.00000      0.42000     39.00000      0.35000     84.00000     -4.47000     96.00000     -4.82000      52.605
4     54.00000     -0.14000     42.00000      0.37000     87.00000     -4.63000     99.00000     -4.88000      43.439
4     57.00000     -1.00000     45.00000      0.46000     90.00000     -4.68000    102.00000     -4.92000      37.733
4     60.00000     -1.76000     48.00000      0.56000     93.00000     -4.79000    105.00000     -4.98000      30.362
4     63.00000     -2.58000     51.00000      0.42000     96.00000     -4.82000    108.00000     -5.01000      25.835
4     66.00000     -3.11000     54.00000     -0.14000     99.00000     -4.88000    111.00000     -5.04000      26.775
4     69.00000     -3.60000     57.00000     -1.00000    102.00000     -4.92000    114.00000     -5.07000      25.235
4     72.00000     -4.07000     60.00000     -1.76000    105.00000     -4.98000    117.00000     -5.11000      24.829
4     75.00000     -4.28000     63.00000     -2.58000    108.00000     -5.01000    120.00000     -5.23000      23.248
4     78.00000     -4.35000     66.00000     -3.11000    111.00000     -5.04000    123.00000     -5.28000      19.829
4     81.00000     -4.41000     69.00000     -3.60000    114.00000     -5.07000    126.00000     -5.44000      17.421
4     84.00000     -4.47000     72.00000     -4.07000    117.00000     -5.11000    129.00000     -5.49000      15.367
4     87.00000     -4.63000     75.00000     -4.28000    120.00000     -5.23000    132.00000     -5.40000      14.851
4     90.00000     -4.68000     78.00000     -4.35000    123.00000     -5.28000    135.00000     -5.57000      15.768
4     93.00000     -4.79000     81.00000     -4.41000    126.00000     -5.44000    138.00000     -5.56000      16.014
4     96.00000     -4.82000     84.00000     -4.47000    129.00000     -5.49000    141.00000     -5.59000      15.227
4     12.00000     -0.05000      0.00000      0.00000     51.00000      0.42000     63.00000     -2.58000      166.08
4     15.00000      0.05000      3.00000     -0.05000     54.00000     -0.14000     66.00000     -3.11000      161.49
4     18.00000      0.13000      6.00000     -0.10000     57.00000     -1.00000     69.00000     -3.60000      149.74
4     21.00000      0.11000      9.00000     -0.13000     60.00000     -1.76000     72.00000     -4.07000      132.36
4     24.00000     -0.04000     12.00000     -0.05000     63.00000     -2.58000     75.00000     -4.28000      129.91
4     27.00000     -0.19000     15.00000      0.05000     66.00000     -3.11000     78.00000     -4.35000      127.66
4     30.00000     -0.07000     18.00000      0.13000     69.00000     -3.60000     81.00000     -4.41000      123.04
4     33.00000      0.03000     21.00000      0.11000     72.00000     -4.07000     84.00000     -4.47000      112.46
4     36.00000      0.20000     24.00000     -0.04000     75.00000     -4.28000     87.00000     -4.63000      99.626
4     39.00000      0.35000     27.00000     -0.19000     78.00000     -4.35000     90.00000     -4.68000      83.639
4     42.00000      0.37000     30.00000     -0.07000     81.00000     -4.41000     93.00000     -4.79000      72.564
4     45.00000      0.46000     33.00000      0.03000     84.00000     -4.47000     96.00000     -4.82000      63.366
4     48.00000      0.56000     36.00000      0.20000     87.00000     -4.63000     99.00000     -4.88000      54.754
4     51.00000      0.42000     39.00000      0.35000     90.00000     -4.68000    102.00000     -4.92000      49.744
4     54.00000     -0.14000     42.00000      0.37000     93.00000     -4.79000    105.00000     -4.98000      39.648
4     57.00000     -1.00000     45.00000      0.46000     96.00000     -4.82000    108.00000     -5.01000      33.889
4     60.00000     -1.76000     48.00000      0.56000     99.00000     -4.88000    111.00000     -5.04000      30.429
4     63.00000     -2.58000     51.00000      0.42000    102.00000     -4.92000    114.00000     -5.07000      26.094
4     66.00000     -3.11000     54.00000     -0.14000    105.00000     -4.98000    117.00000     -5.11000      26.092
4     69.00000     -3.60000     57.00000     -1.00000    108.00000     -5.01000    120.00000     -5.23000      25.052
4     72.00000     -4.07000     60.00000     -1.76000    111.00000     -5.04000    123.00000     -5.28000      23.767
4     75.00000     -4.28000     63.00000     -2.58000    114.00000     -5.07000    126.00000     -5.44000      22.141
4     78.00000     -4.35000     66.00000     -3.11000    117.00000     -5.11000    129.00000     -5.49000      19.851
4     81.00000     -4.41000     69.00000     -3.60000    120.00000     -5.23000    132.00000     -5.40000      18.133
4     84.00000     -4.47000     72.00000     -4.07000    123.00000     -5.28000    135.00000     -5.57000      16.845
4     87.00000     -4.63000     75.00000     -4.28000    126.00000     -5.44000    138.00000     -5.56000      15.540
4     90.00000     -4.68000     78.00000     -4.35000    129.00000     -5.49000    141.00000     -5.59000      14.956
4     12.00000     -0.05000      0.00000      0.00000     57.00000     -1.00000     69.00000     -3.60000      166.90
4     15.00000      0.05000      3.00000     -0.05000     60.00000     -1.76000     72.00000     -4.07000      163.85
4     18.00000      0.13000      6.00000     -0.10000     63.00000     -2.58000     75.00000     -4.28000      155.71
4     21.00000      0.11000      9.00000     -0.13000     66.00000     -3.11000     78.00000     -4.35000      124.24
4     24.00000     -0.04000     12.00000     -0.05000     69.00000     -3.60000     81.00000     -4.41000      109.12
4     27.00000     -0.19000     15.00000      0.05000     72.00000     -4.07000     84.00000     -4.47000      97.050
4     30.00000     -0.07000     18.00000      0.13000     75.00000     -4.28000     87.00000     -4.63000      90.460
4     33.00000      0.03000     21.00000      0.11000     78.00000     -4.35000     90.00000     -4.68000      90.880
4     36.00000      0.20000     24.00000     -0.04000     81.00000     -4.41000     93.00000     -4.79000      87.864
4     39.00000      0.35000     27.00000     -0.19000     84.00000     -4.47000     96.00000     -4.82000      78.482
4     42.00000      0.37000     30.00000     -0.07000     87.00000     -4.63000     99.00000     -4.88000      67.722
4     45.00000      0.46000     33.00000      0.03000     90.00000     -4.68000    102.00000     -4.92000      59.101
4     48.00000      0.56000     36.00000      0.20000     93.00000     -4.79000    105.00000     -4.98000      49.189
4     51.00000      0.42000     39.00000      0.35000     96.00000     -4.82000    108.00000     -5.01000      44.238
4     54.00000     -0.14000     42.00000      0.37000     99.00000     -4.88000    111.00000     -5.04000      39.529
4     57.00000     -1.00000     45.00000      0.46000    102.00000     -4.92000    114.00000     -5.07000      34.111
4     60.00000     -1.76000     48.00000      0.56000    105.00000     -4.98000    117.00000     -5.11000      29.581
4     63.00000     -2.58000     51.00000      0.42000    108.00000     -5.01000    120.00000     -5.23000      25.738
4     66.00000     -3.11000     54.00000     -0.14000    111.00000     -5.04000    123.00000     -5.28000      24.752
4     69.00000     -3.60000     57.00000     -1.00000    114.00000     -5.07000    126.00000     -5.44000      23.677
4     72.00000     -4.07000     60.00000     -1.76000    117.00000     -5.11000    129.00000     -5.49000      23.738
4     75.00000     -4.28000     63.00000     -2.58000    120.00000     -5.23000    132.00000     -5.40000      23.118
4     78.00000     -4.35000     66.00000     -3.11000    123.00000     -5.28000    135.00000     -5.57000      21.883
4     81.00000     -4.41000     69.00000     -3.60000    126.00000     -5.44000    138.00000     -5.56000      19.126
4     84.00000     -4.47000     72.00000     -4.07000    129.00000     -5.49000    141.00000     -5.59000      16.166
4     12.00000     -0.05000      0.00000      0.00000     63.00000     -2.58000     75.00000     -4.28000      170.33
4     15.00000      0.05000      3.00000     -0.05000     66.00000     -3.11000     78.00000     -4.35000      151.24
4     18.00000      0.13000      6.00000     -0.10000     69.00000     -3.60000     81.00000     -4.41000      129.51
4     21.00000      0.11000      9.00000     -0.13000     72.00000     -4.07000     84.00000     -4.47000      93.995
4     24.00000     -0.04000     12.00000     -0.05000     75.00000     -4.28000     87.00000     -4.63000      79.914
4     27.00000     -0.19000     15.00000      0.05000     78.00000     -4.35000     90.00000     -4.68000      78.019
4     30.00000     -0.07000     18.00000      0.13000     81.00000     -4.41000     93.00000     -4.79000      79.234
4     33.00000      0.03000     21.00000      0.11000     84.00000     -4.47000     96.00000     -4.82000      84.384
4     36.00000      0.20000     24.00000     -0.04000     87.00000     -4.63000     99.00000     -4.88000      80.908
4     39.00000      0.35000     27.00000     -0.19000     90.00000     -4.68000    102.00000     -4.92000      72.386
4     42.00000      0.37000     30.00000     -0.07000     93.00000     -4.79000    105.00000     -4.98000      60.419
4     45.00000      0.46000     33.00000      0.03000     96.00000     -4.82000    108.00000     -5.01000      52.154
4     48.00000      0.56000     36.00000      0.20000     99.00000     -4.88000    111.00000     -5.04000      48.461
4     51.00000      0.42000     39.00000      0.35000    102.00000     -4.92000    114.00000     -5.07000      44.156
4     54.00000     -0.14000     42.00000      0.37000    105.00000     -4.98000    117.00000     -5.11000      38.347
4     57.00000     -1.00000     45.00000      0.46000    108.00000     -5.01000    120.00000     -5.23000      33.614
4     60.00000     -1.76000     48.00000      0.56000    111.00000     -5.04000    123.00000     -5.28000      28.051
4     63.00000     -2.58000     51.00000      0.42000    114.00000     -5.07000    126.00000     -5.44000      24.333
4     66.00000     -3.11000     54.00000     -0.14000    117.00000     -5.11000    129.00000     -5.49000      24.712
4     69.00000     -3.60000     57.00000     -1.00000    120.00000     -5.23000    132.00000     -5.40000      24.609
4     72.00000     -4.07000     60.00000     -1.76000    123.00000     -5.28000    135.00000     -5.57000      25.978
4     75.00000     -4.28000     63.00000     -2.58000    126.00000     -5.44000    138.00000     -5.56000      24.234
4     78.00000     -4.35000     66.00000     -3.11000    129.00000     -5.49000    141.00000     -5.59000      20.981
  1.585
ITERATION 4
MODEL RESISTIVITY
LAYER 1
45,      1.50000
     3.00000,      31.484
     4.00000,      35.994
     5.00000,      32.081
     6.00000,      26.147
     7.00000,      31.540
     8.00000,      36.242
     9.00000,      59.128
    10.00000,      56.853
    11.00000,      61.907
    12.00000,      67.765
    13.00000,      64.151
    14.00000,      50.500
    15.00000,      50.197
    16.00000,      60.255
    17.00000,      57.402
    18.00000,      55.177
    19.00000,      45.770
    20.00000,      42.775
    21.00000,      29.884
    22.00000,      25.595
    23.00000,      35.786
    24.00000,      35.430
    25.00000,      54.309
    26.00000,      57.692
    27.00000,      62.516
    28.00000,      60.469
    29.00000,      53.884
    30.00000,      49.343
    31.00000,      41.900
    32.00000,      37.766
    33.00000,      33.971
    34.00000,      32.981
    35.00000,      41.564
    36.00000,      34.650
    37.00000,      29.947
    38.00000,      30.631
    39.00000,      30.762
    40.00000,      31.235
    41.00000,      29.101
    42.00000,      25.634
    43.00000,      30.612
    44.00000,      27.171
    45.00000,      29.317
    46.00000,      31.767
                   27.789
LAYER 2
45,      3.00000
     3.00000,      44.054
     4.00000,      217.12
     5.00000,      232.92
     6.00000,      75.034
     7.00000,      42.514
     8.00000,      45.194
     9.00000,      43.992
    10.00000,      111.02
    11.00000,      80.840
    12.00000,      226.65
    13.00000,      660.26
    14.00000,      190.25
    15.00000,      188.60
    16.00000,      46.376
    17.00000,      87.721
    18.00000,      85.992
    19.00000,      46.486
    20.00000,      61.119
    21.00000,      101.06
    22.00000,      51.402
    23.00000,      35.168
    24.00000,      52.308
    25.00000,      27.537
    26.00000,      25.623
    27.00000,      24.765
    28.00000,      31.748
    29.00000,      34.537
    30.00000,      41.170
    31.00000,      49.872
    32.00000,      120.04
    33.00000,      29.391
    34.00000,      18.307
    35.00000,      25.635
    36.00000,      32.229
    37.00000,      35.270
    38.00000,      34.670
    39.00000,      44.404
    40.00000,      34.311
    41.00000,      35.735
    42.00000,      29.713
    43.00000,      43.320
    44.00000,      76.254
    45.00000,      54.864
    46.00000,      32.363
                   26.903
LAYER 3
43,      4.65000
     4.00000,      27.800
     5.00000,      212.77
     6.00000,      235.20
     7.00000,      235.47
     8.00000,      115.93
     9.00000,      91.567
    10.00000,      107.38
    11.00000,      104.19
    12.00000,      90.815
    13.00000,      89.666
    14.00000,      92.134
    15.00000,      101.82
    16.00000,      106.27
    17.00000,      187.84
    18.00000,      191.36
    19.00000,      54.202
    20.00000,      54.917
    21.00000,      61.892
    22.00000,      60.125
    23.00000,      49.032
    24.00000,      49.704
    25.00000,      31.534
    26.00000,      24.577
    27.00000,      18.312
    28.00000,      18.213
    29.00000,      16.286
    30.00000,      17.953
    31.00000,      18.302
    32.00000,      18.398
    33.00000,      23.335
    34.00000,      20.160
    35.00000,      18.597
    36.00000,      15.944
    37.00000,      30.164
    38.00000,      34.278
    39.00000,      44.314
    40.00000,      40.458
    41.00000,      45.572
    42.00000,      37.166
    43.00000,      41.139
    44.00000,      36.906
    45.00000,      26.832
                   25.686
LAYER 4
41,      6.46500
     5.00000,      146.46
     6.00000,      251.43
     7.00000,      251.89
     8.00000,      211.78
     9.00000,      168.04
    10.00000,      133.67
    11.00000,      114.90
    12.00000,      93.211
    13.00000,      93.988
    14.00000,      97.125
    15.00000,      131.63
    16.00000,      201.82
    17.00000,      246.70
    18.00000,      245.18
    19.00000,      62.777
    20.00000,      60.100
    21.00000,      63.316
    22.00000,      64.821
    23.00000,      51.388
    24.00000,      47.897
    25.00000,      37.104
    26.00000,      24.688
    27.00000,      18.563
    28.00000,      18.213
    29.00000,      15.156
    30.00000,      16.115
    31.00000,      16.927
    32.00000,      19.248
    33.00000,      22.330
    34.00000,      21.301
    35.00000,      19.720
    36.00000,      19.675
    37.00000,      27.605
    38.00000,      27.754
    39.00000,      26.259
    40.00000,      25.201
    41.00000,      25.178
    42.00000,      22.542
    43.00000,      21.288
    44.00000,      20.493
                   22.251
LAYER 5
37,      8.46150
     7.00000,      251.09
     8.00000,      242.70
     9.00000,      235.46
    10.00000,      217.97
    11.00000,      213.16
    12.00000,      210.71
    13.00000,      213.13
    14.00000,      239.18
    15.00000,      292.48
    16.00000,      324.41
    17.00000,      304.90
    18.00000,      301.70
    19.00000,      114.62
    20.00000,      87.141
    21.00000,      85.520
    22.00000,      81.603
    23.00000,      63.537
    24.00000,      50.932
    25.00000,      41.036
    26.00000,      29.441
    27.00000,      24.753
    28.00000,      19.488
    29.00000,      15.235
    30.00000,      16.182
    31.00000,      16.875
    32.00000,      18.801
    33.00000,      20.450
    34.00000,      21.487
    35.00000,      21.646
    36.00000,      22.080
    37.00000,      21.608
    38.00000,      18.308
    39.00000,      13.371
    40.00000,      12.193
    41.00000,      12.399
    42.00000,      12.464
                   17.036
LAYER 6
33,     10.65765
     9.00000,      249.08
    10.00000,      284.55
    11.00000,      290.64
    12.00000,      302.50
    13.00000,      327.59
    14.00000,      368.92
    15.00000,      379.63
    16.00000,      370.88
    17.00000,      365.56
    18.00000,      308.79
    19.00000,      154.98
    20.00000,      112.59
    21.00000,      101.00
    22.00000,      94.297
    23.00000,      84.943
    24.00000,      73.503
    25.00000,      54.202
    26.00000,      42.885
    27.00000,      37.043
    28.00000,      26.251
    29.00000,      16.671
    30.00000,      16.590
    31.00000,      16.727
    32.00000,      17.239
    33.00000,      17.163
    34.00000,      16.610
    35.00000,      14.186
    36.00000,      11.098
    37.00000,      9.9840
    38.00000,      8.8585
    39.00000,      8.5621
    40.00000,      8.6333
                   9.4380
LAYER 7
31,     13.07341
    10.00000,      298.20
    11.00000,      319.49
    12.00000,      328.85
    13.00000,      344.25
    14.00000,      367.64
    15.00000,      381.04
    16.00000,      379.73
    17.00000,      377.38
    18.00000,      314.74
    19.00000,      181.35
    20.00000,      124.45
    21.00000,      106.51
    22.00000,      97.829
    23.00000,      89.886
    24.00000,      87.853
    25.00000,      75.428
    26.00000,      63.047
    27.00000,      54.892
    28.00000,      39.319
    29.00000,      22.507
    30.00000,      17.403
    31.00000,      16.571
    32.00000,      16.004
    33.00000,      15.706
    34.00000,      15.409
    35.00000,      12.728
    36.00000,      10.475
    37.00000,      8.6803
    38.00000,      8.1710
    39.00000,      8.1991
                   8.3949
LAYER 8
27,     15.73076
    12.00000,      324.39
    13.00000,      340.20
    14.00000,      364.09
    15.00000,      379.41
    16.00000,      381.10
    17.00000,      378.56
    18.00000,      318.01
    19.00000,      190.38
    20.00000,      128.82
    21.00000,      107.89
    22.00000,      99.743
    23.00000,      96.019
    24.00000,      93.209
    25.00000,      91.629
    26.00000,      86.343
    27.00000,      78.192
    28.00000,      60.239
    29.00000,      37.498
    30.00000,      24.582
    31.00000,      18.591
    32.00000,      16.000
    33.00000,      15.030
    34.00000,      14.177
    35.00000,      11.600
    36.00000,      9.1770
    37.00000,      8.1259
                   8.2196
LAYER 9
25, 
    13.00000,      325.63
    14.00000,      360.12
    15.00000,      376.39
    16.00000,      379.89
    17.00000,      379.62
    18.00000,      320.13
    19.00000,      191.64
    20.00000,      129.16
    21.00000,      108.01
    22.00000,      100.07
    23.00000,      98.144
    24.00000,      98.122
    25.00000,      98.323
    26.00000,      98.699
    27.00000,      97.737
    28.00000,      85.245
    29.00000,      65.695
    30.00000,      50.230
    31.00000,      40.529
    32.00000,      34.231
    33.00000,      29.807
    34.00000,      26.825
    35.00000,      25.545
    36.00000,      25.531
                   37.017
CALCULATED APPARENT RESISTIVITY
4      3.00000     -0.05000      0.00000      0.00000      6.00000     -0.10000      9.00000     -0.13000      37.917
4      6.00000     -0.10000      3.00000     -0.05000      9.00000     -0.13000     12.00000     -0.05000      46.191
4      9.00000     -0.13000      6.00000     -0.10000     12.00000     -0.05000     15.00000      0.05000      47.443
4     12.00000     -0.05000      9.00000     -0.13000     15.00000      0.05000     18.00000      0.13000      41.309
4     15.00000      0.05000     12.00000     -0.05000     18.00000      0.13000     21.00000      0.11000      32.424
4     18.00000      0.13000     15.00000      0.05000     21.00000      0.11000     24.00000     -0.04000      43.926
4     21.00000      0.11000     18.00000      0.13000     24.00000     -0.04000     27.00000     -0.19000      44.787
4     24.00000     -0.04000     21.00000      0.11000     27.00000     -0.19000     30.00000     -0.07000      65.560
4     27.00000     -0.19000     24.00000     -0.04000     30.00000     -0.07000     33.00000      0.03000      70.839
4     30.00000     -0.07000     27.00000     -0.19000     33.00000      0.03000     36.00000      0.20000      86.074
4     33.00000      0.03000     30.00000     -0.07000     36.00000      0.20000     39.00000      0.35000      85.208
4     36.00000      0.20000     33.00000      0.03000     39.00000      0.35000     42.00000      0.37000      74.239
4     39.00000      0.35000     36.00000      0.20000     42.00000      0.37000     45.00000      0.46000      61.600
4     42.00000      0.37000     39.00000      0.35000     45.00000      0.46000     48.00000      0.56000      53.501
4     45.00000      0.46000     42.00000      0.37000     48.00000      0.56000     51.00000      0.42000      62.644
4     48.00000      0.56000     45.00000      0.46000     51.00000      0.42000     54.00000     -0.14000      56.142
4     51.00000      0.42000     48.00000      0.56000     54.00000     -0.14000     57.00000     -1.00000      52.544
4     54.00000     -0.14000     51.00000      0.42000     57.00000     -1.00000     60.00000     -1.76000      39.114
4     57.00000     -1.00000     54.00000     -0.14000     60.00000     -1.76000     63.00000     -2.58000      40.741
4     60.00000     -1.76000     57.00000     -1.00000     63.00000     -2.58000     66.00000     -3.11000      38.142
4     63.00000     -2.58000     60.00000     -1.76000     66.00000     -3.11000     69.00000     -3.60000      30.260
4     66.00000     -3.11000     63.00000     -2.58000     69.00000     -3.60000     72.00000     -4.07000      44.989
4     69.00000     -3.60000     66.00000     -3.11000     72.00000     -4.07000     75.00000     -4.28000      34.970
4     72.00000     -4.07000     69.00000     -3.60000     75.00000     -4.28000     78.00000     -4.35000      37.487
4     75.00000     -4.28000     72.00000     -4.07000     78.00000     -4.35000     81.00000     -4.41000      36.993
4     78.00000     -4.35000     75.00000     -4.28000     81.00000     -4.41000     84.00000     -4.47000      38.907
4     81.00000     -4.41000     78.00000     -4.35000     84.00000     -4.47000     87.00000     -4.63000      41.132
4     84.00000     -4.47000     81.00000     -4.41000     87.00000     -4.63000     90.00000     -4.68000      39.099
4     87.00000     -4.63000     84.00000     -4.47000     90.00000     -4.68000     93.00000     -4.79000      44.640
4     90.00000     -4.68000     87.00000     -4.63000     93.00000     -4.79000     96.00000     -4.82000      45.112
4     93.00000     -4.79000     90.00000     -4.68000     96.00000     -4.82000     99.00000     -4.88000      31.480
4     96.00000     -4.82000     93.00000     -4.79000     99.00000     -4.88000    102.00000     -4.92000      29.018
4     99.00000     -4.88000     96.00000     -4.82000    102.00000     -4.92000    105.00000     -4.98000      26.161
4    102.00000     -4.92000     99.00000     -4.88000    105.00000     -4.98000    108.00000     -5.01000      31.956
4    105.00000     -4.98000    102.00000     -4.92000    108.00000     -5.01000    111.00000     -5.04000      32.736
4    108.00000     -5.01000    105.00000     -4.98000    111.00000     -5.04000    114.00000     -5.07000      32.750
4    111.00000     -5.04000    108.00000     -5.01000    114.00000     -5.07000    117.00000     -5.11000      34.632
4    114.00000     -5.07000    111.00000     -5.04000    117.00000     -5.11000    120.00000     -5.23000      33.317
4    117.00000     -5.11000    114.00000     -5.07000    120.00000     -5.23000    123.00000     -5.28000      29.686
4    120.00000     -5.23000    117.00000     -5.11000    123.00000     -5.28000    126.00000     -5.44000      32.496
4    123.00000     -5.28000    120.00000     -5.23000    126.00000     -5.44000    129.00000     -5.49000      30.269
4    126.00000     -5.44000    123.00000     -5.28000    129.00000     -5.49000    132.00000     -5.40000      39.354
4    129.00000     -5.49000    126.00000     -5.44000    132.00000     -5.40000    135.00000     -5.57000      35.937
4    132.00000     -5.40000    129.00000     -5.49000    135.00000     -5.57000    138.00000     -5.56000      29.174
4    135.00000     -5.57000    132.00000     -5.40000    138.00000     -5.56000    141.00000     -5.59000      28.367
4      3.00000     -0.05000      0.00000      0.00000      9.00000     -0.13000     12.00000     -0.05000      49.232
4      6.00000     -0.10000      3.00000     -0.05000     12.00000     -0.05000     15.00000      0.05000      50.570
4      9.00000     -0.13000      6.00000     -0.10000     15.00000      0.05000     18.00000      0.13000      67.108
4     12.00000     -0.05000      9.00000     -0.13000     18.00000      0.13000     21.00000      0.11000      55.334
4     15.00000      0.05000     12.00000     -0.05000     21.00000      0.11000     24.00000     -0.04000      51.749
4     18.00000      0.13000     15.00000      0.05000     24.00000     -0.04000     27.00000     -0.19000      53.806
4     21.00000      0.11000     18.00000      0.13000     27.00000     -0.19000     30.00000     -0.07000      53.703
4     24.00000     -0.04000     21.00000      0.11000     30.00000     -0.07000     33.00000      0.03000      81.401
4     27.00000     -0.19000     24.00000     -0.04000     33.00000      0.03000     36.00000      0.20000      95.973
4     30.00000     -0.07000     27.00000     -0.19000     36.00000      0.20000     39.00000      0.35000      96.262
4     33.00000      0.03000     30.00000     -0.07000     39.00000      0.35000     42.00000      0.37000      111.62
4     36.00000      0.20000     33.00000      0.03000     42.00000      0.37000     45.00000      0.46000      97.844
4     39.00000      0.35000     36.00000      0.20000     45.00000      0.46000     48.00000      0.56000      66.828
4     42.00000      0.37000     39.00000      0.35000     48.00000      0.56000     51.00000      0.42000      65.447
4     45.00000      0.46000     42.00000      0.37000     51.00000      0.42000     54.00000     -0.14000      64.974
4     48.00000      0.56000     45.00000      0.46000     54.00000     -0.14000     57.00000     -1.00000      66.227
4     51.00000      0.42000     48.00000      0.56000     57.00000     -1.00000     60.00000     -1.76000      51.839
4     54.00000     -0.14000     51.00000      0.42000     60.00000     -1.76000     63.00000     -2.58000      41.192
4     57.00000     -1.00000     54.00000     -0.14000     63.00000     -2.58000     66.00000     -3.11000      53.526
4     60.00000     -1.76000     57.00000     -1.00000     66.00000     -3.11000     69.00000     -3.60000      40.563
4     63.00000     -2.58000     60.00000     -1.76000     69.00000     -3.60000     72.00000     -4.07000      38.817
4     66.00000     -3.11000     63.00000     -2.58000     72.00000     -4.07000     75.00000     -4.28000      38.027
4     69.00000     -3.60000     66.00000     -3.11000     75.00000     -4.28000     78.00000     -4.35000      28.260
4     72.00000     -4.07000     69.00000     -3.60000     78.00000     -4.35000     81.00000     -4.41000      27.604
4     75.00000     -4.28000     72.00000     -4.07000     81.00000     -4.41000     84.00000     -4.47000      25.203
4     78.00000     -4.35000     75.00000     -4.28000     84.00000     -4.47000     87.00000     -4.63000      27.362
4     81.00000     -4.41000     78.00000     -4.35000     87.00000     -4.63000     90.00000     -4.68000      28.951
4     84.00000     -4.47000     81.00000     -4.41000     90.00000     -4.68000     93.00000     -4.79000      33.514
4     87.00000     -4.63000     84.00000     -4.47000     93.00000     -4.79000     96.00000     -4.82000      37.215
4     90.00000     -4.68000     87.00000     -4.63000     96.00000     -4.82000     99.00000     -4.88000      31.316
4     93.00000     -4.79000     90.00000     -4.68000     99.00000     -4.88000    102.00000     -4.92000      30.818
4     96.00000     -4.82000     93.00000     -4.79000    102.00000     -4.92000    105.00000     -4.98000      22.777
4     99.00000     -4.88000     96.00000     -4.82000    105.00000     -4.98000    108.00000     -5.01000      21.685
4    102.00000     -4.92000     99.00000     -4.88000    108.00000     -5.01000    111.00000     -5.04000      30.782
4    105.00000     -4.98000    102.00000     -4.92000    111.00000     -5.04000    114.00000     -5.07000      33.729
4    108.00000     -5.01000    105.00000     -4.98000    114.00000     -5.07000    117.00000     -5.11000      34.091
4    111.00000     -5.04000    108.00000     -5.01000    117.00000     -5.11000    120.00000     -5.23000      34.833
4    114.00000     -5.07000    111.00000     -5.04000    120.00000     -5.23000    123.00000     -5.28000      31.458
4    117.00000     -5.11000    114.00000     -5.07000    123.00000     -5.28000    126.00000     -5.44000      35.241
4    120.00000     -5.23000    117.00000     -5.11000    126.00000     -5.44000    129.00000     -5.49000      34.404
4    123.00000     -5.28000    120.00000     -5.23000    129.00000     -5.49000    132.00000     -5.40000      33.844
4    126.00000     -5.44000    123.00000     -5.28000    132.00000     -5.40000    135.00000     -5.57000      40.904
4    129.00000     -5.49000    126.00000     -5.44000    135.00000     -5.57000    138.00000     -5.56000      31.444
4    132.00000     -5.40000    129.00000     -5.49000    138.00000     -5.56000    141.00000     -5.59000      27.341
4      3.00000     -0.05000      0.00000      0.00000     12.00000     -0.05000     15.00000      0.05000      48.307
4      6.00000     -0.10000      3.00000     -0.05000     15.00000      0.05000     18.00000      0.13000      59.314
4      9.00000     -0.13000      6.00000     -0.10000     18.00000      0.13000     21.00000      0.11000      78.364
4     12.00000     -0.05000      9.00000     -0.13000     21.00000      0.11000     24.00000     -0.04000      87.545
4     15.00000      0.05000     12.00000     -0.05000     24.00000     -0.04000     27.00000     -0.19000      66.676
4     18.00000      0.13000     15.00000      0.05000     27.00000     -0.19000     30.00000     -0.07000      65.827
4     21.00000      0.11000     18.00000      0.13000     30.00000     -0.07000     33.00000      0.03000      67.748
4     24.00000     -0.04000     21.00000      0.11000     33.00000      0.03000     36.00000      0.20000      101.57
4     27.00000     -0.19000     24.00000     -0.04000     36.00000      0.20000     39.00000      0.35000      93.944
4     30.00000     -0.07000     27.00000     -0.19000     39.00000      0.35000     42.00000      0.37000      107.34
4     33.00000      0.03000     30.00000     -0.07000     42.00000      0.37000     45.00000      0.46000      126.67
4     36.00000      0.20000     33.00000      0.03000     45.00000      0.46000     48.00000      0.56000      104.36
4     39.00000      0.35000     36.00000      0.20000     48.00000      0.56000     51.00000      0.42000      81.091
4     42.00000      0.37000     39.00000      0.35000     51.00000      0.42000     54.00000     -0.14000      66.756
4     45.00000      0.46000     42.00000      0.37000     54.00000     -0.14000     57.00000     -1.00000      76.297
4     48.00000      0.56000     45.00000      0.46000     57.00000     -1.00000     60.00000     -1.76000      67.455
4     51.00000      0.42000     48.00000      0.56000     60.00000     -1.76000     63.00000     -2.58000      54.128
4     54.00000     -0.14000     51.00000      0.42000     63.00000     -2.58000     66.00000     -3.11000      49.755
4     57.00000     -1.00000     54.00000     -0.14000     66.00000     -3.11000     69.00000     -3.60000      51.613
4     60.00000     -1.76000     57.00000     -1.00000     69.00000     -3.60000     72.00000     -4.07000      48.825
4     63.00000     -2.58000     60.00000     -1.76000     72.00000     -4.07000     75.00000     -4.28000      33.096
4     66.00000     -3.11000     63.00000     -2.58000     75.00000     -4.28000     78.00000     -4.35000      32.254
4     69.00000     -3.60000     66.00000     -3.11000     78.00000     -4.35000     81.00000     -4.41000      25.621
4     72.00000     -4.07000     69.00000     -3.60000     81.00000     -4.41000     84.00000     -4.47000      23.736
4     75.00000     -4.28000     72.00000     -4.07000     84.00000     -4.47000     87.00000     -4.63000      21.818
4     78.00000     -4.35000     75.00000     -4.28000     87.00000     -4.63000     90.00000     -4.68000      21.758
4     81.00000     -4.41000     78.00000     -4.35000     90.00000     -4.68000     93.00000     -4.79000      26.167
4     84.00000     -4.47000     81.00000     -4.41000     93.00000     -4.79000     96.00000     -4.82000      25.624
4     87.00000     -4.63000     84.00000     -4.47000     96.00000     -4.82000     99.00000     -4.88000      24.298
4     90.00000     -4.68000     87.00000     -4.63000     99.00000     -4.88000    102.00000     -4.92000      29.181
4     93.00000     -4.79000     90.00000     -4.68000    102.00000     -4.92000    105.00000     -4.98000      25.922
4     96.00000     -4.82000     93.00000     -4.79000    105.00000     -4.98000    108.00000     -5.01000      21.012
4     99.00000     -4.88000     96.00000     -4.82000    108.00000     -5.01000    111.00000     -5.04000      21.285
4    102.00000     -4.92000     99.00000     -4.88000    111.00000     -5.04000    114.00000     -5.07000      30.197
4    105.00000     -4.98000    102.00000     -4.92000    114.00000     -5.07000    117.00000     -5.11000      31.546
4    108.00000     -5.01000    105.00000     -4.98000    117.00000     -5.11000    120.00000     -5.23000      31.015
4    111.00000     -5.04000    108.00000     -5.01000    120.00000     -5.23000    123.00000     -5.28000      29.206
4    114.00000     -5.07000    111.00000     -5.04000    123.00000     -5.28000    126.00000     -5.44000      34.472
4    117.00000     -5.11000    114.00000     -5.07000    126.00000     -5.44000    129.00000     -5.49000      33.642
4    120.00000     -5.23000    117.00000     -5.11000    129.00000     -5.49000    132.00000     -5.40000      33.753
4    123.00000     -5.28000    120.00000     -5.23000    132.00000     -5.40000    135.00000     -5.57000      29.863
4    126.00000     -5.44000    123.00000     -5.28000    135.00000     -5.57000    138.00000     -5.56000      31.611
4    129.00000     -5.49000    126.00000     -5.44000    138.00000     -5.56000    141.00000     -5.59000      27.782
4      3.00000     -0.05000      0.00000      0.00000     15.00000      0.05000     18.00000      0.13000      55.702
4      6.00000     -0.10000      3.00000     -0.05000     18.00000      0.13000     21.00000      0.11000      63.569
4      9.00000     -0.13000      6.00000     -0.10000     21.00000      0.11000     24.00000     -0.04000      115.46
4     12.00000     -0.05000      9.00000     -0.13000     24.00000     -0.04000     27.00000     -0.19000      110.22
4     15.00000      0.05000     12.00000     -0.05000     27.00000     -0.19000     30.00000     -0.07000      79.417
4     18.00000      0.13000     15.00000      0.05000     30.00000     -0.07000     33.00000      0.03000      83.590
4     21.00000      0.11000     18.00000      0.13000     33.00000      0.03000     36.00000      0.20000      82.673
4     24.00000     -0.04000     21.00000      0.11000     36.00000      0.20000     39.00000      0.35000      94.038
4     27.00000     -0.19000     24.00000     -0.04000     39.00000      0.35000     42.00000      0.37000      104.45
4     30.00000     -0.07000     27.00000     -0.19000     42.00000      0.37000     45.00000      0.46000      117.70
4     33.00000      0.03000     30.00000     -0.07000     45.00000      0.46000     48.00000      0.56000      131.82
4     36.00000      0.20000     33.00000      0.03000     48.00000      0.56000     51.00000      0.42000      123.63
4     39.00000      0.35000     36.00000      0.20000     51.00000      0.42000     54.00000     -0.14000      78.391
4     42.00000      0.37000     39.00000      0.35000     54.00000     -0.14000     57.00000     -1.00000      79.015
4     45.00000      0.46000     42.00000      0.37000     57.00000     -1.00000     60.00000     -1.76000      77.271
4     48.00000      0.56000     45.00000      0.46000     60.00000     -1.76000     63.00000     -2.58000      69.253
4     51.00000      0.42000     48.00000      0.56000     63.00000     -2.58000     66.00000     -3.11000      67.102
4     54.00000     -0.14000     51.00000      0.42000     66.00000     -3.11000     69.00000     -3.60000      47.755
4     57.00000     -1.00000     54.00000     -0.14000     69.00000     -3.60000     72.00000     -4.07000      58.589
4     60.00000     -1.76000     57.00000     -1.00000     72.00000     -4.07000     75.00000     -4.28000      40.699
4     63.00000     -2.58000     60.00000     -1.76000     75.00000     -4.28000     78.00000     -4.35000      28.709
4     66.00000     -3.11000     63.00000     -2.58000     78.00000     -4.35000     81.00000     -4.41000      29.849
4     69.00000     -3.60000     66.00000     -3.11000     81.00000     -4.41000     84.00000     -4.47000      23.626
4     72.00000     -4.07000     69.00000     -3.60000     84.00000     -4.47000     87.00000     -4.63000      23.484
4     75.00000     -4.28000     72.00000     -4.07000     87.00000     -4.63000     90.00000     -4.68000      20.226
4     78.00000     -4.35000     75.00000     -4.28000     90.00000     -4.68000     93.00000     -4.79000      22.018
4     81.00000     -4.41000     78.00000     -4.35000     93.00000     -4.79000     96.00000     -4.82000      20.890
4     84.00000     -4.47000     81.00000     -4.41000     96.00000     -4.82000     99.00000     -4.88000      18.004
4     87.00000     -4.63000     84.00000     -4.47000     99.00000     -4.88000    102.00000     -4.92000      23.812
4     90.00000     -4.68000     87.00000     -4.63000    102.00000     -4.92000    105.00000     -4.98000      23.789
4     93.00000     -4.79000     90.00000     -4.68000    105.00000     -4.98000    108.00000     -5.01000      24.320
4     96.00000     -4.82000     93.00000     -4.79000    108.00000     -5.01000    111.00000     -5.04000      21.253
4     99.00000     -4.88000     96.00000     -4.82000    111.00000     -5.04000    114.00000     -5.07000      20.828
4    102.00000     -4.92000     99.00000     -4.88000    114.00000     -5.07000    117.00000     -5.11000      27.042
4    105.00000     -4.98000    102.00000     -4.92000    117.00000     -5.11000    120.00000     -5.23000      27.135
4    108.00000     -5.01000    105.00000     -4.98000    120.00000     -5.23000    123.00000     -5.28000      24.440
4    111.00000     -5.04000    108.00000     -5.01000    123.00000     -5.28000    126.00000     -5.44000      30.289
4    114.00000     -5.07000    111.00000     -5.04000    126.00000     -5.44000    129.00000     -5.49000      31.027
4    117.00000     -5.11000    114.00000     -5.07000    129.00000     -5.49000    132.00000     -5.40000      30.701
4    120.00000     -5.23000    117.00000     -5.11000    132.00000     -5.40000    135.00000     -5.57000      28.266
4    123.00000     -5.28000    120.00000     -5.23000    135.00000     -5.57000    138.00000     -5.56000      22.078
4    126.00000     -5.44000    123.00000     -5.28000    138.00000     -5.56000    141.00000     -5.59000      26.860
4      3.00000     -0.05000      0.00000      0.00000     18.00000      0.13000     21.00000      0.11000      59.302
4      6.00000     -0.10000      3.00000     -0.05000     21.00000      0.11000     24.00000     -0.04000      89.898
4      9.00000     -0.13000      6.00000     -0.10000     24.00000     -0.04000     27.00000     -0.19000      138.77
4     12.00000     -0.05000      9.00000     -0.13000     27.00000     -0.19000     30.00000     -0.07000      127.12
4     15.00000      0.05000     12.00000     -0.05000     30.00000     -0.07000     33.00000      0.03000      99.947
4     18.00000      0.13000     15.00000      0.05000     33.00000      0.03000     36.00000      0.20000      99.804
4     21.00000      0.11000     18.00000      0.13000     36.00000      0.20000     39.00000      0.35000      75.176
4     24.00000     -0.04000     21.00000      0.11000     39.00000      0.35000     42.00000      0.37000      104.48
4     27.00000     -0.19000     24.00000     -0.04000     42.00000      0.37000     45.00000      0.46000      118.84
4     30.00000     -0.07000     27.00000     -0.19000     45.00000      0.46000     48.00000      0.56000      126.42
4     33.00000      0.03000     30.00000     -0.07000     48.00000      0.56000     51.00000      0.42000      150.38
4     36.00000      0.20000     33.00000      0.03000     51.00000      0.42000     54.00000     -0.14000      114.74
4     39.00000      0.35000     36.00000      0.20000     54.00000     -0.14000     57.00000     -1.00000      90.785
4     42.00000      0.37000     39.00000      0.35000     57.00000     -1.00000     60.00000     -1.76000      80.422
4     45.00000      0.46000     42.00000      0.37000     60.00000     -1.76000     63.00000     -2.58000      77.635
4     48.00000      0.56000     45.00000      0.46000     63.00000     -2.58000     66.00000     -3.11000      85.670
4     51.00000      0.42000     48.00000      0.56000     66.00000     -3.11000     69.00000     -3.60000      66.609
4     54.00000     -0.14000     51.00000      0.42000     69.00000     -3.60000     72.00000     -4.07000      53.801
4     57.00000     -1.00000     54.00000     -0.14000     72.00000     -4.07000     75.00000     -4.28000      47.798
4     60.00000     -1.76000     57.00000     -1.00000     75.00000     -4.28000     78.00000     -4.35000      34.903
4     63.00000     -2.58000     60.00000     -1.76000     78.00000     -4.35000     81.00000     -4.41000      26.876
4     66.00000     -3.11000     63.00000     -2.58000     81.00000     -4.41000     84.00000     -4.47000      27.376
4     69.00000     -3.60000     66.00000     -3.11000     84.00000     -4.47000     87.00000     -4.63000      24.168
4     72.00000     -4.07000     69.00000     -3.60000     87.00000     -4.63000     90.00000     -4.68000      23.490
4     75.00000     -4.28000     72.00000     -4.07000     90.00000     -4.68000     93.00000     -4.79000      22.425
4     78.00000     -4.35000     75.00000     -4.28000     93.00000     -4.79000     96.00000     -4.82000      18.599
4     81.00000     -4.41000     78.00000     -4.35000     96.00000     -4.82000     99.00000     -4.88000      16.166
4     84.00000     -4.47000     81.00000     -4.41000     99.00000     -4.88000    102.00000     -4.92000      18.934
4     87.00000     -4.63000     84.00000     -4.47000    102.00000     -4.92000    105.00000     -4.98000      19.859
4     90.00000     -4.68000     87.00000     -4.63000    105.00000     -4.98000    108.00000     -5.01000      21.886
4     93.00000     -4.79000     90.00000     -4.68000    108.00000     -5.01000    111.00000     -5.04000      24.394
4     96.00000     -4.82000     93.00000     -4.79000    111.00000     -5.04000    114.00000     -5.07000      20.875
4     99.00000     -4.88000     96.00000     -4.82000    114.00000     -5.07000    117.00000     -5.11000      18.453
4    102.00000     -4.92000     99.00000     -4.88000    117.00000     -5.11000    120.00000     -5.23000      23.005
4    105.00000     -4.98000    102.00000     -4.92000    120.00000     -5.23000    123.00000     -5.28000      20.765
4    108.00000     -5.01000    105.00000     -4.98000    123.00000     -5.28000    126.00000     -5.44000      24.999
4    111.00000     -5.04000    108.00000     -5.01000    126.00000     -5.44000    129.00000     -5.49000      26.508
4    114.00000     -5.07000    111.00000     -5.04000    129.00000     -5.49000    132.00000     -5.40000      27.431
4    117.00000     -5.11000    114.00000     -5.07000    132.00000     -5.40000    135.00000     -5.57000      25.117
4    120.00000     -5.23000    117.00000     -5.11000    135.00000     -5.57000    138.00000     -5.56000      20.906
4    123.00000     -5.28000    120.00000     -5.23000    138.00000     -5.56000    141.00000     -5.59000      18.612
4     12.00000     -0.05000      0.00000      0.00000     24.00000     -0.04000     36.00000      0.20000      134.71
4     15.00000      0.05000      3.00000     -0.05000     27.00000     -0.19000     39.00000      0.35000      127.53
4     18.00000      0.13000      6.00000     -0.10000     30.00000     -0.07000     42.00000      0.37000      120.59
4     21.00000      0.11000      9.00000     -0.13000     33.00000      0.03000     45.00000      0.46000      103.71
4     24.00000     -0.04000     12.00000     -0.05000     36.00000      0.20000     48.00000      0.56000      101.34
4     27.00000     -0.19000     15.00000      0.05000     39.00000      0.35000     51.00000      0.42000      114.88
4     30.00000     -0.07000     18.00000      0.13000     42.00000      0.37000     54.00000     -0.14000      125.26
4     33.00000      0.03000     21.00000      0.11000     45.00000      0.46000     57.00000     -1.00000      137.52
4     36.00000      0.20000     24.00000     -0.04000     48.00000      0.56000     60.00000     -1.76000      134.05
4     39.00000      0.35000     27.00000     -0.19000     51.00000      0.42000     63.00000     -2.58000      111.31
4     42.00000      0.37000     30.00000     -0.07000     54.00000     -0.14000     66.00000     -3.11000      102.68
4     45.00000      0.46000     33.00000      0.03000     57.00000     -1.00000     69.00000     -3.60000      92.598
4     48.00000      0.56000     36.00000      0.20000     60.00000     -1.76000     72.00000     -4.07000      86.827
4     51.00000      0.42000     39.00000      0.35000     63.00000     -2.58000     75.00000     -4.28000      81.371
4     54.00000     -0.14000     42.00000      0.37000     66.00000     -3.11000     78.00000     -4.35000      64.627
4     57.00000     -1.00000     45.00000      0.46000     69.00000     -3.60000     81.00000     -4.41000      55.480
4     60.00000     -1.76000     48.00000      0.56000     72.00000     -4.07000     84.00000     -4.47000      40.871
4     63.00000     -2.58000     51.00000      0.42000     75.00000     -4.28000     87.00000     -4.63000      31.351
4     66.00000     -3.11000     54.00000     -0.14000     78.00000     -4.35000     90.00000     -4.68000      28.976
4     69.00000     -3.60000     57.00000     -1.00000     81.00000     -4.41000     93.00000     -4.79000      26.271
4     72.00000     -4.07000     60.00000     -1.76000     84.00000     -4.47000     96.00000     -4.82000      25.400
4     75.00000     -4.28000     63.00000     -2.58000     87.00000     -4.63000     99.00000     -4.88000      23.290
4     78.00000     -4.35000     66.00000     -3.11000     90.00000     -4.68000    102.00000     -4.92000      21.522
4     81.00000     -4.41000     69.00000     -3.60000     93.00000     -4.79000    105.00000     -4.98000      18.963
4     84.00000     -4.47000     72.00000     -4.07000     96.00000     -4.82000    108.00000     -5.01000      17.314
4     87.00000     -4.63000     75.00000     -4.28000     99.00000     -4.88000    111.00000     -5.04000      18.945
4     90.00000     -4.68000     78.00000     -4.35000    102.00000     -4.92000    114.00000     -5.07000      19.681
4     93.00000     -4.79000     81.00000     -4.41000    105.00000     -4.98000    117.00000     -5.11000      21.118
4     96.00000     -4.82000     84.00000     -4.47000    108.00000     -5.01000    120.00000     -5.23000      20.550
4     99.00000     -4.88000     87.00000     -4.63000    111.00000     -5.04000    123.00000     -5.28000      18.907
4    102.00000     -4.92000     90.00000     -4.68000    114.00000     -5.07000    126.00000     -5.44000      19.788
4    105.00000     -4.98000     93.00000     -4.79000    117.00000     -5.11000    129.00000     -5.49000      20.027
4    108.00000     -5.01000     96.00000     -4.82000    120.00000     -5.23000    132.00000     -5.40000      20.409
4    111.00000     -5.04000     99.00000     -4.88000    123.00000     -5.28000    135.00000     -5.57000      23.123
4    114.00000     -5.07000    102.00000     -4.92000    126.00000     -5.44000    138.00000     -5.56000      23.382
4    117.00000     -5.11000    105.00000     -4.98000    129.00000     -5.49000    141.00000     -5.59000      22.740
4      3.00000     -0.05000      0.00000      0.00000     21.00000      0.11000     24.00000     -0.04000      84.260
4      6.00000     -0.10000      3.00000     -0.05000     24.00000     -0.04000     27.00000     -0.19000      105.52
4      9.00000     -0.13000      6.00000     -0.10000     27.00000     -0.19000     30.00000     -0.07000      154.29
4     12.00000     -0.05000      9.00000     -0.13000     30.00000     -0.07000     33.00000      0.03000      157.48
4     15.00000      0.05000     12.00000     -0.05000     33.00000      0.03000     36.00000      0.20000      116.88
4     18.00000      0.13000     15.00000      0.05000     36.00000      0.20000     39.00000      0.35000      89.159
4     21.00000      0.11000     18.00000      0.13000     39.00000      0.35000     42.00000      0.37000      84.011
4     24.00000     -0.04000     21.00000      0.11000     42.00000      0.37000     45.00000      0.46000      120.17
4     27.00000     -0.19000     24.00000     -0.04000     45.00000      0.46000     48.00000      0.56000      134.51
4     30.00000     -0.07000     27.00000     -0.19000     48.00000      0.56000     51.00000      0.42000      142.57
4     33.00000      0.03000     30.00000     -0.07000     51.00000      0.42000     54.00000     -0.14000      134.63
4     36.00000      0.20000     33.00000      0.03000     54.00000     -0.14000     57.00000     -1.00000      131.20
4     39.00000      0.35000     36.00000      0.20000     57.00000     -1.00000     60.00000     -1.76000      91.075
4     42.00000      0.37000     39.00000      0.35000     60.00000     -1.76000     63.00000     -2.58000      80.438
4     45.00000      0.46000     42.00000      0.37000     63.00000     -2.58000     66.00000     -3.11000      95.540
4     48.00000      0.56000     45.00000      0.46000     66.00000     -3.11000     69.00000     -3.60000      84.825
4     51.00000      0.42000     48.00000      0.56000     69.00000     -3.60000     72.00000     -4.07000      75.548
4     54.00000     -0.14000     51.00000      0.42000     72.00000     -4.07000     75.00000     -4.28000      44.366
4     57.00000     -1.00000     54.00000     -0.14000     75.00000     -4.28000     78.00000     -4.35000      40.535
4     60.00000     -1.76000     57.00000     -1.00000     78.00000     -4.35000     81.00000     -4.41000      32.411
4     63.00000     -2.58000     60.00000     -1.76000     81.00000     -4.41000     84.00000     -4.47000      24.549
4     66.00000     -3.11000     63.00000     -2.58000     84.00000     -4.47000     87.00000     -4.63000      27.894
4     69.00000     -3.60000     66.00000     -3.11000     87.00000     -4.63000     90.00000     -4.68000      24.532
4     72.00000     -4.07000     69.00000     -3.60000     90.00000     -4.68000     93.00000     -4.79000      27.034
4     75.00000     -4.28000     72.00000     -4.07000     93.00000     -4.79000     96.00000     -4.82000      19.719
4     78.00000     -4.35000     75.00000     -4.28000     96.00000     -4.82000     99.00000     -4.88000      15.430
4     81.00000     -4.41000     78.00000     -4.35000     99.00000     -4.88000    102.00000     -4.92000      18.131
4     84.00000     -4.47000     81.00000     -4.41000    102.00000     -4.92000    105.00000     -4.98000      16.326
4     87.00000     -4.63000     84.00000     -4.47000    105.00000     -4.98000    108.00000     -5.01000      18.581
4     90.00000     -4.68000     87.00000     -4.63000    108.00000     -5.01000    111.00000     -5.04000      21.562
4     93.00000     -4.79000     90.00000     -4.68000    111.00000     -5.04000    114.00000     -5.07000      23.767
4     96.00000     -4.82000     93.00000     -4.79000    114.00000     -5.07000    117.00000     -5.11000      18.556
4     99.00000     -4.88000     96.00000     -4.82000    117.00000     -5.11000    120.00000     -5.23000      15.900
4    102.00000     -4.92000     99.00000     -4.88000    120.00000     -5.23000    123.00000     -5.28000      17.752
4    105.00000     -4.98000    102.00000     -4.92000    123.00000     -5.28000    126.00000     -5.44000      21.388
4    108.00000     -5.01000    105.00000     -4.98000    126.00000     -5.44000    129.00000     -5.49000      21.924
4    111.00000     -5.04000    108.00000     -5.01000    129.00000     -5.49000    132.00000     -5.40000      23.208
4    114.00000     -5.07000    111.00000     -5.04000    132.00000     -5.40000    135.00000     -5.57000      22.510
4    117.00000     -5.11000    114.00000     -5.07000    135.00000     -5.57000    138.00000     -5.56000      18.776
4    120.00000     -5.23000    117.00000     -5.11000    138.00000     -5.56000    141.00000     -5.59000      17.932
4     12.00000     -0.05000      0.00000      0.00000     27.00000     -0.19000     39.00000      0.35000      149.47
4     15.00000      0.05000      3.00000     -0.05000     30.00000     -0.07000     42.00000      0.37000      143.12
4     18.00000      0.13000      6.00000     -0.10000     33.00000      0.03000     45.00000      0.46000      130.68
4     21.00000      0.11000      9.00000     -0.13000     36.00000      0.20000     48.00000      0.56000      108.79
4     24.00000     -0.04000     12.00000     -0.05000     39.00000      0.35000     51.00000      0.42000      114.88
4     27.00000     -0.19000     15.00000      0.05000     42.00000      0.37000     54.00000     -0.14000      125.33
4     30.00000     -0.07000     18.00000      0.13000     45.00000      0.46000     57.00000     -1.00000      132.88
4     33.00000      0.03000     21.00000      0.11000     48.00000      0.56000     60.00000     -1.76000      142.13
4     36.00000      0.20000     24.00000     -0.04000     51.00000      0.42000     63.00000     -2.58000      132.21
4     39.00000      0.35000     27.00000     -0.19000     54.00000     -0.14000     66.00000     -3.11000      121.52
4     42.00000      0.37000     30.00000     -0.07000     57.00000     -1.00000     69.00000     -3.60000      108.00
4     45.00000      0.46000     33.00000      0.03000     60.00000     -1.76000     72.00000     -4.07000      100.08
4     48.00000      0.56000     36.00000      0.20000     63.00000     -2.58000     75.00000     -4.28000      93.963
4     51.00000      0.42000     39.00000      0.35000     66.00000     -3.11000     78.00000     -4.35000      79.851
4     54.00000     -0.14000     42.00000      0.37000     69.00000     -3.60000     81.00000     -4.41000      63.058
4     57.00000     -1.00000     45.00000      0.46000     72.00000     -4.07000     84.00000     -4.47000      47.487
4     60.00000     -1.76000     48.00000      0.56000     75.00000     -4.28000     87.00000     -4.63000      36.710
4     63.00000     -2.58000     51.00000      0.42000     78.00000     -4.35000     90.00000     -4.68000      29.711
4     66.00000     -3.11000     54.00000     -0.14000     81.00000     -4.41000     93.00000     -4.79000      28.527
4     69.00000     -3.60000     57.00000     -1.00000     84.00000     -4.47000     96.00000     -4.82000      26.863
4     72.00000     -4.07000     60.00000     -1.76000     87.00000     -4.63000     99.00000     -4.88000      25.490
4     75.00000     -4.28000     63.00000     -2.58000     90.00000     -4.68000    102.00000     -4.92000      23.820
4     78.00000     -4.35000     66.00000     -3.11000     93.00000     -4.79000    105.00000     -4.98000      19.868
4     81.00000     -4.41000     69.00000     -3.60000     96.00000     -4.82000    108.00000     -5.01000      17.836
4     84.00000     -4.47000     72.00000     -4.07000     99.00000     -4.88000    111.00000     -5.04000      17.458
4     87.00000     -4.63000     75.00000     -4.28000    102.00000     -4.92000    114.00000     -5.07000      17.351
4     90.00000     -4.68000     78.00000     -4.35000    105.00000     -4.98000    117.00000     -5.11000      18.592
4     93.00000     -4.79000     81.00000     -4.41000    108.00000     -5.01000    120.00000     -5.23000      20.064
4     96.00000     -4.82000     84.00000     -4.47000    111.00000     -5.04000    123.00000     -5.28000      18.803
4     99.00000     -4.88000     87.00000     -4.63000    114.00000     -5.07000    126.00000     -5.44000      16.877
4    102.00000     -4.92000     90.00000     -4.68000    117.00000     -5.11000    129.00000     -5.49000      17.344
4    105.00000     -4.98000     93.00000     -4.79000    120.00000     -5.23000    132.00000     -5.40000      17.476
4    108.00000     -5.01000     96.00000     -4.82000    123.00000     -5.28000    135.00000     -5.57000      19.288
4    111.00000     -5.04000     99.00000     -4.88000    126.00000     -5.44000    138.00000     -5.56000      19.895
4    114.00000     -5.07000    102.00000     -4.92000    129.00000     -5.49000    141.00000     -5.59000      19.765
4     12.00000     -0.05000      0.00000      0.00000     30.00000     -0.07000     42.00000      0.37000      162.84
4     15.00000      0.05000      3.00000     -0.05000     33.00000      0.03000     45.00000      0.46000      151.23
4     18.00000      0.13000      6.00000     -0.10000     36.00000      0.20000     48.00000      0.56000      135.51
4     21.00000      0.11000      9.00000     -0.13000     39.00000      0.35000     51.00000      0.42000      123.67
4     24.00000     -0.04000     12.00000     -0.05000     42.00000      0.37000     54.00000     -0.14000      124.63
4     27.00000     -0.19000     15.00000      0.05000     45.00000      0.46000     57.00000     -1.00000      132.80
4     30.00000     -0.07000     18.00000      0.13000     48.00000      0.56000     60.00000     -1.76000      135.36
4     33.00000      0.03000     21.00000      0.11000     51.00000      0.42000     63.00000     -2.58000      137.54
4     36.00000      0.20000     24.00000     -0.04000     54.00000     -0.14000     66.00000     -3.11000      141.51
4     39.00000      0.35000     27.00000     -0.19000     57.00000     -1.00000     69.00000     -3.60000      125.91
4     42.00000      0.37000     30.00000     -0.07000     60.00000     -1.76000     72.00000     -4.07000      115.97
4     45.00000      0.46000     33.00000      0.03000     63.00000     -2.58000     75.00000     -4.28000      107.15
4     48.00000      0.56000     36.00000      0.20000     66.00000     -3.11000     78.00000     -4.35000      90.878
4     51.00000      0.42000     39.00000      0.35000     69.00000     -3.60000     81.00000     -4.41000      76.679
4     54.00000     -0.14000     42.00000      0.37000     72.00000     -4.07000     84.00000     -4.47000      54.419
4     57.00000     -1.00000     45.00000      0.46000     75.00000     -4.28000     87.00000     -4.63000      42.753
4     60.00000     -1.76000     48.00000      0.56000     78.00000     -4.35000     90.00000     -4.68000      34.643
4     63.00000     -2.58000     51.00000      0.42000     81.00000     -4.41000     93.00000     -4.79000      29.225
4     66.00000     -3.11000     54.00000     -0.14000     84.00000     -4.47000     96.00000     -4.82000      28.912
4     69.00000     -3.60000     57.00000     -1.00000     87.00000     -4.63000     99.00000     -4.88000      26.789
4     72.00000     -4.07000     60.00000     -1.76000     90.00000     -4.68000    102.00000     -4.92000      26.000
4     75.00000     -4.28000     63.00000     -2.58000     93.00000     -4.79000    105.00000     -4.98000      22.375
4     78.00000     -4.35000     66.00000     -3.11000     96.00000     -4.82000    108.00000     -5.01000      19.395
4     81.00000     -4.41000     69.00000     -3.60000     99.00000     -4.88000    111.00000     -5.04000      18.583
4     84.00000     -4.47000     72.00000     -4.07000    102.00000     -4.92000    114.00000     -5.07000      16.645
4     87.00000     -4.63000     75.00000     -4.28000    105.00000     -4.98000    117.00000     -5.11000      16.816
4     90.00000     -4.68000     78.00000     -4.35000    108.00000     -5.01000    120.00000     -5.23000      17.772
4     93.00000     -4.79000     81.00000     -4.41000    111.00000     -5.04000    123.00000     -5.28000      18.315
4     96.00000     -4.82000     84.00000     -4.47000    114.00000     -5.07000    126.00000     -5.44000      17.017
4     99.00000     -4.88000     87.00000     -4.63000    117.00000     -5.11000    129.00000     -5.49000      15.453
4    102.00000     -4.92000     90.00000     -4.68000    120.00000     -5.23000    132.00000     -5.40000      15.863
4    105.00000     -4.98000     93.00000     -4.79000    123.00000     -5.28000    135.00000     -5.57000      16.989
4    108.00000     -5.01000     96.00000     -4.82000    126.00000     -5.44000    138.00000     -5.56000      17.047
4    111.00000     -5.04000     99.00000     -4.88000    129.00000     -5.49000    141.00000     -5.59000      17.275
4     12.00000     -0.05000      0.00000      0.00000     33.00000      0.03000     45.00000      0.46000      168.43
4     15.00000      0.05000      3.00000     -0.05000     36.00000      0.20000     48.00000      0.56000      154.39
4     18.00000      0.13000      6.00000     -0.10000     39.00000      0.35000     51.00000      0.42000      152.14
4     21.00000      0.11000      9.00000     -0.13000     42.00000      0.37000     54.00000     -0.14000      133.59
4     24.00000     -0.04000     12.00000     -0.05000     45.00000      0.46000     57.00000     -1.00000      131.01
4     27.00000     -0.19000     15.00000      0.05000     48.00000      0.56000     60.00000     -1.76000      133.60
4     30.00000     -0.07000     18.00000      0.13000     51.00000      0.42000     63.00000     -2.58000      129.70
4     33.00000      0.03000     21.00000      0.11000     54.00000     -0.14000     66.00000     -3.11000      145.52
4     36.00000      0.20000     24.00000     -0.04000     57.00000     -1.00000     69.00000     -3.60000      144.73
4     39.00000      0.35000     27.00000     -0.19000     60.00000     -1.76000     72.00000     -4.07000      133.59
4     42.00000      0.37000     30.00000     -0.07000     63.00000     -2.58000     75.00000     -4.28000      123.06
4     45.00000      0.46000     33.00000      0.03000     66.00000     -3.11000     78.00000     -4.35000      102.93
4     48.00000      0.56000     36.00000      0.20000     69.00000     -3.60000     81.00000     -4.41000      86.034
4     51.00000      0.42000     39.00000      0.35000     72.00000     -4.07000     84.00000     -4.47000      65.744
4     54.00000     -0.14000     42.00000      0.37000     75.00000     -4.28000     87.00000     -4.63000      49.184
4     57.00000     -1.00000     45.00000      0.46000     78.00000     -4.35000     90.00000     -4.68000      40.334
4     60.00000     -1.76000     48.00000      0.56000     81.00000     -4.41000     93.00000     -4.79000      33.964
4     63.00000     -2.58000     51.00000      0.42000     84.00000     -4.47000     96.00000     -4.82000      29.471
4     66.00000     -3.11000     54.00000     -0.14000     87.00000     -4.63000     99.00000     -4.88000      28.553
4     69.00000     -3.60000     57.00000     -1.00000     90.00000     -4.68000    102.00000     -4.92000      27.108
4     72.00000     -4.07000     60.00000     -1.76000     93.00000     -4.79000    105.00000     -4.98000      24.356
4     75.00000     -4.28000     63.00000     -2.58000     96.00000     -4.82000    108.00000     -5.01000      22.050
4     78.00000     -4.35000     66.00000     -3.11000     99.00000     -4.88000    111.00000     -5.04000      20.443
4     81.00000     -4.41000     69.00000     -3.60000    102.00000     -4.92000    114.00000     -5.07000      18.157
4     84.00000     -4.47000     72.00000     -4.07000    105.00000     -4.98000    117.00000     -5.11000      16.528
4     87.00000     -4.63000     75.00000     -4.28000    108.00000     -5.01000    120.00000     -5.23000      16.385
4     90.00000     -4.68000     78.00000     -4.35000    111.00000     -5.04000    123.00000     -5.28000      16.410
4     93.00000     -4.79000     81.00000     -4.41000    114.00000     -5.07000    126.00000     -5.44000      16.750
4     96.00000     -4.82000     84.00000     -4.47000    117.00000     -5.11000    129.00000     -5.49000      15.913
4     99.00000     -4.88000     87.00000     -4.63000    120.00000     -5.23000    132.00000     -5.40000      14.748
4    102.00000     -4.92000     90.00000     -4.68000    123.00000     -5.28000    135.00000     -5.57000      16.010
4    105.00000     -4.98000     93.00000     -4.79000    126.00000     -5.44000    138.00000     -5.56000      15.517
4    108.00000     -5.01000     96.00000     -4.82000    129.00000     -5.49000    141.00000     -5.59000      15.287
4     12.00000     -0.05000      0.00000      0.00000     39.00000      0.35000     51.00000      0.42000      184.98
4     15.00000      0.05000      3.00000     -0.05000     42.00000      0.37000     54.00000     -0.14000      179.51
4     18.00000      0.13000      6.00000     -0.10000     45.00000      0.46000     57.00000     -1.00000      167.56
4     21.00000      0.11000      9.00000     -0.13000     48.00000      0.56000     60.00000     -1.76000      137.79
4     24.00000     -0.04000     12.00000     -0.05000     51.00000      0.42000     63.00000     -2.58000      122.87
4     27.00000     -0.19000     15.00000      0.05000     54.00000     -0.14000     66.00000     -3.11000      132.77
4     30.00000     -0.07000     18.00000      0.13000     57.00000     -1.00000     69.00000     -3.60000      137.92
4     33.00000      0.03000     21.00000      0.11000     60.00000     -1.76000     72.00000     -4.07000      153.97
4     36.00000      0.20000     24.00000     -0.04000     63.00000     -2.58000     75.00000     -4.28000      157.67
4     39.00000      0.35000     27.00000     -0.19000     66.00000     -3.11000     78.00000     -4.35000      132.59
4     42.00000      0.37000     30.00000     -0.07000     69.00000     -3.60000     81.00000     -4.41000      109.71
4     45.00000      0.46000     33.00000      0.03000     72.00000     -4.07000     84.00000     -4.47000      82.209
4     48.00000      0.56000     36.00000      0.20000     75.00000     -4.28000     87.00000     -4.63000      65.366
4     51.00000      0.42000     39.00000      0.35000     78.00000     -4.35000     90.00000     -4.68000      55.316
4     54.00000     -0.14000     42.00000      0.37000     81.00000     -4.41000     93.00000     -4.79000      45.454
4     57.00000     -1.00000     45.00000      0.46000     84.00000     -4.47000     96.00000     -4.82000      39.544
4     60.00000     -1.76000     48.00000      0.56000     87.00000     -4.63000     99.00000     -4.88000      33.276
4     63.00000     -2.58000     51.00000      0.42000     90.00000     -4.68000    102.00000     -4.92000      28.879
4     66.00000     -3.11000     54.00000     -0.14000     93.00000     -4.79000    105.00000     -4.98000      26.558
4     69.00000     -3.60000     57.00000     -1.00000     96.00000     -4.82000    108.00000     -5.01000      24.689
4     72.00000     -4.07000     60.00000     -1.76000     99.00000     -4.88000    111.00000     -5.04000      25.031
4     75.00000     -4.28000     63.00000     -2.58000    102.00000     -4.92000    114.00000     -5.07000      22.936
4     78.00000     -4.35000     66.00000     -3.11000    105.00000     -4.98000    117.00000     -5.11000      20.406
4     81.00000     -4.41000     69.00000     -3.60000    108.00000     -5.01000    120.00000     -5.23000      18.324
4     84.00000     -4.47000     72.00000     -4.07000    111.00000     -5.04000    123.00000     -5.28000      15.700
4     87.00000     -4.63000     75.00000     -4.28000    114.00000     -5.07000    126.00000     -5.44000      14.774
4     90.00000     -4.68000     78.00000     -4.35000    117.00000     -5.11000    129.00000     -5.49000      14.853
4     93.00000     -4.79000     81.00000     -4.41000    120.00000     -5.23000    132.00000     -5.40000      15.639
4     96.00000     -4.82000     84.00000     -4.47000    123.00000     -5.28000    135.00000     -5.57000      16.208
4     99.00000     -4.88000     87.00000     -4.63000    126.00000     -5.44000    138.00000     -5.56000      14.782
4    102.00000     -4.92000     90.00000     -4.68000    129.00000     -5.49000    141.00000     -5.59000      14.393
4     12.00000     -0.05000      0.00000      0.00000     45.00000      0.46000     57.00000     -1.00000      193.71
4     15.00000      0.05000      3.00000     -0.05000     48.00000      0.56000     60.00000     -1.76000      176.91
4     18.00000      0.13000      6.00000     -0.10000     51.00000      0.42000     63.00000     -2.58000      152.42
4     21.00000      0.11000      9.00000     -0.13000     54.00000     -0.14000     66.00000     -3.11000      134.38
4     24.00000     -0.04000     12.00000     -0.05000     57.00000     -1.00000     69.00000     -3.60000      128.43
4     27.00000     -0.19000     15.00000      0.05000     60.00000     -1.76000     72.00000     -4.07000      138.37
4     30.00000     -0.07000     18.00000      0.13000     63.00000     -2.58000     75.00000     -4.28000      146.93
4     33.00000      0.03000     21.00000      0.11000     66.00000     -3.11000     78.00000     -4.35000      148.17
4     36.00000      0.20000     24.00000     -0.04000     69.00000     -3.60000     81.00000     -4.41000      136.17
4     39.00000      0.35000     27.00000     -0.19000     72.00000     -4.07000     84.00000     -4.47000      103.70
4     42.00000      0.37000     30.00000     -0.07000     75.00000     -4.28000     87.00000     -4.63000      82.672
4     45.00000      0.46000     33.00000      0.03000     78.00000     -4.35000     90.00000     -4.68000      68.046
4     48.00000      0.56000     36.00000      0.20000     81.00000     -4.41000     93.00000     -4.79000      59.000
4     51.00000      0.42000     39.00000      0.35000     84.00000     -4.47000     96.00000     -4.82000      53.387
4     54.00000     -0.14000     42.00000      0.37000     87.00000     -4.63000     99.00000     -4.88000      43.965
4     57.00000     -1.00000     45.00000      0.46000     90.00000     -4.68000    102.00000     -4.92000      38.147
4     60.00000     -1.76000     48.00000      0.56000     93.00000     -4.79000    105.00000     -4.98000      30.524
4     63.00000     -2.58000     51.00000      0.42000     96.00000     -4.82000    108.00000     -5.01000      25.931
4     66.00000     -3.11000     54.00000     -0.14000     99.00000     -4.88000    111.00000     -5.04000      26.772
4     69.00000     -3.60000     57.00000     -1.00000    102.00000     -4.92000    114.00000     -5.07000      25.186
4     72.00000     -4.07000     60.00000     -1.76000    105.00000     -4.98000    117.00000     -5.11000      24.762
4     75.00000     -4.28000     63.00000     -2.58000    108.00000     -5.01000    120.00000     -5.23000      23.242
4     78.00000     -4.35000     66.00000     -3.11000    111.00000     -5.04000    123.00000     -5.28000      19.861
4     81.00000     -4.41000     69.00000     -3.60000    114.00000     -5.07000    126.00000     -5.44000      17.485
4     84.00000     -4.47000     72.00000     -4.07000    117.00000     -5.11000    129.00000     -5.49000      15.431
4     87.00000     -4.63000     75.00000     -4.28000    120.00000     -5.23000    132.00000     -5.40000      14.851
4     90.00000     -4.68000     78.00000     -4.35000    123.00000     -5.28000    135.00000     -5.57000      15.736
4     93.00000     -4.79000     81.00000     -4.41000    126.00000     -5.44000    138.00000     -5.56000      16.035
4     96.00000     -4.82000     84.00000     -4.47000    129.00000     -5.49000    141.00000     -5.59000      15.284
4     12.00000     -0.05000      0.00000      0.00000     51.00000      0.42000     63.00000     -2.58000      169.87
4     15.00000      0.05000      3.00000     -0.05000     54.00000     -0.14000     66.00000     -3.11000      167.67
4     18.00000      0.13000      6.00000     -0.10000     57.00000     -1.00000     69.00000     -3.60000      157.00
4     21.00000      0.11000      9.00000     -0.13000     60.00000     -1.76000     72.00000     -4.07000      138.72
4     24.00000     -0.04000     12.00000     -0.05000     63.00000     -2.58000     75.00000     -4.28000      134.80
4     27.00000     -0.19000     15.00000      0.05000     66.00000     -3.11000     78.00000     -4.35000      131.09
4     30.00000     -0.07000     18.00000      0.13000     69.00000     -3.60000     81.00000     -4.41000      124.78
4     33.00000      0.03000     21.00000      0.11000     72.00000     -4.07000     84.00000     -4.47000      113.75
4     36.00000      0.20000     24.00000     -0.04000     75.00000     -4.28000     87.00000     -4.63000      100.94
4     39.00000      0.35000     27.00000     -0.19000     78.00000     -4.35000     90.00000     -4.68000      84.772
4     42.00000      0.37000     30.00000     -0.07000     81.00000     -4.41000     93.00000     -4.79000      73.978
4     45.00000      0.46000     33.00000      0.03000     84.00000     -4.47000     96.00000     -4.82000      64.701
4     48.00000      0.56000     36.00000      0.20000     87.00000     -4.63000     99.00000     -4.88000      55.757
4     51.00000      0.42000     39.00000      0.35000     90.00000     -4.68000    102.00000     -4.92000      50.575
4     54.00000     -0.14000     42.00000      0.37000     93.00000     -4.79000    105.00000     -4.98000      39.981
4     57.00000     -1.00000     45.00000      0.46000     96.00000     -4.82000    108.00000     -5.01000      34.086
4     60.00000     -1.76000     48.00000      0.56000     99.00000     -4.88000    111.00000     -5.04000      30.543
4     63.00000     -2.58000     51.00000      0.42000    102.00000     -4.92000    114.00000     -5.07000      26.185
4     66.00000     -3.11000     54.00000     -0.14000    105.00000     -4.98000    117.00000     -5.11000      26.183
4     69.00000     -3.60000     57.00000     -1.00000    108.00000     -5.01000    120.00000     -5.23000      25.158
4     72.00000     -4.07000     60.00000     -1.76000    111.00000     -5.04000    123.00000     -5.28000      23.871
4     75.00000     -4.28000     63.00000     -2.58000    114.00000     -5.07000    126.00000     -5.44000      22.325
4     78.00000     -4.35000     66.00000     -3.11000    117.00000     -5.11000    129.00000     -5.49000      20.060
4     81.00000     -4.41000     69.00000     -3.60000    120.00000     -5.23000    132.00000     -5.40000      18.286
4     84.00000     -4.47000     72.00000     -4.07000    123.00000     -5.28000    135.00000     -5.57000      16.955
4     87.00000     -4.63000     75.00000     -4.28000    126.00000     -5.44000    138.00000     -5.56000      15.601
4     90.00000     -4.68000     78.00000     -4.35000    129.00000     -5.49000    141.00000     -5.59000      15.024
4     12.00000     -0.05000      0.00000      0.00000     57.00000     -1.00000     69.00000     -3.60000      170.88
4     15.00000      0.05000      3.00000     -0.05000     60.00000     -1.76000     72.00000     -4.07000      169.69
4     18.00000      0.13000      6.00000     -0.10000     63.00000     -2.58000     75.00000     -4.28000      162.67
4     21.00000      0.11000      9.00000     -0.13000     66.00000     -3.11000     78.00000     -4.35000      130.02
4     24.00000     -0.04000     12.00000     -0.05000     69.00000     -3.60000     81.00000     -4.41000      113.16
4     27.00000     -0.19000     15.00000      0.05000     72.00000     -4.07000     84.00000     -4.47000      99.746
4     30.00000     -0.07000     18.00000      0.13000     75.00000     -4.28000     87.00000     -4.63000      91.822
4     33.00000      0.03000     21.00000      0.11000     78.00000     -4.35000     90.00000     -4.68000      91.876
4     36.00000      0.20000     24.00000     -0.04000     81.00000     -4.41000     93.00000     -4.79000      89.105
4     39.00000      0.35000     27.00000     -0.19000     84.00000     -4.47000     96.00000     -4.82000      79.667
4     42.00000      0.37000     30.00000     -0.07000     87.00000     -4.63000     99.00000     -4.88000      69.087
4     45.00000      0.46000     33.00000      0.03000     90.00000     -4.68000    102.00000     -4.92000      60.366
4     48.00000      0.56000     36.00000      0.20000     93.00000     -4.79000    105.00000     -4.98000      49.851
4     51.00000      0.42000     39.00000      0.35000     96.00000     -4.82000    108.00000     -5.01000      44.718
4     54.00000     -0.14000     42.00000      0.37000     99.00000     -4.88000    111.00000     -5.04000      39.797
4     57.00000     -1.00000     45.00000      0.46000    102.00000     -4.92000    114.00000     -5.07000      34.326
4     60.00000     -1.76000     48.00000      0.56000    105.00000     -4.98000    117.00000     -5.11000      29.829
4     63.00000     -2.58000     51.00000      0.42000    108.00000     -5.01000    120.00000     -5.23000      26.016
4     66.00000     -3.11000     54.00000     -0.14000    111.00000     -5.04000    123.00000     -5.28000      25.045
4     69.00000     -3.60000     57.00000     -1.00000    114.00000     -5.07000    126.00000     -5.44000      24.011
4     72.00000     -4.07000     60.00000     -1.76000    117.00000     -5.11000    129.00000     -5.49000      24.080
4     75.00000     -4.28000     63.00000     -2.58000    120.00000     -5.23000    132.00000     -5.40000      23.435
4     78.00000     -4.35000     66.00000     -3.11000    123.00000     -5.28000    135.00000     -5.57000      22.180
4     81.00000     -4.41000     69.00000     -3.60000    126.00000     -5.44000    138.00000     -5.56000      19.384
4     84.00000     -4.47000     72.00000     -4.07000    129.00000     -5.49000    141.00000     -5.59000      16.403
4     12.00000     -0.05000      0.00000      0.00000     63.00000     -2.58000     75.00000     -4.28000      173.63
4     15.00000      0.05000      3.00000     -0.05000     66.00000     -3.11000     78.00000     -4.35000      156.26
4     18.00000      0.13000      6.00000     -0.10000     69.00000     -3.60000     81.00000     -4.41000      135.14
4     21.00000      0.11000      9.00000     -0.13000     72.00000     -4.07000     84.00000     -4.47000      98.406
4     24.00000     -0.04000     12.00000     -0.05000     75.00000     -4.28000     87.00000     -4.63000      82.909
4     27.00000     -0.19000     15.00000      0.05000     78.00000     -4.35000     90.00000     -4.68000      80.126
4     30.00000     -0.07000     18.00000      0.13000     81.00000     -4.41000     93.00000     -4.79000      80.484
4     33.00000      0.03000     21.00000      0.11000     84.00000     -4.47000     96.00000     -4.82000      85.406
4     36.00000      0.20000     24.00000     -0.04000     87.00000     -4.63000     99.00000     -4.88000      82.049
4     39.00000      0.35000     27.00000     -0.19000     90.00000     -4.68000    102.00000     -4.92000      73.416
4     42.00000      0.37000     30.00000     -0.07000     93.00000     -4.79000    105.00000     -4.98000      61.252
4     45.00000      0.46000     33.00000      0.03000     96.00000     -4.82000    108.00000     -5.01000      52.900
4     48.00000      0.56000     36.00000      0.20000     99.00000     -4.88000    111.00000     -5.04000      49.003
4     51.00000      0.42000     39.00000      0.35000    102.00000     -4.92000    114.00000     -5.07000      44.662
4     54.00000     -0.14000     42.00000      0.37000    105.00000     -4.98000    117.00000     -5.11000      38.808
4     57.00000     -1.00000     45.00000      0.46000    108.00000     -5.01000    120.00000     -5.23000      34.094
4     60.00000     -1.76000     48.00000      0.56000    111.00000     -5.04000    123.00000     -5.28000      28.540
4     63.00000     -2.58000     51.00000      0.42000    114.00000     -5.07000    126.00000     -5.44000      24.854
4     66.00000     -3.11000     54.00000     -0.14000    117.00000     -5.11000    129.00000     -5.49000      25.267
4     69.00000     -3.60000     57.00000     -1.00000    120.00000     -5.23000    132.00000     -5.40000      25.096
4     72.00000     -4.07000     60.00000     -1.76000    123.00000     -5.28000    135.00000     -5.57000      26.437
4     75.00000     -4.28000     63.00000     -2.58000    126.00000     -5.44000    138.00000     -5.56000      24.698
4     78.00000     -4.35000     66.00000     -3.11000    129.00000     -5.49000    141.00000     -5.59000      21.448
  1.151
ITERATION 5
MODEL RESISTIVITY
LAYER 1
45,      1.50000
     3.00000,      30.468
     4.00000,      35.600
     5.00000,      31.947
     6.00000,      25.864
     7.00000,      31.311
     8.00000,      35.619
     9.00000,      58.228
    10.00000,      56.506
    11.00000,      62.361
    12.00000,      69.171
    13.00000,      66.022
    14.00000,      51.394
    15.00000,      50.402
    16.00000,      59.814
    17.00000,      56.382
    18.00000,      54.376
    19.00000,      45.424
    20.00000,      42.657
    21.00000,      29.887
    22.00000,      25.746
    23.00000,      36.047
    24.00000,      35.594
    25.00000,      55.339
    26.00000,      58.092
    27.00000,      62.152
    28.00000,      59.563
    29.00000,      53.087
    30.00000,      48.992
    31.00000,      42.013
    32.00000,      37.978
    33.00000,      33.755
    34.00000,      32.380
    35.00000,      40.762
    36.00000,      34.153
    37.00000,      29.293
    38.00000,      29.794
    39.00000,      29.787
    40.00000,      30.168
    41.00000,      28.164
    42.00000,      24.898
    43.00000,      29.965
    44.00000,      27.020
    45.00000,      29.131
    46.00000,      31.484
                   27.587
LAYER 2
45,      3.00000
     3.00000,      48.989
     4.00000,      253.43
     5.00000,      225.70
     6.00000,      77.729
     7.00000,      41.504
     8.00000,      47.152
     9.00000,      45.647
    10.00000,      113.91
    11.00000,      78.729
    12.00000,      236.98
    13.00000,      688.40
    14.00000,      191.23
    15.00000,      192.71
    16.00000,      45.886
    17.00000,      93.553
    18.00000,      89.877
    19.00000,      46.266
    20.00000,      61.588
    21.00000,      105.41
    22.00000,      50.557
    23.00000,      35.227
    24.00000,      53.726
    25.00000,      26.143
    26.00000,      25.351
    27.00000,      24.731
    28.00000,      31.966
    29.00000,      35.835
    30.00000,      41.273
    31.00000,      50.045
    32.00000,      126.49
    33.00000,      30.324
    34.00000,      18.674
    35.00000,      27.214
    36.00000,      34.974
    37.00000,      37.964
    38.00000,      35.314
    39.00000,      45.860
    40.00000,      35.267
    41.00000,      36.872
    42.00000,      30.510
    43.00000,      46.154
    44.00000,      79.904
    45.00000,      58.599
    46.00000,      32.512
                   27.276
LAYER 3
43,      4.65000
     4.00000,      25.412
     5.00000,      188.60
     6.00000,      241.29
     7.00000,      242.58
     8.00000,      121.60
     9.00000,      79.575
    10.00000,      111.45
    11.00000,      105.39
    12.00000,      82.380
    13.00000,      81.872
    14.00000,      86.990
    15.00000,      97.444
    16.00000,      104.79
    17.00000,      178.87
    18.00000,      180.38
    19.00000,      55.867
    20.00000,      55.562
    21.00000,      60.276
    22.00000,      60.830
    23.00000,      48.879
    24.00000,      48.128
    25.00000,      33.902
    26.00000,      24.731
    27.00000,      18.198
    28.00000,      18.327
    29.00000,      15.253
    30.00000,      17.748
    31.00000,      17.453
    32.00000,      17.554
    33.00000,      21.884
    34.00000,      19.659
    35.00000,      17.219
    36.00000,      13.948
    37.00000,      27.324
    38.00000,      34.399
    39.00000,      45.644
    40.00000,      39.579
    41.00000,      46.644
    42.00000,      36.075
    43.00000,      39.840
    44.00000,      33.928
    45.00000,      24.258
                   26.189
LAYER 4
41,      6.46500
     5.00000,      183.14
     6.00000,      262.74
     7.00000,      262.52
     8.00000,      211.05
     9.00000,      142.57
    10.00000,      130.11
    11.00000,      116.97
    12.00000,      85.960
    13.00000,      86.199
    14.00000,      91.195
    15.00000,      131.81
    16.00000,      223.42
    17.00000,      238.47
    18.00000,      237.41
    19.00000,      61.141
    20.00000,      59.401
    21.00000,      61.961
    22.00000,      64.763
    23.00000,      51.125
    24.00000,      47.095
    25.00000,      39.205
    26.00000,      24.764
    27.00000,      18.351
    28.00000,      18.316
    29.00000,      14.898
    30.00000,      16.650
    31.00000,      17.443
    32.00000,      18.967
    33.00000,      22.093
    34.00000,      21.695
    35.00000,      19.625
    36.00000,      19.899
    37.00000,      26.427
    38.00000,      26.617
    39.00000,      25.575
    40.00000,      24.594
    41.00000,      24.770
    42.00000,      21.961
    43.00000,      20.305
    44.00000,      19.629
                   20.898
LAYER 5
37,      8.46150
     7.00000,      262.62
     8.00000,      252.23
     9.00000,      242.83
    10.00000,      243.80
    11.00000,      252.05
    12.00000,      258.32
    13.00000,      264.50
    14.00000,      308.46
    15.00000,      347.07
    16.00000,      339.22
    17.00000,      309.68
    18.00000,      303.11
    19.00000,      105.60
    20.00000,      87.120
    21.00000,      86.758
    22.00000,      84.987
    23.00000,      62.928
    24.00000,      48.533
    25.00000,      41.253
    26.00000,      28.647
    27.00000,      24.943
    28.00000,      19.606
    29.00000,      15.029
    30.00000,      16.635
    31.00000,      17.389
    32.00000,      19.319
    33.00000,      21.804
    34.00000,      22.157
    35.00000,      22.746
    36.00000,      24.046
    37.00000,      24.724
    38.00000,      19.933
    39.00000,      12.287
    40.00000,      11.966
    41.00000,      12.324
    42.00000,      12.443
                   17.405
LAYER 6
33,     10.65765
     9.00000,      259.51
    10.00000,      278.77
    11.00000,      289.04
    12.00000,      305.81
    13.00000,      333.60
    14.00000,      366.25
    15.00000,      373.96
    16.00000,      371.10
    17.00000,      365.09
    18.00000,      309.41
    19.00000,      150.26
    20.00000,      113.41
    21.00000,      102.94
    22.00000,      96.349
    23.00000,      84.093
    24.00000,      69.546
    25.00000,      51.082
    26.00000,      41.531
    27.00000,      38.199
    28.00000,      27.193
    29.00000,      16.722
    30.00000,      16.835
    31.00000,      17.090
    32.00000,      17.339
    33.00000,      17.294
    34.00000,      16.748
    35.00000,      14.799
    36.00000,      11.606
    37.00000,      10.015
    38.00000,      8.4151
    39.00000,      8.2399
    40.00000,      8.3620
                   10.092
LAYER 7
31,     13.07341
    10.00000,      275.41
    11.00000,      294.94
    12.00000,      301.52
    13.00000,      325.13
    14.00000,      364.30
    15.00000,      373.51
    16.00000,      373.05
    17.00000,      370.69
    18.00000,      314.52
    19.00000,      178.22
    20.00000,      123.73
    21.00000,      106.83
    22.00000,      98.824
    23.00000,      89.462
    24.00000,      86.693
    25.00000,      73.005
    26.00000,      62.321
    27.00000,      56.648
    28.00000,      40.889
    29.00000,      21.057
    30.00000,      17.147
    31.00000,      16.835
    32.00000,      15.775
    33.00000,      15.192
    34.00000,      14.734
    35.00000,      12.163
    36.00000,      10.314
    37.00000,      8.3270
    38.00000,      8.0392
    39.00000,      8.0559
                   8.3391
LAYER 8
27,     15.73076
    12.00000,      295.93
    13.00000,      319.76
    14.00000,      361.01
    15.00000,      373.05
    16.00000,      373.08
    17.00000,      371.33
    18.00000,      317.12
    19.00000,      185.35
    20.00000,      126.02
    21.00000,      107.29
    22.00000,      99.921
    23.00000,      96.394
    24.00000,      93.334
    25.00000,      91.634
    26.00000,      86.938
    27.00000,      80.235
    28.00000,      62.288
    29.00000,      35.524
    30.00000,      22.481
    31.00000,      17.489
    32.00000,      15.717
    33.00000,      14.601
    34.00000,      13.515
    35.00000,      10.905
    36.00000,      8.7654
    37.00000,      8.0351
                   8.0681
LAYER 9
25, 
    13.00000,      295.39
    14.00000,      359.26
    15.00000,      373.23
    16.00000,      373.38
    17.00000,      372.00
    18.00000,      318.48
    19.00000,      185.98
    20.00000,      126.11
    21.00000,      107.28
    22.00000,      100.10
    23.00000,      98.594
    24.00000,      98.481
    25.00000,      98.538
    26.00000,      98.550
    27.00000,      98.255
    28.00000,      87.841
    29.00000,      65.733
    30.00000,      50.497
    31.00000,      41.276
    32.00000,      34.709
    33.00000,      29.603
    34.00000,      26.448
    35.00000,      25.570
    36.00000,      25.577
                   37.532
CALCULATED APPARENT RESISTIVITY
4      3.00000     -0.05000      0.00000      0.00000      6.00000     -0.10000      9.00000     -0.13000      38.388
4      6.00000     -0.10000      3.00000     -0.05000      9.00000     -0.13000     12.00000     -0.05000      46.525
4      9.00000     -0.13000      6.00000     -0.10000     12.00000     -0.05000     15.00000      0.05000      47.096
4     12.00000     -0.05000      9.00000     -0.13000     15.00000      0.05000     18.00000      0.13000      41.081
4     15.00000      0.05000     12.00000     -0.05000     18.00000      0.13000     21.00000      0.11000      32.148
4     18.00000      0.13000     15.00000      0.05000     21.00000      0.11000     24.00000     -0.04000      43.854
4     21.00000      0.11000     18.00000      0.13000     24.00000     -0.04000     27.00000     -0.19000      44.644
4     24.00000     -0.04000     21.00000      0.11000     27.00000     -0.19000     30.00000     -0.07000      65.580
4     27.00000     -0.19000     24.00000     -0.04000     30.00000     -0.07000     33.00000      0.03000      70.999
4     30.00000     -0.07000     27.00000     -0.19000     33.00000      0.03000     36.00000      0.20000      87.831
4     33.00000      0.03000     30.00000     -0.07000     36.00000      0.20000     39.00000      0.35000      87.284
4     36.00000      0.20000     33.00000      0.03000     39.00000      0.35000     42.00000      0.37000      75.445
4     39.00000      0.35000     36.00000      0.20000     42.00000      0.37000     45.00000      0.46000      61.872
4     42.00000      0.37000     39.00000      0.35000     45.00000      0.46000     48.00000      0.56000      53.153
4     45.00000      0.46000     42.00000      0.37000     48.00000      0.56000     51.00000      0.42000      62.418
4     48.00000      0.56000     45.00000      0.46000     51.00000      0.42000     54.00000     -0.14000      55.826
4     51.00000      0.42000     48.00000      0.56000     54.00000     -0.14000     57.00000     -1.00000      52.219
4     54.00000     -0.14000     51.00000      0.42000     57.00000     -1.00000     60.00000     -1.76000      39.074
4     57.00000     -1.00000     54.00000     -0.14000     60.00000     -1.76000     63.00000     -2.58000      41.025
4     60.00000     -1.76000     57.00000     -1.00000     63.00000     -2.58000     66.00000     -3.11000      38.224
4     63.00000     -2.58000     60.00000     -1.76000     66.00000     -3.11000     69.00000     -3.60000      30.350
4     66.00000     -3.11000     63.00000     -2.58000     69.00000     -3.60000     72.00000     -4.07000      45.372
4     69.00000     -3.60000     66.00000     -3.11000     72.00000     -4.07000     75.00000     -4.28000      34.836
4     72.00000     -4.07000     69.00000     -3.60000     75.00000     -4.28000     78.00000     -4.35000      37.437
4     75.00000     -4.28000     72.00000     -4.07000     78.00000     -4.35000     81.00000     -4.41000      36.885
4     78.00000     -4.35000     75.00000     -4.28000     81.00000     -4.41000     84.00000     -4.47000      38.840
4     81.00000     -4.41000     78.00000     -4.35000     84.00000     -4.47000     87.00000     -4.63000      41.169
4     84.00000     -4.47000     81.00000     -4.41000     87.00000     -4.63000     90.00000     -4.68000      39.053
4     87.00000     -4.63000     84.00000     -4.47000     90.00000     -4.68000     93.00000     -4.79000      44.668
4     90.00000     -4.68000     87.00000     -4.63000     93.00000     -4.79000     96.00000     -4.82000      45.540
4     93.00000     -4.79000     90.00000     -4.68000     96.00000     -4.82000     99.00000     -4.88000      31.549
4     96.00000     -4.82000     93.00000     -4.79000     99.00000     -4.88000    102.00000     -4.92000      29.001
4     99.00000     -4.88000     96.00000     -4.82000    102.00000     -4.92000    105.00000     -4.98000      26.301
4    102.00000     -4.92000     99.00000     -4.88000    105.00000     -4.98000    108.00000     -5.01000      32.222
4    105.00000     -4.98000    102.00000     -4.92000    108.00000     -5.01000    111.00000     -5.04000      32.849
4    108.00000     -5.01000    105.00000     -4.98000    111.00000     -5.04000    114.00000     -5.07000      32.509
4    111.00000     -5.04000    108.00000     -5.01000    114.00000     -5.07000    117.00000     -5.11000      34.303
4    114.00000     -5.07000    111.00000     -5.04000    117.00000     -5.11000    120.00000     -5.23000      32.970
4    117.00000     -5.11000    114.00000     -5.07000    120.00000     -5.23000    123.00000     -5.28000      29.366
4    120.00000     -5.23000    117.00000     -5.11000    123.00000     -5.28000    126.00000     -5.44000      32.233
4    123.00000     -5.28000    120.00000     -5.23000    126.00000     -5.44000    129.00000     -5.49000      30.306
4    126.00000     -5.44000    123.00000     -5.28000    129.00000     -5.49000    132.00000     -5.40000      39.522
4    129.00000     -5.49000    126.00000     -5.44000    132.00000     -5.40000    135.00000     -5.57000      36.139
4    132.00000     -5.40000    129.00000     -5.49000    135.00000     -5.57000    138.00000     -5.56000      29.177
4    135.00000     -5.57000    132.00000     -5.40000    138.00000     -5.56000    141.00000     -5.59000      28.351
4      3.00000     -0.05000      0.00000      0.00000      9.00000     -0.13000     12.00000     -0.05000      50.261
4      6.00000     -0.10000      3.00000     -0.05000     12.00000     -0.05000     15.00000      0.05000      50.790
4      9.00000     -0.13000      6.00000     -0.10000     15.00000      0.05000     18.00000      0.13000      66.893
4     12.00000     -0.05000      9.00000     -0.13000     18.00000      0.13000     21.00000      0.11000      55.207
4     15.00000      0.05000     12.00000     -0.05000     21.00000      0.11000     24.00000     -0.04000      51.766
4     18.00000      0.13000     15.00000      0.05000     24.00000     -0.04000     27.00000     -0.19000      53.725
4     21.00000      0.11000     18.00000      0.13000     27.00000     -0.19000     30.00000     -0.07000      53.659
4     24.00000     -0.04000     21.00000      0.11000     30.00000     -0.07000     33.00000      0.03000      81.512
4     27.00000     -0.19000     24.00000     -0.04000     33.00000      0.03000     36.00000      0.20000      96.698
4     30.00000     -0.07000     27.00000     -0.19000     36.00000      0.20000     39.00000      0.35000      97.233
4     33.00000      0.03000     30.00000     -0.07000     39.00000      0.35000     42.00000      0.37000      113.05
4     36.00000      0.20000     33.00000      0.03000     42.00000      0.37000     45.00000      0.46000      98.575
4     39.00000      0.35000     36.00000      0.20000     45.00000      0.46000     48.00000      0.56000      66.860
4     42.00000      0.37000     39.00000      0.35000     48.00000      0.56000     51.00000      0.42000      65.450
4     45.00000      0.46000     42.00000      0.37000     51.00000      0.42000     54.00000     -0.14000      65.164
4     48.00000      0.56000     45.00000      0.46000     54.00000     -0.14000     57.00000     -1.00000      66.217
4     51.00000      0.42000     48.00000      0.56000     57.00000     -1.00000     60.00000     -1.76000      51.852
4     54.00000     -0.14000     51.00000      0.42000     60.00000     -1.76000     63.00000     -2.58000      41.366
4     57.00000     -1.00000     54.00000     -0.14000     63.00000     -2.58000     66.00000     -3.11000      53.738
4     60.00000     -1.76000     57.00000     -1.00000     66.00000     -3.11000     69.00000     -3.60000      40.638
4     63.00000     -2.58000     60.00000     -1.76000     69.00000     -3.60000     72.00000     -4.07000      38.870
4     66.00000     -3.11000     63.00000     -2.58000     72.00000     -4.07000     75.00000     -4.28000      38.071
4     69.00000     -3.60000     66.00000     -3.11000     75.00000     -4.28000     78.00000     -4.35000      28.240
4     72.00000     -4.07000     69.00000     -3.60000     78.00000     -4.35000     81.00000     -4.41000      27.554
4     75.00000     -4.28000     72.00000     -4.07000     81.00000     -4.41000     84.00000     -4.47000      25.226
4     78.00000     -4.35000     75.00000     -4.28000     84.00000     -4.47000     87.00000     -4.63000      27.407
4     81.00000     -4.41000     78.00000     -4.35000     87.00000     -4.63000     90.00000     -4.68000      28.966
4     84.00000     -4.47000     81.00000     -4.41000     90.00000     -4.68000     93.00000     -4.79000      33.516
4     87.00000     -4.63000     84.00000     -4.47000     93.00000     -4.79000     96.00000     -4.82000      37.207
4     90.00000     -4.68000     87.00000     -4.63000     96.00000     -4.82000     99.00000     -4.88000      31.362
4     93.00000     -4.79000     90.00000     -4.68000     99.00000     -4.88000    102.00000     -4.92000      30.876
4     96.00000     -4.82000     93.00000     -4.79000    102.00000     -4.92000    105.00000     -4.98000      22.821
4     99.00000     -4.88000     96.00000     -4.82000    105.00000     -4.98000    108.00000     -5.01000      21.714
4    102.00000     -4.92000     99.00000     -4.88000    108.00000     -5.01000    111.00000     -5.04000      30.836
4    105.00000     -4.98000    102.00000     -4.92000    111.00000     -5.04000    114.00000     -5.07000      33.815
4    108.00000     -5.01000    105.00000     -4.98000    114.00000     -5.07000    117.00000     -5.11000      34.110
4    111.00000     -5.04000    108.00000     -5.01000    117.00000     -5.11000    120.00000     -5.23000      34.851
4    114.00000     -5.07000    111.00000     -5.04000    120.00000     -5.23000    123.00000     -5.28000      31.421
4    117.00000     -5.11000    114.00000     -5.07000    123.00000     -5.28000    126.00000     -5.44000      35.233
4    120.00000     -5.23000    117.00000     -5.11000    126.00000     -5.44000    129.00000     -5.49000      34.444
4    123.00000     -5.28000    120.00000     -5.23000    129.00000     -5.49000    132.00000     -5.40000      33.939
4    126.00000     -5.44000    123.00000     -5.28000    132.00000     -5.40000    135.00000     -5.57000      40.968
4    129.00000     -5.49000    126.00000     -5.44000    135.00000     -5.57000    138.00000     -5.56000      31.480
4    132.00000     -5.40000    129.00000     -5.49000    138.00000     -5.56000    141.00000     -5.59000      27.396
4      3.00000     -0.05000      0.00000      0.00000     12.00000     -0.05000     15.00000      0.05000      49.045
4      6.00000     -0.10000      3.00000     -0.05000     15.00000      0.05000     18.00000      0.13000      59.685
4      9.00000     -0.13000      6.00000     -0.10000     18.00000      0.13000     21.00000      0.11000      78.567
4     12.00000     -0.05000      9.00000     -0.13000     21.00000      0.11000     24.00000     -0.04000      87.544
4     15.00000      0.05000     12.00000     -0.05000     24.00000     -0.04000     27.00000     -0.19000      66.483
4     18.00000      0.13000     15.00000      0.05000     27.00000     -0.19000     30.00000     -0.07000      65.612
4     21.00000      0.11000     18.00000      0.13000     30.00000     -0.07000     33.00000      0.03000      67.711
4     24.00000     -0.04000     21.00000      0.11000     33.00000      0.03000     36.00000      0.20000      102.04
4     27.00000     -0.19000     24.00000     -0.04000     36.00000      0.20000     39.00000      0.35000      93.918
4     30.00000     -0.07000     27.00000     -0.19000     39.00000      0.35000     42.00000      0.37000      107.25
4     33.00000      0.03000     30.00000     -0.07000     42.00000      0.37000     45.00000      0.46000      127.12
4     36.00000      0.20000     33.00000      0.03000     45.00000      0.46000     48.00000      0.56000      104.90
4     39.00000      0.35000     36.00000      0.20000     48.00000      0.56000     51.00000      0.42000      81.377
4     42.00000      0.37000     39.00000      0.35000     51.00000      0.42000     54.00000     -0.14000      66.753
4     45.00000      0.46000     42.00000      0.37000     54.00000     -0.14000     57.00000     -1.00000      76.400
4     48.00000      0.56000     45.00000      0.46000     57.00000     -1.00000     60.00000     -1.76000      67.598
4     51.00000      0.42000     48.00000      0.56000     60.00000     -1.76000     63.00000     -2.58000      54.241
4     54.00000     -0.14000     51.00000      0.42000     63.00000     -2.58000     66.00000     -3.11000      49.794
4     57.00000     -1.00000     54.00000     -0.14000     66.00000     -3.11000     69.00000     -3.60000      51.747
4     60.00000     -1.76000     57.00000     -1.00000     69.00000     -3.60000     72.00000     -4.07000      48.870
4     63.00000     -2.58000     60.00000     -1.76000     72.00000     -4.07000     75.00000     -4.28000      33.065
4     66.00000     -3.11000     63.00000     -2.58000     75.00000     -4.28000     78.00000     -4.35000      32.290
4     69.00000     -3.60000     66.00000     -3.11000     78.00000     -4.35000     81.00000     -4.41000      25.648
4     72.00000     -4.07000     69.00000     -3.60000     81.00000     -4.41000     84.00000     -4.47000      23.729
4     75.00000     -4.28000     72.00000     -4.07000     84.00000     -4.47000     87.00000     -4.63000      21.802
4     78.00000     -4.35000     75.00000     -4.28000     87.00000     -4.63000     90.00000     -4.68000      21.773
4     81.00000     -4.41000     78.00000     -4.35000     90.00000     -4.68000     93.00000     -4.79000      26.177
4     84.00000     -4.47000     81.00000     -4.41000     93.00000     -4.79000     96.00000     -4.82000      25.586
4     87.00000     -4.63000     84.00000     -4.47000     96.00000     -4.82000     99.00000     -4.88000      24.174
4     90.00000     -4.68000     87.00000     -4.63000     99.00000     -4.88000    102.00000     -4.92000      29.175
4     93.00000     -4.79000     90.00000     -4.68000    102.00000     -4.92000    105.00000     -4.98000      25.906
4     96.00000     -4.82000     93.00000     -4.79000    105.00000     -4.98000    108.00000     -5.01000      20.934
4     99.00000     -4.88000     96.00000     -4.82000    108.00000     -5.01000    111.00000     -5.04000      21.184
4    102.00000     -4.92000     99.00000     -4.88000    111.00000     -5.04000    114.00000     -5.07000      30.154
4    105.00000     -4.98000    102.00000     -4.92000    114.00000     -5.07000    117.00000     -5.11000      31.594
4    108.00000     -5.01000    105.00000     -4.98000    117.00000     -5.11000    120.00000     -5.23000      31.070
4    111.00000     -5.04000    108.00000     -5.01000    120.00000     -5.23000    123.00000     -5.28000      29.249
4    114.00000     -5.07000    111.00000     -5.04000    123.00000     -5.28000    126.00000     -5.44000      34.522
4    117.00000     -5.11000    114.00000     -5.07000    126.00000     -5.44000    129.00000     -5.49000      33.678
4    120.00000     -5.23000    117.00000     -5.11000    129.00000     -5.49000    132.00000     -5.40000      33.694
4    123.00000     -5.28000    120.00000     -5.23000    132.00000     -5.40000    135.00000     -5.57000      29.752
4    126.00000     -5.44000    123.00000     -5.28000    135.00000     -5.57000    138.00000     -5.56000      31.498
4    129.00000     -5.49000    126.00000     -5.44000    138.00000     -5.56000    141.00000     -5.59000      27.705
4      3.00000     -0.05000      0.00000      0.00000     15.00000      0.05000     18.00000      0.13000      56.486
4      6.00000     -0.10000      3.00000     -0.05000     18.00000      0.13000     21.00000      0.11000      64.216
4      9.00000     -0.13000      6.00000     -0.10000     21.00000      0.11000     24.00000     -0.04000      115.86
4     12.00000     -0.05000      9.00000     -0.13000     24.00000     -0.04000     27.00000     -0.19000      109.76
4     15.00000      0.05000     12.00000     -0.05000     27.00000     -0.19000     30.00000     -0.07000      79.172
4     18.00000      0.13000     15.00000      0.05000     30.00000     -0.07000     33.00000      0.03000      83.457
4     21.00000      0.11000     18.00000      0.13000     33.00000      0.03000     36.00000      0.20000      82.909
4     24.00000     -0.04000     21.00000      0.11000     36.00000      0.20000     39.00000      0.35000      93.770
4     27.00000     -0.19000     24.00000     -0.04000     39.00000      0.35000     42.00000      0.37000      104.08
4     30.00000     -0.07000     27.00000     -0.19000     42.00000      0.37000     45.00000      0.46000      117.03
4     33.00000      0.03000     30.00000     -0.07000     45.00000      0.46000     48.00000      0.56000      132.13
4     36.00000      0.20000     33.00000      0.03000     48.00000      0.56000     51.00000      0.42000      124.54
4     39.00000      0.35000     36.00000      0.20000     51.00000      0.42000     54.00000     -0.14000      78.590
4     42.00000      0.37000     39.00000      0.35000     54.00000     -0.14000     57.00000     -1.00000      78.946
4     45.00000      0.46000     42.00000      0.37000     57.00000     -1.00000     60.00000     -1.76000      77.373
4     48.00000      0.56000     45.00000      0.46000     60.00000     -1.76000     63.00000     -2.58000      69.365
4     51.00000      0.42000     48.00000      0.56000     63.00000     -2.58000     66.00000     -3.11000      67.067
4     54.00000     -0.14000     51.00000      0.42000     66.00000     -3.11000     69.00000     -3.60000      47.722
4     57.00000     -1.00000     54.00000     -0.14000     69.00000     -3.60000     72.00000     -4.07000      58.660
4     60.00000     -1.76000     57.00000     -1.00000     72.00000     -4.07000     75.00000     -4.28000      40.724
4     63.00000     -2.58000     60.00000     -1.76000     75.00000     -4.28000     78.00000     -4.35000      28.657
4     66.00000     -3.11000     63.00000     -2.58000     78.00000     -4.35000     81.00000     -4.41000      29.857
4     69.00000     -3.60000     66.00000     -3.11000     81.00000     -4.41000     84.00000     -4.47000      23.613
4     72.00000     -4.07000     69.00000     -3.60000     84.00000     -4.47000     87.00000     -4.63000      23.471
4     75.00000     -4.28000     72.00000     -4.07000     87.00000     -4.63000     90.00000     -4.68000      20.263
4     78.00000     -4.35000     75.00000     -4.28000     90.00000     -4.68000     93.00000     -4.79000      22.075
4     81.00000     -4.41000     78.00000     -4.35000     93.00000     -4.79000     96.00000     -4.82000      20.849
4     84.00000     -4.47000     81.00000     -4.41000     96.00000     -4.82000     99.00000     -4.88000      17.952
4     87.00000     -4.63000     84.00000     -4.47000     99.00000     -4.88000    102.00000     -4.92000      23.792
4     90.00000     -4.68000     87.00000     -4.63000    102.00000     -4.92000    105.00000     -4.98000      23.748
4     93.00000     -4.79000     90.00000     -4.68000    105.00000     -4.98000    108.00000     -5.01000      24.279
4     96.00000     -4.82000     93.00000     -4.79000    108.00000     -5.01000    111.00000     -5.04000      21.218
4     99.00000     -4.88000     96.00000     -4.82000    111.00000     -5.04000    114.00000     -5.07000      20.816
4    102.00000     -4.92000     99.00000     -4.88000    114.00000     -5.07000    117.00000     -5.11000      26.994
4    105.00000     -4.98000    102.00000     -4.92000    117.00000     -5.11000    120.00000     -5.23000      27.162
4    108.00000     -5.01000    105.00000     -4.98000    120.00000     -5.23000    123.00000     -5.28000      24.451
4    111.00000     -5.04000    108.00000     -5.01000    123.00000     -5.28000    126.00000     -5.44000      30.355
4    114.00000     -5.07000    111.00000     -5.04000    126.00000     -5.44000    129.00000     -5.49000      31.055
4    117.00000     -5.11000    114.00000     -5.07000    129.00000     -5.49000    132.00000     -5.40000      30.644
4    120.00000     -5.23000    117.00000     -5.11000    132.00000     -5.40000    135.00000     -5.57000      28.112
4    123.00000     -5.28000    120.00000     -5.23000    135.00000     -5.57000    138.00000     -5.56000      21.970
4    126.00000     -5.44000    123.00000     -5.28000    138.00000     -5.56000    141.00000     -5.59000      26.738
4      3.00000     -0.05000      0.00000      0.00000     18.00000      0.13000     21.00000      0.11000      60.182
4      6.00000     -0.10000      3.00000     -0.05000     21.00000      0.11000     24.00000     -0.04000      90.572
4      9.00000     -0.13000      6.00000     -0.10000     24.00000     -0.04000     27.00000     -0.19000      138.71
4     12.00000     -0.05000      9.00000     -0.13000     27.00000     -0.19000     30.00000     -0.07000      126.48
4     15.00000      0.05000     12.00000     -0.05000     30.00000     -0.07000     33.00000      0.03000      99.868
4     18.00000      0.13000     15.00000      0.05000     33.00000      0.03000     36.00000      0.20000      99.988
4     21.00000      0.11000     18.00000      0.13000     36.00000      0.20000     39.00000      0.35000      74.934
4     24.00000     -0.04000     21.00000      0.11000     39.00000      0.35000     42.00000      0.37000      103.92
4     27.00000     -0.19000     24.00000     -0.04000     42.00000      0.37000     45.00000      0.46000      118.53
4     30.00000     -0.07000     27.00000     -0.19000     45.00000      0.46000     48.00000      0.56000      126.10
4     33.00000      0.03000     30.00000     -0.07000     48.00000      0.56000     51.00000      0.42000      151.00
4     36.00000      0.20000     33.00000      0.03000     51.00000      0.42000     54.00000     -0.14000      115.48
4     39.00000      0.35000     36.00000      0.20000     54.00000     -0.14000     57.00000     -1.00000      90.993
4     42.00000      0.37000     39.00000      0.35000     57.00000     -1.00000     60.00000     -1.76000      80.462
4     45.00000      0.46000     42.00000      0.37000     60.00000     -1.76000     63.00000     -2.58000      77.664
4     48.00000      0.56000     45.00000      0.46000     63.00000     -2.58000     66.00000     -3.11000      85.640
4     51.00000      0.42000     48.00000      0.56000     66.00000     -3.11000     69.00000     -3.60000      66.479
4     54.00000     -0.14000     51.00000      0.42000     69.00000     -3.60000     72.00000     -4.07000      53.701
4     57.00000     -1.00000     54.00000     -0.14000     72.00000     -4.07000     75.00000     -4.28000      47.844
4     60.00000     -1.76000     57.00000     -1.00000     75.00000     -4.28000     78.00000     -4.35000      34.882
4     63.00000     -2.58000     60.00000     -1.76000     78.00000     -4.35000     81.00000     -4.41000      26.836
4     66.00000     -3.11000     63.00000     -2.58000     81.00000     -4.41000     84.00000     -4.47000      27.320
4     69.00000     -3.60000     66.00000     -3.11000     84.00000     -4.47000     87.00000     -4.63000      24.141
4     72.00000     -4.07000     69.00000     -3.60000     87.00000     -4.63000     90.00000     -4.68000      23.553
4     75.00000     -4.28000     72.00000     -4.07000     90.00000     -4.68000     93.00000     -4.79000      22.515
4     78.00000     -4.35000     75.00000     -4.28000     93.00000     -4.79000     96.00000     -4.82000      18.589
4     81.00000     -4.41000     78.00000     -4.35000     96.00000     -4.82000     99.00000     -4.88000      16.131
4     84.00000     -4.47000     81.00000     -4.41000     99.00000     -4.88000    102.00000     -4.92000      18.966
4     87.00000     -4.63000     84.00000     -4.47000    102.00000     -4.92000    105.00000     -4.98000      19.840
4     90.00000     -4.68000     87.00000     -4.63000    105.00000     -4.98000    108.00000     -5.01000      21.851
4     93.00000     -4.79000     90.00000     -4.68000    108.00000     -5.01000    111.00000     -5.04000      24.444
4     96.00000     -4.82000     93.00000     -4.79000    111.00000     -5.04000    114.00000     -5.07000      20.962
4     99.00000     -4.88000     96.00000     -4.82000    114.00000     -5.07000    117.00000     -5.11000      18.449
4    102.00000     -4.92000     99.00000     -4.88000    117.00000     -5.11000    120.00000     -5.23000      22.983
4    105.00000     -4.98000    102.00000     -4.92000    120.00000     -5.23000    123.00000     -5.28000      20.753
4    108.00000     -5.01000    105.00000     -4.98000    123.00000     -5.28000    126.00000     -5.44000      25.025
4    111.00000     -5.04000    108.00000     -5.01000    126.00000     -5.44000    129.00000     -5.49000      26.527
4    114.00000     -5.07000    111.00000     -5.04000    129.00000     -5.49000    132.00000     -5.40000      27.384
4    117.00000     -5.11000    114.00000     -5.07000    132.00000     -5.40000    135.00000     -5.57000      25.010
4    120.00000     -5.23000    117.00000     -5.11000    135.00000     -5.57000    138.00000     -5.56000      20.870
4    123.00000     -5.28000    120.00000     -5.23000    138.00000     -5.56000    141.00000     -5.59000      18.552
4     12.00000     -0.05000      0.00000      0.00000     24.00000     -0.04000     36.00000      0.20000      134.41
4     15.00000      0.05000      3.00000     -0.05000     27.00000     -0.19000     39.00000      0.35000      127.25
4     18.00000      0.13000      6.00000     -0.10000     30.00000     -0.07000     42.00000      0.37000      120.37
4     21.00000      0.11000      9.00000     -0.13000     33.00000      0.03000     45.00000      0.46000      103.52
4     24.00000     -0.04000     12.00000     -0.05000     36.00000      0.20000     48.00000      0.56000      101.00
4     27.00000     -0.19000     15.00000      0.05000     39.00000      0.35000     51.00000      0.42000      114.65
4     30.00000     -0.07000     18.00000      0.13000     42.00000      0.37000     54.00000     -0.14000      125.06
4     33.00000      0.03000     21.00000      0.11000     45.00000      0.46000     57.00000     -1.00000      137.74
4     36.00000      0.20000     24.00000     -0.04000     48.00000      0.56000     60.00000     -1.76000      134.64
4     39.00000      0.35000     27.00000     -0.19000     51.00000      0.42000     63.00000     -2.58000      111.73
4     42.00000      0.37000     30.00000     -0.07000     54.00000     -0.14000     66.00000     -3.11000      103.00
4     45.00000      0.46000     33.00000      0.03000     57.00000     -1.00000     69.00000     -3.60000      92.800
4     48.00000      0.56000     36.00000      0.20000     60.00000     -1.76000     72.00000     -4.07000      86.844
4     51.00000      0.42000     39.00000      0.35000     63.00000     -2.58000     75.00000     -4.28000      81.272
4     54.00000     -0.14000     42.00000      0.37000     66.00000     -3.11000     78.00000     -4.35000      64.502
4     57.00000     -1.00000     45.00000      0.46000     69.00000     -3.60000     81.00000     -4.41000      55.421
4     60.00000     -1.76000     48.00000      0.56000     72.00000     -4.07000     84.00000     -4.47000      40.837
4     63.00000     -2.58000     51.00000      0.42000     75.00000     -4.28000     87.00000     -4.63000      31.309
4     66.00000     -3.11000     54.00000     -0.14000     78.00000     -4.35000     90.00000     -4.68000      28.959
4     69.00000     -3.60000     57.00000     -1.00000     81.00000     -4.41000     93.00000     -4.79000      26.262
4     72.00000     -4.07000     60.00000     -1.76000     84.00000     -4.47000     96.00000     -4.82000      25.410
4     75.00000     -4.28000     63.00000     -2.58000     87.00000     -4.63000     99.00000     -4.88000      23.325
4     78.00000     -4.35000     66.00000     -3.11000     90.00000     -4.68000    102.00000     -4.92000      21.554
4     81.00000     -4.41000     69.00000     -3.60000     93.00000     -4.79000    105.00000     -4.98000      18.953
4     84.00000     -4.47000     72.00000     -4.07000     96.00000     -4.82000    108.00000     -5.01000      17.302
4     87.00000     -4.63000     75.00000     -4.28000     99.00000     -4.88000    111.00000     -5.04000      18.940
4     90.00000     -4.68000     78.00000     -4.35000    102.00000     -4.92000    114.00000     -5.07000      19.672
4     93.00000     -4.79000     81.00000     -4.41000    105.00000     -4.98000    117.00000     -5.11000      21.136
4     96.00000     -4.82000     84.00000     -4.47000    108.00000     -5.01000    120.00000     -5.23000      20.596
4     99.00000     -4.88000     87.00000     -4.63000    111.00000     -5.04000    123.00000     -5.28000      18.947
4    102.00000     -4.92000     90.00000     -4.68000    114.00000     -5.07000    126.00000     -5.44000      19.791
4    105.00000     -4.98000     93.00000     -4.79000    117.00000     -5.11000    129.00000     -5.49000      20.030
4    108.00000     -5.01000     96.00000     -4.82000    120.00000     -5.23000    132.00000     -5.40000      20.403
4    111.00000     -5.04000     99.00000     -4.88000    123.00000     -5.28000    135.00000     -5.57000      23.126
4    114.00000     -5.07000    102.00000     -4.92000    126.00000     -5.44000    138.00000     -5.56000      23.369
4    117.00000     -5.11000    105.00000     -4.98000    129.00000     -5.49000    141.00000     -5.59000      22.705
4      3.00000     -0.05000      0.00000      0.00000     21.00000      0.11000     24.00000     -0.04000      84.886
4      6.00000     -0.10000      3.00000     -0.05000     24.00000     -0.04000     27.00000     -0.19000      105.68
4      9.00000     -0.13000      6.00000     -0.10000     27.00000     -0.19000     30.00000     -0.07000      154.03
4     12.00000     -0.05000      9.00000     -0.13000     30.00000     -0.07000     33.00000      0.03000      156.91
4     15.00000      0.05000     12.00000     -0.05000     33.00000      0.03000     36.00000      0.20000      117.18
4     18.00000      0.13000     15.00000      0.05000     36.00000      0.20000     39.00000      0.35000      88.806
4     21.00000      0.11000     18.00000      0.13000     39.00000      0.35000     42.00000      0.37000      83.651
4     24.00000     -0.04000     21.00000      0.11000     42.00000      0.37000     45.00000      0.46000      119.58
4     27.00000     -0.19000     24.00000     -0.04000     45.00000      0.46000     48.00000      0.56000      134.99
4     30.00000     -0.07000     27.00000     -0.19000     48.00000      0.56000     51.00000      0.42000      142.51
4     33.00000      0.03000     30.00000     -0.07000     51.00000      0.42000     54.00000     -0.14000      135.05
4     36.00000      0.20000     33.00000      0.03000     54.00000     -0.14000     57.00000     -1.00000      132.06
4     39.00000      0.35000     36.00000      0.20000     57.00000     -1.00000     60.00000     -1.76000      91.414
4     42.00000      0.37000     39.00000      0.35000     60.00000     -1.76000     63.00000     -2.58000      80.475
4     45.00000      0.46000     42.00000      0.37000     63.00000     -2.58000     66.00000     -3.11000      95.470
4     48.00000      0.56000     45.00000      0.46000     66.00000     -3.11000     69.00000     -3.60000      84.678
4     51.00000      0.42000     48.00000      0.56000     69.00000     -3.60000     72.00000     -4.07000      75.337
4     54.00000     -0.14000     51.00000      0.42000     72.00000     -4.07000     75.00000     -4.28000      44.290
4     57.00000     -1.00000     54.00000     -0.14000     75.00000     -4.28000     78.00000     -4.35000      40.506
4     60.00000     -1.76000     57.00000     -1.00000     78.00000     -4.35000     81.00000     -4.41000      32.416
4     63.00000     -2.58000     60.00000     -1.76000     81.00000     -4.41000     84.00000     -4.47000      24.470
4     66.00000     -3.11000     63.00000     -2.58000     84.00000     -4.47000     87.00000     -4.63000      27.845
4     69.00000     -3.60000     66.00000     -3.11000     87.00000     -4.63000     90.00000     -4.68000      24.565
4     72.00000     -4.07000     69.00000     -3.60000     90.00000     -4.68000     93.00000     -4.79000      27.142
4     75.00000     -4.28000     72.00000     -4.07000     93.00000     -4.79000     96.00000     -4.82000      19.725
4     78.00000     -4.35000     75.00000     -4.28000     96.00000     -4.82000     99.00000     -4.88000      15.426
4     81.00000     -4.41000     78.00000     -4.35000     99.00000     -4.88000    102.00000     -4.92000      18.157
4     84.00000     -4.47000     81.00000     -4.41000    102.00000     -4.92000    105.00000     -4.98000      16.321
4     87.00000     -4.63000     84.00000     -4.47000    105.00000     -4.98000    108.00000     -5.01000      18.570
4     90.00000     -4.68000     87.00000     -4.63000    108.00000     -5.01000    111.00000     -5.04000      21.600
4     93.00000     -4.79000     90.00000     -4.68000    111.00000     -5.04000    114.00000     -5.07000      23.929
4     96.00000     -4.82000     93.00000     -4.79000    114.00000     -5.07000    117.00000     -5.11000      18.608
4     99.00000     -4.88000     96.00000     -4.82000    117.00000     -5.11000    120.00000     -5.23000      15.916
4    102.00000     -4.92000     99.00000     -4.88000    120.00000     -5.23000    123.00000     -5.28000      17.720
4    105.00000     -4.98000    102.00000     -4.92000    123.00000     -5.28000    126.00000     -5.44000      21.400
4    108.00000     -5.01000    105.00000     -4.98000    126.00000     -5.44000    129.00000     -5.49000      21.912
4    111.00000     -5.04000    108.00000     -5.01000    129.00000     -5.49000    132.00000     -5.40000      23.165
4    114.00000     -5.07000    111.00000     -5.04000    132.00000     -5.40000    135.00000     -5.57000      22.434
4    117.00000     -5.11000    114.00000     -5.07000    135.00000     -5.57000    138.00000     -5.56000      18.787
4    120.00000     -5.23000    117.00000     -5.11000    138.00000     -5.56000    141.00000     -5.59000      17.966
4     12.00000     -0.05000      0.00000      0.00000     27.00000     -0.19000     39.00000      0.35000      149.00
4     15.00000      0.05000      3.00000     -0.05000     30.00000     -0.07000     42.00000      0.37000      142.79
4     18.00000      0.13000      6.00000     -0.10000     33.00000      0.03000     45.00000      0.46000      130.36
4     21.00000      0.11000      9.00000     -0.13000     36.00000      0.20000     48.00000      0.56000      108.34
4     24.00000     -0.04000     12.00000     -0.05000     39.00000      0.35000     51.00000      0.42000      114.53
4     27.00000     -0.19000     15.00000      0.05000     42.00000      0.37000     54.00000     -0.14000      125.26
4     30.00000     -0.07000     18.00000      0.13000     45.00000      0.46000     57.00000     -1.00000      132.93
4     33.00000      0.03000     21.00000      0.11000     48.00000      0.56000     60.00000     -1.76000      142.43
4     36.00000      0.20000     24.00000     -0.04000     51.00000      0.42000     63.00000     -2.58000      132.75
4     39.00000      0.35000     27.00000     -0.19000     54.00000     -0.14000     66.00000     -3.11000      122.00
4     42.00000      0.37000     30.00000     -0.07000     57.00000     -1.00000     69.00000     -3.60000      108.37
4     45.00000      0.46000     33.00000      0.03000     60.00000     -1.76000     72.00000     -4.07000      100.24
4     48.00000      0.56000     36.00000      0.20000     63.00000     -2.58000     75.00000     -4.28000      93.917
4     51.00000      0.42000     39.00000      0.35000     66.00000     -3.11000     78.00000     -4.35000      79.697
4     54.00000     -0.14000     42.00000      0.37000     69.00000     -3.60000     81.00000     -4.41000      62.918
4     57.00000     -1.00000     45.00000      0.46000     72.00000     -4.07000     84.00000     -4.47000      47.416
4     60.00000     -1.76000     48.00000      0.56000     75.00000     -4.28000     87.00000     -4.63000      36.658
4     63.00000     -2.58000     51.00000      0.42000     78.00000     -4.35000     90.00000     -4.68000      29.685
4     66.00000     -3.11000     54.00000     -0.14000     81.00000     -4.41000     93.00000     -4.79000      28.516
4     69.00000     -3.60000     57.00000     -1.00000     84.00000     -4.47000     96.00000     -4.82000      26.868
4     72.00000     -4.07000     60.00000     -1.76000     87.00000     -4.63000     99.00000     -4.88000      25.517
4     75.00000     -4.28000     63.00000     -2.58000     90.00000     -4.68000    102.00000     -4.92000      23.848
4     78.00000     -4.35000     66.00000     -3.11000     93.00000     -4.79000    105.00000     -4.98000      19.862
4     81.00000     -4.41000     69.00000     -3.60000     96.00000     -4.82000    108.00000     -5.01000      17.829
4     84.00000     -4.47000     72.00000     -4.07000     99.00000     -4.88000    111.00000     -5.04000      17.458
4     87.00000     -4.63000     75.00000     -4.28000    102.00000     -4.92000    114.00000     -5.07000      17.339
4     90.00000     -4.68000     78.00000     -4.35000    105.00000     -4.98000    117.00000     -5.11000      18.593
4     93.00000     -4.79000     81.00000     -4.41000    108.00000     -5.01000    120.00000     -5.23000      20.116
4     96.00000     -4.82000     84.00000     -4.47000    111.00000     -5.04000    123.00000     -5.28000      18.869
4     99.00000     -4.88000     87.00000     -4.63000    114.00000     -5.07000    126.00000     -5.44000      16.906
4    102.00000     -4.92000     90.00000     -4.68000    117.00000     -5.11000    129.00000     -5.49000      17.350
4    105.00000     -4.98000     93.00000     -4.79000    120.00000     -5.23000    132.00000     -5.40000      17.466
4    108.00000     -5.01000     96.00000     -4.82000    123.00000     -5.28000    135.00000     -5.57000      19.277
4    111.00000     -5.04000     99.00000     -4.88000    126.00000     -5.44000    138.00000     -5.56000      19.878
4    114.00000     -5.07000    102.00000     -4.92000    129.00000     -5.49000    141.00000     -5.59000      19.742
4     12.00000     -0.05000      0.00000      0.00000     30.00000     -0.07000     42.00000      0.37000      162.23
4     15.00000      0.05000      3.00000     -0.05000     33.00000      0.03000     45.00000      0.46000      150.74
4     18.00000      0.13000      6.00000     -0.10000     36.00000      0.20000     48.00000      0.56000      134.87
4     21.00000      0.11000      9.00000     -0.13000     39.00000      0.35000     51.00000      0.42000      123.20
4     24.00000     -0.04000     12.00000     -0.05000     42.00000      0.37000     54.00000     -0.14000      124.36
4     27.00000     -0.19000     15.00000      0.05000     45.00000      0.46000     57.00000     -1.00000      132.95
4     30.00000     -0.07000     18.00000      0.13000     48.00000      0.56000     60.00000     -1.76000      135.46
4     33.00000      0.03000     21.00000      0.11000     51.00000      0.42000     63.00000     -2.58000      137.79
4     36.00000      0.20000     24.00000     -0.04000     54.00000     -0.14000     66.00000     -3.11000      142.13
4     39.00000      0.35000     27.00000     -0.19000     57.00000     -1.00000     69.00000     -3.60000      126.43
4     42.00000      0.37000     30.00000     -0.07000     60.00000     -1.76000     72.00000     -4.07000      116.33
4     45.00000      0.46000     33.00000      0.03000     63.00000     -2.58000     75.00000     -4.28000      107.29
4     48.00000      0.56000     36.00000      0.20000     66.00000     -3.11000     78.00000     -4.35000      90.783
4     51.00000      0.42000     39.00000      0.35000     69.00000     -3.60000     81.00000     -4.41000      76.528
4     54.00000     -0.14000     42.00000      0.37000     72.00000     -4.07000     84.00000     -4.47000      54.293
4     57.00000     -1.00000     45.00000      0.46000     75.00000     -4.28000     87.00000     -4.63000      42.668
4     60.00000     -1.76000     48.00000      0.56000     78.00000     -4.35000     90.00000     -4.68000      34.616
4     63.00000     -2.58000     51.00000      0.42000     81.00000     -4.41000     93.00000     -4.79000      29.217
4     66.00000     -3.11000     54.00000     -0.14000     84.00000     -4.47000     96.00000     -4.82000      28.926
4     69.00000     -3.60000     57.00000     -1.00000     87.00000     -4.63000     99.00000     -4.88000      26.808
4     72.00000     -4.07000     60.00000     -1.76000     90.00000     -4.68000    102.00000     -4.92000      26.014
4     75.00000     -4.28000     63.00000     -2.58000     93.00000     -4.79000    105.00000     -4.98000      22.359
4     78.00000     -4.35000     66.00000     -3.11000     96.00000     -4.82000    108.00000     -5.01000      19.385
4     81.00000     -4.41000     69.00000     -3.60000     99.00000     -4.88000    111.00000     -5.04000      18.575
4     84.00000     -4.47000     72.00000     -4.07000    102.00000     -4.92000    114.00000     -5.07000      16.622
4     87.00000     -4.63000     75.00000     -4.28000    105.00000     -4.98000    117.00000     -5.11000      16.800
4     90.00000     -4.68000     78.00000     -4.35000    108.00000     -5.01000    120.00000     -5.23000      17.789
4     93.00000     -4.79000     81.00000     -4.41000    111.00000     -5.04000    123.00000     -5.28000      18.370
4     96.00000     -4.82000     84.00000     -4.47000    114.00000     -5.07000    126.00000     -5.44000      17.056
4     99.00000     -4.88000     87.00000     -4.63000    117.00000     -5.11000    129.00000     -5.49000      15.476
4    102.00000     -4.92000     90.00000     -4.68000    120.00000     -5.23000    132.00000     -5.40000      15.859
4    105.00000     -4.98000     93.00000     -4.79000    123.00000     -5.28000    135.00000     -5.57000      16.977
[truncated: 147,413 more chars]
