# Supplementary material for: Using integrated geophysics data set to delineate Phetchabun active fault in Thailand
Source: Data Brief. 2020 Apr 22;30:105608. doi: 10.1016/j.dib.2020.105608 (PMC7200228; doi:10.1016/j.dib.2020.105608)
Supplement: Supplementary file 1 [file mmc1.zip › ERT Location 1/3D ERT/Ban-Huana-3D Topo.data]

#ERTLab+
#version_number= 1.0.0
#date= 7/13/2018
!Electrodes input format

#elec_no_cable= 1

#elec_cable_col= 1

#elec_id_col= 2

#elec_x_col= 3

#elec_y_col= 4

#elec_z_col= 5

#elec_elev_col= 6

#elec_type_col= 7


!Data input format

#data_id_col= 1

#data_a_cable_col= 2

#data_a_elec_col= 3

#data_b_cable_col= 4

#data_b_elec_col= 5

#data_m_cable_col= 6

#data_m_elec_col= 7

#data_n_cable_col= 8

#data_n_elec_col= 9

#data_res_col= 10

#data_ip_wind_col= -1 

#data_i_curr_col= 11

#data_skip_col= 12

#data_std_res_col= -1

#data_std_ip_col= -1 

#data_calc_res_col= -1

#data_calc_ip_col= -1

#data_calc_std_res_col= -1

#data_calc_std_ip_col= -1

#data_appres= 1

#data_ip_scale= 1000


!Topography input format

#topo_x_col= 1

#topo_y_col= 2

#topo_z_col= 3


#elec_start
! 	Cable	ID	X(m)	Y(m)	Z(m)	Terr_Elev(m)	Elec_Type
	1	1    	0.00000     	0.00000     	-7.05000    	-7.05000    	2
	1	2    	5.00000     	0.00000     	-7.00000    	-7.00000    	2
	1	3    	10.00000    	0.00000     	-6.80000    	-6.80000    	2
	1	4    	15.00000    	0.00000     	-6.60000    	-6.60000    	2
	1	5    	20.00000    	0.00000     	-6.30000    	-6.30000    	2
	1	6    	25.00000    	0.00000     	-6.10000    	-6.10000    	2
	1	7    	30.00000    	0.00000     	-5.80000    	-5.80000    	2
	1	8    	35.00000    	0.00000     	-5.50000    	-5.50000    	2
	1	9    	40.00000    	0.00000     	-5.20000    	-5.20000    	2
	1	10   	45.00000    	0.00000     	-4.95000    	-4.95000    	2
	1	11   	50.00000    	0.00000     	-4.70000    	-4.70000    	2
	1	12   	55.00000    	0.00000     	-4.50000    	-4.50000    	2
	1	13   	60.00000    	0.00000     	-4.30000    	-4.30000    	2
	1	14   	65.00000    	0.00000     	-4.02000    	-4.02000    	2
	1	15   	70.00000    	0.00000     	-3.44000    	-3.44000    	2
	1	16   	75.00000    	0.00000     	-2.20000    	-2.20000    	2
	1	17   	80.00000    	0.00000     	-1.06000    	-1.06000    	2
	1	18   	85.00000    	0.00000     	-0.67000    	-0.67000    	2
	1	19   	90.00000    	0.00000     	-0.50000    	-0.50000    	2
	1	20   	95.00000    	0.00000     	-0.31000    	-0.31000    	2
	1	21   	100.00000   	0.00000     	-0.10000    	-0.10000    	2
	1	22   	105.00000   	0.00000     	0.00000     	0.00000     	2
	1	23   	110.00000   	0.00000     	0.10000     	0.10000     	2
	1	24   	115.00000   	0.00000     	0.32000     	0.32000     	2
	1	25   	115.00000   	5.00000     	0.32000     	0.32000     	2
	1	26   	110.00000   	5.00000     	0.51000     	0.51000     	2
	1	27   	105.00000   	5.00000     	0.20000     	0.20000     	2
	1	28   	100.00000   	5.00000     	0.25000     	0.25000     	2
	1	29   	95.00000    	5.00000     	0.20000     	0.20000     	2
	1	30   	90.00000    	5.00000     	-0.01000    	-0.01000    	2
	1	31   	85.00000    	5.00000     	-0.06000    	-0.06000    	2
	1	32   	80.00000    	5.00000     	-0.80000    	-0.80000    	2
	1	33   	75.00000    	5.00000     	-2.50000    	-2.50000    	2
	1	34   	70.00000    	5.00000     	-3.60000    	-3.60000    	2
	1	35   	65.00000    	5.00000     	-4.10000    	-4.10000    	2
	1	36   	60.00000    	5.00000     	-4.45000    	-4.45000    	2
	1	37   	55.00000    	5.00000     	-4.70000    	-4.70000    	2
	1	38   	50.00000    	5.00000     	-4.90000    	-4.90000    	2
	1	39   	45.00000    	5.00000     	-5.15000    	-5.15000    	2
	1	40   	40.00000    	5.00000     	-5.40000    	-5.40000    	2
	1	41   	35.00000    	5.00000     	-5.70000    	-5.70000    	2
	1	42   	30.00000    	5.00000     	-5.85000    	-5.85000    	2
	1	43   	25.00000    	5.00000     	-6.10000    	-6.10000    	2
	1	44   	20.00000    	5.00000     	-6.30000    	-6.30000    	2
	1	45   	15.00000    	5.00000     	-6.50000    	-6.50000    	2
	1	46   	10.00000    	5.00000     	-6.70000    	-6.70000    	2
	1	47   	5.00000     	5.00000     	-6.95000    	-6.95000    	2
	1	48   	0.00000     	5.00000     	-7.20000    	-7.20000    	2
	1	49   	0.00000     	10.00000    	-7.35000    	-7.35000    	2
	1	50   	5.00000     	10.00000    	-7.15000    	-7.15000    	2
	1	51   	10.00000    	10.00000    	-6.86000    	-6.86000    	2
	1	52   	15.00000    	10.00000    	-6.63000    	-6.63000    	2
	1	53   	20.00000    	10.00000    	-6.38000    	-6.38000    	2
	1	54   	25.00000    	10.00000    	-6.18000    	-6.18000    	2
	1	55   	30.00000    	10.00000    	-6.00000    	-6.00000    	2
	1	56   	35.00000    	10.00000    	-5.85000    	-5.85000    	2
	1	57   	40.00000    	10.00000    	-5.60000    	-5.60000    	2
	1	58   	45.00000    	10.00000    	-5.45000    	-5.45000    	2
	1	59   	50.00000    	10.00000    	-5.20000    	-5.20000    	2
	1	60   	55.00000    	10.00000    	-4.80000    	-4.80000    	2
	1	61   	60.00000    	10.00000    	-4.50000    	-4.50000    	2
	1	62   	65.00000    	10.00000    	-4.27000    	-4.27000    	2
	1	63   	70.00000    	10.00000    	-3.80000    	-3.80000    	2
	1	64   	75.00000    	10.00000    	-3.00000    	-3.00000    	2
	1	65   	80.00000    	10.00000    	-2.00000    	-2.00000    	2
	1	66   	85.00000    	10.00000    	-0.07000    	-0.07000    	2
	1	67   	90.00000    	10.00000    	0.20000     	0.20000     	2
	1	68   	95.00000    	10.00000    	0.50000     	0.50000     	2
	1	69   	100.00000   	10.00000    	0.60000     	0.60000     	2
	1	70   	105.00000   	10.00000    	0.71000     	0.71000     	2
	1	71   	110.00000   	10.00000    	0.72000     	0.72000     	2
	1	72   	115.00000   	10.00000    	0.75000     	0.75000     	2
	1	73   	115.00000   	15.00000    	0.75000     	0.75000     	2
	1	74   	110.00000   	15.00000    	1.25000     	1.25000     	2
	1	75   	105.00000   	15.00000    	1.20000     	1.20000     	2
	1	76   	100.00000   	15.00000    	1.02000     	1.02000     	2
	1	77   	95.00000    	15.00000    	0.88000     	0.88000     	2
	1	78   	90.00000    	15.00000    	0.39000     	0.39000     	2
	1	79   	85.00000    	15.00000    	-0.60000    	-0.60000    	2
	1	80   	80.00000    	15.00000    	-2.24000    	-2.24000    	2
	1	81   	75.00000    	15.00000    	-3.50000    	-3.50000    	2
	1	82   	70.00000    	15.00000    	-4.32000    	-4.32000    	2
	1	83   	65.00000    	15.00000    	-4.58000    	-4.58000    	2
	1	84   	60.00000    	15.00000    	-4.79000    	-4.79000    	2
	1	85   	55.00000    	15.00000    	-4.99000    	-4.99000    	2
	1	86   	50.00000    	15.00000    	-5.25000    	-5.25000    	2
	1	87   	45.00000    	15.00000    	-5.48000    	-5.48000    	2
	1	88   	40.00000    	15.00000    	-5.60000    	-5.60000    	2
	1	89   	35.00000    	15.00000    	-5.75000    	-5.75000    	2
	1	90   	30.00000    	15.00000    	-5.89000    	-5.89000    	2
	1	91   	25.00000    	15.00000    	-6.20000    	-6.20000    	2
	1	92   	20.00000    	15.00000    	-6.40000    	-6.40000    	2
	1	93   	15.00000    	15.00000    	-6.70000    	-6.70000    	2
	1	94   	10.00000    	15.00000    	-6.95000    	-6.95000    	2
	1	95   	5.00000     	15.00000    	-7.50000    	-7.50000    	2
	1	96   	0.00000     	15.00000    	-7.50000    	-7.50000    	2
	Rem_1	1    	0.00000     	-1500.00000 	0.00000     	0.00000     	-2
	Rem_1	2    	0.00000     	1500.00000  	0.00000     	0.00000     	-2
#elec_end
#data_start
! 	ID	Cable_A	Elec_A	Cable_B	Elec_B	Cable_M	Elec_M	Cable_N	Elec_N	V/I(ohm)	I(mA)	Skip
	1    	Rem_1	1    	1	1    	1	2    	Rem_1	2    	-0.73032100 	1046.628  	0
	2    	Rem_1	1    	1	1    	Rem_1	2    	1	3    	0.29049500  	1046.628  	0
	3    	Rem_1	1    	1	1    	1	3    	1	4    	-0.09941600 	1046.628  	0
	4    	Rem_1	1    	1	1    	1	4    	Rem_1	2    	-0.19106800 	1046.628  	0
	5    	Rem_1	1    	1	1    	Rem_1	2    	1	5    	0.15463400  	1046.628  	0
	6    	Rem_1	1    	1	1    	1	5    	1	6    	-0.02084100 	1046.628  	0
	7    	Rem_1	1    	1	1    	1	6    	Rem_1	2    	-0.13376400 	1046.628  	0
	8    	Rem_1	1    	1	1    	Rem_1	2    	1	7    	0.12072100  	1046.628  	0
	9    	Rem_1	1    	1	1    	1	7    	1	8    	-0.00836200 	1046.628  	0
	10   	Rem_1	1    	1	1    	1	8    	Rem_1	2    	-0.11231700 	1046.628  	0
	11   	Rem_1	1    	1	1    	1	9    	Rem_1	2    	-0.10599100 	1049.087  	0
	12   	Rem_1	1    	1	1    	Rem_1	2    	1	10   	0.10058400  	1049.087  	0
	13   	Rem_1	1    	1	1    	1	10   	1	11   	-0.00455300 	1049.087  	0
	14   	Rem_1	1    	1	1    	1	11   	Rem_1	2    	-0.09604100 	1049.087  	0
	15   	Rem_1	1    	1	1    	Rem_1	2    	1	48   	0.75655300  	1049.087  	0
	16   	Rem_1	1    	1	1    	1	48   	1	49   	-0.47485100 	1049.087  	0
	17   	Rem_1	1    	1	1    	1	49   	Rem_1	2    	-0.28151700 	1049.087  	0
	18   	Rem_1	1    	1	1    	Rem_1	2    	1	96   	0.18682300  	1049.087  	0
	19   	Rem_1	1    	1	1    	1	96   	1	47   	0.30367100  	1049.087  	0
	20   	Rem_1	1    	1	1    	1	47   	Rem_1	2    	-0.49045500 	1049.087  	0
	21   	Rem_1	1    	1	1    	1	50   	Rem_1	2    	-0.27250200 	1037.139  	0
	22   	Rem_1	1    	1	1    	Rem_1	2    	1	95   	0.19406500  	1037.139  	0
	23   	Rem_1	1    	1	1    	1	95   	1	46   	0.08567500  	1037.139  	0
	24   	Rem_1	1    	1	1    	1	46   	Rem_1	2    	-0.27974900 	1037.139  	0
	25   	Rem_1	1    	1	1    	Rem_1	2    	1	51   	0.22311100  	1037.139  	0
	26   	Rem_1	1    	1	1    	1	51   	1	94   	-0.04454900 	1037.139  	0
	27   	Rem_1	1    	1	1    	1	94   	Rem_1	2    	-0.17852100 	1037.139  	0
	28   	Rem_1	1    	1	1    	Rem_1	2    	1	45   	0.19123500  	1037.139  	0
	29   	Rem_1	1    	1	1    	1	45   	1	52   	-0.01493100 	1037.139  	0
	30   	Rem_1	1    	1	1    	1	52   	Rem_1	2    	-0.17623000 	1037.139  	0
	31   	Rem_1	1    	1	1    	1	93   	Rem_1	2    	-0.15434300 	1049.578  	0
	32   	Rem_1	1    	1	1    	Rem_1	2    	1	44   	0.15477000  	1049.578  	0
	33   	Rem_1	1    	1	1    	1	44   	1	53   	-0.00777100 	1049.578  	0
	34   	Rem_1	1    	1	1    	1	53   	Rem_1	2    	-0.14699500 	1049.578  	0
	35   	Rem_1	1    	1	1    	Rem_1	2    	1	92   	0.13588000  	1049.578  	0
	36   	Rem_1	1    	1	1    	1	92   	1	43   	-0.00175400 	1049.578  	0
	37   	Rem_1	1    	1	1    	1	43   	Rem_1	2    	-0.13410600 	1049.578  	0
	38   	Rem_1	1    	1	1    	Rem_1	2    	1	54   	0.12985100  	1049.578  	0
	39   	Rem_1	1    	1	1    	1	54   	1	91   	-0.00685500 	1049.578  	0
	40   	Rem_1	1    	1	1    	1	91   	Rem_1	2    	-0.12297400 	1049.578  	0
	41   	Rem_1	1    	1	1    	1	42   	Rem_1	2    	-0.12082100 	1048.670  	0
	42   	Rem_1	1    	1	1    	Rem_1	2    	1	55   	0.11727600  	1048.670  	0
	43   	Rem_1	1    	1	1    	1	55   	1	90   	-0.00440000 	1048.670  	0
	44   	Rem_1	1    	1	1    	1	90   	Rem_1	2    	-0.11287700 	1048.670  	0
	45   	Rem_1	1    	1	1    	Rem_1	2    	1	41   	0.11221700  	1048.670  	0
	46   	Rem_1	1    	1	1    	1	41   	1	56   	-0.00287100 	1048.670  	0
	47   	Rem_1	1    	1	1    	1	56   	Rem_1	2    	-0.10933800 	1048.670  	0
	48   	Rem_1	1    	1	1    	Rem_1	2    	1	89   	0.10627000  	1048.670  	0
	49   	Rem_1	1    	1	1    	1	40   	Rem_1	2    	-0.10588400 	1048.670  	0
	50   	Rem_1	1    	1	1    	1	57   	Rem_1	2    	-0.10368900 	1049.076  	0
	51   	Rem_1	1    	1	1    	Rem_1	2    	1	88   	0.10141800  	1049.076  	0
	52   	Rem_1	1    	1	1    	1	39   	Rem_1	2    	-0.10068900 	1049.076  	0
	53   	Rem_1	1    	1	1    	Rem_1	2    	1	58   	0.09933000  	1049.076  	0
	54   	Rem_1	1    	1	1    	1	58   	1	87   	-0.00174600 	1049.076  	0
	55   	Rem_1	1    	1	1    	1	87   	Rem_1	2    	-0.09756400 	1049.076  	0
	56   	Rem_1	1    	1	1    	Rem_1	2    	1	38   	0.09619200  	1049.076  	0
	57   	Rem_1	1    	1	1    	1	38   	1	59   	-0.00109700 	1049.076  	0
	58   	Rem_1	1    	1	1    	1	59   	Rem_1	2    	-0.09503500 	1049.076  	0
	59   	Rem_1	1    	1	1    	1	86   	Rem_1	2    	-0.09336100 	163.611   	0
	60   	Rem_1	1    	1	2    	1	3    	Rem_1	2    	-0.84506300 	1090.295  	0
	61   	Rem_1	1    	1	2    	Rem_1	2    	1	4    	0.31461400  	1090.295  	0
	62   	Rem_1	1    	1	2    	1	4    	1	5    	-0.09874700 	1090.295  	0
	63   	Rem_1	1    	1	2    	1	5    	Rem_1	2    	-0.21586700 	1090.295  	0
	64   	Rem_1	1    	1	2    	Rem_1	2    	1	6    	0.17240800  	1090.295  	0
	65   	Rem_1	1    	1	2    	1	6    	1	7    	-0.02375300 	1090.295  	0
	66   	Rem_1	1    	1	2    	1	7    	Rem_1	2    	-0.14863100 	1090.295  	0
	67   	Rem_1	1    	1	2    	Rem_1	2    	1	8    	0.13473000  	1090.295  	0
	68   	Rem_1	1    	1	2    	1	8    	1	9    	-0.00973600 	1090.295  	0
	69   	Rem_1	1    	1	2    	1	9    	Rem_1	2    	-0.12498200 	1090.295  	0
	70   	Rem_1	1    	1	2    	1	10   	Rem_1	2    	-0.11713300 	1090.400  	0
	71   	Rem_1	1    	1	2    	Rem_1	2    	1	11   	0.11098500  	1090.400  	0
	72   	Rem_1	1    	1	2    	1	11   	1	12   	-0.00550900 	1090.400  	0
	73   	Rem_1	1    	1	2    	1	12   	Rem_1	2    	-0.10546300 	1090.400  	0
	74   	Rem_1	1    	1	2    	Rem_1	2    	1	47   	0.73957200  	1090.400  	0
	75   	Rem_1	1    	1	2    	1	47   	1	50   	-0.44268500 	1090.400  	0
	76   	Rem_1	1    	1	2    	1	50   	Rem_1	2    	-0.29669300 	1090.400  	0
	77   	Rem_1	1    	1	2    	Rem_1	2    	1	95   	0.20266000  	1090.400  	0
	78   	Rem_1	1    	1	2    	1	95   	1	46   	0.35241700  	1090.400  	0
	79   	Rem_1	1    	1	2    	1	46   	Rem_1	2    	-0.55496200 	1090.400  	0
	80   	Rem_1	1    	1	2    	1	51   	Rem_1	2    	-0.29464100 	710.067   	0
	81   	Rem_1	1    	1	2    	Rem_1	2    	1	94   	0.20638700  	710.067   	0
	82   	Rem_1	1    	1	2    	1	94   	1	45   	0.09545200  	710.067   	0
	83   	Rem_1	1    	1	2    	1	45   	Rem_1	2    	-0.30186300 	710.067   	0
	84   	Rem_1	1    	1	2    	Rem_1	2    	1	52   	0.24019400  	710.067   	0
	85   	Rem_1	1    	1	2    	1	52   	1	93   	-0.05109800 	710.067   	0
	86   	Rem_1	1    	1	2    	1	93   	Rem_1	2    	-0.18905500 	710.067   	0
	87   	Rem_1	1    	1	2    	Rem_1	2    	1	44   	0.21289300  	710.067   	0
	88   	Rem_1	1    	1	2    	1	44   	1	53   	-0.02180400 	710.067   	0
	89   	Rem_1	1    	1	2    	1	53   	Rem_1	2    	-0.19103400 	710.067   	0
	90   	Rem_1	1    	1	2    	1	92   	Rem_1	2    	-0.16645300 	1089.932  	0
	91   	Rem_1	1    	1	2    	Rem_1	2    	1	43   	0.17179500  	1089.932  	0
	92   	Rem_1	1    	1	2    	1	43   	1	54   	-0.00948800 	1089.932  	0
	93   	Rem_1	1    	1	2    	1	54   	Rem_1	2    	-0.16231900 	1089.932  	0
	94   	Rem_1	1    	1	2    	Rem_1	2    	1	91   	0.14871800  	1089.932  	0
	95   	Rem_1	1    	1	2    	1	42   	Rem_1	2    	-0.14804700 	1089.932  	0
	96   	Rem_1	1    	1	2    	Rem_1	2    	1	55   	0.14165600  	1089.932  	0
	97   	Rem_1	1    	1	2    	1	55   	1	90   	-0.00782000 	1089.932  	0
	98   	Rem_1	1    	1	2    	1	90   	Rem_1	2    	-0.13378500 	1089.932  	0
	99   	Rem_1	1    	1	2    	1	41   	Rem_1	2    	-0.13379200 	1090.636  	0
	100  	Rem_1	1    	1	2    	Rem_1	2    	1	56   	0.12925200  	1090.636  	0
	101  	Rem_1	1    	1	2    	1	56   	1	89   	-0.00500600 	1090.636  	0
	102  	Rem_1	1    	1	2    	1	89   	Rem_1	2    	-0.12425100 	1090.636  	0
	103  	Rem_1	1    	1	2    	Rem_1	2    	1	40   	0.12416200  	1090.636  	0
	104  	Rem_1	1    	1	2    	1	57   	Rem_1	2    	-0.12089000 	1090.636  	0
	105  	Rem_1	1    	1	2    	Rem_1	2    	1	88   	0.11732200  	1090.636  	0
	106  	Rem_1	1    	1	2    	1	39   	Rem_1	2    	-0.11665700 	1090.636  	0
	107  	Rem_1	1    	1	2    	1	58   	Rem_1	2    	-0.11462400 	1091.405  	0
	108  	Rem_1	1    	1	2    	Rem_1	2    	1	87   	0.11206300  	1091.405  	0
	109  	Rem_1	1    	1	2    	1	38   	Rem_1	2    	-0.11058400 	1091.405  	0
	110  	Rem_1	1    	1	2    	Rem_1	2    	1	59   	0.10896300  	1091.405  	0
	111  	Rem_1	1    	1	2    	1	59   	1	86   	-0.00258700 	1091.405  	0
	112  	Rem_1	1    	1	2    	1	86   	Rem_1	2    	-0.10636800 	1091.405  	0
	113  	Rem_1	1    	1	2    	Rem_1	2    	1	37   	0.10513900  	1091.405  	0
	114  	Rem_1	1    	1	2    	1	37   	1	60   	-0.00131700 	1091.405  	0
	115  	Rem_1	1    	1	2    	1	60   	Rem_1	2    	-0.10380300 	1091.405  	0
	116  	Rem_1	1    	1	2    	1	85   	Rem_1	2    	-0.10182200 	149.298   	0
	117  	Rem_1	1    	1	3    	1	4    	Rem_1	2    	-0.73829500 	1063.597  	0
	118  	Rem_1	1    	1	3    	Rem_1	2    	1	5    	0.34561800  	1063.597  	0
	119  	Rem_1	1    	1	3    	1	5    	1	6    	-0.10795900 	1063.597  	0
	120  	Rem_1	1    	1	3    	1	6    	Rem_1	2    	-0.23764400 	1063.597  	0
	121  	Rem_1	1    	1	3    	Rem_1	2    	1	7    	0.18986700  	1063.597  	0
	122  	Rem_1	1    	1	3    	1	7    	1	8    	-0.02458000 	1063.597  	0
	123  	Rem_1	1    	1	3    	1	8    	Rem_1	2    	-0.16524800 	1063.597  	0
	124  	Rem_1	1    	1	3    	Rem_1	2    	1	9    	0.14950400  	1063.597  	0
	125  	Rem_1	1    	1	3    	1	9    	1	10   	-0.01165400 	1063.597  	0
	126  	Rem_1	1    	1	3    	1	10   	Rem_1	2    	-0.13778700 	1063.597  	0
	127  	Rem_1	1    	1	3    	1	11   	Rem_1	2    	-0.12920800 	1064.290  	0
	128  	Rem_1	1    	1	3    	Rem_1	2    	1	12   	0.12186200  	1064.290  	0
	129  	Rem_1	1    	1	3    	1	12   	1	13   	-0.00687500 	1064.290  	0
	130  	Rem_1	1    	1	3    	1	13   	Rem_1	2    	-0.11499200 	1064.290  	0
	131  	Rem_1	1    	1	3    	Rem_1	2    	1	46   	0.80885700  	1064.290  	0
	132  	Rem_1	1    	1	3    	1	46   	1	51   	-0.49180700 	1064.290  	0
	133  	Rem_1	1    	1	3    	1	51   	Rem_1	2    	-0.31694900 	1064.290  	0
	134  	Rem_1	1    	1	3    	Rem_1	2    	1	94   	0.21028400  	1064.290  	0
	135  	Rem_1	1    	1	3    	1	94   	1	45   	0.34928900  	1064.290  	0
	136  	Rem_1	1    	1	3    	1	45   	Rem_1	2    	-0.55952400 	1064.290  	0
	137  	Rem_1	1    	1	3    	1	52   	Rem_1	2    	-0.31766700 	636.369   	0
	138  	Rem_1	1    	1	3    	Rem_1	2    	1	93   	0.21888500  	636.369   	0
	139  	Rem_1	1    	1	3    	1	93   	1	44   	0.10804100  	636.369   	0
	140  	Rem_1	1    	1	3    	1	44   	Rem_1	2    	-0.32693600 	636.369   	0
	141  	Rem_1	1    	1	3    	Rem_1	2    	1	53   	0.25697400  	636.369   	0
	142  	Rem_1	1    	1	3    	1	53   	1	92   	-0.05488200 	636.369   	0
	143  	Rem_1	1    	1	3    	1	92   	Rem_1	2    	-0.20205500 	636.369   	0
	144  	Rem_1	1    	1	3    	Rem_1	2    	1	43   	0.23439000  	636.369   	0
	145  	Rem_1	1    	1	3    	1	43   	1	54   	-0.02425500 	636.369   	0
	146  	Rem_1	1    	1	3    	1	54   	Rem_1	2    	-0.21005600 	636.369   	0
	147  	Rem_1	1    	1	3    	1	91   	Rem_1	2    	-0.18159000 	1066.171  	0
	148  	Rem_1	1    	1	3    	Rem_1	2    	1	42   	0.18845600  	1066.171  	0
	149  	Rem_1	1    	1	3    	1	42   	1	55   	-0.01272400 	1066.171  	0
	150  	Rem_1	1    	1	3    	1	55   	Rem_1	2    	-0.17572700 	1066.171  	0
	151  	Rem_1	1    	1	3    	Rem_1	2    	1	90   	0.16091700  	1066.171  	0
	152  	Rem_1	1    	1	3    	1	41   	Rem_1	2    	-0.16373600 	1066.171  	0
	153  	Rem_1	1    	1	3    	Rem_1	2    	1	56   	0.15566400  	1066.171  	0
	154  	Rem_1	1    	1	3    	1	56   	1	89   	-0.00868000 	1066.171  	0
	155  	Rem_1	1    	1	3    	1	89   	Rem_1	2    	-0.14696900 	1066.171  	0
	156  	Rem_1	1    	1	3    	1	40   	Rem_1	2    	-0.14807300 	1067.243  	0
	157  	Rem_1	1    	1	3    	Rem_1	2    	1	57   	0.14282500  	1067.243  	0
	158  	Rem_1	1    	1	3    	1	57   	1	88   	-0.00570900 	1067.243  	0
	159  	Rem_1	1    	1	3    	1	88   	Rem_1	2    	-0.13711800 	1067.243  	0
	160  	Rem_1	1    	1	3    	Rem_1	2    	1	39   	0.13701700  	1067.243  	0
	161  	Rem_1	1    	1	3    	1	39   	1	58   	-0.00311600 	1067.243  	0
	162  	Rem_1	1    	1	3    	1	58   	Rem_1	2    	-0.13388900 	1067.243  	0
	163  	Rem_1	1    	1	3    	Rem_1	2    	1	87   	0.12988500  	1067.243  	0
	164  	Rem_1	1    	1	3    	1	38   	Rem_1	2    	-0.12846200 	1067.243  	0
	165  	Rem_1	1    	1	3    	1	59   	Rem_1	2    	-0.12604100 	1066.336  	0
	166  	Rem_1	1    	1	3    	Rem_1	2    	1	86   	0.12228700  	1066.336  	0
	167  	Rem_1	1    	1	3    	1	37   	Rem_1	2    	-0.12128800 	1066.336  	0
	168  	Rem_1	1    	1	3    	Rem_1	2    	1	60   	0.11928600  	1066.336  	0
	169  	Rem_1	1    	1	3    	1	60   	1	85   	-0.00306800 	1066.336  	0
	170  	Rem_1	1    	1	3    	1	85   	Rem_1	2    	-0.11620200 	1066.336  	0
	171  	Rem_1	1    	1	3    	Rem_1	2    	1	36   	0.11453600  	1066.336  	0
	172  	Rem_1	1    	1	3    	1	36   	1	61   	-0.00150000 	1066.336  	0
	173  	Rem_1	1    	1	3    	1	61   	Rem_1	2    	-0.11299200 	1066.336  	0
	174  	Rem_1	1    	1	3    	1	84   	Rem_1	2    	-0.11104900 	135.718   	0
	175  	Rem_1	1    	1	4    	1	5    	Rem_1	2    	-0.71284200 	1033.375  	0
	176  	Rem_1	1    	1	4    	Rem_1	2    	1	6    	0.34896800  	1033.375  	0
	177  	Rem_1	1    	1	4    	1	6    	1	7    	-0.10286600 	1033.375  	0
	178  	Rem_1	1    	1	4    	1	7    	Rem_1	2    	-0.24609300 	1033.375  	0
	179  	Rem_1	1    	1	4    	Rem_1	2    	1	8    	0.20215500  	1033.375  	0
	180  	Rem_1	1    	1	4    	1	8    	1	9    	-0.02522200 	1033.375  	0
	181  	Rem_1	1    	1	4    	1	9    	Rem_1	2    	-0.17690600 	1033.375  	0
	182  	Rem_1	1    	1	4    	Rem_1	2    	1	10   	0.15984800  	1033.375  	0
	183  	Rem_1	1    	1	4    	1	10   	1	11   	-0.01172400 	1033.375  	0
	184  	Rem_1	1    	1	4    	1	11   	Rem_1	2    	-0.14807700 	1033.375  	0
	185  	Rem_1	1    	1	4    	1	12   	Rem_1	2    	-0.13853400 	1036.573  	0
	186  	Rem_1	1    	1	4    	Rem_1	2    	1	13   	0.12989400  	1036.573  	0
	187  	Rem_1	1    	1	4    	1	13   	1	14   	-0.00682000 	1036.573  	0
	188  	Rem_1	1    	1	4    	1	14   	Rem_1	2    	-0.12307600 	1036.573  	0
	189  	Rem_1	1    	1	4    	Rem_1	2    	1	45   	0.69807100  	1036.573  	0
	190  	Rem_1	1    	1	4    	1	45   	1	52   	-0.37066100 	1036.573  	0
	191  	Rem_1	1    	1	4    	1	52   	Rem_1	2    	-0.32730100 	1036.573  	0
	192  	Rem_1	1    	1	4    	Rem_1	2    	1	93   	0.22259600  	1036.573  	0
	193  	Rem_1	1    	1	4    	1	93   	1	44   	0.29801000  	1036.573  	0
	194  	Rem_1	1    	1	4    	1	44   	Rem_1	2    	-0.52055900 	1036.573  	0
	195  	Rem_1	1    	1	4    	1	53   	Rem_1	2    	-0.31672200 	586.113   	0
	196  	Rem_1	1    	1	4    	Rem_1	2    	1	92   	0.22543400  	586.113   	0
	197  	Rem_1	1    	1	4    	1	92   	1	43   	0.10467400  	586.113   	0
	198  	Rem_1	1    	1	4    	1	43   	Rem_1	2    	-0.33012300 	586.113   	0
	199  	Rem_1	1    	1	4    	Rem_1	2    	1	54   	0.26590800  	586.113   	0
	200  	Rem_1	1    	1	4    	1	54   	1	91   	-0.05308400 	586.113   	0
	201  	Rem_1	1    	1	4    	1	91   	Rem_1	2    	-0.21277700 	586.113   	0
	202  	Rem_1	1    	1	4    	Rem_1	2    	1	42   	0.24184400  	586.113   	0
	203  	Rem_1	1    	1	4    	1	42   	1	55   	-0.02605200 	586.113   	0
	204  	Rem_1	1    	1	4    	1	55   	Rem_1	2    	-0.21571800 	586.113   	0
	205  	Rem_1	1    	1	4    	1	90   	Rem_1	2    	-0.18912200 	1041.129  	0
	206  	Rem_1	1    	1	4    	Rem_1	2    	1	41   	0.19952200  	1041.129  	0
	207  	Rem_1	1    	1	4    	1	41   	1	56   	-0.01412300 	1041.129  	0
	208  	Rem_1	1    	1	4    	1	56   	Rem_1	2    	-0.18539700 	1041.129  	0
	209  	Rem_1	1    	1	4    	Rem_1	2    	1	89   	0.17088300  	1041.129  	0
	210  	Rem_1	1    	1	4    	1	40   	Rem_1	2    	-0.17480400 	1041.129  	0
	211  	Rem_1	1    	1	4    	Rem_1	2    	1	57   	0.16636500  	1041.129  	0
	212  	Rem_1	1    	1	4    	1	57   	1	88   	-0.00882500 	1041.129  	0
	213  	Rem_1	1    	1	4    	1	88   	Rem_1	2    	-0.15750800 	1041.129  	0
	214  	Rem_1	1    	1	4    	1	39   	Rem_1	2    	-0.15854900 	1043.776  	0
	215  	Rem_1	1    	1	4    	Rem_1	2    	1	58   	0.15392100  	1043.776  	0
	216  	Rem_1	1    	1	4    	1	58   	1	87   	-0.00588300 	1043.776  	0
	217  	Rem_1	1    	1	4    	1	87   	Rem_1	2    	-0.14803800 	1043.776  	0
	218  	Rem_1	1    	1	4    	Rem_1	2    	1	38   	0.14707000  	1043.776  	0
	219  	Rem_1	1    	1	4    	1	38   	1	59   	-0.00354600 	1043.776  	0
	220  	Rem_1	1    	1	4    	1	59   	Rem_1	2    	-0.14350700 	1043.776  	0
	221  	Rem_1	1    	1	4    	Rem_1	2    	1	86   	0.13819700  	1043.776  	0
	222  	Rem_1	1    	1	4    	1	37   	Rem_1	2    	-0.13770000 	1043.776  	0
	223  	Rem_1	1    	1	4    	1	60   	Rem_1	2    	-0.13474900 	1045.560  	0
	224  	Rem_1	1    	1	4    	Rem_1	2    	1	85   	0.13052400  	1045.560  	0
	225  	Rem_1	1    	1	4    	1	36   	Rem_1	2    	-0.12915100 	1045.560  	0
	226  	Rem_1	1    	1	4    	Rem_1	2    	1	61   	0.12702000  	1045.560  	0
	227  	Rem_1	1    	1	4    	1	61   	1	84   	-0.00288900 	1045.560  	0
	228  	Rem_1	1    	1	4    	1	84   	Rem_1	2    	-0.12410700 	1045.560  	0
	229  	Rem_1	1    	1	4    	Rem_1	2    	1	35   	0.12235600  	1045.560  	0
	230  	Rem_1	1    	1	4    	1	35   	1	62   	-0.00157800 	1045.560  	0
	231  	Rem_1	1    	1	4    	1	62   	Rem_1	2    	-0.12075300 	1045.560  	0
	232  	Rem_1	1    	1	4    	1	83   	Rem_1	2    	-0.11892500 	125.820   	0
	233  	Rem_1	1    	1	5    	1	6    	Rem_1	2    	-0.71194900 	1030.008  	0
	234  	Rem_1	1    	1	5    	Rem_1	2    	1	7    	0.34994500  	1030.008  	0
	235  	Rem_1	1    	1	5    	1	7    	1	8    	-0.09497800 	1030.008  	0
	236  	Rem_1	1    	1	5    	1	8    	Rem_1	2    	-0.25497500 	1030.008  	0
	237  	Rem_1	1    	1	5    	Rem_1	2    	1	9    	0.21054900  	1030.008  	0
	238  	Rem_1	1    	1	5    	1	9    	1	10   	-0.02615600 	1030.008  	0
	239  	Rem_1	1    	1	5    	1	10   	Rem_1	2    	-0.18438200 	1030.008  	0
	240  	Rem_1	1    	1	5    	Rem_1	2    	1	11   	0.16819800  	1030.008  	0
	242  	Rem_1	1    	1	5    	1	12   	Rem_1	2    	-0.15576100 	1030.008  	0
	243  	Rem_1	1    	1	5    	1	13   	Rem_1	2    	-0.14501400 	1033.342  	0
	244  	Rem_1	1    	1	5    	Rem_1	2    	1	14   	0.13677900  	1033.342  	0
	245  	Rem_1	1    	1	5    	1	14   	1	15   	-0.00922000 	1033.342  	0
	246  	Rem_1	1    	1	5    	1	15   	Rem_1	2    	-0.12755800 	1033.342  	0
	247  	Rem_1	1    	1	5    	Rem_1	2    	1	44   	0.68157800  	1033.342  	0
	248  	Rem_1	1    	1	5    	1	44   	1	53   	-0.34890200 	1033.342  	0
	249  	Rem_1	1    	1	5    	1	53   	Rem_1	2    	-0.33258000 	1033.342  	0
	250  	Rem_1	1    	1	5    	Rem_1	2    	1	92   	0.22958800  	1033.342  	0
	251  	Rem_1	1    	1	5    	1	92   	1	43   	0.30089600  	1033.342  	0
	252  	Rem_1	1    	1	5    	1	43   	Rem_1	2    	-0.53039700 	1033.342  	0
	253  	Rem_1	1    	1	5    	1	54   	Rem_1	2    	-0.32350000 	561.833   	0
	254  	Rem_1	1    	1	5    	Rem_1	2    	1	91   	0.23644900  	561.833   	0
	255  	Rem_1	1    	1	5    	1	91   	1	42   	0.09510400  	561.833   	0
	256  	Rem_1	1    	1	5    	1	42   	Rem_1	2    	-0.33155700 	561.833   	0
	257  	Rem_1	1    	1	5    	Rem_1	2    	1	55   	0.26682900  	561.833   	0
	258  	Rem_1	1    	1	5    	1	55   	1	90   	-0.04846200 	561.833   	0
	259  	Rem_1	1    	1	5    	1	90   	Rem_1	2    	-0.21833300 	561.833   	0
	260  	Rem_1	1    	1	5    	Rem_1	2    	1	41   	0.24973700  	561.833   	0
	261  	Rem_1	1    	1	5    	1	41   	1	56   	-0.02762500 	561.833   	0
	262  	Rem_1	1    	1	5    	1	56   	Rem_1	2    	-0.22203000 	561.833   	0
	263  	Rem_1	1    	1	5    	1	89   	Rem_1	2    	-0.19681500 	1033.599  	0
	264  	Rem_1	1    	1	5    	Rem_1	2    	1	40   	0.20727400  	1033.599  	0
	265  	Rem_1	1    	1	5    	1	40   	1	57   	-0.01394600 	1033.599  	0
	266  	Rem_1	1    	1	5    	1	57   	Rem_1	2    	-0.19333800 	1033.599  	0
	267  	Rem_1	1    	1	5    	Rem_1	2    	1	88   	0.17944900  	1033.599  	0
	268  	Rem_1	1    	1	5    	1	39   	Rem_1	2    	-0.18260600 	1033.599  	0
	269  	Rem_1	1    	1	5    	Rem_1	2    	1	58   	0.17568200  	1033.599  	0
	270  	Rem_1	1    	1	5    	1	58   	1	87   	-0.00858200 	1033.599  	0
	271  	Rem_1	1    	1	5    	1	87   	Rem_1	2    	-0.16703300 	1033.599  	0
	272  	Rem_1	1    	1	5    	1	38   	Rem_1	2    	-0.16673900 	1034.057  	0
	273  	Rem_1	1    	1	5    	Rem_1	2    	1	59   	0.16188400  	1034.057  	0
	274  	Rem_1	1    	1	5    	1	59   	1	86   	-0.00725100 	1034.057  	0
	275  	Rem_1	1    	1	5    	1	86   	Rem_1	2    	-0.15463300 	1034.057  	0
	276  	Rem_1	1    	1	5    	Rem_1	2    	1	37   	0.15460700  	1034.057  	0
	277  	Rem_1	1    	1	5    	1	37   	1	60   	-0.00389000 	1034.057  	0
	278  	Rem_1	1    	1	5    	1	60   	Rem_1	2    	-0.15071100 	1034.057  	0
	279  	Rem_1	1    	1	5    	Rem_1	2    	1	85   	0.14499600  	1034.057  	0
	280  	Rem_1	1    	1	5    	1	36   	Rem_1	2    	-0.14394300 	1034.057  	0
	281  	Rem_1	1    	1	5    	1	61   	Rem_1	2    	-0.14108400 	1032.326  	0
	282  	Rem_1	1    	1	5    	Rem_1	2    	1	84   	0.13721800  	1032.326  	0
	283  	Rem_1	1    	1	5    	1	35   	Rem_1	2    	-0.13580100 	1032.326  	0
	284  	Rem_1	1    	1	5    	Rem_1	2    	1	62   	0.13363700  	1032.326  	0
	285  	Rem_1	1    	1	5    	1	62   	1	83   	-0.00260900 	1032.326  	0
	286  	Rem_1	1    	1	5    	1	83   	Rem_1	2    	-0.13101800 	1032.326  	0
	287  	Rem_1	1    	1	5    	Rem_1	2    	1	34   	0.12712700  	1032.326  	0
	288  	Rem_1	1    	1	5    	1	34   	1	63   	-0.00127500 	1032.326  	0
	289  	Rem_1	1    	1	5    	1	63   	Rem_1	2    	-0.12582300 	1032.326  	0
	290  	Rem_1	1    	1	5    	1	82   	Rem_1	2    	-0.12459900 	120.550   	0
	291  	Rem_1	1    	1	6    	1	7    	Rem_1	2    	-0.74856700 	1002.938  	0
	292  	Rem_1	1    	1	6    	Rem_1	2    	1	8    	0.37348500  	1002.938  	0
	293  	Rem_1	1    	1	6    	1	8    	1	9    	-0.10543900 	1002.938  	0
	294  	Rem_1	1    	1	6    	1	9    	Rem_1	2    	-0.26803700 	1002.938  	0
	295  	Rem_1	1    	1	6    	Rem_1	2    	1	10   	0.21978700  	1002.938  	0
	297  	Rem_1	1    	1	6    	1	11   	Rem_1	2    	-0.19498700 	1002.938  	0
	298  	Rem_1	1    	1	6    	Rem_1	2    	1	12   	0.17797800  	1002.938  	0
	300  	Rem_1	1    	1	6    	1	13   	Rem_1	2    	-0.16395600 	1002.938  	0
	301  	Rem_1	1    	1	6    	1	14   	Rem_1	2    	-0.15368000 	1004.034  	0
	302  	Rem_1	1    	1	6    	Rem_1	2    	1	15   	0.14248800  	1004.034  	0
	303  	Rem_1	1    	1	6    	1	15   	1	16   	-0.01104700 	1004.034  	0
	304  	Rem_1	1    	1	6    	1	16   	Rem_1	2    	-0.13143600 	1004.034  	0
	305  	Rem_1	1    	1	6    	Rem_1	2    	1	43   	0.72481600  	1004.034  	0
	306  	Rem_1	1    	1	6    	1	43   	1	54   	-0.38242000 	1004.034  	0
	307  	Rem_1	1    	1	6    	1	54   	Rem_1	2    	-0.34229500 	1004.034  	0
	308  	Rem_1	1    	1	6    	Rem_1	2    	1	91   	0.24279000  	1004.034  	0
	309  	Rem_1	1    	1	6    	1	91   	1	42   	0.30125900  	1004.034  	0
	310  	Rem_1	1    	1	6    	1	42   	Rem_1	2    	-0.54398900 	1004.034  	0
	311  	Rem_1	1    	1	6    	1	55   	Rem_1	2    	-0.32964800 	533.896   	0
	312  	Rem_1	1    	1	6    	Rem_1	2    	1	90   	0.24536100  	533.896   	0
	313  	Rem_1	1    	1	6    	1	90   	1	41   	0.10696000  	533.896   	0
	314  	Rem_1	1    	1	6    	1	41   	Rem_1	2    	-0.35235500 	533.896   	0
	315  	Rem_1	1    	1	6    	Rem_1	2    	1	56   	0.27761600  	533.896   	0
	316  	Rem_1	1    	1	6    	1	56   	1	89   	-0.04912800 	533.896   	0
	317  	Rem_1	1    	1	6    	1	89   	Rem_1	2    	-0.22847100 	533.896   	0
	318  	Rem_1	1    	1	6    	Rem_1	2    	1	40   	0.26133400  	533.896   	0
	319  	Rem_1	1    	1	6    	1	40   	1	57   	-0.02899900 	533.896   	0
	320  	Rem_1	1    	1	6    	1	57   	Rem_1	2    	-0.23225500 	533.896   	0
	321  	Rem_1	1    	1	6    	1	88   	Rem_1	2    	-0.20736300 	1005.081  	0
	322  	Rem_1	1    	1	6    	Rem_1	2    	1	39   	0.21697800  	1005.081  	0
	323  	Rem_1	1    	1	6    	1	39   	1	58   	-0.01175400 	1005.081  	0
	324  	Rem_1	1    	1	6    	1	58   	Rem_1	2    	-0.20523800 	1005.081  	0
	325  	Rem_1	1    	1	6    	Rem_1	2    	1	87   	0.19140800  	1005.081  	0
	326  	Rem_1	1    	1	6    	1	38   	Rem_1	2    	-0.19295100 	1005.081  	0
	327  	Rem_1	1    	1	6    	Rem_1	2    	1	59   	0.18564900  	1005.081  	0
	328  	Rem_1	1    	1	6    	1	59   	1	86   	-0.01053900 	1005.081  	0
	329  	Rem_1	1    	1	6    	1	86   	Rem_1	2    	-0.17502300 	1005.081  	0
	330  	Rem_1	1    	1	6    	1	37   	Rem_1	2    	-0.17625300 	1003.946  	0
	331  	Rem_1	1    	1	6    	Rem_1	2    	1	60   	0.17078500  	1003.946  	0
	332  	Rem_1	1    	1	6    	1	60   	1	85   	-0.00796900 	1003.946  	0
	334  	Rem_1	1    	1	6    	Rem_1	2    	1	36   	0.16257100  	1003.946  	0
	335  	Rem_1	1    	1	6    	1	36   	1	61   	-0.00397200 	1003.946  	0
	336  	Rem_1	1    	1	6    	1	61   	Rem_1	2    	-0.15859200 	1003.946  	0
	337  	Rem_1	1    	1	6    	Rem_1	2    	1	84   	0.15309200  	1003.946  	0
	338  	Rem_1	1    	1	6    	1	35   	Rem_1	2    	-0.15227200 	1003.946  	0
	339  	Rem_1	1    	1	6    	1	62   	Rem_1	2    	-0.14923200 	1004.854  	0
	340  	Rem_1	1    	1	6    	Rem_1	2    	1	83   	0.14563200  	1004.854  	0
	341  	Rem_1	1    	1	6    	1	83   	1	34   	-0.00386400 	1004.854  	0
	342  	Rem_1	1    	1	6    	1	34   	Rem_1	2    	-0.14177300 	1004.854  	0
	343  	Rem_1	1    	1	6    	Rem_1	2    	1	63   	0.13991800  	1004.854  	0
	344  	Rem_1	1    	1	6    	1	63   	1	82   	-0.00211700 	1004.854  	0
	345  	Rem_1	1    	1	6    	1	82   	Rem_1	2    	-0.13779300 	1004.854  	0
	346  	Rem_1	1    	1	6    	Rem_1	2    	1	33   	0.13080200  	1004.854  	0
	347  	Rem_1	1    	1	6    	1	33   	1	64   	-0.00064500 	1004.854  	0
	348  	Rem_1	1    	1	6    	1	64   	Rem_1	2    	-0.13012400 	1004.854  	0
	349  	Rem_1	1    	1	6    	1	81   	Rem_1	2    	-0.12913900 	116.387   	0
	350  	Rem_1	1    	1	7    	1	8    	Rem_1	2    	-0.90788200 	1119.112  	0
	351  	Rem_1	1    	1	7    	Rem_1	2    	1	9    	0.41760900  	1119.112  	0
	352  	Rem_1	1    	1	7    	1	9    	1	10   	-0.13293400 	1119.112  	0
	353  	Rem_1	1    	1	7    	1	10   	Rem_1	2    	-0.28465800 	1119.112  	0
	354  	Rem_1	1    	1	7    	Rem_1	2    	1	11   	0.23605600  	1119.112  	0
	356  	Rem_1	1    	1	7    	1	12   	Rem_1	2    	-0.20960600 	1119.112  	0
	357  	Rem_1	1    	1	7    	Rem_1	2    	1	13   	0.19001700  	1119.112  	0
	359  	Rem_1	1    	1	7    	1	14   	Rem_1	2    	-0.17639900 	1119.112  	0
	360  	Rem_1	1    	1	7    	1	15   	Rem_1	2    	-0.16217800 	1118.192  	0
	361  	Rem_1	1    	1	7    	Rem_1	2    	1	16   	0.14852100  	1118.192  	0
	362  	Rem_1	1    	1	7    	1	16   	1	17   	-0.00999000 	1118.192  	0
	363  	Rem_1	1    	1	7    	1	17   	Rem_1	2    	-0.13853300 	1118.192  	0
	364  	Rem_1	1    	1	7    	Rem_1	2    	1	42   	0.85120800  	1118.192  	0
	365  	Rem_1	1    	1	7    	1	42   	1	55   	-0.48381900 	1118.192  	0
	366  	Rem_1	1    	1	7    	1	55   	Rem_1	2    	-0.36727100 	1118.192  	0
	367  	Rem_1	1    	1	7    	Rem_1	2    	1	90   	0.25915400  	1118.192  	0
	368  	Rem_1	1    	1	7    	1	90   	1	41   	0.40013000  	1118.192  	0
	369  	Rem_1	1    	1	7    	1	41   	Rem_1	2    	-0.65919800 	1118.192  	0
	370  	Rem_1	1    	1	7    	1	56   	Rem_1	2    	-0.36242500 	581.064   	0
	371  	Rem_1	1    	1	7    	Rem_1	2    	1	89   	0.26279800  	581.064   	0
	372  	Rem_1	1    	1	7    	1	89   	1	40   	0.12615500  	581.064   	0
	373  	Rem_1	1    	1	7    	1	40   	Rem_1	2    	-0.38897800 	581.064   	0
	374  	Rem_1	1    	1	7    	Rem_1	2    	1	57   	0.29842000  	581.064   	0
	375  	Rem_1	1    	1	7    	1	57   	1	88   	-0.05340800 	581.064   	0
	376  	Rem_1	1    	1	7    	1	88   	Rem_1	2    	-0.24496200 	581.064   	0
	377  	Rem_1	1    	1	7    	Rem_1	2    	1	39   	0.27816500  	581.064   	0
	378  	Rem_1	1    	1	7    	1	39   	1	58   	-0.02662300 	581.064   	0
	379  	Rem_1	1    	1	7    	1	58   	Rem_1	2    	-0.25145600 	581.064   	0
	380  	Rem_1	1    	1	7    	1	87   	Rem_1	2    	-0.22493300 	1118.779  	0
	381  	Rem_1	1    	1	7    	Rem_1	2    	1	38   	0.23289700  	1118.779  	0
	382  	Rem_1	1    	1	7    	1	38   	1	59   	-0.01262300 	1118.779  	0
	383  	Rem_1	1    	1	7    	1	59   	Rem_1	2    	-0.22026600 	1118.779  	0
	384  	Rem_1	1    	1	7    	Rem_1	2    	1	86   	0.20300000  	1118.779  	0
	385  	Rem_1	1    	1	7    	1	37   	Rem_1	2    	-0.20696200 	1118.779  	0
	386  	Rem_1	1    	1	7    	Rem_1	2    	1	60   	0.19840600  	1118.779  	0
	387  	Rem_1	1    	1	7    	1	60   	1	85   	-0.01208800 	1118.779  	0
	388  	Rem_1	1    	1	7    	1	85   	Rem_1	2    	-0.18625400 	1118.779  	0
	389  	Rem_1	1    	1	7    	1	36   	Rem_1	2    	-0.18780000 	1114.876  	0
	390  	Rem_1	1    	1	7    	Rem_1	2    	1	61   	0.18198300  	1114.876  	0
	391  	Rem_1	1    	1	7    	1	61   	1	84   	-0.00812300 	1114.876  	0
	392  	Rem_1	1    	1	7    	1	84   	Rem_1	2    	-0.17385200 	1114.876  	0
	393  	Rem_1	1    	1	7    	Rem_1	2    	1	35   	0.17441500  	1114.876  	0
	394  	Rem_1	1    	1	7    	1	35   	1	62   	-0.00437200 	1114.876  	0
	395  	Rem_1	1    	1	7    	1	62   	Rem_1	2    	-0.17003800 	1114.876  	0
	396  	Rem_1	1    	1	7    	Rem_1	2    	1	83   	0.16464300  	1114.876  	0
	398  	Rem_1	1    	1	7    	1	34   	Rem_1	2    	-0.16106000 	1114.876  	0
	399  	Rem_1	1    	1	7    	1	63   	Rem_1	2    	-0.15830300 	1113.926  	0
	400  	Rem_1	1    	1	7    	Rem_1	2    	1	82   	0.15510200  	1113.926  	0
	401  	Rem_1	1    	1	7    	1	82   	1	33   	-0.00753100 	1113.926  	0
	402  	Rem_1	1    	1	7    	1	33   	Rem_1	2    	-0.14756800 	1113.926  	0
	403  	Rem_1	1    	1	7    	Rem_1	2    	1	64   	0.14641200  	1113.926  	0
	405  	Rem_1	1    	1	7    	1	81   	Rem_1	2    	-0.14471300 	1113.926  	0
	406  	Rem_1	1    	1	7    	Rem_1	2    	1	32   	0.13730600  	1113.926  	0
	407  	Rem_1	1    	1	7    	1	32   	1	65   	-0.00115300 	1113.926  	0
	408  	Rem_1	1    	1	7    	1	65   	Rem_1	2    	-0.13610500 	1113.926  	0
	409  	Rem_1	1    	1	7    	1	80   	Rem_1	2    	-0.13393200 	111.556   	0
	410  	Rem_1	1    	1	8    	1	9    	Rem_1	2    	-0.99460600 	809.159   	0
	411  	Rem_1	1    	1	8    	Rem_1	2    	1	10   	0.43733100  	809.159   	0
	412  	Rem_1	1    	1	8    	1	10   	1	11   	-0.12971200 	809.159   	0
	413  	Rem_1	1    	1	8    	1	11   	Rem_1	2    	-0.30761500 	809.159   	0
	414  	Rem_1	1    	1	8    	Rem_1	2    	1	12   	0.25798700  	809.159   	0
	416  	Rem_1	1    	1	8    	1	13   	Rem_1	2    	-0.22739300 	809.159   	0
	417  	Rem_1	1    	1	8    	Rem_1	2    	1	14   	0.20822800  	809.159   	0
	418  	Rem_1	1    	1	8    	1	14   	1	15   	-0.01905600 	809.159   	0
	419  	Rem_1	1    	1	8    	1	15   	Rem_1	2    	-0.18912900 	809.159   	0
	420  	Rem_1	1    	1	8    	1	16   	Rem_1	2    	-0.17144700 	1031.306  	0
	421  	Rem_1	1    	1	8    	Rem_1	2    	1	17   	0.15889300  	1031.306  	0
	422  	Rem_1	1    	1	8    	1	17   	1	18   	-0.01483700 	1031.306  	0
	423  	Rem_1	1    	1	8    	1	18   	Rem_1	2    	-0.14405200 	1031.306  	0
	424  	Rem_1	1    	1	8    	Rem_1	2    	1	41   	0.98219800  	1031.306  	0
	425  	Rem_1	1    	1	8    	1	41   	1	56   	-0.57755100 	1031.306  	0
	426  	Rem_1	1    	1	8    	1	56   	Rem_1	2    	-0.40448700 	1031.306  	0
	427  	Rem_1	1    	1	8    	Rem_1	2    	1	89   	0.27833000  	1031.306  	0
	428  	Rem_1	1    	1	8    	1	89   	1	40   	0.42661100  	1031.306  	0
	429  	Rem_1	1    	1	8    	1	40   	Rem_1	2    	-0.70485800 	1031.306  	0
	430  	Rem_1	1    	1	8    	1	57   	Rem_1	2    	-0.38417600 	549.273   	0
	431  	Rem_1	1    	1	8    	Rem_1	2    	1	88   	0.28163800  	549.273   	0
	432  	Rem_1	1    	1	8    	1	88   	1	39   	0.12268800  	549.273   	0
	433  	Rem_1	1    	1	8    	1	39   	Rem_1	2    	-0.40434600 	549.273   	0
	434  	Rem_1	1    	1	8    	Rem_1	2    	1	58   	0.32227000  	549.273   	0
	435  	Rem_1	1    	1	8    	1	58   	1	87   	-0.05563100 	549.273   	0
	436  	Rem_1	1    	1	8    	1	87   	Rem_1	2    	-0.26657900 	549.273   	0
	437  	Rem_1	1    	1	8    	Rem_1	2    	1	38   	0.30010400  	549.273   	0
	438  	Rem_1	1    	1	8    	1	38   	1	59   	-0.02793800 	549.273   	0
	439  	Rem_1	1    	1	8    	1	59   	Rem_1	2    	-0.27205100 	549.273   	0
	440  	Rem_1	1    	1	8    	1	86   	Rem_1	2    	-0.23991000 	1038.744  	0
	441  	Rem_1	1    	1	8    	Rem_1	2    	1	37   	0.25329400  	1038.744  	0
	442  	Rem_1	1    	1	8    	1	37   	1	60   	-0.01532800 	1038.744  	0
	443  	Rem_1	1    	1	8    	1	60   	Rem_1	2    	-0.23795700 	1038.744  	0
	444  	Rem_1	1    	1	8    	Rem_1	2    	1	85   	0.21768600  	1038.744  	0
	445  	Rem_1	1    	1	8    	1	36   	Rem_1	2    	-0.22385100 	1038.744  	0
	446  	Rem_1	1    	1	8    	Rem_1	2    	1	61   	0.21432900  	1038.744  	0
	447  	Rem_1	1    	1	8    	1	61   	1	84   	-0.01307200 	1038.744  	0
	448  	Rem_1	1    	1	8    	1	84   	Rem_1	2    	-0.20118300 	1038.744  	0
	449  	Rem_1	1    	1	8    	1	35   	Rem_1	2    	-0.20507700 	1037.946  	0
	450  	Rem_1	1    	1	8    	Rem_1	2    	1	62   	0.19826800  	1037.946  	0
	451  	Rem_1	1    	1	8    	1	62   	1	83   	-0.00841900 	1037.946  	0
	452  	Rem_1	1    	1	8    	1	83   	Rem_1	2    	-0.18984700 	1037.946  	0
	453  	Rem_1	1    	1	8    	Rem_1	2    	1	34   	0.18747800  	1037.946  	0
	454  	Rem_1	1    	1	8    	1	34   	1	63   	-0.00433500 	1037.946  	0
	455  	Rem_1	1    	1	8    	1	63   	Rem_1	2    	-0.18311900 	1037.946  	0
	456  	Rem_1	1    	1	8    	Rem_1	2    	1	82   	0.17788700  	1037.946  	0
	457  	Rem_1	1    	1	8    	1	82   	1	33   	-0.00789600 	1037.946  	0
	458  	Rem_1	1    	1	8    	1	33   	Rem_1	2    	-0.16995600 	1037.946  	0
	459  	Rem_1	1    	1	8    	1	64   	Rem_1	2    	-0.16794000 	1038.042  	0
	460  	Rem_1	1    	1	8    	Rem_1	2    	1	81   	0.16519000  	1038.042  	0
	461  	Rem_1	1    	1	8    	1	81   	1	32   	-0.00807800 	1038.042  	0
	462  	Rem_1	1    	1	8    	1	32   	Rem_1	2    	-0.15711800 	1038.042  	0
	463  	Rem_1	1    	1	8    	Rem_1	2    	1	65   	0.15523300  	1038.042  	0
	464  	Rem_1	1    	1	8    	1	65   	1	80   	-0.00329000 	1038.042  	0
	465  	Rem_1	1    	1	8    	1	80   	Rem_1	2    	-0.15194300 	1038.042  	0
	466  	Rem_1	1    	1	8    	Rem_1	2    	1	31   	0.14672500  	1038.042  	0
	467  	Rem_1	1    	1	8    	1	31   	1	66   	-0.00153700 	1038.042  	0
	468  	Rem_1	1    	1	8    	1	66   	Rem_1	2    	-0.14518500 	1038.042  	0
	469  	Rem_1	1    	1	8    	1	79   	Rem_1	2    	-0.14264000 	104.902   	0
	470  	Rem_1	1    	1	9    	1	10   	Rem_1	2    	-1.00142500 	632.804   	0
	471  	Rem_1	1    	1	9    	Rem_1	2    	1	11   	0.46735300  	632.804   	0
	472  	Rem_1	1    	1	9    	1	11   	1	12   	-0.12268000 	632.804   	0
	473  	Rem_1	1    	1	9    	1	12   	Rem_1	2    	-0.34467000 	632.804   	0
	474  	Rem_1	1    	1	9    	Rem_1	2    	1	13   	0.28777300  	632.804   	0
	476  	Rem_1	1    	1	9    	1	14   	Rem_1	2    	-0.25764300 	632.804   	0
	477  	Rem_1	1    	1	9    	Rem_1	2    	1	15   	0.23001900  	632.804   	0
	478  	Rem_1	1    	1	9    	1	15   	1	16   	-0.02456200 	632.804   	0
	479  	Rem_1	1    	1	9    	1	16   	Rem_1	2    	-0.20538700 	632.804   	0
	480  	Rem_1	1    	1	9    	1	17   	Rem_1	2    	-0.18850500 	948.208   	0
	481  	Rem_1	1    	1	9    	Rem_1	2    	1	18   	0.16925300  	948.208   	0
	482  	Rem_1	1    	1	9    	1	18   	1	19   	-0.01629200 	948.208   	0
	483  	Rem_1	1    	1	9    	1	19   	Rem_1	2    	-0.15295300 	948.208   	0
	484  	Rem_1	1    	1	9    	Rem_1	2    	1	40   	0.96058700  	948.208   	0
	485  	Rem_1	1    	1	9    	1	40   	1	57   	-0.54980300 	948.208   	0
	486  	Rem_1	1    	1	9    	1	57   	Rem_1	2    	-0.41063400 	948.208   	0
	487  	Rem_1	1    	1	9    	Rem_1	2    	1	88   	0.29316000  	948.208   	0
	488  	Rem_1	1    	1	9    	1	88   	1	39   	0.39332500  	948.208   	0
	489  	Rem_1	1    	1	9    	1	39   	Rem_1	2    	-0.68640500 	948.208   	0
	490  	Rem_1	1    	1	9    	1	58   	Rem_1	2    	-0.40445100 	454.554   	0
	491  	Rem_1	1    	1	9    	Rem_1	2    	1	87   	0.30200700  	454.554   	0
	492  	Rem_1	1    	1	9    	1	87   	1	38   	0.12893900  	454.554   	0
	493  	Rem_1	1    	1	9    	1	38   	Rem_1	2    	-0.43097900 	454.554   	0
	494  	Rem_1	1    	1	9    	Rem_1	2    	1	59   	0.34908900  	454.554   	0
	495  	Rem_1	1    	1	9    	1	59   	1	86   	-0.06460700 	454.554   	0
	496  	Rem_1	1    	1	9    	1	86   	Rem_1	2    	-0.28443400 	454.554   	0
	497  	Rem_1	1    	1	9    	Rem_1	2    	1	37   	0.33186400  	454.554   	0
	498  	Rem_1	1    	1	9    	1	37   	1	60   	-0.03426400 	454.554   	0
	499  	Rem_1	1    	1	9    	1	60   	Rem_1	2    	-0.29752300 	454.554   	0
	500  	Rem_1	1    	1	9    	1	85   	Rem_1	2    	-0.25914900 	1100.949  	0
	501  	Rem_1	1    	1	9    	Rem_1	2    	1	36   	0.28039300  	1100.949  	0
	502  	Rem_1	1    	1	9    	1	36   	1	61   	-0.01804400 	1100.949  	0
	503  	Rem_1	1    	1	9    	1	61   	Rem_1	2    	-0.26234200 	1100.949  	0
	504  	Rem_1	1    	1	9    	Rem_1	2    	1	84   	0.23868400  	1100.949  	0
	505  	Rem_1	1    	1	9    	1	35   	Rem_1	2    	-0.25178300 	1100.949  	0
	506  	Rem_1	1    	1	9    	Rem_1	2    	1	62   	0.23951300  	1100.949  	0
	507  	Rem_1	1    	1	9    	1	62   	1	83   	-0.01468400 	1100.949  	0
	508  	Rem_1	1    	1	9    	1	83   	Rem_1	2    	-0.22475800 	1100.949  	0
	509  	Rem_1	1    	1	9    	1	34   	Rem_1	2    	-0.22660100 	1096.610  	0
	510  	Rem_1	1    	1	9    	Rem_1	2    	1	63   	0.21903100  	1096.610  	0
	511  	Rem_1	1    	1	9    	1	63   	1	82   	-0.00924700 	1096.610  	0
	512  	Rem_1	1    	1	9    	1	82   	Rem_1	2    	-0.20977400 	1096.610  	0
	513  	Rem_1	1    	1	9    	Rem_1	2    	1	33   	0.20275600  	1096.610  	0
	514  	Rem_1	1    	1	9    	1	33   	1	64   	-0.00382200 	1096.610  	0
	515  	Rem_1	1    	1	9    	1	64   	Rem_1	2    	-0.19891700 	1096.610  	0
	516  	Rem_1	1    	1	9    	Rem_1	2    	1	81   	0.19388700  	1096.610  	0
	517  	Rem_1	1    	1	9    	1	81   	1	32   	-0.00829400 	1096.610  	0
	518  	Rem_1	1    	1	9    	1	32   	Rem_1	2    	-0.18557000 	1096.610  	0
	519  	Rem_1	1    	1	9    	1	65   	Rem_1	2    	-0.18225000 	1096.033  	0
	520  	Rem_1	1    	1	9    	Rem_1	2    	1	80   	0.17702500  	1096.033  	0
	522  	Rem_1	1    	1	9    	1	31   	Rem_1	2    	-0.17223900 	1096.033  	0
	523  	Rem_1	1    	1	9    	Rem_1	2    	1	66   	0.16964200  	1096.033  	0
	524  	Rem_1	1    	1	9    	1	66   	1	79   	-0.00432300 	1096.033  	0
	525  	Rem_1	1    	1	9    	1	79   	Rem_1	2    	-0.16527600 	1096.033  	0
	526  	Rem_1	1    	1	9    	Rem_1	2    	1	30   	0.15546400  	1096.033  	0
	527  	Rem_1	1    	1	9    	1	67   	Rem_1	2    	-0.15545300 	1096.033  	0
	528  	Rem_1	1    	1	9    	1	78   	Rem_1	2    	-0.15472200 	97.533    	0
	529  	Rem_1	1    	1	10   	1	11   	Rem_1	2    	-1.04360400 	637.467   	0
	530  	Rem_1	1    	1	10   	Rem_1	2    	1	12   	0.53720400  	637.467   	0
	531  	Rem_1	1    	1	10   	1	12   	1	13   	-0.14000000 	637.467   	0
	532  	Rem_1	1    	1	10   	1	13   	Rem_1	2    	-0.39718100 	637.467   	0
	533  	Rem_1	1    	1	10   	Rem_1	2    	1	14   	0.34189300  	637.467   	0
	534  	Rem_1	1    	1	10   	1	14   	1	15   	-0.04456200 	637.467   	0
	535  	Rem_1	1    	1	10   	1	15   	Rem_1	2    	-0.29728200 	637.467   	0
	536  	Rem_1	1    	1	10   	Rem_1	2    	1	16   	0.25996600  	637.467   	0
	537  	Rem_1	1    	1	10   	1	16   	1	17   	-0.02433700 	637.467   	0
	538  	Rem_1	1    	1	10   	1	17   	Rem_1	2    	-0.23555400 	637.467   	0
	539  	Rem_1	1    	1	10   	1	18   	Rem_1	2    	-0.20851500 	803.034   	0
	540  	Rem_1	1    	1	10   	Rem_1	2    	1	19   	0.18636300  	803.034   	0
	541  	Rem_1	1    	1	10   	1	19   	1	20   	-0.01919800 	803.034   	0
	542  	Rem_1	1    	1	10   	1	20   	Rem_1	2    	-0.16715500 	803.034   	0
	543  	Rem_1	1    	1	10   	Rem_1	2    	1	39   	0.94313100  	803.034   	0
	544  	Rem_1	1    	1	10   	1	39   	1	58   	-0.50729800 	803.034   	0
	545  	Rem_1	1    	1	10   	1	58   	Rem_1	2    	-0.43569400 	803.034   	0
	546  	Rem_1	1    	1	10   	Rem_1	2    	1	87   	0.31333200  	803.034   	0
	547  	Rem_1	1    	1	10   	1	87   	1	38   	0.40517700  	803.034   	0
	548  	Rem_1	1    	1	10   	1	38   	Rem_1	2    	-0.71842900 	803.034   	0
	549  	Rem_1	1    	1	10   	1	59   	Rem_1	2    	-0.44384200 	385.815   	0
	550  	Rem_1	1    	1	10   	Rem_1	2    	1	86   	0.32772300  	385.815   	0
	551  	Rem_1	1    	1	10   	1	86   	1	37   	0.15795300  	385.815   	0
	552  	Rem_1	1    	1	10   	1	37   	Rem_1	2    	-0.48573200 	385.815   	0
	553  	Rem_1	1    	1	10   	Rem_1	2    	1	60   	0.39027800  	385.815   	0
	554  	Rem_1	1    	1	10   	1	60   	1	85   	-0.07699900 	385.815   	0
	555  	Rem_1	1    	1	10   	1	85   	Rem_1	2    	-0.31321900 	385.815   	0
	556  	Rem_1	1    	1	10   	Rem_1	2    	1	36   	0.37919100  	385.815   	0
	557  	Rem_1	1    	1	10   	1	36   	1	61   	-0.04015400 	385.815   	0
	558  	Rem_1	1    	1	10   	1	61   	Rem_1	2    	-0.33897200 	385.815   	0
	559  	Rem_1	1    	1	10   	1	84   	Rem_1	2    	-0.29165900 	986.156   	0
	560  	Rem_1	1    	1	10   	Rem_1	2    	1	35   	0.32973100  	986.156   	0
	561  	Rem_1	1    	1	10   	1	35   	1	62   	-0.02462000 	986.156   	0
	562  	Rem_1	1    	1	10   	1	62   	Rem_1	2    	-0.30509300 	986.156   	0
	563  	Rem_1	1    	1	10   	Rem_1	2    	1	83   	0.27694200  	986.156   	0
	564  	Rem_1	1    	1	10   	1	34   	Rem_1	2    	-0.29037600 	986.156   	0
	565  	Rem_1	1    	1	10   	Rem_1	2    	1	63   	0.27554700  	986.156   	0
	566  	Rem_1	1    	1	10   	1	63   	1	82   	-0.01771500 	986.156   	0
	567  	Rem_1	1    	1	10   	1	82   	Rem_1	2    	-0.25776100 	986.156   	0
	568  	Rem_1	1    	1	10   	1	33   	Rem_1	2    	-0.25469800 	979.682   	0
	569  	Rem_1	1    	1	10   	Rem_1	2    	1	64   	0.24715600  	979.682   	0
	570  	Rem_1	1    	1	10   	1	64   	1	81   	-0.00954300 	979.682   	0
	571  	Rem_1	1    	1	10   	1	81   	Rem_1	2    	-0.23760700 	979.682   	0
	572  	Rem_1	1    	1	10   	Rem_1	2    	1	32   	0.23024100  	979.682   	0
	573  	Rem_1	1    	1	10   	1	32   	1	65   	-0.00606600 	979.682   	0
	574  	Rem_1	1    	1	10   	1	65   	Rem_1	2    	-0.22414500 	979.682   	0
	575  	Rem_1	1    	1	10   	Rem_1	2    	1	80   	0.21505500  	979.682   	0
	577  	Rem_1	1    	1	10   	1	31   	Rem_1	2    	-0.21169000 	979.682   	0
	578  	Rem_1	1    	1	10   	1	66   	Rem_1	2    	-0.20710100 	977.427   	0
	579  	Rem_1	1    	1	10   	Rem_1	2    	1	79   	0.19983000  	977.427   	0
	580  	Rem_1	1    	1	10   	1	79   	1	30   	-0.01080800 	977.427   	0
	581  	Rem_1	1    	1	10   	1	30   	Rem_1	2    	-0.18903000 	977.427   	0
	582  	Rem_1	1    	1	10   	Rem_1	2    	1	67   	0.18810200  	977.427   	0
	584  	Rem_1	1    	1	10   	1	78   	Rem_1	2    	-0.18602400 	977.427   	0
	585  	Rem_1	1    	1	10   	Rem_1	2    	1	29   	0.17118000  	977.427   	0
	586  	Rem_1	1    	1	10   	1	68   	Rem_1	2    	-0.17255400 	977.427   	0
	587  	Rem_1	1    	1	10   	1	77   	Rem_1	2    	-0.17052700 	88.064    	0
	588  	Rem_1	1    	1	11   	1	12   	Rem_1	2    	-1.09397700 	407.007   	0
	589  	Rem_1	1    	1	11   	Rem_1	2    	1	13   	0.58523400  	407.007   	0
	591  	Rem_1	1    	1	11   	1	14   	Rem_1	2    	-0.46942600 	407.007   	0
	592  	Rem_1	1    	1	11   	Rem_1	2    	1	15   	0.39418400  	407.007   	0
	593  	Rem_1	1    	1	11   	1	15   	1	16   	-0.05814700 	407.007   	0
	594  	Rem_1	1    	1	11   	1	16   	Rem_1	2    	-0.33600700 	407.007   	0
	595  	Rem_1	1    	1	11   	Rem_1	2    	1	17   	0.29993900  	407.007   	0
	596  	Rem_1	1    	1	11   	1	17   	1	18   	-0.03855500 	407.007   	0
	597  	Rem_1	1    	1	11   	1	18   	Rem_1	2    	-0.26132500 	407.007   	0
	598  	Rem_1	1    	1	11   	1	19   	Rem_1	2    	-0.23033800 	724.797   	0
	599  	Rem_1	1    	1	11   	Rem_1	2    	1	20   	0.20436900  	724.797   	0
	600  	Rem_1	1    	1	11   	1	20   	1	21   	-0.02160800 	724.797   	0
	601  	Rem_1	1    	1	11   	1	21   	Rem_1	2    	-0.18276700 	724.797   	0
	602  	Rem_1	1    	1	11   	Rem_1	2    	1	38   	0.95914300  	724.797   	0
	603  	Rem_1	1    	1	11   	1	38   	1	59   	-0.47557700 	724.797   	0
	604  	Rem_1	1    	1	11   	1	59   	Rem_1	2    	-0.48344800 	724.797   	0
	605  	Rem_1	1    	1	11   	Rem_1	2    	1	86   	0.34795200  	724.797   	0
	606  	Rem_1	1    	1	11   	1	86   	1	37   	0.42088900  	724.797   	0
	607  	Rem_1	1    	1	11   	1	37   	Rem_1	2    	-0.76874700 	724.797   	0
	608  	Rem_1	1    	1	11   	1	60   	Rem_1	2    	-0.49549300 	319.859   	0
	609  	Rem_1	1    	1	11   	Rem_1	2    	1	85   	0.36411100  	319.859   	0
	610  	Rem_1	1    	1	11   	1	85   	1	36   	0.17265800  	319.859   	0
	611  	Rem_1	1    	1	11   	1	36   	Rem_1	2    	-0.53679400 	319.859   	0
	612  	Rem_1	1    	1	11   	Rem_1	2    	1	61   	0.44368600  	319.859   	0
	613  	Rem_1	1    	1	11   	1	61   	1	84   	-0.08970600 	319.859   	0
	614  	Rem_1	1    	1	11   	1	84   	Rem_1	2    	-0.35391500 	319.859   	0
	615  	Rem_1	1    	1	11   	Rem_1	2    	1	35   	0.44489700  	319.859   	0
	616  	Rem_1	1    	1	11   	1	35   	1	62   	-0.04897100 	319.859   	0
	617  	Rem_1	1    	1	11   	1	62   	Rem_1	2    	-0.39578100 	319.859   	0
	618  	Rem_1	1    	1	11   	1	83   	Rem_1	2    	-0.34309000 	1084.833  	0
	619  	Rem_1	1    	1	11   	Rem_1	2    	1	34   	0.38092200  	1084.833  	0
	620  	Rem_1	1    	1	11   	1	34   	1	63   	-0.02768000 	1084.833  	0
	621  	Rem_1	1    	1	11   	1	63   	Rem_1	2    	-0.35322300 	1084.833  	0
	622  	Rem_1	1    	1	11   	Rem_1	2    	1	82   	0.32074600  	1084.833  	0
	623  	Rem_1	1    	1	11   	1	33   	Rem_1	2    	-0.32664700 	1084.833  	0
	624  	Rem_1	1    	1	11   	Rem_1	2    	1	64   	0.31257600  	1084.833  	0
	625  	Rem_1	1    	1	11   	1	64   	1	81   	-0.01719400 	1084.833  	0
	626  	Rem_1	1    	1	11   	1	81   	Rem_1	2    	-0.29531500 	1084.833  	0
	627  	Rem_1	1    	1	11   	1	32   	Rem_1	2    	-0.29073100 	1081.071  	0
	628  	Rem_1	1    	1	11   	Rem_1	2    	1	65   	0.28029800  	1081.071  	0
	629  	Rem_1	1    	1	11   	1	65   	1	80   	-0.01508400 	1081.071  	0
	630  	Rem_1	1    	1	11   	1	80   	Rem_1	2    	-0.26520700 	1081.071  	0
	631  	Rem_1	1    	1	11   	Rem_1	2    	1	31   	0.26483800  	1081.071  	0
	632  	Rem_1	1    	1	11   	1	31   	1	66   	-0.00771800 	1081.071  	0
	633  	Rem_1	1    	1	11   	1	66   	Rem_1	2    	-0.25707800 	1081.071  	0
	634  	Rem_1	1    	1	11   	Rem_1	2    	1	79   	0.24518400  	1081.071  	0
	635  	Rem_1	1    	1	11   	1	79   	1	30   	-0.01183900 	1081.071  	0
	636  	Rem_1	1    	1	11   	1	30   	Rem_1	2    	-0.23326300 	1081.071  	0
	637  	Rem_1	1    	1	11   	1	67   	Rem_1	2    	-0.23092600 	1079.499  	0
	638  	Rem_1	1    	1	11   	Rem_1	2    	1	78   	0.22697300  	1079.499  	0
	639  	Rem_1	1    	1	11   	1	78   	1	29   	-0.01759500 	1079.499  	0
	640  	Rem_1	1    	1	11   	1	29   	Rem_1	2    	-0.20935500 	1079.499  	0
	641  	Rem_1	1    	1	11   	Rem_1	2    	1	68   	0.21036600  	1079.499  	0
	642  	Rem_1	1    	1	11   	1	68   	1	77   	-0.00399700 	1079.499  	0
	643  	Rem_1	1    	1	11   	1	77   	Rem_1	2    	-0.20638600 	1079.499  	0
	644  	Rem_1	1    	1	11   	Rem_1	2    	1	28   	0.18578600  	1079.499  	0
	645  	Rem_1	1    	1	11   	1	69   	Rem_1	2    	-0.18907400 	1079.499  	0
	646  	Rem_1	1    	1	11   	1	76   	Rem_1	2    	-0.18899100 	81.193    	0
	647  	Rem_1	1    	1	12   	1	13   	Rem_1	2    	-1.10957200 	358.377   	0
	648  	Rem_1	1    	1	12   	Rem_1	2    	1	14   	0.68752500  	358.377   	0
	649  	Rem_1	1    	1	12   	1	14   	1	15   	-0.14534300 	358.377   	0
	650  	Rem_1	1    	1	12   	1	15   	Rem_1	2    	-0.54217700 	358.377   	0
	651  	Rem_1	1    	1	12   	Rem_1	2    	1	16   	0.44594200  	358.377   	0
	652  	Rem_1	1    	1	12   	1	16   	1	17   	-0.05537300 	358.377   	0
	653  	Rem_1	1    	1	12   	1	17   	Rem_1	2    	-0.39052000 	358.377   	0
	654  	Rem_1	1    	1	12   	Rem_1	2    	1	18   	0.33382600  	358.377   	0
	655  	Rem_1	1    	1	12   	1	18   	1	19   	-0.04392900 	358.377   	0
	656  	Rem_1	1    	1	12   	1	19   	Rem_1	2    	-0.28979700 	358.377   	0
	657  	Rem_1	1    	1	12   	1	20   	Rem_1	2    	-0.25353400 	674.576   	0
	658  	Rem_1	1    	1	12   	Rem_1	2    	1	21   	0.22428400  	674.576   	0
	660  	Rem_1	1    	1	12   	1	22   	Rem_1	2    	-0.20102200 	674.576   	0
	661  	Rem_1	1    	1	12   	Rem_1	2    	1	37   	1.06945400  	674.576   	0
	662  	Rem_1	1    	1	12   	1	37   	1	60   	-0.51706300 	674.576   	0
	663  	Rem_1	1    	1	12   	1	60   	Rem_1	2    	-0.55222100 	674.576   	0
	664  	Rem_1	1    	1	12   	Rem_1	2    	1	85   	0.39512700  	674.576   	0
	665  	Rem_1	1    	1	12   	1	85   	1	36   	0.44790200  	674.576   	0
	666  	Rem_1	1    	1	12   	1	36   	Rem_1	2    	-0.84294200 	674.576   	0
	667  	Rem_1	1    	1	12   	1	61   	Rem_1	2    	-0.57420400 	287.392   	0
	668  	Rem_1	1    	1	12   	Rem_1	2    	1	84   	0.41621100  	287.392   	0
	669  	Rem_1	1    	1	12   	1	84   	1	35   	0.21242300  	287.392   	0
	670  	Rem_1	1    	1	12   	1	35   	Rem_1	2    	-0.62864200 	287.392   	0
	671  	Rem_1	1    	1	12   	Rem_1	2    	1	62   	0.52103600  	287.392   	0
	672  	Rem_1	1    	1	12   	1	62   	1	83   	-0.09660900 	287.392   	0
	673  	Rem_1	1    	1	12   	1	83   	Rem_1	2    	-0.42431500 	287.392   	0
	674  	Rem_1	1    	1	12   	Rem_1	2    	1	34   	0.51668500  	287.392   	0
	675  	Rem_1	1    	1	12   	1	34   	1	63   	-0.05411600 	287.392   	0
	676  	Rem_1	1    	1	12   	1	63   	Rem_1	2    	-0.46236000 	287.392   	0
	677  	Rem_1	1    	1	12   	1	82   	Rem_1	2    	-0.40248600 	1012.913  	0
	678  	Rem_1	1    	1	12   	Rem_1	2    	1	33   	0.42995000  	1012.913  	0
	679  	Rem_1	1    	1	12   	1	33   	1	64   	-0.02607900 	1012.913  	0
	680  	Rem_1	1    	1	12   	1	64   	Rem_1	2    	-0.40381700 	1012.913  	0
	681  	Rem_1	1    	1	12   	Rem_1	2    	1	81   	0.37294200  	1012.913  	0
	682  	Rem_1	1    	1	12   	1	32   	Rem_1	2    	-0.37569100 	1012.913  	0
	683  	Rem_1	1    	1	12   	Rem_1	2    	1	65   	0.35747000  	1012.913  	0
	684  	Rem_1	1    	1	12   	1	65   	1	80   	-0.02509300 	1012.913  	0
	685  	Rem_1	1    	1	12   	1	80   	Rem_1	2    	-0.33226100 	1012.913  	0
	686  	Rem_1	1    	1	12   	1	31   	Rem_1	2    	-0.33780700 	1012.899  	0
	687  	Rem_1	1    	1	12   	Rem_1	2    	1	66   	0.32512500  	1012.899  	0
	688  	Rem_1	1    	1	12   	1	66   	1	79   	-0.01921700 	1012.899  	0
	689  	Rem_1	1    	1	12   	1	79   	Rem_1	2    	-0.30590800 	1012.899  	0
	690  	Rem_1	1    	1	12   	Rem_1	2    	1	30   	0.29328600  	1012.899  	0
	691  	Rem_1	1    	1	12   	1	30   	1	67   	-0.00468700 	1012.899  	0
	692  	Rem_1	1    	1	12   	1	67   	Rem_1	2    	-0.28857100 	1012.899  	0
	693  	Rem_1	1    	1	12   	Rem_1	2    	1	78   	0.28136400  	1012.899  	0
	694  	Rem_1	1    	1	12   	1	78   	1	29   	-0.02123900 	1012.899  	0
	695  	Rem_1	1    	1	12   	1	29   	Rem_1	2    	-0.25999700 	1012.899  	0
	696  	Rem_1	1    	1	12   	1	68   	Rem_1	2    	-0.26040600 	1003.103  	0
	697  	Rem_1	1    	1	12   	Rem_1	2    	1	77   	0.25388900  	1003.103  	0
	698  	Rem_1	1    	1	12   	1	77   	1	28   	-0.02554800 	1003.103  	0
	699  	Rem_1	1    	1	12   	1	28   	Rem_1	2    	-0.22830800 	1003.103  	0
	700  	Rem_1	1    	1	12   	Rem_1	2    	1	69   	0.23198800  	1003.103  	0
	701  	Rem_1	1    	1	12   	1	76   	Rem_1	2    	-0.23056500 	1003.103  	0
	702  	Rem_1	1    	1	12   	Rem_1	2    	1	27   	0.20447800  	1003.103  	0
	703  	Rem_1	1    	1	12   	1	70   	Rem_1	2    	-0.20701000 	1003.103  	0
	704  	Rem_1	1    	1	12   	1	75   	Rem_1	2    	-0.20873100 	72.128    	0
	705  	Rem_1	1    	1	13   	1	14   	Rem_1	2    	-1.33169800 	294.956   	0
	706  	Rem_1	1    	1	13   	Rem_1	2    	1	15   	0.82811900  	294.956   	0
	707  	Rem_1	1    	1	13   	1	15   	1	16   	-0.19454500 	294.956   	0
	708  	Rem_1	1    	1	13   	1	16   	Rem_1	2    	-0.63359900 	294.956   	0
	709  	Rem_1	1    	1	13   	Rem_1	2    	1	17   	0.53765300  	294.956   	0
	710  	Rem_1	1    	1	13   	1	17   	1	18   	-0.09073600 	294.956   	0
	711  	Rem_1	1    	1	13   	1	18   	Rem_1	2    	-0.44692000 	294.956   	0
	712  	Rem_1	1    	1	13   	Rem_1	2    	1	19   	0.37961600  	294.956   	0
	713  	Rem_1	1    	1	13   	1	19   	1	20   	-0.05321300 	294.956   	0
	714  	Rem_1	1    	1	13   	1	20   	Rem_1	2    	-0.32637200 	294.956   	0
	715  	Rem_1	1    	1	13   	1	21   	Rem_1	2    	-0.28411100 	718.636   	0
	716  	Rem_1	1    	1	13   	Rem_1	2    	1	22   	0.25172300  	718.636   	0
	718  	Rem_1	1    	1	13   	1	23   	Rem_1	2    	-0.23004000 	718.636   	0
	719  	Rem_1	1    	1	13   	Rem_1	2    	1	36   	1.20874600  	718.636   	0
	720  	Rem_1	1    	1	13   	1	36   	1	61   	-0.55426200 	718.636   	0
	721  	Rem_1	1    	1	13   	1	61   	Rem_1	2    	-0.65433000 	718.636   	0
	722  	Rem_1	1    	1	13   	Rem_1	2    	1	84   	0.44939000  	718.636   	0
	723  	Rem_1	1    	1	13   	1	84   	1	35   	0.53762600  	718.636   	0
	724  	Rem_1	1    	1	13   	1	35   	Rem_1	2    	-0.98689700 	718.636   	0
	725  	Rem_1	1    	1	13   	1	62   	Rem_1	2    	-0.67203000 	269.280   	0
	726  	Rem_1	1    	1	13   	Rem_1	2    	1	83   	0.50199100  	269.280   	0
	727  	Rem_1	1    	1	13   	1	83   	1	34   	0.24979800  	269.280   	0
	728  	Rem_1	1    	1	13   	1	34   	Rem_1	2    	-0.75193200 	269.280   	0
	729  	Rem_1	1    	1	13   	Rem_1	2    	1	63   	0.61799000  	269.280   	0
	730  	Rem_1	1    	1	13   	1	63   	1	82   	-0.11656900 	269.280   	0
	731  	Rem_1	1    	1	13   	1	82   	Rem_1	2    	-0.50142700 	269.280   	0
	732  	Rem_1	1    	1	13   	Rem_1	2    	1	33   	0.59815800  	269.280   	0
	733  	Rem_1	1    	1	13   	1	33   	1	64   	-0.05857000 	269.280   	0
	734  	Rem_1	1    	1	13   	1	64   	Rem_1	2    	-0.53935500 	269.280   	0
	735  	Rem_1	1    	1	13   	1	81   	Rem_1	2    	-0.47743300 	663.981   	0
	736  	Rem_1	1    	1	13   	Rem_1	2    	1	32   	0.50852500  	663.981   	0
	737  	Rem_1	1    	1	13   	1	32   	1	65   	-0.03627800 	663.981   	0
	738  	Rem_1	1    	1	13   	1	65   	Rem_1	2    	-0.47225400 	663.981   	0
	739  	Rem_1	1    	1	13   	Rem_1	2    	1	80   	0.42628400  	663.981   	0
	740  	Rem_1	1    	1	13   	1	31   	Rem_1	2    	-0.45009700 	663.981   	0
	741  	Rem_1	1    	1	13   	Rem_1	2    	1	66   	0.42624000  	663.981   	0
	742  	Rem_1	1    	1	13   	1	66   	1	79   	-0.03401400 	663.981   	0
	743  	Rem_1	1    	1	13   	1	79   	Rem_1	2    	-0.39208500 	663.981   	0
	744  	Rem_1	1    	1	13   	1	30   	Rem_1	2    	-0.38271000 	1019.782  	0
	745  	Rem_1	1    	1	13   	Rem_1	2    	1	67   	0.37266700  	1019.782  	0
	746  	Rem_1	1    	1	13   	1	67   	1	78   	-0.01395100 	1019.782  	0
	747  	Rem_1	1    	1	13   	1	78   	Rem_1	2    	-0.35876900 	1019.782  	0
	748  	Rem_1	1    	1	13   	Rem_1	2    	1	29   	0.33449100  	1019.782  	0
	749  	Rem_1	1    	1	13   	1	68   	Rem_1	2    	-0.33267800 	1019.782  	0
	750  	Rem_1	1    	1	13   	Rem_1	2    	1	77   	0.32082300  	1019.782  	0
	751  	Rem_1	1    	1	13   	1	28   	Rem_1	2    	-0.28939100 	1019.782  	0
	752  	Rem_1	1    	1	13   	1	69   	Rem_1	2    	-0.29231700 	993.910   	0
	753  	Rem_1	1    	1	13   	Rem_1	2    	1	76   	0.28854500  	993.910   	0
	754  	Rem_1	1    	1	13   	1	76   	1	27   	-0.03254800 	993.910   	0
	755  	Rem_1	1    	1	13   	1	27   	Rem_1	2    	-0.25598900 	993.910   	0
	756  	Rem_1	1    	1	13   	Rem_1	2    	1	70   	0.25845900  	993.910   	0
	757  	Rem_1	1    	1	13   	1	75   	Rem_1	2    	-0.25862700 	993.910   	0
	758  	Rem_1	1    	1	13   	Rem_1	2    	1	26   	0.22804100  	993.910   	0
	759  	Rem_1	1    	1	13   	1	71   	Rem_1	2    	-0.23001100 	993.910   	0
	760  	Rem_1	1    	1	13   	1	74   	Rem_1	2    	-0.23018100 	65.434    	0
	761  	Rem_1	1    	1	14   	1	15   	Rem_1	2    	-1.50691400 	257.189   	0
	762  	Rem_1	1    	1	14   	Rem_1	2    	1	16   	0.95307600  	257.189   	0
	763  	Rem_1	1    	1	14   	1	16   	1	17   	-0.18945700 	257.189   	0
	764  	Rem_1	1    	1	14   	1	17   	Rem_1	2    	-0.76360000 	257.189   	0
	765  	Rem_1	1    	1	14   	Rem_1	2    	1	18   	0.60939500  	257.189   	0
	766  	Rem_1	1    	1	14   	1	18   	1	19   	-0.10675500 	257.189   	0
	767  	Rem_1	1    	1	14   	1	19   	Rem_1	2    	-0.50261900 	257.189   	0
	768  	Rem_1	1    	1	14   	Rem_1	2    	1	20   	0.42214500  	257.189   	0
	769  	Rem_1	1    	1	14   	1	20   	1	21   	-0.06106400 	257.189   	0
	770  	Rem_1	1    	1	14   	1	21   	Rem_1	2    	-0.36096200 	257.189   	0
	771  	Rem_1	1    	1	14   	1	22   	Rem_1	2    	-0.31484300 	535.541   	0
	772  	Rem_1	1    	1	14   	Rem_1	2    	1	23   	0.28524300  	535.541   	0
	774  	Rem_1	1    	1	14   	1	24   	Rem_1	2    	-0.25632900 	535.541   	0
	775  	Rem_1	1    	1	14   	Rem_1	2    	1	35   	1.29005400  	535.541   	0
	776  	Rem_1	1    	1	14   	1	35   	1	62   	-0.55313500 	535.541   	0
	777  	Rem_1	1    	1	14   	1	62   	Rem_1	2    	-0.73675500 	535.541   	0
	778  	Rem_1	1    	1	14   	Rem_1	2    	1	83   	0.52984400  	535.541   	0
	779  	Rem_1	1    	1	14   	1	83   	1	34   	0.60477200  	535.541   	0
	780  	Rem_1	1    	1	14   	1	34   	Rem_1	2    	-1.13446600 	535.541   	0
	781  	Rem_1	1    	1	14   	1	63   	Rem_1	2    	-0.77727000 	199.035   	0
	782  	Rem_1	1    	1	14   	Rem_1	2    	1	82   	0.57827400  	199.035   	0
	783  	Rem_1	1    	1	14   	1	82   	1	33   	0.28124000  	199.035   	0
	784  	Rem_1	1    	1	14   	1	33   	Rem_1	2    	-0.85955300 	199.035   	0
	785  	Rem_1	1    	1	14   	Rem_1	2    	1	64   	0.71275300  	199.035   	0
	786  	Rem_1	1    	1	14   	1	64   	1	81   	-0.12136500 	199.035   	0
	787  	Rem_1	1    	1	14   	1	81   	Rem_1	2    	-0.59123900 	199.035   	0
	788  	Rem_1	1    	1	14   	Rem_1	2    	1	32   	0.70401300  	199.035   	0
	789  	Rem_1	1    	1	14   	1	32   	1	65   	-0.07770800 	199.035   	0
	790  	Rem_1	1    	1	14   	1	65   	Rem_1	2    	-0.62623300 	199.035   	0
	791  	Rem_1	1    	1	14   	1	80   	Rem_1	2    	-0.53722300 	907.016   	0
	792  	Rem_1	1    	1	14   	Rem_1	2    	1	31   	0.60691500  	907.016   	0
	793  	Rem_1	1    	1	14   	1	31   	1	66   	-0.04612800 	907.016   	0
	794  	Rem_1	1    	1	14   	1	66   	Rem_1	2    	-0.56075200 	907.016   	0
	795  	Rem_1	1    	1	14   	Rem_1	2    	1	79   	0.49922100  	907.016   	0
	796  	Rem_1	1    	1	14   	1	30   	Rem_1	2    	-0.50235800 	907.016   	0
	797  	Rem_1	1    	1	14   	Rem_1	2    	1	67   	0.48128500  	907.016   	0
	798  	Rem_1	1    	1	14   	1	67   	1	78   	-0.02643900 	907.016   	0
	799  	Rem_1	1    	1	14   	1	78   	Rem_1	2    	-0.45480100 	907.016   	0
	800  	Rem_1	1    	1	14   	1	29   	Rem_1	2    	-0.43208600 	868.457   	0
	801  	Rem_1	1    	1	14   	Rem_1	2    	1	68   	0.42590000  	868.457   	0
	802  	Rem_1	1    	1	14   	1	68   	1	77   	-0.02090400 	868.457   	0
	803  	Rem_1	1    	1	14   	1	77   	Rem_1	2    	-0.40498800 	868.457   	0
	804  	Rem_1	1    	1	14   	Rem_1	2    	1	28   	0.36727500  	868.457   	0
	805  	Rem_1	1    	1	14   	1	69   	Rem_1	2    	-0.36937800 	868.457   	0
	806  	Rem_1	1    	1	14   	Rem_1	2    	1	76   	0.36101700  	868.457   	0
	807  	Rem_1	1    	1	14   	1	76   	1	27   	-0.04030400 	868.457   	0
	808  	Rem_1	1    	1	14   	1	27   	Rem_1	2    	-0.32056300 	868.457   	0
	809  	Rem_1	1    	1	14   	1	70   	Rem_1	2    	-0.32082100 	785.951   	0
	810  	Rem_1	1    	1	14   	Rem_1	2    	1	75   	0.31901600  	785.951   	0
	811  	Rem_1	1    	1	14   	1	26   	Rem_1	2    	-0.28087100 	785.951   	0
	812  	Rem_1	1    	1	14   	Rem_1	2    	1	71   	0.28269200  	785.951   	0
	813  	Rem_1	1    	1	14   	1	74   	Rem_1	2    	-0.28046300 	785.951   	0
	814  	Rem_1	1    	1	14   	Rem_1	2    	1	25   	0.25410400  	785.951   	0
	815  	Rem_1	1    	1	14   	1	72   	Rem_1	2    	-0.25210400 	785.951   	0
	816  	Rem_1	1    	1	14   	1	73   	Rem_1	2    	-0.25533000 	59.413    	0
	817  	Rem_1	1    	1	15   	1	16   	Rem_1	2    	-1.90696100 	213.188   	0
	818  	Rem_1	1    	1	15   	Rem_1	2    	1	17   	1.28090900  	213.188   	0
	819  	Rem_1	1    	1	15   	1	17   	1	18   	-0.33828400 	213.188   	0
	820  	Rem_1	1    	1	15   	1	18   	Rem_1	2    	-0.94256700 	213.188   	0
	821  	Rem_1	1    	1	15   	Rem_1	2    	1	19   	0.73811100  	213.188   	0
	822  	Rem_1	1    	1	15   	1	19   	1	20   	-0.14170500 	213.188   	0
	823  	Rem_1	1    	1	15   	1	20   	Rem_1	2    	-0.59628900 	213.188   	0
	824  	Rem_1	1    	1	15   	Rem_1	2    	1	21   	0.49480900  	213.188   	0
	825  	Rem_1	1    	1	15   	1	21   	1	22   	-0.07293700 	213.188   	0
	826  	Rem_1	1    	1	15   	1	22   	Rem_1	2    	-0.42168600 	213.188   	0
	827  	Rem_1	1    	1	15   	1	23   	Rem_1	2    	-0.37675400 	56.494    	0
	828  	Rem_1	1    	1	15   	Rem_1	2    	1	24   	0.33415100  	56.494    	0
	830  	Rem_1	1    	1	15   	1	34   	Rem_1	2    	-1.60011700 	56.494    	0
	831  	Rem_1	1    	1	15   	Rem_1	2    	1	63   	0.90109300  	56.494    	0
	832  	Rem_1	1    	1	15   	1	63   	1	82   	-0.27010300 	56.494    	0
	833  	Rem_1	1    	1	15   	1	82   	Rem_1	2    	-0.63084000 	56.494    	0
	834  	Rem_1	1    	1	15   	Rem_1	2    	1	33   	1.42984400  	56.494    	0
	835  	Rem_1	1    	1	15   	1	33   	1	64   	-0.45874900 	56.494    	0
	836  	Rem_1	1    	1	15   	1	64   	Rem_1	2    	-0.97077900 	56.494    	0
	837  	Rem_1	1    	1	15   	1	81   	Rem_1	2    	-0.73074800 	117.529   	0
	838  	Rem_1	1    	1	15   	Rem_1	2    	1	32   	1.11367300  	117.529   	0
	839  	Rem_1	1    	1	15   	1	32   	1	65   	-0.21282700 	117.529   	0
	840  	Rem_1	1    	1	15   	1	65   	Rem_1	2    	-0.90076100 	117.529   	0
	841  	Rem_1	1    	1	15   	Rem_1	2    	1	80   	0.71687900  	117.529   	0
	842  	Rem_1	1    	1	15   	1	31   	Rem_1	2    	-0.93101600 	117.529   	0
	843  	Rem_1	1    	1	15   	Rem_1	2    	1	66   	0.81955100  	117.529   	0
	844  	Rem_1	1    	1	15   	1	66   	1	79   	-0.13176000 	117.529   	0
	845  	Rem_1	1    	1	15   	1	79   	Rem_1	2    	-0.68752200 	117.529   	0
	846  	Rem_1	1    	1	15   	1	30   	Rem_1	2    	-0.73565600 	381.632   	0
	847  	Rem_1	1    	1	15   	Rem_1	2    	1	67   	0.68574500  	381.632   	0
	848  	Rem_1	1    	1	15   	1	67   	1	78   	-0.05815200 	381.632   	0
	849  	Rem_1	1    	1	15   	1	78   	Rem_1	2    	-0.62756500 	381.632   	0
	850  	Rem_1	1    	1	15   	Rem_1	2    	1	29   	0.61157000  	381.632   	0
	851  	Rem_1	1    	1	15   	1	29   	1	68   	-0.01833000 	381.632   	0
	852  	Rem_1	1    	1	15   	1	68   	Rem_1	2    	-0.59313100 	381.632   	0
	853  	Rem_1	1    	1	15   	Rem_1	2    	1	77   	0.55112300  	381.632   	0
	854  	Rem_1	1    	1	15   	1	28   	Rem_1	2    	-0.50447700 	381.632   	0
	855  	Rem_1	1    	1	15   	1	69   	Rem_1	2    	-0.50340300 	378.042   	0
	856  	Rem_1	1    	1	15   	Rem_1	2    	1	76   	0.48481600  	378.042   	0
	857  	Rem_1	1    	1	15   	1	27   	Rem_1	2    	-0.43117200 	378.042   	0
	858  	Rem_1	1    	1	15   	Rem_1	2    	1	70   	0.43209100  	378.042   	0
	859  	Rem_1	1    	1	15   	1	75   	Rem_1	2    	-0.42531500 	378.042   	0
	860  	Rem_1	1    	1	15   	Rem_1	2    	1	26   	0.37256400  	378.042   	0
	861  	Rem_1	1    	1	15   	1	71   	Rem_1	2    	-0.37425300 	378.042   	0
	862  	Rem_1	1    	1	15   	1	74   	Rem_1	2    	-0.36840300 	383.917   	0
	863  	Rem_1	1    	1	15   	Rem_1	2    	1	25   	0.33251500  	383.917   	0
	864  	Rem_1	1    	1	15   	1	72   	Rem_1	2    	-0.32912600 	383.917   	0
	865  	Rem_1	1    	1	15   	Rem_1	2    	1	73   	0.32971300  	383.917   	0
	866  	Rem_1	1    	1	16   	1	17   	Rem_1	2    	-2.64720200 	217.231   	0
	867  	Rem_1	1    	1	16   	Rem_1	2    	1	18   	1.60139200  	217.231   	0
	868  	Rem_1	1    	1	16   	1	18   	1	19   	-0.45026700 	217.231   	0
	869  	Rem_1	1    	1	16   	1	19   	Rem_1	2    	-1.15111300 	217.231   	0
	870  	Rem_1	1    	1	16   	Rem_1	2    	1	20   	0.88075800  	217.231   	0
	871  	Rem_1	1    	1	16   	1	20   	1	21   	-0.17812000 	217.231   	0
	872  	Rem_1	1    	1	16   	1	21   	Rem_1	2    	-0.70253800 	217.231   	0
	873  	Rem_1	1    	1	16   	Rem_1	2    	1	22   	0.58124500  	217.231   	0
	874  	Rem_1	1    	1	16   	1	22   	1	23   	-0.07166700 	217.231   	0
	875  	Rem_1	1    	1	16   	1	23   	Rem_1	2    	-0.50946500 	217.231   	0
	876  	Rem_1	1    	1	16   	1	24   	Rem_1	2    	-0.44454800 	45.103    	0
	877  	Rem_1	1    	1	16   	Rem_1	2    	1	33   	2.00272000  	45.103    	0
	878  	Rem_1	1    	1	16   	1	33   	1	64   	-0.86606500 	45.103    	0
	879  	Rem_1	1    	1	16   	1	64   	Rem_1	2    	-1.13657200 	45.103    	0
	880  	Rem_1	1    	1	16   	Rem_1	2    	1	81   	0.81419300  	45.103    	0
	881  	Rem_1	1    	1	16   	1	81   	1	32   	1.05604600  	45.103    	0
	882  	Rem_1	1    	1	16   	1	32   	Rem_1	2    	-1.87057900 	45.103    	0
	883  	Rem_1	1    	1	16   	Rem_1	2    	1	65   	1.24993000  	45.103    	0
	884  	Rem_1	1    	1	16   	1	65   	1	80   	-0.34517000 	45.103    	0
	885  	Rem_1	1    	1	16   	1	80   	Rem_1	2    	-0.90436300 	45.103    	0
	886  	Rem_1	1    	1	16   	1	31   	Rem_1	2    	-1.52603700 	365.807   	0
	887  	Rem_1	1    	1	16   	Rem_1	2    	1	66   	1.21788300  	365.807   	0
	888  	Rem_1	1    	1	16   	1	66   	1	79   	-0.28442600 	365.807   	0
	889  	Rem_1	1    	1	16   	1	79   	Rem_1	2    	-0.93342500 	365.807   	0
	890  	Rem_1	1    	1	16   	Rem_1	2    	1	30   	1.13099800  	365.807   	0
	891  	Rem_1	1    	1	16   	1	30   	1	67   	-0.12988700 	365.807   	0
	892  	Rem_1	1    	1	16   	1	67   	Rem_1	2    	-1.00096200 	365.807   	0
	893  	Rem_1	1    	1	16   	Rem_1	2    	1	78   	0.87043600  	365.807   	0
	894  	Rem_1	1    	1	16   	1	78   	1	29   	0.03146900  	365.807   	0
	895  	Rem_1	1    	1	16   	1	29   	Rem_1	2    	-0.90168900 	365.807   	0
	896  	Rem_1	1    	1	16   	1	68   	Rem_1	2    	-0.85004400 	332.252   	0
	897  	Rem_1	1    	1	16   	Rem_1	2    	1	77   	0.76305300  	332.252   	0
	898  	Rem_1	1    	1	16   	1	28   	Rem_1	2    	-0.71737000 	332.252   	0
	899  	Rem_1	1    	1	16   	Rem_1	2    	1	69   	0.70460700  	332.252   	0
	900  	Rem_1	1    	1	16   	1	69   	1	76   	-0.04171600 	332.252   	0
	901  	Rem_1	1    	1	16   	1	76   	Rem_1	2    	-0.66279200 	332.252   	0
	902  	Rem_1	1    	1	16   	Rem_1	2    	1	27   	0.59605700  	332.252   	0
	903  	Rem_1	1    	1	16   	1	70   	Rem_1	2    	-0.59347700 	28.165    	0
	904  	Rem_1	1    	1	16   	1	75   	Rem_1	2    	-0.57460700 	372.474   	0
	905  	Rem_1	1    	1	16   	Rem_1	2    	1	26   	0.50427200  	372.474   	0
	906  	Rem_1	1    	1	16   	1	71   	Rem_1	2    	-0.50444400 	372.474   	0
	907  	Rem_1	1    	1	16   	Rem_1	2    	1	74   	0.49155900  	372.474   	0
	908  	Rem_1	1    	1	16   	1	25   	Rem_1	2    	-0.44326300 	372.474   	0
	909  	Rem_1	1    	1	16   	Rem_1	2    	1	72   	0.43674700  	372.474   	0
	910  	Rem_1	1    	1	16   	1	73   	Rem_1	2    	-0.43505400 	372.474   	0
	911  	Rem_1	1    	1	17   	1	18   	Rem_1	2    	-2.90567000 	167.701   	0
	912  	Rem_1	1    	1	17   	Rem_1	2    	1	19   	1.75457800  	167.701   	0
	913  	Rem_1	1    	1	17   	1	19   	1	20   	-0.50694900 	167.701   	0
	914  	Rem_1	1    	1	17   	1	20   	Rem_1	2    	-1.24749500 	167.701   	0
	915  	Rem_1	1    	1	17   	Rem_1	2    	1	21   	0.95102300  	167.701   	0
	916  	Rem_1	1    	1	17   	1	21   	1	22   	-0.18835100 	167.701   	0
	917  	Rem_1	1    	1	17   	1	22   	Rem_1	2    	-0.76250100 	167.701   	0
	918  	Rem_1	1    	1	17   	Rem_1	2    	1	23   	0.65643300  	167.701   	0
	919  	Rem_1	1    	1	17   	1	23   	1	24   	-0.09300400 	167.701   	0
	920  	Rem_1	1    	1	17   	1	24   	Rem_1	2    	-0.56320700 	167.701   	0
	922  	Rem_1	1    	1	17   	Rem_1	2    	1	65   	1.39171700  	38.714    	0
	923  	Rem_1	1    	1	17   	1	65   	1	80   	-0.41316600 	38.714    	0
	924  	Rem_1	1    	1	17   	1	80   	Rem_1	2    	-0.97848200 	38.714    	0
	925  	Rem_1	1    	1	17   	Rem_1	2    	1	31   	2.34560600  	38.714    	0
	926  	Rem_1	1    	1	17   	1	31   	1	66   	-0.77697700 	38.714    	0
	927  	Rem_1	1    	1	17   	1	66   	Rem_1	2    	-1.56851200 	38.714    	0
	928  	Rem_1	1    	1	17   	Rem_1	2    	1	79   	1.10326300  	38.714    	0
	929  	Rem_1	1    	1	17   	1	79   	1	30   	0.53993900  	38.714    	0
	930  	Rem_1	1    	1	17   	1	30   	Rem_1	2    	-1.64334200 	38.714    	0
	931  	Rem_1	1    	1	17   	1	67   	Rem_1	2    	-1.32083800 	329.947   	0
	932  	Rem_1	1    	1	17   	Rem_1	2    	1	78   	1.07796000  	329.947   	0
	933  	Rem_1	1    	1	17   	1	78   	1	29   	0.17809600  	329.947   	0
	934  	Rem_1	1    	1	17   	1	29   	Rem_1	2    	-1.25611200 	329.947   	0
	935  	Rem_1	1    	1	17   	Rem_1	2    	1	68   	1.12543900  	329.947   	0
	936  	Rem_1	1    	1	17   	1	68   	1	77   	-0.16036700 	329.947   	0
	937  	Rem_1	1    	1	17   	1	77   	Rem_1	2    	-0.96492900 	329.947   	0
	938  	Rem_1	1    	1	17   	Rem_1	2    	1	28   	0.96414100  	329.947   	0
	940  	Rem_1	1    	1	17   	1	69   	Rem_1	2    	-0.91873200 	329.947   	0
	941  	Rem_1	1    	1	17   	1	76   	Rem_1	2    	-0.83687100 	412.296   	0
	942  	Rem_1	1    	1	17   	Rem_1	2    	1	27   	0.77991600  	412.296   	0
	943  	Rem_1	1    	1	17   	1	70   	Rem_1	2    	-0.76256300 	412.296   	0
	944  	Rem_1	1    	1	17   	Rem_1	2    	1	75   	0.72283000  	412.296   	0
	945  	Rem_1	1    	1	17   	1	26   	Rem_1	2    	-0.64574700 	412.296   	0
	946  	Rem_1	1    	1	17   	Rem_1	2    	1	71   	0.63974600  	412.296   	0
	947  	Rem_1	1    	1	17   	1	71   	1	74   	-0.02619400 	412.296   	0
	948  	Rem_1	1    	1	17   	1	74   	Rem_1	2    	-0.61336100 	412.296   	0
	949  	Rem_1	1    	1	17   	1	25   	Rem_1	2    	-0.55964200 	406.864   	0
	950  	Rem_1	1    	1	17   	Rem_1	2    	1	72   	0.54728100  	406.864   	0
	951  	Rem_1	1    	1	17   	1	73   	Rem_1	2    	-0.54045700 	406.864   	0
	952  	Rem_1	1    	1	18   	1	19   	Rem_1	2    	-3.56918000 	83.352    	0
	953  	Rem_1	1    	1	18   	Rem_1	2    	1	20   	2.07519300  	83.352    	0
	954  	Rem_1	1    	1	18   	1	20   	1	21   	-0.63043900 	83.352    	0
	955  	Rem_1	1    	1	18   	1	21   	Rem_1	2    	-1.44465700 	83.352    	0
	956  	Rem_1	1    	1	18   	Rem_1	2    	1	22   	1.09687300  	83.352    	0
	957  	Rem_1	1    	1	18   	1	22   	1	23   	-0.18043600 	83.352    	0
	958  	Rem_1	1    	1	18   	1	23   	Rem_1	2    	-0.91625000 	83.352    	0
	959  	Rem_1	1    	1	18   	Rem_1	2    	1	24   	0.76652800  	83.352    	0
	961  	Rem_1	1    	1	18   	1	31   	Rem_1	2    	-2.81148700 	83.352    	0
	962  	Rem_1	1    	1	18   	1	66   	Rem_1	2    	-1.64779600 	38.075    	0
	963  	Rem_1	1    	1	18   	Rem_1	2    	1	79   	1.13625300  	38.075    	0
	964  	Rem_1	1    	1	18   	1	79   	1	30   	1.46289700  	38.075    	0
	965  	Rem_1	1    	1	18   	1	30   	Rem_1	2    	-2.59936000 	38.075    	0
	966  	Rem_1	1    	1	18   	Rem_1	2    	1	67   	1.62538000  	38.075    	0
	967  	Rem_1	1    	1	18   	1	67   	1	78   	-0.40452300 	38.075    	0
	968  	Rem_1	1    	1	18   	1	78   	Rem_1	2    	-1.22064400 	38.075    	0
	969  	Rem_1	1    	1	18   	Rem_1	2    	1	29   	1.94367100  	38.075    	0
	970  	Rem_1	1    	1	18   	1	29   	1	68   	-0.44186600 	38.075    	0
	971  	Rem_1	1    	1	18   	1	68   	Rem_1	2    	-1.50066900 	38.075    	0
	972  	Rem_1	1    	1	18   	1	77   	Rem_1	2    	-1.18077600 	302.597   	0
	973  	Rem_1	1    	1	18   	Rem_1	2    	1	28   	1.41883600  	302.597   	0
	974  	Rem_1	1    	1	18   	1	28   	1	69   	-0.17777900 	302.597   	0
	975  	Rem_1	1    	1	18   	1	69   	Rem_1	2    	-1.24106600 	302.597   	0
	976  	Rem_1	1    	1	18   	Rem_1	2    	1	76   	1.05504100  	302.597   	0
	977  	Rem_1	1    	1	18   	1	27   	Rem_1	2    	-1.10292400 	302.597   	0
	978  	Rem_1	1    	1	18   	Rem_1	2    	1	70   	1.02921000  	302.597   	0
	979  	Rem_1	1    	1	18   	1	70   	1	75   	-0.10302400 	302.597   	0
	980  	Rem_1	1    	1	18   	1	75   	Rem_1	2    	-0.92588400 	302.597   	0
	981  	Rem_1	1    	1	18   	1	26   	Rem_1	2    	-0.88668700 	372.199   	0
	982  	Rem_1	1    	1	18   	Rem_1	2    	1	71   	0.85477600  	372.199   	0
	983  	Rem_1	1    	1	18   	1	71   	1	74   	-0.06459000 	372.199   	0
	984  	Rem_1	1    	1	18   	1	74   	Rem_1	2    	-0.79013800 	372.199   	0
	985  	Rem_1	1    	1	18   	Rem_1	2    	1	25   	0.75203900  	372.199   	0
	986  	Rem_1	1    	1	18   	1	25   	1	72   	-0.03137800 	372.199   	0
	987  	Rem_1	1    	1	18   	1	72   	Rem_1	2    	-0.72059300 	372.199   	0
	988  	Rem_1	1    	1	18   	Rem_1	2    	1	73   	0.69606500  	372.199   	0
	989  	Rem_1	1    	1	19   	1	20   	Rem_1	2    	-3.86951800 	63.243    	0
	990  	Rem_1	1    	1	19   	Rem_1	2    	1	21   	2.23411900  	63.243    	0
	991  	Rem_1	1    	1	19   	1	21   	1	22   	-0.67674200 	63.243    	0
	992  	Rem_1	1    	1	19   	1	22   	Rem_1	2    	-1.55724600 	63.243    	0
	993  	Rem_1	1    	1	19   	Rem_1	2    	1	23   	1.25226800  	63.243    	0
	994  	Rem_1	1    	1	19   	1	23   	1	24   	-0.23363800 	63.243    	0
	995  	Rem_1	1    	1	19   	1	24   	Rem_1	2    	-1.01838300 	63.243    	0
	996  	Rem_1	1    	1	19   	Rem_1	2    	1	30   	3.27904800  	63.243    	0
	997  	Rem_1	1    	1	19   	1	30   	1	67   	-1.55633500 	63.243    	0
	998  	Rem_1	1    	1	19   	1	67   	Rem_1	2    	-1.72155400 	63.243    	0
	999  	Rem_1	1    	1	19   	1	78   	Rem_1	2    	-1.24851000 	43.338    	0
	1000 	Rem_1	1    	1	19   	Rem_1	2    	1	29   	2.98338800  	43.338    	0
	1001 	Rem_1	1    	1	19   	1	29   	1	68   	-1.13146100 	43.338    	0
	1002 	Rem_1	1    	1	19   	1	68   	Rem_1	2    	-1.85163400 	43.338    	0
	1003 	Rem_1	1    	1	19   	Rem_1	2    	1	77   	1.34309100  	43.338    	0
	1004 	Rem_1	1    	1	19   	1	77   	1	28   	0.75680600  	43.338    	0
	1005 	Rem_1	1    	1	19   	1	28   	Rem_1	2    	-2.09979000 	43.338    	0
	1006 	Rem_1	1    	1	19   	Rem_1	2    	1	69   	1.61961700  	43.338    	0
	1007 	Rem_1	1    	1	19   	1	69   	1	76   	-0.35512600 	43.338    	0
	1008 	Rem_1	1    	1	19   	1	76   	Rem_1	2    	-1.26387200 	43.338    	0
	1009 	Rem_1	1    	1	19   	1	27   	Rem_1	2    	-1.54508900 	197.036   	0
	1010 	Rem_1	1    	1	19   	Rem_1	2    	1	70   	1.35728000  	197.036   	0
	1011 	Rem_1	1    	1	19   	1	70   	1	75   	-0.21263000 	197.036   	0
	1012 	Rem_1	1    	1	19   	1	75   	Rem_1	2    	-1.14461900 	197.036   	0
	1013 	Rem_1	1    	1	19   	Rem_1	2    	1	26   	1.19763700  	197.036   	0
	1014 	Rem_1	1    	1	19   	1	26   	1	71   	-0.07876700 	197.036   	0
	1015 	Rem_1	1    	1	19   	1	71   	Rem_1	2    	-1.11870000 	197.036   	0
	1016 	Rem_1	1    	1	19   	Rem_1	2    	1	74   	0.98988600  	197.036   	0
	1017 	Rem_1	1    	1	19   	1	25   	Rem_1	2    	-0.98979300 	18.850    	0
	1018 	Rem_1	1    	1	19   	1	72   	Rem_1	2    	-0.92955900 	20.824    	0
	1019 	Rem_1	1    	1	19   	Rem_1	2    	1	73   	0.87642500  	20.824    	0
	1020 	Rem_1	1    	1	20   	1	21   	Rem_1	2    	-3.99440200 	29.194    	0
	1021 	Rem_1	1    	1	20   	Rem_1	2    	1	22   	2.30468700  	29.194    	0
	1022 	Rem_1	1    	1	20   	1	22   	1	23   	-0.56597500 	29.194    	0
	1023 	Rem_1	1    	1	20   	1	23   	Rem_1	2    	-1.73885600 	29.194    	0
	1024 	Rem_1	1    	1	20   	Rem_1	2    	1	24   	1.35889800  	29.194    	0
	1025 	Rem_1	1    	1	20   	1	24   	1	29   	2.09454700  	29.194    	0
	1026 	Rem_1	1    	1	20   	1	29   	Rem_1	2    	-3.45378200 	29.194    	0
	1027 	Rem_1	1    	1	20   	Rem_1	2    	1	68   	1.88557000  	29.194    	0
	1028 	Rem_1	1    	1	20   	1	68   	1	77   	-0.53915400 	29.194    	0
	1029 	Rem_1	1    	1	20   	1	77   	Rem_1	2    	-1.34592000 	29.194    	0
	1030 	Rem_1	1    	1	20   	1	28   	Rem_1	2    	-3.16300400 	50.443    	0
	1031 	Rem_1	1    	1	20   	Rem_1	2    	1	69   	1.91667100  	50.443    	0
	1032 	Rem_1	1    	1	20   	1	69   	1	76   	-0.54302600 	50.443    	0
	1033 	Rem_1	1    	1	20   	1	76   	Rem_1	2    	-1.37354000 	50.443    	0
	1034 	Rem_1	1    	1	20   	Rem_1	2    	1	27   	2.21837100  	50.443    	0
	1035 	Rem_1	1    	1	20   	1	27   	1	70   	-0.48145500 	50.443    	0
	1036 	Rem_1	1    	1	20   	1	70   	Rem_1	2    	-1.73660700 	50.443    	0
	1037 	Rem_1	1    	1	20   	Rem_1	2    	1	75   	1.33600200  	50.443    	0
	1038 	Rem_1	1    	1	20   	1	26   	Rem_1	2    	-1.63476900 	50.443    	0
	1039 	Rem_1	1    	1	20   	1	71   	Rem_1	2    	-1.44563200 	148.930   	0
	1040 	Rem_1	1    	1	20   	Rem_1	2    	1	74   	1.20072700  	148.930   	0
	1041 	Rem_1	1    	1	20   	1	25   	Rem_1	2    	-1.30494400 	148.930   	0
	1042 	Rem_1	1    	1	20   	Rem_1	2    	1	72   	1.18541400  	148.930   	0
	1043 	Rem_1	1    	1	20   	1	72   	1	73   	-0.10854400 	148.930   	0
	1044 	Rem_1	1    	1	20   	1	73   	Rem_1	2    	-1.07672500 	148.930   	0
	1045 	Rem_1	1    	1	21   	1	22   	Rem_1	2    	-3.85751800 	23.866    	0
	1046 	Rem_1	1    	1	21   	Rem_1	2    	1	23   	2.51540900  	23.866    	0
	1047 	Rem_1	1    	1	21   	1	23   	1	24   	-0.67141400 	23.866    	0
	1048 	Rem_1	1    	1	21   	1	24   	Rem_1	2    	-1.84362700 	23.866    	0
	1049 	Rem_1	1    	1	21   	Rem_1	2    	1	28   	3.84462600  	23.866    	0
	1050 	Rem_1	1    	1	21   	1	28   	1	69   	-1.88655400 	23.866    	0
	1051 	Rem_1	1    	1	21   	1	69   	Rem_1	2    	-1.95699800 	23.866    	0
	1052 	Rem_1	1    	1	21   	Rem_1	2    	1	76   	1.36162100  	23.866    	0
	1053 	Rem_1	1    	1	21   	1	76   	1	27   	1.74212500  	23.866    	0
	1054 	Rem_1	1    	1	21   	1	27   	Rem_1	2    	-3.10327700 	23.866    	0
	1055 	Rem_1	1    	1	21   	1	70   	Rem_1	2    	-2.04507100 	61.897    	0
	1056 	Rem_1	1    	1	21   	Rem_1	2    	1	75   	1.44645900  	61.897    	0
	1057 	Rem_1	1    	1	21   	1	26   	Rem_1	2    	-2.25751300 	61.897    	0
	1058 	Rem_1	1    	1	21   	Rem_1	2    	1	71   	1.81137700  	61.897    	0
	1059 	Rem_1	1    	1	21   	1	71   	1	74   	-0.41563700 	61.897    	0
	1060 	Rem_1	1    	1	21   	1	74   	Rem_1	2    	-1.39553600 	61.897    	0
	1061 	Rem_1	1    	1	21   	Rem_1	2    	1	25   	1.73660500  	61.897    	0
	1062 	Rem_1	1    	1	21   	1	72   	Rem_1	2    	-1.49537700 	61.897    	0
	1063 	Rem_1	1    	1	21   	1	73   	Rem_1	2    	-1.28964000 	14.739    	0
	1064 	Rem_1	1    	1	22   	1	23   	Rem_1	2    	-4.00250500 	25.890    	0
	1065 	Rem_1	1    	1	22   	Rem_1	2    	1	24   	2.58008000  	25.890    	0
	1066 	Rem_1	1    	1	22   	1	27   	Rem_1	2    	-3.39545700 	25.890    	0
	1067 	Rem_1	1    	1	22   	Rem_1	2    	1	70   	2.03538800  	25.890    	0
	1068 	Rem_1	1    	1	22   	1	70   	1	75   	-0.61774400 	25.890    	0
	1069 	Rem_1	1    	1	22   	1	75   	Rem_1	2    	-1.41754100 	25.890    	0
	1070 	Rem_1	1    	1	22   	Rem_1	2    	1	26   	3.03548900  	25.890    	0
	1071 	Rem_1	1    	1	22   	1	26   	1	71   	-0.96760700 	25.890    	0
	1072 	Rem_1	1    	1	22   	1	71   	Rem_1	2    	-2.06695600 	25.890    	0
	1073 	Rem_1	1    	1	22   	1	74   	Rem_1	2    	-1.50213600 	32.261    	0
	1074 	Rem_1	1    	1	22   	Rem_1	2    	1	25   	2.30954200  	32.261    	0
	1075 	Rem_1	1    	1	22   	1	25   	1	72   	-0.48920000 	32.261    	0
	1076 	Rem_1	1    	1	22   	1	72   	Rem_1	2    	-1.82018800 	32.261    	0
	1077 	Rem_1	1    	1	22   	Rem_1	2    	1	73   	1.47117100  	32.261    	0
	1078 	Rem_1	1    	1	23   	1	24   	Rem_1	2    	-4.08831200 	31.714    	0
	1079 	Rem_1	1    	1	23   	Rem_1	2    	1	26   	3.56878900  	31.714    	0
	1080 	Rem_1	1    	1	23   	1	26   	1	71   	-1.38875300 	31.714    	0
	1081 	Rem_1	1    	1	23   	1	71   	Rem_1	2    	-2.18013200 	31.714    	0
	1082 	Rem_1	1    	1	23   	Rem_1	2    	1	74   	1.56436800  	31.714    	0
	1083 	Rem_1	1    	1	23   	1	74   	1	25   	1.48768400  	31.714    	0
	1084 	Rem_1	1    	1	23   	1	25   	Rem_1	2    	-3.05202900 	31.714    	0
	1085 	Rem_1	1    	1	23   	Rem_1	2    	1	72   	2.13205600  	31.714    	0
	1086 	Rem_1	1    	1	23   	1	72   	1	73   	-0.50674400 	31.714    	0
	1087 	Rem_1	1    	1	23   	1	73   	Rem_1	2    	-1.62478400 	31.714    	0
	1088 	Rem_1	1    	1	24   	1	25   	Rem_1	2    	-3.46903400 	27.975    	0
	1089 	Rem_1	1    	1	24   	Rem_1	2    	1	72   	2.25064800  	27.975    	0
	1090 	Rem_1	1    	1	24   	1	72   	1	73   	-0.57006900 	27.975    	0
	1091 	Rem_1	1    	1	24   	1	73   	Rem_1	2    	-1.68061000 	27.975    	0
	1092 	Rem_1	1    	1	48   	1	47   	Rem_1	2    	-0.76067600 	347.745   	0
	1093 	Rem_1	1    	1	48   	Rem_1	2    	1	46   	0.31084200  	347.745   	0
	1094 	Rem_1	1    	1	48   	1	46   	1	45   	-0.11328200 	347.745   	0
	1095 	Rem_1	1    	1	48   	1	45   	Rem_1	2    	-0.19750600 	347.745   	0
	1096 	Rem_1	1    	1	48   	Rem_1	2    	1	44   	0.15629600  	347.745   	0
	1097 	Rem_1	1    	1	48   	1	44   	1	43   	-0.02176200 	347.745   	0
	1098 	Rem_1	1    	1	48   	1	43   	Rem_1	2    	-0.13447300 	347.745   	0
	1099 	Rem_1	1    	1	48   	Rem_1	2    	1	42   	0.12085800  	347.745   	0
	1100 	Rem_1	1    	1	48   	1	42   	1	41   	-0.00865800 	347.745   	0
	1101 	Rem_1	1    	1	48   	1	41   	Rem_1	2    	-0.11217900 	347.745   	0
	1102 	Rem_1	1    	1	48   	1	40   	Rem_1	2    	-0.10604300 	340.589   	0
	1103 	Rem_1	1    	1	48   	Rem_1	2    	1	39   	0.10107600  	340.589   	0
	1104 	Rem_1	1    	1	48   	1	39   	1	38   	-0.00437000 	340.589   	0
	1105 	Rem_1	1    	1	48   	1	38   	Rem_1	2    	-0.09664500 	340.589   	0
	1106 	Rem_1	1    	1	48   	Rem_1	2    	1	49   	0.65646900  	340.589   	0
	1107 	Rem_1	1    	1	48   	1	49   	1	96   	-0.37497000 	340.589   	0
	1108 	Rem_1	1    	1	48   	1	96   	Rem_1	2    	-0.28133200 	340.589   	0
	1109 	Rem_1	1    	1	48   	Rem_1	2    	1	50   	0.47982900  	340.589   	0
	1110 	Rem_1	1    	1	48   	1	50   	1	95   	-0.19376600 	340.589   	0
	1111 	Rem_1	1    	1	48   	1	95   	Rem_1	2    	-0.28590700 	340.589   	0
	1112 	Rem_1	1    	1	48   	1	51   	Rem_1	2    	-0.29241800 	343.146   	0
	1113 	Rem_1	1    	1	48   	Rem_1	2    	1	94   	0.23453700  	343.146   	0
	1114 	Rem_1	1    	1	48   	1	94   	1	52   	-0.03455700 	343.146   	0
	1115 	Rem_1	1    	1	48   	1	52   	Rem_1	2    	-0.19993100 	343.146   	0
	1116 	Rem_1	1    	1	48   	Rem_1	2    	1	93   	0.18058200  	343.146   	0
	1117 	Rem_1	1    	1	48   	1	93   	1	53   	-0.02434200 	343.146   	0
	1118 	Rem_1	1    	1	48   	1	53   	Rem_1	2    	-0.15620000 	343.146   	0
	1119 	Rem_1	1    	1	48   	Rem_1	2    	1	92   	0.14938400  	343.146   	0
	1120 	Rem_1	1    	1	48   	1	92   	1	54   	-0.01491600 	343.146   	0
	1121 	Rem_1	1    	1	48   	1	54   	Rem_1	2    	-0.13442400 	343.146   	0
	1122 	Rem_1	1    	1	48   	1	91   	Rem_1	2    	-0.13047800 	346.576   	0
	1123 	Rem_1	1    	1	48   	Rem_1	2    	1	55   	0.11994800  	346.576   	0
	1124 	Rem_1	1    	1	48   	1	55   	1	90   	-0.00256900 	346.576   	0
	1125 	Rem_1	1    	1	48   	1	90   	Rem_1	2    	-0.11736600 	346.576   	0
	1126 	Rem_1	1    	1	48   	Rem_1	2    	1	56   	0.11124600  	346.576   	0
	1127 	Rem_1	1    	1	48   	1	56   	1	89   	-0.00178000 	346.576   	0
	1128 	Rem_1	1    	1	48   	1	89   	Rem_1	2    	-0.10946500 	346.576   	0
	1129 	Rem_1	1    	1	48   	Rem_1	2    	1	57   	0.10527600  	346.576   	0
	1130 	Rem_1	1    	1	48   	1	57   	1	88   	-0.00136700 	346.576   	0
	1131 	Rem_1	1    	1	48   	1	88   	Rem_1	2    	-0.10392700 	346.576   	0
	1132 	Rem_1	1    	1	48   	1	58   	Rem_1	2    	-0.10061700 	348.592   	0
	1133 	Rem_1	1    	1	48   	Rem_1	2    	1	87   	0.09969500  	348.592   	0
	1134 	Rem_1	1    	1	48   	1	87   	1	59   	-0.00343900 	348.592   	0
	1135 	Rem_1	1    	1	48   	1	59   	Rem_1	2    	-0.09624200 	348.592   	0
	1136 	Rem_1	1    	1	48   	Rem_1	2    	1	86   	0.09513600  	348.592   	0
	1137 	Rem_1	1    	1	47   	1	46   	Rem_1	2    	-0.76661000 	398.226   	0
	1138 	Rem_1	1    	1	47   	Rem_1	2    	1	45   	0.30630500  	398.226   	0
	1139 	Rem_1	1    	1	47   	1	45   	1	44   	-0.09893000 	398.226   	0
	1140 	Rem_1	1    	1	47   	1	44   	Rem_1	2    	-0.20736900 	398.226   	0
	1141 	Rem_1	1    	1	47   	Rem_1	2    	1	43   	0.16647700  	398.226   	0
	1142 	Rem_1	1    	1	47   	1	43   	1	42   	-0.02266000 	398.226   	0
	1143 	Rem_1	1    	1	47   	1	42   	Rem_1	2    	-0.14377100 	398.226   	0
	1144 	Rem_1	1    	1	47   	Rem_1	2    	1	41   	0.13049500  	398.226   	0
	1145 	Rem_1	1    	1	47   	1	41   	1	40   	-0.00889300 	398.226   	0
	1146 	Rem_1	1    	1	47   	1	40   	Rem_1	2    	-0.12152300 	398.226   	0
	1147 	Rem_1	1    	1	47   	1	39   	Rem_1	2    	-0.11460600 	398.539   	0
	1148 	Rem_1	1    	1	47   	Rem_1	2    	1	38   	0.10899300  	398.539   	0
	1149 	Rem_1	1    	1	47   	1	38   	1	37   	-0.00527400 	398.539   	0
	1150 	Rem_1	1    	1	47   	1	37   	Rem_1	2    	-0.10373100 	398.539   	0
	1151 	Rem_1	1    	1	47   	Rem_1	2    	1	50   	0.65556500  	398.539   	0
	1152 	Rem_1	1    	1	47   	1	50   	1	95   	-0.34211500 	398.539   	0
	1153 	Rem_1	1    	1	47   	1	95   	Rem_1	2    	-0.31344600 	398.539   	0
	1154 	Rem_1	1    	1	47   	Rem_1	2    	1	51   	0.51039200  	398.539   	0
	1155 	Rem_1	1    	1	47   	1	51   	1	94   	-0.20665300 	398.539   	0
	1156 	Rem_1	1    	1	47   	1	94   	Rem_1	2    	-0.30363900 	398.539   	0
	1157 	Rem_1	1    	1	47   	1	52   	Rem_1	2    	-0.29897400 	397.007   	0
	1158 	Rem_1	1    	1	47   	Rem_1	2    	1	93   	0.23927000  	397.007   	0
	1159 	Rem_1	1    	1	47   	1	93   	1	53   	-0.03332100 	397.007   	0
	1160 	Rem_1	1    	1	47   	1	53   	Rem_1	2    	-0.20592300 	397.007   	0
	1161 	Rem_1	1    	1	47   	Rem_1	2    	1	92   	0.18882900  	397.007   	0
	1162 	Rem_1	1    	1	47   	1	92   	1	54   	-0.02247300 	397.007   	0
	1163 	Rem_1	1    	1	47   	1	54   	Rem_1	2    	-0.16631200 	397.007   	0
	1164 	Rem_1	1    	1	47   	Rem_1	2    	1	91   	0.15826800  	397.007   	0
	1165 	Rem_1	1    	1	47   	1	91   	1	55   	-0.01595200 	397.007   	0
	1166 	Rem_1	1    	1	47   	1	55   	Rem_1	2    	-0.14224100 	397.007   	0
	1167 	Rem_1	1    	1	47   	1	90   	Rem_1	2    	-0.13791800 	395.175   	0
	1168 	Rem_1	1    	1	47   	Rem_1	2    	1	56   	0.12910600  	395.175   	0
	1169 	Rem_1	1    	1	47   	1	56   	1	89   	-0.00274400 	395.175   	0
	1170 	Rem_1	1    	1	47   	1	89   	Rem_1	2    	-0.12631900 	395.175   	0
	1171 	Rem_1	1    	1	47   	Rem_1	2    	1	57   	0.12048900  	395.175   	0
	1172 	Rem_1	1    	1	47   	1	57   	1	88   	-0.00195500 	395.175   	0
	1173 	Rem_1	1    	1	47   	1	88   	Rem_1	2    	-0.11851800 	395.175   	0
	1174 	Rem_1	1    	1	47   	Rem_1	2    	1	58   	0.11418000  	395.175   	0
	1175 	Rem_1	1    	1	47   	1	58   	1	87   	-0.00132700 	395.175   	0
	1176 	Rem_1	1    	1	47   	1	87   	Rem_1	2    	-0.11281600 	395.175   	0
	1177 	Rem_1	1    	1	47   	1	59   	Rem_1	2    	-0.10841100 	392.748   	0
	1178 	Rem_1	1    	1	47   	Rem_1	2    	1	86   	0.10692400  	392.748   	0
	1179 	Rem_1	1    	1	47   	1	86   	1	60   	-0.00348200 	392.748   	0
	1180 	Rem_1	1    	1	47   	1	60   	Rem_1	2    	-0.10343000 	392.748   	0
	1181 	Rem_1	1    	1	47   	Rem_1	2    	1	85   	0.10223300  	392.748   	0
	1182 	Rem_1	1    	1	46   	1	45   	Rem_1	2    	-0.77423600 	345.848   	0
	1183 	Rem_1	1    	1	46   	Rem_1	2    	1	44   	0.33618000  	345.848   	0
	1184 	Rem_1	1    	1	46   	1	44   	1	43   	-0.10768800 	345.848   	0
	1185 	Rem_1	1    	1	46   	1	43   	Rem_1	2    	-0.22848500 	345.848   	0
	1186 	Rem_1	1    	1	46   	Rem_1	2    	1	42   	0.18207800  	345.848   	0
	1187 	Rem_1	1    	1	46   	1	42   	1	41   	-0.02365600 	345.848   	0
	1188 	Rem_1	1    	1	46   	1	41   	Rem_1	2    	-0.15841900 	345.848   	0
	1189 	Rem_1	1    	1	46   	Rem_1	2    	1	40   	0.14394200  	345.848   	0
	1190 	Rem_1	1    	1	46   	1	40   	1	39   	-0.01034100 	345.848   	0
	1191 	Rem_1	1    	1	46   	1	39   	Rem_1	2    	-0.13354800 	345.848   	0
	1192 	Rem_1	1    	1	46   	1	38   	Rem_1	2    	-0.12545200 	343.301   	0
	1193 	Rem_1	1    	1	46   	Rem_1	2    	1	37   	0.11864700  	343.301   	0
	1194 	Rem_1	1    	1	46   	1	37   	1	36   	-0.00641000 	343.301   	0
	1195 	Rem_1	1    	1	46   	1	36   	Rem_1	2    	-0.11218600 	343.301   	0
	1196 	Rem_1	1    	1	46   	Rem_1	2    	1	51   	0.77960600  	343.301   	0
	1197 	Rem_1	1    	1	46   	1	51   	1	94   	-0.45149500 	343.301   	0
	1198 	Rem_1	1    	1	46   	1	94   	Rem_1	2    	-0.32796000 	343.301   	0
	1199 	Rem_1	1    	1	46   	Rem_1	2    	1	52   	0.57764200  	343.301   	0
	1200 	Rem_1	1    	1	46   	1	52   	1	93   	-0.25006300 	343.301   	0
	1201 	Rem_1	1    	1	46   	1	93   	Rem_1	2    	-0.32742100 	343.301   	0
	1202 	Rem_1	1    	1	46   	1	53   	Rem_1	2    	-0.31875300 	339.275   	0
	1203 	Rem_1	1    	1	46   	Rem_1	2    	1	92   	0.25671000  	339.275   	0
	1204 	Rem_1	1    	1	46   	1	92   	1	54   	-0.03069600 	339.275   	0
	1205 	Rem_1	1    	1	46   	1	54   	Rem_1	2    	-0.22598400 	339.275   	0
	1206 	Rem_1	1    	1	46   	Rem_1	2    	1	91   	0.20400000  	339.275   	0
	1207 	Rem_1	1    	1	46   	1	91   	1	55   	-0.02510700 	339.275   	0
	1208 	Rem_1	1    	1	46   	1	55   	Rem_1	2    	-0.17886600 	339.275   	0
	1209 	Rem_1	1    	1	46   	Rem_1	2    	1	90   	0.16909000  	339.275   	0
	1210 	Rem_1	1    	1	46   	1	90   	1	56   	-0.01343700 	339.275   	0
	1211 	Rem_1	1    	1	46   	1	56   	Rem_1	2    	-0.15559600 	339.275   	0
	1212 	Rem_1	1    	1	46   	1	89   	Rem_1	2    	-0.15025400 	336.574   	0
	1213 	Rem_1	1    	1	46   	Rem_1	2    	1	57   	0.14190000  	336.574   	0
	1214 	Rem_1	1    	1	46   	1	57   	1	88   	-0.00337300 	336.574   	0
	1215 	Rem_1	1    	1	46   	1	88   	Rem_1	2    	-0.13854200 	336.574   	0
	1216 	Rem_1	1    	1	46   	Rem_1	2    	1	58   	0.13267800  	336.574   	0
	1217 	Rem_1	1    	1	46   	1	58   	1	87   	-0.00222000 	336.574   	0
	1218 	Rem_1	1    	1	46   	1	87   	Rem_1	2    	-0.13040500 	336.574   	0
	1219 	Rem_1	1    	1	46   	Rem_1	2    	1	59   	0.12472700  	336.574   	0
	1220 	Rem_1	1    	1	46   	1	59   	1	86   	-0.00233300 	336.574   	0
	1221 	Rem_1	1    	1	46   	1	86   	Rem_1	2    	-0.12233400 	336.574   	0
	1222 	Rem_1	1    	1	46   	1	60   	Rem_1	2    	-0.11803000 	335.040   	0
	1223 	Rem_1	1    	1	46   	Rem_1	2    	1	85   	0.11620000  	335.040   	0
	1224 	Rem_1	1    	1	46   	1	85   	1	61   	-0.00432800 	335.040   	0
	1225 	Rem_1	1    	1	46   	1	61   	Rem_1	2    	-0.11186700 	335.040   	0
	1226 	Rem_1	1    	1	46   	Rem_1	2    	1	84   	0.11096500  	335.040   	0
	1227 	Rem_1	1    	1	45   	1	44   	Rem_1	2    	-0.74434000 	359.973   	0
	1228 	Rem_1	1    	1	45   	Rem_1	2    	1	43   	0.34854600  	359.973   	0
	1229 	Rem_1	1    	1	45   	1	43   	1	42   	-0.10755200 	359.973   	0
	1230 	Rem_1	1    	1	45   	1	42   	Rem_1	2    	-0.24097000 	359.973   	0
	1231 	Rem_1	1    	1	45   	Rem_1	2    	1	41   	0.19610500  	359.973   	0
	1232 	Rem_1	1    	1	45   	1	41   	1	40   	-0.02422900 	359.973   	0
	1233 	Rem_1	1    	1	45   	1	40   	Rem_1	2    	-0.17184100 	359.973   	0
	1234 	Rem_1	1    	1	45   	Rem_1	2    	1	39   	0.15610000  	359.973   	0
	1235 	Rem_1	1    	1	45   	1	39   	1	38   	-0.01123400 	359.973   	0
	1236 	Rem_1	1    	1	45   	1	38   	Rem_1	2    	-0.14484700 	359.973   	0
	1237 	Rem_1	1    	1	45   	1	37   	Rem_1	2    	-0.13582200 	362.505   	0
	1238 	Rem_1	1    	1	45   	Rem_1	2    	1	36   	0.12758200  	362.505   	0
	1239 	Rem_1	1    	1	45   	1	36   	1	35   	-0.00657000 	362.505   	0
	1240 	Rem_1	1    	1	45   	1	35   	Rem_1	2    	-0.12099900 	362.505   	0
	1241 	Rem_1	1    	1	45   	Rem_1	2    	1	52   	0.75158200  	362.505   	0
	1242 	Rem_1	1    	1	45   	1	52   	1	93   	-0.40197300 	362.505   	0
	1243 	Rem_1	1    	1	45   	1	93   	Rem_1	2    	-0.34955300 	362.505   	0
	1244 	Rem_1	1    	1	45   	Rem_1	2    	1	53   	0.54182300  	362.505   	0
	1245 	Rem_1	1    	1	45   	1	53   	1	92   	-0.21174200 	362.505   	0
	1246 	Rem_1	1    	1	45   	1	92   	Rem_1	2    	-0.32995500 	362.505   	0
	1247 	Rem_1	1    	1	45   	1	54   	Rem_1	2    	-0.33241200 	366.723   	0
	1248 	Rem_1	1    	1	45   	Rem_1	2    	1	91   	0.26786500  	366.723   	0
	1249 	Rem_1	1    	1	45   	1	91   	1	55   	-0.03380100 	366.723   	0
	1250 	Rem_1	1    	1	45   	1	55   	Rem_1	2    	-0.23401100 	366.723   	0
	1251 	Rem_1	1    	1	45   	Rem_1	2    	1	90   	0.21161200  	366.723   	0
	1252 	Rem_1	1    	1	45   	1	90   	1	56   	-0.02039300 	366.723   	0
	1253 	Rem_1	1    	1	45   	1	56   	Rem_1	2    	-0.19116300 	366.723   	0
	1254 	Rem_1	1    	1	45   	Rem_1	2    	1	89   	0.18087400  	366.723   	0
	1255 	Rem_1	1    	1	45   	1	89   	1	57   	-0.01244900 	366.723   	0
	1256 	Rem_1	1    	1	45   	1	57   	Rem_1	2    	-0.16843700 	366.723   	0
	1257 	Rem_1	1    	1	45   	1	88   	Rem_1	2    	-0.16272400 	372.880   	0
	1258 	Rem_1	1    	1	45   	Rem_1	2    	1	58   	0.15475300  	372.880   	0
	1259 	Rem_1	1    	1	45   	1	58   	1	87   	-0.00353100 	372.880   	0
	1260 	Rem_1	1    	1	45   	1	87   	Rem_1	2    	-0.15122000 	372.880   	0
	1261 	Rem_1	1    	1	45   	Rem_1	2    	1	59   	0.14370500  	372.880   	0
	1262 	Rem_1	1    	1	45   	1	59   	1	86   	-0.00349600 	372.880   	0
	1263 	Rem_1	1    	1	45   	1	86   	Rem_1	2    	-0.14018000 	372.880   	0
	1264 	Rem_1	1    	1	45   	Rem_1	2    	1	60   	0.13477800  	372.880   	0
	1265 	Rem_1	1    	1	45   	1	60   	1	85   	-0.00279700 	372.880   	0
	1266 	Rem_1	1    	1	45   	1	85   	Rem_1	2    	-0.13194000 	372.880   	0
	1267 	Rem_1	1    	1	45   	1	61   	Rem_1	2    	-0.12675300 	375.874   	0
	1268 	Rem_1	1    	1	45   	Rem_1	2    	1	84   	0.12526100  	375.874   	0
	1269 	Rem_1	1    	1	45   	1	84   	1	62   	-0.00472100 	375.874   	0
	1270 	Rem_1	1    	1	45   	1	62   	Rem_1	2    	-0.12055400 	375.874   	0
	1271 	Rem_1	1    	1	45   	Rem_1	2    	1	83   	0.11967700  	375.874   	0
	1272 	Rem_1	1    	1	44   	1	43   	Rem_1	2    	-0.72785300 	366.952   	0
	1273 	Rem_1	1    	1	44   	Rem_1	2    	1	42   	0.34568700  	366.952   	0
	1274 	Rem_1	1    	1	44   	1	42   	1	41   	-0.09782900 	366.952   	0
	1275 	Rem_1	1    	1	44   	1	41   	Rem_1	2    	-0.24781900 	366.952   	0
	1276 	Rem_1	1    	1	44   	Rem_1	2    	1	40   	0.20457200  	366.952   	0
	1277 	Rem_1	1    	1	44   	1	40   	1	39   	-0.02432300 	366.952   	0
	1278 	Rem_1	1    	1	44   	1	39   	Rem_1	2    	-0.18024600 	366.952   	0
	1279 	Rem_1	1    	1	44   	Rem_1	2    	1	38   	0.16458500  	366.952   	0
	1280 	Rem_1	1    	1	44   	1	38   	1	37   	-0.01196500 	366.952   	0
	1281 	Rem_1	1    	1	44   	1	37   	Rem_1	2    	-0.15260000 	366.952   	0
	1282 	Rem_1	1    	1	44   	1	36   	Rem_1	2    	-0.14224900 	364.033   	0
	1283 	Rem_1	1    	1	44   	Rem_1	2    	1	35   	0.13426300  	364.033   	0
	1284 	Rem_1	1    	1	44   	1	35   	1	34   	-0.00845600 	364.033   	0
	1285 	Rem_1	1    	1	44   	1	34   	Rem_1	2    	-0.12582000 	364.033   	0
	1286 	Rem_1	1    	1	44   	Rem_1	2    	1	53   	0.69972300  	364.033   	0
	1287 	Rem_1	1    	1	44   	1	53   	1	92   	-0.35731200 	364.033   	0
	1288 	Rem_1	1    	1	44   	1	92   	Rem_1	2    	-0.34233800 	364.033   	0
	1289 	Rem_1	1    	1	44   	Rem_1	2    	1	54   	0.53390700  	364.033   	0
	1290 	Rem_1	1    	1	44   	1	54   	1	91   	-0.19871500 	364.033   	0
	1291 	Rem_1	1    	1	44   	1	91   	Rem_1	2    	-0.33508400 	364.033   	0
	1292 	Rem_1	1    	1	44   	1	55   	Rem_1	2    	-0.32427300 	361.769   	0
	1293 	Rem_1	1    	1	44   	Rem_1	2    	1	90   	0.26627600  	361.769   	0
	1294 	Rem_1	1    	1	44   	1	90   	1	56   	-0.02757400 	361.769   	0
	1295 	Rem_1	1    	1	44   	1	56   	Rem_1	2    	-0.23867500 	361.769   	0
	1296 	Rem_1	1    	1	44   	Rem_1	2    	1	89   	0.21775500  	361.769   	0
	1297 	Rem_1	1    	1	44   	1	89   	1	57   	-0.01874700 	361.769   	0
	1298 	Rem_1	1    	1	44   	1	57   	Rem_1	2    	-0.19899300 	361.769   	0
	1299 	Rem_1	1    	1	44   	Rem_1	2    	1	88   	0.18921300  	361.769   	0
	1300 	Rem_1	1    	1	44   	1	88   	1	58   	-0.01118700 	361.769   	0
	1301 	Rem_1	1    	1	44   	1	58   	Rem_1	2    	-0.17797500 	361.769   	0
	1302 	Rem_1	1    	1	44   	1	87   	Rem_1	2    	-0.17265500 	360.548   	0
	1303 	Rem_1	1    	1	44   	Rem_1	2    	1	59   	0.16280700  	360.548   	0
	1304 	Rem_1	1    	1	44   	1	59   	1	86   	-0.00489500 	360.548   	0
	1305 	Rem_1	1    	1	44   	1	86   	Rem_1	2    	-0.15790000 	360.548   	0
	1306 	Rem_1	1    	1	44   	Rem_1	2    	1	60   	0.15109000  	360.548   	0
	1307 	Rem_1	1    	1	44   	1	60   	1	85   	-0.00381000 	360.548   	0
	1308 	Rem_1	1    	1	44   	1	85   	Rem_1	2    	-0.14725900 	360.548   	0
	1309 	Rem_1	1    	1	44   	Rem_1	2    	1	61   	0.14112500  	360.548   	0
	1310 	Rem_1	1    	1	44   	1	61   	1	84   	-0.00217800 	360.548   	0
	1311 	Rem_1	1    	1	44   	1	84   	Rem_1	2    	-0.13893000 	360.548   	0
	1312 	Rem_1	1    	1	44   	1	62   	Rem_1	2    	-0.13359200 	359.535   	0
	1313 	Rem_1	1    	1	44   	Rem_1	2    	1	83   	0.13232400  	359.535   	0
	1314 	Rem_1	1    	1	44   	1	83   	1	63   	-0.00656300 	359.535   	0
	1315 	Rem_1	1    	1	44   	1	63   	Rem_1	2    	-0.12576700 	359.535   	0
	1316 	Rem_1	1    	1	44   	Rem_1	2    	1	82   	0.12541700  	359.535   	0
	1317 	Rem_1	1    	1	43   	1	42   	Rem_1	2    	-0.74497900 	385.243   	0
	1318 	Rem_1	1    	1	43   	Rem_1	2    	1	41   	0.36304500  	385.243   	0
	1319 	Rem_1	1    	1	43   	1	41   	1	40   	-0.10336200 	385.243   	0
	1320 	Rem_1	1    	1	43   	1	40   	Rem_1	2    	-0.25967100 	385.243   	0
	1321 	Rem_1	1    	1	43   	Rem_1	2    	1	39   	0.21447700  	385.243   	0
	1322 	Rem_1	1    	1	43   	1	39   	1	38   	-0.02405100 	385.243   	0
	1323 	Rem_1	1    	1	43   	1	38   	Rem_1	2    	-0.19039300 	385.243   	0
	1324 	Rem_1	1    	1	43   	Rem_1	2    	1	37   	0.17381300  	385.243   	0
	1326 	Rem_1	1    	1	43   	1	36   	Rem_1	2    	-0.16029000 	385.243   	0
	1327 	Rem_1	1    	1	43   	1	35   	Rem_1	2    	-0.15029500 	384.738   	0
	1328 	Rem_1	1    	1	43   	Rem_1	2    	1	34   	0.14007200  	384.738   	0
	1329 	Rem_1	1    	1	43   	1	34   	1	33   	-0.01062100 	384.738   	0
	1330 	Rem_1	1    	1	43   	1	33   	Rem_1	2    	-0.12941500 	384.738   	0
	1331 	Rem_1	1    	1	43   	Rem_1	2    	1	54   	0.70404900  	384.738   	0
	1332 	Rem_1	1    	1	43   	1	54   	1	91   	-0.34578500 	384.738   	0
	1333 	Rem_1	1    	1	43   	1	91   	Rem_1	2    	-0.35819100 	384.738   	0
	1334 	Rem_1	1    	1	43   	Rem_1	2    	1	55   	0.53618700  	384.738   	0
	1335 	Rem_1	1    	1	43   	1	55   	1	90   	-0.19634100 	384.738   	0
	1336 	Rem_1	1    	1	43   	1	90   	Rem_1	2    	-0.33968900 	384.738   	0
	1337 	Rem_1	1    	1	43   	1	56   	Rem_1	2    	-0.33446500 	384.303   	0
	1338 	Rem_1	1    	1	43   	Rem_1	2    	1	89   	0.27583600  	384.303   	0
	1339 	Rem_1	1    	1	43   	1	89   	1	57   	-0.02745500 	384.303   	0
	1340 	Rem_1	1    	1	43   	1	57   	Rem_1	2    	-0.24834800 	384.303   	0
	1341 	Rem_1	1    	1	43   	Rem_1	2    	1	88   	0.22787200  	384.303   	0
	1342 	Rem_1	1    	1	43   	1	88   	1	58   	-0.01672100 	384.303   	0
	1343 	Rem_1	1    	1	43   	1	58   	Rem_1	2    	-0.21112400 	384.303   	0
	1344 	Rem_1	1    	1	43   	Rem_1	2    	1	87   	0.20191100  	384.303   	0
	1345 	Rem_1	1    	1	43   	1	87   	1	59   	-0.01407200 	384.303   	0
	1346 	Rem_1	1    	1	43   	1	59   	Rem_1	2    	-0.18782100 	384.303   	0
	1347 	Rem_1	1    	1	43   	1	86   	Rem_1	2    	-0.18060300 	383.677   	0
	1348 	Rem_1	1    	1	43   	Rem_1	2    	1	60   	0.17169100  	383.677   	0
	1349 	Rem_1	1    	1	43   	1	60   	1	85   	-0.00545400 	383.677   	0
	1350 	Rem_1	1    	1	43   	1	85   	Rem_1	2    	-0.16623600 	383.677   	0
	1351 	Rem_1	1    	1	43   	Rem_1	2    	1	61   	0.15876200  	383.677   	0
	1352 	Rem_1	1    	1	43   	1	61   	1	84   	-0.00317400 	383.677   	0
	1353 	Rem_1	1    	1	43   	1	84   	Rem_1	2    	-0.15559600 	383.677   	0
	1354 	Rem_1	1    	1	43   	Rem_1	2    	1	62   	0.14929000  	383.677   	0
	1355 	Rem_1	1    	1	43   	1	62   	1	83   	-0.00196400 	383.677   	0
	1356 	Rem_1	1    	1	43   	1	83   	Rem_1	2    	-0.14730700 	383.677   	0
	1357 	Rem_1	1    	1	43   	1	63   	Rem_1	2    	-0.13968400 	383.395   	0
	1358 	Rem_1	1    	1	43   	Rem_1	2    	1	82   	0.13902800  	383.395   	0
	1359 	Rem_1	1    	1	43   	1	82   	1	64   	-0.00910700 	383.395   	0
	1360 	Rem_1	1    	1	43   	1	64   	Rem_1	2    	-0.12988500 	383.395   	0
	1361 	Rem_1	1    	1	43   	Rem_1	2    	1	81   	0.12979900  	383.395   	0
	1362 	Rem_1	1    	1	42   	1	41   	Rem_1	2    	-0.85002900 	364.348   	0
	1363 	Rem_1	1    	1	42   	Rem_1	2    	1	40   	0.39911400  	364.348   	0
	1364 	Rem_1	1    	1	42   	1	40   	1	39   	-0.12204900 	364.348   	0
	1365 	Rem_1	1    	1	42   	1	39   	Rem_1	2    	-0.27704200 	364.348   	0
	1366 	Rem_1	1    	1	42   	Rem_1	2    	1	38   	0.23064400  	364.348   	0
	1367 	Rem_1	1    	1	42   	1	38   	1	37   	-0.02616300 	364.348   	0
	1368 	Rem_1	1    	1	42   	1	37   	Rem_1	2    	-0.20446200 	364.348   	0
	1369 	Rem_1	1    	1	42   	Rem_1	2    	1	36   	0.18535100  	364.348   	0
	1371 	Rem_1	1    	1	42   	1	35   	Rem_1	2    	-0.17210800 	364.348   	0
	1372 	Rem_1	1    	1	42   	1	34   	Rem_1	2    	-0.15902300 	364.303   	0
	1373 	Rem_1	1    	1	42   	Rem_1	2    	1	33   	0.14589600  	364.303   	0
	1374 	Rem_1	1    	1	42   	1	33   	1	32   	-0.01001200 	364.303   	0
	1375 	Rem_1	1    	1	42   	1	32   	Rem_1	2    	-0.13583600 	364.303   	0
	1376 	Rem_1	1    	1	42   	Rem_1	2    	1	55   	0.76981600  	364.303   	0
	1377 	Rem_1	1    	1	42   	1	55   	1	90   	-0.38808500 	364.303   	0
	1378 	Rem_1	1    	1	42   	1	90   	Rem_1	2    	-0.38157500 	364.303   	0
	1379 	Rem_1	1    	1	42   	Rem_1	2    	1	56   	0.59053500  	364.303   	0
	1380 	Rem_1	1    	1	42   	1	56   	1	89   	-0.22545400 	364.303   	0
	1381 	Rem_1	1    	1	42   	1	89   	Rem_1	2    	-0.36490500 	364.303   	0
	1382 	Rem_1	1    	1	42   	1	57   	Rem_1	2    	-0.35668000 	364.316   	0
	1383 	Rem_1	1    	1	42   	Rem_1	2    	1	88   	0.29412000  	364.316   	0
	1384 	Rem_1	1    	1	42   	1	88   	1	58   	-0.02444000 	364.316   	0
	1385 	Rem_1	1    	1	42   	1	58   	Rem_1	2    	-0.26964600 	364.316   	0
	1386 	Rem_1	1    	1	42   	Rem_1	2    	1	87   	0.24914800  	364.316   	0
	1387 	Rem_1	1    	1	42   	1	87   	1	59   	-0.02217700 	364.316   	0
	1388 	Rem_1	1    	1	42   	1	59   	Rem_1	2    	-0.22689600 	364.316   	0
	1389 	Rem_1	1    	1	42   	Rem_1	2    	1	86   	0.21455900  	364.316   	0
	1390 	Rem_1	1    	1	42   	1	86   	1	60   	-0.01325500 	364.316   	0
	1391 	Rem_1	1    	1	42   	1	60   	Rem_1	2    	-0.20122200 	364.316   	0
	1392 	Rem_1	1    	1	42   	1	85   	Rem_1	2    	-0.19281500 	364.358   	0
	1393 	Rem_1	1    	1	42   	Rem_1	2    	1	61   	0.18309000  	364.358   	0
	1394 	Rem_1	1    	1	42   	1	61   	1	84   	-0.00482600 	364.358   	0
	1395 	Rem_1	1    	1	42   	1	84   	Rem_1	2    	-0.17825400 	364.358   	0
	1396 	Rem_1	1    	1	42   	Rem_1	2    	1	62   	0.17055800  	364.358   	0
	1397 	Rem_1	1    	1	42   	1	62   	1	83   	-0.00300200 	364.358   	0
	1398 	Rem_1	1    	1	42   	1	83   	Rem_1	2    	-0.16753000 	364.358   	0
	1399 	Rem_1	1    	1	42   	Rem_1	2    	1	63   	0.15842700  	364.358   	0
	1401 	Rem_1	1    	1	42   	1	82   	Rem_1	2    	-0.15703700 	364.358   	0
	1402 	Rem_1	1    	1	42   	1	64   	Rem_1	2    	-0.14619000 	364.354   	0
	1403 	Rem_1	1    	1	42   	Rem_1	2    	1	81   	0.14585700  	364.354   	0
	1404 	Rem_1	1    	1	42   	1	81   	1	65   	-0.00997600 	364.354   	0
	1405 	Rem_1	1    	1	42   	1	65   	Rem_1	2    	-0.13586100 	364.354   	0
	1406 	Rem_1	1    	1	42   	Rem_1	2    	1	80   	0.13471400  	364.354   	0
	1407 	Rem_1	1    	1	41   	1	40   	Rem_1	2    	-0.92462900 	355.726   	0
	1408 	Rem_1	1    	1	41   	Rem_1	2    	1	39   	0.41681600  	355.726   	0
	1409 	Rem_1	1    	1	41   	1	39   	1	38   	-0.11776700 	355.726   	0
	1410 	Rem_1	1    	1	41   	1	38   	Rem_1	2    	-0.29903600 	355.726   	0
	1411 	Rem_1	1    	1	41   	Rem_1	2    	1	37   	0.25008600  	355.726   	0
	1413 	Rem_1	1    	1	41   	1	36   	Rem_1	2    	-0.22033300 	355.726   	0
	1414 	Rem_1	1    	1	41   	Rem_1	2    	1	35   	0.20174000  	355.726   	0
	1415 	Rem_1	1    	1	41   	1	35   	1	34   	-0.01737400 	355.726   	0
	1416 	Rem_1	1    	1	41   	1	34   	Rem_1	2    	-0.18433100 	355.726   	0
	1417 	Rem_1	1    	1	41   	1	33   	Rem_1	2    	-0.16753800 	356.092   	0
	1418 	Rem_1	1    	1	41   	Rem_1	2    	1	32   	0.15494900  	356.092   	0
	1419 	Rem_1	1    	1	41   	1	32   	1	31   	-0.01027000 	356.092   	0
	1420 	Rem_1	1    	1	41   	1	31   	Rem_1	2    	-0.14467500 	356.092   	0
	1421 	Rem_1	1    	1	41   	Rem_1	2    	1	56   	0.83836600  	356.092   	0
	1422 	Rem_1	1    	1	41   	1	56   	1	89   	-0.43427700 	356.092   	0
	1423 	Rem_1	1    	1	41   	1	89   	Rem_1	2    	-0.40398300 	356.092   	0
	1424 	Rem_1	1    	1	41   	Rem_1	2    	1	57   	0.60881200  	356.092   	0
	1425 	Rem_1	1    	1	41   	1	57   	1	88   	-0.22531400 	356.092   	0
	1426 	Rem_1	1    	1	41   	1	88   	Rem_1	2    	-0.38338800 	356.092   	0
	1427 	Rem_1	1    	1	41   	1	58   	Rem_1	2    	-0.38551300 	356.392   	0
	1428 	Rem_1	1    	1	41   	Rem_1	2    	1	87   	0.32352000  	356.392   	0
	1429 	Rem_1	1    	1	41   	1	87   	1	59   	-0.03157700 	356.392   	0
	1430 	Rem_1	1    	1	41   	1	59   	Rem_1	2    	-0.29192600 	356.392   	0
	1431 	Rem_1	1    	1	41   	Rem_1	2    	1	86   	0.26584400  	356.392   	0
	1432 	Rem_1	1    	1	41   	1	86   	1	60   	-0.02057400 	356.392   	0
	1433 	Rem_1	1    	1	41   	1	60   	Rem_1	2    	-0.24520900 	356.392   	0
	1434 	Rem_1	1    	1	41   	Rem_1	2    	1	85   	0.23053400  	356.392   	0
	1435 	Rem_1	1    	1	41   	1	85   	1	61   	-0.01346100 	356.392   	0
	1436 	Rem_1	1    	1	41   	1	61   	Rem_1	2    	-0.21693400 	356.392   	0
	1437 	Rem_1	1    	1	41   	1	84   	Rem_1	2    	-0.20909900 	356.982   	0
	1438 	Rem_1	1    	1	41   	Rem_1	2    	1	62   	0.19943400  	356.982   	0
	1439 	Rem_1	1    	1	41   	1	62   	1	83   	-0.00473900 	356.982   	0
	1440 	Rem_1	1    	1	41   	1	83   	Rem_1	2    	-0.19471200 	356.982   	0
	1441 	Rem_1	1    	1	41   	Rem_1	2    	1	63   	0.18339400  	356.982   	0
	1443 	Rem_1	1    	1	41   	1	82   	Rem_1	2    	-0.18106600 	356.982   	0
	1444 	Rem_1	1    	1	41   	Rem_1	2    	1	64   	0.16773000  	356.982   	0
	1446 	Rem_1	1    	1	41   	1	81   	Rem_1	2    	-0.16680000 	356.982   	0
	1447 	Rem_1	1    	1	41   	1	65   	Rem_1	2    	-0.15466000 	357.700   	0
	1448 	Rem_1	1    	1	41   	Rem_1	2    	1	80   	0.15293600  	357.700   	0
	1449 	Rem_1	1    	1	41   	1	80   	1	66   	-0.00853400 	357.700   	0
	1450 	Rem_1	1    	1	41   	1	66   	Rem_1	2    	-0.14442500 	357.700   	0
	1451 	Rem_1	1    	1	41   	Rem_1	2    	1	79   	0.14292000  	357.700   	0
	1452 	Rem_1	1    	1	40   	1	39   	Rem_1	2    	-0.86731300 	360.398   	0
	1453 	Rem_1	1    	1	40   	Rem_1	2    	1	38   	0.43527200  	360.398   	0
	1455 	Rem_1	1    	1	40   	1	37   	Rem_1	2    	-0.32353800 	360.398   	0
	1456 	Rem_1	1    	1	40   	Rem_1	2    	1	36   	0.27123000  	360.398   	0
	1458 	Rem_1	1    	1	40   	1	35   	Rem_1	2    	-0.24327700 	360.398   	0
	1459 	Rem_1	1    	1	40   	Rem_1	2    	1	34   	0.21908800  	360.398   	0
	1460 	Rem_1	1    	1	40   	1	34   	1	33   	-0.02265300 	360.398   	0
	1461 	Rem_1	1    	1	40   	1	33   	Rem_1	2    	-0.19633600 	360.398   	0
	1462 	Rem_1	1    	1	40   	1	32   	Rem_1	2    	-0.18003900 	360.948   	0
	1463 	Rem_1	1    	1	40   	Rem_1	2    	1	31   	0.16706700  	360.948   	0
	1464 	Rem_1	1    	1	40   	1	31   	1	30   	-0.01607800 	360.948   	0
	1465 	Rem_1	1    	1	40   	1	30   	Rem_1	2    	-0.15099400 	360.948   	0
	1466 	Rem_1	1    	1	40   	Rem_1	2    	1	57   	0.80590200  	360.948   	0
	1467 	Rem_1	1    	1	40   	1	57   	1	88   	-0.38922500 	360.948   	0
	1468 	Rem_1	1    	1	40   	1	88   	Rem_1	2    	-0.41653900 	360.948   	0
	1469 	Rem_1	1    	1	40   	Rem_1	2    	1	58   	0.61884600  	360.948   	0
	1470 	Rem_1	1    	1	40   	1	58   	1	87   	-0.20848100 	360.948   	0
	1471 	Rem_1	1    	1	40   	1	87   	Rem_1	2    	-0.41015400 	360.948   	0
	1472 	Rem_1	1    	1	40   	1	59   	Rem_1	2    	-0.40863500 	361.228   	0
	1473 	Rem_1	1    	1	40   	Rem_1	2    	1	86   	0.33908600  	361.228   	0
	1474 	Rem_1	1    	1	40   	1	86   	1	60   	-0.02576700 	361.228   	0
	1475 	Rem_1	1    	1	40   	1	60   	Rem_1	2    	-0.31326900 	361.228   	0
	1476 	Rem_1	1    	1	40   	Rem_1	2    	1	85   	0.28314600  	361.228   	0
	1477 	Rem_1	1    	1	40   	1	85   	1	61   	-0.01773700 	361.228   	0
	1478 	Rem_1	1    	1	40   	1	61   	Rem_1	2    	-0.26530800 	361.228   	0
	1479 	Rem_1	1    	1	40   	Rem_1	2    	1	84   	0.25098300  	361.228   	0
	1480 	Rem_1	1    	1	40   	1	84   	1	62   	-0.01170500 	361.228   	0
	1481 	Rem_1	1    	1	40   	1	62   	Rem_1	2    	-0.23918100 	361.228   	0
	1482 	Rem_1	1    	1	40   	1	83   	Rem_1	2    	-0.23105900 	361.984   	0
	1483 	Rem_1	1    	1	40   	Rem_1	2    	1	63   	0.21714800  	361.984   	0
	1485 	Rem_1	1    	1	40   	1	82   	Rem_1	2    	-0.21283500 	361.984   	0
	1486 	Rem_1	1    	1	40   	Rem_1	2    	1	64   	0.19636000  	361.984   	0
	1488 	Rem_1	1    	1	40   	1	81   	Rem_1	2    	-0.19445600 	361.984   	0
	1489 	Rem_1	1    	1	40   	Rem_1	2    	1	65   	0.17951800  	361.984   	0
	1490 	Rem_1	1    	1	40   	1	65   	1	80   	-0.00279300 	361.984   	0
	1491 	Rem_1	1    	1	40   	1	80   	Rem_1	2    	-0.17657800 	361.984   	0
	1492 	Rem_1	1    	1	40   	1	66   	Rem_1	2    	-0.16647700 	362.486   	0
	1493 	Rem_1	1    	1	40   	Rem_1	2    	1	79   	0.16422600  	362.486   	0
	1494 	Rem_1	1    	1	40   	1	79   	1	67   	-0.01138700 	362.486   	0
	1495 	Rem_1	1    	1	40   	1	67   	Rem_1	2    	-0.15283600 	362.486   	0
	1496 	Rem_1	1    	1	40   	Rem_1	2    	1	78   	0.15343200  	362.486   	0
	1497 	Rem_1	1    	1	39   	1	38   	Rem_1	2    	-0.93571200 	351.074   	0
	1498 	Rem_1	1    	1	39   	Rem_1	2    	1	37   	0.48400800  	351.074   	0
	1500 	Rem_1	1    	1	39   	1	36   	Rem_1	2    	-0.36124600 	351.074   	0
	1501 	Rem_1	1    	1	39   	Rem_1	2    	1	35   	0.31211000  	351.074   	0
	1502 	Rem_1	1    	1	39   	1	35   	1	34   	-0.03749600 	351.074   	0
	1503 	Rem_1	1    	1	39   	1	34   	Rem_1	2    	-0.27459400 	351.074   	0
	1504 	Rem_1	1    	1	39   	Rem_1	2    	1	33   	0.24151500  	351.074   	0
	1505 	Rem_1	1    	1	39   	1	33   	1	32   	-0.02283800 	351.074   	0
	1506 	Rem_1	1    	1	39   	1	32   	Rem_1	2    	-0.21860900 	351.074   	0
	1507 	Rem_1	1    	1	39   	1	31   	Rem_1	2    	-0.20121600 	351.358   	0
	1508 	Rem_1	1    	1	39   	Rem_1	2    	1	30   	0.17999000  	351.358   	0
	1509 	Rem_1	1    	1	39   	1	30   	1	29   	-0.01702400 	351.358   	0
	1510 	Rem_1	1    	1	39   	1	29   	Rem_1	2    	-0.16296300 	351.358   	0
	1511 	Rem_1	1    	1	39   	Rem_1	2    	1	58   	0.87773600  	351.358   	0
	1512 	Rem_1	1    	1	39   	1	58   	1	87   	-0.42975800 	351.358   	0
	1513 	Rem_1	1    	1	39   	1	87   	Rem_1	2    	-0.44785600 	351.358   	0
	1514 	Rem_1	1    	1	39   	Rem_1	2    	1	59   	0.69107000  	351.358   	0
	1515 	Rem_1	1    	1	39   	1	59   	1	86   	-0.24901600 	351.358   	0
	1516 	Rem_1	1    	1	39   	1	86   	Rem_1	2    	-0.44187700 	351.358   	0
	1517 	Rem_1	1    	1	39   	1	60   	Rem_1	2    	-0.45122700 	352.216   	0
	1518 	Rem_1	1    	1	39   	Rem_1	2    	1	85   	0.36755300  	352.216   	0
	1519 	Rem_1	1    	1	39   	1	85   	1	61   	-0.01912200 	352.216   	0
	1520 	Rem_1	1    	1	39   	1	61   	Rem_1	2    	-0.34844400 	352.216   	0
	1521 	Rem_1	1    	1	39   	Rem_1	2    	1	84   	0.31626400  	352.216   	0
	1522 	Rem_1	1    	1	39   	1	84   	1	62   	-0.01222300 	352.216   	0
	1523 	Rem_1	1    	1	39   	1	62   	Rem_1	2    	-0.30394900 	352.216   	0
	1524 	Rem_1	1    	1	39   	Rem_1	2    	1	83   	0.28746300  	352.216   	0
	1525 	Rem_1	1    	1	39   	1	83   	1	63   	-0.01702300 	352.216   	0
	1526 	Rem_1	1    	1	39   	1	63   	Rem_1	2    	-0.27034400 	352.216   	0
	1527 	Rem_1	1    	1	39   	1	82   	Rem_1	2    	-0.26151000 	352.285   	0
	1528 	Rem_1	1    	1	39   	Rem_1	2    	1	64   	0.24059500  	352.285   	0
	1529 	Rem_1	1    	1	39   	1	64   	1	81   	-0.00409800 	352.285   	0
	1530 	Rem_1	1    	1	39   	1	81   	Rem_1	2    	-0.23647900 	352.285   	0
	1531 	Rem_1	1    	1	39   	Rem_1	2    	1	65   	0.21726100  	352.285   	0
	1532 	Rem_1	1    	1	39   	1	65   	1	80   	-0.00495500 	352.285   	0
	1533 	Rem_1	1    	1	39   	1	80   	Rem_1	2    	-0.21232100 	352.285   	0
	1534 	Rem_1	1    	1	39   	Rem_1	2    	1	66   	0.19987500  	352.285   	0
	1535 	Rem_1	1    	1	39   	1	66   	1	79   	-0.00394400 	352.285   	0
	1536 	Rem_1	1    	1	39   	1	79   	Rem_1	2    	-0.19587700 	352.285   	0
	1537 	Rem_1	1    	1	39   	1	67   	Rem_1	2    	-0.18182200 	352.286   	0
	1538 	Rem_1	1    	1	39   	Rem_1	2    	1	78   	0.18194400  	352.286   	0
	1539 	Rem_1	1    	1	39   	1	78   	1	68   	-0.01524600 	352.286   	0
	1540 	Rem_1	1    	1	39   	1	68   	Rem_1	2    	-0.16670400 	352.286   	0
	1541 	Rem_1	1    	1	39   	Rem_1	2    	1	77   	0.16623600  	352.286   	0
	1542 	Rem_1	1    	1	38   	1	37   	Rem_1	2    	-1.00575600 	344.417   	0
	1543 	Rem_1	1    	1	38   	Rem_1	2    	1	36   	0.52760200  	344.417   	0
	1545 	Rem_1	1    	1	38   	1	35   	Rem_1	2    	-0.42241300 	344.417   	0
	1546 	Rem_1	1    	1	38   	Rem_1	2    	1	34   	0.35921300  	344.417   	0
	1547 	Rem_1	1    	1	38   	1	34   	1	33   	-0.05110800 	344.417   	0
	1548 	Rem_1	1    	1	38   	1	33   	Rem_1	2    	-0.30803500 	344.417   	0
	1549 	Rem_1	1    	1	38   	Rem_1	2    	1	32   	0.27445000  	344.417   	0
	1550 	Rem_1	1    	1	38   	1	32   	1	31   	-0.02468300 	344.417   	0
	1551 	Rem_1	1    	1	38   	1	31   	Rem_1	2    	-0.24972000 	344.417   	0
	1552 	Rem_1	1    	1	38   	1	30   	Rem_1	2    	-0.22060300 	344.549   	0
	1553 	Rem_1	1    	1	38   	Rem_1	2    	1	29   	0.19787100  	344.549   	0
	1554 	Rem_1	1    	1	38   	1	29   	1	28   	-0.02246400 	344.549   	0
	1555 	Rem_1	1    	1	38   	1	28   	Rem_1	2    	-0.17538500 	344.549   	0
	1556 	Rem_1	1    	1	38   	Rem_1	2    	1	59   	0.95244700  	344.549   	0
	1557 	Rem_1	1    	1	38   	1	59   	1	86   	-0.46435700 	344.549   	0
	1558 	Rem_1	1    	1	38   	1	86   	Rem_1	2    	-0.48793800 	344.549   	0
	1559 	Rem_1	1    	1	38   	Rem_1	2    	1	60   	0.76084700  	344.549   	0
	1560 	Rem_1	1    	1	38   	1	60   	1	85   	-0.28526200 	344.549   	0
	1561 	Rem_1	1    	1	38   	1	85   	Rem_1	2    	-0.47542600 	344.549   	0
	1562 	Rem_1	1    	1	38   	1	61   	Rem_1	2    	-0.49381800 	345.160   	0
	1563 	Rem_1	1    	1	38   	Rem_1	2    	1	84   	0.40973900  	345.160   	0
	1564 	Rem_1	1    	1	38   	1	62   	Rem_1	2    	-0.40530500 	345.160   	0
	1565 	Rem_1	1    	1	38   	Rem_1	2    	1	83   	0.36969200  	345.160   	0
	1566 	Rem_1	1    	1	38   	1	83   	1	63   	-0.01902300 	345.160   	0
	1567 	Rem_1	1    	1	38   	1	63   	Rem_1	2    	-0.35061800 	345.160   	0
	1568 	Rem_1	1    	1	38   	Rem_1	2    	1	82   	0.33203700  	345.160   	0
	1569 	Rem_1	1    	1	38   	1	82   	1	64   	-0.02679400 	345.160   	0
	1570 	Rem_1	1    	1	38   	1	64   	Rem_1	2    	-0.30515800 	345.160   	0
	1571 	Rem_1	1    	1	38   	1	81   	Rem_1	2    	-0.29661400 	345.527   	0
	1572 	Rem_1	1    	1	38   	Rem_1	2    	1	65   	0.27137400  	345.527   	0
	1573 	Rem_1	1    	1	38   	1	65   	1	80   	-0.00875200 	345.527   	0
	1574 	Rem_1	1    	1	38   	1	80   	Rem_1	2    	-0.26258700 	345.527   	0
	1575 	Rem_1	1    	1	38   	Rem_1	2    	1	66   	0.24722100  	345.527   	0
	1576 	Rem_1	1    	1	38   	1	66   	1	79   	-0.00681000 	345.527   	0
	1577 	Rem_1	1    	1	38   	1	79   	Rem_1	2    	-0.24033800 	345.527   	0
	1578 	Rem_1	1    	1	38   	Rem_1	2    	1	67   	0.22238000  	345.527   	0
	1579 	Rem_1	1    	1	38   	1	78   	Rem_1	2    	-0.22146000 	345.527   	0
	1580 	Rem_1	1    	1	38   	1	68   	Rem_1	2    	-0.20206600 	345.347   	0
	1581 	Rem_1	1    	1	38   	Rem_1	2    	1	77   	0.20075700  	345.347   	0
	1582 	Rem_1	1    	1	38   	1	77   	1	69   	-0.01916200 	345.347   	0
	1583 	Rem_1	1    	1	38   	1	69   	Rem_1	2    	-0.18155600 	345.347   	0
	1584 	Rem_1	1    	1	38   	Rem_1	2    	1	76   	0.18350300  	345.347   	0
	1585 	Rem_1	1    	1	37   	1	36   	Rem_1	2    	-1.04875300 	330.136   	0
	1586 	Rem_1	1    	1	37   	Rem_1	2    	1	35   	0.61534100  	330.136   	0
	1587 	Rem_1	1    	1	37   	1	35   	1	34   	-0.12475700 	330.136   	0
	1588 	Rem_1	1    	1	37   	1	34   	Rem_1	2    	-0.49055800 	330.136   	0
	1589 	Rem_1	1    	1	37   	Rem_1	2    	1	33   	0.40573800  	330.136   	0
	1590 	Rem_1	1    	1	37   	1	33   	1	32   	-0.05169200 	330.136   	0
	1591 	Rem_1	1    	1	37   	1	32   	Rem_1	2    	-0.35400400 	330.136   	0
	1592 	Rem_1	1    	1	37   	Rem_1	2    	1	31   	0.31782300  	330.136   	0
	1593 	Rem_1	1    	1	37   	1	31   	1	30   	-0.04130200 	330.136   	0
	1594 	Rem_1	1    	1	37   	1	30   	Rem_1	2    	-0.27645800 	330.136   	0
	1595 	Rem_1	1    	1	37   	1	29   	Rem_1	2    	-0.24507800 	340.317   	0
	1596 	Rem_1	1    	1	37   	Rem_1	2    	1	28   	0.21479800  	340.317   	0
	1597 	Rem_1	1    	1	37   	1	28   	1	27   	-0.02217300 	340.317   	0
	1598 	Rem_1	1    	1	37   	1	27   	Rem_1	2    	-0.19259300 	340.317   	0
	1599 	Rem_1	1    	1	37   	Rem_1	2    	1	60   	1.09176200  	340.317   	0
	1600 	Rem_1	1    	1	37   	1	60   	1	85   	-0.55806100 	340.317   	0
	1601 	Rem_1	1    	1	37   	1	85   	Rem_1	2    	-0.53352400 	340.317   	0
	1602 	Rem_1	1    	1	37   	Rem_1	2    	1	61   	0.81536700  	340.317   	0
	1603 	Rem_1	1    	1	37   	1	61   	1	84   	-0.29035100 	340.317   	0
	1604 	Rem_1	1    	1	37   	1	84   	Rem_1	2    	-0.52479100 	340.317   	0
	1605 	Rem_1	1    	1	37   	1	62   	Rem_1	2    	-0.57459900 	341.219   	0
	1606 	Rem_1	1    	1	37   	Rem_1	2    	1	83   	0.48712900  	341.219   	0
	1608 	Rem_1	1    	1	37   	1	63   	Rem_1	2    	-0.47363500 	341.219   	0
	1609 	Rem_1	1    	1	37   	Rem_1	2    	1	82   	0.43358500  	341.219   	0
	1610 	Rem_1	1    	1	37   	1	82   	1	64   	-0.03365800 	341.219   	0
	1611 	Rem_1	1    	1	37   	1	64   	Rem_1	2    	-0.39992400 	341.219   	0
	1612 	Rem_1	1    	1	37   	Rem_1	2    	1	81   	0.38266400  	341.219   	0
	1613 	Rem_1	1    	1	37   	1	81   	1	65   	-0.03452000 	341.219   	0
	1614 	Rem_1	1    	1	37   	1	65   	Rem_1	2    	-0.34807900 	341.219   	0
	1615 	Rem_1	1    	1	37   	1	80   	Rem_1	2    	-0.33276500 	341.356   	0
	1616 	Rem_1	1    	1	37   	Rem_1	2    	1	66   	0.31324100  	341.356   	0
	1617 	Rem_1	1    	1	37   	1	66   	1	79   	-0.01157000 	341.356   	0
	1618 	Rem_1	1    	1	37   	1	79   	Rem_1	2    	-0.30168300 	341.356   	0
	1619 	Rem_1	1    	1	37   	Rem_1	2    	1	67   	0.27815900  	341.356   	0
	1620 	Rem_1	1    	1	37   	1	78   	Rem_1	2    	-0.27557800 	341.356   	0
	1621 	Rem_1	1    	1	37   	Rem_1	2    	1	68   	0.25033800  	341.356   	0
	1622 	Rem_1	1    	1	37   	1	68   	1	77   	-0.00285000 	341.356   	0
	1623 	Rem_1	1    	1	37   	1	77   	Rem_1	2    	-0.24744200 	341.356   	0
	1624 	Rem_1	1    	1	37   	1	69   	Rem_1	2    	-0.22250200 	339.536   	0
	1625 	Rem_1	1    	1	37   	Rem_1	2    	1	76   	0.22429300  	339.536   	0
	1626 	Rem_1	1    	1	37   	1	76   	1	70   	-0.02627000 	339.536   	0
	1627 	Rem_1	1    	1	37   	1	70   	Rem_1	2    	-0.19802900 	339.536   	0
	1628 	Rem_1	1    	1	37   	Rem_1	2    	1	75   	0.20185700  	339.536   	0
	1629 	Rem_1	1    	1	36   	1	35   	Rem_1	2    	-1.21194700 	317.854   	0
	1630 	Rem_1	1    	1	36   	Rem_1	2    	1	34   	0.74378000  	317.854   	0
	1631 	Rem_1	1    	1	36   	1	34   	1	33   	-0.17128600 	317.854   	0
	1632 	Rem_1	1    	1	36   	1	33   	Rem_1	2    	-0.57245700 	317.854   	0
	1633 	Rem_1	1    	1	36   	Rem_1	2    	1	32   	0.48205900  	317.854   	0
	1634 	Rem_1	1    	1	36   	1	32   	1	31   	-0.05795000 	317.854   	0
	1635 	Rem_1	1    	1	36   	1	31   	Rem_1	2    	-0.42405900 	317.854   	0
	1636 	Rem_1	1    	1	36   	Rem_1	2    	1	30   	0.36130100  	317.854   	0
	1637 	Rem_1	1    	1	36   	1	30   	1	29   	-0.04605900 	317.854   	0
	1638 	Rem_1	1    	1	36   	1	29   	Rem_1	2    	-0.31516200 	317.854   	0
	1639 	Rem_1	1    	1	36   	1	28   	Rem_1	2    	-0.27193200 	357.608   	0
	1640 	Rem_1	1    	1	36   	Rem_1	2    	1	27   	0.24114800  	357.608   	0
	1641 	Rem_1	1    	1	36   	1	27   	1	26   	-0.02630300 	357.608   	0
	1642 	Rem_1	1    	1	36   	1	26   	Rem_1	2    	-0.21480800 	357.608   	0
	1643 	Rem_1	1    	1	36   	Rem_1	2    	1	61   	1.27188200  	357.608   	0
	1644 	Rem_1	1    	1	36   	1	61   	1	84   	-0.67464800 	357.608   	0
	1645 	Rem_1	1    	1	36   	1	84   	Rem_1	2    	-0.59703400 	357.608   	0
	1646 	Rem_1	1    	1	36   	Rem_1	2    	1	62   	0.95017000  	357.608   	0
	1647 	Rem_1	1    	1	36   	1	62   	1	83   	-0.29611000 	357.608   	0
	1648 	Rem_1	1    	1	36   	1	83   	Rem_1	2    	-0.65386100 	357.608   	0
	1649 	Rem_1	1    	1	36   	1	63   	Rem_1	2    	-0.70191500 	358.021   	0
	1650 	Rem_1	1    	1	36   	Rem_1	2    	1	82   	0.59654800  	358.021   	0
	1651 	Rem_1	1    	1	36   	1	82   	1	64   	-0.03559900 	358.021   	0
	1652 	Rem_1	1    	1	36   	1	64   	Rem_1	2    	-0.56097900 	358.021   	0
	1653 	Rem_1	1    	1	36   	Rem_1	2    	1	81   	0.52188600  	358.021   	0
	1654 	Rem_1	1    	1	36   	1	81   	1	65   	-0.05030300 	358.021   	0
	1655 	Rem_1	1    	1	36   	1	65   	Rem_1	2    	-0.47155000 	358.021   	0
	1656 	Rem_1	1    	1	36   	Rem_1	2    	1	80   	0.44247100  	358.021   	0
	1657 	Rem_1	1    	1	36   	1	80   	1	66   	-0.02673700 	358.021   	0
	1658 	Rem_1	1    	1	36   	1	66   	Rem_1	2    	-0.41566500 	358.021   	0
	1659 	Rem_1	1    	1	36   	1	79   	Rem_1	2    	-0.39549800 	360.151   	0
	1660 	Rem_1	1    	1	36   	Rem_1	2    	1	67   	0.36275800  	360.151   	0
	1661 	Rem_1	1    	1	36   	1	67   	1	78   	-0.00562400 	360.151   	0
	1662 	Rem_1	1    	1	36   	1	78   	Rem_1	2    	-0.35718600 	360.151   	0
	1663 	Rem_1	1    	1	36   	Rem_1	2    	1	68   	0.32210300  	360.151   	0
	1664 	Rem_1	1    	1	36   	1	68   	1	77   	-0.00544700 	360.151   	0
	1665 	Rem_1	1    	1	36   	1	77   	Rem_1	2    	-0.31666700 	360.151   	0
	1666 	Rem_1	1    	1	36   	Rem_1	2    	1	69   	0.28254300  	360.151   	0
	1667 	Rem_1	1    	1	36   	1	76   	Rem_1	2    	-0.28377100 	360.151   	0
	1668 	Rem_1	1    	1	36   	1	70   	Rem_1	2    	-0.24832300 	357.714   	0
	1669 	Rem_1	1    	1	36   	Rem_1	2    	1	75   	0.25290100  	357.714   	0
	1670 	Rem_1	1    	1	36   	1	75   	1	71   	-0.03257200 	357.714   	0
	1671 	Rem_1	1    	1	36   	1	71   	Rem_1	2    	-0.22029200 	357.714   	0
	1672 	Rem_1	1    	1	36   	Rem_1	2    	1	74   	0.22300600  	357.714   	0
	1673 	Rem_1	1    	1	35   	1	34   	Rem_1	2    	-1.34954000 	247.133   	0
	1674 	Rem_1	1    	1	35   	Rem_1	2    	1	33   	0.85806900  	247.133   	0
	1675 	Rem_1	1    	1	35   	1	33   	1	32   	-0.18135300 	247.133   	0
	1676 	Rem_1	1    	1	35   	1	32   	Rem_1	2    	-0.67669300 	247.133   	0
	1677 	Rem_1	1    	1	35   	Rem_1	2    	1	31   	0.57690500  	247.133   	0
	1678 	Rem_1	1    	1	35   	1	31   	1	30   	-0.09887700 	247.133   	0
	1679 	Rem_1	1    	1	35   	1	30   	Rem_1	2    	-0.47795900 	247.133   	0
	1680 	Rem_1	1    	1	35   	Rem_1	2    	1	29   	0.40857700  	247.133   	0
	1681 	Rem_1	1    	1	35   	1	29   	1	28   	-0.06270000 	247.133   	0
	1682 	Rem_1	1    	1	35   	1	28   	Rem_1	2    	-0.34574600 	247.133   	0
	1683 	Rem_1	1    	1	35   	1	27   	Rem_1	2    	-0.30211200 	383.769   	0
	1684 	Rem_1	1    	1	35   	Rem_1	2    	1	26   	0.26601900  	383.769   	0
	1685 	Rem_1	1    	1	35   	1	25   	Rem_1	2    	-0.24129300 	383.769   	0
	1686 	Rem_1	1    	1	35   	Rem_1	2    	1	62   	1.27720000  	383.769   	0
	1687 	Rem_1	1    	1	35   	1	62   	1	83   	-0.54823300 	383.769   	0
	1688 	Rem_1	1    	1	35   	1	83   	Rem_1	2    	-0.72879100 	383.769   	0
	1689 	Rem_1	1    	1	35   	Rem_1	2    	1	63   	1.08846200  	383.769   	0
	1690 	Rem_1	1    	1	35   	1	63   	1	82   	-0.31395700 	383.769   	0
	1691 	Rem_1	1    	1	35   	1	82   	Rem_1	2    	-0.77423700 	383.769   	0
	1692 	Rem_1	1    	1	35   	1	64   	Rem_1	2    	-0.81983200 	380.735   	0
	1693 	Rem_1	1    	1	35   	Rem_1	2    	1	81   	0.71315300  	380.735   	0
	1694 	Rem_1	1    	1	35   	1	81   	1	65   	-0.05784700 	380.735   	0
	1695 	Rem_1	1    	1	35   	1	65   	Rem_1	2    	-0.65529700 	380.735   	0
	1696 	Rem_1	1    	1	35   	Rem_1	2    	1	80   	0.59478100  	380.735   	0
	1697 	Rem_1	1    	1	35   	1	80   	1	66   	-0.03263700 	380.735   	0
	1698 	Rem_1	1    	1	35   	1	66   	Rem_1	2    	-0.56208000 	380.735   	0
	1699 	Rem_1	1    	1	35   	Rem_1	2    	1	79   	0.52410400  	380.735   	0
	1700 	Rem_1	1    	1	35   	1	79   	1	67   	-0.04585800 	380.735   	0
	1701 	Rem_1	1    	1	35   	1	67   	Rem_1	2    	-0.47807200 	380.735   	0
	1702 	Rem_1	1    	1	35   	1	78   	Rem_1	2    	-0.46668300 	387.031   	0
	1703 	Rem_1	1    	1	35   	Rem_1	2    	1	68   	0.41754500  	387.031   	0
	1704 	Rem_1	1    	1	35   	1	68   	1	77   	-0.01003200 	387.031   	0
	1705 	Rem_1	1    	1	35   	1	77   	Rem_1	2    	-0.40743100 	387.031   	0
	1706 	Rem_1	1    	1	35   	Rem_1	2    	1	69   	0.36013000  	387.031   	0
	1707 	Rem_1	1    	1	35   	1	76   	Rem_1	2    	-0.36058500 	387.031   	0
	1708 	Rem_1	1    	1	35   	Rem_1	2    	1	70   	0.31205100  	387.031   	0
	1709 	Rem_1	1    	1	35   	1	75   	Rem_1	2    	-0.31725100 	387.031   	0
	1710 	Rem_1	1    	1	35   	1	71   	Rem_1	2    	-0.27317400 	380.263   	0
	1711 	Rem_1	1    	1	35   	Rem_1	2    	1	74   	0.27632500  	380.263   	0
	1712 	Rem_1	1    	1	35   	1	74   	1	72   	-0.03324100 	380.263   	0
	1713 	Rem_1	1    	1	35   	1	72   	Rem_1	2    	-0.24309100 	380.263   	0
	1714 	Rem_1	1    	1	35   	Rem_1	2    	1	73   	0.24779300  	380.263   	0
	1715 	Rem_1	1    	1	34   	1	33   	Rem_1	2    	-1.70538800 	228.630   	0
	1716 	Rem_1	1    	1	34   	Rem_1	2    	1	32   	1.10474800  	228.630   	0
	1717 	Rem_1	1    	1	34   	1	32   	1	31   	-0.22548800 	228.630   	0
	1718 	Rem_1	1    	1	34   	1	31   	Rem_1	2    	-0.87922500 	228.630   	0
	1719 	Rem_1	1    	1	34   	Rem_1	2    	1	30   	0.69376800  	228.630   	0
	1720 	Rem_1	1    	1	34   	1	30   	1	29   	-0.11989600 	228.630   	0
	1721 	Rem_1	1    	1	34   	1	29   	Rem_1	2    	-0.57373600 	228.630   	0
	1722 	Rem_1	1    	1	34   	Rem_1	2    	1	28   	0.47151300  	228.630   	0
	1723 	Rem_1	1    	1	34   	1	28   	1	27   	-0.06776000 	228.630   	0
	1724 	Rem_1	1    	1	34   	1	27   	Rem_1	2    	-0.40363300 	228.630   	0
	1725 	Rem_1	1    	1	34   	1	26   	Rem_1	2    	-0.34881900 	319.466   	0
	1726 	Rem_1	1    	1	34   	Rem_1	2    	1	25   	0.31273500  	319.466   	0
	1728 	Rem_1	1    	1	34   	1	63   	Rem_1	2    	-1.50395200 	319.466   	0
	1729 	Rem_1	1    	1	34   	Rem_1	2    	1	82   	0.86739500  	319.466   	0
	1730 	Rem_1	1    	1	34   	1	82   	1	64   	0.51703100  	319.466   	0
	1731 	Rem_1	1    	1	34   	1	64   	Rem_1	2    	-1.38439500 	319.466   	0
	1732 	Rem_1	1    	1	34   	Rem_1	2    	1	81   	0.98816000  	319.466   	0
	1733 	Rem_1	1    	1	34   	1	65   	Rem_1	2    	-1.03347200 	319.466   	0
	1734 	Rem_1	1    	1	34   	1	80   	Rem_1	2    	-0.85894500 	370.039   	0
	1735 	Rem_1	1    	1	34   	Rem_1	2    	1	66   	0.84636800  	370.039   	0
	1736 	Rem_1	1    	1	34   	1	66   	1	79   	-0.09055900 	370.039   	0
	1737 	Rem_1	1    	1	34   	1	79   	Rem_1	2    	-0.75581800 	370.039   	0
	1738 	Rem_1	1    	1	34   	Rem_1	2    	1	67   	0.69105700  	370.039   	0
	1739 	Rem_1	1    	1	34   	1	67   	1	78   	-0.03023800 	370.039   	0
	1740 	Rem_1	1    	1	34   	1	78   	Rem_1	2    	-0.66074200 	370.039   	0
	1741 	Rem_1	1    	1	34   	Rem_1	2    	1	68   	0.58614900  	370.039   	0
	1742 	Rem_1	1    	1	34   	1	68   	1	77   	-0.02183900 	370.039   	0
	1743 	Rem_1	1    	1	34   	1	77   	Rem_1	2    	-0.56417900 	370.039   	0
	1744 	Rem_1	1    	1	34   	1	69   	Rem_1	2    	-0.49276100 	308.242   	0
	1745 	Rem_1	1    	1	34   	Rem_1	2    	1	76   	0.48992800  	308.242   	0
	1746 	Rem_1	1    	1	34   	1	76   	1	70   	-0.07175100 	308.242   	0
	1747 	Rem_1	1    	1	34   	1	70   	Rem_1	2    	-0.41814900 	308.242   	0
	1748 	Rem_1	1    	1	34   	Rem_1	2    	1	75   	0.42397900  	308.242   	0
	1749 	Rem_1	1    	1	34   	1	75   	1	71   	-0.06423400 	308.242   	0
	1750 	Rem_1	1    	1	34   	1	71   	Rem_1	2    	-0.35963900 	308.242   	0
	1751 	Rem_1	1    	1	34   	Rem_1	2    	1	74   	0.36300600  	308.242   	0
	1752 	Rem_1	1    	1	34   	1	74   	1	72   	-0.04766000 	308.242   	0
	1753 	Rem_1	1    	1	34   	1	72   	Rem_1	2    	-0.31524400 	308.242   	0
	1754 	Rem_1	1    	1	34   	1	73   	Rem_1	2    	-0.32391800 	47.775    	0
	1755 	Rem_1	1    	1	33   	1	32   	Rem_1	2    	-2.33464700 	177.938   	0
	1756 	Rem_1	1    	1	33   	Rem_1	2    	1	31   	1.51114200  	177.938   	0
	1757 	Rem_1	1    	1	33   	1	31   	1	30   	-0.41956000 	177.938   	0
	1758 	Rem_1	1    	1	33   	1	30   	Rem_1	2    	-1.09151000 	177.938   	0
	1759 	Rem_1	1    	1	33   	Rem_1	2    	1	29   	0.85753800  	177.938   	0
	1760 	Rem_1	1    	1	33   	1	29   	1	28   	-0.18094600 	177.938   	0
	1761 	Rem_1	1    	1	33   	1	28   	Rem_1	2    	-0.67647600 	177.938   	0
	1762 	Rem_1	1    	1	33   	Rem_1	2    	1	27   	0.56347600  	177.938   	0
	1763 	Rem_1	1    	1	33   	1	27   	1	26   	-0.08740400 	177.938   	0
	1764 	Rem_1	1    	1	33   	1	26   	Rem_1	2    	-0.47587300 	177.938   	0
	1765 	Rem_1	1    	1	33   	1	25   	Rem_1	2    	-0.42051600 	56.490    	0
	1766 	Rem_1	1    	1	33   	Rem_1	2    	1	64   	1.95635300  	56.490    	0
	1767 	Rem_1	1    	1	33   	1	64   	1	81   	-0.80548900 	56.490    	0
	1768 	Rem_1	1    	1	33   	1	81   	Rem_1	2    	-1.15097000 	56.490    	0
	1769 	Rem_1	1    	1	33   	Rem_1	2    	1	65   	1.85271400  	56.490    	0
	1770 	Rem_1	1    	1	33   	1	65   	1	80   	-0.61465700 	56.490    	0
	1771 	Rem_1	1    	1	33   	1	80   	Rem_1	2    	-1.23790400 	56.490    	0
	1772 	Rem_1	1    	1	33   	Rem_1	2    	1	66   	1.42589700  	56.490    	0
	1773 	Rem_1	1    	1	33   	1	66   	1	79   	-0.26957400 	56.490    	0
	1774 	Rem_1	1    	1	33   	1	79   	Rem_1	2    	-1.15598300 	56.490    	0
	1775 	Rem_1	1    	1	33   	1	67   	Rem_1	2    	-1.08271400 	136.313   	0
	1776 	Rem_1	1    	1	33   	Rem_1	2    	1	78   	0.99793700  	136.313   	0
	1777 	Rem_1	1    	1	33   	1	78   	1	68   	-0.11825100 	136.313   	0
	1778 	Rem_1	1    	1	33   	1	68   	Rem_1	2    	-0.87962100 	136.313   	0
	1779 	Rem_1	1    	1	33   	Rem_1	2    	1	77   	0.82897300  	136.313   	0
	1780 	Rem_1	1    	1	33   	1	77   	1	69   	-0.11639800 	136.313   	0
	1781 	Rem_1	1    	1	33   	1	69   	Rem_1	2    	-0.71253600 	136.313   	0
	1782 	Rem_1	1    	1	33   	Rem_1	2    	1	76   	0.70083500  	136.313   	0
	1783 	Rem_1	1    	1	33   	1	76   	1	70   	-0.11367400 	136.313   	0
	1784 	Rem_1	1    	1	33   	1	70   	Rem_1	2    	-0.58690700 	136.313   	0
	1785 	Rem_1	1    	1	33   	1	75   	Rem_1	2    	-0.59263100 	420.061   	0
	1786 	Rem_1	1    	1	33   	Rem_1	2    	1	71   	0.49301900  	420.061   	0
	1787 	Rem_1	1    	1	33   	1	74   	Rem_1	2    	-0.49659000 	420.061   	0
	1788 	Rem_1	1    	1	33   	Rem_1	2    	1	72   	0.42431400  	420.061   	0
	1789 	Rem_1	1    	1	33   	1	73   	Rem_1	2    	-0.43312700 	420.061   	0
	1790 	Rem_1	1    	1	32   	1	31   	Rem_1	2    	-2.78399400 	193.360   	0
	1791 	Rem_1	1    	1	32   	Rem_1	2    	1	30   	1.68289000  	193.360   	0
	1792 	Rem_1	1    	1	32   	1	30   	1	29   	-0.45574400 	193.360   	0
	1793 	Rem_1	1    	1	32   	1	29   	Rem_1	2    	-1.22713400 	193.360   	0
	1794 	Rem_1	1    	1	32   	Rem_1	2    	1	28   	0.92418100  	193.360   	0
	1795 	Rem_1	1    	1	32   	1	28   	1	27   	-0.17616700 	193.360   	0
	1796 	Rem_1	1    	1	32   	1	27   	Rem_1	2    	-0.74797100 	193.360   	0
	1797 	Rem_1	1    	1	32   	Rem_1	2    	1	26   	0.61753400  	193.360   	0
	1798 	Rem_1	1    	1	32   	1	26   	1	25   	-0.08003800 	193.360   	0
	1799 	Rem_1	1    	1	32   	1	25   	Rem_1	2    	-0.53736000 	193.360   	0
	1800 	Rem_1	1    	1	32   	1	65   	Rem_1	2    	-2.41137000 	192.957   	0
	1801 	Rem_1	1    	1	32   	Rem_1	2    	1	80   	1.39917200  	192.957   	0
	1802 	Rem_1	1    	1	32   	1	80   	1	66   	0.94348400  	192.957   	0
	1803 	Rem_1	1    	1	32   	1	66   	Rem_1	2    	-2.34278700 	192.957   	0
	1804 	Rem_1	1    	1	32   	Rem_1	2    	1	79   	1.55287800  	192.957   	0
	1805 	Rem_1	1    	1	32   	1	67   	Rem_1	2    	-1.63302100 	192.957   	0
	1806 	Rem_1	1    	1	32   	Rem_1	2    	1	78   	1.39543100  	192.957   	0
	1807 	Rem_1	1    	1	32   	1	78   	1	68   	-0.13877700 	192.957   	0
	1808 	Rem_1	1    	1	32   	1	68   	Rem_1	2    	-1.25620100 	192.957   	0
	1809 	Rem_1	1    	1	32   	1	77   	Rem_1	2    	-1.14269200 	378.989   	0
	1810 	Rem_1	1    	1	32   	Rem_1	2    	1	69   	0.97744200  	378.989   	0
	1811 	Rem_1	1    	1	32   	1	76   	Rem_1	2    	-0.94492700 	378.989   	0
	1812 	Rem_1	1    	1	32   	Rem_1	2    	1	70   	0.78248600  	378.989   	0
	1813 	Rem_1	1    	1	32   	1	75   	Rem_1	2    	-0.78336500 	377.805   	0
	1814 	Rem_1	1    	1	32   	Rem_1	2    	1	71   	0.64223200  	377.805   	0
	1815 	Rem_1	1    	1	32   	1	74   	Rem_1	2    	-0.64353400 	377.805   	0
	1816 	Rem_1	1    	1	32   	1	72   	Rem_1	2    	-0.54403100 	29.737    	0
	1817 	Rem_1	1    	1	32   	Rem_1	2    	1	73   	0.55492800  	29.737    	0
	1818 	Rem_1	1    	1	31   	1	30   	Rem_1	2    	-3.10706200 	75.436    	0
	1819 	Rem_1	1    	1	31   	Rem_1	2    	1	29   	1.82236500  	75.436    	0
	1820 	Rem_1	1    	1	31   	1	29   	1	28   	-0.54855200 	75.436    	0
	1821 	Rem_1	1    	1	31   	1	28   	Rem_1	2    	-1.27366000 	75.436    	0
	1822 	Rem_1	1    	1	31   	Rem_1	2    	1	27   	0.99022800  	75.436    	0
	1823 	Rem_1	1    	1	31   	1	27   	1	26   	-0.19540900 	75.436    	0
	1824 	Rem_1	1    	1	31   	1	26   	Rem_1	2    	-0.79441600 	75.436    	0
	1825 	Rem_1	1    	1	31   	Rem_1	2    	1	25   	0.67952200  	75.436    	0
	1826 	Rem_1	1    	1	31   	1	25   	1	66   	2.31385700  	75.436    	0
	1827 	Rem_1	1    	1	31   	1	66   	Rem_1	2    	-2.99308900 	75.436    	0
	1828 	Rem_1	1    	1	31   	1	79   	Rem_1	2    	-1.66968900 	157.148   	0
	1829 	Rem_1	1    	1	31   	Rem_1	2    	1	67   	2.44628700  	157.148   	0
	1830 	Rem_1	1    	1	31   	1	67   	1	78   	-0.71022300 	157.148   	0
	1831 	Rem_1	1    	1	31   	1	78   	Rem_1	2    	-1.73596700 	157.148   	0
	1832 	Rem_1	1    	1	31   	Rem_1	2    	1	68   	1.78998500  	157.148   	0
	1833 	Rem_1	1    	1	31   	1	68   	1	77   	-0.29658400 	157.148   	0
	1834 	Rem_1	1    	1	31   	1	77   	Rem_1	2    	-1.49315100 	157.148   	0
	1835 	Rem_1	1    	1	31   	Rem_1	2    	1	69   	1.32278000  	157.148   	0
	1836 	Rem_1	1    	1	31   	1	69   	1	76   	-0.09862300 	157.148   	0
	1837 	Rem_1	1    	1	31   	1	76   	Rem_1	2    	-1.22380500 	157.148   	0
	1838 	Rem_1	1    	1	31   	1	70   	Rem_1	2    	-1.02606000 	120.375   	0
	1839 	Rem_1	1    	1	31   	Rem_1	2    	1	75   	1.00278000  	120.375   	0
	1840 	Rem_1	1    	1	31   	1	71   	Rem_1	2    	-0.82205700 	120.375   	0
	1841 	Rem_1	1    	1	31   	Rem_1	2    	1	74   	0.81067700  	120.375   	0
	1842 	Rem_1	1    	1	31   	1	72   	Rem_1	2    	-0.68247600 	120.375   	0
	1843 	Rem_1	1    	1	31   	Rem_1	2    	1	73   	0.69043600  	120.375   	0
	1844 	Rem_1	1    	1	30   	1	29   	Rem_1	2    	-3.70438200 	79.913    	0
	1845 	Rem_1	1    	1	30   	Rem_1	2    	1	28   	2.05503500  	79.913    	0
	1846 	Rem_1	1    	1	30   	1	28   	1	27   	-0.59127900 	79.913    	0
	1847 	Rem_1	1    	1	30   	1	27   	Rem_1	2    	-1.46361800 	79.913    	0
	1848 	Rem_1	1    	1	30   	Rem_1	2    	1	26   	1.11287800  	79.913    	0
	1849 	Rem_1	1    	1	30   	1	26   	1	25   	-0.18856000 	79.913    	0
	1850 	Rem_1	1    	1	30   	1	25   	Rem_1	2    	-0.92413000 	79.913    	0
	1851 	Rem_1	1    	1	30   	Rem_1	2    	1	67   	3.33104600  	79.913    	0
	1852 	Rem_1	1    	1	30   	1	67   	1	78   	-1.42860000 	79.913    	0
	1853 	Rem_1	1    	1	30   	1	78   	Rem_1	2    	-1.90177600 	79.913    	0
	1854 	Rem_1	1    	1	30   	1	68   	Rem_1	2    	-3.01952700 	287.194   	0
	1855 	Rem_1	1    	1	30   	Rem_1	2    	1	77   	2.00034600  	287.194   	0
	1856 	Rem_1	1    	1	30   	1	69   	Rem_1	2    	-2.04523400 	287.194   	0
	1857 	Rem_1	1    	1	30   	Rem_1	2    	1	76   	1.69547500  	287.194   	0
	1858 	Rem_1	1    	1	30   	1	76   	1	70   	-0.19981800 	287.194   	0
	1859 	Rem_1	1    	1	30   	1	70   	Rem_1	2    	-1.49554300 	287.194   	0
	1860 	Rem_1	1    	1	30   	Rem_1	2    	1	75   	1.38277600  	287.194   	0
	1861 	Rem_1	1    	1	30   	1	71   	Rem_1	2    	-1.14559400 	287.194   	0
	1862 	Rem_1	1    	1	30   	1	74   	Rem_1	2    	-1.09565300 	286.538   	0
	1863 	Rem_1	1    	1	30   	Rem_1	2    	1	72   	0.92217900  	286.538   	0
	1864 	Rem_1	1    	1	30   	1	73   	Rem_1	2    	-0.92017200 	286.538   	0
	1865 	Rem_1	1    	1	29   	1	28   	Rem_1	2    	-3.71167600 	23.775    	0
	1866 	Rem_1	1    	1	29   	Rem_1	2    	1	27   	2.20107200  	23.775    	0
	1867 	Rem_1	1    	1	29   	1	27   	1	26   	-0.66034300 	23.775    	0
	1868 	Rem_1	1    	1	29   	1	26   	Rem_1	2    	-1.54115000 	23.775    	0
	1869 	Rem_1	1    	1	29   	Rem_1	2    	1	25   	1.23021500  	23.775    	0
	1870 	Rem_1	1    	1	29   	1	25   	1	68   	2.16808600  	23.775    	0
	1871 	Rem_1	1    	1	29   	1	68   	Rem_1	2    	-3.39877800 	23.775    	0
	1872 	Rem_1	1    	1	29   	Rem_1	2    	1	77   	2.03267100  	23.775    	0
	1873 	Rem_1	1    	1	29   	1	77   	1	69   	0.96626600  	23.775    	0
	1874 	Rem_1	1    	1	29   	1	69   	Rem_1	2    	-2.99790800 	23.775    	0
	1875 	Rem_1	1    	1	29   	1	76   	Rem_1	2    	-1.98302700 	369.397   	0
	1876 	Rem_1	1    	1	29   	Rem_1	2    	1	70   	2.11927000  	369.397   	0
	1877 	Rem_1	1    	1	29   	1	70   	1	75   	-0.38064100 	369.397   	0
	1878 	Rem_1	1    	1	29   	1	75   	Rem_1	2    	-1.73859000 	369.397   	0
	1879 	Rem_1	1    	1	29   	Rem_1	2    	1	71   	1.55236800  	369.397   	0
	1880 	Rem_1	1    	1	29   	1	71   	1	74   	-0.15944000 	369.397   	0
	1881 	Rem_1	1    	1	29   	1	74   	Rem_1	2    	-1.39275200 	369.397   	0
	1882 	Rem_1	1    	1	29   	Rem_1	2    	1	72   	1.20333900  	369.397   	0
	1883 	Rem_1	1    	1	29   	1	73   	Rem_1	2    	-1.16607300 	369.397   	0
	1884 	Rem_1	1    	1	28   	1	27   	Rem_1	2    	-4.08193100 	25.546    	0
	1885 	Rem_1	1    	1	28   	Rem_1	2    	1	26   	2.32701900  	25.546    	0
	1886 	Rem_1	1    	1	28   	1	26   	1	25   	-0.59873700 	25.546    	0
	1887 	Rem_1	1    	1	28   	1	25   	Rem_1	2    	-1.72856300 	25.546    	0
	1888 	Rem_1	1    	1	28   	Rem_1	2    	1	69   	3.27568200  	25.546    	0
	1889 	Rem_1	1    	1	28   	1	69   	1	76   	-1.36166000 	25.546    	0
	1890 	Rem_1	1    	1	28   	1	76   	Rem_1	2    	-1.91327200 	25.546    	0
	1891 	Rem_1	1    	1	28   	Rem_1	2    	1	70   	3.04862100  	25.546    	0
	1892 	Rem_1	1    	1	28   	1	70   	1	75   	-1.05705000 	25.546    	0
	1893 	Rem_1	1    	1	28   	1	75   	Rem_1	2    	-1.99052300 	25.546    	0
	1894 	Rem_1	1    	1	28   	1	71   	Rem_1	2    	-2.21336400 	143.819   	0
	1895 	Rem_1	1    	1	28   	Rem_1	2    	1	74   	1.74026100  	143.819   	0
	1896 	Rem_1	1    	1	28   	1	72   	Rem_1	2    	-1.63297500 	143.819   	0
	1897 	Rem_1	1    	1	28   	Rem_1	2    	1	73   	1.49007000  	143.819   	0
	1898 	Rem_1	1    	1	27   	1	26   	Rem_1	2    	-3.72356900 	135.204   	0
	1899 	Rem_1	1    	1	27   	Rem_1	2    	1	25   	2.40397200  	135.204   	0
	1900 	Rem_1	1    	1	27   	1	70   	Rem_1	2    	-3.60361600 	135.204   	0
	1901 	Rem_1	1    	1	27   	Rem_1	2    	1	75   	2.05175600  	135.204   	0
	1902 	Rem_1	1    	1	27   	1	75   	1	71   	1.06793100  	135.204   	0
	1903 	Rem_1	1    	1	27   	1	71   	Rem_1	2    	-3.11957100 	135.204   	0
	1904 	Rem_1	1    	1	27   	Rem_1	2    	1	74   	2.07806200  	135.204   	0
	1905 	Rem_1	1    	1	27   	1	72   	Rem_1	2    	-2.19123900 	135.204   	0
	1906 	Rem_1	1    	1	27   	1	73   	Rem_1	2    	-1.85669600 	10.403    	0
	1907 	Rem_1	1    	1	26   	1	25   	Rem_1	2    	-3.85898700 	19.688    	0
	1908 	Rem_1	1    	1	26   	Rem_1	2    	1	71   	3.39447000  	19.688    	0
	1910 	Rem_1	1    	1	26   	1	74   	Rem_1	2    	-2.09524300 	19.688    	0
	1911 	Rem_1	1    	1	26   	Rem_1	2    	1	72   	2.93523300  	19.688    	0
	1912 	Rem_1	1    	1	26   	1	72   	1	73   	-0.80863100 	19.688    	0
	1913 	Rem_1	1    	1	26   	1	73   	Rem_1	2    	-2.12656300 	19.688    	0
	1914 	Rem_1	1    	1	25   	1	72   	Rem_1	2    	-3.36493300 	11.204    	0
	1915 	Rem_1	1    	1	25   	Rem_1	2    	1	73   	2.23128800  	11.204    	0
	1916 	Rem_1	1    	1	49   	1	50   	Rem_1	2    	-0.65190400 	412.625   	0
	1917 	Rem_1	1    	1	49   	Rem_1	2    	1	51   	0.30396300  	412.625   	0
	1918 	Rem_1	1    	1	49   	1	51   	1	52   	-0.10522600 	412.625   	0
	1919 	Rem_1	1    	1	49   	1	52   	Rem_1	2    	-0.19874500 	412.625   	0
	1920 	Rem_1	1    	1	49   	Rem_1	2    	1	53   	0.15406800  	412.625   	0
	1921 	Rem_1	1    	1	49   	1	53   	1	54   	-0.02162300 	412.625   	0
	1922 	Rem_1	1    	1	49   	1	54   	Rem_1	2    	-0.13247300 	412.625   	0
	1923 	Rem_1	1    	1	49   	Rem_1	2    	1	55   	0.11831300  	412.625   	0
	1924 	Rem_1	1    	1	49   	1	55   	1	56   	-0.00834400 	412.625   	0
	1925 	Rem_1	1    	1	49   	1	56   	Rem_1	2    	-0.10994000 	412.625   	0
	1926 	Rem_1	1    	1	49   	1	57   	Rem_1	2    	-0.10424800 	409.074   	0
	1927 	Rem_1	1    	1	49   	Rem_1	2    	1	58   	0.09979600  	409.074   	0
	1928 	Rem_1	1    	1	49   	1	58   	1	59   	-0.00422100 	409.074   	0
	1929 	Rem_1	1    	1	49   	1	59   	Rem_1	2    	-0.09556300 	409.074   	0
	1930 	Rem_1	1    	1	49   	Rem_1	2    	1	96   	0.60754300  	409.074   	0
	1931 	Rem_1	1    	1	49   	1	96   	1	95   	-0.13317200 	409.074   	0
	1932 	Rem_1	1    	1	49   	1	95   	Rem_1	2    	-0.47425900 	409.074   	0
	1933 	Rem_1	1    	1	49   	Rem_1	2    	1	94   	0.28858400  	409.074   	0
	1934 	Rem_1	1    	1	49   	1	94   	1	93   	-0.09364000 	409.074   	0
	1935 	Rem_1	1    	1	49   	1	93   	Rem_1	2    	-0.19483300 	409.074   	0
	1936 	Rem_1	1    	1	49   	1	92   	Rem_1	2    	-0.15453300 	407.211   	0
	1937 	Rem_1	1    	1	49   	Rem_1	2    	1	91   	0.13224800  	407.211   	0
	1938 	Rem_1	1    	1	49   	1	91   	1	90   	-0.01436100 	407.211   	0
	1939 	Rem_1	1    	1	49   	1	90   	Rem_1	2    	-0.11789100 	407.211   	0
	1940 	Rem_1	1    	1	49   	Rem_1	2    	1	89   	0.10966300  	407.211   	0
	1941 	Rem_1	1    	1	49   	1	89   	1	88   	-0.00566100 	407.211   	0
	1942 	Rem_1	1    	1	49   	1	88   	Rem_1	2    	-0.10395800 	407.211   	0
	1943 	Rem_1	1    	1	49   	Rem_1	2    	1	87   	0.09962500  	407.211   	0
	1944 	Rem_1	1    	1	49   	1	87   	1	86   	-0.00452800 	407.211   	0
	1945 	Rem_1	1    	1	49   	1	86   	Rem_1	2    	-0.09507900 	407.211   	0
	1946 	Rem_1	1    	1	50   	1	51   	Rem_1	2    	-0.68799700 	363.670   	0
	1947 	Rem_1	1    	1	50   	Rem_1	2    	1	52   	0.30422700  	363.670   	0
	1948 	Rem_1	1    	1	50   	1	52   	1	53   	-0.10170200 	363.670   	0
	1949 	Rem_1	1    	1	50   	1	53   	Rem_1	2    	-0.20249100 	363.670   	0
	1950 	Rem_1	1    	1	50   	Rem_1	2    	1	54   	0.16276400  	363.670   	0
	1951 	Rem_1	1    	1	50   	1	54   	1	55   	-0.02315200 	363.670   	0
	1952 	Rem_1	1    	1	50   	1	55   	Rem_1	2    	-0.13959400 	363.670   	0
	1953 	Rem_1	1    	1	50   	Rem_1	2    	1	56   	0.12696600  	363.670   	0
	1954 	Rem_1	1    	1	50   	1	56   	1	57   	-0.00811200 	363.670   	0
	1955 	Rem_1	1    	1	50   	1	57   	Rem_1	2    	-0.11878700 	363.670   	0
	1956 	Rem_1	1    	1	50   	1	58   	Rem_1	2    	-0.11274900 	362.916   	0
	1957 	Rem_1	1    	1	50   	Rem_1	2    	1	59   	0.10734500  	362.916   	0
	1958 	Rem_1	1    	1	50   	1	59   	1	60   	-0.00488100 	362.916   	0
	1959 	Rem_1	1    	1	50   	1	60   	Rem_1	2    	-0.10247700 	362.916   	0
	1960 	Rem_1	1    	1	50   	Rem_1	2    	1	95   	0.70761900  	362.916   	0
	1961 	Rem_1	1    	1	50   	1	95   	1	94   	-0.18685500 	362.916   	0
	1962 	Rem_1	1    	1	50   	1	94   	Rem_1	2    	-0.52049000 	362.916   	0
	1963 	Rem_1	1    	1	50   	Rem_1	2    	1	93   	0.28985200  	362.916   	0
	1964 	Rem_1	1    	1	50   	1	93   	1	92   	-0.08710100 	362.916   	0
	1965 	Rem_1	1    	1	50   	1	92   	Rem_1	2    	-0.20268200 	362.916   	0
	1966 	Rem_1	1    	1	50   	1	91   	Rem_1	2    	-0.16219800 	362.464   	0
	1967 	Rem_1	1    	1	50   	Rem_1	2    	1	90   	0.13889700  	362.464   	0
	1968 	Rem_1	1    	1	50   	1	90   	1	89   	-0.01242300 	362.464   	0
	1969 	Rem_1	1    	1	50   	1	89   	Rem_1	2    	-0.12645300 	362.464   	0
	1970 	Rem_1	1    	1	50   	Rem_1	2    	1	88   	0.11837400  	362.464   	0
	1971 	Rem_1	1    	1	50   	1	88   	1	87   	-0.00579000 	362.464   	0
	1972 	Rem_1	1    	1	50   	1	87   	Rem_1	2    	-0.11256200 	362.464   	0
	1973 	Rem_1	1    	1	50   	Rem_1	2    	1	86   	0.10665200  	362.464   	0
	1974 	Rem_1	1    	1	50   	1	86   	1	85   	-0.00460500 	362.464   	0
	1975 	Rem_1	1    	1	50   	1	85   	Rem_1	2    	-0.10198500 	362.464   	0
	1976 	Rem_1	1    	1	51   	1	52   	Rem_1	2    	-0.82595100 	374.958   	0
	1977 	Rem_1	1    	1	51   	Rem_1	2    	1	53   	0.33257200  	374.958   	0
	1978 	Rem_1	1    	1	51   	1	53   	1	54   	-0.11032700 	374.958   	0
	1979 	Rem_1	1    	1	51   	1	54   	Rem_1	2    	-0.22220500 	374.958   	0
	1980 	Rem_1	1    	1	51   	Rem_1	2    	1	55   	0.17398200  	374.958   	0
	1981 	Rem_1	1    	1	51   	1	55   	1	56   	-0.02234500 	374.958   	0
	1982 	Rem_1	1    	1	51   	1	56   	Rem_1	2    	-0.15160700 	374.958   	0
	1983 	Rem_1	1    	1	51   	Rem_1	2    	1	57   	0.13866900  	374.958   	0
	1984 	Rem_1	1    	1	51   	1	57   	1	58   	-0.00880100 	374.958   	0
	1985 	Rem_1	1    	1	51   	1	58   	Rem_1	2    	-0.12982700 	374.958   	0
	1986 	Rem_1	1    	1	51   	1	59   	Rem_1	2    	-0.12229900 	374.719   	0
	1987 	Rem_1	1    	1	51   	Rem_1	2    	1	60   	0.11603200  	374.719   	0
	1988 	Rem_1	1    	1	51   	1	60   	1	61   	-0.00593200 	374.719   	0
	1989 	Rem_1	1    	1	51   	1	61   	Rem_1	2    	-0.11006200 	374.719   	0
	1990 	Rem_1	1    	1	51   	Rem_1	2    	1	94   	0.81866800  	374.719   	0
	1991 	Rem_1	1    	1	51   	1	94   	1	93   	-0.21319700 	374.719   	0
	1992 	Rem_1	1    	1	51   	1	93   	Rem_1	2    	-0.60527100 	374.719   	0
	1993 	Rem_1	1    	1	51   	Rem_1	2    	1	92   	0.32330600  	374.719   	0
	1994 	Rem_1	1    	1	51   	1	92   	1	91   	-0.10377800 	374.719   	0
	1995 	Rem_1	1    	1	51   	1	91   	Rem_1	2    	-0.21943100 	374.719   	0
	1996 	Rem_1	1    	1	51   	1	90   	Rem_1	2    	-0.17207100 	374.835   	0
	1997 	Rem_1	1    	1	51   	Rem_1	2    	1	89   	0.15049200  	374.835   	0
	1998 	Rem_1	1    	1	51   	1	89   	1	88   	-0.01259000 	374.835   	0
	1999 	Rem_1	1    	1	51   	1	88   	Rem_1	2    	-0.13787400 	374.835   	0
	2000 	Rem_1	1    	1	51   	Rem_1	2    	1	87   	0.12955600  	374.835   	0
	2001 	Rem_1	1    	1	51   	1	87   	1	86   	-0.00806700 	374.835   	0
	2002 	Rem_1	1    	1	51   	1	86   	Rem_1	2    	-0.12148000 	374.835   	0
	2003 	Rem_1	1    	1	51   	Rem_1	2    	1	85   	0.11538000  	374.835   	0
	2004 	Rem_1	1    	1	51   	1	85   	1	84   	-0.00506300 	374.835   	0
	2005 	Rem_1	1    	1	51   	1	84   	Rem_1	2    	-0.11023700 	374.835   	0
	2006 	Rem_1	1    	1	52   	1	53   	Rem_1	2    	-0.74994200 	354.138   	0
	2007 	Rem_1	1    	1	52   	Rem_1	2    	1	54   	0.34692500  	354.138   	0
	2008 	Rem_1	1    	1	52   	1	54   	1	55   	-0.11734300 	354.138   	0
	2009 	Rem_1	1    	1	52   	1	55   	Rem_1	2    	-0.22958400 	354.138   	0
	2010 	Rem_1	1    	1	52   	Rem_1	2    	1	56   	0.18598000  	354.138   	0
	2011 	Rem_1	1    	1	52   	1	56   	1	57   	-0.02183600 	354.138   	0
	2012 	Rem_1	1    	1	52   	1	57   	Rem_1	2    	-0.16414800 	354.138   	0
	2013 	Rem_1	1    	1	52   	Rem_1	2    	1	58   	0.15091500  	354.138   	0
	2014 	Rem_1	1    	1	52   	1	58   	1	59   	-0.01052100 	354.138   	0
	2015 	Rem_1	1    	1	52   	1	59   	Rem_1	2    	-0.14033100 	354.138   	0
	2016 	Rem_1	1    	1	52   	1	60   	Rem_1	2    	-0.13186700 	354.233   	0
	2017 	Rem_1	1    	1	52   	Rem_1	2    	1	61   	0.12425900  	354.233   	0
	2018 	Rem_1	1    	1	52   	1	61   	1	62   	-0.00592500 	354.233   	0
	2019 	Rem_1	1    	1	52   	1	62   	Rem_1	2    	-0.11835700 	354.233   	0
	2020 	Rem_1	1    	1	52   	Rem_1	2    	1	93   	0.90470100  	354.233   	0
	2021 	Rem_1	1    	1	52   	1	93   	1	92   	-0.30595300 	354.233   	0
	2022 	Rem_1	1    	1	52   	1	92   	Rem_1	2    	-0.59855700 	354.233   	0
	2023 	Rem_1	1    	1	52   	Rem_1	2    	1	91   	0.33138500  	354.233   	0
	2024 	Rem_1	1    	1	52   	1	91   	1	90   	-0.10712300 	354.233   	0
	2025 	Rem_1	1    	1	52   	1	90   	Rem_1	2    	-0.22419700 	354.233   	0
	2026 	Rem_1	1    	1	52   	1	89   	Rem_1	2    	-0.18339800 	354.476   	0
	2027 	Rem_1	1    	1	52   	Rem_1	2    	1	88   	0.16259000  	354.476   	0
	2028 	Rem_1	1    	1	52   	1	88   	1	87   	-0.01238000 	354.476   	0
	2029 	Rem_1	1    	1	52   	1	87   	Rem_1	2    	-0.15017000 	354.476   	0
	2030 	Rem_1	1    	1	52   	Rem_1	2    	1	86   	0.13895300  	354.476   	0
	2031 	Rem_1	1    	1	52   	1	86   	1	85   	-0.00804600 	354.476   	0
	2032 	Rem_1	1    	1	52   	1	85   	Rem_1	2    	-0.13088800 	354.476   	0
	2033 	Rem_1	1    	1	52   	Rem_1	2    	1	84   	0.12428500  	354.476   	0
	2034 	Rem_1	1    	1	52   	1	84   	1	83   	-0.00559600 	354.476   	0
	2035 	Rem_1	1    	1	52   	1	83   	Rem_1	2    	-0.11861300 	354.476   	0
	2036 	Rem_1	1    	1	53   	1	54   	Rem_1	2    	-0.81332400 	350.388   	0
	2037 	Rem_1	1    	1	53   	Rem_1	2    	1	55   	0.34715300  	350.388   	0
	2038 	Rem_1	1    	1	53   	1	55   	1	56   	-0.10817100 	350.388   	0
	2039 	Rem_1	1    	1	53   	1	56   	Rem_1	2    	-0.23896700 	350.388   	0
	2040 	Rem_1	1    	1	53   	Rem_1	2    	1	57   	0.19663100  	350.388   	0
	2041 	Rem_1	1    	1	53   	1	57   	1	58   	-0.02121700 	350.388   	0
	2042 	Rem_1	1    	1	53   	1	58   	Rem_1	2    	-0.17539800 	350.388   	0
	2043 	Rem_1	1    	1	53   	Rem_1	2    	1	59   	0.16024300  	350.388   	0
	2044 	Rem_1	1    	1	53   	1	59   	1	60   	-0.01128700 	350.388   	0
	2045 	Rem_1	1    	1	53   	1	60   	Rem_1	2    	-0.14889200 	350.388   	0
	2046 	Rem_1	1    	1	53   	1	61   	Rem_1	2    	-0.13923600 	350.466   	0
	2047 	Rem_1	1    	1	53   	Rem_1	2    	1	62   	0.13196500  	350.466   	0
	2048 	Rem_1	1    	1	53   	1	62   	1	63   	-0.00768500 	350.466   	0
	2049 	Rem_1	1    	1	53   	1	63   	Rem_1	2    	-0.12423000 	350.466   	0
	2050 	Rem_1	1    	1	53   	Rem_1	2    	1	92   	0.88780100  	350.466   	0
	2051 	Rem_1	1    	1	53   	1	92   	1	91   	-0.25976800 	350.466   	0
	2052 	Rem_1	1    	1	53   	1	91   	Rem_1	2    	-0.62790200 	350.466   	0
	2053 	Rem_1	1    	1	53   	Rem_1	2    	1	90   	0.32917800  	350.466   	0
	2054 	Rem_1	1    	1	53   	1	90   	1	89   	-0.09571100 	350.466   	0
	2055 	Rem_1	1    	1	53   	1	89   	Rem_1	2    	-0.23333700 	350.466   	0
	2056 	Rem_1	1    	1	53   	1	88   	Rem_1	2    	-0.19390100 	350.607   	0
	2057 	Rem_1	1    	1	53   	Rem_1	2    	1	87   	0.17434300  	350.607   	0
	2058 	Rem_1	1    	1	53   	1	87   	1	86   	-0.01609000 	350.607   	0
	2059 	Rem_1	1    	1	53   	1	86   	Rem_1	2    	-0.15823200 	350.607   	0
	2060 	Rem_1	1    	1	53   	Rem_1	2    	1	85   	0.14729000  	350.607   	0
	2061 	Rem_1	1    	1	53   	1	85   	1	84   	-0.00831600 	350.607   	0
	2062 	Rem_1	1    	1	53   	1	84   	Rem_1	2    	-0.13897200 	350.607   	0
	2063 	Rem_1	1    	1	53   	Rem_1	2    	1	83   	0.13205000  	350.607   	0
	2064 	Rem_1	1    	1	53   	1	83   	1	82   	-0.00697300 	350.607   	0
	2065 	Rem_1	1    	1	53   	1	82   	Rem_1	2    	-0.12505300 	350.607   	0
	2066 	Rem_1	1    	1	54   	1	55   	Rem_1	2    	-0.80518800 	348.854   	0
	2067 	Rem_1	1    	1	54   	Rem_1	2    	1	56   	0.35893500  	348.854   	0
	2068 	Rem_1	1    	1	54   	1	56   	1	57   	-0.10942100 	348.854   	0
	2069 	Rem_1	1    	1	54   	1	57   	Rem_1	2    	-0.24948900 	348.854   	0
	2070 	Rem_1	1    	1	54   	Rem_1	2    	1	58   	0.20909400  	348.854   	0
	2071 	Rem_1	1    	1	54   	1	58   	1	59   	-0.02392600 	348.854   	0
	2072 	Rem_1	1    	1	54   	1	59   	Rem_1	2    	-0.18518500 	348.854   	0
	2073 	Rem_1	1    	1	54   	Rem_1	2    	1	60   	0.16916800  	348.854   	0
	2074 	Rem_1	1    	1	54   	1	60   	1	61   	-0.01269500 	348.854   	0
	2075 	Rem_1	1    	1	54   	1	61   	Rem_1	2    	-0.15640800 	348.854   	0
	2076 	Rem_1	1    	1	54   	1	62   	Rem_1	2    	-0.14720600 	348.966   	0
	2077 	Rem_1	1    	1	54   	Rem_1	2    	1	63   	0.13791800  	348.966   	0
	2078 	Rem_1	1    	1	54   	1	63   	1	64   	-0.00964100 	348.966   	0
	2079 	Rem_1	1    	1	54   	1	64   	Rem_1	2    	-0.12827300 	348.966   	0
	2080 	Rem_1	1    	1	54   	Rem_1	2    	1	91   	1.00572100  	348.966   	0
	2081 	Rem_1	1    	1	54   	1	91   	1	90   	-0.36604300 	348.966   	0
	2082 	Rem_1	1    	1	54   	1	90   	Rem_1	2    	-0.63954200 	348.966   	0
	2083 	Rem_1	1    	1	54   	Rem_1	2    	1	89   	0.34323000  	348.966   	0
	2084 	Rem_1	1    	1	54   	1	89   	1	88   	-0.09843600 	348.966   	0
	2085 	Rem_1	1    	1	54   	1	88   	Rem_1	2    	-0.24465200 	348.966   	0
	2086 	Rem_1	1    	1	54   	1	87   	Rem_1	2    	-0.20793800 	349.295   	0
	2087 	Rem_1	1    	1	54   	Rem_1	2    	1	86   	0.18259100  	349.295   	0
	2088 	Rem_1	1    	1	54   	1	86   	1	85   	-0.01565900 	349.295   	0
	2089 	Rem_1	1    	1	54   	1	85   	Rem_1	2    	-0.16690200 	349.295   	0
	2090 	Rem_1	1    	1	54   	Rem_1	2    	1	84   	0.15595800  	349.295   	0
	2091 	Rem_1	1    	1	54   	1	84   	1	83   	-0.00863900 	349.295   	0
	2092 	Rem_1	1    	1	54   	1	83   	Rem_1	2    	-0.14725100 	349.295   	0
	2093 	Rem_1	1    	1	54   	Rem_1	2    	1	82   	0.13869900  	349.295   	0
	2094 	Rem_1	1    	1	54   	1	82   	1	81   	-0.00945700 	349.295   	0
	2095 	Rem_1	1    	1	54   	1	81   	Rem_1	2    	-0.12919100 	349.295   	0
	2096 	Rem_1	1    	1	55   	1	56   	Rem_1	2    	-0.89564400 	347.017   	0
	2097 	Rem_1	1    	1	55   	Rem_1	2    	1	57   	0.38813600  	347.017   	0
	2098 	Rem_1	1    	1	55   	1	57   	1	58   	-0.11275900 	347.017   	0
	2099 	Rem_1	1    	1	55   	1	58   	Rem_1	2    	-0.27533500 	347.017   	0
	2100 	Rem_1	1    	1	55   	Rem_1	2    	1	59   	0.22714000  	347.017   	0
	2101 	Rem_1	1    	1	55   	1	59   	1	60   	-0.02664600 	347.017   	0
	2102 	Rem_1	1    	1	55   	1	60   	Rem_1	2    	-0.20046100 	347.017   	0
	2103 	Rem_1	1    	1	55   	Rem_1	2    	1	61   	0.18192800  	347.017   	0
	2104 	Rem_1	1    	1	55   	1	61   	1	62   	-0.01240500 	347.017   	0
	2105 	Rem_1	1    	1	55   	1	62   	Rem_1	2    	-0.16945500 	347.017   	0
	2106 	Rem_1	1    	1	55   	1	63   	Rem_1	2    	-0.15741500 	347.199   	0
	2107 	Rem_1	1    	1	55   	Rem_1	2    	1	64   	0.14535200  	347.199   	0
	2108 	Rem_1	1    	1	55   	1	64   	1	65   	-0.01032200 	347.199   	0
	2109 	Rem_1	1    	1	55   	1	65   	Rem_1	2    	-0.13502600 	347.199   	0
	2110 	Rem_1	1    	1	55   	Rem_1	2    	1	90   	1.05220300  	347.199   	0
	2111 	Rem_1	1    	1	55   	1	90   	1	89   	-0.35443400 	347.199   	0
	2112 	Rem_1	1    	1	55   	1	89   	Rem_1	2    	-0.69762300 	347.199   	0
	2113 	Rem_1	1    	1	55   	Rem_1	2    	1	88   	0.36958200  	347.199   	0
	2114 	Rem_1	1    	1	55   	1	88   	1	87   	-0.09528400 	347.199   	0
	2115 	Rem_1	1    	1	55   	1	87   	Rem_1	2    	-0.27419700 	347.199   	0
	2116 	Rem_1	1    	1	55   	1	86   	Rem_1	2    	-0.22401800 	347.799   	0
	2117 	Rem_1	1    	1	55   	Rem_1	2    	1	85   	0.19753100  	347.799   	0
	2118 	Rem_1	1    	1	55   	1	85   	1	84   	-0.01613800 	347.799   	0
	2119 	Rem_1	1    	1	55   	1	84   	Rem_1	2    	-0.18138200 	347.799   	0
	2120 	Rem_1	1    	1	55   	Rem_1	2    	1	83   	0.16948700  	347.799   	0
	2121 	Rem_1	1    	1	55   	1	83   	1	82   	-0.01106200 	347.799   	0
	2122 	Rem_1	1    	1	55   	1	82   	Rem_1	2    	-0.15838100 	347.799   	0
	2123 	Rem_1	1    	1	55   	Rem_1	2    	1	81   	0.14639800  	347.799   	0
	2124 	Rem_1	1    	1	55   	1	81   	1	80   	-0.01133500 	347.799   	0
	2125 	Rem_1	1    	1	55   	1	80   	Rem_1	2    	-0.13505700 	347.799   	0
	2126 	Rem_1	1    	1	56   	1	57   	Rem_1	2    	-0.82841400 	371.667   	0
	2127 	Rem_1	1    	1	56   	Rem_1	2    	1	58   	0.40404600  	371.667   	0
	2128 	Rem_1	1    	1	56   	1	58   	1	59   	-0.11239000 	371.667   	0
	2129 	Rem_1	1    	1	56   	1	59   	Rem_1	2    	-0.29160000 	371.667   	0
	2130 	Rem_1	1    	1	56   	Rem_1	2    	1	60   	0.24293700  	371.667   	0
	2131 	Rem_1	1    	1	56   	1	60   	1	61   	-0.02845400 	371.667   	0
	2132 	Rem_1	1    	1	56   	1	61   	Rem_1	2    	-0.21438200 	371.667   	0
	2133 	Rem_1	1    	1	56   	Rem_1	2    	1	62   	0.19709900  	371.667   	0
	2134 	Rem_1	1    	1	56   	1	62   	1	63   	-0.01591900 	371.667   	0
	2135 	Rem_1	1    	1	56   	1	63   	Rem_1	2    	-0.18110400 	371.667   	0
	2136 	Rem_1	1    	1	56   	1	64   	Rem_1	2    	-0.16574200 	371.923   	0
	2137 	Rem_1	1    	1	56   	Rem_1	2    	1	65   	0.15296200  	371.923   	0
	2138 	Rem_1	1    	1	56   	1	65   	1	66   	-0.01035400 	371.923   	0
	2139 	Rem_1	1    	1	56   	1	66   	Rem_1	2    	-0.14259600 	371.923   	0
	2140 	Rem_1	1    	1	56   	Rem_1	2    	1	89   	0.99210000  	371.923   	0
	2141 	Rem_1	1    	1	56   	1	89   	1	88   	-0.34804800 	371.923   	0
	2142 	Rem_1	1    	1	56   	1	88   	Rem_1	2    	-0.64393700 	371.923   	0
	2143 	Rem_1	1    	1	56   	Rem_1	2    	1	87   	0.39356800  	371.923   	0
	2144 	Rem_1	1    	1	56   	1	87   	1	86   	-0.10729300 	371.923   	0
	2145 	Rem_1	1    	1	56   	1	86   	Rem_1	2    	-0.28615600 	371.923   	0
	2146 	Rem_1	1    	1	56   	1	85   	Rem_1	2    	-0.23825000 	372.625   	0
	2147 	Rem_1	1    	1	56   	Rem_1	2    	1	84   	0.21349100  	372.625   	0
	2148 	Rem_1	1    	1	56   	1	84   	1	83   	-0.01662400 	372.625   	0
	2149 	Rem_1	1    	1	56   	1	83   	Rem_1	2    	-0.19688200 	372.625   	0
	2150 	Rem_1	1    	1	56   	Rem_1	2    	1	82   	0.18217400  	372.625   	0
	2151 	Rem_1	1    	1	56   	1	82   	1	81   	-0.01523200 	372.625   	0
	2152 	Rem_1	1    	1	56   	1	81   	Rem_1	2    	-0.16692800 	372.625   	0
	2153 	Rem_1	1    	1	56   	Rem_1	2    	1	80   	0.15282200  	372.625   	0
	2154 	Rem_1	1    	1	56   	1	80   	1	79   	-0.01032300 	372.625   	0
	2155 	Rem_1	1    	1	56   	1	79   	Rem_1	2    	-0.14246300 	372.625   	0
	2156 	Rem_1	1    	1	57   	1	58   	Rem_1	2    	-0.82330600 	382.280   	0
	2157 	Rem_1	1    	1	57   	Rem_1	2    	1	59   	0.41795200  	382.280   	0
	2159 	Rem_1	1    	1	57   	1	60   	Rem_1	2    	-0.30788000 	382.280   	0
	2160 	Rem_1	1    	1	57   	Rem_1	2    	1	61   	0.25910700  	382.280   	0
	2162 	Rem_1	1    	1	57   	1	62   	Rem_1	2    	-0.23351100 	382.280   	0
	2163 	Rem_1	1    	1	57   	Rem_1	2    	1	63   	0.21177900  	382.280   	0
	2164 	Rem_1	1    	1	57   	1	63   	1	64   	-0.02014200 	382.280   	0
	2165 	Rem_1	1    	1	57   	1	64   	Rem_1	2    	-0.19158400 	382.280   	0
	2166 	Rem_1	1    	1	57   	1	65   	Rem_1	2    	-0.17538000 	383.373   	0
	2167 	Rem_1	1    	1	57   	Rem_1	2    	1	66   	0.16257800  	383.373   	0
	2168 	Rem_1	1    	1	57   	1	66   	1	67   	-0.01294800 	383.373   	0
	2169 	Rem_1	1    	1	57   	1	67   	Rem_1	2    	-0.14958600 	383.373   	0
	2170 	Rem_1	1    	1	57   	Rem_1	2    	1	88   	0.91477000  	383.373   	0
	2171 	Rem_1	1    	1	57   	1	88   	1	87   	-0.24790500 	383.373   	0
	2172 	Rem_1	1    	1	57   	1	87   	Rem_1	2    	-0.66674300 	383.373   	0
	2173 	Rem_1	1    	1	57   	Rem_1	2    	1	86   	0.39974300  	383.373   	0
	2174 	Rem_1	1    	1	57   	1	86   	1	85   	-0.10117000 	383.373   	0
	2175 	Rem_1	1    	1	57   	1	85   	Rem_1	2    	-0.29845500 	383.373   	0
	2176 	Rem_1	1    	1	57   	1	84   	Rem_1	2    	-0.25698600 	383.752   	0
	2177 	Rem_1	1    	1	57   	Rem_1	2    	1	83   	0.23285800  	383.752   	0
	2178 	Rem_1	1    	1	57   	1	83   	1	82   	-0.02005300 	383.752   	0
	2179 	Rem_1	1    	1	57   	1	82   	Rem_1	2    	-0.21279600 	383.752   	0
	2180 	Rem_1	1    	1	57   	Rem_1	2    	1	81   	0.19290600  	383.752   	0
	2181 	Rem_1	1    	1	57   	1	81   	1	80   	-0.01792200 	383.752   	0
	2182 	Rem_1	1    	1	57   	1	80   	Rem_1	2    	-0.17495700 	383.752   	0
	2183 	Rem_1	1    	1	57   	Rem_1	2    	1	79   	0.16217700  	383.752   	0
	2184 	Rem_1	1    	1	57   	1	79   	1	78   	-0.01077000 	383.752   	0
	2185 	Rem_1	1    	1	57   	1	78   	Rem_1	2    	-0.15137900 	383.752   	0
	2186 	Rem_1	1    	1	58   	1	59   	Rem_1	2    	-0.92516900 	402.784   	0
	2187 	Rem_1	1    	1	58   	Rem_1	2    	1	60   	0.44944100  	402.784   	0
	2189 	Rem_1	1    	1	58   	1	61   	Rem_1	2    	-0.33433900 	402.784   	0
	2190 	Rem_1	1    	1	58   	Rem_1	2    	1	62   	0.29067000  	402.784   	0
	2191 	Rem_1	1    	1	58   	1	62   	1	63   	-0.03250800 	402.784   	0
	2192 	Rem_1	1    	1	58   	1	63   	Rem_1	2    	-0.25816300 	402.784   	0
	2193 	Rem_1	1    	1	58   	Rem_1	2    	1	64   	0.22973800  	402.784   	0
	2194 	Rem_1	1    	1	58   	1	64   	1	65   	-0.02203700 	402.784   	0
	2195 	Rem_1	1    	1	58   	1	65   	Rem_1	2    	-0.20764500 	402.784   	0
	2196 	Rem_1	1    	1	58   	1	66   	Rem_1	2    	-0.19094200 	404.933   	0
	2197 	Rem_1	1    	1	58   	Rem_1	2    	1	67   	0.17444300  	404.933   	0
	2198 	Rem_1	1    	1	58   	1	67   	1	68   	-0.01439500 	404.933   	0
	2199 	Rem_1	1    	1	58   	1	68   	Rem_1	2    	-0.16000000 	404.933   	0
	2200 	Rem_1	1    	1	58   	Rem_1	2    	1	87   	1.00819700  	404.933   	0
	2201 	Rem_1	1    	1	58   	1	87   	1	86   	-0.29560800 	404.933   	0
	2202 	Rem_1	1    	1	58   	1	86   	Rem_1	2    	-0.71240600 	404.933   	0
	2203 	Rem_1	1    	1	58   	Rem_1	2    	1	85   	0.41636600  	404.933   	0
	2204 	Rem_1	1    	1	58   	1	85   	1	84   	-0.08863900 	404.933   	0
	2205 	Rem_1	1    	1	58   	1	84   	Rem_1	2    	-0.32760800 	404.933   	0
	2206 	Rem_1	1    	1	58   	1	83   	Rem_1	2    	-0.28804000 	405.123   	0
	2207 	Rem_1	1    	1	58   	Rem_1	2    	1	82   	0.25846500  	405.123   	0
	2208 	Rem_1	1    	1	58   	1	82   	1	81   	-0.02758300 	405.123   	0
	2209 	Rem_1	1    	1	58   	1	81   	Rem_1	2    	-0.23084300 	405.123   	0
	2210 	Rem_1	1    	1	58   	Rem_1	2    	1	80   	0.20669200  	405.123   	0
	2211 	Rem_1	1    	1	58   	1	80   	1	79   	-0.01654500 	405.123   	0
	2212 	Rem_1	1    	1	58   	1	79   	Rem_1	2    	-0.19006900 	405.123   	0
	2213 	Rem_1	1    	1	58   	Rem_1	2    	1	78   	0.17638800  	405.123   	0
	2214 	Rem_1	1    	1	58   	1	78   	1	77   	-0.01521600 	405.123   	0
	2215 	Rem_1	1    	1	58   	1	77   	Rem_1	2    	-0.16112600 	405.123   	0
	2216 	Rem_1	1    	1	59   	1	60   	Rem_1	2    	-1.02399900 	400.097   	0
	2217 	Rem_1	1    	1	59   	Rem_1	2    	1	61   	0.48611400  	400.097   	0
	2219 	Rem_1	1    	1	59   	1	62   	Rem_1	2    	-0.38776700 	400.097   	0
	2220 	Rem_1	1    	1	59   	Rem_1	2    	1	63   	0.33266800  	400.097   	0
	2221 	Rem_1	1    	1	59   	1	63   	1	64   	-0.04370200 	400.097   	0
	2222 	Rem_1	1    	1	59   	1	64   	Rem_1	2    	-0.28891500 	400.097   	0
	2223 	Rem_1	1    	1	59   	Rem_1	2    	1	65   	0.25678900  	400.097   	0
	2224 	Rem_1	1    	1	59   	1	65   	1	66   	-0.02332900 	400.097   	0
	2225 	Rem_1	1    	1	59   	1	66   	Rem_1	2    	-0.23338300 	400.097   	0
	2226 	Rem_1	1    	1	59   	1	67   	Rem_1	2    	-0.21116900 	402.103   	0
	2227 	Rem_1	1    	1	59   	Rem_1	2    	1	68   	0.19220900  	402.103   	0
	2228 	Rem_1	1    	1	59   	1	68   	1	69   	-0.01922500 	402.103   	0
	2229 	Rem_1	1    	1	59   	1	69   	Rem_1	2    	-0.17297400 	402.103   	0
	2230 	Rem_1	1    	1	59   	Rem_1	2    	1	86   	1.22784200  	402.103   	0
	2231 	Rem_1	1    	1	59   	1	86   	1	85   	-0.46899000 	402.103   	0
	2232 	Rem_1	1    	1	59   	1	85   	Rem_1	2    	-0.75866400 	402.103   	0
	2233 	Rem_1	1    	1	59   	Rem_1	2    	1	84   	0.46370200  	402.103   	0
	2234 	Rem_1	1    	1	59   	1	84   	1	83   	-0.08255800 	402.103   	0
	2235 	Rem_1	1    	1	59   	1	83   	Rem_1	2    	-0.38102200 	402.103   	0
	2236 	Rem_1	1    	1	59   	1	82   	Rem_1	2    	-0.33150500 	403.176   	0
	2237 	Rem_1	1    	1	59   	Rem_1	2    	1	81   	0.28964700  	403.176   	0
	2238 	Rem_1	1    	1	59   	1	81   	1	80   	-0.03504300 	403.176   	0
	2239 	Rem_1	1    	1	59   	1	80   	Rem_1	2    	-0.25455700 	403.176   	0
	2240 	Rem_1	1    	1	59   	Rem_1	2    	1	79   	0.23167400  	403.176   	0
	2241 	Rem_1	1    	1	59   	1	79   	1	78   	-0.01836800 	403.176   	0
	2242 	Rem_1	1    	1	59   	1	78   	Rem_1	2    	-0.21326100 	403.176   	0
	2243 	Rem_1	1    	1	59   	Rem_1	2    	1	77   	0.19321600  	403.176   	0
	2244 	Rem_1	1    	1	59   	1	77   	1	76   	-0.01646400 	403.176   	0
	2245 	Rem_1	1    	1	59   	1	76   	Rem_1	2    	-0.17671100 	403.176   	0
	2246 	Rem_1	1    	1	60   	1	61   	Rem_1	2    	-1.01308700 	355.144   	0
	2247 	Rem_1	1    	1	60   	Rem_1	2    	1	62   	0.56050300  	355.144   	0
	2249 	Rem_1	1    	1	60   	1	63   	Rem_1	2    	-0.44825900 	355.144   	0
	2250 	Rem_1	1    	1	60   	Rem_1	2    	1	64   	0.37524200  	355.144   	0
	2251 	Rem_1	1    	1	60   	1	64   	1	65   	-0.04930500 	355.144   	0
	2252 	Rem_1	1    	1	60   	1	65   	Rem_1	2    	-0.32585300 	355.144   	0
	2253 	Rem_1	1    	1	60   	Rem_1	2    	1	66   	0.29198700  	355.144   	0
	2254 	Rem_1	1    	1	60   	1	66   	1	67   	-0.03110700 	355.144   	0
	2255 	Rem_1	1    	1	60   	1	67   	Rem_1	2    	-0.26080300 	355.144   	0
	2256 	Rem_1	1    	1	60   	1	68   	Rem_1	2    	-0.23508600 	358.001   	0
	2257 	Rem_1	1    	1	60   	Rem_1	2    	1	69   	0.20959700  	358.001   	0
	2258 	Rem_1	1    	1	60   	1	69   	1	70   	-0.02327200 	358.001   	0
	2259 	Rem_1	1    	1	60   	1	70   	Rem_1	2    	-0.18631300 	358.001   	0
	2260 	Rem_1	1    	1	60   	Rem_1	2    	1	85   	1.28464900  	358.001   	0
	2261 	Rem_1	1    	1	60   	1	85   	1	84   	-0.49066000 	358.001   	0
	2262 	Rem_1	1    	1	60   	1	84   	Rem_1	2    	-0.79382400 	358.001   	0
	2263 	Rem_1	1    	1	60   	Rem_1	2    	1	83   	0.54051300  	358.001   	0
	2264 	Rem_1	1    	1	60   	1	83   	1	82   	-0.09618300 	358.001   	0
	2265 	Rem_1	1    	1	60   	1	82   	Rem_1	2    	-0.44419900 	358.001   	0
	2266 	Rem_1	1    	1	60   	1	81   	Rem_1	2    	-0.37529700 	359.011   	0
	2267 	Rem_1	1    	1	60   	Rem_1	2    	1	80   	0.32165600  	359.011   	0
	2268 	Rem_1	1    	1	60   	1	80   	1	79   	-0.03306500 	359.011   	0
	2269 	Rem_1	1    	1	60   	1	79   	Rem_1	2    	-0.28860100 	359.011   	0
	2270 	Rem_1	1    	1	60   	Rem_1	2    	1	78   	0.26304500  	359.011   	0
	2271 	Rem_1	1    	1	60   	1	78   	1	77   	-0.02702200 	359.011   	0
	2272 	Rem_1	1    	1	60   	1	77   	Rem_1	2    	-0.23594400 	359.011   	0
	2273 	Rem_1	1    	1	60   	Rem_1	2    	1	76   	0.21406300  	359.011   	0
	2274 	Rem_1	1    	1	60   	1	76   	1	75   	-0.02164200 	359.011   	0
	2275 	Rem_1	1    	1	60   	1	75   	Rem_1	2    	-0.19234900 	359.011   	0
	2276 	Rem_1	1    	1	61   	1	62   	Rem_1	2    	-1.15586200 	341.615   	0
	2277 	Rem_1	1    	1	61   	Rem_1	2    	1	63   	0.69731600  	341.615   	0
	2278 	Rem_1	1    	1	61   	1	63   	1	64   	-0.16004200 	341.615   	0
	2279 	Rem_1	1    	1	61   	1	64   	Rem_1	2    	-0.53724800 	341.615   	0
	2280 	Rem_1	1    	1	61   	Rem_1	2    	1	65   	0.44630500  	341.615   	0
	2281 	Rem_1	1    	1	61   	1	65   	1	66   	-0.05632100 	341.615   	0
	2282 	Rem_1	1    	1	61   	1	66   	Rem_1	2    	-0.38991900 	341.615   	0
	2283 	Rem_1	1    	1	61   	Rem_1	2    	1	67   	0.34188500  	341.615   	0
	2284 	Rem_1	1    	1	61   	1	67   	1	68   	-0.03820200 	341.615   	0
	2285 	Rem_1	1    	1	61   	1	68   	Rem_1	2    	-0.30356900 	341.615   	0
	2286 	Rem_1	1    	1	61   	1	69   	Rem_1	2    	-0.26683200 	347.201   	0
	2287 	Rem_1	1    	1	61   	Rem_1	2    	1	70   	0.23445400  	347.201   	0
	2288 	Rem_1	1    	1	61   	1	70   	1	71   	-0.02663400 	347.201   	0
	2289 	Rem_1	1    	1	61   	1	71   	Rem_1	2    	-0.20780000 	347.201   	0
	2290 	Rem_1	1    	1	61   	Rem_1	2    	1	84   	1.15298900  	347.201   	0
	2292 	Rem_1	1    	1	61   	1	83   	Rem_1	2    	-0.93658600 	347.201   	0
	2293 	Rem_1	1    	1	61   	Rem_1	2    	1	82   	0.67406900  	347.201   	0
	2294 	Rem_1	1    	1	61   	1	82   	1	81   	-0.13929800 	347.201   	0
	2295 	Rem_1	1    	1	61   	1	81   	Rem_1	2    	-0.53461000 	347.201   	0
	2296 	Rem_1	1    	1	61   	1	80   	Rem_1	2    	-0.43750800 	346.785   	0
	2297 	Rem_1	1    	1	61   	Rem_1	2    	1	79   	0.38342400  	346.785   	0
	2298 	Rem_1	1    	1	61   	1	79   	1	78   	-0.03943000 	346.785   	0
	2299 	Rem_1	1    	1	61   	1	78   	Rem_1	2    	-0.34397900 	346.785   	0
	2300 	Rem_1	1    	1	61   	Rem_1	2    	1	77   	0.30404600  	346.785   	0
	2301 	Rem_1	1    	1	61   	1	77   	1	76   	-0.03147700 	346.785   	0
	2302 	Rem_1	1    	1	61   	1	76   	Rem_1	2    	-0.27249700 	346.785   	0
	2303 	Rem_1	1    	1	61   	Rem_1	2    	1	75   	0.24222000  	346.785   	0
	2304 	Rem_1	1    	1	61   	1	75   	1	74   	-0.02929000 	346.785   	0
	2305 	Rem_1	1    	1	61   	1	74   	Rem_1	2    	-0.21289800 	346.785   	0
	2306 	Rem_1	1    	1	62   	1	63   	Rem_1	2    	-1.24775200 	285.289   	0
	2307 	Rem_1	1    	1	62   	Rem_1	2    	1	64   	0.79584200  	285.289   	0
	2308 	Rem_1	1    	1	62   	1	64   	1	65   	-0.17999200 	285.289   	0
	2309 	Rem_1	1    	1	62   	1	65   	Rem_1	2    	-0.61584100 	285.289   	0
	2310 	Rem_1	1    	1	62   	Rem_1	2    	1	66   	0.51904600  	285.289   	0
	2311 	Rem_1	1    	1	62   	1	66   	1	67   	-0.07379400 	285.289   	0
	2312 	Rem_1	1    	1	62   	1	67   	Rem_1	2    	-0.44515500 	285.289   	0
	2313 	Rem_1	1    	1	62   	Rem_1	2    	1	68   	0.38867900  	285.289   	0
	2314 	Rem_1	1    	1	62   	1	68   	1	69   	-0.05235300 	285.289   	0
	2315 	Rem_1	1    	1	62   	1	69   	Rem_1	2    	-0.33622800 	285.289   	0
	2316 	Rem_1	1    	1	62   	1	70   	Rem_1	2    	-0.29105100 	385.507   	0
	2317 	Rem_1	1    	1	62   	Rem_1	2    	1	71   	0.25505200  	385.507   	0
	2318 	Rem_1	1    	1	62   	1	71   	1	72   	-0.02808700 	385.507   	0
	2319 	Rem_1	1    	1	62   	1	72   	Rem_1	2    	-0.22698100 	385.507   	0
	2320 	Rem_1	1    	1	62   	Rem_1	2    	1	83   	1.32857200  	385.507   	0
	2321 	Rem_1	1    	1	62   	1	83   	1	82   	-0.24387700 	385.507   	0
	2322 	Rem_1	1    	1	62   	1	82   	Rem_1	2    	-1.08459900 	385.507   	0
	2323 	Rem_1	1    	1	62   	Rem_1	2    	1	81   	0.78502400  	385.507   	0
	2324 	Rem_1	1    	1	62   	1	81   	1	80   	-0.18442100 	385.507   	0
	2325 	Rem_1	1    	1	62   	1	80   	Rem_1	2    	-0.60044900 	385.507   	0
	2326 	Rem_1	1    	1	62   	1	79   	Rem_1	2    	-0.50897400 	385.945   	0
	2327 	Rem_1	1    	1	62   	Rem_1	2    	1	78   	0.44766800  	385.945   	0
	2328 	Rem_1	1    	1	62   	1	78   	1	77   	-0.05886200 	385.945   	0
	2329 	Rem_1	1    	1	62   	1	77   	Rem_1	2    	-0.38880200 	385.945   	0
	2330 	Rem_1	1    	1	62   	Rem_1	2    	1	76   	0.34382800  	385.945   	0
	2331 	Rem_1	1    	1	62   	1	76   	1	75   	-0.04195900 	385.945   	0
	2332 	Rem_1	1    	1	62   	1	75   	Rem_1	2    	-0.30178400 	385.945   	0
	2333 	Rem_1	1    	1	62   	Rem_1	2    	1	74   	0.26205300  	385.945   	0
	2335 	Rem_1	1    	1	62   	1	73   	Rem_1	2    	-0.23408400 	385.945   	0
	2336 	Rem_1	1    	1	63   	1	64   	Rem_1	2    	-1.58836100 	224.944   	0
	2337 	Rem_1	1    	1	63   	Rem_1	2    	1	65   	0.99942800  	224.944   	0
	2338 	Rem_1	1    	1	63   	1	65   	1	66   	-0.22244000 	224.944   	0
	2339 	Rem_1	1    	1	63   	1	66   	Rem_1	2    	-0.77697800 	224.944   	0
	2340 	Rem_1	1    	1	63   	Rem_1	2    	1	67   	0.64015900  	224.944   	0
	2341 	Rem_1	1    	1	63   	1	67   	1	68   	-0.09695400 	224.944   	0
	2342 	Rem_1	1    	1	63   	1	68   	Rem_1	2    	-0.54311500 	224.944   	0
	2343 	Rem_1	1    	1	63   	Rem_1	2    	1	69   	0.45834900  	224.944   	0
	2344 	Rem_1	1    	1	63   	1	69   	1	70   	-0.06976100 	224.944   	0
	2345 	Rem_1	1    	1	63   	1	70   	Rem_1	2    	-0.38844200 	224.944   	0
	2346 	Rem_1	1    	1	63   	1	71   	Rem_1	2    	-0.33420800 	135.021   	0
	2347 	Rem_1	1    	1	63   	Rem_1	2    	1	72   	0.29347200  	135.021   	0
	2349 	Rem_1	1    	1	63   	1	82   	Rem_1	2    	-1.51636800 	135.021   	0
	2350 	Rem_1	1    	1	63   	Rem_1	2    	1	81   	1.40567000  	135.021   	0
	2351 	Rem_1	1    	1	63   	1	81   	1	80   	-0.45134700 	135.021   	0
	2352 	Rem_1	1    	1	63   	1	80   	Rem_1	2    	-0.95412100 	135.021   	0
	2353 	Rem_1	1    	1	63   	Rem_1	2    	1	79   	0.75885000  	135.021   	0
	2354 	Rem_1	1    	1	63   	1	79   	1	78   	-0.11558600 	135.021   	0
	2355 	Rem_1	1    	1	63   	1	78   	Rem_1	2    	-0.64311600 	135.021   	0
	2356 	Rem_1	1    	1	63   	1	77   	Rem_1	2    	-0.54188100 	351.964   	0
	2357 	Rem_1	1    	1	63   	Rem_1	2    	1	76   	0.46910500  	351.964   	0
	2358 	Rem_1	1    	1	63   	1	76   	1	75   	-0.06501500 	351.964   	0
	2359 	Rem_1	1    	1	63   	1	75   	Rem_1	2    	-0.40408400 	351.964   	0
	2360 	Rem_1	1    	1	63   	Rem_1	2    	1	74   	0.34444400  	351.964   	0
	2361 	Rem_1	1    	1	63   	1	74   	1	73   	-0.04067100 	351.964   	0
	2362 	Rem_1	1    	1	63   	1	73   	Rem_1	2    	-0.30374300 	351.964   	0
	2363 	Rem_1	1    	1	64   	1	65   	Rem_1	2    	-2.04886000 	181.713   	0
	2364 	Rem_1	1    	1	64   	Rem_1	2    	1	66   	1.29028500  	181.713   	0
	2365 	Rem_1	1    	1	64   	1	66   	1	67   	-0.30005300 	181.713   	0
	2366 	Rem_1	1    	1	64   	1	67   	Rem_1	2    	-0.99021800 	181.713   	0
	2367 	Rem_1	1    	1	64   	Rem_1	2    	1	68   	0.80399700  	181.713   	0
	2368 	Rem_1	1    	1	64   	1	68   	1	69   	-0.14814000 	181.713   	0
	2369 	Rem_1	1    	1	64   	1	69   	Rem_1	2    	-0.65577300 	181.713   	0
	2370 	Rem_1	1    	1	64   	Rem_1	2    	1	70   	0.54043300  	181.713   	0
	2371 	Rem_1	1    	1	64   	1	70   	1	71   	-0.08607800 	181.713   	0
	2372 	Rem_1	1    	1	64   	1	71   	Rem_1	2    	-0.45428400 	181.713   	0
	2373 	Rem_1	1    	1	64   	1	72   	Rem_1	2    	-0.39216500 	120.815   	0
	2374 	Rem_1	1    	1	64   	Rem_1	2    	1	81   	2.03348000  	120.815   	0
	2375 	Rem_1	1    	1	64   	1	81   	1	80   	-0.32443100 	120.815   	0
	2376 	Rem_1	1    	1	64   	1	80   	Rem_1	2    	-1.70899300 	120.815   	0
	2377 	Rem_1	1    	1	64   	Rem_1	2    	1	79   	1.24654000  	120.815   	0
	2378 	Rem_1	1    	1	64   	1	79   	1	78   	-0.25305200 	120.815   	0
	2379 	Rem_1	1    	1	64   	1	78   	Rem_1	2    	-0.99329700 	120.815   	0
	2380 	Rem_1	1    	1	64   	Rem_1	2    	1	77   	0.80126500  	120.815   	0
	2381 	Rem_1	1    	1	64   	1	77   	1	76   	-0.12830900 	120.815   	0
	2382 	Rem_1	1    	1	64   	1	76   	Rem_1	2    	-0.67274700 	120.815   	0
	2383 	Rem_1	1    	1	64   	1	75   	Rem_1	2    	-0.56478100 	249.322   	0
	2384 	Rem_1	1    	1	64   	Rem_1	2    	1	74   	0.47021000  	249.322   	0
	2385 	Rem_1	1    	1	64   	1	74   	1	73   	-0.06239400 	249.322   	0
	2386 	Rem_1	1    	1	64   	1	73   	Rem_1	2    	-0.40779000 	249.322   	0
	2388 	Rem_1	1    	1	65   	Rem_1	2    	1	67   	1.56292200  	169.133   	0
	2389 	Rem_1	1    	1	65   	1	67   	1	68   	-0.37760800 	169.133   	0
	2390 	Rem_1	1    	1	65   	1	68   	Rem_1	2    	-1.18528100 	169.133   	0
	2391 	Rem_1	1    	1	65   	Rem_1	2    	1	69   	0.92563200  	169.133   	0
	2392 	Rem_1	1    	1	65   	1	69   	1	70   	-0.18694500 	169.133   	0
	2393 	Rem_1	1    	1	65   	1	70   	Rem_1	2    	-0.73852200 	169.133   	0
	2394 	Rem_1	1    	1	65   	Rem_1	2    	1	71   	0.60527200  	169.133   	0
	2395 	Rem_1	1    	1	65   	1	71   	1	72   	-0.09246100 	169.133   	0
	2396 	Rem_1	1    	1	65   	1	72   	Rem_1	2    	-0.51269300 	169.133   	0
	2398 	Rem_1	1    	1	65   	Rem_1	2    	1	79   	2.09085800  	106.019   	0
	2400 	Rem_1	1    	1	65   	1	78   	Rem_1	2    	-1.54307100 	106.019   	0
	2401 	Rem_1	1    	1	65   	Rem_1	2    	1	77   	1.17241400  	106.019   	0
	2402 	Rem_1	1    	1	65   	1	77   	1	76   	-0.22346600 	106.019   	0
	2403 	Rem_1	1    	1	65   	1	76   	Rem_1	2    	-0.94874100 	106.019   	0
	2404 	Rem_1	1    	1	65   	Rem_1	2    	1	75   	0.77466100  	106.019   	0
	2405 	Rem_1	1    	1	65   	1	75   	1	74   	-0.14603500 	106.019   	0
	2406 	Rem_1	1    	1	65   	1	74   	Rem_1	2    	-0.62835300 	106.019   	0
	2407 	Rem_1	1    	1	65   	1	73   	Rem_1	2    	-0.53601300 	30.763    	0
	2408 	Rem_1	1    	1	66   	1	67   	Rem_1	2    	-2.85057400 	71.474    	0
	2409 	Rem_1	1    	1	66   	Rem_1	2    	1	68   	1.80725000  	71.474    	0
	2410 	Rem_1	1    	1	66   	1	68   	1	69   	-0.49536000 	71.474    	0
	2411 	Rem_1	1    	1	66   	1	69   	Rem_1	2    	-1.31177700 	71.474    	0
	2412 	Rem_1	1    	1	66   	Rem_1	2    	1	70   	1.00177000  	71.474    	0
	2413 	Rem_1	1    	1	66   	1	70   	1	71   	-0.20601800 	71.474    	0
	2414 	Rem_1	1    	1	66   	1	71   	Rem_1	2    	-0.79542700 	71.474    	0
	2415 	Rem_1	1    	1	66   	Rem_1	2    	1	72   	0.65962700  	71.474    	0
	2417 	Rem_1	1    	1	66   	1	79   	Rem_1	2    	-2.58585800 	71.474    	0
	2418 	Rem_1	1    	1	66   	1	78   	Rem_1	2    	-2.40827100 	67.333    	0
	2419 	Rem_1	1    	1	66   	Rem_1	2    	1	77   	1.71492900  	67.333    	0
	2420 	Rem_1	1    	1	66   	1	77   	1	76   	-0.39368400 	67.333    	0
	2421 	Rem_1	1    	1	66   	1	76   	Rem_1	2    	-1.32122600 	67.333    	0
	2422 	Rem_1	1    	1	66   	Rem_1	2    	1	75   	1.04278300  	67.333    	0
	2423 	Rem_1	1    	1	66   	1	75   	1	74   	-0.22062400 	67.333    	0
	2424 	Rem_1	1    	1	66   	1	74   	Rem_1	2    	-0.82205500 	67.333    	0
	2425 	Rem_1	1    	1	66   	Rem_1	2    	1	73   	0.68834300  	67.333    	0
	2426 	Rem_1	1    	1	67   	1	68   	Rem_1	2    	-3.43343900 	68.698    	0
	2427 	Rem_1	1    	1	67   	Rem_1	2    	1	69   	2.05268500  	68.698    	0
	2428 	Rem_1	1    	1	67   	1	69   	1	70   	-0.61198600 	68.698    	0
	2429 	Rem_1	1    	1	67   	1	70   	Rem_1	2    	-1.44044000 	68.698    	0
	2430 	Rem_1	1    	1	67   	Rem_1	2    	1	71   	1.08476400  	68.698    	0
	2431 	Rem_1	1    	1	67   	1	71   	1	72   	-0.21304900 	68.698    	0
	2432 	Rem_1	1    	1	67   	1	72   	Rem_1	2    	-0.87164400 	68.698    	0
	2433 	Rem_1	1    	1	67   	Rem_1	2    	1	78   	3.35086500  	68.698    	0
	2434 	Rem_1	1    	1	67   	1	77   	Rem_1	2    	-2.90252700 	68.698    	0
	2435 	Rem_1	1    	1	67   	1	76   	Rem_1	2    	-2.03812100 	40.242    	0
	2436 	Rem_1	1    	1	67   	Rem_1	2    	1	75   	1.50781800  	40.242    	0
	2437 	Rem_1	1    	1	67   	1	75   	1	74   	-0.37835100 	40.242    	0
	2438 	Rem_1	1    	1	67   	1	74   	Rem_1	2    	-1.12933100 	40.242    	0
	2439 	Rem_1	1    	1	67   	Rem_1	2    	1	73   	0.91784800  	40.242    	0
	2440 	Rem_1	1    	1	68   	1	69   	Rem_1	2    	-3.48480300 	25.262    	0
	2441 	Rem_1	1    	1	68   	Rem_1	2    	1	70   	2.09688900  	25.262    	0
	2442 	Rem_1	1    	1	68   	1	70   	1	71   	-0.63039500 	25.262    	0
	2443 	Rem_1	1    	1	68   	1	71   	Rem_1	2    	-1.46626000 	25.262    	0
	2444 	Rem_1	1    	1	68   	Rem_1	2    	1	72   	1.13284200  	25.262    	0
	2445 	Rem_1	1    	1	68   	1	72   	1	77   	2.32927900  	25.262    	0
	2446 	Rem_1	1    	1	68   	1	77   	Rem_1	2    	-3.46261000 	25.262    	0
	2447 	Rem_1	1    	1	68   	Rem_1	2    	1	76   	2.90344400  	25.262    	0
	2448 	Rem_1	1    	1	68   	1	76   	1	75   	-0.80894100 	25.262    	0
	2449 	Rem_1	1    	1	68   	1	75   	Rem_1	2    	-2.09356900 	25.262    	0
	2450 	Rem_1	1    	1	68   	1	74   	Rem_1	2    	-1.49581400 	15.313    	0
	2451 	Rem_1	1    	1	68   	Rem_1	2    	1	73   	1.18519000  	15.313    	0
	2452 	Rem_1	1    	1	69   	1	70   	Rem_1	2    	-3.93065800 	40.030    	0
	2453 	Rem_1	1    	1	69   	Rem_1	2    	1	71   	2.18462100  	40.030    	0
	2454 	Rem_1	1    	1	69   	1	71   	1	72   	-0.63383700 	40.030    	0
	2455 	Rem_1	1    	1	69   	1	72   	Rem_1	2    	-1.55064600 	40.030    	0
	2456 	Rem_1	1    	1	69   	Rem_1	2    	1	76   	3.63937700  	40.030    	0
	2457 	Rem_1	1    	1	69   	1	75   	Rem_1	2    	-3.27151100 	40.030    	0
	2458 	Rem_1	1    	1	69   	Rem_1	2    	1	74   	2.13925900  	40.030    	0
	2459 	Rem_1	1    	1	69   	1	74   	1	73   	-0.52908600 	40.030    	0
	2460 	Rem_1	1    	1	69   	1	73   	Rem_1	2    	-1.61000700 	40.030    	0
	2461 	Rem_1	1    	1	70   	1	71   	Rem_1	2    	-3.81327200 	19.587    	0
	2462 	Rem_1	1    	1	70   	Rem_1	2    	1	72   	2.23705800  	19.587    	0
	2463 	Rem_1	1    	1	70   	1	72   	1	75   	1.55745600  	19.587    	0
	2464 	Rem_1	1    	1	70   	1	75   	Rem_1	2    	-3.79575400 	19.587    	0
	2465 	Rem_1	1    	1	70   	Rem_1	2    	1	74   	3.05456700  	19.587    	0
	2466 	Rem_1	1    	1	70   	1	74   	1	73   	-0.83539400 	19.587    	0
	2467 	Rem_1	1    	1	70   	1	73   	Rem_1	2    	-2.21878000 	19.587    	0
	2468 	Rem_1	1    	1	71   	1	72   	Rem_1	2    	-3.53229300 	32.117    	0
	2469 	Rem_1	1    	1	71   	Rem_1	2    	1	74   	3.50162300  	32.117    	0
	2470 	Rem_1	1    	1	71   	1	73   	Rem_1	2    	-3.03220100 	32.117    	0
	2471 	Rem_1	1    	1	72   	1	73   	Rem_1	2    	-3.37553400 	6.476     	0
	2472 	Rem_1	1    	1	96   	1	95   	Rem_1	2    	-0.62264400 	406.978   	0
	2473 	Rem_1	1    	1	96   	Rem_1	2    	1	94   	0.28988800  	406.978   	0
	2474 	Rem_1	1    	1	96   	1	94   	1	93   	-0.10212300 	406.978   	0
	2475 	Rem_1	1    	1	96   	1	93   	Rem_1	2    	-0.18773400 	406.978   	0
	2476 	Rem_1	1    	1	96   	Rem_1	2    	1	92   	0.14964900  	406.978   	0
	2477 	Rem_1	1    	1	96   	1	92   	1	91   	-0.02115700 	406.978   	0
	2478 	Rem_1	1    	1	96   	1	91   	Rem_1	2    	-0.12849800 	406.978   	0
	2479 	Rem_1	1    	1	96   	Rem_1	2    	1	90   	0.11500900  	406.978   	0
	2480 	Rem_1	1    	1	96   	1	90   	1	89   	-0.00774900 	406.978   	0
	2481 	Rem_1	1    	1	96   	1	89   	Rem_1	2    	-0.10723200 	406.978   	0
	2482 	Rem_1	1    	1	96   	1	88   	Rem_1	2    	-0.10199300 	402.529   	0
	2483 	Rem_1	1    	1	96   	Rem_1	2    	1	87   	0.09798200  	402.529   	0
	2484 	Rem_1	1    	1	96   	1	87   	1	86   	-0.00423400 	402.529   	0
	2485 	Rem_1	1    	1	96   	1	86   	Rem_1	2    	-0.09375100 	402.529   	0
	2486 	Rem_1	1    	1	95   	1	94   	Rem_1	2    	-0.70138000 	53.163    	0
	2487 	Rem_1	1    	1	95   	Rem_1	2    	1	93   	0.29150000  	53.163    	0
	2488 	Rem_1	1    	1	95   	1	93   	1	92   	-0.09409000 	53.163    	0
	2489 	Rem_1	1    	1	95   	1	92   	Rem_1	2    	-0.19723300 	53.163    	0
	2490 	Rem_1	1    	1	95   	Rem_1	2    	1	91   	0.15723900  	53.163    	0
	2491 	Rem_1	1    	1	95   	1	91   	1	90   	-0.02242900 	53.163    	0
	2492 	Rem_1	1    	1	95   	1	90   	Rem_1	2    	-0.13446900 	53.163    	0
	2493 	Rem_1	1    	1	95   	Rem_1	2    	1	89   	0.12313600  	53.163    	0
	2494 	Rem_1	1    	1	95   	1	89   	1	88   	-0.00735500 	53.163    	0
	2495 	Rem_1	1    	1	95   	1	88   	Rem_1	2    	-0.11516100 	53.163    	0
	2496 	Rem_1	1    	1	95   	1	87   	Rem_1	2    	-0.10971900 	56.220    	0
	2497 	Rem_1	1    	1	95   	Rem_1	2    	1	86   	0.10843800  	56.220    	0
	2498 	Rem_1	1    	1	95   	1	86   	1	85   	-0.00859700 	56.220    	0
	2499 	Rem_1	1    	1	95   	1	85   	Rem_1	2    	-0.09967400 	56.220    	0
	2500 	Rem_1	1    	1	94   	1	93   	Rem_1	2    	-0.79413900 	384.721   	0
	2501 	Rem_1	1    	1	94   	Rem_1	2    	1	92   	0.32904300  	384.721   	0
	2502 	Rem_1	1    	1	94   	1	92   	1	91   	-0.11429700 	384.721   	0
	2503 	Rem_1	1    	1	94   	1	91   	Rem_1	2    	-0.21472300 	384.721   	0
	2504 	Rem_1	1    	1	94   	Rem_1	2    	1	90   	0.16792200  	384.721   	0
	2505 	Rem_1	1    	1	94   	1	90   	1	89   	-0.02061300 	384.721   	0
	2506 	Rem_1	1    	1	94   	1	89   	Rem_1	2    	-0.14730500 	384.721   	0
	2507 	Rem_1	1    	1	94   	Rem_1	2    	1	88   	0.13530700  	384.721   	0
	2508 	Rem_1	1    	1	94   	1	88   	1	87   	-0.00798300 	384.721   	0
	2509 	Rem_1	1    	1	94   	1	87   	Rem_1	2    	-0.12726700 	384.721   	0
	2510 	Rem_1	1    	1	94   	1	86   	Rem_1	2    	-0.11967400 	383.575   	0
	2511 	Rem_1	1    	1	94   	Rem_1	2    	1	85   	0.11395000  	383.575   	0
	2512 	Rem_1	1    	1	94   	1	85   	1	84   	-0.00481700 	383.575   	0
	2513 	Rem_1	1    	1	94   	1	84   	Rem_1	2    	-0.10913700 	383.575   	0
	2514 	Rem_1	1    	1	93   	1	92   	Rem_1	2    	-0.84697900 	317.972   	0
	2515 	Rem_1	1    	1	93   	Rem_1	2    	1	91   	0.35103900  	317.972   	0
	2516 	Rem_1	1    	1	93   	1	91   	1	90   	-0.12708900 	317.972   	0
	2517 	Rem_1	1    	1	93   	1	90   	Rem_1	2    	-0.22394100 	317.972   	0
	2518 	Rem_1	1    	1	93   	Rem_1	2    	1	89   	0.18149400  	317.972   	0
	2519 	Rem_1	1    	1	93   	1	89   	1	88   	-0.02072000 	317.972   	0
	2520 	Rem_1	1    	1	93   	1	88   	Rem_1	2    	-0.16076600 	317.972   	0
	2521 	Rem_1	1    	1	93   	Rem_1	2    	1	87   	0.14841200  	317.972   	0
	2522 	Rem_1	1    	1	93   	1	87   	1	86   	-0.01097800 	317.972   	0
	2523 	Rem_1	1    	1	93   	1	86   	Rem_1	2    	-0.13742800 	317.972   	0
	2524 	Rem_1	1    	1	93   	1	85   	Rem_1	2    	-0.12970400 	317.141   	0
	2525 	Rem_1	1    	1	93   	Rem_1	2    	1	84   	0.12351000  	317.141   	0
	2526 	Rem_1	1    	1	93   	1	84   	1	83   	-0.00556500 	317.141   	0
	2527 	Rem_1	1    	1	93   	1	83   	Rem_1	2    	-0.11793000 	317.141   	0
	2528 	Rem_1	1    	1	92   	1	91   	Rem_1	2    	-0.78372000 	342.344   	0
	2529 	Rem_1	1    	1	92   	Rem_1	2    	1	90   	0.32405100  	342.344   	0
	2530 	Rem_1	1    	1	92   	1	90   	1	89   	-0.09817300 	342.344   	0
	2531 	Rem_1	1    	1	92   	1	89   	Rem_1	2    	-0.22586200 	342.344   	0
	2532 	Rem_1	1    	1	92   	Rem_1	2    	1	88   	0.18846600  	342.344   	0
	2533 	Rem_1	1    	1	92   	1	88   	1	87   	-0.01873400 	342.344   	0
	2534 	Rem_1	1    	1	92   	1	87   	Rem_1	2    	-0.16967300 	342.344   	0
	2535 	Rem_1	1    	1	92   	Rem_1	2    	1	86   	0.15441500  	342.344   	0
	2536 	Rem_1	1    	1	92   	1	86   	1	85   	-0.01017800 	342.344   	0
	2537 	Rem_1	1    	1	92   	1	85   	Rem_1	2    	-0.14421900 	342.344   	0
	2538 	Rem_1	1    	1	92   	1	84   	Rem_1	2    	-0.13648000 	342.050   	0
	2539 	Rem_1	1    	1	92   	Rem_1	2    	1	83   	0.12976300  	342.050   	0
	2540 	Rem_1	1    	1	92   	1	83   	1	82   	-0.00674000 	342.050   	0
	2541 	Rem_1	1    	1	92   	1	82   	Rem_1	2    	-0.12300000 	342.050   	0
	2542 	Rem_1	1    	1	91   	1	90   	Rem_1	2    	-0.81403600 	340.680   	0
	2543 	Rem_1	1    	1	91   	Rem_1	2    	1	89   	0.34698300  	340.680   	0
	2544 	Rem_1	1    	1	91   	1	89   	1	88   	-0.10542900 	340.680   	0
	2545 	Rem_1	1    	1	91   	1	88   	Rem_1	2    	-0.24154700 	340.680   	0
	2546 	Rem_1	1    	1	91   	Rem_1	2    	1	87   	0.20451300  	340.680   	0
	2547 	Rem_1	1    	1	91   	1	87   	1	86   	-0.02504100 	340.680   	0
	2548 	Rem_1	1    	1	91   	1	86   	Rem_1	2    	-0.17941600 	340.680   	0
	2549 	Rem_1	1    	1	91   	Rem_1	2    	1	85   	0.16433300  	340.680   	0
	2550 	Rem_1	1    	1	91   	1	85   	1	84   	-0.01044200 	340.680   	0
	2551 	Rem_1	1    	1	91   	1	84   	Rem_1	2    	-0.15386200 	340.680   	0
	2552 	Rem_1	1    	1	91   	1	83   	Rem_1	2    	-0.14530000 	340.611   	0
	2553 	Rem_1	1    	1	91   	Rem_1	2    	1	82   	0.13698800  	340.611   	0
	2554 	Rem_1	1    	1	91   	1	82   	1	81   	-0.00943900 	340.611   	0
	2555 	Rem_1	1    	1	91   	1	81   	Rem_1	2    	-0.12756300 	340.611   	0
	2556 	Rem_1	1    	1	90   	1	89   	Rem_1	2    	-0.86149500 	361.965   	0
	2557 	Rem_1	1    	1	90   	Rem_1	2    	1	88   	0.36995500  	361.965   	0
	2558 	Rem_1	1    	1	90   	1	88   	1	87   	-0.09940500 	361.965   	0
	2559 	Rem_1	1    	1	90   	1	87   	Rem_1	2    	-0.27055400 	361.965   	0
	2560 	Rem_1	1    	1	90   	Rem_1	2    	1	86   	0.22044000  	361.965   	0
	2561 	Rem_1	1    	1	90   	1	86   	1	85   	-0.02572100 	361.965   	0
	2562 	Rem_1	1    	1	90   	1	85   	Rem_1	2    	-0.19466000 	361.965   	0
	2563 	Rem_1	1    	1	90   	Rem_1	2    	1	84   	0.17915000  	361.965   	0
	2564 	Rem_1	1    	1	90   	1	84   	1	83   	-0.01182200 	361.965   	0
	2565 	Rem_1	1    	1	90   	1	83   	Rem_1	2    	-0.16723500 	361.965   	0
	2566 	Rem_1	1    	1	90   	1	82   	Rem_1	2    	-0.15642500 	362.100   	0
	2567 	Rem_1	1    	1	90   	Rem_1	2    	1	81   	0.14455200  	362.100   	0
	2568 	Rem_1	1    	1	90   	1	81   	1	80   	-0.01100400 	362.100   	0
	2569 	Rem_1	1    	1	90   	1	80   	Rem_1	2    	-0.13355300 	362.100   	0
	2570 	Rem_1	1    	1	89   	1	88   	Rem_1	2    	-0.75331400 	331.424   	0
	2571 	Rem_1	1    	1	89   	Rem_1	2    	1	87   	0.39130300  	331.424   	0
	2572 	Rem_1	1    	1	89   	1	87   	1	86   	-0.11066700 	331.424   	0
	2573 	Rem_1	1    	1	89   	1	86   	Rem_1	2    	-0.28060300 	331.424   	0
	2574 	Rem_1	1    	1	89   	Rem_1	2    	1	85   	0.23408400  	331.424   	0
	2575 	Rem_1	1    	1	89   	1	85   	1	84   	-0.02374500 	331.424   	0
	2576 	Rem_1	1    	1	89   	1	84   	Rem_1	2    	-0.21027600 	331.424   	0
	2577 	Rem_1	1    	1	89   	Rem_1	2    	1	83   	0.19370100  	331.424   	0
	2578 	Rem_1	1    	1	89   	1	83   	1	82   	-0.01441700 	331.424   	0
	2579 	Rem_1	1    	1	89   	1	82   	Rem_1	2    	-0.17919300 	331.424   	0
	2580 	Rem_1	1    	1	89   	1	81   	Rem_1	2    	-0.16409900 	331.585   	0
	2581 	Rem_1	1    	1	89   	Rem_1	2    	1	80   	0.15050900  	331.585   	0
	2582 	Rem_1	1    	1	89   	1	80   	1	79   	-0.01018500 	331.585   	0
	2583 	Rem_1	1    	1	89   	1	79   	Rem_1	2    	-0.14031900 	331.585   	0
	2584 	Rem_1	1    	1	88   	1	87   	Rem_1	2    	-0.79577600 	339.119   	0
	2585 	Rem_1	1    	1	88   	Rem_1	2    	1	86   	0.39881600  	339.119   	0
	2587 	Rem_1	1    	1	88   	1	85   	Rem_1	2    	-0.29349800 	339.119   	0
	2588 	Rem_1	1    	1	88   	Rem_1	2    	1	84   	0.25296200  	339.119   	0
	2589 	Rem_1	1    	1	88   	1	84   	1	83   	-0.02450000 	339.119   	0
	2590 	Rem_1	1    	1	88   	1	83   	Rem_1	2    	-0.22844100 	339.119   	0
	2591 	Rem_1	1    	1	88   	Rem_1	2    	1	82   	0.20860000  	339.119   	0
	2592 	Rem_1	1    	1	88   	1	82   	1	81   	-0.01989300 	339.119   	0
	2593 	Rem_1	1    	1	88   	1	81   	Rem_1	2    	-0.18866200 	339.119   	0
	2594 	Rem_1	1    	1	88   	1	80   	Rem_1	2    	-0.17154400 	339.158   	0
	2595 	Rem_1	1    	1	88   	Rem_1	2    	1	79   	0.15900000  	339.158   	0
	2596 	Rem_1	1    	1	88   	1	79   	1	78   	-0.01044500 	339.158   	0
	2597 	Rem_1	1    	1	88   	1	78   	Rem_1	2    	-0.14856000 	339.158   	0
	2598 	Rem_1	1    	1	87   	1	86   	Rem_1	2    	-0.87545300 	360.080   	0
	2599 	Rem_1	1    	1	87   	Rem_1	2    	1	85   	0.40914400  	360.080   	0
	2601 	Rem_1	1    	1	87   	1	84   	Rem_1	2    	-0.31883400 	360.080   	0
	2602 	Rem_1	1    	1	87   	Rem_1	2    	1	83   	0.27834200  	360.080   	0
	2603 	Rem_1	1    	1	87   	1	83   	1	82   	-0.02899900 	360.080   	0
	2604 	Rem_1	1    	1	87   	1	82   	Rem_1	2    	-0.24933000 	360.080   	0
	2605 	Rem_1	1    	1	87   	Rem_1	2    	1	81   	0.22197500  	360.080   	0
	2606 	Rem_1	1    	1	87   	1	81   	1	80   	-0.02276100 	360.080   	0
	2607 	Rem_1	1    	1	87   	1	80   	Rem_1	2    	-0.19914100 	360.080   	0
	2608 	Rem_1	1    	1	87   	1	79   	Rem_1	2    	-0.18322200 	360.995   	0
	2609 	Rem_1	1    	1	87   	Rem_1	2    	1	78   	0.17029600  	360.995   	0
	2610 	Rem_1	1    	1	87   	1	78   	1	77   	-0.01447300 	360.995   	0
	2611 	Rem_1	1    	1	87   	1	77   	Rem_1	2    	-0.15584600 	360.995   	0
	2612 	Rem_1	1    	1	86   	1	85   	Rem_1	2    	-0.91418600 	347.717   	0
	2613 	Rem_1	1    	1	86   	Rem_1	2    	1	84   	0.46931000  	347.717   	0
	2615 	Rem_1	1    	1	86   	1	83   	Rem_1	2    	-0.37506800 	347.717   	0
	2616 	Rem_1	1    	1	86   	Rem_1	2    	1	82   	0.32354900  	347.717   	0
	2617 	Rem_1	1    	1	86   	1	82   	1	81   	-0.04349100 	347.717   	0
	2618 	Rem_1	1    	1	86   	1	81   	Rem_1	2    	-0.28004300 	347.717   	0
	2619 	Rem_1	1    	1	86   	Rem_1	2    	1	80   	0.24626100  	347.717   	0
	2620 	Rem_1	1    	1	86   	1	80   	1	79   	-0.02254700 	347.717   	0
	2621 	Rem_1	1    	1	86   	1	79   	Rem_1	2    	-0.22368100 	347.717   	0
	2622 	Rem_1	1    	1	86   	1	78   	Rem_1	2    	-0.20610000 	348.384   	0
	2623 	Rem_1	1    	1	86   	Rem_1	2    	1	77   	0.18703000  	348.384   	0
	2624 	Rem_1	1    	1	86   	1	77   	1	76   	-0.01564500 	348.384   	0
	2625 	Rem_1	1    	1	86   	1	76   	Rem_1	2    	-0.17140100 	348.384   	0
	2626 	Rem_1	1    	1	85   	1	84   	Rem_1	2    	-0.93938000 	358.443   	0
	2627 	Rem_1	1    	1	85   	Rem_1	2    	1	83   	0.53342200  	358.443   	0
	2629 	Rem_1	1    	1	85   	1	82   	Rem_1	2    	-0.43000800 	358.443   	0
	2630 	Rem_1	1    	1	85   	Rem_1	2    	1	81   	0.35753600  	358.443   	0
	2631 	Rem_1	1    	1	85   	1	81   	1	80   	-0.05116600 	358.443   	0
	2632 	Rem_1	1    	1	85   	1	80   	Rem_1	2    	-0.30636100 	358.443   	0
	2633 	Rem_1	1    	1	85   	Rem_1	2    	1	79   	0.27407900  	358.443   	0
	2634 	Rem_1	1    	1	85   	1	79   	1	78   	-0.02394700 	358.443   	0
	2635 	Rem_1	1    	1	85   	1	78   	Rem_1	2    	-0.25012000 	358.443   	0
	2636 	Rem_1	1    	1	85   	1	77   	Rem_1	2    	-0.22494500 	359.766   	0
	2637 	Rem_1	1    	1	85   	Rem_1	2    	1	76   	0.20464400  	359.766   	0
	2638 	Rem_1	1    	1	85   	1	76   	1	75   	-0.02061200 	359.766   	0
	2639 	Rem_1	1    	1	85   	1	75   	Rem_1	2    	-0.18400300 	359.766   	0
	2640 	Rem_1	1    	1	84   	1	83   	Rem_1	2    	-1.04341600 	353.158   	0
	2641 	Rem_1	1    	1	84   	Rem_1	2    	1	82   	0.63086800  	353.158   	0
	2642 	Rem_1	1    	1	84   	1	82   	1	81   	-0.14638300 	353.158   	0
	2643 	Rem_1	1    	1	84   	1	81   	Rem_1	2    	-0.48442300 	353.158   	0
	2644 	Rem_1	1    	1	84   	Rem_1	2    	1	80   	0.39741000  	353.158   	0
	2645 	Rem_1	1    	1	84   	1	80   	1	79   	-0.04994200 	353.158   	0
	2646 	Rem_1	1    	1	84   	1	79   	Rem_1	2    	-0.34737800 	353.158   	0
	2647 	Rem_1	1    	1	84   	Rem_1	2    	1	78   	0.31269600  	353.158   	0
	2648 	Rem_1	1    	1	84   	1	78   	1	77   	-0.03504500 	353.158   	0
	2649 	Rem_1	1    	1	84   	1	77   	Rem_1	2    	-0.27757100 	353.158   	0
	2650 	Rem_1	1    	1	84   	1	76   	Rem_1	2    	-0.25016100 	357.222   	0
	2651 	Rem_1	1    	1	84   	Rem_1	2    	1	75   	0.22297200  	357.222   	0
	2652 	Rem_1	1    	1	84   	1	75   	1	74   	-0.02663400 	357.222   	0
	2653 	Rem_1	1    	1	84   	1	74   	Rem_1	2    	-0.19631700 	357.222   	0
	2654 	Rem_1	1    	1	83   	1	82   	Rem_1	2    	-1.17783800 	359.237   	0
	2655 	Rem_1	1    	1	83   	Rem_1	2    	1	81   	0.72006700  	359.237   	0
	2656 	Rem_1	1    	1	83   	1	81   	1	80   	-0.17422400 	359.237   	0
	2657 	Rem_1	1    	1	83   	1	80   	Rem_1	2    	-0.54581000 	359.237   	0
	2658 	Rem_1	1    	1	83   	Rem_1	2    	1	79   	0.46013000  	359.237   	0
	2659 	Rem_1	1    	1	83   	1	79   	1	78   	-0.05402700 	359.237   	0
	2660 	Rem_1	1    	1	83   	1	78   	Rem_1	2    	-0.40603200 	359.237   	0
	2661 	Rem_1	1    	1	83   	Rem_1	2    	1	77   	0.35447900  	359.237   	0
	2662 	Rem_1	1    	1	83   	1	77   	1	76   	-0.03914200 	359.237   	0
	2663 	Rem_1	1    	1	83   	1	76   	Rem_1	2    	-0.31523300 	359.237   	0
	2664 	Rem_1	1    	1	83   	1	75   	Rem_1	2    	-0.27761300 	386.162   	0
	2665 	Rem_1	1    	1	83   	Rem_1	2    	1	74   	0.24170600  	386.162   	0
	2668 	Rem_1	1    	1	82   	1	81   	Rem_1	2    	-1.43706700 	227.689   	0
	2669 	Rem_1	1    	1	82   	Rem_1	2    	1	80   	0.86079700  	227.689   	0
	2670 	Rem_1	1    	1	82   	1	80   	1	79   	-0.19177000 	227.689   	0
	2671 	Rem_1	1    	1	82   	1	79   	Rem_1	2    	-0.66890200 	227.689   	0
	2672 	Rem_1	1    	1	82   	Rem_1	2    	1	78   	0.56892100  	227.689   	0
	2673 	Rem_1	1    	1	82   	1	78   	1	77   	-0.08556300 	227.689   	0
	2674 	Rem_1	1    	1	82   	1	77   	Rem_1	2    	-0.48327200 	227.689   	0
	2675 	Rem_1	1    	1	82   	Rem_1	2    	1	76   	0.42175500  	227.689   	0
	2677 	Rem_1	1    	1	82   	1	75   	Rem_1	2    	-0.36481500 	227.689   	0
	2682 	Rem_1	1    	1	81   	1	79   	1	78   	-0.23524300 	180.191   	0
	2683 	Rem_1	1    	1	81   	1	78   	Rem_1	2    	-0.89303400 	180.191   	0
	2684 	Rem_1	1    	1	81   	Rem_1	2    	1	77   	0.72506400  	180.191   	0
	2686 	Rem_1	1    	1	81   	1	76   	Rem_1	2    	-0.61457700 	180.191   	0
	2687 	Rem_1	1    	1	81   	Rem_1	2    	1	75   	0.51845900  	180.191   	0
	2688 	Rem_1	1    	1	81   	1	75   	1	74   	-0.08553400 	180.191   	0
	2689 	Rem_1	1    	1	81   	1	74   	Rem_1	2    	-0.43280500 	180.191   	0
	2690 	Rem_1	1    	1	81   	1	73   	Rem_1	2    	-0.37625400 	40.597    	0
	2692 	Rem_1	1    	1	80   	Rem_1	2    	1	78   	1.46025800  	174.090   	0
	2694 	Rem_1	1    	1	80   	1	77   	Rem_1	2    	-1.10199000 	174.090   	0
	2695 	Rem_1	1    	1	80   	Rem_1	2    	1	76   	0.89865500  	174.090   	0
	2696 	Rem_1	1    	1	80   	1	76   	1	75   	-0.16321100 	174.090   	0
	2697 	Rem_1	1    	1	80   	1	75   	Rem_1	2    	-0.73532300 	174.090   	0
	2698 	Rem_1	1    	1	80   	Rem_1	2    	1	74   	0.59706000  	174.090   	0
	2699 	Rem_1	1    	1	80   	1	74   	1	73   	-0.08900700 	174.090   	0
	2700 	Rem_1	1    	1	80   	1	73   	Rem_1	2    	-0.50784600 	174.090   	0
	2701 	Rem_1	1    	1	79   	1	78   	Rem_1	2    	-2.68403600 	67.913    	0
	2702 	Rem_1	1    	1	79   	Rem_1	2    	1	77   	1.69462800  	67.913    	0
	2703 	Rem_1	1    	1	79   	1	76   	Rem_1	2    	-1.29117300 	67.913    	0
	2704 	Rem_1	1    	1	79   	Rem_1	2    	1	75   	1.01318200  	67.913    	0
	2705 	Rem_1	1    	1	79   	1	75   	1	74   	-0.21724300 	67.913    	0
	2706 	Rem_1	1    	1	79   	1	74   	Rem_1	2    	-0.79574800 	67.913    	0
	2707 	Rem_1	1    	1	79   	Rem_1	2    	1	73   	0.66290000  	67.913    	0
	2708 	Rem_1	1    	1	78   	1	77   	Rem_1	2    	-2.96910000 	73.130    	0
	2709 	Rem_1	1    	1	78   	Rem_1	2    	1	76   	1.93146300  	73.130    	0
	2710 	Rem_1	1    	1	78   	1	76   	1	75   	-0.51810900 	73.130    	0
	2711 	Rem_1	1    	1	78   	1	75   	Rem_1	2    	-1.41350800 	73.130    	0
	2712 	Rem_1	1    	1	78   	Rem_1	2    	1	74   	1.05891100  	73.130    	0
	2713 	Rem_1	1    	1	78   	1	74   	1	73   	-0.20083300 	73.130    	0
	2714 	Rem_1	1    	1	78   	1	73   	Rem_1	2    	-0.85791400 	73.130    	0
	2715 	Rem_1	1    	1	77   	1	76   	Rem_1	2    	-3.43321800 	23.444    	0
	2716 	Rem_1	1    	1	77   	Rem_1	2    	1	75   	2.16794300  	23.444    	0
	2717 	Rem_1	1    	1	77   	1	75   	1	74   	-0.66287200 	23.444    	0
	2718 	Rem_1	1    	1	77   	1	74   	Rem_1	2    	-1.50468300 	23.444    	0
	2719 	Rem_1	1    	1	77   	Rem_1	2    	1	73   	1.17022400  	23.444    	0
	2720 	Rem_1	1    	1	76   	1	75   	Rem_1	2    	-3.60031700 	27.157    	0
	2721 	Rem_1	1    	1	76   	Rem_1	2    	1	74   	2.11536700  	27.157    	0
	2722 	Rem_1	1    	1	76   	1	74   	1	73   	-0.56861800 	27.157    	0
	2723 	Rem_1	1    	1	76   	1	73   	Rem_1	2    	-1.54607200 	27.157    	0
	2724 	Rem_1	1    	1	75   	1	74   	Rem_1	2    	-3.64699200 	8.058     	0
	2725 	Rem_1	1    	1	75   	Rem_1	2    	1	73   	2.21549400  	8.058     	0
	2726 	Rem_1	1    	1	74   	1	73   	Rem_1	2    	-3.69808100 	8.116     	0
#data_end
#topo_start
! 	Topog_X(m)	Topog_Y(m)	Topog_Z(m)
	-500.00100  	-500.00100  	-7.05000    
	-500.00100  	-160.00100  	-7.05000    
	-500.00100  	175.00100   	-7.05000    
	-500.00100  	515.00100   	-7.05000    
	0.00000     	-1500.00000 	0.00000     
	0.00000     	0.00000     	-7.05000    
	0.00000     	5.00000     	-7.20000    
	0.00000     	10.00000    	-7.35000    
	0.00000     	15.00000    	-7.50000    
	0.00000     	1500.00000  	0.00000     
	5.00000     	0.00000     	-7.00000    
	5.00000     	5.00000     	-6.95000    
	5.00000     	10.00000    	-7.15000    
	5.00000     	15.00000    	-7.50000    
	10.00000    	0.00000     	-6.80000    
	10.00000    	5.00000     	-6.70000    
	10.00000    	10.00000    	-6.86000    
	10.00000    	15.00000    	-6.95000    
	15.00000    	0.00000     	-6.60000    
	15.00000    	5.00000     	-6.50000    
	15.00000    	10.00000    	-6.63000    
	15.00000    	15.00000    	-6.70000    
	20.00000    	0.00000     	-6.30000    
	20.00000    	5.00000     	-6.30000    
	20.00000    	10.00000    	-6.38000    
	20.00000    	15.00000    	-6.40000    
	25.00000    	0.00000     	-6.10000    
	25.00000    	5.00000     	-6.10000    
	25.00000    	10.00000    	-6.18000    
	25.00000    	15.00000    	-6.20000    
	30.00000    	0.00000     	-5.80000    
	30.00000    	5.00000     	-5.85000    
	30.00000    	10.00000    	-6.00000    
	30.00000    	15.00000    	-5.89000    
	35.00000    	0.00000     	-5.50000    
	35.00000    	5.00000     	-5.70000    
	35.00000    	10.00000    	-5.85000    
	35.00000    	15.00000    	-5.75000    
	40.00000    	0.00000     	-5.20000    
	40.00000    	5.00000     	-5.40000    
	40.00000    	10.00000    	-5.60000    
	40.00000    	15.00000    	-5.60000    
	45.00000    	0.00000     	-4.95000    
	45.00000    	5.00000     	-5.15000    
	45.00000    	10.00000    	-5.45000    
	45.00000    	15.00000    	-5.48000    
	50.00000    	0.00000     	-4.70000    
	50.00000    	5.00000     	-4.90000    
	50.00000    	10.00000    	-5.20000    
	50.00000    	15.00000    	-5.25000    
	55.00000    	0.00000     	-4.50000    
	55.00000    	5.00000     	-4.70000    
	55.00000    	10.00000    	-4.80000    
	55.00000    	15.00000    	-4.99000    
	60.00000    	0.00000     	-4.30000    
	60.00000    	5.00000     	-4.45000    
	60.00000    	10.00000    	-4.50000    
	60.00000    	15.00000    	-4.79000    
	65.00000    	0.00000     	-4.02000    
	65.00000    	5.00000     	-4.10000    
	65.00000    	10.00000    	-4.27000    
	65.00000    	15.00000    	-4.58000    
	70.00000    	0.00000     	-3.44000    
	70.00000    	5.00000     	-3.60000    
	70.00000    	10.00000    	-3.80000    
	70.00000    	15.00000    	-4.32000    
	75.00000    	0.00000     	-2.20000    
	75.00000    	5.00000     	-2.50000    
	75.00000    	10.00000    	-3.00000    
	75.00000    	15.00000    	-3.50000    
	80.00000    	0.00000     	-1.06000    
	80.00000    	5.00000     	-0.80000    
	80.00000    	10.00000    	-2.00000    
	80.00000    	15.00000    	-2.24000    
	85.00000    	0.00000     	-0.67000    
	85.00000    	5.00000     	-0.06000    
	85.00000    	10.00000    	-0.07000    
	85.00000    	15.00000    	-0.60000    
	90.00000    	0.00000     	-0.50000    
	90.00000    	5.00000     	-0.01000    
	90.00000    	10.00000    	0.20000     
	90.00000    	15.00000    	0.39000     
	95.00000    	0.00000     	-0.31000    
	95.00000    	5.00000     	0.20000     
	95.00000    	10.00000    	0.50000     
	95.00000    	15.00000    	0.88000     
	100.00000   	0.00000     	-0.10000    
	100.00000   	5.00000     	0.25000     
	100.00000   	10.00000    	0.60000     
	100.00000   	15.00000    	1.02000     
	105.00000   	0.00000     	0.00000     
	105.00000   	5.00000     	0.20000     
	105.00000   	10.00000    	0.71000     
	105.00000   	15.00000    	1.20000     
	110.00000   	0.00000     	0.10000     
	110.00000   	5.00000     	0.51000     
	110.00000   	10.00000    	0.72000     
	110.00000   	15.00000    	1.25000     
	115.00000   	0.00000     	0.32000     
	115.00000   	5.00000     	0.32000     
	115.00000   	10.00000    	0.75000     
	115.00000   	15.00000    	0.75000     
	615.00100   	-500.00100  	0.32000     
	615.00100   	-160.00100  	0.32000     
	615.00100   	175.00100   	0.32000     
	615.00100   	515.00100   	0.32000     
#topo_end
