# Supplementary material for: Using integrated geophysics data set to delineate Phetchabun active fault in Thailand
Source: Data Brief. 2020 Apr 22;30:105608. doi: 10.1016/j.dib.2020.105608 (PMC7200228; doi:10.1016/j.dib.2020.105608)
Supplement: Supplementary file 1 [file mmc1.zip › ERT Location 1/3D ERT/Ban-Huana-3D Topo3.ERTprj/FullMeshModelInput.vwer]

# version_info
# 1.0.0
# 7/13/2018
# 1
# 183
# 33
# 20
hexa
#
# NN
#
 142450 
#
# NE
#
 110656 
#
# NP
#
 98 
#
# NQ
#
 2664 
#
# Nodes coordinates
#
#         X          Y           Z       Flag
0.00000     	0.00000     	0.00000     
0.00000     	0.00000     	0.00000     
0.00000     	0.00000     	0.00000     
0.00000     	0.00000     	0.00000     
0.00000     	0.00000     	0.00000     
0.00000     	0.00000     	0.00000     
0.00000     	0.00000     	0.00000     
0.00000     	0.00000     	0.00000     
0.00000     	0.00000     	0.00000     
0.00000     	0.00000     	0.00000     
0.00000     	0.00000     	0.00000     
0.00000     	0.00000     	0.00000     
0.00000     	0.00000     	0.00000     
0.00000     	0.00000     	0.00000     
0.00000     	0.00000     	0.00000     
0.00000     	0.00000     	0.00000     
0.00000     	0.00000     	0.00000     
0.00000     	0.00000     	0.00000     
0.00000     	0.00000     	0.00000     
0.00000     	0.00000     	0.00000     
0.00000     	0.00000     	0.00000     
0.00000     	0.00000     	0.00000     
0.00000     	0.00000     	0.00000     
0.00000     	0.00000     	0.00000     
0.00000     	0.00000     	0.00000     
0.00000     	0.00000     	0.00000     
0.00000     	0.00000     	0.00000     
0.00000     	0.00000     	0.00000     
0.00000     	0.00000     	0.00000     
0.00000     	0.00000     	0.00000     
0.00000     	0.00000     	0.00000     
0.00000     	0.00000     	0.00000     
0.00000     	0.00000     	0.00000     
0.00000     	0.00000     	0.00000     
0.00000     	0.00000     	0.00000     
0.00000     	0.00000     	0.00000     
0.00000     	0.00000     	0.00000     
0.00000     	0.00000     	0.00000     
0.00000     	0.00000     	0.00000     
0.00000     	0.00000     	0.00000     
0.00000     	0.00000     	0.00000     
0.00000     	0.00000     	0.00000     
0.00000     	0.00000     	0.00000     
0.00000     	0.00000     	0.00000     
0.00000     	0.00000     	0.00000     
0.00000     	0.00000     	0.00000     
0.00000     	0.00000     	0.00000     
0.00000     	0.00000     	0.00000     
0.00000     	0.00000     	0.00000     
0.00000     	0.00000     	0.00000     
0.00000     	0.00000     	0.00000     
0.00000     	0.00000     	0.00000     
0.00000     	0.00000     	0.00000     
0.00000     	0.00000     	0.00000     
0.00000     	0.00000     	0.00000     
0.00000     	0.00000     	0.00000     
0.00000     	0.00000     	0.00000     
0.00000     	0.00000     	0.00000     
0.00000     	0.00000     	0.00000     
0.00000     	0.00000     	0.00000     
0.00000     	0.00000     	0.00000     
0.00000     	0.00000     	0.00000     
0.00000     	0.00000     	0.00000     
0.00000     	0.00000     	0.00000     
0.00000     	0.00000     	0.00000     
0.00000     	0.00000     	0.00000     
0.00000     	0.00000     	0.00000     
0.00000     	0.00000     	0.00000     
0.00000     	0.00000     	0.00000     
0.00000     	0.00000     	0.00000     
0.00000     	0.00000     	0.00000     
0.00000     	0.00000     	0.00000     
0.00000     	0.00000     	0.00000     
0.00000     	0.00000     	0.00000     
0.00000     	0.00000     	0.00000     
0.00000     	0.00000     	0.00000     
0.00000     	0.00000     	0.00000     
0.00000     	0.00000     	0.00000     
0.00000     	0.00000     	0.00000     
0.00000     	0.00000     	0.00000     
0.00000     	0.00000     	0.00000     
0.00000     	0.00000     	0.00000     
0.00000     	0.00000     	0.00000     
0.00000     	0.00000     	0.00000     
0.00000     	0.00000     	0.00000     
0.00000     	0.00000     	0.00000     
0.00000     	0.00000     	0.00000     
0.00000     	0.00000     	0.00000     
0.00000     	0.00000     	0.00000     
0.00000     	0.00000     	0.00000     
0.00000     	0.00000     	0.00000     
0.00000     	0.00000     	0.00000     
0.00000     	0.00000     	0.00000     
0.00000     	0.00000     	0.00000     
0.00000     	0.00000     	0.00000     
0.00000     	0.00000     	0.00000     
0.00000     	0.00000     	0.00000     
0.00000     	0.00000     	0.00000     
0.00000     	0.00000     	0.00000     
0.00000     	0.00000     	0.00000     
0.00000     	0.00000     	0.00000     
0.00000     	0.00000     	0.00000     
0.00000     	0.00000     	0.00000     
0.00000     	0.00000     	0.00000     
0.00000     	0.00000     	0.00000     
0.00000     	0.00000     	0.00000     
0.00000     	0.00000     	0.00000     
0.00000     	0.00000     	0.00000     
0.00000     	0.00000     	0.00000     
0.00000     	0.00000     	0.00000     
0.00000     	0.00000     	0.00000     
0.00000     	0.00000     	0.00000     
0.00000     	0.00000     	0.00000     
0.00000     	0.00000     	0.00000     
0.00000     	0.00000     	0.00000     
0.00000     	0.00000     	0.00000     
0.00000     	0.00000     	0.00000     
0.00000     	0.00000     	0.00000     
0.00000     	0.00000     	0.00000     
0.00000     	0.00000     	0.00000     
0.00000     	0.00000     	0.00000     
0.00000     	0.00000     	0.00000     
0.00000     	0.00000     	0.00000     
0.00000     	0.00000     	0.00000     
0.00000     	0.00000     	0.00000     
0.00000     	0.00000     	0.00000     
0.00000     	0.00000     	0.00000     
0.00000     	0.00000     	0.00000     
0.00000     	0.00000     	0.00000     
0.00000     	0.00000     	0.00000     
0.00000     	0.00000     	0.00000     
0.00000     	0.00000     	0.00000     
0.00000     	0.00000     	0.00000     
0.00000     	0.00000     	0.00000     
0.00000     	0.00000     	0.00000     
0.00000     	0.00000     	0.00000     
0.00000     	0.00000     	0.00000     
0.00000     	0.00000     	0.00000     
0.00000     	0.00000     	0.00000     
0.00000     	0.00000     	0.00000     
0.00000     	0.00000     	0.00000     
0.00000     	0.00000     	0.00000     
0.00000     	0.00000     	0.00000     
0.00000     	0.00000     	0.00000     
0.00000     	0.00000     	0.00000     
0.00000     	0.00000     	0.00000     
0.00000     	0.00000     	0.00000     
0.00000     	0.00000     	0.00000     
0.00000     	0.00000     	0.00000     
0.00000     	0.00000     	0.00000     
0.00000     	0.00000     	0.00000     
0.00000     	0.00000     	0.00000     
0.00000     	0.00000     	0.00000     
0.00000     	0.00000     	0.00000     
0.00000     	0.00000     	0.00000     
0.00000     	0.00000     	0.00000     
0.00000     	0.00000     	0.00000     
0.00000     	0.00000     	0.00000     
0.00000     	0.00000     	0.00000     
0.00000     	0.00000     	0.00000     
0.00000     	0.00000     	0.00000     
0.00000     	0.00000     	0.00000     
0.00000     	0.00000     	0.00000     
0.00000     	0.00000     	0.00000     
0.00000     	0.00000     	0.00000     
0.00000     	0.00000     	0.00000     
0.00000     	0.00000     	0.00000     
0.00000     	0.00000     	0.00000     
0.00000     	0.00000     	0.00000     
0.00000     	0.00000     	0.00000     
0.00000     	0.00000     	0.00000     
0.00000     	0.00000     	0.00000     
0.00000     	0.00000     	0.00000     
0.00000     	0.00000     	0.00000     
0.00000     	0.00000     	0.00000     
0.00000     	0.00000     	0.00000     
0.00000     	0.00000     	0.00000     
0.00000     	0.00000     	0.00000     
0.00000     	0.00000     	0.00000     
0.00000     	0.00000     	0.00000     
0.00000     	0.00000     	0.00000     
0.00000     	0.00000     	0.00000     
0.00000     	0.00000     	0.00000     
0.00000     	0.00000     	0.00000     
0.00000     	0.00000     	0.00000     
0.00000     	0.00000     	0.00000     
0.00000     	0.00000     	0.00000     
0.00000     	0.00000     	0.00000     
0.00000     	0.00000     	0.00000     
0.00000     	0.00000     	0.00000     
0.00000     	0.00000     	0.00000     
0.00000     	0.00000     	0.00000     
0.00000     	0.00000     	0.00000     
0.00000     	0.00000     	0.00000     
0.00000     	0.00000     	0.00000     
0.00000     	0.00000     	0.00000     
0.00000     	0.00000     	0.00000     
0.00000     	0.00000     	0.00000     
0.00000     	0.00000     	0.00000     
0.00000     	0.00000     	0.00000     
0.00000     	0.00000     	0.00000     
0.00000     	0.00000     	0.00000     
0.00000     	0.00000     	0.00000     
0.00000     	0.00000     	0.00000     
0.00000     	0.00000     	0.00000     
0.00000     	0.00000     	0.00000     
0.00000     	0.00000     	0.00000     
0.00000     	0.00000     	0.00000     
0.00000     	0.00000     	0.00000     
0.00000     	0.00000     	0.00000     
0.00000     	0.00000     	0.00000     
0.00000     	0.00000     	0.00000     
0.00000     	0.00000     	0.00000     
0.00000     	0.00000     	0.00000     
0.00000     	0.00000     	0.00000     
0.00000     	0.00000     	0.00000     
0.00000     	0.00000     	0.00000     
0.00000     	0.00000     	0.00000     
0.00000     	0.00000     	0.00000     
0.00000     	0.00000     	0.00000     
0.00000     	0.00000     	0.00000     
0.00000     	0.00000     	0.00000     
0.00000     	0.00000     	0.00000     
0.00000     	0.00000     	0.00000     
0.00000     	0.00000     	0.00000     
0.00000     	0.00000     	0.00000     
0.00000     	0.00000     	0.00000     
0.00000     	0.00000     	0.00000     
0.00000     	0.00000     	0.00000     
0.00000     	0.00000     	0.00000     
0.00000     	0.00000     	0.00000     
0.00000     	0.00000     	0.00000     
0.00000     	0.00000     	0.00000     
0.00000     	0.00000     	0.00000     
0.00000     	0.00000     	0.00000     
0.00000     	0.00000     	0.00000     
0.00000     	0.00000     	0.00000     
0.00000     	0.00000     	0.00000     
0.00000     	0.00000     	0.00000     
0.00000     	0.00000     	0.00000     
0.00000     	0.00000     	0.00000     
0.00000     	0.00000     	0.00000     
0.00000     	0.00000     	0.00000     
0.00000     	0.00000     	0.00000     
0.00000     	0.00000     	0.00000     
0.00000     	0.00000     	0.00000     
0.00000     	0.00000     	0.00000     
0.00000     	0.00000     	0.00000     
0.00000     	0.00000     	0.00000     
0.00000     	0.00000     	0.00000     
0.00000     	0.00000     	0.00000     
0.00000     	0.00000     	0.00000     
0.00000     	0.00000     	0.00000     
0.00000     	0.00000     	0.00000     
0.00000     	0.00000     	0.00000     
0.00000     	0.00000     	0.00000     
0.00000     	0.00000     	0.00000     
0.00000     	0.00000     	0.00000     
0.00000     	0.00000     	0.00000     
0.00000     	0.00000     	0.00000     
0.00000     	0.00000     	0.00000     
0.00000     	0.00000     	0.00000     
0.00000     	0.00000     	0.00000     
0.00000     	0.00000     	0.00000     
0.00000     	0.00000     	0.00000     
0.00000     	0.00000     	0.00000     
0.00000     	0.00000     	0.00000     
0.00000     	0.00000     	0.00000     
0.00000     	0.00000     	0.00000     
0.00000     	0.00000     	0.00000     
0.00000     	0.00000     	0.00000     
0.00000     	0.00000     	0.00000     
0.00000     	0.00000     	0.00000     
0.00000     	0.00000     	0.00000     
0.00000     	0.00000     	0.00000     
0.00000     	0.00000     	0.00000     
0.00000     	0.00000     	0.00000     
0.00000     	0.00000     	0.00000     
0.00000     	0.00000     	0.00000     
0.00000     	0.00000     	0.00000     
0.00000     	0.00000     	0.00000     
0.00000     	0.00000     	0.00000     
0.00000     	0.00000     	0.00000     
0.00000     	0.00000     	0.00000     
0.00000     	0.00000     	0.00000     
0.00000     	0.00000     	0.00000     
0.00000     	0.00000     	0.00000     
0.00000     	0.00000     	0.00000     
0.00000     	0.00000     	0.00000     
0.00000     	0.00000     	0.00000     
0.00000     	0.00000     	0.00000     
0.00000     	0.00000     	0.00000     
0.00000     	0.00000     	0.00000     
0.00000     	0.00000     	0.00000     
0.00000     	0.00000     	0.00000     
0.00000     	0.00000     	0.00000     
0.00000     	0.00000     	0.00000     
0.00000     	0.00000     	0.00000     
0.00000     	0.00000     	0.00000     
0.00000     	0.00000     	0.00000     
0.00000     	0.00000     	0.00000     
0.00000     	0.00000     	0.00000     
0.00000     	0.00000     	0.00000     
0.00000     	0.00000     	0.00000     
0.00000     	0.00000     	0.00000     
0.00000     	0.00000     	0.00000     
0.00000     	0.00000     	0.00000     
0.00000     	0.00000     	0.00000     
0.00000     	0.00000     	0.00000     
0.00000     	0.00000     	0.00000     
0.00000     	0.00000     	0.00000     
0.00000     	0.00000     	0.00000     
0.00000     	0.00000     	0.00000     
0.00000     	0.00000     	0.00000     
0.00000     	0.00000     	0.00000     
0.00000     	0.00000     	0.00000     
0.00000     	0.00000     	0.00000     
0.00000     	0.00000     	0.00000     
0.00000     	0.00000     	0.00000     
0.00000     	0.00000     	0.00000     
0.00000     	0.00000     	0.00000     
0.00000     	0.00000     	0.00000     
0.00000     	0.00000     	0.00000     
0.00000     	0.00000     	0.00000     
0.00000     	0.00000     	0.00000     
0.00000     	0.00000     	0.00000     
0.00000     	0.00000     	0.00000     
0.00000     	0.00000     	0.00000     
0.00000     	0.00000     	0.00000     
0.00000     	0.00000     	0.00000     
0.00000     	0.00000     	0.00000     
0.00000     	0.00000     	0.00000     
0.00000     	0.00000     	0.00000     
0.00000     	0.00000     	0.00000     
0.00000     	0.00000     	0.00000     
0.00000     	0.00000     	0.00000     
0.00000     	0.00000     	0.00000     
0.00000     	0.00000     	0.00000     
0.00000     	0.00000     	0.00000     
0.00000     	0.00000     	0.00000     
0.00000     	0.00000     	0.00000     
0.00000     	0.00000     	0.00000     
0.00000     	0.00000     	0.00000     
0.00000     	0.00000     	0.00000     
0.00000     	0.00000     	0.00000     
0.00000     	0.00000     	0.00000     
0.00000     	0.00000     	0.00000     
0.00000     	0.00000     	0.00000     
0.00000     	0.00000     	0.00000     
0.00000     	0.00000     	0.00000     
0.00000     	0.00000     	0.00000     
0.00000     	0.00000     	0.00000     
0.00000     	0.00000     	0.00000     
0.00000     	0.00000     	0.00000     
0.00000     	0.00000     	0.00000     
0.00000     	0.00000     	0.00000     
0.00000     	0.00000     	0.00000     
0.00000     	0.00000     	0.00000     
0.00000     	0.00000     	0.00000     
0.00000     	0.00000     	0.00000     
0.00000     	0.00000     	0.00000     
0.00000     	0.00000     	0.00000     
0.00000     	0.00000     	0.00000     
0.00000     	0.00000     	0.00000     
0.00000     	0.00000     	0.00000     
0.00000     	0.00000     	0.00000     
0.00000     	0.00000     	0.00000     
0.00000     	0.00000     	0.00000     
0.00000     	0.00000     	0.00000     
0.00000     	0.00000     	0.00000     
0.00000     	0.00000     	0.00000     
0.00000     	0.00000     	0.00000     
0.00000     	0.00000     	0.00000     
0.00000     	0.00000     	0.00000     
0.00000     	0.00000     	0.00000     
0.00000     	0.00000     	0.00000     
0.00000     	0.00000     	0.00000     
0.00000     	0.00000     	0.00000     
0.00000     	0.00000     	0.00000     
0.00000     	0.00000     	0.00000     
0.00000     	0.00000     	0.00000     
0.00000     	0.00000     	0.00000     
0.00000     	0.00000     	0.00000     
0.00000     	0.00000     	0.00000     
0.00000     	0.00000     	0.00000     
0.00000     	0.00000     	0.00000     
0.00000     	0.00000     	0.00000     
0.00000     	0.00000     	0.00000     
0.00000     	0.00000     	0.00000     
0.00000     	0.00000     	0.00000     
0.00000     	0.00000     	0.00000     
0.00000     	0.00000     	0.00000     
0.00000     	0.00000     	0.00000     
0.00000     	0.00000     	0.00000     
0.00000     	0.00000     	0.00000     
0.00000     	0.00000     	0.00000     
0.00000     	0.00000     	0.00000     
0.00000     	0.00000     	0.00000     
0.00000     	0.00000     	0.00000     
0.00000     	0.00000     	0.00000     
0.00000     	0.00000     	0.00000     
0.00000     	0.00000     	0.00000     
0.00000     	0.00000     	0.00000     
0.00000     	0.00000     	0.00000     
0.00000     	0.00000     	0.00000     
0.00000     	0.00000     	0.00000     
0.00000     	0.00000     	0.00000     
0.00000     	0.00000     	0.00000     
0.00000     	0.00000     	0.00000     
0.00000     	0.00000     	0.00000     
0.00000     	0.00000     	0.00000     
0.00000     	0.00000     	0.00000     
0.00000     	0.00000     	0.00000     
0.00000     	0.00000     	0.00000     
0.00000     	0.00000     	0.00000     
0.00000     	0.00000     	0.00000     
0.00000     	0.00000     	0.00000     
0.00000     	0.00000     	0.00000     
0.00000     	0.00000     	0.00000     
0.00000     	0.00000     	0.00000     
0.00000     	0.00000     	0.00000     
0.00000     	0.00000     	0.00000     
0.00000     	0.00000     	0.00000     
0.00000     	0.00000     	0.00000     
0.00000     	0.00000     	0.00000     
0.00000     	0.00000     	0.00000     
0.00000     	0.00000     	0.00000     
0.00000     	0.00000     	0.00000     
0.00000     	0.00000     	0.00000     
0.00000     	0.00000     	0.00000     
0.00000     	0.00000     	0.00000     
0.00000     	0.00000     	0.00000     
0.00000     	0.00000     	0.00000     
0.00000     	0.00000     	0.00000     
0.00000     	0.00000     	0.00000     
0.00000     	0.00000     	0.00000     
0.00000     	0.00000     	0.00000     
0.00000     	0.00000     	0.00000     
0.00000     	0.00000     	0.00000     
0.00000     	0.00000     	0.00000     
0.00000     	0.00000     	0.00000     
0.00000     	0.00000     	0.00000     
0.00000     	0.00000     	0.00000     
0.00000     	0.00000     	0.00000     
0.00000     	0.00000     	0.00000     
0.00000     	0.00000     	0.00000     
0.00000     	0.00000     	0.00000     
0.00000     	0.00000     	0.00000     
0.00000     	0.00000     	0.00000     
0.00000     	0.00000     	0.00000     
0.00000     	0.00000     	0.00000     
0.00000     	0.00000     	0.00000     
0.00000     	0.00000     	0.00000     
0.00000     	0.00000     	0.00000     
0.00000     	0.00000     	0.00000     
0.00000     	0.00000     	0.00000     
0.00000     	0.00000     	0.00000     
0.00000     	0.00000     	0.00000     
0.00000     	0.00000     	0.00000     
0.00000     	0.00000     	0.00000     
0.00000     	0.00000     	0.00000     
0.00000     	0.00000     	0.00000     
0.00000     	0.00000     	0.00000     
0.00000     	0.00000     	0.00000     
0.00000     	0.00000     	0.00000     
0.00000     	0.00000     	0.00000     
0.00000     	0.00000     	0.00000     
0.00000     	0.00000     	0.00000     
0.00000     	0.00000     	0.00000     
0.00000     	0.00000     	0.00000     
0.00000     	0.00000     	0.00000     
0.00000     	0.00000     	0.00000     
0.00000     	0.00000     	0.00000     
0.00000     	0.00000     	0.00000     
0.00000     	0.00000     	0.00000     
0.00000     	0.00000     	0.00000     
0.00000     	0.00000     	0.00000     
0.00000     	0.00000     	0.00000     
0.00000     	0.00000     	0.00000     
0.00000     	0.00000     	0.00000     
0.00000     	0.00000     	0.00000     
0.00000     	0.00000     	0.00000     
0.00000     	0.00000     	0.00000     
0.00000     	0.00000     	0.00000     
0.00000     	0.00000     	0.00000     
0.00000     	0.00000     	0.00000     
0.00000     	0.00000     	0.00000     
0.00000     	0.00000     	0.00000     
0.00000     	0.00000     	0.00000     
0.00000     	0.00000     	0.00000     
0.00000     	0.00000     	0.00000     
0.00000     	0.00000     	0.00000     
0.00000     	0.00000     	0.00000     
0.00000     	0.00000     	0.00000     
0.00000     	0.00000     	0.00000     
0.00000     	0.00000     	0.00000     
0.00000     	0.00000     	0.00000     
0.00000     	0.00000     	0.00000     
0.00000     	0.00000     	0.00000     
0.00000     	0.00000     	0.00000     
0.00000     	0.00000     	0.00000     
0.00000     	0.00000     	0.00000     
0.00000     	0.00000     	0.00000     
0.00000     	0.00000     	0.00000     
0.00000     	0.00000     	0.00000     
0.00000     	0.00000     	0.00000     
0.00000     	0.00000     	0.00000     
0.00000     	0.00000     	0.00000     
0.00000     	0.00000     	0.00000     
0.00000     	0.00000     	0.00000     
0.00000     	0.00000     	0.00000     
0.00000     	0.00000     	0.00000     
0.00000     	0.00000     	0.00000     
0.00000     	0.00000     	0.00000     
0.00000     	0.00000     	0.00000     
0.00000     	0.00000     	0.00000     
0.00000     	0.00000     	0.00000     
0.00000     	0.00000     	0.00000     
0.00000     	0.00000     	0.00000     
0.00000     	0.00000     	0.00000     
0.00000     	0.00000     	0.00000     
0.00000     	0.00000     	0.00000     
0.00000     	0.00000     	0.00000     
0.00000     	0.00000     	0.00000     
0.00000     	0.00000     	0.00000     
0.00000     	0.00000     	0.00000     
0.00000     	0.00000     	0.00000     
0.00000     	0.00000     	0.00000     
0.00000     	0.00000     	0.00000     
0.00000     	0.00000     	0.00000     
0.00000     	0.00000     	0.00000     
0.00000     	0.00000     	0.00000     
0.00000     	0.00000     	0.00000     
0.00000     	0.00000     	0.00000     
0.00000     	0.00000     	0.00000     
0.00000     	0.00000     	0.00000     
0.00000     	0.00000     	0.00000     
0.00000     	0.00000     	0.00000     
0.00000     	0.00000     	0.00000     
0.00000     	0.00000     	0.00000     
0.00000     	0.00000     	0.00000     
0.00000     	0.00000     	0.00000     
0.00000     	0.00000     	0.00000     
0.00000     	0.00000     	0.00000     
0.00000     	0.00000     	0.00000     
0.00000     	0.00000     	0.00000     
0.00000     	0.00000     	0.00000     
0.00000     	0.00000     	0.00000     
0.00000     	0.00000     	0.00000     
0.00000     	0.00000     	0.00000     
0.00000     	0.00000     	0.00000     
0.00000     	0.00000     	0.00000     
0.00000     	0.00000     	0.00000     
0.00000     	0.00000     	0.00000     
0.00000     	0.00000     	0.00000     
0.00000     	0.00000     	0.00000     
0.00000     	0.00000     	0.00000     
0.00000     	0.00000     	0.00000     
0.00000     	0.00000     	0.00000     
0.00000     	0.00000     	0.00000     
0.00000     	0.00000     	0.00000     
0.00000     	0.00000     	0.00000     
0.00000     	0.00000     	0.00000     
0.00000     	0.00000     	0.00000     
0.00000     	0.00000     	0.00000     
0.00000     	0.00000     	0.00000     
0.00000     	0.00000     	0.00000     
0.00000     	0.00000     	0.00000     
0.00000     	0.00000     	0.00000     
0.00000     	0.00000     	0.00000     
0.00000     	0.00000     	0.00000     
0.00000     	0.00000     	0.00000     
0.00000     	0.00000     	0.00000     
0.00000     	0.00000     	0.00000     
0.00000     	0.00000     	0.00000     
0.00000     	0.00000     	0.00000     
0.00000     	0.00000     	0.00000     
0.00000     	0.00000     	0.00000     
0.00000     	0.00000     	0.00000     
0.00000     	0.00000     	0.00000     
0.00000     	0.00000     	0.00000     
0.00000     	0.00000     	0.00000     
0.00000     	0.00000     	0.00000     
0.00000     	0.00000     	0.00000     
0.00000     	0.00000     	0.00000     
0.00000     	0.00000     	0.00000     
0.00000     	0.00000     	0.00000     
0.00000     	0.00000     	0.00000     
0.00000     	0.00000     	0.00000     
0.00000     	0.00000     	0.00000     
0.00000     	0.00000     	0.00000     
0.00000     	0.00000     	0.00000     
0.00000     	0.00000     	0.00000     
0.00000     	0.00000     	0.00000     
0.00000     	0.00000     	0.00000     
0.00000     	0.00000     	0.00000     
0.00000     	0.00000     	0.00000     
0.00000     	0.00000     	0.00000     
0.00000     	0.00000     	0.00000     
0.00000     	0.00000     	0.00000     
0.00000     	0.00000     	0.00000     
0.00000     	0.00000     	0.00000     
0.00000     	0.00000     	0.00000     
0.00000     	0.00000     	0.00000     
0.00000     	0.00000     	0.00000     
0.00000     	0.00000     	0.00000     
0.00000     	0.00000     	0.00000     
0.00000     	0.00000     	0.00000     
0.00000     	0.00000     	0.00000     
0.00000     	0.00000     	0.00000     
0.00000     	0.00000     	0.00000     
0.00000     	0.00000     	0.00000     
0.00000     	0.00000     	0.00000     
0.00000     	0.00000     	0.00000     
0.00000     	0.00000     	0.00000     
0.00000     	0.00000     	0.00000     
0.00000     	0.00000     	0.00000     
0.00000     	0.00000     	0.00000     
0.00000     	0.00000     	0.00000     
0.00000     	0.00000     	0.00000     
0.00000     	0.00000     	0.00000     
0.00000     	0.00000     	0.00000     
0.00000     	0.00000     	0.00000     
0.00000     	0.00000     	0.00000     
0.00000     	0.00000     	0.00000     
0.00000     	0.00000     	0.00000     
0.00000     	0.00000     	0.00000     
0.00000     	0.00000     	0.00000     
0.00000     	0.00000     	0.00000     
0.00000     	0.00000     	0.00000     
0.00000     	0.00000     	0.00000     
0.00000     	0.00000     	0.00000     
0.00000     	0.00000     	0.00000     
0.00000     	0.00000     	0.00000     
0.00000     	0.00000     	0.00000     
0.00000     	0.00000     	0.00000     
0.00000     	0.00000     	0.00000     
0.00000     	0.00000     	0.00000     
0.00000     	0.00000     	0.00000     
0.00000     	0.00000     	0.00000     
0.00000     	0.00000     	0.00000     
0.00000     	0.00000     	0.00000     
0.00000     	0.00000     	0.00000     
0.00000     	0.00000     	0.00000     
0.00000     	0.00000     	0.00000     
0.00000     	0.00000     	0.00000     
0.00000     	0.00000     	0.00000     
0.00000     	0.00000     	0.00000     
0.00000     	0.00000     	0.00000     
0.00000     	0.00000     	0.00000     
0.00000     	0.00000     	0.00000     
0.00000     	0.00000     	0.00000     
0.00000     	0.00000     	0.00000     
0.00000     	0.00000     	0.00000     
0.00000     	0.00000     	0.00000     
0.00000     	0.00000     	0.00000     
0.00000     	0.00000     	0.00000     
0.00000     	0.00000     	0.00000     
0.00000     	0.00000     	0.00000     
0.00000     	0.00000     	0.00000     
0.00000     	0.00000     	0.00000     
0.00000     	0.00000     	0.00000     
0.00000     	0.00000     	0.00000     
0.00000     	0.00000     	0.00000     
0.00000     	0.00000     	0.00000     
0.00000     	0.00000     	0.00000     
0.00000     	0.00000     	0.00000     
0.00000     	0.00000     	0.00000     
0.00000     	0.00000     	0.00000     
0.00000     	0.00000     	0.00000     
0.00000     	0.00000     	0.00000     
0.00000     	0.00000     	0.00000     
0.00000     	0.00000     	0.00000     
0.00000     	0.00000     	0.00000     
0.00000     	0.00000     	0.00000     
0.00000     	0.00000     	0.00000     
0.00000     	0.00000     	0.00000     
0.00000     	0.00000     	0.00000     
0.00000     	0.00000     	0.00000     
0.00000     	0.00000     	0.00000     
0.00000     	0.00000     	0.00000     
0.00000     	0.00000     	0.00000     
0.00000     	0.00000     	0.00000     
0.00000     	0.00000     	0.00000     
0.00000     	0.00000     	0.00000     
0.00000     	0.00000     	0.00000     
0.00000     	0.00000     	0.00000     
0.00000     	0.00000     	0.00000     
0.00000     	0.00000     	0.00000     
0.00000     	0.00000     	0.00000     
0.00000     	0.00000     	0.00000     
0.00000     	0.00000     	0.00000     
0.00000     	0.00000     	0.00000     
0.00000     	0.00000     	0.00000     
0.00000     	0.00000     	0.00000     
0.00000     	0.00000     	0.00000     
0.00000     	0.00000     	0.00000     
0.00000     	0.00000     	0.00000     
0.00000     	0.00000     	0.00000     
0.00000     	0.00000     	0.00000     
0.00000     	0.00000     	0.00000     
0.00000     	0.00000     	0.00000     
0.00000     	0.00000     	0.00000     
0.00000     	0.00000     	0.00000     
0.00000     	0.00000     	0.00000     
0.00000     	0.00000     	0.00000     
0.00000     	0.00000     	0.00000     
0.00000     	0.00000     	0.00000     
0.00000     	0.00000     	0.00000     
0.00000     	0.00000     	0.00000     
0.00000     	0.00000     	0.00000     
0.00000     	0.00000     	0.00000     
0.00000     	0.00000     	0.00000     
0.00000     	0.00000     	0.00000     
0.00000     	0.00000     	0.00000     
0.00000     	0.00000     	0.00000     
0.00000     	0.00000     	0.00000     
0.00000     	0.00000     	0.00000     
0.00000     	0.00000     	0.00000     
0.00000     	0.00000     	0.00000     
0.00000     	0.00000     	0.00000     
0.00000     	0.00000     	0.00000     
0.00000     	0.00000     	0.00000     
0.00000     	0.00000     	0.00000     
0.00000     	0.00000     	0.00000     
0.00000     	0.00000     	0.00000     
0.00000     	0.00000     	0.00000     
0.00000     	0.00000     	0.00000     
0.00000     	0.00000     	0.00000     
0.00000     	0.00000     	0.00000     
0.00000     	0.00000     	0.00000     
0.00000     	0.00000     	0.00000     
0.00000     	0.00000     	0.00000     
0.00000     	0.00000     	0.00000     
0.00000     	0.00000     	0.00000     
0.00000     	0.00000     	0.00000     
0.00000     	0.00000     	0.00000     
0.00000     	0.00000     	0.00000     
0.00000     	0.00000     	0.00000     
0.00000     	0.00000     	0.00000     
0.00000     	0.00000     	0.00000     
0.00000     	0.00000     	0.00000     
0.00000     	0.00000     	0.00000     
0.00000     	0.00000     	0.00000     
0.00000     	0.00000     	0.00000     
0.00000     	0.00000     	0.00000     
0.00000     	0.00000     	0.00000     
0.00000     	0.00000     	0.00000     
0.00000     	0.00000     	0.00000     
0.00000     	0.00000     	0.00000     
0.00000     	0.00000     	0.00000     
0.00000     	0.00000     	0.00000     
0.00000     	0.00000     	0.00000     
0.00000     	0.00000     	0.00000     
0.00000     	0.00000     	0.00000     
0.00000     	0.00000     	0.00000     
0.00000     	0.00000     	0.00000     
0.00000     	0.00000     	0.00000     
0.00000     	0.00000     	0.00000     
0.00000     	0.00000     	0.00000     
0.00000     	0.00000     	0.00000     
0.00000     	0.00000     	0.00000     
0.00000     	0.00000     	0.00000     
0.00000     	0.00000     	0.00000     
0.00000     	0.00000     	0.00000     
0.00000     	0.00000     	0.00000     
0.00000     	0.00000     	0.00000     
0.00000     	0.00000     	0.00000     
0.00000     	0.00000     	0.00000     
0.00000     	0.00000     	0.00000     
0.00000     	0.00000     	0.00000     
0.00000     	0.00000     	0.00000     
0.00000     	0.00000     	0.00000     
0.00000     	0.00000     	0.00000     
0.00000     	0.00000     	0.00000     
0.00000     	0.00000     	0.00000     
0.00000     	0.00000     	0.00000     
0.00000     	0.00000     	0.00000     
0.00000     	0.00000     	0.00000     
0.00000     	0.00000     	0.00000     
0.00000     	0.00000     	0.00000     
0.00000     	0.00000     	0.00000     
0.00000     	0.00000     	0.00000     
0.00000     	0.00000     	0.00000     
0.00000     	0.00000     	0.00000     
0.00000     	0.00000     	0.00000     
0.00000     	0.00000     	0.00000     
0.00000     	0.00000     	0.00000     
0.00000     	0.00000     	0.00000     
0.00000     	0.00000     	0.00000     
0.00000     	0.00000     	0.00000     
0.00000     	0.00000     	0.00000     
0.00000     	0.00000     	0.00000     
0.00000     	0.00000     	0.00000     
0.00000     	0.00000     	0.00000     
0.00000     	0.00000     	0.00000     
0.00000     	0.00000     	0.00000     
0.00000     	0.00000     	0.00000     
0.00000     	0.00000     	0.00000     
0.00000     	0.00000     	0.00000     
0.00000     	0.00000     	0.00000     
0.00000     	0.00000     	0.00000     
0.00000     	0.00000     	0.00000     
0.00000     	0.00000     	0.00000     
0.00000     	0.00000     	0.00000     
0.00000     	0.00000     	0.00000     
0.00000     	0.00000     	0.00000     
0.00000     	0.00000     	0.00000     
0.00000     	0.00000     	0.00000     
0.00000     	0.00000     	0.00000     
0.00000     	0.00000     	0.00000     
0.00000     	0.00000     	0.00000     
0.00000     	0.00000     	0.00000     
0.00000     	0.00000     	0.00000     
0.00000     	0.00000     	0.00000     
0.00000     	0.00000     	0.00000     
0.00000     	0.00000     	0.00000     
0.00000     	0.00000     	0.00000     
0.00000     	0.00000     	0.00000     
0.00000     	0.00000     	0.00000     
0.00000     	0.00000     	0.00000     
0.00000     	0.00000     	0.00000     
0.00000     	0.00000     	0.00000     
0.00000     	0.00000     	0.00000     
0.00000     	0.00000     	0.00000     
0.00000     	0.00000     	0.00000     
0.00000     	0.00000     	0.00000     
0.00000     	0.00000     	0.00000     
0.00000     	0.00000     	0.00000     
0.00000     	0.00000     	0.00000     
0.00000     	0.00000     	0.00000     
0.00000     	0.00000     	0.00000     
0.00000     	0.00000     	0.00000     
0.00000     	0.00000     	0.00000     
0.00000     	0.00000     	0.00000     
0.00000     	0.00000     	0.00000     
0.00000     	0.00000     	0.00000     
0.00000     	0.00000     	0.00000     
0.00000     	0.00000     	0.00000     
0.00000     	0.00000     	0.00000     
0.00000     	0.00000     	0.00000     
0.00000     	0.00000     	0.00000     
0.00000     	0.00000     	0.00000     
0.00000     	0.00000     	0.00000     
0.00000     	0.00000     	0.00000     
0.00000     	0.00000     	0.00000     
0.00000     	0.00000     	0.00000     
0.00000     	0.00000     	0.00000     
0.00000     	0.00000     	0.00000     
0.00000     	0.00000     	0.00000     
0.00000     	0.00000     	0.00000     
0.00000     	0.00000     	0.00000     
0.00000     	0.00000     	0.00000     
0.00000     	0.00000     	0.00000     
0.00000     	0.00000     	0.00000     
0.00000     	0.00000     	0.00000     
0.00000     	0.00000     	0.00000     
0.00000     	0.00000     	0.00000     
0.00000     	0.00000     	0.00000     
0.00000     	0.00000     	0.00000     
0.00000     	0.00000     	0.00000     
0.00000     	0.00000     	0.00000     
0.00000     	0.00000     	0.00000     
0.00000     	0.00000     	0.00000     
0.00000     	0.00000     	0.00000     
0.00000     	0.00000     	0.00000     
0.00000     	0.00000     	0.00000     
0.00000     	0.00000     	0.00000     
0.00000     	0.00000     	0.00000     
0.00000     	0.00000     	0.00000     
0.00000     	0.00000     	0.00000     
0.00000     	0.00000     	0.00000     
0.00000     	0.00000     	0.00000     
0.00000     	0.00000     	0.00000     
0.00000     	0.00000     	0.00000     
0.00000     	0.00000     	0.00000     
0.00000     	0.00000     	0.00000     
0.00000     	0.00000     	0.00000     
0.00000     	0.00000     	0.00000     
0.00000     	0.00000     	0.00000     
0.00000     	0.00000     	0.00000     
0.00000     	0.00000     	0.00000     
0.00000     	0.00000     	0.00000     
0.00000     	0.00000     	0.00000     
0.00000     	0.00000     	0.00000     
0.00000     	0.00000     	0.00000     
0.00000     	0.00000     	0.00000     
0.00000     	0.00000     	0.00000     
0.00000     	0.00000     	0.00000     
0.00000     	0.00000     	0.00000     
0.00000     	0.00000     	0.00000     
0.00000     	0.00000     	0.00000     
0.00000     	0.00000     	0.00000     
0.00000     	0.00000     	0.00000     
0.00000     	0.00000     	0.00000     
0.00000     	0.00000     	0.00000     
0.00000     	0.00000     	0.00000     
0.00000     	0.00000     	0.00000     
0.00000     	0.00000     	0.00000     
0.00000     	0.00000     	0.00000     
0.00000     	0.00000     	0.00000     
0.00000     	0.00000     	0.00000     
0.00000     	0.00000     	0.00000     
0.00000     	0.00000     	0.00000     
0.00000     	0.00000     	0.00000     
0.00000     	0.00000     	0.00000     
0.00000     	0.00000     	0.00000     
0.00000     	0.00000     	0.00000     
0.00000     	0.00000     	0.00000     
0.00000     	0.00000     	0.00000     
0.00000     	0.00000     	0.00000     
0.00000     	0.00000     	0.00000     
0.00000     	0.00000     	0.00000     
0.00000     	0.00000     	0.00000     
0.00000     	0.00000     	0.00000     
0.00000     	0.00000     	0.00000     
0.00000     	0.00000     	0.00000     
0.00000     	0.00000     	0.00000     
0.00000     	0.00000     	0.00000     
0.00000     	0.00000     	0.00000     
0.00000     	0.00000     	0.00000     
0.00000     	0.00000     	0.00000     
0.00000     	0.00000     	0.00000     
0.00000     	0.00000     	0.00000     
0.00000     	0.00000     	0.00000     
0.00000     	0.00000     	0.00000     
0.00000     	0.00000     	0.00000     
0.00000     	0.00000     	0.00000     
0.00000     	0.00000     	0.00000     
0.00000     	0.00000     	0.00000     
0.00000     	0.00000     	0.00000     
0.00000     	0.00000     	0.00000     
0.00000     	0.00000     	0.00000     
0.00000     	0.00000     	0.00000     
0.00000     	0.00000     	0.00000     
0.00000     	0.00000     	0.00000     
0.00000     	0.00000     	0.00000     
0.00000     	0.00000     	0.00000     
0.00000     	0.00000     	0.00000     
0.00000     	0.00000     	0.00000     
0.00000     	0.00000     	0.00000     
0.00000     	0.00000     	0.00000     
0.00000     	0.00000     	0.00000     
0.00000     	0.00000     	0.00000     
0.00000     	0.00000     	0.00000     
0.00000     	0.00000     	0.00000     
0.00000     	0.00000     	0.00000     
0.00000     	0.00000     	0.00000     
0.00000     	0.00000     	0.00000     
0.00000     	0.00000     	0.00000     
0.00000     	0.00000     	0.00000     
0.00000     	0.00000     	0.00000     
0.00000     	0.00000     	0.00000     
0.00000     	0.00000     	0.00000     
0.00000     	0.00000     	0.00000     
0.00000     	0.00000     	0.00000     
0.00000     	0.00000     	0.00000     
0.00000     	0.00000     	0.00000     
0.00000     	0.00000     	0.00000     
0.00000     	0.00000     	0.00000     
0.00000     	0.00000     	0.00000     
0.00000     	0.00000     	0.00000     
0.00000     	0.00000     	0.00000     
0.00000     	0.00000     	0.00000     
0.00000     	0.00000     	0.00000     
0.00000     	0.00000     	0.00000     
0.00000     	0.00000     	0.00000     
0.00000     	0.00000     	0.00000     
0.00000     	0.00000     	0.00000     
0.00000     	0.00000     	0.00000     
0.00000     	0.00000     	0.00000     
0.00000     	0.00000     	0.00000     
0.00000     	0.00000     	0.00000     
0.00000     	0.00000     	0.00000     
0.00000     	0.00000     	0.00000     
0.00000     	0.00000     	0.00000     
0.00000     	0.00000     	0.00000     
0.00000     	0.00000     	0.00000     
0.00000     	0.00000     	0.00000     
0.00000     	0.00000     	0.00000     
0.00000     	0.00000     	0.00000     
0.00000     	0.00000     	0.00000     
0.00000     	0.00000     	0.00000     
0.00000     	0.00000     	0.00000     
0.00000     	0.00000     	0.00000     
0.00000     	0.00000     	0.00000     
0.00000     	0.00000     	0.00000     
0.00000     	0.00000     	0.00000     
0.00000     	0.00000     	0.00000     
0.00000     	0.00000     	0.00000     
0.00000     	0.00000     	0.00000     
0.00000     	0.00000     	0.00000     
0.00000     	0.00000     	0.00000     
0.00000     	0.00000     	0.00000     
0.00000     	0.00000     	0.00000     
0.00000     	0.00000     	0.00000     
0.00000     	0.00000     	0.00000     
0.00000     	0.00000     	0.00000     
0.00000     	0.00000     	0.00000     
0.00000     	0.00000     	0.00000     
0.00000     	0.00000     	0.00000     
0.00000     	0.00000     	0.00000     
0.00000     	0.00000     	0.00000     
0.00000     	0.00000     	0.00000     
0.00000     	0.00000     	0.00000     
0.00000     	0.00000     	0.00000     
0.00000     	0.00000     	0.00000     
0.00000     	0.00000     	0.00000     
0.00000     	0.00000     	0.00000     
0.00000     	0.00000     	0.00000     
0.00000     	0.00000     	0.00000     
0.00000     	0.00000     	0.00000     
0.00000     	0.00000     	0.00000     
0.00000     	0.00000     	0.00000     
0.00000     	0.00000     	0.00000     
0.00000     	0.00000     	0.00000     
0.00000     	0.00000     	0.00000     
0.00000     	0.00000     	0.00000     
0.00000     	0.00000     	0.00000     
0.00000     	0.00000     	0.00000     
0.00000     	0.00000     	0.00000     
0.00000     	0.00000     	0.00000     
0.00000     	0.00000     	0.00000     
0.00000     	0.00000     	0.00000     
0.00000     	0.00000     	0.00000     
0.00000     	0.00000     	0.00000     
0.00000     	0.00000     	0.00000     
0.00000     	0.00000     	0.00000     
0.00000     	0.00000     	0.00000     
0.00000     	0.00000     	0.00000     
0.00000     	0.00000     	0.00000     
0.00000     	0.00000     	0.00000     
0.00000     	0.00000     	0.00000     
0.00000     	0.00000     	0.00000     
0.00000     	0.00000     	0.00000     
0.00000     	0.00000     	0.00000     
0.00000     	0.00000     	0.00000     
0.00000     	0.00000     	0.00000     
0.00000     	0.00000     	0.00000     
0.00000     	0.00000     	0.00000     
0.00000     	0.00000     	0.00000     
0.00000     	0.00000     	0.00000     
0.00000     	0.00000     	0.00000     
0.00000     	0.00000     	0.00000     
0.00000     	0.00000     	0.00000     
0.00000     	0.00000     	0.00000     
0.00000     	0.00000     	0.00000     
0.00000     	0.00000     	0.00000     
0.00000     	0.00000     	0.00000     
0.00000     	0.00000     	0.00000     
0.00000     	0.00000     	0.00000     
0.00000     	0.00000     	0.00000     
0.00000     	0.00000     	0.00000     
0.00000     	0.00000     	0.00000     
0.00000     	0.00000     	0.00000     
0.00000     	0.00000     	0.00000     
0.00000     	0.00000     	0.00000     
0.00000     	0.00000     	0.00000     
0.00000     	0.00000     	0.00000     
0.00000     	0.00000     	0.00000     
0.00000     	0.00000     	0.00000     
0.00000     	0.00000     	0.00000     
0.00000     	0.00000     	0.00000     
0.00000     	0.00000     	0.00000     
0.00000     	0.00000     	0.00000     
0.00000     	0.00000     	0.00000     
0.00000     	0.00000     	0.00000     
0.00000     	0.00000     	0.00000     
0.00000     	0.00000     	0.00000     
0.00000     	0.00000     	0.00000     
0.00000     	0.00000     	0.00000     
0.00000     	0.00000     	0.00000     
0.00000     	0.00000     	0.00000     
0.00000     	0.00000     	0.00000     
0.00000     	0.00000     	0.00000     
0.00000     	0.00000     	0.00000     
0.00000     	0.00000     	0.00000     
0.00000     	0.00000     	0.00000     
0.00000     	0.00000     	0.00000     
0.00000     	0.00000     	0.00000     
0.00000     	0.00000     	0.00000     
0.00000     	0.00000     	0.00000     
0.00000     	0.00000     	0.00000     
0.00000     	0.00000     	0.00000     
0.00000     	0.00000     	0.00000     
0.00000     	0.00000     	0.00000     
0.00000     	0.00000     	0.00000     
0.00000     	0.00000     	0.00000     
0.00000     	0.00000     	0.00000     
0.00000     	0.00000     	0.00000     
0.00000     	0.00000     	0.00000     
0.00000     	0.00000     	0.00000     
0.00000     	0.00000     	0.00000     
0.00000     	0.00000     	0.00000     
0.00000     	0.00000     	0.00000     
0.00000     	0.00000     	0.00000     
0.00000     	0.00000     	0.00000     
0.00000     	0.00000     	0.00000     
0.00000     	0.00000     	0.00000     
0.00000     	0.00000     	0.00000     
0.00000     	0.00000     	0.00000     
0.00000     	0.00000     	0.00000     
0.00000     	0.00000     	0.00000     
0.00000     	0.00000     	0.00000     
0.00000     	0.00000     	0.00000     
0.00000     	0.00000     	0.00000     
0.00000     	0.00000     	0.00000     
0.00000     	0.00000     	0.00000     
0.00000     	0.00000     	0.00000     
0.00000     	0.00000     	0.00000     
0.00000     	0.00000     	0.00000     
0.00000     	0.00000     	0.00000     
0.00000     	0.00000     	0.00000     
0.00000     	0.00000     	0.00000     
0.00000     	0.00000     	0.00000     
0.00000     	0.00000     	0.00000     
0.00000     	0.00000     	0.00000     
0.00000     	0.00000     	0.00000     
0.00000     	0.00000     	0.00000     
0.00000     	0.00000     	0.00000     
0.00000     	0.00000     	0.00000     
0.00000     	0.00000     	0.00000     
0.00000     	0.00000     	0.00000     
0.00000     	0.00000     	0.00000     
0.00000     	0.00000     	0.00000     
0.00000     	0.00000     	0.00000     
0.00000     	0.00000     	0.00000     
0.00000     	0.00000     	0.00000     
0.00000     	0.00000     	0.00000     
0.00000     	0.00000     	0.00000     
0.00000     	0.00000     	0.00000     
0.00000     	0.00000     	0.00000     
0.00000     	0.00000     	0.00000     
0.00000     	0.00000     	0.00000     
0.00000     	0.00000     	0.00000     
0.00000     	0.00000     	0.00000     
0.00000     	0.00000     	0.00000     
0.00000     	0.00000     	0.00000     
0.00000     	0.00000     	0.00000     
0.00000     	0.00000     	0.00000     
0.00000     	0.00000     	0.00000     
0.00000     	0.00000     	0.00000     
0.00000     	0.00000     	0.00000     
0.00000     	0.00000     	0.00000     
0.00000     	0.00000     	0.00000     
0.00000     	0.00000     	0.00000     
0.00000     	0.00000     	0.00000     
0.00000     	0.00000     	0.00000     
0.00000     	0.00000     	0.00000     
0.00000     	0.00000     	0.00000     
0.00000     	0.00000     	0.00000     
0.00000     	0.00000     	0.00000     
0.00000     	0.00000     	0.00000     
0.00000     	0.00000     	0.00000     
0.00000     	0.00000     	0.00000     
0.00000     	0.00000     	0.00000     
0.00000     	0.00000     	0.00000     
0.00000     	0.00000     	0.00000     
0.00000     	0.00000     	0.00000     
0.00000     	0.00000     	0.00000     
0.00000     	0.00000     	0.00000     
0.00000     	0.00000     	0.00000     
0.00000     	0.00000     	0.00000     
0.00000     	0.00000     	0.00000     
0.00000     	0.00000     	0.00000     
0.00000     	0.00000     	0.00000     
0.00000     	0.00000     	0.00000     
0.00000     	0.00000     	0.00000     
0.00000     	0.00000     	0.00000     
0.00000     	0.00000     	0.00000     
0.00000     	0.00000     	0.00000     
0.00000     	0.00000     	0.00000     
0.00000     	0.00000     	0.00000     
0.00000     	0.00000     	0.00000     
0.00000     	0.00000     	0.00000     
0.00000     	0.00000     	0.00000     
0.00000     	0.00000     	0.00000     
0.00000     	0.00000     	0.00000     
0.00000     	0.00000     	0.00000     
0.00000     	0.00000     	0.00000     
0.00000     	0.00000     	0.00000     
0.00000     	0.00000     	0.00000     
0.00000     	0.00000     	0.00000     
0.00000     	0.00000     	0.00000     
0.00000     	0.00000     	0.00000     
0.00000     	0.00000     	0.00000     
0.00000     	0.00000     	0.00000     
0.00000     	0.00000     	0.00000     
0.00000     	0.00000     	0.00000     
0.00000     	0.00000     	0.00000     
0.00000     	0.00000     	0.00000     
0.00000     	0.00000     	0.00000     
0.00000     	0.00000     	0.00000     
0.00000     	0.00000     	0.00000     
0.00000     	0.00000     	0.00000     
0.00000     	0.00000     	0.00000     
0.00000     	0.00000     	0.00000     
0.00000     	0.00000     	0.00000     
0.00000     	0.00000     	0.00000     
0.00000     	0.00000     	0.00000     
0.00000     	0.00000     	0.00000     
0.00000     	0.00000     	0.00000     
0.00000     	0.00000     	0.00000     
0.00000     	0.00000     	0.00000     
0.00000     	0.00000     	0.00000     
0.00000     	0.00000     	0.00000     
0.00000     	0.00000     	0.00000     
0.00000     	0.00000     	0.00000     
0.00000     	0.00000     	0.00000     
0.00000     	0.00000     	0.00000     
0.00000     	0.00000     	0.00000     
0.00000     	0.00000     	0.00000     
0.00000     	0.00000     	0.00000     
0.00000     	0.00000     	0.00000     
0.00000     	0.00000     	0.00000     
0.00000     	0.00000     	0.00000     
0.00000     	0.00000     	0.00000     
0.00000     	0.00000     	0.00000     
0.00000     	0.00000     	0.00000     
0.00000     	0.00000     	0.00000     
0.00000     	0.00000     	0.00000     
0.00000     	0.00000     	0.00000     
0.00000     	0.00000     	0.00000     
0.00000     	0.00000     	0.00000     
0.00000     	0.00000     	0.00000     
0.00000     	0.00000     	0.00000     
0.00000     	0.00000     	0.00000     
0.00000     	0.00000     	0.00000     
0.00000     	0.00000     	0.00000     
0.00000     	0.00000     	0.00000     
0.00000     	0.00000     	0.00000     
0.00000     	0.00000     	0.00000     
0.00000     	0.00000     	0.00000     
0.00000     	0.00000     	0.00000     
0.00000     	0.00000     	0.00000     
0.00000     	0.00000     	0.00000     
0.00000     	0.00000     	0.00000     
0.00000     	0.00000     	0.00000     
0.00000     	0.00000     	0.00000     
0.00000     	0.00000     	0.00000     
0.00000     	0.00000     	0.00000     
0.00000     	0.00000     	0.00000     
0.00000     	0.00000     	0.00000     
0.00000     	0.00000     	0.00000     
0.00000     	0.00000     	0.00000     
0.00000     	0.00000     	0.00000     
0.00000     	0.00000     	0.00000     
0.00000     	0.00000     	0.00000     
0.00000     	0.00000     	0.00000     
0.00000     	0.00000     	0.00000     
0.00000     	0.00000     	0.00000     
0.00000     	0.00000     	0.00000     
0.00000     	0.00000     	0.00000     
0.00000     	0.00000     	0.00000     
0.00000     	0.00000     	0.00000     
0.00000     	0.00000     	0.00000     
0.00000     	0.00000     	0.00000     
0.00000     	0.00000     	0.00000     
0.00000     	0.00000     	0.00000     
0.00000     	0.00000     	0.00000     
0.00000     	0.00000     	0.00000     
0.00000     	0.00000     	0.00000     
0.00000     	0.00000     	0.00000     
0.00000     	0.00000     	0.00000     
0.00000     	0.00000     	0.00000     
0.00000     	0.00000     	0.00000     
0.00000     	0.00000     	0.00000     
0.00000     	0.00000     	0.00000     
0.00000     	0.00000     	0.00000     
0.00000     	0.00000     	0.00000     
0.00000     	0.00000     	0.00000     
0.00000     	0.00000     	0.00000     
0.00000     	0.00000     	0.00000     
0.00000     	0.00000     	0.00000     
0.00000     	0.00000     	0.00000     
0.00000     	0.00000     	0.00000     
0.00000     	0.00000     	0.00000     
0.00000     	0.00000     	0.00000     
0.00000     	0.00000     	0.00000     
0.00000     	0.00000     	0.00000     
0.00000     	0.00000     	0.00000     
0.00000     	0.00000     	0.00000     
0.00000     	0.00000     	0.00000     
0.00000     	0.00000     	0.00000     
0.00000     	0.00000     	0.00000     
0.00000     	0.00000     	0.00000     
0.00000     	0.00000     	0.00000     
0.00000     	0.00000     	0.00000     
0.00000     	0.00000     	0.00000     
0.00000     	0.00000     	0.00000     
0.00000     	0.00000     	0.00000     
0.00000     	0.00000     	0.00000     
0.00000     	0.00000     	0.00000     
0.00000     	0.00000     	0.00000     
0.00000     	0.00000     	0.00000     
0.00000     	0.00000     	0.00000     
0.00000     	0.00000     	0.00000     
0.00000     	0.00000     	0.00000     
0.00000     	0.00000     	0.00000     
0.00000     	0.00000     	0.00000     
0.00000     	0.00000     	0.00000     
0.00000     	0.00000     	0.00000     
0.00000     	0.00000     	0.00000     
0.00000     	0.00000     	0.00000     
0.00000     	0.00000     	0.00000     
0.00000     	0.00000     	0.00000     
0.00000     	0.00000     	0.00000     
0.00000     	0.00000     	0.00000     
0.00000     	0.00000     	0.00000     
0.00000     	0.00000     	0.00000     
0.00000     	0.00000     	0.00000     
0.00000     	0.00000     	0.00000     
0.00000     	0.00000     	0.00000     
0.00000     	0.00000     	0.00000     
0.00000     	0.00000     	0.00000     
0.00000     	0.00000     	0.00000     
0.00000     	0.00000     	0.00000     
0.00000     	0.00000     	0.00000     
0.00000     	0.00000     	0.00000     
0.00000     	0.00000     	0.00000     
0.00000     	0.00000     	0.00000     
0.00000     	0.00000     	0.00000     
0.00000     	0.00000     	0.00000     
0.00000     	0.00000     	0.00000     
0.00000     	0.00000     	0.00000     
0.00000     	0.00000     	0.00000     
0.00000     	0.00000     	0.00000     
0.00000     	0.00000     	0.00000     
0.00000     	0.00000     	0.00000     
0.00000     	0.00000     	0.00000     
0.00000     	0.00000     	0.00000     
0.00000     	0.00000     	0.00000     
0.00000     	0.00000     	0.00000     
0.00000     	0.00000     	0.00000     
0.00000     	0.00000     	0.00000     
0.00000     	0.00000     	0.00000     
0.00000     	0.00000     	0.00000     
0.00000     	0.00000     	0.00000     
0.00000     	0.00000     	0.00000     
0.00000     	0.00000     	0.00000     
0.00000     	0.00000     	0.00000     
0.00000     	0.00000     	0.00000     
0.00000     	0.00000     	0.00000     
0.00000     	0.00000     	0.00000     
0.00000     	0.00000     	0.00000     
0.00000     	0.00000     	0.00000     
0.00000     	0.00000     	0.00000     
0.00000     	0.00000     	0.00000     
0.00000     	0.00000     	0.00000     
0.00000     	0.00000     	0.00000     
0.00000     	0.00000     	0.00000     
0.00000     	0.00000     	0.00000     
0.00000     	0.00000     	0.00000     
0.00000     	0.00000     	0.00000     
0.00000     	0.00000     	0.00000     
0.00000     	0.00000     	0.00000     
0.00000     	0.00000     	0.00000     
0.00000     	0.00000     	0.00000     
0.00000     	0.00000     	0.00000     
0.00000     	0.00000     	0.00000     
0.00000     	0.00000     	0.00000     
0.00000     	0.00000     	0.00000     
0.00000     	0.00000     	0.00000     
0.00000     	0.00000     	0.00000     
0.00000     	0.00000     	0.00000     
0.00000     	0.00000     	0.00000     
0.00000     	0.00000     	0.00000     
0.00000     	0.00000     	0.00000     
0.00000     	0.00000     	0.00000     
0.00000     	0.00000     	0.00000     
0.00000     	0.00000     	0.00000     
0.00000     	0.00000     	0.00000     
0.00000     	0.00000     	0.00000     
0.00000     	0.00000     	0.00000     
0.00000     	0.00000     	0.00000     
0.00000     	0.00000     	0.00000     
0.00000     	0.00000     	0.00000     
0.00000     	0.00000     	0.00000     
0.00000     	0.00000     	0.00000     
0.00000     	0.00000     	0.00000     
0.00000     	0.00000     	0.00000     
0.00000     	0.00000     	0.00000     
0.00000     	0.00000     	0.00000     
0.00000     	0.00000     	0.00000     
0.00000     	0.00000     	0.00000     
0.00000     	0.00000     	0.00000     
0.00000     	0.00000     	0.00000     
0.00000     	0.00000     	0.00000     
0.00000     	0.00000     	0.00000     
0.00000     	0.00000     	0.00000     
0.00000     	0.00000     	0.00000     
0.00000     	0.00000     	0.00000     
0.00000     	0.00000     	0.00000     
0.00000     	0.00000     	0.00000     
0.00000     	0.00000     	0.00000     
0.00000     	0.00000     	0.00000     
0.00000     	0.00000     	0.00000     
0.00000     	0.00000     	0.00000     
0.00000     	0.00000     	0.00000     
0.00000     	0.00000     	0.00000     
0.00000     	0.00000     	0.00000     
0.00000     	0.00000     	0.00000     
0.00000     	0.00000     	0.00000     
0.00000     	0.00000     	0.00000     
0.00000     	0.00000     	0.00000     
0.00000     	0.00000     	0.00000     
0.00000     	0.00000     	0.00000     
0.00000     	0.00000     	0.00000     
0.00000     	0.00000     	0.00000     
0.00000     	0.00000     	0.00000     
0.00000     	0.00000     	0.00000     
0.00000     	0.00000     	0.00000     
0.00000     	0.00000     	0.00000     
0.00000     	0.00000     	0.00000     
0.00000     	0.00000     	0.00000     
0.00000     	0.00000     	0.00000     
0.00000     	0.00000     	0.00000     
0.00000     	0.00000     	0.00000     
0.00000     	0.00000     	0.00000     
0.00000     	0.00000     	0.00000     
0.00000     	0.00000     	0.00000     
0.00000     	0.00000     	0.00000     
0.00000     	0.00000     	0.00000     
0.00000     	0.00000     	0.00000     
0.00000     	0.00000     	0.00000     
0.00000     	0.00000     	0.00000     
0.00000     	0.00000     	0.00000     
0.00000     	0.00000     	0.00000     
0.00000     	0.00000     	0.00000     
0.00000     	0.00000     	0.00000     
0.00000     	0.00000     	0.00000     
0.00000     	0.00000     	0.00000     
0.00000     	0.00000     	0.00000     
0.00000     	0.00000     	0.00000     
0.00000     	0.00000     	0.00000     
0.00000     	0.00000     	0.00000     
0.00000     	0.00000     	0.00000     
0.00000     	0.00000     	0.00000     
0.00000     	0.00000     	0.00000     
0.00000     	0.00000     	0.00000     
0.00000     	0.00000     	0.00000     
0.00000     	0.00000     	0.00000     
0.00000     	0.00000     	0.00000     
0.00000     	0.00000     	0.00000     
0.00000     	0.00000     	0.00000     
0.00000     	0.00000     	0.00000     
0.00000     	0.00000     	0.00000     
0.00000     	0.00000     	0.00000     
0.00000     	0.00000     	0.00000     
0.00000     	0.00000     	0.00000     
0.00000     	0.00000     	0.00000     
0.00000     	0.00000     	0.00000     
0.00000     	0.00000     	0.00000     
0.00000     	0.00000     	0.00000     
0.00000     	0.00000     	0.00000     
0.00000     	0.00000     	0.00000     
0.00000     	0.00000     	0.00000     
0.00000     	0.00000     	0.00000     
0.00000     	0.00000     	0.00000     
0.00000     	0.00000     	0.00000     
0.00000     	0.00000     	0.00000     
0.00000     	0.00000     	0.00000     
0.00000     	0.00000     	0.00000     
0.00000     	0.00000     	0.00000     
0.00000     	0.00000     	0.00000     
0.00000     	0.00000     	0.00000     
0.00000     	0.00000     	0.00000     
0.00000     	0.00000     	0.00000     
0.00000     	0.00000     	0.00000     
0.00000     	0.00000     	0.00000     
0.00000     	0.00000     	0.00000     
0.00000     	0.00000     	0.00000     
0.00000     	0.00000     	0.00000     
0.00000     	0.00000     	0.00000     
0.00000     	0.00000     	0.00000     
0.00000     	0.00000     	0.00000     
0.00000     	0.00000     	0.00000     
0.00000     	0.00000     	0.00000     
0.00000     	0.00000     	0.00000     
0.00000     	0.00000     	0.00000     
0.00000     	0.00000     	0.00000     
0.00000     	0.00000     	0.00000     
0.00000     	0.00000     	0.00000     
0.00000     	0.00000     	0.00000     
0.00000     	0.00000     	0.00000     
0.00000     	0.00000     	0.00000     
0.00000     	0.00000     	0.00000     
0.00000     	0.00000     	0.00000     
0.00000     	0.00000     	0.00000     
0.00000     	0.00000     	0.00000     
0.00000     	0.00000     	0.00000     
0.00000     	0.00000     	0.00000     
0.00000     	0.00000     	0.00000     
0.00000     	0.00000     	0.00000     
0.00000     	0.00000     	0.00000     
0.00000     	0.00000     	0.00000     
0.00000     	0.00000     	0.00000     
0.00000     	0.00000     	0.00000     
0.00000     	0.00000     	0.00000     
0.00000     	0.00000     	0.00000     
0.00000     	0.00000     	0.00000     
0.00000     	0.00000     	0.00000     
0.00000     	0.00000     	0.00000     
0.00000     	0.00000     	0.00000     
0.00000     	0.00000     	0.00000     
0.00000     	0.00000     	0.00000     
0.00000     	0.00000     	0.00000     
0.00000     	0.00000     	0.00000     
0.00000     	0.00000     	0.00000     
0.00000     	0.00000     	0.00000     
0.00000     	0.00000     	0.00000     
0.00000     	0.00000     	0.00000     
0.00000     	0.00000     	0.00000     
0.00000     	0.00000     	0.00000     
0.00000     	0.00000     	0.00000     
0.00000     	0.00000     	0.00000     
0.00000     	0.00000     	0.00000     
0.00000     	0.00000     	0.00000     
0.00000     	0.00000     	0.00000     
0.00000     	0.00000     	0.00000     
0.00000     	0.00000     	0.00000     
0.00000     	0.00000     	0.00000     
0.00000     	0.00000     	0.00000     
0.00000     	0.00000     	0.00000     
0.00000     	0.00000     	0.00000     
0.00000     	0.00000     	0.00000     
0.00000     	0.00000     	0.00000     
0.00000     	0.00000     	0.00000     
0.00000     	0.00000     	0.00000     
0.00000     	0.00000     	0.00000     
0.00000     	0.00000     	0.00000     
0.00000     	0.00000     	0.00000     
0.00000     	0.00000     	0.00000     
0.00000     	0.00000     	0.00000     
0.00000     	0.00000     	0.00000     
0.00000     	0.00000     	0.00000     
0.00000     	0.00000     	0.00000     
0.00000     	0.00000     	0.00000     
0.00000     	0.00000     	0.00000     
0.00000     	0.00000     	0.00000     
0.00000     	0.00000     	0.00000     
0.00000     	0.00000     	0.00000     
0.00000     	0.00000     	0.00000     
0.00000     	0.00000     	0.00000     
0.00000     	0.00000     	0.00000     
0.00000     	0.00000     	0.00000     
0.00000     	0.00000     	0.00000     
0.00000     	0.00000     	0.00000     
0.00000     	0.00000     	0.00000     
0.00000     	0.00000     	0.00000     
0.00000     	0.00000     	0.00000     
0.00000     	0.00000     	0.00000     
0.00000     	0.00000     	0.00000     
0.00000     	0.00000     	0.00000     
0.00000     	0.00000     	0.00000     
0.00000     	0.00000     	0.00000     
0.00000     	0.00000     	0.00000     
0.00000     	0.00000     	0.00000     
0.00000     	0.00000     	0.00000     
0.00000     	0.00000     	0.00000     
0.00000     	0.00000     	0.00000     
0.00000     	0.00000     	0.00000     
0.00000     	0.00000     	0.00000     
0.00000     	0.00000     	0.00000     
0.00000     	0.00000     	0.00000     
0.00000     	0.00000     	0.00000     
0.00000     	0.00000     	0.00000     
0.00000     	0.00000     	0.00000     
0.00000     	0.00000     	0.00000     
0.00000     	0.00000     	0.00000     
0.00000     	0.00000     	0.00000     
0.00000     	0.00000     	0.00000     
0.00000     	0.00000     	0.00000     
0.00000     	0.00000     	0.00000     
0.00000     	0.00000     	0.00000     
0.00000     	0.00000     	0.00000     
0.00000     	0.00000     	0.00000     
0.00000     	0.00000     	0.00000     
0.00000     	0.00000     	0.00000     
0.00000     	0.00000     	0.00000     
0.00000     	0.00000     	0.00000     
0.00000     	0.00000     	0.00000     
0.00000     	0.00000     	0.00000     
0.00000     	0.00000     	0.00000     
0.00000     	0.00000     	0.00000     
0.00000     	0.00000     	0.00000     
0.00000     	0.00000     	0.00000     
0.00000     	0.00000     	0.00000     
0.00000     	0.00000     	0.00000     
0.00000     	0.00000     	0.00000     
0.00000     	0.00000     	0.00000     
0.00000     	0.00000     	0.00000     
0.00000     	0.00000     	0.00000     
0.00000     	0.00000     	0.00000     
0.00000     	0.00000     	0.00000     
0.00000     	0.00000     	0.00000     
0.00000     	0.00000     	0.00000     
0.00000     	0.00000     	0.00000     
0.00000     	0.00000     	0.00000     
0.00000     	0.00000     	0.00000     
0.00000     	0.00000     	0.00000     
0.00000     	0.00000     	0.00000     
0.00000     	0.00000     	0.00000     
0.00000     	0.00000     	0.00000     
0.00000     	0.00000     	0.00000     
0.00000     	0.00000     	0.00000     
0.00000     	0.00000     	0.00000     
0.00000     	0.00000     	0.00000     
0.00000     	0.00000     	0.00000     
0.00000     	0.00000     	0.00000     
0.00000     	0.00000     	0.00000     
0.00000     	0.00000     	0.00000     
0.00000     	0.00000     	0.00000     
0.00000     	0.00000     	0.00000     
0.00000     	0.00000     	0.00000     
0.00000     	0.00000     	0.00000     
0.00000     	0.00000     	0.00000     
0.00000     	0.00000     	0.00000     
0.00000     	0.00000     	0.00000     
0.00000     	0.00000     	0.00000     
0.00000     	0.00000     	0.00000     
0.00000     	0.00000     	0.00000     
0.00000     	0.00000     	0.00000     
0.00000     	0.00000     	0.00000     
0.00000     	0.00000     	0.00000     
0.00000     	0.00000     	0.00000     
0.00000     	0.00000     	0.00000     
0.00000     	0.00000     	0.00000     
0.00000     	0.00000     	0.00000     
0.00000     	0.00000     	0.00000     
0.00000     	0.00000     	0.00000     
0.00000     	0.00000     	0.00000     
0.00000     	0.00000     	0.00000     
0.00000     	0.00000     	0.00000     
0.00000     	0.00000     	0.00000     
0.00000     	0.00000     	0.00000     
0.00000     	0.00000     	0.00000     
0.00000     	0.00000     	0.00000     
0.00000     	0.00000     	0.00000     
0.00000     	0.00000     	0.00000     
0.00000     	0.00000     	0.00000     
0.00000     	0.00000     	0.00000     
0.00000     	0.00000     	0.00000     
0.00000     	0.00000     	0.00000     
0.00000     	0.00000     	0.00000     
0.00000     	0.00000     	0.00000     
0.00000     	0.00000     	0.00000     
0.00000     	0.00000     	0.00000     
0.00000     	0.00000     	0.00000     
0.00000     	0.00000     	0.00000     
0.00000     	0.00000     	0.00000     
0.00000     	0.00000     	0.00000     
0.00000     	0.00000     	0.00000     
0.00000     	0.00000     	0.00000     
0.00000     	0.00000     	0.00000     
0.00000     	0.00000     	0.00000     
0.00000     	0.00000     	0.00000     
0.00000     	0.00000     	0.00000     
0.00000     	0.00000     	0.00000     
0.00000     	0.00000     	0.00000     
0.00000     	0.00000     	0.00000     
0.00000     	0.00000     	0.00000     
0.00000     	0.00000     	0.00000     
0.00000     	0.00000     	0.00000     
0.00000     	0.00000     	0.00000     
0.00000     	0.00000     	0.00000     
0.00000     	0.00000     	0.00000     
0.00000     	0.00000     	0.00000     
0.00000     	0.00000     	0.00000     
0.00000     	0.00000     	0.00000     
0.00000     	0.00000     	0.00000     
0.00000     	0.00000     	0.00000     
0.00000     	0.00000     	0.00000     
0.00000     	0.00000     	0.00000     
0.00000     	0.00000     	0.00000     
0.00000     	0.00000     	0.00000     
0.00000     	0.00000     	0.00000     
0.00000     	0.00000     	0.00000     
0.00000     	0.00000     	0.00000     
0.00000     	0.00000     	0.00000     
0.00000     	0.00000     	0.00000     
0.00000     	0.00000     	0.00000     
0.00000     	0.00000     	0.00000     
0.00000     	0.00000     	0.00000     
0.00000     	0.00000     	0.00000     
0.00000     	0.00000     	0.00000     
0.00000     	0.00000     	0.00000     
0.00000     	0.00000     	0.00000     
0.00000     	0.00000     	0.00000     
0.00000     	0.00000     	0.00000     
0.00000     	0.00000     	0.00000     
0.00000     	0.00000     	0.00000     
0.00000     	0.00000     	0.00000     
0.00000     	0.00000     	0.00000     
0.00000     	0.00000     	0.00000     
0.00000     	0.00000     	0.00000     
0.00000     	0.00000     	0.00000     
0.00000     	0.00000     	0.00000     
0.00000     	0.00000     	0.00000     
0.00000     	0.00000     	0.00000     
0.00000     	0.00000     	0.00000     
0.00000     	0.00000     	0.00000     
0.00000     	0.00000     	0.00000     
0.00000     	0.00000     	0.00000     
0.00000     	0.00000     	0.00000     
0.00000     	0.00000     	0.00000     
0.00000     	0.00000     	0.00000     
0.00000     	0.00000     	0.00000     
0.00000     	0.00000     	0.00000     
0.00000     	0.00000     	0.00000     
0.00000     	0.00000     	0.00000     
0.00000     	0.00000     	0.00000     
0.00000     	0.00000     	0.00000     
0.00000     	0.00000     	0.00000     
0.00000     	0.00000     	0.00000     
0.00000     	0.00000     	0.00000     
0.00000     	0.00000     	0.00000     
0.00000     	0.00000     	0.00000     
0.00000     	0.00000     	0.00000     
0.00000     	0.00000     	0.00000     
0.00000     	0.00000     	0.00000     
0.00000     	0.00000     	0.00000     
0.00000     	0.00000     	0.00000     
0.00000     	0.00000     	0.00000     
0.00000     	0.00000     	0.00000     
0.00000     	0.00000     	0.00000     
0.00000     	0.00000     	0.00000     
0.00000     	0.00000     	0.00000     
0.00000     	0.00000     	0.00000     
0.00000     	0.00000     	0.00000     
0.00000     	0.00000     	0.00000     
0.00000     	0.00000     	0.00000     
0.00000     	0.00000     	0.00000     
0.00000     	0.00000     	0.00000     
0.00000     	0.00000     	0.00000     
0.00000     	0.00000     	0.00000     
0.00000     	0.00000     	0.00000     
0.00000     	0.00000     	0.00000     
0.00000     	0.00000     	0.00000     
0.00000     	0.00000     	0.00000     
0.00000     	0.00000     	0.00000     
0.00000     	0.00000     	0.00000     
0.00000     	0.00000     	0.00000     
0.00000     	0.00000     	0.00000     
0.00000     	0.00000     	0.00000     
0.00000     	0.00000     	0.00000     
0.00000     	0.00000     	0.00000     
0.00000     	0.00000     	0.00000     
0.00000     	0.00000     	0.00000     
0.00000     	0.00000     	0.00000     
0.00000     	0.00000     	0.00000     
0.00000     	0.00000     	0.00000     
0.00000     	0.00000     	0.00000     
0.00000     	0.00000     	0.00000     
0.00000     	0.00000     	0.00000     
0.00000     	0.00000     	0.00000     
0.00000     	0.00000     	0.00000     
0.00000     	0.00000     	0.00000     
0.00000     	0.00000     	0.00000     
0.00000     	0.00000     	0.00000     
0.00000     	0.00000     	0.00000     
0.00000     	0.00000     	0.00000     
0.00000     	0.00000     	0.00000     
0.00000     	0.00000     	0.00000     
0.00000     	0.00000     	0.00000     
0.00000     	0.00000     	0.00000     
0.00000     	0.00000     	0.00000     
0.00000     	0.00000     	0.00000     
0.00000     	0.00000     	0.00000     
0.00000     	0.00000     	0.00000     
0.00000     	0.00000     	0.00000     
0.00000     	0.00000     	0.00000     
0.00000     	0.00000     	0.00000     
0.00000     	0.00000     	0.00000     
0.00000     	0.00000     	0.00000     
0.00000     	0.00000     	0.00000     
0.00000     	0.00000     	0.00000     
0.00000     	0.00000     	0.00000     
0.00000     	0.00000     	0.00000     
0.00000     	0.00000     	0.00000     
0.00000     	0.00000     	0.00000     
0.00000     	0.00000     	0.00000     
0.00000     	0.00000     	0.00000     
0.00000     	0.00000     	0.00000     
0.00000     	0.00000     	0.00000     
0.00000     	0.00000     	0.00000     
0.00000     	0.00000     	0.00000     
0.00000     	0.00000     	0.00000     
0.00000     	0.00000     	0.00000     
0.00000     	0.00000     	0.00000     
0.00000     	0.00000     	0.00000     
0.00000     	0.00000     	0.00000     
0.00000     	0.00000     	0.00000     
0.00000     	0.00000     	0.00000     
0.00000     	0.00000     	0.00000     
0.00000     	0.00000     	0.00000     
0.00000     	0.00000     	0.00000     
0.00000     	0.00000     	0.00000     
0.00000     	0.00000     	0.00000     
0.00000     	0.00000     	0.00000     
0.00000     	0.00000     	0.00000     
0.00000     	0.00000     	0.00000     
0.00000     	0.00000     	0.00000     
0.00000     	0.00000     	0.00000     
0.00000     	0.00000     	0.00000     
0.00000     	0.00000     	0.00000     
0.00000     	0.00000     	0.00000     
0.00000     	0.00000     	0.00000     
0.00000     	0.00000     	0.00000     
0.00000     	0.00000     	0.00000     
0.00000     	0.00000     	0.00000     
0.00000     	0.00000     	0.00000     
0.00000     	0.00000     	0.00000     
0.00000     	0.00000     	0.00000     
0.00000     	0.00000     	0.00000     
0.00000     	0.00000     	0.00000     
0.00000     	0.00000     	0.00000     
0.00000     	0.00000     	0.00000     
0.00000     	0.00000     	0.00000     
0.00000     	0.00000     	0.00000     
0.00000     	0.00000     	0.00000     
0.00000     	0.00000     	0.00000     
0.00000     	0.00000     	0.00000     
0.00000     	0.00000     	0.00000     
0.00000     	0.00000     	0.00000     
0.00000     	0.00000     	0.00000     
0.00000     	0.00000     	0.00000     
0.00000     	0.00000     	0.00000     
0.00000     	0.00000     	0.00000     
0.00000     	0.00000     	0.00000     
0.00000     	0.00000     	0.00000     
0.00000     	0.00000     	0.00000     
0.00000     	0.00000     	0.00000     
0.00000     	0.00000     	0.00000     
0.00000     	0.00000     	0.00000     
0.00000     	0.00000     	0.00000     
0.00000     	0.00000     	0.00000     
0.00000     	0.00000     	0.00000     
0.00000     	0.00000     	0.00000     
0.00000     	0.00000     	0.00000     
0.00000     	0.00000     	0.00000     
0.00000     	0.00000     	0.00000     
0.00000     	0.00000     	0.00000     
0.00000     	0.00000     	0.00000     
0.00000     	0.00000     	0.00000     
0.00000     	0.00000     	0.00000     
0.00000     	0.00000     	0.00000     
0.00000     	0.00000     	0.00000     
0.00000     	0.00000     	0.00000     
0.00000     	0.00000     	0.00000     
0.00000     	0.00000     	0.00000     
0.00000     	0.00000     	0.00000     
0.00000     	0.00000     	0.00000     
0.00000     	0.00000     	0.00000     
0.00000     	0.00000     	0.00000     
0.00000     	0.00000     	0.00000     
0.00000     	0.00000     	0.00000     
0.00000     	0.00000     	0.00000     
0.00000     	0.00000     	0.00000     
0.00000     	0.00000     	0.00000     
0.00000     	0.00000     	0.00000     
0.00000     	0.00000     	0.00000     
0.00000     	0.00000     	0.00000     
0.00000     	0.00000     	0.00000     
0.00000     	0.00000     	0.00000     
0.00000     	0.00000     	0.00000     
0.00000     	0.00000     	0.00000     
0.00000     	0.00000     	0.00000     
0.00000     	0.00000     	0.00000     
0.00000     	0.00000     	0.00000     
0.00000     	0.00000     	0.00000     
0.00000     	0.00000     	0.00000     
0.00000     	0.00000     	0.00000     
0.00000     	0.00000     	0.00000     
0.00000     	0.00000     	0.00000     
0.00000     	0.00000     	0.00000     
0.00000     	0.00000     	0.00000     
0.00000     	0.00000     	0.00000     
0.00000     	0.00000     	0.00000     
0.00000     	0.00000     	0.00000     
0.00000     	0.00000     	0.00000     
0.00000     	0.00000     	0.00000     
0.00000     	0.00000     	0.00000     
0.00000     	0.00000     	0.00000     
0.00000     	0.00000     	0.00000     
0.00000     	0.00000     	0.00000     
0.00000     	0.00000     	0.00000     
0.00000     	0.00000     	0.00000     
0.00000     	0.00000     	0.00000     
0.00000     	0.00000     	0.00000     
0.00000     	0.00000     	0.00000     
0.00000     	0.00000     	0.00000     
0.00000     	0.00000     	0.00000     
0.00000     	0.00000     	0.00000     
0.00000     	0.00000     	0.00000     
0.00000     	0.00000     	0.00000     
0.00000     	0.00000     	0.00000     
0.00000     	0.00000     	0.00000     
0.00000     	0.00000     	0.00000     
0.00000     	0.00000     	0.00000     
0.00000     	0.00000     	0.00000     
0.00000     	0.00000     	0.00000     
0.00000     	0.00000     	0.00000     
0.00000     	0.00000     	0.00000     
0.00000     	0.00000     	0.00000     
0.00000     	0.00000     	0.00000     
0.00000     	0.00000     	0.00000     
0.00000     	0.00000     	0.00000     
0.00000     	0.00000     	0.00000     
0.00000     	0.00000     	0.00000     
0.00000     	0.00000     	0.00000     
0.00000     	0.00000     	0.00000     
0.00000     	0.00000     	0.00000     
0.00000     	0.00000     	0.00000     
0.00000     	0.00000     	0.00000     
0.00000     	0.00000     	0.00000     
0.00000     	0.00000     	0.00000     
0.00000     	0.00000     	0.00000     
0.00000     	0.00000     	0.00000     
0.00000     	0.00000     	0.00000     
0.00000     	0.00000     	0.00000     
0.00000     	0.00000     	0.00000     
0.00000     	0.00000     	0.00000     
0.00000     	0.00000     	0.00000     
0.00000     	0.00000     	0.00000     
0.00000     	0.00000     	0.00000     
0.00000     	0.00000     	0.00000     
0.00000     	0.00000     	0.00000     
0.00000     	0.00000     	0.00000     
0.00000     	0.00000     	0.00000     
0.00000     	0.00000     	0.00000     
0.00000     	0.00000     	0.00000     
0.00000     	0.00000     	0.00000     
0.00000     	0.00000     	0.00000     
0.00000     	0.00000     	0.00000     
0.00000     	0.00000     	0.00000     
0.00000     	0.00000     	0.00000     
0.00000     	0.00000     	0.00000     
0.00000     	0.00000     	0.00000     
0.00000     	0.00000     	0.00000     
0.00000     	0.00000     	0.00000     
0.00000     	0.00000     	0.00000     
0.00000     	0.00000     	0.00000     
0.00000     	0.00000     	0.00000     
0.00000     	0.00000     	0.00000     
0.00000     	0.00000     	0.00000     
0.00000     	0.00000     	0.00000     
0.00000     	0.00000     	0.00000     
0.00000     	0.00000     	0.00000     
0.00000     	0.00000     	0.00000     
0.00000     	0.00000     	0.00000     
0.00000     	0.00000     	0.00000     
0.00000     	0.00000     	0.00000     
0.00000     	0.00000     	0.00000     
0.00000     	0.00000     	0.00000     
0.00000     	0.00000     	0.00000     
0.00000     	0.00000     	0.00000     
0.00000     	0.00000     	0.00000     
0.00000     	0.00000     	0.00000     
0.00000     	0.00000     	0.00000     
0.00000     	0.00000     	0.00000     
0.00000     	0.00000     	0.00000     
0.00000     	0.00000     	0.00000     
0.00000     	0.00000     	0.00000     
0.00000     	0.00000     	0.00000     
0.00000     	0.00000     	0.00000     
0.00000     	0.00000     	0.00000     
0.00000     	0.00000     	0.00000     
0.00000     	0.00000     	0.00000     
0.00000     	0.00000     	0.00000     
0.00000     	0.00000     	0.00000     
0.00000     	0.00000     	0.00000     
0.00000     	0.00000     	0.00000     
0.00000     	0.00000     	0.00000     
0.00000     	0.00000     	0.00000     
0.00000     	0.00000     	0.00000     
0.00000     	0.00000     	0.00000     
0.00000     	0.00000     	0.00000     
0.00000     	0.00000     	0.00000     
0.00000     	0.00000     	0.00000     
0.00000     	0.00000     	0.00000     
0.00000     	0.00000     	0.00000     
0.00000     	0.00000     	0.00000     
0.00000     	0.00000     	0.00000     
0.00000     	0.00000     	0.00000     
0.00000     	0.00000     	0.00000     
0.00000     	0.00000     	0.00000     
0.00000     	0.00000     	0.00000     
0.00000     	0.00000     	0.00000     
0.00000     	0.00000     	0.00000     
0.00000     	0.00000     	0.00000     
0.00000     	0.00000     	0.00000     
0.00000     	0.00000     	0.00000     
0.00000     	0.00000     	0.00000     
0.00000     	0.00000     	0.00000     
0.00000     	0.00000     	0.00000     
0.00000     	0.00000     	0.00000     
0.00000     	0.00000     	0.00000     
0.00000     	0.00000     	0.00000     
0.00000     	0.00000     	0.00000     
0.00000     	0.00000     	0.00000     
0.00000     	0.00000     	0.00000     
0.00000     	0.00000     	0.00000     
0.00000     	0.00000     	0.00000     
0.00000     	0.00000     	0.00000     
0.00000     	0.00000     	0.00000     
0.00000     	0.00000     	0.00000     
0.00000     	0.00000     	0.00000     
0.00000     	0.00000     	0.00000     
0.00000     	0.00000     	0.00000     
0.00000     	0.00000     	0.00000     
0.00000     	0.00000     	0.00000     
0.00000     	0.00000     	0.00000     
0.00000     	0.00000     	0.00000     
0.00000     	0.00000     	0.00000     
0.00000     	0.00000     	0.00000     
0.00000     	0.00000     	0.00000     
0.00000     	0.00000     	0.00000     
0.00000     	0.00000     	0.00000     
0.00000     	0.00000     	0.00000     
0.00000     	0.00000     	0.00000     
0.00000     	0.00000     	0.00000     
0.00000     	0.00000     	0.00000     
0.00000     	0.00000     	0.00000     
0.00000     	0.00000     	0.00000     
0.00000     	0.00000     	0.00000     
0.00000     	0.00000     	0.00000     
0.00000     	0.00000     	0.00000     
0.00000     	0.00000     	0.00000     
0.00000     	0.00000     	0.00000     
0.00000     	0.00000     	0.00000     
0.00000     	0.00000     	0.00000     
0.00000     	0.00000     	0.00000     
0.00000     	0.00000     	0.00000     
0.00000     	0.00000     	0.00000     
0.00000     	0.00000     	0.00000     
0.00000     	0.00000     	0.00000     
0.00000     	0.00000     	0.00000     
0.00000     	0.00000     	0.00000     
0.00000     	0.00000     	0.00000     
0.00000     	0.00000     	0.00000     
0.00000     	0.00000     	0.00000     
0.00000     	0.00000     	0.00000     
0.00000     	0.00000     	0.00000     
0.00000     	0.00000     	0.00000     
0.00000     	0.00000     	0.00000     
0.00000     	0.00000     	0.00000     
0.00000     	0.00000     	0.00000     
0.00000     	0.00000     	0.00000     
0.00000     	0.00000     	0.00000     
0.00000     	0.00000     	0.00000     
0.00000     	0.00000     	0.00000     
0.00000     	0.00000     	0.00000     
0.00000     	0.00000     	0.00000     
0.00000     	0.00000     	0.00000     
0.00000     	0.00000     	0.00000     
0.00000     	0.00000     	0.00000     
0.00000     	0.00000     	0.00000     
0.00000     	0.00000     	0.00000     
0.00000     	0.00000     	0.00000     
0.00000     	0.00000     	0.00000     
0.00000     	0.00000     	0.00000     
0.00000     	0.00000     	0.00000     
0.00000     	0.00000     	0.00000     
0.00000     	0.00000     	0.00000     
0.00000     	0.00000     	0.00000     
0.00000     	0.00000     	0.00000     
0.00000     	0.00000     	0.00000     
0.00000     	0.00000     	0.00000     
0.00000     	0.00000     	0.00000     
0.00000     	0.00000     	0.00000     
0.00000     	0.00000     	0.00000     
0.00000     	0.00000     	0.00000     
0.00000     	0.00000     	0.00000     
0.00000     	0.00000     	0.00000     
0.00000     	0.00000     	0.00000     
0.00000     	0.00000     	0.00000     
0.00000     	0.00000     	0.00000     
0.00000     	0.00000     	0.00000     
0.00000     	0.00000     	0.00000     
0.00000     	0.00000     	0.00000     
0.00000     	0.00000     	0.00000     
0.00000     	0.00000     	0.00000     
0.00000     	0.00000     	0.00000     
0.00000     	0.00000     	0.00000     
0.00000     	0.00000     	0.00000     
0.00000     	0.00000     	0.00000     
0.00000     	0.00000     	0.00000     
0.00000     	0.00000     	0.00000     
0.00000     	0.00000     	0.00000     
0.00000     	0.00000     	0.00000     
0.00000     	0.00000     	0.00000     
0.00000     	0.00000     	0.00000     
0.00000     	0.00000     	0.00000     
0.00000     	0.00000     	0.00000     
0.00000     	0.00000     	0.00000     
0.00000     	0.00000     	0.00000     
0.00000     	0.00000     	0.00000     
0.00000     	0.00000     	0.00000     
0.00000     	0.00000     	0.00000     
0.00000     	0.00000     	0.00000     
0.00000     	0.00000     	0.00000     
0.00000     	0.00000     	0.00000     
0.00000     	0.00000     	0.00000     
0.00000     	0.00000     	0.00000     
0.00000     	0.00000     	0.00000     
0.00000     	0.00000     	0.00000     
0.00000     	0.00000     	0.00000     
0.00000     	0.00000     	0.00000     
0.00000     	0.00000     	0.00000     
0.00000     	0.00000     	0.00000     
0.00000     	0.00000     	0.00000     
0.00000     	0.00000     	0.00000     
0.00000     	0.00000     	0.00000     
0.00000     	0.00000     	0.00000     
0.00000     	0.00000     	0.00000     
0.00000     	0.00000     	0.00000     
0.00000     	0.00000     	0.00000     
0.00000     	0.00000     	0.00000     
0.00000     	0.00000     	0.00000     
0.00000     	0.00000     	0.00000     
0.00000     	0.00000     	0.00000     
0.00000     	0.00000     	0.00000     
0.00000     	0.00000     	0.00000     
0.00000     	0.00000     	0.00000     
0.00000     	0.00000     	0.00000     
0.00000     	0.00000     	0.00000     
0.00000     	0.00000     	0.00000     
0.00000     	0.00000     	0.00000     
0.00000     	0.00000     	0.00000     
0.00000     	0.00000     	0.00000     
0.00000     	0.00000     	0.00000     
0.00000     	0.00000     	0.00000     
0.00000     	0.00000     	0.00000     
0.00000     	0.00000     	0.00000     
0.00000     	0.00000     	0.00000     
0.00000     	0.00000     	0.00000     
0.00000     	0.00000     	0.00000     
0.00000     	0.00000     	0.00000     
0.00000     	0.00000     	0.00000     
0.00000     	0.00000     	0.00000     
0.00000     	0.00000     	0.00000     
0.00000     	0.00000     	0.00000     
0.00000     	0.00000     	0.00000     
0.00000     	0.00000     	0.00000     
0.00000     	0.00000     	0.00000     
0.00000     	0.00000     	0.00000     
0.00000     	0.00000     	0.00000     
0.00000     	0.00000     	0.00000     
0.00000     	0.00000     	0.00000     
0.00000     	0.00000     	0.00000     
0.00000     	0.00000     	0.00000     
0.00000     	0.00000     	0.00000     
0.00000     	0.00000     	0.00000     
0.00000     	0.00000     	0.00000     
0.00000     	0.00000     	0.00000     
0.00000     	0.00000     	0.00000     
0.00000     	0.00000     	0.00000     
0.00000     	0.00000     	0.00000     
0.00000     	0.00000     	0.00000     
0.00000     	0.00000     	0.00000     
0.00000     	0.00000     	0.00000     
0.00000     	0.00000     	0.00000     
0.00000     	0.00000     	0.00000     
0.00000     	0.00000     	0.00000     
0.00000     	0.00000     	0.00000     
0.00000     	0.00000     	0.00000     
0.00000     	0.00000     	0.00000     
0.00000     	0.00000     	0.00000     
0.00000     	0.00000     	0.00000     
0.00000     	0.00000     	0.00000     
0.00000     	0.00000     	0.00000     
0.00000     	0.00000     	0.00000     
0.00000     	0.00000     	0.00000     
0.00000     	0.00000     	0.00000     
0.00000     	0.00000     	0.00000     
0.00000     	0.00000     	0.00000     
0.00000     	0.00000     	0.00000     
0.00000     	0.00000     	0.00000     
0.00000     	0.00000     	0.00000     
0.00000     	0.00000     	0.00000     
0.00000     	0.00000     	0.00000     
0.00000     	0.00000     	0.00000     
0.00000     	0.00000     	0.00000     
0.00000     	0.00000     	0.00000     
0.00000     	0.00000     	0.00000     
0.00000     	0.00000     	0.00000     
0.00000     	0.00000     	0.00000     
0.00000     	0.00000     	0.00000     
0.00000     	0.00000     	0.00000     
0.00000     	0.00000     	0.00000     
0.00000     	0.00000     	0.00000     
0.00000     	0.00000     	0.00000     
0.00000     	0.00000     	0.00000     
0.00000     	0.00000     	0.00000     
0.00000     	0.00000     	0.00000     
0.00000     	0.00000     	0.00000     
0.00000     	0.00000     	0.00000     
0.00000     	0.00000     	0.00000     
0.00000     	0.00000     	0.00000     
0.00000     	0.00000     	0.00000     
0.00000     	0.00000     	0.00000     
0.00000     	0.00000     	0.00000     
0.00000     	0.00000     	0.00000     
0.00000     	0.00000     	0.00000     
0.00000     	0.00000     	0.00000     
0.00000     	0.00000     	0.00000     
0.00000     	0.00000     	0.00000     
0.00000     	0.00000     	0.00000     
0.00000     	0.00000     	0.00000     
0.00000     	0.00000     	0.00000     
0.00000     	0.00000     	0.00000     
0.00000     	0.00000     	0.00000     
0.00000     	0.00000     	0.00000     
0.00000     	0.00000     	0.00000     
0.00000     	0.00000     	0.00000     
0.00000     	0.00000     	0.00000     
0.00000     	0.00000     	0.00000     
0.00000     	0.00000     	0.00000     
0.00000     	0.00000     	0.00000     
0.00000     	0.00000     	0.00000     
0.00000     	0.00000     	0.00000     
0.00000     	0.00000     	0.00000     
0.00000     	0.00000     	0.00000     
0.00000     	0.00000     	0.00000     
0.00000     	0.00000     	0.00000     
0.00000     	0.00000     	0.00000     
0.00000     	0.00000     	0.00000     
0.00000     	0.00000     	0.00000     
0.00000     	0.00000     	0.00000     
0.00000     	0.00000     	0.00000     
0.00000     	0.00000     	0.00000     
0.00000     	0.00000     	0.00000     
0.00000     	0.00000     	0.00000     
0.00000     	0.00000     	0.00000     
0.00000     	0.00000     	0.00000     
0.00000     	0.00000     	0.00000     
0.00000     	0.00000     	0.00000     
0.00000     	0.00000     	0.00000     
0.00000     	0.00000     	0.00000     
0.00000     	0.00000     	0.00000     
0.00000     	0.00000     	0.00000     
0.00000     	0.00000     	0.00000     
0.00000     	0.00000     	0.00000     
0.00000     	0.00000     	0.00000     
0.00000     	0.00000     	0.00000     
0.00000     	0.00000     	0.00000     
0.00000     	0.00000     	0.00000     
0.00000     	0.00000     	0.00000     
0.00000     	0.00000     	0.00000     
0.00000     	0.00000     	0.00000     
0.00000     	0.00000     	0.00000     
0.00000     	0.00000     	0.00000     
0.00000     	0.00000     	0.00000     
0.00000     	0.00000     	0.00000     
0.00000     	0.00000     	0.00000     
0.00000     	0.00000     	0.00000     
0.00000     	0.00000     	0.00000     
0.00000     	0.00000     	0.00000     
0.00000     	0.00000     	0.00000     
0.00000     	0.00000     	0.00000     
0.00000     	0.00000     	0.00000     
0.00000     	0.00000     	0.00000     
0.00000     	0.00000     	0.00000     
0.00000     	0.00000     	0.00000     
0.00000     	0.00000     	0.00000     
0.00000     	0.00000     	0.00000     
0.00000     	0.00000     	0.00000     
0.00000     	0.00000     	0.00000     
0.00000     	0.00000     	0.00000     
0.00000     	0.00000     	0.00000     
0.00000     	0.00000     	0.00000     
0.00000     	0.00000     	0.00000     
0.00000     	0.00000     	0.00000     
0.00000     	0.00000     	0.00000     
0.00000     	0.00000     	0.00000     
0.00000     	0.00000     	0.00000     
0.00000     	0.00000     	0.00000     
0.00000     	0.00000     	0.00000     
0.00000     	0.00000     	0.00000     
0.00000     	0.00000     	0.00000     
0.00000     	0.00000     	0.00000     
0.00000     	0.00000     	0.00000     
0.00000     	0.00000     	0.00000     
0.00000     	0.00000     	0.00000     
0.00000     	0.00000     	0.00000     
0.00000     	0.00000     	0.00000     
0.00000     	0.00000     	0.00000     
0.00000     	0.00000     	0.00000     
0.00000     	0.00000     	0.00000     
0.00000     	0.00000     	0.00000     
0.00000     	0.00000     	0.00000     
0.00000     	0.00000     	0.00000     
0.00000     	0.00000     	0.00000     
0.00000     	0.00000     	0.00000     
0.00000     	0.00000     	0.00000     
0.00000     	0.00000     	0.00000     
0.00000     	0.00000     	0.00000     
0.00000     	0.00000     	0.00000     
0.00000     	0.00000     	0.00000     
0.00000     	0.00000     	0.00000     
0.00000     	0.00000     	0.00000     
0.00000     	0.00000     	0.00000     
0.00000     	0.00000     	0.00000     
0.00000     	0.00000     	0.00000     
0.00000     	0.00000     	0.00000     
0.00000     	0.00000     	0.00000     
0.00000     	0.00000     	0.00000     
0.00000     	0.00000     	0.00000     
0.00000     	0.00000     	0.00000     
0.00000     	0.00000     	0.00000     
0.00000     	0.00000     	0.00000     
0.00000     	0.00000     	0.00000     
0.00000     	0.00000     	0.00000     
0.00000     	0.00000     	0.00000     
0.00000     	0.00000     	0.00000     
0.00000     	0.00000     	0.00000     
0.00000     	0.00000     	0.00000     
0.00000     	0.00000     	0.00000     
0.00000     	0.00000     	0.00000     
0.00000     	0.00000     	0.00000     
0.00000     	0.00000     	0.00000     
0.00000     	0.00000     	0.00000     
0.00000     	0.00000     	0.00000     
0.00000     	0.00000     	0.00000     
0.00000     	0.00000     	0.00000     
0.00000     	0.00000     	0.00000     
0.00000     	0.00000     	0.00000     
0.00000     	0.00000     	0.00000     
0.00000     	0.00000     	0.00000     
0.00000     	0.00000     	0.00000     
0.00000     	0.00000     	0.00000     
0.00000     	0.00000     	0.00000     
0.00000     	0.00000     	0.00000     
0.00000     	0.00000     	0.00000     
0.00000     	0.00000     	0.00000     
0.00000     	0.00000     	0.00000     
0.00000     	0.00000     	0.00000     
0.00000     	0.00000     	0.00000     
0.00000     	0.00000     	0.00000     
0.00000     	0.00000     	0.00000     
0.00000     	0.00000     	0.00000     
0.00000     	0.00000     	0.00000     
0.00000     	0.00000     	0.00000     
0.00000     	0.00000     	0.00000     
0.00000     	0.00000     	0.00000     
0.00000     	0.00000     	0.00000     
0.00000     	0.00000     	0.00000     
0.00000     	0.00000     	0.00000     
0.00000     	0.00000     	0.00000     
0.00000     	0.00000     	0.00000     
0.00000     	0.00000     	0.00000     
0.00000     	0.00000     	0.00000     
0.00000     	0.00000     	0.00000     
0.00000     	0.00000     	0.00000     
0.00000     	0.00000     	0.00000     
0.00000     	0.00000     	0.00000     
0.00000     	0.00000     	0.00000     
0.00000     	0.00000     	0.00000     
0.00000     	0.00000     	0.00000     
0.00000     	0.00000     	0.00000     
0.00000     	0.00000     	0.00000     
0.00000     	0.00000     	0.00000     
0.00000     	0.00000     	0.00000     
0.00000     	0.00000     	0.00000     
0.00000     	0.00000     	0.00000     
0.00000     	0.00000     	0.00000     
0.00000     	0.00000     	0.00000     
0.00000     	0.00000     	0.00000     
0.00000     	0.00000     	0.00000     
0.00000     	0.00000     	0.00000     
0.00000     	0.00000     	0.00000     
0.00000     	0.00000     	0.00000     
0.00000     	0.00000     	0.00000     
0.00000     	0.00000     	0.00000     
0.00000     	0.00000     	0.00000     
0.00000     	0.00000     	0.00000     
0.00000     	0.00000     	0.00000     
0.00000     	0.00000     	0.00000     
0.00000     	0.00000     	0.00000     
0.00000     	0.00000     	0.00000     
0.00000     	0.00000     	0.00000     
0.00000     	0.00000     	0.00000     
0.00000     	0.00000     	0.00000     
0.00000     	0.00000     	0.00000     
0.00000     	0.00000     	0.00000     
0.00000     	0.00000     	0.00000     
0.00000     	0.00000     	0.00000     
0.00000     	0.00000     	0.00000     
0.00000     	0.00000     	0.00000     
0.00000     	0.00000     	0.00000     
0.00000     	0.00000     	0.00000     
0.00000     	0.00000     	0.00000     
0.00000     	0.00000     	0.00000     
0.00000     	0.00000     	0.00000     
0.00000     	0.00000     	0.00000     
0.00000     	0.00000     	0.00000     
0.00000     	0.00000     	0.00000     
0.00000     	0.00000     	0.00000     
0.00000     	0.00000     	0.00000     
0.00000     	0.00000     	0.00000     
0.00000     	0.00000     	0.00000     
0.00000     	0.00000     	0.00000     
0.00000     	0.00000     	0.00000     
0.00000     	0.00000     	0.00000     
0.00000     	0.00000     	0.00000     
0.00000     	0.00000     	0.00000     
0.00000     	0.00000     	0.00000     
0.00000     	0.00000     	0.00000     
0.00000     	0.00000     	0.00000     
0.00000     	0.00000     	0.00000     
0.00000     	0.00000     	0.00000     
0.00000     	0.00000     	0.00000     
0.00000     	0.00000     	0.00000     
0.00000     	0.00000     	0.00000     
0.00000     	0.00000     	0.00000     
0.00000     	0.00000     	0.00000     
0.00000     	0.00000     	0.00000     
0.00000     	0.00000     	0.00000     
0.00000     	0.00000     	0.00000     
0.00000     	0.00000     	0.00000     
0.00000     	0.00000     	0.00000     
0.00000     	0.00000     	0.00000     
0.00000     	0.00000     	0.00000     
0.00000     	0.00000     	0.00000     
0.00000     	0.00000     	0.00000     
0.00000     	0.00000     	0.00000     
0.00000     	0.00000     	0.00000     
0.00000     	0.00000     	0.00000     
0.00000     	0.00000     	0.00000     
0.00000     	0.00000     	0.00000     
0.00000     	0.00000     	0.00000     
0.00000     	0.00000     	0.00000     
0.00000     	0.00000     	0.00000     
0.00000     	0.00000     	0.00000     
0.00000     	0.00000     	0.00000     
0.00000     	0.00000     	0.00000     
0.00000     	0.00000     	0.00000     
0.00000     	0.00000     	0.00000     
0.00000     	0.00000     	0.00000     
0.00000     	0.00000     	0.00000     
0.00000     	0.00000     	0.00000     
0.00000     	0.00000     	0.00000     
0.00000     	0.00000     	0.00000     
0.00000     	0.00000     	0.00000     
0.00000     	0.00000     	0.00000     
0.00000     	0.00000     	0.00000     
0.00000     	0.00000     	0.00000     
0.00000     	0.00000     	0.00000     
0.00000     	0.00000     	0.00000     
0.00000     	0.00000     	0.00000     
0.00000     	0.00000     	0.00000     
0.00000     	0.00000     	0.00000     
0.00000     	0.00000     	0.00000     
0.00000     	0.00000     	0.00000     
0.00000     	0.00000     	0.00000     
0.00000     	0.00000     	0.00000     
0.00000     	0.00000     	0.00000     
0.00000     	0.00000     	0.00000     
0.00000     	0.00000     	0.00000     
0.00000     	0.00000     	0.00000     
0.00000     	0.00000     	0.00000     
0.00000     	0.00000     	0.00000     
0.00000     	0.00000     	0.00000     
0.00000     	0.00000     	0.00000     
0.00000     	0.00000     	0.00000     
0.00000     	0.00000     	0.00000     
0.00000     	0.00000     	0.00000     
0.00000     	0.00000     	0.00000     
0.00000     	0.00000     	0.00000     
0.00000     	0.00000     	0.00000     
0.00000     	0.00000     	0.00000     
0.00000     	0.00000     	0.00000     
0.00000     	0.00000     	0.00000     
0.00000     	0.00000     	0.00000     
0.00000     	0.00000     	0.00000     
0.00000     	0.00000     	0.00000     
0.00000     	0.00000     	0.00000     
0.00000     	0.00000     	0.00000     
0.00000     	0.00000     	0.00000     
0.00000     	0.00000     	0.00000     
0.00000     	0.00000     	0.00000     
0.00000     	0.00000     	0.00000     
0.00000     	0.00000     	0.00000     
0.00000     	0.00000     	0.00000     
0.00000     	0.00000     	0.00000     
0.00000     	0.00000     	0.00000     
0.00000     	0.00000     	0.00000     
0.00000     	0.00000     	0.00000     
0.00000     	0.00000     	0.00000     
0.00000     	0.00000     	0.00000     
0.00000     	0.00000     	0.00000     
0.00000     	0.00000     	0.00000     
0.00000     	0.00000     	0.00000     
0.00000     	0.00000     	0.00000     
0.00000     	0.00000     	0.00000     
0.00000     	0.00000     	0.00000     
0.00000     	0.00000     	0.00000     
0.00000     	0.00000     	0.00000     
0.00000     	0.00000     	0.00000     
0.00000     	0.00000     	0.00000     
0.00000     	0.00000     	0.00000     
0.00000     	0.00000     	0.00000     
0.00000     	0.00000     	0.00000     
0.00000     	0.00000     	0.00000     
0.00000     	0.00000     	0.00000     
0.00000     	0.00000     	0.00000     
0.00000     	0.00000     	0.00000     
0.00000     	0.00000     	0.00000     
0.00000     	0.00000     	0.00000     
0.00000     	0.00000     	0.00000     
0.00000     	0.00000     	0.00000     
0.00000     	0.00000     	0.00000     
0.00000     	0.00000     	0.00000     
0.00000     	0.00000     	0.00000     
0.00000     	0.00000     	0.00000     
0.00000     	0.00000     	0.00000     
0.00000     	0.00000     	0.00000     
0.00000     	0.00000     	0.00000     
0.00000     	0.00000     	0.00000     
0.00000     	0.00000     	0.00000     
0.00000     	0.00000     	0.00000     
0.00000     	0.00000     	0.00000     
0.00000     	0.00000     	0.00000     
0.00000     	0.00000     	0.00000     
0.00000     	0.00000     	0.00000     
0.00000     	0.00000     	0.00000     
0.00000     	0.00000     	0.00000     
0.00000     	0.00000     	0.00000     
0.00000     	0.00000     	0.00000     
0.00000     	0.00000     	0.00000     
0.00000     	0.00000     	0.00000     
0.00000     	0.00000     	0.00000     
0.00000     	0.00000     	0.00000     
0.00000     	0.00000     	0.00000     
0.00000     	0.00000     	0.00000     
0.00000     	0.00000     	0.00000     
0.00000     	0.00000     	0.00000     
0.00000     	0.00000     	0.00000     
0.00000     	0.00000     	0.00000     
0.00000     	0.00000     	0.00000     
0.00000     	0.00000     	0.00000     
0.00000     	0.00000     	0.00000     
0.00000     	0.00000     	0.00000     
0.00000     	0.00000     	0.00000     
0.00000     	0.00000     	0.00000     
0.00000     	0.00000     	0.00000     
0.00000     	0.00000     	0.00000     
0.00000     	0.00000     	0.00000     
0.00000     	0.00000     	0.00000     
0.00000     	0.00000     	0.00000     
0.00000     	0.00000     	0.00000     
0.00000     	0.00000     	0.00000     
0.00000     	0.00000     	0.00000     
0.00000     	0.00000     	0.00000     
0.00000     	0.00000     	0.00000     
0.00000     	0.00000     	0.00000     
0.00000     	0.00000     	0.00000     
0.00000     	0.00000     	0.00000     
0.00000     	0.00000     	0.00000     
0.00000     	0.00000     	0.00000     
0.00000     	0.00000     	0.00000     
0.00000     	0.00000     	0.00000     
0.00000     	0.00000     	0.00000     
0.00000     	0.00000     	0.00000     
0.00000     	0.00000     	0.00000     
0.00000     	0.00000     	0.00000     
0.00000     	0.00000     	0.00000     
0.00000     	0.00000     	0.00000     
0.00000     	0.00000     	0.00000     
0.00000     	0.00000     	0.00000     
0.00000     	0.00000     	0.00000     
0.00000     	0.00000     	0.00000     
0.00000     	0.00000     	0.00000     
0.00000     	0.00000     	0.00000     
0.00000     	0.00000     	0.00000     
0.00000     	0.00000     	0.00000     
0.00000     	0.00000     	0.00000     
0.00000     	0.00000     	0.00000     
0.00000     	0.00000     	0.00000     
0.00000     	0.00000     	0.00000     
0.00000     	0.00000     	0.00000     
0.00000     	0.00000     	0.00000     
0.00000     	0.00000     	0.00000     
0.00000     	0.00000     	0.00000     
0.00000     	0.00000     	0.00000     
0.00000     	0.00000     	0.00000     
0.00000     	0.00000     	0.00000     
0.00000     	0.00000     	0.00000     
0.00000     	0.00000     	0.00000     
0.00000     	0.00000     	0.00000     
0.00000     	0.00000     	0.00000     
0.00000     	0.00000     	0.00000     
0.00000     	0.00000     	0.00000     
0.00000     	0.00000     	0.00000     
0.00000     	0.00000     	0.00000     
0.00000     	0.00000     	0.00000     
0.00000     	0.00000     	0.00000     
0.00000     	0.00000     	0.00000     
0.00000     	0.00000     	0.00000     
0.00000     	0.00000     	0.00000     
0.00000     	0.00000     	0.00000     
0.00000     	0.00000     	0.00000     
0.00000     	0.00000     	0.00000     
0.00000     	0.00000     	0.00000     
0.00000     	0.00000     	0.00000     
0.00000     	0.00000     	0.00000     
0.00000     	0.00000     	0.00000     
0.00000     	0.00000     	0.00000     
0.00000     	0.00000     	0.00000     
0.00000     	0.00000     	0.00000     
0.00000     	0.00000     	0.00000     
0.00000     	0.00000     	0.00000     
0.00000     	0.00000     	0.00000     
0.00000     	0.00000     	0.00000     
0.00000     	0.00000     	0.00000     
0.00000     	0.00000     	0.00000     
0.00000     	0.00000     	0.00000     
0.00000     	0.00000     	0.00000     
0.00000     	0.00000     	0.00000     
0.00000     	0.00000     	0.00000     
0.00000     	0.00000     	0.00000     
0.00000     	0.00000     	0.00000     
0.00000     	0.00000     	0.00000     
0.00000     	0.00000     	0.00000     
0.00000     	0.00000     	0.00000     
0.00000     	0.00000     	0.00000     
0.00000     	0.00000     	0.00000     
0.00000     	0.00000     	0.00000     
0.00000     	0.00000     	0.00000     
0.00000     	0.00000     	0.00000     
0.00000     	0.00000     	0.00000     
0.00000     	0.00000     	0.00000     
0.00000     	0.00000     	0.00000     
0.00000     	0.00000     	0.00000     
0.00000     	0.00000     	0.00000     
0.00000     	0.00000     	0.00000     
0.00000     	0.00000     	0.00000     
0.00000     	0.00000     	0.00000     
0.00000     	0.00000     	0.00000     
0.00000     	0.00000     	0.00000     
0.00000     	0.00000     	0.00000     
0.00000     	0.00000     	0.00000     
0.00000     	0.00000     	0.00000     
0.00000     	0.00000     	0.00000     
0.00000     	0.00000     	0.00000     
0.00000     	0.00000     	0.00000     
0.00000     	0.00000     	0.00000     
0.00000     	0.00000     	0.00000     
0.00000     	0.00000     	0.00000     
0.00000     	0.00000     	0.00000     
0.00000     	0.00000     	0.00000     
0.00000     	0.00000     	0.00000     
0.00000     	0.00000     	0.00000     
0.00000     	0.00000     	0.00000     
0.00000     	0.00000     	0.00000     
0.00000     	0.00000     	0.00000     
0.00000     	0.00000     	0.00000     
0.00000     	0.00000     	0.00000     
0.00000     	0.00000     	0.00000     
0.00000     	0.00000     	0.00000     
0.00000     	0.00000     	0.00000     
0.00000     	0.00000     	0.00000     
0.00000     	0.00000     	0.00000     
0.00000     	0.00000     	0.00000     
0.00000     	0.00000     	0.00000     
0.00000     	0.00000     	0.00000     
0.00000     	0.00000     	0.00000     
0.00000     	0.00000     	0.00000     
0.00000     	0.00000     	0.00000     
0.00000     	0.00000     	0.00000     
0.00000     	0.00000     	0.00000     
0.00000     	0.00000     	0.00000     
0.00000     	0.00000     	0.00000     
0.00000     	0.00000     	0.00000     
0.00000     	0.00000     	0.00000     
0.00000     	0.00000     	0.00000     
0.00000     	0.00000     	0.00000     
0.00000     	0.00000     	0.00000     
0.00000     	0.00000     	0.00000     
0.00000     	0.00000     	0.00000     
0.00000     	0.00000     	0.00000     
0.00000     	0.00000     	0.00000     
0.00000     	0.00000     	0.00000     
0.00000     	0.00000     	0.00000     
0.00000     	0.00000     	0.00000     
0.00000     	0.00000     	0.00000     
0.00000     	0.00000     	0.00000     
0.00000     	0.00000     	0.00000     
0.00000     	0.00000     	0.00000     
0.00000     	0.00000     	0.00000     
0.00000     	0.00000     	0.00000     
0.00000     	0.00000     	0.00000     
0.00000     	0.00000     	0.00000     
0.00000     	0.00000     	0.00000     
0.00000     	0.00000     	0.00000     
0.00000     	0.00000     	0.00000     
0.00000     	0.00000     	0.00000     
0.00000     	0.00000     	0.00000     
0.00000     	0.00000     	0.00000     
0.00000     	0.00000     	0.00000     
0.00000     	0.00000     	0.00000     
0.00000     	0.00000     	0.00000     
0.00000     	0.00000     	0.00000     
0.00000     	0.00000     	0.00000     
0.00000     	0.00000     	0.00000     
0.00000     	0.00000     	0.00000     
0.00000     	0.00000     	0.00000     
0.00000     	0.00000     	0.00000     
0.00000     	0.00000     	0.00000     
0.00000     	0.00000     	0.00000     
0.00000     	0.00000     	0.00000     
0.00000     	0.00000     	0.00000     
0.00000     	0.00000     	0.00000     
0.00000     	0.00000     	0.00000     
0.00000     	0.00000     	0.00000     
0.00000     	0.00000     	0.00000     
0.00000     	0.00000     	0.00000     
0.00000     	0.00000     	0.00000     
0.00000     	0.00000     	0.00000     
0.00000     	0.00000     	0.00000     
0.00000     	0.00000     	0.00000     
0.00000     	0.00000     	0.00000     
0.00000     	0.00000     	0.00000     
0.00000     	0.00000     	0.00000     
0.00000     	0.00000     	0.00000     
0.00000     	0.00000     	0.00000     
0.00000     	0.00000     	0.00000     
0.00000     	0.00000     	0.00000     
0.00000     	0.00000     	0.00000     
0.00000     	0.00000     	0.00000     
0.00000     	0.00000     	0.00000     
0.00000     	0.00000     	0.00000     
0.00000     	0.00000     	0.00000     
0.00000     	0.00000     	0.00000     
0.00000     	0.00000     	0.00000     
0.00000     	0.00000     	0.00000     
0.00000     	0.00000     	0.00000     
0.00000     	0.00000     	0.00000     
0.00000     	0.00000     	0.00000     
0.00000     	0.00000     	0.00000     
0.00000     	0.00000     	0.00000     
0.00000     	0.00000     	0.00000     
0.00000     	0.00000     	0.00000     
0.00000     	0.00000     	0.00000     
0.00000     	0.00000     	0.00000     
0.00000     	0.00000     	0.00000     
0.00000     	0.00000     	0.00000     
0.00000     	0.00000     	0.00000     
0.00000     	0.00000     	0.00000     
0.00000     	0.00000     	0.00000     
0.00000     	0.00000     	0.00000     
0.00000     	0.00000     	0.00000     
0.00000     	0.00000     	0.00000     
0.00000     	0.00000     	0.00000     
0.00000     	0.00000     	0.00000     
0.00000     	0.00000     	0.00000     
0.00000     	0.00000     	0.00000     
0.00000     	0.00000     	0.00000     
0.00000     	0.00000     	0.00000     
0.00000     	0.00000     	0.00000     
0.00000     	0.00000     	0.00000     
0.00000     	0.00000     	0.00000     
0.00000     	0.00000     	0.00000     
0.00000     	0.00000     	0.00000     
0.00000     	0.00000     	0.00000     
0.00000     	0.00000     	0.00000     
0.00000     	0.00000     	0.00000     
0.00000     	0.00000     	0.00000     
0.00000     	0.00000     	0.00000     
0.00000     	0.00000     	0.00000     
0.00000     	0.00000     	0.00000     
0.00000     	0.00000     	0.00000     
0.00000     	0.00000     	0.00000     
0.00000     	0.00000     	0.00000     
0.00000     	0.00000     	0.00000     
0.00000     	0.00000     	0.00000     
0.00000     	0.00000     	0.00000     
0.00000     	0.00000     	0.00000     
0.00000     	0.00000     	0.00000     
0.00000     	0.00000     	0.00000     
0.00000     	0.00000     	0.00000     
0.00000     	0.00000     	0.00000     
0.00000     	0.00000     	0.00000     
0.00000     	0.00000     	0.00000     
0.00000     	0.00000     	0.00000     
0.00000     	0.00000     	0.00000     
0.00000     	0.00000     	0.00000     
0.00000     	0.00000     	0.00000     
0.00000     	0.00000     	0.00000     
0.00000     	0.00000     	0.00000     
0.00000     	0.00000     	0.00000     
0.00000     	0.00000     	0.00000     
0.00000     	0.00000     	0.00000     
0.00000     	0.00000     	0.00000     
0.00000     	0.00000     	0.00000     
0.00000     	0.00000     	0.00000     
0.00000     	0.00000     	0.00000     
0.00000     	0.00000     	0.00000     
0.00000     	0.00000     	0.00000     
0.00000     	0.00000     	0.00000     
0.00000     	0.00000     	0.00000     
0.00000     	0.00000     	0.00000     
0.00000     	0.00000     	0.00000     
0.00000     	0.00000     	0.00000     
0.00000     	0.00000     	0.00000     
0.00000     	0.00000     	0.00000     
0.00000     	0.00000     	0.00000     
0.00000     	0.00000     	0.00000     
0.00000     	0.00000     	0.00000     
0.00000     	0.00000     	0.00000     
0.00000     	0.00000     	0.00000     
0.00000     	0.00000     	0.00000     
0.00000     	0.00000     	0.00000     
0.00000     	0.00000     	0.00000     
0.00000     	0.00000     	0.00000     
0.00000     	0.00000     	0.00000     
0.00000     	0.00000     	0.00000     
0.00000     	0.00000     	0.00000     
0.00000     	0.00000     	0.00000     
0.00000     	0.00000     	0.00000     
0.00000     	0.00000     	0.00000     
0.00000     	0.00000     	0.00000     
0.00000     	0.00000     	0.00000     
0.00000     	0.00000     	0.00000     
0.00000     	0.00000     	0.00000     
0.00000     	0.00000     	0.00000     
0.00000     	0.00000     	0.00000     
0.00000     	0.00000     	0.00000     
0.00000     	0.00000     	0.00000     
0.00000     	0.00000     	0.00000     
0.00000     	0.00000     	0.00000     
0.00000     	0.00000     	0.00000     
0.00000     	0.00000     	0.00000     
0.00000     	0.00000     	0.00000     
0.00000     	0.00000     	0.00000     
0.00000     	0.00000     	0.00000     
0.00000     	0.00000     	0.00000     
0.00000     	0.00000     	0.00000     
0.00000     	0.00000     	0.00000     
0.00000     	0.00000     	0.00000     
0.00000     	0.00000     	0.00000     
0.00000     	0.00000     	0.00000     
0.00000     	0.00000     	0.00000     
0.00000     	0.00000     	0.00000     
0.00000     	0.00000     	0.00000     
0.00000     	0.00000     	0.00000     
0.00000     	0.00000     	0.00000     
0.00000     	0.00000     	0.00000     
0.00000     	0.00000     	0.00000     
0.00000     	0.00000     	0.00000     
0.00000     	0.00000     	0.00000     
0.00000     	0.00000     	0.00000     
0.00000     	0.00000     	0.00000     
0.00000     	0.00000     	0.00000     
0.00000     	0.00000     	0.00000     
0.00000     	0.00000     	0.00000     
0.00000     	0.00000     	0.00000     
0.00000     	0.00000     	0.00000     
0.00000     	0.00000     	0.00000     
0.00000     	0.00000     	0.00000     
0.00000     	0.00000     	0.00000     
0.00000     	0.00000     	0.00000     
0.00000     	0.00000     	0.00000     
0.00000     	0.00000     	0.00000     
0.00000     	0.00000     	0.00000     
0.00000     	0.00000     	0.00000     
0.00000     	0.00000     	0.00000     
0.00000     	0.00000     	0.00000     
0.00000     	0.00000     	0.00000     
0.00000     	0.00000     	0.00000     
0.00000     	0.00000     	0.00000     
0.00000     	0.00000     	0.00000     
0.00000     	0.00000     	0.00000     
0.00000     	0.00000     	0.00000     
0.00000     	0.00000     	0.00000     
0.00000     	0.00000     	0.00000     
0.00000     	0.00000     	0.00000     
0.00000     	0.00000     	0.00000     
0.00000     	0.00000     	0.00000     
0.00000     	0.00000     	0.00000     
0.00000     	0.00000     	0.00000     
0.00000     	0.00000     	0.00000     
0.00000     	0.00000     	0.00000     
0.00000     	0.00000     	0.00000     
0.00000     	0.00000     	0.00000     
0.00000     	0.00000     	0.00000     
0.00000     	0.00000     	0.00000     
0.00000     	0.00000     	0.00000     
0.00000     	0.00000     	0.00000     
0.00000     	0.00000     	0.00000     
0.00000     	0.00000     	0.00000     
0.00000     	0.00000     	0.00000     
0.00000     	0.00000     	0.00000     
0.00000     	0.00000     	0.00000     
0.00000     	0.00000     	0.00000     
0.00000     	0.00000     	0.00000     
0.00000     	0.00000     	0.00000     
0.00000     	0.00000     	0.00000     
0.00000     	0.00000     	0.00000     
0.00000     	0.00000     	0.00000     
0.00000     	0.00000     	0.00000     
0.00000     	0.00000     	0.00000     
0.00000     	0.00000     	0.00000     
0.00000     	0.00000     	0.00000     
0.00000     	0.00000     	0.00000     
0.00000     	0.00000     	0.00000     
0.00000     	0.00000     	0.00000     
0.00000     	0.00000     	0.00000     
0.00000     	0.00000     	0.00000     
0.00000     	0.00000     	0.00000     
0.00000     	0.00000     	0.00000     
0.00000     	0.00000     	0.00000     
0.00000     	0.00000     	0.00000     
0.00000     	0.00000     	0.00000     
0.00000     	0.00000     	0.00000     
0.00000     	0.00000     	0.00000     
0.00000     	0.00000     	0.00000     
0.00000     	0.00000     	0.00000     
0.00000     	0.00000     	0.00000     
0.00000     	0.00000     	0.00000     
0.00000     	0.00000     	0.00000     
0.00000     	0.00000     	0.00000     
0.00000     	0.00000     	0.00000     
0.00000     	0.00000     	0.00000     
0.00000     	0.00000     	0.00000     
0.00000     	0.00000     	0.00000     
0.00000     	0.00000     	0.00000     
0.00000     	0.00000     	0.00000     
0.00000     	0.00000     	0.00000     
0.00000     	0.00000     	0.00000     
0.00000     	0.00000     	0.00000     
0.00000     	0.00000     	0.00000     
0.00000     	0.00000     	0.00000     
0.00000     	0.00000     	0.00000     
0.00000     	0.00000     	0.00000     
0.00000     	0.00000     	0.00000     
0.00000     	0.00000     	0.00000     
0.00000     	0.00000     	0.00000     
0.00000     	0.00000     	0.00000     
0.00000     	0.00000     	0.00000     
0.00000     	0.00000     	0.00000     
0.00000     	0.00000     	0.00000     
0.00000     	0.00000     	0.00000     
0.00000     	0.00000     	0.00000     
0.00000     	0.00000     	0.00000     
0.00000     	0.00000     	0.00000     
0.00000     	0.00000     	0.00000     
0.00000     	0.00000     	0.00000     
0.00000     	0.00000     	0.00000     
0.00000     	0.00000     	0.00000     
0.00000     	0.00000     	0.00000     
0.00000     	0.00000     	0.00000     
0.00000     	0.00000     	0.00000     
0.00000     	0.00000     	0.00000     
0.00000     	0.00000     	0.00000     
0.00000     	0.00000     	0.00000     
0.00000     	0.00000     	0.00000     
0.00000     	0.00000     	0.00000     
0.00000     	0.00000     	0.00000     
0.00000     	0.00000     	0.00000     
0.00000     	0.00000     	0.00000     
0.00000     	0.00000     	0.00000     
0.00000     	0.00000     	0.00000     
0.00000     	0.00000     	0.00000     
0.00000     	0.00000     	0.00000     
0.00000     	0.00000     	0.00000     
0.00000     	0.00000     	0.00000     
0.00000     	0.00000     	0.00000     
0.00000     	0.00000     	0.00000     
0.00000     	0.00000     	0.00000     
0.00000     	0.00000     	0.00000     
0.00000     	0.00000     	0.00000     
0.00000     	0.00000     	0.00000     
0.00000     	0.00000     	0.00000     
0.00000     	0.00000     	0.00000     
0.00000     	0.00000     	0.00000     
0.00000     	0.00000     	0.00000     
0.00000     	0.00000     	0.00000     
0.00000     	0.00000     	0.00000     
0.00000     	0.00000     	0.00000     
0.00000     	0.00000     	0.00000     
0.00000     	0.00000     	0.00000     
0.00000     	0.00000     	0.00000     
0.00000     	0.00000     	0.00000     
0.00000     	0.00000     	0.00000     
0.00000     	0.00000     	0.00000     
0.00000     	0.00000     	0.00000     
0.00000     	0.00000     	0.00000     
0.00000     	0.00000     	0.00000     
0.00000     	0.00000     	0.00000     
0.00000     	0.00000     	0.00000     
0.00000     	0.00000     	0.00000     
0.00000     	0.00000     	0.00000     
0.00000     	0.00000     	0.00000     
0.00000     	0.00000     	0.00000     
0.00000     	0.00000     	0.00000     
0.00000     	0.00000     	0.00000     
0.00000     	0.00000     	0.00000     
0.00000     	0.00000     	0.00000     
0.00000     	0.00000     	0.00000     
0.00000     	0.00000     	0.00000     
0.00000     	0.00000     	0.00000     
0.00000     	0.00000     	0.00000     
0.00000     	0.00000     	0.00000     
0.00000     	0.00000     	0.00000     
0.00000     	0.00000     	0.00000     
0.00000     	0.00000     	0.00000     
0.00000     	0.00000     	0.00000     
0.00000     	0.00000     	0.00000     
0.00000     	0.00000     	0.00000     
0.00000     	0.00000     	0.00000     
0.00000     	0.00000     	0.00000     
0.00000     	0.00000     	0.00000     
0.00000     	0.00000     	0.00000     
0.00000     	0.00000     	0.00000     
0.00000     	0.00000     	0.00000     
0.00000     	0.00000     	0.00000     
0.00000     	0.00000     	0.00000     
0.00000     	0.00000     	0.00000     
0.00000     	0.00000     	0.00000     
0.00000     	0.00000     	0.00000     
0.00000     	0.00000     	0.00000     
0.00000     	0.00000     	0.00000     
0.00000     	0.00000     	0.00000     
0.00000     	0.00000     	0.00000     
0.00000     	0.00000     	0.00000     
0.00000     	0.00000     	0.00000     
0.00000     	0.00000     	0.00000     
0.00000     	0.00000     	0.00000     
0.00000     	0.00000     	0.00000     
0.00000     	0.00000     	0.00000     
0.00000     	0.00000     	0.00000     
0.00000     	0.00000     	0.00000     
0.00000     	0.00000     	0.00000     
0.00000     	0.00000     	0.00000     
0.00000     	0.00000     	0.00000     
0.00000     	0.00000     	0.00000     
0.00000     	0.00000     	0.00000     
0.00000     	0.00000     	0.00000     
0.00000     	0.00000     	0.00000     
0.00000     	0.00000     	0.00000     
0.00000     	0.00000     	0.00000     
0.00000     	0.00000     	0.00000     
0.00000     	0.00000     	0.00000     
0.00000     	0.00000     	0.00000     
0.00000     	0.00000     	0.00000     
0.00000     	0.00000     	0.00000     
0.00000     	0.00000     	0.00000     
0.00000     	0.00000     	0.00000     
0.00000     	0.00000     	0.00000     
0.00000     	0.00000     	0.00000     
0.00000     	0.00000     	0.00000     
0.00000     	0.00000     	0.00000     
0.00000     	0.00000     	0.00000     
0.00000     	0.00000     	0.00000     
0.00000     	0.00000     	0.00000     
0.00000     	0.00000     	0.00000     
0.00000     	0.00000     	0.00000     
0.00000     	0.00000     	0.00000     
0.00000     	0.00000     	0.00000     
0.00000     	0.00000     	0.00000     
0.00000     	0.00000     	0.00000     
0.00000     	0.00000     	0.00000     
0.00000     	0.00000     	0.00000     
0.00000     	0.00000     	0.00000     
0.00000     	0.00000     	0.00000     
0.00000     	0.00000     	0.00000     
0.00000     	0.00000     	0.00000     
0.00000     	0.00000     	0.00000     
0.00000     	0.00000     	0.00000     
0.00000     	0.00000     	0.00000     
0.00000     	0.00000     	0.00000     
0.00000     	0.00000     	0.00000     
0.00000     	0.00000     	0.00000     
0.00000     	0.00000     	0.00000     
0.00000     	0.00000     	0.00000     
0.00000     	0.00000     	0.00000     
0.00000     	0.00000     	0.00000     
0.00000     	0.00000     	0.00000     
0.00000     	0.00000     	0.00000     
0.00000     	0.00000     	0.00000     
0.00000     	0.00000     	0.00000     
0.00000     	0.00000     	0.00000     
0.00000     	0.00000     	0.00000     
0.00000     	0.00000     	0.00000     
0.00000     	0.00000     	0.00000     
0.00000     	0.00000     	0.00000     
0.00000     	0.00000     	0.00000     
0.00000     	0.00000     	0.00000     
0.00000     	0.00000     	0.00000     
0.00000     	0.00000     	0.00000     
0.00000     	0.00000     	0.00000     
0.00000     	0.00000     	0.00000     
0.00000     	0.00000     	0.00000     
0.00000     	0.00000     	0.00000     
0.00000     	0.00000     	0.00000     
0.00000     	0.00000     	0.00000     
0.00000     	0.00000     	0.00000     
0.00000     	0.00000     	0.00000     
0.00000     	0.00000     	0.00000     
0.00000     	0.00000     	0.00000     
0.00000     	0.00000     	0.00000     
0.00000     	0.00000     	0.00000     
0.00000     	0.00000     	0.00000     
0.00000     	0.00000     	0.00000     
0.00000     	0.00000     	0.00000     
0.00000     	0.00000     	0.00000     
0.00000     	0.00000     	0.00000     
0.00000     	0.00000     	0.00000     
0.00000     	0.00000     	0.00000     
0.00000     	0.00000     	0.00000     
0.00000     	0.00000     	0.00000     
0.00000     	0.00000     	0.00000     
0.00000     	0.00000     	0.00000     
0.00000     	0.00000     	0.00000     
0.00000     	0.00000     	0.00000     
0.00000     	0.00000     	0.00000     
0.00000     	0.00000     	0.00000     
0.00000     	0.00000     	0.00000     
0.00000     	0.00000     	0.00000     
0.00000     	0.00000     	0.00000     
0.00000     	0.00000     	0.00000     
0.00000     	0.00000     	0.00000     
0.00000     	0.00000     	0.00000     
0.00000     	0.00000     	0.00000     
0.00000     	0.00000     	0.00000     
0.00000     	0.00000     	0.00000     
0.00000     	0.00000     	0.00000     
0.00000     	0.00000     	0.00000     
0.00000     	0.00000     	0.00000     
0.00000     	0.00000     	0.00000     
0.00000     	0.00000     	0.00000     
0.00000     	0.00000     	0.00000     
0.00000     	0.00000     	0.00000     
0.00000     	0.00000     	0.00000     
0.00000     	0.00000     	0.00000     
0.00000     	0.00000     	0.00000     
0.00000     	0.00000     	0.00000     
0.00000     	0.00000     	0.00000     
0.00000     	0.00000     	0.00000     
0.00000     	0.00000     	0.00000     
0.00000     	0.00000     	0.00000     
0.00000     	0.00000     	0.00000     
0.00000     	0.00000     	0.00000     
0.00000     	0.00000     	0.00000     
0.00000     	0.00000     	0.00000     
0.00000     	0.00000     	0.00000     
0.00000     	0.00000     	0.00000     
0.00000     	0.00000     	0.00000     
0.00000     	0.00000     	0.00000     
0.00000     	0.00000     	0.00000     
0.00000     	0.00000     	0.00000     
0.00000     	0.00000     	0.00000     
0.00000     	0.00000     	0.00000     
0.00000     	0.00000     	0.00000     
0.00000     	0.00000     	0.00000     
0.00000     	0.00000     	0.00000     
0.00000     	0.00000     	0.00000     
0.00000     	0.00000     	0.00000     
0.00000     	0.00000     	0.00000     
0.00000     	0.00000     	0.00000     
0.00000     	0.00000     	0.00000     
0.00000     	0.00000     	0.00000     
0.00000     	0.00000     	0.00000     
0.00000     	0.00000     	0.00000     
0.00000     	0.00000     	0.00000     
0.00000     	0.00000     	0.00000     
0.00000     	0.00000     	0.00000     
0.00000     	0.00000     	0.00000     
0.00000     	0.00000     	0.00000     
0.00000     	0.00000     	0.00000     
0.00000     	0.00000     	0.00000     
0.00000     	0.00000     	0.00000     
0.00000     	0.00000     	0.00000     
0.00000     	0.00000     	0.00000     
0.00000     	0.00000     	0.00000     
0.00000     	0.00000     	0.00000     
0.00000     	0.00000     	0.00000     
0.00000     	0.00000     	0.00000     
0.00000     	0.00000     	0.00000     
0.00000     	0.00000     	0.00000     
0.00000     	0.00000     	0.00000     
0.00000     	0.00000     	0.00000     
0.00000     	0.00000     	0.00000     
0.00000     	0.00000     	0.00000     
0.00000     	0.00000     	0.00000     
0.00000     	0.00000     	0.00000     
0.00000     	0.00000     	0.00000     
0.00000     	0.00000     	0.00000     
0.00000     	0.00000     	0.00000     
0.00000     	0.00000     	0.00000     
0.00000     	0.00000     	0.00000     
0.00000     	0.00000     	0.00000     
0.00000     	0.00000     	0.00000     
0.00000     	0.00000     	0.00000     
0.00000     	0.00000     	0.00000     
0.00000     	0.00000     	0.00000     
0.00000     	0.00000     	0.00000     
0.00000     	0.00000     	0.00000     
0.00000     	0.00000     	0.00000     
0.00000     	0.00000     	0.00000     
0.00000     	0.00000     	0.00000     
0.00000     	0.00000     	0.00000     
0.00000     	0.00000     	0.00000     
0.00000     	0.00000     	0.00000     
0.00000     	0.00000     	0.00000     
0.00000     	0.00000     	0.00000     
0.00000     	0.00000     	0.00000     
0.00000     	0.00000     	0.00000     
0.00000     	0.00000     	0.00000     
0.00000     	0.00000     	0.00000     
0.00000     	0.00000     	0.00000     
0.00000     	0.00000     	0.00000     
0.00000     	0.00000     	0.00000     
0.00000     	0.00000     	0.00000     
0.00000     	0.00000     	0.00000     
0.00000     	0.00000     	0.00000     
0.00000     	0.00000     	0.00000     
0.00000     	0.00000     	0.00000     
0.00000     	0.00000     	0.00000     
0.00000     	0.00000     	0.00000     
0.00000     	0.00000     	0.00000     
0.00000     	0.00000     	0.00000     
0.00000     	0.00000     	0.00000     
0.00000     	0.00000     	0.00000     
0.00000     	0.00000     	0.00000     
0.00000     	0.00000     	0.00000     
0.00000     	0.00000     	0.00000     
0.00000     	0.00000     	0.00000     
0.00000     	0.00000     	0.00000     
0.00000     	0.00000     	0.00000     
0.00000     	0.00000     	0.00000     
0.00000     	0.00000     	0.00000     
0.00000     	0.00000     	0.00000     
0.00000     	0.00000     	0.00000     
0.00000     	0.00000     	0.00000     
0.00000     	0.00000     	0.00000     
0.00000     	0.00000     	0.00000     
0.00000     	0.00000     	0.00000     
0.00000     	0.00000     	0.00000     
0.00000     	0.00000     	0.00000     
0.00000     	0.00000     	0.00000     
0.00000     	0.00000     	0.00000     
0.00000     	0.00000     	0.00000     
0.00000     	0.00000     	0.00000     
0.00000     	0.00000     	0.00000     
0.00000     	0.00000     	0.00000     
0.00000     	0.00000     	0.00000     
0.00000     	0.00000     	0.00000     
0.00000     	0.00000     	0.00000     
0.00000     	0.00000     	0.00000     
0.00000     	0.00000     	0.00000     
0.00000     	0.00000     	0.00000     
0.00000     	0.00000     	0.00000     
0.00000     	0.00000     	0.00000     
0.00000     	0.00000     	0.00000     
0.00000     	0.00000     	0.00000     
0.00000     	0.00000     	0.00000     
0.00000     	0.00000     	0.00000     
0.00000     	0.00000     	0.00000     
0.00000     	0.00000     	0.00000     
0.00000     	0.00000     	0.00000     
0.00000     	0.00000     	0.00000     
0.00000     	0.00000     	0.00000     
0.00000     	0.00000     	0.00000     
0.00000     	0.00000     	0.00000     
0.00000     	0.00000     	0.00000     
0.00000     	0.00000     	0.00000     
0.00000     	0.00000     	0.00000     
0.00000     	0.00000     	0.00000     
0.00000     	0.00000     	0.00000     
0.00000     	0.00000     	0.00000     
0.00000     	0.00000     	0.00000     
0.00000     	0.00000     	0.00000     
0.00000     	0.00000     	0.00000     
0.00000     	0.00000     	0.00000     
0.00000     	0.00000     	0.00000     
0.00000     	0.00000     	0.00000     
0.00000     	0.00000     	0.00000     
0.00000     	0.00000     	0.00000     
0.00000     	0.00000     	0.00000     
0.00000     	0.00000     	0.00000     
0.00000     	0.00000     	0.00000     
0.00000     	0.00000     	0.00000     
0.00000     	0.00000     	0.00000     
0.00000     	0.00000     	0.00000     
0.00000     	0.00000     	0.00000     
0.00000     	0.00000     	0.00000     
0.00000     	0.00000     	0.00000     
0.00000     	0.00000     	0.00000     
0.00000     	0.00000     	0.00000     
0.00000     	0.00000     	0.00000     
0.00000     	0.00000     	0.00000     
0.00000     	0.00000     	0.00000     
0.00000     	0.00000     	0.00000     
0.00000     	0.00000     	0.00000     
0.00000     	0.00000     	0.00000     
0.00000     	0.00000     	0.00000     
0.00000     	0.00000     	0.00000     
0.00000     	0.00000     	0.00000     
0.00000     	0.00000     	0.00000     
0.00000     	0.00000     	0.00000     
0.00000     	0.00000     	0.00000     
0.00000     	0.00000     	0.00000     
0.00000     	0.00000     	0.00000     
0.00000     	0.00000     	0.00000     
0.00000     	0.00000     	0.00000     
0.00000     	0.00000     	0.00000     
0.00000     	0.00000     	0.00000     
0.00000     	0.00000     	0.00000     
0.00000     	0.00000     	0.00000     
0.00000     	0.00000     	0.00000     
0.00000     	0.00000     	0.00000     
0.00000     	0.00000     	0.00000     
0.00000     	0.00000     	0.00000     
0.00000     	0.00000     	0.00000     
0.00000     	0.00000     	0.00000     
0.00000     	0.00000     	0.00000     
0.00000     	0.00000     	0.00000     
0.00000     	0.00000     	0.00000     
0.00000     	0.00000     	0.00000     
0.00000     	0.00000     	0.00000     
0.00000     	0.00000     	0.00000     
0.00000     	0.00000     	0.00000     
0.00000     	0.00000     	0.00000     
0.00000     	0.00000     	0.00000     
0.00000     	0.00000     	0.00000     
0.00000     	0.00000     	0.00000     
0.00000     	0.00000     	0.00000     
0.00000     	0.00000     	0.00000     
0.00000     	0.00000     	0.00000     
0.00000     	0.00000     	0.00000     
0.00000     	0.00000     	0.00000     
0.00000     	0.00000     	0.00000     
0.00000     	0.00000     	0.00000     
0.00000     	0.00000     	0.00000     
0.00000     	0.00000     	0.00000     
0.00000     	0.00000     	0.00000     
0.00000     	0.00000     	0.00000     
0.00000     	0.00000     	0.00000     
0.00000     	0.00000     	0.00000     
0.00000     	0.00000     	0.00000     
0.00000     	0.00000     	0.00000     
0.00000     	0.00000     	0.00000     
0.00000     	0.00000     	0.00000     
0.00000     	0.00000     	0.00000     
0.00000     	0.00000     	0.00000     
0.00000     	0.00000     	0.00000     
0.00000     	0.00000     	0.00000     
0.00000     	0.00000     	0.00000     
0.00000     	0.00000     	0.00000     
0.00000     	0.00000     	0.00000     
0.00000     	0.00000     	0.00000     
0.00000     	0.00000     	0.00000     
0.00000     	0.00000     	0.00000     
0.00000     	0.00000     	0.00000     
0.00000     	0.00000     	0.00000     
0.00000     	0.00000     	0.00000     
0.00000     	0.00000     	0.00000     
0.00000     	0.00000     	0.00000     
0.00000     	0.00000     	0.00000     
0.00000     	0.00000     	0.00000     
0.00000     	0.00000     	0.00000     
0.00000     	0.00000     	0.00000     
0.00000     	0.00000     	0.00000     
0.00000     	0.00000     	0.00000     
0.00000     	0.00000     	0.00000     
0.00000     	0.00000     	0.00000     
0.00000     	0.00000     	0.00000     
0.00000     	0.00000     	0.00000     
0.00000     	0.00000     	0.00000     
0.00000     	0.00000     	0.00000     
0.00000     	0.00000     	0.00000     
0.00000     	0.00000     	0.00000     
0.00000     	0.00000     	0.00000     
0.00000     	0.00000     	0.00000     
0.00000     	0.00000     	0.00000     
0.00000     	0.00000     	0.00000     
0.00000     	0.00000     	0.00000     
0.00000     	0.00000     	0.00000     
0.00000     	0.00000     	0.00000     
0.00000     	0.00000     	0.00000     
0.00000     	0.00000     	0.00000     
0.00000     	0.00000     	0.00000     
0.00000     	0.00000     	0.00000     
0.00000     	0.00000     	0.00000     
0.00000     	0.00000     	0.00000     
0.00000     	0.00000     	0.00000     
0.00000     	0.00000     	0.00000     
0.00000     	0.00000     	0.00000     
0.00000     	0.00000     	0.00000     
0.00000     	0.00000     	0.00000     
0.00000     	0.00000     	0.00000     
0.00000     	0.00000     	0.00000     
0.00000     	0.00000     	0.00000     
0.00000     	0.00000     	0.00000     
0.00000     	0.00000     	0.00000     
0.00000     	0.00000     	0.00000     
0.00000     	0.00000     	0.00000     
0.00000     	0.00000     	0.00000     
0.00000     	0.00000     	0.00000     
0.00000     	0.00000     	0.00000     
0.00000     	0.00000     	0.00000     
0.00000     	0.00000     	0.00000     
0.00000     	0.00000     	0.00000     
0.00000     	0.00000     	0.00000     
0.00000     	0.00000     	0.00000     
0.00000     	0.00000     	0.00000     
0.00000     	0.00000     	0.00000     
0.00000     	0.00000     	0.00000     
0.00000     	0.00000     	0.00000     
0.00000     	0.00000     	0.00000     
0.00000     	0.00000     	0.00000     
0.00000     	0.00000     	0.00000     
0.00000     	0.00000     	0.00000     
0.00000     	0.00000     	0.00000     
0.00000     	0.00000     	0.00000     
0.00000     	0.00000     	0.00000     
0.00000     	0.00000     	0.00000     
0.00000     	0.00000     	0.00000     
0.00000     	0.00000     	0.00000     
0.00000     	0.00000     	0.00000     
0.00000     	0.00000     	0.00000     
0.00000     	0.00000     	0.00000     
0.00000     	0.00000     	0.00000     
0.00000     	0.00000     	0.00000     
0.00000     	0.00000     	0.00000     
0.00000     	0.00000     	0.00000     
0.00000     	0.00000     	0.00000     
0.00000     	0.00000     	0.00000     
0.00000     	0.00000     	0.00000     
0.00000     	0.00000     	0.00000     
0.00000     	0.00000     	0.00000     
0.00000     	0.00000     	0.00000     
0.00000     	0.00000     	0.00000     
0.00000     	0.00000     	0.00000     
0.00000     	0.00000     	0.00000     
0.00000     	0.00000     	0.00000     
0.00000     	0.00000     	0.00000     
0.00000     	0.00000     	0.00000     
0.00000     	0.00000     	0.00000     
0.00000     	0.00000     	0.00000     
0.00000     	0.00000     	0.00000     
0.00000     	0.00000     	0.00000     
0.00000     	0.00000     	0.00000     
0.00000     	0.00000     	0.00000     
0.00000     	0.00000     	0.00000     
0.00000     	0.00000     	0.00000     
0.00000     	0.00000     	0.00000     
0.00000     	0.00000     	0.00000     
0.00000     	0.00000     	0.00000     
0.00000     	0.00000     	0.00000     
0.00000     	0.00000     	0.00000     
0.00000     	0.00000     	0.00000     
0.00000     	0.00000     	0.00000     
0.00000     	0.00000     	0.00000     
0.00000     	0.00000     	0.00000     
0.00000     	0.00000     	0.00000     
0.00000     	0.00000     	0.00000     
0.00000     	0.00000     	0.00000     
0.00000     	0.00000     	0.00000     
0.00000     	0.00000     	0.00000     
0.00000     	0.00000     	0.00000     
0.00000     	0.00000     	0.00000     
0.00000     	0.00000     	0.00000     
0.00000     	0.00000     	0.00000     
0.00000     	0.00000     	0.00000     
0.00000     	0.00000     	0.00000     
0.00000     	0.00000     	0.00000     
0.00000     	0.00000     	0.00000     
0.00000     	0.00000     	0.00000     
0.00000     	0.00000     	0.00000     
0.00000     	0.00000     	0.00000     
0.00000     	0.00000     	0.00000     
0.00000     	0.00000     	0.00000     
0.00000     	0.00000     	0.00000     
0.00000     	0.00000     	0.00000     
0.00000     	0.00000     	0.00000     
0.00000     	0.00000     	0.00000     
0.00000     	0.00000     	0.00000     
0.00000     	0.00000     	0.00000     
0.00000     	0.00000     	0.00000     
0.00000     	0.00000     	0.00000     
0.00000     	0.00000     	0.00000     
0.00000     	0.00000     	0.00000     
0.00000     	0.00000     	0.00000     
0.00000     	0.00000     	0.00000     
0.00000     	0.00000     	0.00000     
0.00000     	0.00000     	0.00000     
0.00000     	0.00000     	0.00000     
0.00000     	0.00000     	0.00000     
0.00000     	0.00000     	0.00000     
0.00000     	0.00000     	0.00000     
0.00000     	0.00000     	0.00000     
0.00000     	0.00000     	0.00000     
0.00000     	0.00000     	0.00000     
0.00000     	0.00000     	0.00000     
0.00000     	0.00000     	0.00000     
0.00000     	0.00000     	0.00000     
0.00000     	0.00000     	0.00000     
0.00000     	0.00000     	0.00000     
0.00000     	0.00000     	0.00000     
0.00000     	0.00000     	0.00000     
0.00000     	0.00000     	0.00000     
0.00000     	0.00000     	0.00000     
0.00000     	0.00000     	0.00000     
0.00000     	0.00000     	0.00000     
0.00000     	0.00000     	0.00000     
0.00000     	0.00000     	0.00000     
0.00000     	0.00000     	0.00000     
0.00000     	0.00000     	0.00000     
0.00000     	0.00000     	0.00000     
0.00000     	0.00000     	0.00000     
0.00000     	0.00000     	0.00000     
0.00000     	0.00000     	0.00000     
0.00000     	0.00000     	0.00000     
0.00000     	0.00000     	0.00000     
0.00000     	0.00000     	0.00000     
0.00000     	0.00000     	0.00000     
0.00000     	0.00000     	0.00000     
0.00000     	0.00000     	0.00000     
0.00000     	0.00000     	0.00000     
0.00000     	0.00000     	0.00000     
0.00000     	0.00000     	0.00000     
0.00000     	0.00000     	0.00000     
0.00000     	0.00000     	0.00000     
0.00000     	0.00000     	0.00000     
0.00000     	0.00000     	0.00000     
0.00000     	0.00000     	0.00000     
0.00000     	0.00000     	0.00000     
0.00000     	0.00000     	0.00000     
0.00000     	0.00000     	0.00000     
0.00000     	0.00000     	0.00000     
0.00000     	0.00000     	0.00000     
0.00000     	0.00000     	0.00000     
0.00000     	0.00000     	0.00000     
0.00000     	0.00000     	0.00000     
0.00000     	0.00000     	0.00000     
0.00000     	0.00000     	0.00000     
0.00000     	0.00000     	0.00000     
0.00000     	0.00000     	0.00000     
0.00000     	0.00000     	0.00000     
0.00000     	0.00000     	0.00000     
0.00000     	0.00000     	0.00000     
0.00000     	0.00000     	0.00000     
0.00000     	0.00000     	0.00000     
0.00000     	0.00000     	0.00000     
0.00000     	0.00000     	0.00000     
0.00000     	0.00000     	0.00000     
0.00000     	0.00000     	0.00000     
0.00000     	0.00000     	0.00000     
0.00000     	0.00000     	0.00000     
0.00000     	0.00000     	0.00000     
0.00000     	0.00000     	0.00000     
0.00000     	0.00000     	0.00000     
0.00000     	0.00000     	0.00000     
0.00000     	0.00000     	0.00000     
0.00000     	0.00000     	0.00000     
0.00000     	0.00000     	0.00000     
0.00000     	0.00000     	0.00000     
0.00000     	0.00000     	0.00000     
0.00000     	0.00000     	0.00000     
0.00000     	0.00000     	0.00000     
0.00000     	0.00000     	0.00000     
0.00000     	0.00000     	0.00000     
0.00000     	0.00000     	0.00000     
0.00000     	0.00000     	0.00000     
0.00000     	0.00000     	0.00000     
0.00000     	0.00000     	0.00000     
0.00000     	0.00000     	0.00000     
0.00000     	0.00000     	0.00000     
0.00000     	0.00000     	0.00000     
0.00000     	0.00000     	0.00000     
0.00000     	0.00000     	0.00000     
0.00000     	0.00000     	0.00000     
0.00000     	0.00000     	0.00000     
0.00000     	0.00000     	0.00000     
0.00000     	0.00000     	0.00000     
0.00000     	0.00000     	0.00000     
0.00000     	0.00000     	0.00000     
0.00000     	0.00000     	0.00000     
0.00000     	0.00000     	0.00000     
0.00000     	0.00000     	0.00000     
0.00000     	0.00000     	0.00000     
0.00000     	0.00000     	0.00000     
0.00000     	0.00000     	0.00000     
0.00000     	0.00000     	0.00000     
0.00000     	0.00000     	0.00000     
0.00000     	0.00000     	0.00000     
0.00000     	0.00000     	0.00000     
0.00000     	0.00000     	0.00000     
0.00000     	0.00000     	0.00000     
0.00000     	0.00000     	0.00000     
0.00000     	0.00000     	0.00000     
0.00000     	0.00000     	0.00000     
0.00000     	0.00000     	0.00000     
0.00000     	0.00000     	0.00000     
0.00000     	0.00000     	0.00000     
0.00000     	0.00000     	0.00000     
0.00000     	0.00000     	0.00000     
0.00000     	0.00000     	0.00000     
0.00000     	0.00000     	0.00000     
0.00000     	0.00000     	0.00000     
0.00000     	0.00000     	0.00000     
0.00000     	0.00000     	0.00000     
0.00000     	0.00000     	0.00000     
0.00000     	0.00000     	0.00000     
0.00000     	0.00000     	0.00000     
0.00000     	0.00000     	0.00000     
0.00000     	0.00000     	0.00000     
0.00000     	0.00000     	0.00000     
0.00000     	0.00000     	0.00000     
0.00000     	0.00000     	0.00000     
0.00000     	0.00000     	0.00000     
0.00000     	0.00000     	0.00000     
0.00000     	0.00000     	0.00000     
0.00000     	0.00000     	0.00000     
0.00000     	0.00000     	0.00000     
0.00000     	0.00000     	0.00000     
0.00000     	0.00000     	0.00000     
0.00000     	0.00000     	0.00000     
0.00000     	0.00000     	0.00000     
0.00000     	0.00000     	0.00000     
0.00000     	0.00000     	0.00000     
0.00000     	0.00000     	0.00000     
0.00000     	0.00000     	0.00000     
0.00000     	0.00000     	0.00000     
0.00000     	0.00000     	0.00000     
0.00000     	0.00000     	0.00000     
0.00000     	0.00000     	0.00000     
0.00000     	0.00000     	0.00000     
0.00000     	0.00000     	0.00000     
0.00000     	0.00000     	0.00000     
0.00000     	0.00000     	0.00000     
0.00000     	0.00000     	0.00000     
0.00000     	0.00000     	0.00000     
0.00000     	0.00000     	0.00000     
0.00000     	0.00000     	0.00000     
0.00000     	0.00000     	0.00000     
0.00000     	0.00000     	0.00000     
0.00000     	0.00000     	0.00000     
0.00000     	0.00000     	0.00000     
0.00000     	0.00000     	0.00000     
0.00000     	0.00000     	0.00000     
0.00000     	0.00000     	0.00000     
0.00000     	0.00000     	0.00000     
0.00000     	0.00000     	0.00000     
0.00000     	0.00000     	0.00000     
0.00000     	0.00000     	0.00000     
0.00000     	0.00000     	0.00000     
0.00000     	0.00000     	0.00000     
0.00000     	0.00000     	0.00000     
0.00000     	0.00000     	0.00000     
0.00000     	0.00000     	0.00000     
0.00000     	0.00000     	0.00000     
0.00000     	0.00000     	0.00000     
0.00000     	0.00000     	0.00000     
0.00000     	0.00000     	0.00000     
0.00000     	0.00000     	0.00000     
0.00000     	0.00000     	0.00000     
0.00000     	0.00000     	0.00000     
0.00000     	0.00000     	0.00000     
0.00000     	0.00000     	0.00000     
0.00000     	0.00000     	0.00000     
0.00000     	0.00000     	0.00000     
0.00000     	0.00000     	0.00000     
0.00000     	0.00000     	0.00000     
0.00000     	0.00000     	0.00000     
0.00000     	0.00000     	0.00000     
0.00000     	0.00000     	0.00000     
0.00000     	0.00000     	0.00000     
0.00000     	0.00000     	0.00000     
0.00000     	0.00000     	0.00000     
0.00000     	0.00000     	0.00000     
0.00000     	0.00000     	0.00000     
0.00000     	0.00000     	0.00000     
0.00000     	0.00000     	0.00000     
0.00000     	0.00000     	0.00000     
0.00000     	0.00000     	0.00000     
0.00000     	0.00000     	0.00000     
0.00000     	0.00000     	0.00000     
0.00000     	0.00000     	0.00000     
0.00000     	0.00000     	0.00000     
0.00000     	0.00000     	0.00000     
0.00000     	0.00000     	0.00000     
0.00000     	0.00000     	0.00000     
0.00000     	0.00000     	0.00000     
0.00000     	0.00000     	0.00000     
0.00000     	0.00000     	0.00000     
0.00000     	0.00000     	0.00000     
0.00000     	0.00000     	0.00000     
0.00000     	0.00000     	0.00000     
0.00000     	0.00000     	0.00000     
0.00000     	0.00000     	0.00000     
0.00000     	0.00000     	0.00000     
0.00000     	0.00000     	0.00000     
0.00000     	0.00000     	0.00000     
0.00000     	0.00000     	0.00000     
0.00000     	0.00000     	0.00000     
0.00000     	0.00000     	0.00000     
0.00000     	0.00000     	0.00000     
0.00000     	0.00000     	0.00000     
0.00000     	0.00000     	0.00000     
0.00000     	0.00000     	0.00000     
0.00000     	0.00000     	0.00000     
0.00000     	0.00000     	0.00000     
0.00000     	0.00000     	0.00000     
0.00000     	0.00000     	0.00000     
0.00000     	0.00000     	0.00000     
0.00000     	0.00000     	0.00000     
0.00000     	0.00000     	0.00000     
0.00000     	0.00000     	0.00000     
0.00000     	0.00000     	0.00000     
0.00000     	0.00000     	0.00000     
0.00000     	0.00000     	0.00000     
0.00000     	0.00000     	0.00000     
0.00000     	0.00000     	0.00000     
0.00000     	0.00000     	0.00000     
0.00000     	0.00000     	0.00000     
0.00000     	0.00000     	0.00000     
0.00000     	0.00000     	0.00000     
0.00000     	0.00000     	0.00000     
0.00000     	0.00000     	0.00000     
0.00000     	0.00000     	0.00000     
0.00000     	0.00000     	0.00000     
0.00000     	0.00000     	0.00000     
0.00000     	0.00000     	0.00000     
0.00000     	0.00000     	0.00000     
0.00000     	0.00000     	0.00000     
0.00000     	0.00000     	0.00000     
0.00000     	0.00000     	0.00000     
0.00000     	0.00000     	0.00000     
0.00000     	0.00000     	0.00000     
0.00000     	0.00000     	0.00000     
0.00000     	0.00000     	0.00000     
0.00000     	0.00000     	0.00000     
0.00000     	0.00000     	0.00000     
0.00000     	0.00000     	0.00000     
0.00000     	0.00000     	0.00000     
0.00000     	0.00000     	0.00000     
0.00000     	0.00000     	0.00000     
0.00000     	0.00000     	0.00000     
0.00000     	0.00000     	0.00000     
0.00000     	0.00000     	0.00000     
0.00000     	0.00000     	0.00000     
0.00000     	0.00000     	0.00000     
0.00000     	0.00000     	0.00000     
0.00000     	0.00000     	0.00000     
0.00000     	0.00000     	0.00000     
0.00000     	0.00000     	0.00000     
0.00000     	0.00000     	0.00000     
0.00000     	0.00000     	0.00000     
0.00000     	0.00000     	0.00000     
0.00000     	0.00000     	0.00000     
0.00000     	0.00000     	0.00000     
0.00000     	0.00000     	0.00000     
0.00000     	0.00000     	0.00000     
0.00000     	0.00000     	0.00000     
0.00000     	0.00000     	0.00000     
0.00000     	0.00000     	0.00000     
0.00000     	0.00000     	0.00000     
0.00000     	0.00000     	0.00000     
0.00000     	0.00000     	0.00000     
0.00000     	0.00000     	0.00000     
0.00000     	0.00000     	0.00000     
0.00000     	0.00000     	0.00000     
0.00000     	0.00000     	0.00000     
0.00000     	0.00000     	0.00000     
0.00000     	0.00000     	0.00000     
0.00000     	0.00000     	0.00000     
0.00000     	0.00000     	0.00000     
0.00000     	0.00000     	0.00000     
0.00000     	0.00000     	0.00000     
0.00000     	0.00000     	0.00000     
0.00000     	0.00000     	0.00000     
0.00000     	0.00000     	0.00000     
0.00000     	0.00000     	0.00000     
0.00000     	0.00000     	0.00000     
0.00000     	0.00000     	0.00000     
0.00000     	0.00000     	0.00000     
0.00000     	0.00000     	0.00000     
0.00000     	0.00000     	0.00000     
0.00000     	0.00000     	0.00000     
0.00000     	0.00000     	0.00000     
0.00000     	0.00000     	0.00000     
0.00000     	0.00000     	0.00000     
0.00000     	0.00000     	0.00000     
0.00000     	0.00000     	0.00000     
0.00000     	0.00000     	0.00000     
0.00000     	0.00000     	0.00000     
0.00000     	0.00000     	0.00000     
0.00000     	0.00000     	0.00000     
0.00000     	0.00000     	0.00000     
0.00000     	0.00000     	0.00000     
0.00000     	0.00000     	0.00000     
0.00000     	0.00000     	0.00000     
0.00000     	0.00000     	0.00000     
0.00000     	0.00000     	0.00000     
0.00000     	0.00000     	0.00000     
0.00000     	0.00000     	0.00000     
0.00000     	0.00000     	0.00000     
0.00000     	0.00000     	0.00000     
0.00000     	0.00000     	0.00000     
0.00000     	0.00000     	0.00000     
0.00000     	0.00000     	0.00000     
0.00000     	0.00000     	0.00000     
0.00000     	0.00000     	0.00000     
0.00000     	0.00000     	0.00000     
0.00000     	0.00000     	0.00000     
0.00000     	0.00000     	0.00000     
0.00000     	0.00000     	0.00000     
0.00000     	0.00000     	0.00000     
0.00000     	0.00000     	0.00000     
0.00000     	0.00000     	0.00000     
0.00000     	0.00000     	0.00000     
0.00000     	0.00000     	0.00000     
0.00000     	0.00000     	0.00000     
0.00000     	0.00000     	0.00000     
0.00000     	0.00000     	0.00000     
0.00000     	0.00000     	0.00000     
0.00000     	0.00000     	0.00000     
0.00000     	0.00000     	0.00000     
0.00000     	0.00000     	0.00000     
0.00000     	0.00000     	0.00000     
0.00000     	0.00000     	0.00000     
0.00000     	0.00000     	0.00000     
0.00000     	0.00000     	0.00000     
0.00000     	0.00000     	0.00000     
0.00000     	0.00000     	0.00000     
0.00000     	0.00000     	0.00000     
0.00000     	0.00000     	0.00000     
0.00000     	0.00000     	0.00000     
0.00000     	0.00000     	0.00000     
0.00000     	0.00000     	0.00000     
0.00000     	0.00000     	0.00000     
0.00000     	0.00000     	0.00000     
0.00000     	0.00000     	0.00000     
0.00000     	0.00000     	0.00000     
0.00000     	0.00000     	0.00000     
0.00000     	0.00000     	0.00000     
0.00000     	0.00000     	0.00000     
0.00000     	0.00000     	0.00000     
0.00000     	0.00000     	0.00000     
0.00000     	0.00000     	0.00000     
0.00000     	0.00000     	0.00000     
0.00000     	0.00000     	0.00000     
0.00000     	0.00000     	0.00000     
0.00000     	0.00000     	0.00000     
0.00000     	0.00000     	0.00000     
0.00000     	0.00000     	0.00000     
0.00000     	0.00000     	0.00000     
0.00000     	0.00000     	0.00000     
0.00000     	0.00000     	0.00000     
0.00000     	0.00000     	0.00000     
0.00000     	0.00000     	0.00000     
0.00000     	0.00000     	0.00000     
0.00000     	0.00000     	0.00000     
0.00000     	0.00000     	0.00000     
0.00000     	0.00000     	0.00000     
0.00000     	0.00000     	0.00000     
0.00000     	0.00000     	0.00000     
0.00000     	0.00000     	0.00000     
0.00000     	0.00000     	0.00000     
0.00000     	0.00000     	0.00000     
0.00000     	0.00000     	0.00000     
0.00000     	0.00000     	0.00000     
0.00000     	0.00000     	0.00000     
0.00000     	0.00000     	0.00000     
0.00000     	0.00000     	0.00000     
0.00000     	0.00000     	0.00000     
0.00000     	0.00000     	0.00000     
0.00000     	0.00000     	0.00000     
0.00000     	0.00000     	0.00000     
0.00000     	0.00000     	0.00000     
0.00000     	0.00000     	0.00000     
0.00000     	0.00000     	0.00000     
0.00000     	0.00000     	0.00000     
0.00000     	0.00000     	0.00000     
0.00000     	0.00000     	0.00000     
0.00000     	0.00000     	0.00000     
0.00000     	0.00000     	0.00000     
0.00000     	0.00000     	0.00000     
0.00000     	0.00000     	0.00000     
0.00000     	0.00000     	0.00000     
0.00000     	0.00000     	0.00000     
0.00000     	0.00000     	0.00000     
0.00000     	0.00000     	0.00000     
0.00000     	0.00000     	0.00000     
0.00000     	0.00000     	0.00000     
0.00000     	0.00000     	0.00000     
0.00000     	0.00000     	0.00000     
0.00000     	0.00000     	0.00000     
0.00000     	0.00000     	0.00000     
0.00000     	0.00000     	0.00000     
0.00000     	0.00000     	0.00000     
0.00000     	0.00000     	0.00000     
0.00000     	0.00000     	0.00000     
0.00000     	0.00000     	0.00000     
0.00000     	0.00000     	0.00000     
0.00000     	0.00000     	0.00000     
0.00000     	0.00000     	0.00000     
0.00000     	0.00000     	0.00000     
0.00000     	0.00000     	0.00000     
0.00000     	0.00000     	0.00000     
0.00000     	0.00000     	0.00000     
0.00000     	0.00000     	0.00000     
0.00000     	0.00000     	0.00000     
0.00000     	0.00000     	0.00000     
0.00000     	0.00000     	0.00000     
0.00000     	0.00000     	0.00000     
0.00000     	0.00000     	0.00000     
0.00000     	0.00000     	0.00000     
0.00000     	0.00000     	0.00000     
0.00000     	0.00000     	0.00000     
0.00000     	0.00000     	0.00000     
0.00000     	0.00000     	0.00000     
0.00000     	0.00000     	0.00000     
0.00000     	0.00000     	0.00000     
0.00000     	0.00000     	0.00000     
0.00000     	0.00000     	0.00000     
0.00000     	0.00000     	0.00000     
0.00000     	0.00000     	0.00000     
0.00000     	0.00000     	0.00000     
0.00000     	0.00000     	0.00000     
0.00000     	0.00000     	0.00000     
0.00000     	0.00000     	0.00000     
0.00000     	0.00000     	0.00000     
0.00000     	0.00000     	0.00000     
0.00000     	0.00000     	0.00000     
0.00000     	0.00000     	0.00000     
0.00000     	0.00000     	0.00000     
0.00000     	0.00000     	0.00000     
0.00000     	0.00000     	0.00000     
0.00000     	0.00000     	0.00000     
0.00000     	0.00000     	0.00000     
0.00000     	0.00000     	0.00000     
0.00000     	0.00000     	0.00000     
0.00000     	0.00000     	0.00000     
0.00000     	0.00000     	0.00000     
0.00000     	0.00000     	0.00000     
0.00000     	0.00000     	0.00000     
0.00000     	0.00000     	0.00000     
0.00000     	0.00000     	0.00000     
0.00000     	0.00000     	0.00000     
0.00000     	0.00000     	0.00000     
0.00000     	0.00000     	0.00000     
0.00000     	0.00000     	0.00000     
0.00000     	0.00000     	0.00000     
0.00000     	0.00000     	0.00000     
0.00000     	0.00000     	0.00000     
0.00000     	0.00000     	0.00000     
0.00000     	0.00000     	0.00000     
0.00000     	0.00000     	0.00000     
0.00000     	0.00000     	0.00000     
0.00000     	0.00000     	0.00000     
0.00000     	0.00000     	0.00000     
0.00000     	0.00000     	0.00000     
0.00000     	0.00000     	0.00000     
0.00000     	0.00000     	0.00000     
0.00000     	0.00000     	0.00000     
0.00000     	0.00000     	0.00000     
0.00000     	0.00000     	0.00000     
0.00000     	0.00000     	0.00000     
0.00000     	0.00000     	0.00000     
0.00000     	0.00000     	0.00000     
0.00000     	0.00000     	0.00000     
0.00000     	0.00000     	0.00000     
0.00000     	0.00000     	0.00000     
0.00000     	0.00000     	0.00000     
0.00000     	0.00000     	0.00000     
0.00000     	0.00000     	0.00000     
0.00000     	0.00000     	0.00000     
0.00000     	0.00000     	0.00000     
0.00000     	0.00000     	0.00000     
0.00000     	0.00000     	0.00000     
0.00000     	0.00000     	0.00000     
0.00000     	0.00000     	0.00000     
0.00000     	0.00000     	0.00000     
0.00000     	0.00000     	0.00000     
0.00000     	0.00000     	0.00000     
0.00000     	0.00000     	0.00000     
0.00000     	0.00000     	0.00000     
0.00000     	0.00000     	0.00000     
0.00000     	0.00000     	0.00000     
0.00000     	0.00000     	0.00000     
0.00000     	0.00000     	0.00000     
0.00000     	0.00000     	0.00000     
0.00000     	0.00000     	0.00000     
0.00000     	0.00000     	0.00000     
0.00000     	0.00000     	0.00000     
0.00000     	0.00000     	0.00000     
0.00000     	0.00000     	0.00000     
0.00000     	0.00000     	0.00000     
0.00000     	0.00000     	0.00000     
0.00000     	0.00000     	0.00000     
0.00000     	0.00000     	0.00000     
0.00000     	0.00000     	0.00000     
0.00000     	0.00000     	0.00000     
0.00000     	0.00000     	0.00000     
0.00000     	0.00000     	0.00000     
0.00000     	0.00000     	0.00000     
0.00000     	0.00000     	0.00000     
0.00000     	0.00000     	0.00000     
0.00000     	0.00000     	0.00000     
0.00000     	0.00000     	0.00000     
0.00000     	0.00000     	0.00000     
0.00000     	0.00000     	0.00000     
0.00000     	0.00000     	0.00000     
0.00000     	0.00000     	0.00000     
0.00000     	0.00000     	0.00000     
0.00000     	0.00000     	0.00000     
0.00000     	0.00000     	0.00000     
0.00000     	0.00000     	0.00000     
0.00000     	0.00000     	0.00000     
0.00000     	0.00000     	0.00000     
0.00000     	0.00000     	0.00000     
0.00000     	0.00000     	0.00000     
0.00000     	0.00000     	0.00000     
0.00000     	0.00000     	0.00000     
0.00000     	0.00000     	0.00000     
0.00000     	0.00000     	0.00000     
0.00000     	0.00000     	0.00000     
0.00000     	0.00000     	0.00000     
0.00000     	0.00000     	0.00000     
0.00000     	0.00000     	0.00000     
0.00000     	0.00000     	0.00000     
0.00000     	0.00000     	0.00000     
0.00000     	0.00000     	0.00000     
0.00000     	0.00000     	0.00000     
0.00000     	0.00000     	0.00000     
0.00000     	0.00000     	0.00000     
0.00000     	0.00000     	0.00000     
0.00000     	0.00000     	0.00000     
0.00000     	0.00000     	0.00000     
0.00000     	0.00000     	0.00000     
0.00000     	0.00000     	0.00000     
0.00000     	0.00000     	0.00000     
0.00000     	0.00000     	0.00000     
0.00000     	0.00000     	0.00000     
0.00000     	0.00000     	0.00000     
0.00000     	0.00000     	0.00000     
0.00000     	0.00000     	0.00000     
0.00000     	0.00000     	0.00000     
0.00000     	0.00000     	0.00000     
0.00000     	0.00000     	0.00000     
0.00000     	0.00000     	0.00000     
0.00000     	0.00000     	0.00000     
0.00000     	0.00000     	0.00000     
0.00000     	0.00000     	0.00000     
0.00000     	0.00000     	0.00000     
0.00000     	0.00000     	0.00000     
0.00000     	0.00000     	0.00000     
0.00000     	0.00000     	0.00000     
0.00000     	0.00000     	0.00000     
0.00000     	0.00000     	0.00000     
0.00000     	0.00000     	0.00000     
0.00000     	0.00000     	0.00000     
0.00000     	0.00000     	0.00000     
0.00000     	0.00000     	0.00000     
0.00000     	0.00000     	0.00000     
0.00000     	0.00000     	0.00000     
0.00000     	0.00000     	0.00000     
0.00000     	0.00000     	0.00000     
0.00000     	0.00000     	0.00000     
0.00000     	0.00000     	0.00000     
0.00000     	0.00000     	0.00000     
0.00000     	0.00000     	0.00000     
0.00000     	0.00000     	0.00000     
0.00000     	0.00000     	0.00000     
0.00000     	0.00000     	0.00000     
0.00000     	0.00000     	0.00000     
0.00000     	0.00000     	0.00000     
0.00000     	0.00000     	0.00000     
0.00000     	0.00000     	0.00000     
0.00000     	0.00000     	0.00000     
0.00000     	0.00000     	0.00000     
0.00000     	0.00000     	0.00000     
0.00000     	0.00000     	0.00000     
0.00000     	0.00000     	0.00000     
0.00000     	0.00000     	0.00000     
0.00000     	0.00000     	0.00000     
0.00000     	0.00000     	0.00000     
0.00000     	0.00000     	0.00000     
0.00000     	0.00000     	0.00000     
0.00000     	0.00000     	0.00000     
0.00000     	0.00000     	0.00000     
0.00000     	0.00000     	0.00000     
0.00000     	0.00000     	0.00000     
0.00000     	0.00000     	0.00000     
0.00000     	0.00000     	0.00000     
0.00000     	0.00000     	0.00000     
0.00000     	0.00000     	0.00000     
0.00000     	0.00000     	0.00000     
0.00000     	0.00000     	0.00000     
0.00000     	0.00000     	0.00000     
0.00000     	0.00000     	0.00000     
0.00000     	0.00000     	0.00000     
0.00000     	0.00000     	0.00000     
0.00000     	0.00000     	0.00000     
0.00000     	0.00000     	0.00000     
0.00000     	0.00000     	0.00000     
0.00000     	0.00000     	0.00000     
0.00000     	0.00000     	0.00000     
0.00000     	0.00000     	0.00000     
0.00000     	0.00000     	0.00000     
0.00000     	0.00000     	0.00000     
0.00000     	0.00000     	0.00000     
0.00000     	0.00000     	0.00000     
0.00000     	0.00000     	0.00000     
0.00000     	0.00000     	0.00000     
0.00000     	0.00000     	0.00000     
0.00000     	0.00000     	0.00000     
0.00000     	0.00000     	0.00000     
0.00000     	0.00000     	0.00000     
0.00000     	0.00000     	0.00000     
0.00000     	0.00000     	0.00000     
0.00000     	0.00000     	0.00000     
0.00000     	0.00000     	0.00000     
0.00000     	0.00000     	0.00000     
0.00000     	0.00000     	0.00000     
0.00000     	0.00000     	0.00000     
0.00000     	0.00000     	0.00000     
0.00000     	0.00000     	0.00000     
0.00000     	0.00000     	0.00000     
0.00000     	0.00000     	0.00000     
0.00000     	0.00000     	0.00000     
0.00000     	0.00000     	0.00000     
0.00000     	0.00000     	0.00000     
0.00000     	0.00000     	0.00000     
0.00000     	0.00000     	0.00000     
0.00000     	0.00000     	0.00000     
0.00000     	0.00000     	0.00000     
0.00000     	0.00000     	0.00000     
0.00000     	0.00000     	0.00000     
0.00000     	0.00000     	0.00000     
0.00000     	0.00000     	0.00000     
0.00000     	0.00000     	0.00000     
0.00000     	0.00000     	0.00000     
0.00000     	0.00000     	0.00000     
0.00000     	0.00000     	0.00000     
0.00000     	0.00000     	0.00000     
0.00000     	0.00000     	0.00000     
0.00000     	0.00000     	0.00000     
0.00000     	0.00000     	0.00000     
0.00000     	0.00000     	0.00000     
0.00000     	0.00000     	0.00000     
0.00000     	0.00000     	0.00000     
0.00000     	0.00000     	0.00000     
0.00000     	0.00000     	0.00000     
0.00000     	0.00000     	0.00000     
0.00000     	0.00000     	0.00000     
0.00000     	0.00000     	0.00000     
0.00000     	0.00000     	0.00000     
0.00000     	0.00000     	0.00000     
0.00000     	0.00000     	0.00000     
0.00000     	0.00000     	0.00000     
0.00000     	0.00000     	0.00000     
0.00000     	0.00000     	0.00000     
0.00000     	0.00000     	0.00000     
0.00000     	0.00000     	0.00000     
0.00000     	0.00000     	0.00000     
0.00000     	0.00000     	0.00000     
0.00000     	0.00000     	0.00000     
0.00000     	0.00000     	0.00000     
0.00000     	0.00000     	0.00000     
0.00000     	0.00000     	0.00000     
0.00000     	0.00000     	0.00000     
0.00000     	0.00000     	0.00000     
0.00000     	0.00000     	0.00000     
0.00000     	0.00000     	0.00000     
0.00000     	0.00000     	0.00000     
0.00000     	0.00000     	0.00000     
0.00000     	0.00000     	0.00000     
0.00000     	0.00000     	0.00000     
0.00000     	0.00000     	0.00000     
0.00000     	0.00000     	0.00000     
0.00000     	0.00000     	0.00000     
0.00000     	0.00000     	0.00000     
0.00000     	0.00000     	0.00000     
0.00000     	0.00000     	0.00000     
0.00000     	0.00000     	0.00000     
0.00000     	0.00000     	0.00000     
0.00000     	0.00000     	0.00000     
0.00000     	0.00000     	0.00000     
0.00000     	0.00000     	0.00000     
0.00000     	0.00000     	0.00000     
0.00000     	0.00000     	0.00000     
0.00000     	0.00000     	0.00000     
0.00000     	0.00000     	0.00000     
0.00000     	0.00000     	0.00000     
0.00000     	0.00000     	0.00000     
0.00000     	0.00000     	0.00000     
0.00000     	0.00000     	0.00000     
0.00000     	0.00000     	0.00000     
0.00000     	0.00000     	0.00000     
0.00000     	0.00000     	0.00000     
0.00000     	0.00000     	0.00000     
0.00000     	0.00000     	0.00000     
0.00000     	0.00000     	0.00000     
0.00000     	0.00000     	0.00000     
0.00000     	0.00000     	0.00000     
0.00000     	0.00000     	0.00000     
0.00000     	0.00000     	0.00000     
0.00000     	0.00000     	0.00000     
0.00000     	0.00000     	0.00000     
0.00000     	0.00000     	0.00000     
0.00000     	0.00000     	0.00000     
0.00000     	0.00000     	0.00000     
0.00000     	0.00000     	0.00000     
0.00000     	0.00000     	0.00000     
0.00000     	0.00000     	0.00000     
0.00000     	0.00000     	0.00000     
0.00000     	0.00000     	0.00000     
0.00000     	0.00000     	0.00000     
0.00000     	0.00000     	0.00000     
0.00000     	0.00000     	0.00000     
0.00000     	0.00000     	0.00000     
0.00000     	0.00000     	0.00000     
0.00000     	0.00000     	0.00000     
0.00000     	0.00000     	0.00000     
0.00000     	0.00000     	0.00000     
0.00000     	0.00000     	0.00000     
0.00000     	0.00000     	0.00000     
0.00000     	0.00000     	0.00000     
0.00000     	0.00000     	0.00000     
0.00000     	0.00000     	0.00000     
0.00000     	0.00000     	0.00000     
0.00000     	0.00000     	0.00000     
0.00000     	0.00000     	0.00000     
0.00000     	0.00000     	0.00000     
0.00000     	0.00000     	0.00000     
0.00000     	0.00000     	0.00000     
0.00000     	0.00000     	0.00000     
0.00000     	0.00000     	0.00000     
0.00000     	0.00000     	0.00000     
0.00000     	0.00000     	0.00000     
0.00000     	0.00000     	0.00000     
0.00000     	0.00000     	0.00000     
0.00000     	0.00000     	0.00000     
0.00000     	0.00000     	0.00000     
0.00000     	0.00000     	0.00000     
0.00000     	0.00000     	0.00000     
0.00000     	0.00000     	0.00000     
0.00000     	0.00000     	0.00000     
0.00000     	0.00000     	0.00000     
0.00000     	0.00000     	0.00000     
0.00000     	0.00000     	0.00000     
0.00000     	0.00000     	0.00000     
0.00000     	0.00000     	0.00000     
0.00000     	0.00000     	0.00000     
0.00000     	0.00000     	0.00000     
0.00000     	0.00000     	0.00000     
0.00000     	0.00000     	0.00000     
0.00000     	0.00000     	0.00000     
0.00000     	0.00000     	0.00000     
0.00000     	0.00000     	0.00000     
0.00000     	0.00000     	0.00000     
0.00000     	0.00000     	0.00000     
0.00000     	0.00000     	0.00000     
0.00000     	0.00000     	0.00000     
0.00000     	0.00000     	0.00000     
0.00000     	0.00000     	0.00000     
0.00000     	0.00000     	0.00000     
0.00000     	0.00000     	0.00000     
0.00000     	0.00000     	0.00000     
0.00000     	0.00000     	0.00000     
0.00000     	0.00000     	0.00000     
0.00000     	0.00000     	0.00000     
0.00000     	0.00000     	0.00000     
0.00000     	0.00000     	0.00000     
0.00000     	0.00000     	0.00000     
0.00000     	0.00000     	0.00000     
0.00000     	0.00000     	0.00000     
0.00000     	0.00000     	0.00000     
0.00000     	0.00000     	0.00000     
0.00000     	0.00000     	0.00000     
0.00000     	0.00000     	0.00000     
0.00000     	0.00000     	0.00000     
0.00000     	0.00000     	0.00000     
0.00000     	0.00000     	0.00000     
0.00000     	0.00000     	0.00000     
0.00000     	0.00000     	0.00000     
0.00000     	0.00000     	0.00000     
0.00000     	0.00000     	0.00000     
0.00000     	0.00000     	0.00000     
0.00000     	0.00000     	0.00000     
0.00000     	0.00000     	0.00000     
0.00000     	0.00000     	0.00000     
0.00000     	0.00000     	0.00000     
0.00000     	0.00000     	0.00000     
0.00000     	0.00000     	0.00000     
0.00000     	0.00000     	0.00000     
0.00000     	0.00000     	0.00000     
0.00000     	0.00000     	0.00000     
0.00000     	0.00000     	0.00000     
0.00000     	0.00000     	0.00000     
0.00000     	0.00000     	0.00000     
0.00000     	0.00000     	0.00000     
0.00000     	0.00000     	0.00000     
0.00000     	0.00000     	0.00000     
0.00000     	0.00000     	0.00000     
0.00000     	0.00000     	0.00000     
0.00000     	0.00000     	0.00000     
0.00000     	0.00000     	0.00000     
0.00000     	0.00000     	0.00000     
0.00000     	0.00000     	0.00000     
0.00000     	0.00000     	0.00000     
0.00000     	0.00000     	0.00000     
0.00000     	0.00000     	0.00000     
0.00000     	0.00000     	0.00000     
0.00000     	0.00000     	0.00000     
0.00000     	0.00000     	0.00000     
0.00000     	0.00000     	0.00000     
0.00000     	0.00000     	0.00000     
0.00000     	0.00000     	0.00000     
0.00000     	0.00000     	0.00000     
0.00000     	0.00000     	0.00000     
0.00000     	0.00000     	0.00000     
0.00000     	0.00000     	0.00000     
0.00000     	0.00000     	0.00000     
0.00000     	0.00000     	0.00000     
0.00000     	0.00000     	0.00000     
0.00000     	0.00000     	0.00000     
0.00000     	0.00000     	0.00000     
0.00000     	0.00000     	0.00000     
0.00000     	0.00000     	0.00000     
0.00000     	0.00000     	0.00000     
0.00000     	0.00000     	0.00000     
0.00000     	0.00000     	0.00000     
0.00000     	0.00000     	0.00000     
0.00000     	0.00000     	0.00000     
0.00000     	0.00000     	0.00000     
0.00000     	0.00000     	0.00000     
0.00000     	0.00000     	0.00000     
0.00000     	0.00000     	0.00000     
0.00000     	0.00000     	0.00000     
0.00000     	0.00000     	0.00000     
0.00000     	0.00000     	0.00000     
0.00000     	0.00000     	0.00000     
0.00000     	0.00000     	0.00000     
0.00000     	0.00000     	0.00000     
0.00000     	0.00000     	0.00000     
0.00000     	0.00000     	0.00000     
0.00000     	0.00000     	0.00000     
0.00000     	0.00000     	0.00000     
0.00000     	0.00000     	0.00000     
0.00000     	0.00000     	0.00000     
0.00000     	0.00000     	0.00000     
0.00000     	0.00000     	0.00000     
0.00000     	0.00000     	0.00000     
0.00000     	0.00000     	0.00000     
0.00000     	0.00000     	0.00000     
0.00000     	0.00000     	0.00000     
0.00000     	0.00000     	0.00000     
0.00000     	0.00000     	0.00000     
0.00000     	0.00000     	0.00000     
0.00000     	0.00000     	0.00000     
0.00000     	0.00000     	0.00000     
0.00000     	0.00000     	0.00000     
0.00000     	0.00000     	0.00000     
0.00000     	0.00000     	0.00000     
0.00000     	0.00000     	0.00000     
0.00000     	0.00000     	0.00000     
0.00000     	0.00000     	0.00000     
0.00000     	0.00000     	0.00000     
0.00000     	0.00000     	0.00000     
0.00000     	0.00000     	0.00000     
0.00000     	0.00000     	0.00000     
0.00000     	0.00000     	0.00000     
0.00000     	0.00000     	0.00000     
0.00000     	0.00000     	0.00000     
0.00000     	0.00000     	0.00000     
0.00000     	0.00000     	0.00000     
0.00000     	0.00000     	0.00000     
0.00000     	0.00000     	0.00000     
0.00000     	0.00000     	0.00000     
0.00000     	0.00000     	0.00000     
0.00000     	0.00000     	0.00000     
0.00000     	0.00000     	0.00000     
0.00000     	0.00000     	0.00000     
0.00000     	0.00000     	0.00000     
0.00000     	0.00000     	0.00000     
0.00000     	0.00000     	0.00000     
0.00000     	0.00000     	0.00000     
0.00000     	0.00000     	0.00000     
0.00000     	0.00000     	0.00000     
0.00000     	0.00000     	0.00000     
0.00000     	0.00000     	0.00000     
0.00000     	0.00000     	0.00000     
0.00000     	0.00000     	0.00000     
0.00000     	0.00000     	0.00000     
0.00000     	0.00000     	0.00000     
0.00000     	0.00000     	0.00000     
0.00000     	0.00000     	0.00000     
0.00000     	0.00000     	0.00000     
0.00000     	0.00000     	0.00000     
0.00000     	0.00000     	0.00000     
0.00000     	0.00000     	0.00000     
0.00000     	0.00000     	0.00000     
0.00000     	0.00000     	0.00000     
0.00000     	0.00000     	0.00000     
0.00000     	0.00000     	0.00000     
0.00000     	0.00000     	0.00000     
0.00000     	0.00000     	0.00000     
0.00000     	0.00000     	0.00000     
0.00000     	0.00000     	0.00000     
0.00000     	0.00000     	0.00000     
0.00000     	0.00000     	0.00000     
0.00000     	0.00000     	0.00000     
0.00000     	0.00000     	0.00000     
0.00000     	0.00000     	0.00000     
0.00000     	0.00000     	0.00000     
0.00000     	0.00000     	0.00000     
0.00000     	0.00000     	0.00000     
0.00000     	0.00000     	0.00000     
0.00000     	0.00000     	0.00000     
0.00000     	0.00000     	0.00000     
0.00000     	0.00000     	0.00000     
0.00000     	0.00000     	0.00000     
0.00000     	0.00000     	0.00000     
0.00000     	0.00000     	0.00000     
0.00000     	0.00000     	0.00000     
0.00000     	0.00000     	0.00000     
0.00000     	0.00000     	0.00000     
0.00000     	0.00000     	0.00000     
0.00000     	0.00000     	0.00000     
0.00000     	0.00000     	0.00000     
0.00000     	0.00000     	0.00000     
0.00000     	0.00000     	0.00000     
0.00000     	0.00000     	0.00000     
0.00000     	0.00000     	0.00000     
0.00000     	0.00000     	0.00000     
0.00000     	0.00000     	0.00000     
0.00000     	0.00000     	0.00000     
0.00000     	0.00000     	0.00000     
0.00000     	0.00000     	0.00000     
0.00000     	0.00000     	0.00000     
0.00000     	0.00000     	0.00000     
0.00000     	0.00000     	0.00000     
0.00000     	0.00000     	0.00000     
0.00000     	0.00000     	0.00000     
0.00000     	0.00000     	0.00000     
0.00000     	0.00000     	0.00000     
0.00000     	0.00000     	0.00000     
0.00000     	0.00000     	0.00000     
0.00000     	0.00000     	0.00000     
0.00000     	0.00000     	0.00000     
0.00000     	0.00000     	0.00000     
0.00000     	0.00000     	0.00000     
0.00000     	0.00000     	0.00000     
0.00000     	0.00000     	0.00000     
0.00000     	0.00000     	0.00000     
0.00000     	0.00000     	0.00000     
0.00000     	0.00000     	0.00000     
0.00000     	0.00000     	0.00000     
0.00000     	0.00000     	0.00000     
0.00000     	0.00000     	0.00000     
0.00000     	0.00000     	0.00000     
0.00000     	0.00000     	0.00000     
0.00000     	0.00000     	0.00000     
0.00000     	0.00000     	0.00000     
0.00000     	0.00000     	0.00000     
0.00000     	0.00000     	0.00000     
0.00000     	0.00000     	0.00000     
0.00000     	0.00000     	0.00000     
0.00000     	0.00000     	0.00000     
0.00000     	0.00000     	0.00000     
0.00000     	0.00000     	0.00000     
0.00000     	0.00000     	0.00000     
0.00000     	0.00000     	0.00000     
0.00000     	0.00000     	0.00000     
0.00000     	0.00000     	0.00000     
0.00000     	0.00000     	0.00000     
0.00000     	0.00000     	0.00000     
0.00000     	0.00000     	0.00000     
0.00000     	0.00000     	0.00000     
0.00000     	0.00000     	0.00000     
0.00000     	0.00000     	0.00000     
0.00000     	0.00000     	0.00000     
0.00000     	0.00000     	0.00000     
0.00000     	0.00000     	0.00000     
0.00000     	0.00000     	0.00000     
0.00000     	0.00000     	0.00000     
0.00000     	0.00000     	0.00000     
0.00000     	0.00000     	0.00000     
0.00000     	0.00000     	0.00000     
0.00000     	0.00000     	0.00000     
0.00000     	0.00000     	0.00000     
0.00000     	0.00000     	0.00000     
0.00000     	0.00000     	0.00000     
0.00000     	0.00000     	0.00000     
0.00000     	0.00000     	0.00000     
0.00000     	0.00000     	0.00000     
0.00000     	0.00000     	0.00000     
0.00000     	0.00000     	0.00000     
0.00000     	0.00000     	0.00000     
0.00000     	0.00000     	0.00000     
0.00000     	0.00000     	0.00000     
0.00000     	0.00000     	0.00000     
0.00000     	0.00000     	0.00000     
0.00000     	0.00000     	0.00000     
0.00000     	0.00000     	0.00000     
0.00000     	0.00000     	0.00000     
0.00000     	0.00000     	0.00000     
0.00000     	0.00000     	0.00000     
0.00000     	0.00000     	0.00000     
0.00000     	0.00000     	0.00000     
0.00000     	0.00000     	0.00000     
0.00000     	0.00000     	0.00000     
0.00000     	0.00000     	0.00000     
0.00000     	0.00000     	0.00000     
0.00000     	0.00000     	0.00000     
0.00000     	0.00000     	0.00000     
0.00000     	0.00000     	0.00000     
0.00000     	0.00000     	0.00000     
0.00000     	0.00000     	0.00000     
0.00000     	0.00000     	0.00000     
0.00000     	0.00000     	0.00000     
0.00000     	0.00000     	0.00000     
0.00000     	0.00000     	0.00000     
0.00000     	0.00000     	0.00000     
0.00000     	0.00000     	0.00000     
0.00000     	0.00000     	0.00000     
0.00000     	0.00000     	0.00000     
0.00000     	0.00000     	0.00000     
0.00000     	0.00000     	0.00000     
0.00000     	0.00000     	0.00000     
0.00000     	0.00000     	0.00000     
0.00000     	0.00000     	0.00000     
0.00000     	0.00000     	0.00000     
0.00000     	0.00000     	0.00000     
0.00000     	0.00000     	0.00000     
0.00000     	0.00000     	0.00000     
0.00000     	0.00000     	0.00000     
0.00000     	0.00000     	0.00000     
0.00000     	0.00000     	0.00000     
0.00000     	0.00000     	0.00000     
0.00000     	0.00000     	0.00000     
0.00000     	0.00000     	0.00000     
0.00000     	0.00000     	0.00000     
0.00000     	0.00000     	0.00000     
0.00000     	0.00000     	0.00000     
0.00000     	0.00000     	0.00000     
0.00000     	0.00000     	0.00000     
0.00000     	0.00000     	0.00000     
0.00000     	0.00000     	0.00000     
0.00000     	0.00000     	0.00000     
0.00000     	0.00000     	0.00000     
0.00000     	0.00000     	0.00000     
0.00000     	0.00000     	0.00000     
0.00000     	0.00000     	0.00000     
0.00000     	0.00000     	0.00000     
0.00000     	0.00000     	0.00000     
0.00000     	0.00000     	0.00000     
0.00000     	0.00000     	0.00000     
0.00000     	0.00000     	0.00000     
0.00000     	0.00000     	0.00000     
0.00000     	0.00000     	0.00000     
0.00000     	0.00000     	0.00000     
0.00000     	0.00000     	0.00000     
0.00000     	0.00000     	0.00000     
0.00000     	0.00000     	0.00000     
0.00000     	0.00000     	0.00000     
0.00000     	0.00000     	0.00000     
0.00000     	0.00000     	0.00000     
0.00000     	0.00000     	0.00000     
0.00000     	0.00000     	0.00000     
0.00000     	0.00000     	0.00000     
0.00000     	0.00000     	0.00000     
0.00000     	0.00000     	0.00000     
0.00000     	0.00000     	0.00000     
0.00000     	0.00000     	0.00000     
0.00000     	0.00000     	0.00000     
0.00000     	0.00000     	0.00000     
0.00000     	0.00000     	0.00000     
0.00000     	0.00000     	0.00000     
0.00000     	0.00000     	0.00000     
0.00000     	0.00000     	0.00000     
0.00000     	0.00000     	0.00000     
0.00000     	0.00000     	0.00000     
0.00000     	0.00000     	0.00000     
0.00000     	0.00000     	0.00000     
0.00000     	0.00000     	0.00000     
0.00000     	0.00000     	0.00000     
0.00000     	0.00000     	0.00000     
0.00000     	0.00000     	0.00000     
0.00000     	0.00000     	0.00000     
0.00000     	0.00000     	0.00000     
0.00000     	0.00000     	0.00000     
0.00000     	0.00000     	0.00000     
0.00000     	0.00000     	0.00000     
0.00000     	0.00000     	0.00000     
0.00000     	0.00000     	0.00000     
0.00000     	0.00000     	0.00000     
0.00000     	0.00000     	0.00000     
0.00000     	0.00000     	0.00000     
0.00000     	0.00000     	0.00000     
0.00000     	0.00000     	0.00000     
0.00000     	0.00000     	0.00000     
0.00000     	0.00000     	0.00000     
0.00000     	0.00000     	0.00000     
0.00000     	0.00000     	0.00000     
0.00000     	0.00000     	0.00000     
0.00000     	0.00000     	0.00000     
0.00000     	0.00000     	0.00000     
0.00000     	0.00000     	0.00000     
0.00000     	0.00000     	0.00000     
0.00000     	0.00000     	0.00000     
0.00000     	0.00000     	0.00000     
0.00000     	0.00000     	0.00000     
0.00000     	0.00000     	0.00000     
0.00000     	0.00000     	0.00000     
0.00000     	0.00000     	0.00000     
0.00000     	0.00000     	0.00000     
0.00000     	0.00000     	0.00000     
0.00000     	0.00000     	0.00000     
0.00000     	0.00000     	0.00000     
0.00000     	0.00000     	0.00000     
0.00000     	0.00000     	0.00000     
0.00000     	0.00000     	0.00000     
0.00000     	0.00000     	0.00000     
0.00000     	0.00000     	0.00000     
0.00000     	0.00000     	0.00000     
0.00000     	0.00000     	0.00000     
0.00000     	0.00000     	0.00000     
0.00000     	0.00000     	0.00000     
0.00000     	0.00000     	0.00000     
0.00000     	0.00000     	0.00000     
0.00000     	0.00000     	0.00000     
0.00000     	0.00000     	0.00000     
0.00000     	0.00000     	0.00000     
0.00000     	0.00000     	0.00000     
0.00000     	0.00000     	0.00000     
0.00000     	0.00000     	0.00000     
0.00000     	0.00000     	0.00000     
0.00000     	0.00000     	0.00000     
0.00000     	0.00000     	0.00000     
0.00000     	0.00000     	0.00000     
0.00000     	0.00000     	0.00000     
0.00000     	0.00000     	0.00000     
0.00000     	0.00000     	0.00000     
0.00000     	0.00000     	0.00000     
0.00000     	0.00000     	0.00000     
0.00000     	0.00000     	0.00000     
0.00000     	0.00000     	0.00000     
0.00000     	0.00000     	0.00000     
0.00000     	0.00000     	0.00000     
0.00000     	0.00000     	0.00000     
0.00000     	0.00000     	0.00000     
0.00000     	0.00000     	0.00000     
0.00000     	0.00000     	0.00000     
0.00000     	0.00000     	0.00000     
0.00000     	0.00000     	0.00000     
0.00000     	0.00000     	0.00000     
0.00000     	0.00000     	0.00000     
0.00000     	0.00000     	0.00000     
0.00000     	0.00000     	0.00000     
0.00000     	0.00000     	0.00000     
0.00000     	0.00000     	0.00000     
0.00000     	0.00000     	0.00000     
0.00000     	0.00000     	0.00000     
0.00000     	0.00000     	0.00000     
0.00000     	0.00000     	0.00000     
0.00000     	0.00000     	0.00000     
0.00000     	0.00000     	0.00000     
0.00000     	0.00000     	0.00000     
0.00000     	0.00000     	0.00000     
0.00000     	0.00000     	0.00000     
0.00000     	0.00000     	0.00000     
0.00000     	0.00000     	0.00000     
0.00000     	0.00000     	0.00000     
0.00000     	0.00000     	0.00000     
0.00000     	0.00000     	0.00000     
0.00000     	0.00000     	0.00000     
0.00000     	0.00000     	0.00000     
0.00000     	0.00000     	0.00000     
0.00000     	0.00000     	0.00000     
0.00000     	0.00000     	0.00000     
0.00000     	0.00000     	0.00000     
0.00000     	0.00000     	0.00000     
0.00000     	0.00000     	0.00000     
0.00000     	0.00000     	0.00000     
0.00000     	0.00000     	0.00000     
0.00000     	0.00000     	0.00000     
0.00000     	0.00000     	0.00000     
0.00000     	0.00000     	0.00000     
0.00000     	0.00000     	0.00000     
0.00000     	0.00000     	0.00000     
0.00000     	0.00000     	0.00000     
0.00000     	0.00000     	0.00000     
0.00000     	0.00000     	0.00000     
0.00000     	0.00000     	0.00000     
0.00000     	0.00000     	0.00000     
0.00000     	0.00000     	0.00000     
0.00000     	0.00000     	0.00000     
0.00000     	0.00000     	0.00000     
0.00000     	0.00000     	0.00000     
0.00000     	0.00000     	0.00000     
0.00000     	0.00000     	0.00000     
0.00000     	0.00000     	0.00000     
0.00000     	0.00000     	0.00000     
0.00000     	0.00000     	0.00000     
0.00000     	0.00000     	0.00000     
0.00000     	0.00000     	0.00000     
0.00000     	0.00000     	0.00000     
0.00000     	0.00000     	0.00000     
0.00000     	0.00000     	0.00000     
0.00000     	0.00000     	0.00000     
0.00000     	0.00000     	0.00000     
0.00000     	0.00000     	0.00000     
0.00000     	0.00000     	0.00000     
0.00000     	0.00000     	0.00000     
0.00000     	0.00000     	0.00000     
0.00000     	0.00000     	0.00000     
0.00000     	0.00000     	0.00000     
0.00000     	0.00000     	0.00000     
0.00000     	0.00000     	0.00000     
0.00000     	0.00000     	0.00000     
0.00000     	0.00000     	0.00000     
0.00000     	0.00000     	0.00000     
0.00000     	0.00000     	0.00000     
0.00000     	0.00000     	0.00000     
0.00000     	0.00000     	0.00000     
0.00000     	0.00000     	0.00000     
0.00000     	0.00000     	0.00000     
0.00000     	0.00000     	0.00000     
0.00000     	0.00000     	0.00000     
0.00000     	0.00000     	0.00000     
0.00000     	0.00000     	0.00000     
0.00000     	0.00000     	0.00000     
0.00000     	0.00000     	0.00000     
0.00000     	0.00000     	0.00000     
0.00000     	0.00000     	0.00000     
0.00000     	0.00000     	0.00000     
0.00000     	0.00000     	0.00000     
0.00000     	0.00000     	0.00000     
0.00000     	0.00000     	0.00000     
0.00000     	0.00000     	0.00000     
0.00000     	0.00000     	0.00000     
0.00000     	0.00000     	0.00000     
0.00000     	0.00000     	0.00000     
0.00000     	0.00000     	0.00000     
0.00000     	0.00000     	0.00000     
0.00000     	0.00000     	0.00000     
0.00000     	0.00000     	0.00000     
0.00000     	0.00000     	0.00000     
0.00000     	0.00000     	0.00000     
0.00000     	0.00000     	0.00000     
0.00000     	0.00000     	0.00000     
0.00000     	0.00000     	0.00000     
0.00000     	0.00000     	0.00000     
0.00000     	0.00000     	0.00000     
0.00000     	0.00000     	0.00000     
0.00000     	0.00000     	0.00000     
0.00000     	0.00000     	0.00000     
0.00000     	0.00000     	0.00000     
0.00000     	0.00000     	0.00000     
0.00000     	0.00000     	0.00000     
0.00000     	0.00000     	0.00000     
0.00000     	0.00000     	0.00000     
0.00000     	0.00000     	0.00000     
0.00000     	0.00000     	0.00000     
0.00000     	0.00000     	0.00000     
0.00000     	0.00000     	0.00000     
0.00000     	0.00000     	0.00000     
0.00000     	0.00000     	0.00000     
0.00000     	0.00000     	0.00000     
0.00000     	0.00000     	0.00000     
0.00000     	0.00000     	0.00000     
0.00000     	0.00000     	0.00000     
0.00000     	0.00000     	0.00000     
0.00000     	0.00000     	0.00000     
0.00000     	0.00000     	0.00000     
0.00000     	0.00000     	0.00000     
0.00000     	0.00000     	0.00000     
0.00000     	0.00000     	0.00000     
0.00000     	0.00000     	0.00000     
0.00000     	0.00000     	0.00000     
0.00000     	0.00000     	0.00000     
0.00000     	0.00000     	0.00000     
0.00000     	0.00000     	0.00000     
0.00000     	0.00000     	0.00000     
0.00000     	0.00000     	0.00000     
0.00000     	0.00000     	0.00000     
0.00000     	0.00000     	0.00000     
0.00000     	0.00000     	0.00000     
0.00000     	0.00000     	0.00000     
0.00000     	0.00000     	0.00000     
0.00000     	0.00000     	0.00000     
0.00000     	0.00000     	0.00000     
0.00000     	0.00000     	0.00000     
0.00000     	0.00000     	0.00000     
0.00000     	0.00000     	0.00000     
0.00000     	0.00000     	0.00000     
0.00000     	0.00000     	0.00000     
0.00000     	0.00000     	0.00000     
0.00000     	0.00000     	0.00000     
0.00000     	0.00000     	0.00000     
0.00000     	0.00000     	0.00000     
0.00000     	0.00000     	0.00000     
0.00000     	0.00000     	0.00000     
0.00000     	0.00000     	0.00000     
0.00000     	0.00000     	0.00000     
0.00000     	0.00000     	0.00000     
0.00000     	0.00000     	0.00000     
0.00000     	0.00000     	0.00000     
0.00000     	0.00000     	0.00000     
0.00000     	0.00000     	0.00000     
0.00000     	0.00000     	0.00000     
0.00000     	0.00000     	0.00000     
0.00000     	0.00000     	0.00000     
0.00000     	0.00000     	0.00000     
0.00000     	0.00000     	0.00000     
0.00000     	0.00000     	0.00000     
0.00000     	0.00000     	0.00000     
0.00000     	0.00000     	0.00000     
0.00000     	0.00000     	0.00000     
0.00000     	0.00000     	0.00000     
0.00000     	0.00000     	0.00000     
0.00000     	0.00000     	0.00000     
0.00000     	0.00000     	0.00000     
0.00000     	0.00000     	0.00000     
0.00000     	0.00000     	0.00000     
0.00000     	0.00000     	0.00000     
0.00000     	0.00000     	0.00000     
0.00000     	0.00000     	0.00000     
0.00000     	0.00000     	0.00000     
0.00000     	0.00000     	0.00000     
0.00000     	0.00000     	0.00000     
0.00000     	0.00000     	0.00000     
0.00000     	0.00000     	0.00000     
0.00000     	0.00000     	0.00000     
0.00000     	0.00000     	0.00000     
0.00000     	0.00000     	0.00000     
0.00000     	0.00000     	0.00000     
0.00000     	0.00000     	0.00000     
0.00000     	0.00000     	0.00000     
0.00000     	0.00000     	0.00000     
0.00000     	0.00000     	0.00000     
0.00000     	0.00000     	0.00000     
0.00000     	0.00000     	0.00000     
0.00000     	0.00000     	0.00000     
0.00000     	0.00000     	0.00000     
0.00000     	0.00000     	0.00000     
0.00000     	0.00000     	0.00000     
0.00000     	0.00000     	0.00000     
0.00000     	0.00000     	0.00000     
0.00000     	0.00000     	0.00000     
0.00000     	0.00000     	0.00000     
0.00000     	0.00000     	0.00000     
0.00000     	0.00000     	0.00000     
0.00000     	0.00000     	0.00000     
0.00000     	0.00000     	0.00000     
0.00000     	0.00000     	0.00000     
0.00000     	0.00000     	0.00000     
0.00000     	0.00000     	0.00000     
0.00000     	0.00000     	0.00000     
0.00000     	0.00000     	0.00000     
0.00000     	0.00000     	0.00000     
0.00000     	0.00000     	0.00000     
0.00000     	0.00000     	0.00000     
0.00000     	0.00000     	0.00000     
0.00000     	0.00000     	0.00000     
0.00000     	0.00000     	0.00000     
0.00000     	0.00000     	0.00000     
0.00000     	0.00000     	0.00000     
0.00000     	0.00000     	0.00000     
0.00000     	0.00000     	0.00000     
0.00000     	0.00000     	0.00000     
0.00000     	0.00000     	0.00000     
0.00000     	0.00000     	0.00000     
0.00000     	0.00000     	0.00000     
0.00000     	0.00000     	0.00000     
0.00000     	0.00000     	0.00000     
0.00000     	0.00000     	0.00000     
0.00000     	0.00000     	0.00000     
0.00000     	0.00000     	0.00000     
0.00000     	0.00000     	0.00000     
0.00000     	0.00000     	0.00000     
0.00000     	0.00000     	0.00000     
0.00000     	0.00000     	0.00000     
0.00000     	0.00000     	0.00000     
0.00000     	0.00000     	0.00000     
0.00000     	0.00000     	0.00000     
0.00000     	0.00000     	0.00000     
0.00000     	0.00000     	0.00000     
0.00000     	0.00000     	0.00000     
0.00000     	0.00000     	0.00000     
0.00000     	0.00000     	0.00000     
0.00000     	0.00000     	0.00000     
0.00000     	0.00000     	0.00000     
0.00000     	0.00000     	0.00000     
0.00000     	0.00000     	0.00000     
0.00000     	0.00000     	0.00000     
0.00000     	0.00000     	0.00000     
0.00000     	0.00000     	0.00000     
0.00000     	0.00000     	0.00000     
0.00000     	0.00000     	0.00000     
0.00000     	0.00000     	0.00000     
0.00000     	0.00000     	0.00000     
0.00000     	0.00000     	0.00000     
0.00000     	0.00000     	0.00000     
0.00000     	0.00000     	0.00000     
0.00000     	0.00000     	0.00000     
0.00000     	0.00000     	0.00000     
0.00000     	0.00000     	0.00000     
0.00000     	0.00000     	0.00000     
0.00000     	0.00000     	0.00000     
0.00000     	0.00000     	0.00000     
0.00000     	0.00000     	0.00000     
0.00000     	0.00000     	0.00000     
0.00000     	0.00000     	0.00000     
0.00000     	0.00000     	0.00000     
0.00000     	0.00000     	0.00000     
0.00000     	0.00000     	0.00000     
0.00000     	0.00000     	0.00000     
0.00000     	0.00000     	0.00000     
0.00000     	0.00000     	0.00000     
0.00000     	0.00000     	0.00000     
0.00000     	0.00000     	0.00000     
0.00000     	0.00000     	0.00000     
0.00000     	0.00000     	0.00000     
0.00000     	0.00000     	0.00000     
0.00000     	0.00000     	0.00000     
0.00000     	0.00000     	0.00000     
0.00000     	0.00000     	0.00000     
0.00000     	0.00000     	0.00000     
0.00000     	0.00000     	0.00000     
0.00000     	0.00000     	0.00000     
0.00000     	0.00000     	0.00000     
0.00000     	0.00000     	0.00000     
0.00000     	0.00000     	0.00000     
0.00000     	0.00000     	0.00000     
0.00000     	0.00000     	0.00000     
0.00000     	0.00000     	0.00000     
0.00000     	0.00000     	0.00000     
0.00000     	0.00000     	0.00000     
0.00000     	0.00000     	0.00000     
0.00000     	0.00000     	0.00000     
0.00000     	0.00000     	0.00000     
0.00000     	0.00000     	0.00000     
0.00000     	0.00000     	0.00000     
0.00000     	0.00000     	0.00000     
0.00000     	0.00000     	0.00000     
0.00000     	0.00000     	0.00000     
0.00000     	0.00000     	0.00000     
0.00000     	0.00000     	0.00000     
0.00000     	0.00000     	0.00000     
0.00000     	0.00000     	0.00000     
0.00000     	0.00000     	0.00000     
0.00000     	0.00000     	0.00000     
0.00000     	0.00000     	0.00000     
0.00000     	0.00000     	0.00000     
0.00000     	0.00000     	0.00000     
0.00000     	0.00000     	0.00000     
0.00000     	0.00000     	0.00000     
0.00000     	0.00000     	0.00000     
0.00000     	0.00000     	0.00000     
0.00000     	0.00000     	0.00000     
0.00000     	0.00000     	0.00000     
0.00000     	0.00000     	0.00000     
0.00000     	0.00000     	0.00000     
0.00000     	0.00000     	0.00000     
0.00000     	0.00000     	0.00000     
0.00000     	0.00000     	0.00000     
0.00000     	0.00000     	0.00000     
0.00000     	0.00000     	0.00000     
0.00000     	0.00000     	0.00000     
0.00000     	0.00000     	0.00000     
0.00000     	0.00000     	0.00000     
0.00000     	0.00000     	0.00000     
0.00000     	0.00000     	0.00000     
0.00000     	0.00000     	0.00000     
0.00000     	0.00000     	0.00000     
0.00000     	0.00000     	0.00000     
0.00000     	0.00000     	0.00000     
0.00000     	0.00000     	0.00000     
0.00000     	0.00000     	0.00000     
0.00000     	0.00000     	0.00000     
0.00000     	0.00000     	0.00000     
0.00000     	0.00000     	0.00000     
0.00000     	0.00000     	0.00000     
0.00000     	0.00000     	0.00000     
0.00000     	0.00000     	0.00000     
0.00000     	0.00000     	0.00000     
0.00000     	0.00000     	0.00000     
0.00000     	0.00000     	0.00000     
0.00000     	0.00000     	0.00000     
0.00000     	0.00000     	0.00000     
0.00000     	0.00000     	0.00000     
0.00000     	0.00000     	0.00000     
0.00000     	0.00000     	0.00000     
0.00000     	0.00000     	0.00000     
0.00000     	0.00000     	0.00000     
0.00000     	0.00000     	0.00000     
0.00000     	0.00000     	0.00000     
0.00000     	0.00000     	0.00000     
0.00000     	0.00000     	0.00000     
0.00000     	0.00000     	0.00000     
0.00000     	0.00000     	0.00000     
0.00000     	0.00000     	0.00000     
0.00000     	0.00000     	0.00000     
0.00000     	0.00000     	0.00000     
0.00000     	0.00000     	0.00000     
0.00000     	0.00000     	0.00000     
0.00000     	0.00000     	0.00000     
0.00000     	0.00000     	0.00000     
0.00000     	0.00000     	0.00000     
0.00000     	0.00000     	0.00000     
0.00000     	0.00000     	0.00000     
0.00000     	0.00000     	0.00000     
0.00000     	0.00000     	0.00000     
0.00000     	0.00000     	0.00000     
0.00000     	0.00000     	0.00000     
0.00000     	0.00000     	0.00000     
0.00000     	0.00000     	0.00000     
0.00000     	0.00000     	0.00000     
0.00000     	0.00000     	0.00000     
0.00000     	0.00000     	0.00000     
0.00000     	0.00000     	0.00000     
0.00000     	0.00000     	0.00000     
0.00000     	0.00000     	0.00000     
0.00000     	0.00000     	0.00000     
0.00000     	0.00000     	0.00000     
0.00000     	0.00000     	0.00000     
0.00000     	0.00000     	0.00000     
0.00000     	0.00000     	0.00000     
0.00000     	0.00000     	0.00000     
0.00000     	0.00000     	0.00000     
0.00000     	0.00000     	0.00000     
0.00000     	0.00000     	0.00000     
0.00000     	0.00000     	0.00000     
0.00000     	0.00000     	0.00000     
0.00000     	0.00000     	0.00000     
0.00000     	0.00000     	0.00000     
0.00000     	0.00000     	0.00000     
0.00000     	0.00000     	0.00000     
0.00000     	0.00000     	0.00000     
0.00000     	0.00000     	0.00000     
0.00000     	0.00000     	0.00000     
0.00000     	0.00000     	0.00000     
0.00000     	0.00000     	0.00000     
0.00000     	0.00000     	0.00000     
0.00000     	0.00000     	0.00000     
0.00000     	0.00000     	0.00000     
0.00000     	0.00000     	0.00000     
0.00000     	0.00000     	0.00000     
0.00000     	0.00000     	0.00000     
0.00000     	0.00000     	0.00000     
0.00000     	0.00000     	0.00000     
0.00000     	0.00000     	0.00000     
0.00000     	0.00000     	0.00000     
0.00000     	0.00000     	0.00000     
0.00000     	0.00000     	0.00000     
0.00000     	0.00000     	0.00000     
0.00000     	0.00000     	0.00000     
0.00000     	0.00000     	0.00000     
0.00000     	0.00000     	0.00000     
0.00000     	0.00000     	0.00000     
0.00000     	0.00000     	0.00000     
0.00000     	0.00000     	0.00000     
0.00000     	0.00000     	0.00000     
0.00000     	0.00000     	0.00000     
0.00000     	0.00000     	0.00000     
0.00000     	0.00000     	0.00000     
0.00000     	0.00000     	0.00000     
0.00000     	0.00000     	0.00000     
0.00000     	0.00000     	0.00000     
0.00000     	0.00000     	0.00000     
0.00000     	0.00000     	0.00000     
0.00000     	0.00000     	0.00000     
0.00000     	0.00000     	0.00000     
0.00000     	0.00000     	0.00000     
0.00000     	0.00000     	0.00000     
0.00000     	0.00000     	0.00000     
0.00000     	0.00000     	0.00000     
0.00000     	0.00000     	0.00000     
0.00000     	0.00000     	0.00000     
0.00000     	0.00000     	0.00000     
0.00000     	0.00000     	0.00000     
0.00000     	0.00000     	0.00000     
0.00000     	0.00000     	0.00000     
0.00000     	0.00000     	0.00000     
0.00000     	0.00000     	0.00000     
0.00000     	0.00000     	0.00000     
0.00000     	0.00000     	0.00000     
0.00000     	0.00000     	0.00000     
0.00000     	0.00000     	0.00000     
0.00000     	0.00000     	0.00000     
0.00000     	0.00000     	0.00000     
0.00000     	0.00000     	0.00000     
0.00000     	0.00000     	0.00000     
0.00000     	0.00000     	0.00000     
0.00000     	0.00000     	0.00000     
0.00000     	0.00000     	0.00000     
0.00000     	0.00000     	0.00000     
0.00000     	0.00000     	0.00000     
0.00000     	0.00000     	0.00000     
0.00000     	0.00000     	0.00000     
0.00000     	0.00000     	0.00000     
0.00000     	0.00000     	0.00000     
0.00000     	0.00000     	0.00000     
0.00000     	0.00000     	0.00000     
0.00000     	0.00000     	0.00000     
0.00000     	0.00000     	0.00000     
0.00000     	0.00000     	0.00000     
0.00000     	0.00000     	0.00000     
0.00000     	0.00000     	0.00000     
0.00000     	0.00000     	0.00000     
0.00000     	0.00000     	0.00000     
0.00000     	0.00000     	0.00000     
0.00000     	0.00000     	0.00000     
0.00000     	0.00000     	0.00000     
0.00000     	0.00000     	0.00000     
0.00000     	0.00000     	0.00000     
0.00000     	0.00000     	0.00000     
0.00000     	0.00000     	0.00000     
0.00000     	0.00000     	0.00000     
0.00000     	0.00000     	0.00000     
0.00000     	0.00000     	0.00000     
0.00000     	0.00000     	0.00000     
0.00000     	0.00000     	0.00000     
0.00000     	0.00000     	0.00000     
0.00000     	0.00000     	0.00000     
0.00000     	0.00000     	0.00000     
0.00000     	0.00000     	0.00000     
0.00000     	0.00000     	0.00000     
0.00000     	0.00000     	0.00000     
0.00000     	0.00000     	0.00000     
0.00000     	0.00000     	0.00000     
0.00000     	0.00000     	0.00000     
0.00000     	0.00000     	0.00000     
0.00000     	0.00000     	0.00000     
0.00000     	0.00000     	0.00000     
0.00000     	0.00000     	0.00000     
0.00000     	0.00000     	0.00000     
0.00000     	0.00000     	0.00000     
0.00000     	0.00000     	0.00000     
0.00000     	0.00000     	0.00000     
0.00000     	0.00000     	0.00000     
0.00000     	0.00000     	0.00000     
0.00000     	0.00000     	0.00000     
0.00000     	0.00000     	0.00000     
0.00000     	0.00000     	0.00000     
0.00000     	0.00000     	0.00000     
0.00000     	0.00000     	0.00000     
0.00000     	0.00000     	0.00000     
0.00000     	0.00000     	0.00000     
0.00000     	0.00000     	0.00000     
0.00000     	0.00000     	0.00000     
0.00000     	0.00000     	0.00000     
0.00000     	0.00000     	0.00000     
0.00000     	0.00000     	0.00000     
0.00000     	0.00000     	0.00000     
0.00000     	0.00000     	0.00000     
0.00000     	0.00000     	0.00000     
0.00000     	0.00000     	0.00000     
0.00000     	0.00000     	0.00000     
0.00000     	0.00000     	0.00000     
0.00000     	0.00000     	0.00000     
0.00000     	0.00000     	0.00000     
0.00000     	0.00000     	0.00000     
0.00000     	0.00000     	0.00000     
0.00000     	0.00000     	0.00000     
0.00000     	0.00000     	0.00000     
0.00000     	0.00000     	0.00000     
0.00000     	0.00000     	0.00000     
0.00000     	0.00000     	0.00000     
0.00000     	0.00000     	0.00000     
0.00000     	0.00000     	0.00000     
0.00000     	0.00000     	0.00000     
0.00000     	0.00000     	0.00000     
0.00000     	0.00000     	0.00000     
0.00000     	0.00000     	0.00000     
0.00000     	0.00000     	0.00000     
0.00000     	0.00000     	0.00000     
0.00000     	0.00000     	0.00000     
0.00000     	0.00000     	0.00000     
0.00000     	0.00000     	0.00000     
0.00000     	0.00000     	0.00000     
0.00000     	0.00000     	0.00000     
0.00000     	0.00000     	0.00000     
0.00000     	0.00000     	0.00000     
0.00000     	0.00000     	0.00000     
0.00000     	0.00000     	0.00000     
0.00000     	0.00000     	0.00000     
0.00000     	0.00000     	0.00000     
0.00000     	0.00000     	0.00000     
0.00000     	0.00000     	0.00000     
0.00000     	0.00000     	0.00000     
0.00000     	0.00000     	0.00000     
0.00000     	0.00000     	0.00000     
0.00000     	0.00000     	0.00000     
0.00000     	0.00000     	0.00000     
0.00000     	0.00000     	0.00000     
0.00000     	0.00000     	0.00000     
0.00000     	0.00000     	0.00000     
0.00000     	0.00000     	0.00000     
0.00000     	0.00000     	0.00000     
0.00000     	0.00000     	0.00000     
0.00000     	0.00000     	0.00000     
0.00000     	0.00000     	0.00000     
0.00000     	0.00000     	0.00000     
0.00000     	0.00000     	0.00000     
0.00000     	0.00000     	0.00000     
0.00000     	0.00000     	0.00000     
0.00000     	0.00000     	0.00000     
0.00000     	0.00000     	0.00000     
0.00000     	0.00000     	0.00000     
0.00000     	0.00000     	0.00000     
0.00000     	0.00000     	0.00000     
0.00000     	0.00000     	0.00000     
0.00000     	0.00000     	0.00000     
0.00000     	0.00000     	0.00000     
0.00000     	0.00000     	0.00000     
0.00000     	0.00000     	0.00000     
0.00000     	0.00000     	0.00000     
0.00000     	0.00000     	0.00000     
0.00000     	0.00000     	0.00000     
0.00000     	0.00000     	0.00000     
0.00000     	0.00000     	0.00000     
0.00000     	0.00000     	0.00000     
0.00000     	0.00000     	0.00000     
0.00000     	0.00000     	0.00000     
0.00000     	0.00000     	0.00000     
0.00000     	0.00000     	0.00000     
0.00000     	0.00000     	0.00000     
0.00000     	0.00000     	0.00000     
0.00000     	0.00000     	0.00000     
0.00000     	0.00000     	0.00000     
0.00000     	0.00000     	0.00000     
0.00000     	0.00000     	0.00000     
0.00000     	0.00000     	0.00000     
0.00000     	0.00000     	0.00000     
0.00000     	0.00000     	0.00000     
0.00000     	0.00000     	0.00000     
0.00000     	0.00000     	0.00000     
0.00000     	0.00000     	0.00000     
0.00000     	0.00000     	0.00000     
0.00000     	0.00000     	0.00000     
0.00000     	0.00000     	0.00000     
0.00000     	0.00000     	0.00000     
0.00000     	0.00000     	0.00000     
0.00000     	0.00000     	0.00000     
0.00000     	0.00000     	0.00000     
0.00000     	0.00000     	0.00000     
0.00000     	0.00000     	0.00000     
0.00000     	0.00000     	0.00000     
0.00000     	0.00000     	0.00000     
0.00000     	0.00000     	0.00000     
0.00000     	0.00000     	0.00000     
0.00000     	0.00000     	0.00000     
0.00000     	0.00000     	0.00000     
0.00000     	0.00000     	0.00000     
0.00000     	0.00000     	0.00000     
0.00000     	0.00000     	0.00000     
0.00000     	0.00000     	0.00000     
0.00000     	0.00000     	0.00000     
0.00000     	0.00000     	0.00000     
0.00000     	0.00000     	0.00000     
0.00000     	0.00000     	0.00000     
0.00000     	0.00000     	0.00000     
0.00000     	0.00000     	0.00000     
0.00000     	0.00000     	0.00000     
0.00000     	0.00000     	0.00000     
0.00000     	0.00000     	0.00000     
0.00000     	0.00000     	0.00000     
0.00000     	0.00000     	0.00000     
0.00000     	0.00000     	0.00000     
0.00000     	0.00000     	0.00000     
0.00000     	0.00000     	0.00000     
0.00000     	0.00000     	0.00000     
0.00000     	0.00000     	0.00000     
0.00000     	0.00000     	0.00000     
0.00000     	0.00000     	0.00000     
0.00000     	0.00000     	0.00000     
0.00000     	0.00000     	0.00000     
0.00000     	0.00000     	0.00000     
0.00000     	0.00000     	0.00000     
0.00000     	0.00000     	0.00000     
0.00000     	0.00000     	0.00000     
0.00000     	0.00000     	0.00000     
0.00000     	0.00000     	0.00000     
0.00000     	0.00000     	0.00000     
0.00000     	0.00000     	0.00000     
0.00000     	0.00000     	0.00000     
0.00000     	0.00000     	0.00000     
0.00000     	0.00000     	0.00000     
0.00000     	0.00000     	0.00000     
0.00000     	0.00000     	0.00000     
0.00000     	0.00000     	0.00000     
0.00000     	0.00000     	0.00000     
0.00000     	0.00000     	0.00000     
0.00000     	0.00000     	0.00000     
0.00000     	0.00000     	0.00000     
0.00000     	0.00000     	0.00000     
0.00000     	0.00000     	0.00000     
0.00000     	0.00000     	0.00000     
0.00000     	0.00000     	0.00000     
0.00000     	0.00000     	0.00000     
0.00000     	0.00000     	0.00000     
0.00000     	0.00000     	0.00000     
0.00000     	0.00000     	0.00000     
0.00000     	0.00000     	0.00000     
0.00000     	0.00000     	0.00000     
0.00000     	0.00000     	0.00000     
0.00000     	0.00000     	0.00000     
0.00000     	0.00000     	0.00000     
0.00000     	0.00000     	0.00000     
0.00000     	0.00000     	0.00000     
0.00000     	0.00000     	0.00000     
0.00000     	0.00000     	0.00000     
0.00000     	0.00000     	0.00000     
0.00000     	0.00000     	0.00000     
0.00000     	0.00000     	0.00000     
0.00000     	0.00000     	0.00000     
0.00000     	0.00000     	0.00000     
0.00000     	0.00000     	0.00000     
0.00000     	0.00000     	0.00000     
0.00000     	0.00000     	0.00000     
0.00000     	0.00000     	0.00000     
0.00000     	0.00000     	0.00000     
0.00000     	0.00000     	0.00000     
0.00000     	0.00000     	0.00000     
0.00000     	0.00000     	0.00000     
0.00000     	0.00000     	0.00000     
0.00000     	0.00000     	0.00000     
0.00000     	0.00000     	0.00000     
0.00000     	0.00000     	0.00000     
0.00000     	0.00000     	0.00000     
0.00000     	0.00000     	0.00000     
0.00000     	0.00000     	0.00000     
0.00000     	0.00000     	0.00000     
0.00000     	0.00000     	0.00000     
0.00000     	0.00000     	0.00000     
0.00000     	0.00000     	0.00000     
0.00000     	0.00000     	0.00000     
0.00000     	0.00000     	0.00000     
0.00000     	0.00000     	0.00000     
0.00000     	0.00000     	0.00000     
0.00000     	0.00000     	0.00000     
0.00000     	0.00000     	0.00000     
0.00000     	0.00000     	0.00000     
0.00000     	0.00000     	0.00000     
0.00000     	0.00000     	0.00000     
0.00000     	0.00000     	0.00000     
0.00000     	0.00000     	0.00000     
0.00000     	0.00000     	0.00000     
0.00000     	0.00000     	0.00000     
0.00000     	0.00000     	0.00000     
0.00000     	0.00000     	0.00000     
0.00000     	0.00000     	0.00000     
0.00000     	0.00000     	0.00000     
0.00000     	0.00000     	0.00000     
0.00000     	0.00000     	0.00000     
0.00000     	0.00000     	0.00000     
0.00000     	0.00000     	0.00000     
0.00000     	0.00000     	0.00000     
0.00000     	0.00000     	0.00000     
0.00000     	0.00000     	0.00000     
0.00000     	0.00000     	0.00000     
0.00000     	0.00000     	0.00000     
0.00000     	0.00000     	0.00000     
0.00000     	0.00000     	0.00000     
0.00000     	0.00000     	0.00000     
0.00000     	0.00000     	0.00000     
0.00000     	0.00000     	0.00000     
0.00000     	0.00000     	0.00000     
0.00000     	0.00000     	0.00000     
0.00000     	0.00000     	0.00000     
0.00000     	0.00000     	0.00000     
0.00000     	0.00000     	0.00000     
0.00000     	0.00000     	0.00000     
0.00000     	0.00000     	0.00000     
0.00000     	0.00000     	0.00000     
0.00000     	0.00000     	0.00000     
0.00000     	0.00000     	0.00000     
0.00000     	0.00000     	0.00000     
0.00000     	0.00000     	0.00000     
0.00000     	0.00000     	0.00000     
0.00000     	0.00000     	0.00000     
0.00000     	0.00000     	0.00000     
0.00000     	0.00000     	0.00000     
0.00000     	0.00000     	0.00000     
0.00000     	0.00000     	0.00000     
0.00000     	0.00000     	0.00000     
0.00000     	0.00000     	0.00000     
0.00000     	0.00000     	0.00000     
0.00000     	0.00000     	0.00000     
0.00000     	0.00000     	0.00000     
0.00000     	0.00000     	0.00000     
0.00000     	0.00000     	0.00000     
0.00000     	0.00000     	0.00000     
0.00000     	0.00000     	0.00000     
0.00000     	0.00000     	0.00000     
0.00000     	0.00000     	0.00000     
0.00000     	0.00000     	0.00000     
0.00000     	0.00000     	0.00000     
0.00000     	0.00000     	0.00000     
0.00000     	0.00000     	0.00000     
0.00000     	0.00000     	0.00000     
0.00000     	0.00000     	0.00000     
0.00000     	0.00000     	0.00000     
0.00000     	0.00000     	0.00000     
0.00000     	0.00000     	0.00000     
0.00000     	0.00000     	0.00000     
0.00000     	0.00000     	0.00000     
0.00000     	0.00000     	0.00000     
0.00000     	0.00000     	0.00000     
0.00000     	0.00000     	0.00000     
0.00000     	0.00000     	0.00000     
0.00000     	0.00000     	0.00000     
0.00000     	0.00000     	0.00000     
0.00000     	0.00000     	0.00000     
0.00000     	0.00000     	0.00000     
0.00000     	0.00000     	0.00000     
0.00000     	0.00000     	0.00000     
0.00000     	0.00000     	0.00000     
0.00000     	0.00000     	0.00000     
0.00000     	0.00000     	0.00000     
0.00000     	0.00000     	0.00000     
0.00000     	0.00000     	0.00000     
0.00000     	0.00000     	0.00000     
0.00000     	0.00000     	0.00000     
0.00000     	0.00000     	0.00000     
0.00000     	0.00000     	0.00000     
0.00000     	0.00000     	0.00000     
0.00000     	0.00000     	0.00000     
0.00000     	0.00000     	0.00000     
0.00000     	0.00000     	0.00000     
0.00000     	0.00000     	0.00000     
0.00000     	0.00000     	0.00000     
0.00000     	0.00000     	0.00000     
0.00000     	0.00000     	0.00000     
0.00000     	0.00000     	0.00000     
0.00000     	0.00000     	0.00000     
0.00000     	0.00000     	0.00000     
0.00000     	0.00000     	0.00000     
0.00000     	0.00000     	0.00000     
0.00000     	0.00000     	0.00000     
0.00000     	0.00000     	0.00000     
0.00000     	0.00000     	0.00000     
0.00000     	0.00000     	0.00000     
0.00000     	0.00000     	0.00000     
0.00000     	0.00000     	0.00000     
0.00000     	0.00000     	0.00000     
0.00000     	0.00000     	0.00000     
0.00000     	0.00000     	0.00000     
0.00000     	0.00000     	0.00000     
0.00000     	0.00000     	0.00000     
0.00000     	0.00000     	0.00000     
0.00000     	0.00000     	0.00000     
0.00000     	0.00000     	0.00000     
0.00000     	0.00000     	0.00000     
0.00000     	0.00000     	0.00000     
0.00000     	0.00000     	0.00000     
0.00000     	0.00000     	0.00000     
0.00000     	0.00000     	0.00000     
0.00000     	0.00000     	0.00000     
0.00000     	0.00000     	0.00000     
0.00000     	0.00000     	0.00000     
0.00000     	0.00000     	0.00000     
0.00000     	0.00000     	0.00000     
0.00000     	0.00000     	0.00000     
0.00000     	0.00000     	0.00000     
0.00000     	0.00000     	0.00000     
0.00000     	0.00000     	0.00000     
0.00000     	0.00000     	0.00000     
0.00000     	0.00000     	0.00000     
0.00000     	0.00000     	0.00000     
0.00000     	0.00000     	0.00000     
0.00000     	0.00000     	0.00000     
0.00000     	0.00000     	0.00000     
0.00000     	0.00000     	0.00000     
0.00000     	0.00000     	0.00000     
0.00000     	0.00000     	0.00000     
0.00000     	0.00000     	0.00000     
0.00000     	0.00000     	0.00000     
0.00000     	0.00000     	0.00000     
0.00000     	0.00000     	0.00000     
0.00000     	0.00000     	0.00000     
0.00000     	0.00000     	0.00000     
0.00000     	0.00000     	0.00000     
0.00000     	0.00000     	0.00000     
0.00000     	0.00000     	0.00000     
0.00000     	0.00000     	0.00000     
0.00000     	0.00000     	0.00000     
0.00000     	0.00000     	0.00000     
0.00000     	0.00000     	0.00000     
0.00000     	0.00000     	0.00000     
0.00000     	0.00000     	0.00000     
0.00000     	0.00000     	0.00000     
0.00000     	0.00000     	0.00000     
0.00000     	0.00000     	0.00000     
0.00000     	0.00000     	0.00000     
0.00000     	0.00000     	0.00000     
0.00000     	0.00000     	0.00000     
0.00000     	0.00000     	0.00000     
0.00000     	0.00000     	0.00000     
0.00000     	0.00000     	0.00000     
0.00000     	0.00000     	0.00000     
0.00000     	0.00000     	0.00000     
0.00000     	0.00000     	0.00000     
0.00000     	0.00000     	0.00000     
0.00000     	0.00000     	0.00000     
0.00000     	0.00000     	0.00000     
0.00000     	0.00000     	0.00000     
0.00000     	0.00000     	0.00000     
0.00000     	0.00000     	0.00000     
0.00000     	0.00000     	0.00000     
0.00000     	0.00000     	0.00000     
0.00000     	0.00000     	0.00000     
0.00000     	0.00000     	0.00000     
0.00000     	0.00000     	0.00000     
0.00000     	0.00000     	0.00000     
0.00000     	0.00000     	0.00000     
0.00000     	0.00000     	0.00000     
0.00000     	0.00000     	0.00000     
0.00000     	0.00000     	0.00000     
0.00000     	0.00000     	0.00000     
0.00000     	0.00000     	0.00000     
0.00000     	0.00000     	0.00000     
0.00000     	0.00000     	0.00000     
0.00000     	0.00000     	0.00000     
0.00000     	0.00000     	0.00000     
0.00000     	0.00000     	0.00000     
0.00000     	0.00000     	0.00000     
0.00000     	0.00000     	0.00000     
0.00000     	0.00000     	0.00000     
0.00000     	0.00000     	0.00000     
0.00000     	0.00000     	0.00000     
0.00000     	0.00000     	0.00000     
0.00000     	0.00000     	0.00000     
0.00000     	0.00000     	0.00000     
0.00000     	0.00000     	0.00000     
0.00000     	0.00000     	0.00000     
0.00000     	0.00000     	0.00000     
0.00000     	0.00000     	0.00000     
0.00000     	0.00000     	0.00000     
0.00000     	0.00000     	0.00000     
0.00000     	0.00000     	0.00000     
0.00000     	0.00000     	0.00000     
0.00000     	0.00000     	0.00000     
0.00000     	0.00000     	0.00000     
0.00000     	0.00000     	0.00000     
0.00000     	0.00000     	0.00000     
0.00000     	0.00000     	0.00000     
0.00000     	0.00000     	0.00000     
0.00000     	0.00000     	0.00000     
0.00000     	0.00000     	0.00000     
0.00000     	0.00000     	0.00000     
0.00000     	0.00000     	0.00000     
0.00000     	0.00000     	0.00000     
0.00000     	0.00000     	0.00000     
0.00000     	0.00000     	0.00000     
0.00000     	0.00000     	0.00000     
0.00000     	0.00000     	0.00000     
0.00000     	0.00000     	0.00000     
0.00000     	0.00000     	0.00000     
0.00000     	0.00000     	0.00000     
0.00000     	0.00000     	0.00000     
0.00000     	0.00000     	0.00000     
0.00000     	0.00000     	0.00000     
0.00000     	0.00000     	0.00000     
0.00000     	0.00000     	0.00000     
0.00000     	0.00000     	0.00000     
0.00000     	0.00000     	0.00000     
0.00000     	0.00000     	0.00000     
0.00000     	0.00000     	0.00000     
0.00000     	0.00000     	0.00000     
0.00000     	0.00000     	0.00000     
0.00000     	0.00000     	0.00000     
0.00000     	0.00000     	0.00000     
0.00000     	0.00000     	0.00000     
0.00000     	0.00000     	0.00000     
0.00000     	0.00000     	0.00000     
0.00000     	0.00000     	0.00000     
0.00000     	0.00000     	0.00000     
0.00000     	0.00000     	0.00000     
0.00000     	0.00000     	0.00000     
0.00000     	0.00000     	0.00000     
0.00000     	0.00000     	0.00000     
0.00000     	0.00000     	0.00000     
0.00000     	0.00000     	0.00000     
0.00000     	0.00000     	0.00000     
0.00000     	0.00000     	0.00000     
0.00000     	0.00000     	0.00000     
0.00000     	0.00000     	0.00000     
0.00000     	0.00000     	0.00000     
0.00000     	0.00000     	0.00000     
0.00000     	0.00000     	0.00000     
0.00000     	0.00000     	0.00000     
0.00000     	0.00000     	0.00000     
0.00000     	0.00000     	0.00000     
0.00000     	0.00000     	0.00000     
0.00000     	0.00000     	0.00000     
0.00000     	0.00000     	0.00000     
0.00000     	0.00000     	0.00000     
0.00000     	0.00000     	0.00000     
0.00000     	0.00000     	0.00000     
0.00000     	0.00000     	0.00000     
0.00000     	0.00000     	0.00000     
0.00000     	0.00000     	0.00000     
0.00000     	0.00000     	0.00000     
0.00000     	0.00000     	0.00000     
0.00000     	0.00000     	0.00000     
0.00000     	0.00000     	0.00000     
0.00000     	0.00000     	0.00000     
0.00000     	0.00000     	0.00000     
0.00000     	0.00000     	0.00000     
0.00000     	0.00000     	0.00000     
0.00000     	0.00000     	0.00000     
0.00000     	0.00000     	0.00000     
0.00000     	0.00000     	0.00000     
0.00000     	0.00000     	0.00000     
0.00000     	0.00000     	0.00000     
0.00000     	0.00000     	0.00000     
0.00000     	0.00000     	0.00000     
0.00000     	0.00000     	0.00000     
0.00000     	0.00000     	0.00000     
0.00000     	0.00000     	0.00000     
0.00000     	0.00000     	0.00000     
0.00000     	0.00000     	0.00000     
0.00000     	0.00000     	0.00000     
0.00000     	0.00000     	0.00000     
0.00000     	0.00000     	0.00000     
0.00000     	0.00000     	0.00000     
0.00000     	0.00000     	0.00000     
0.00000     	0.00000     	0.00000     
0.00000     	0.00000     	0.00000     
0.00000     	0.00000     	0.00000     
0.00000     	0.00000     	0.00000     
0.00000     	0.00000     	0.00000     
0.00000     	0.00000     	0.00000     
0.00000     	0.00000     	0.00000     
0.00000     	0.00000     	0.00000     
0.00000     	0.00000     	0.00000     
0.00000     	0.00000     	0.00000     
0.00000     	0.00000     	0.00000     
0.00000     	0.00000     	0.00000     
0.00000     	0.00000     	0.00000     
0.00000     	0.00000     	0.00000     
0.00000     	0.00000     	0.00000     
0.00000     	0.00000     	0.00000     
0.00000     	0.00000     	0.00000     
0.00000     	0.00000     	0.00000     
0.00000     	0.00000     	0.00000     
0.00000     	0.00000     	0.00000     
0.00000     	0.00000     	0.00000     
0.00000     	0.00000     	0.00000     
0.00000     	0.00000     	0.00000     
0.00000     	0.00000     	0.00000     
0.00000     	0.00000     	0.00000     
0.00000     	0.00000     	0.00000     
0.00000     	0.00000     	0.00000     
0.00000     	0.00000     	0.00000     
0.00000     	0.00000     	0.00000     
0.00000     	0.00000     	0.00000     
0.00000     	0.00000     	0.00000     
0.00000     	0.00000     	0.00000     
0.00000     	0.00000     	0.00000     
0.00000     	0.00000     	0.00000     
0.00000     	0.00000     	0.00000     
0.00000     	0.00000     	0.00000     
0.00000     	0.00000     	0.00000     
0.00000     	0.00000     	0.00000     
0.00000     	0.00000     	0.00000     
0.00000     	0.00000     	0.00000     
0.00000     	0.00000     	0.00000     
0.00000     	0.00000     	0.00000     
0.00000     	0.00000     	0.00000     
0.00000     	0.00000     	0.00000     
0.00000     	0.00000     	0.00000     
0.00000     	0.00000     	0.00000     
0.00000     	0.00000     	0.00000     
0.00000     	0.00000     	0.00000     
0.00000     	0.00000     	0.00000     
0.00000     	0.00000     	0.00000     
0.00000     	0.00000     	0.00000     
0.00000     	0.00000     	0.00000     
0.00000     	0.00000     	0.00000     
0.00000     	0.00000     	0.00000     
0.00000     	0.00000     	0.00000     
0.00000     	0.00000     	0.00000     
0.00000     	0.00000     	0.00000     
0.00000     	0.00000     	0.00000     
0.00000     	0.00000     	0.00000     
0.00000     	0.00000     	0.00000     
0.00000     	0.00000     	0.00000     
0.00000     	0.00000     	0.00000     
0.00000     	0.00000     	0.00000     
0.00000     	0.00000     	0.00000     
0.00000     	0.00000     	0.00000     
0.00000     	0.00000     	0.00000     
0.00000     	0.00000     	0.00000     
0.00000     	0.00000     	0.00000     
0.00000     	0.00000     	0.00000     
0.00000     	0.00000     	0.00000     
0.00000     	0.00000     	0.00000     
0.00000     	0.00000     	0.00000     
0.00000     	0.00000     	0.00000     
0.00000     	0.00000     	0.00000     
0.00000     	0.00000     	0.00000     
0.00000     	0.00000     	0.00000     
0.00000     	0.00000     	0.00000     
0.00000     	0.00000     	0.00000     
0.00000     	0.00000     	0.00000     
0.00000     	0.00000     	0.00000     
0.00000     	0.00000     	0.00000     
0.00000     	0.00000     	0.00000     
0.00000     	0.00000     	0.00000     
0.00000     	0.00000     	0.00000     
0.00000     	0.00000     	0.00000     
0.00000     	0.00000     	0.00000     
0.00000     	0.00000     	0.00000     
0.00000     	0.00000     	0.00000     
0.00000     	0.00000     	0.00000     
0.00000     	0.00000     	0.00000     
0.00000     	0.00000     	0.00000     
0.00000     	0.00000     	0.00000     
0.00000     	0.00000     	0.00000     
0.00000     	0.00000     	0.00000     
0.00000     	0.00000     	0.00000     
0.00000     	0.00000     	0.00000     
0.00000     	0.00000     	0.00000     
0.00000     	0.00000     	0.00000     
0.00000     	0.00000     	0.00000     
0.00000     	0.00000     	0.00000     
0.00000     	0.00000     	0.00000     
0.00000     	0.00000     	0.00000     
0.00000     	0.00000     	0.00000     
0.00000     	0.00000     	0.00000     
0.00000     	0.00000     	0.00000     
0.00000     	0.00000     	0.00000     
0.00000     	0.00000     	0.00000     
0.00000     	0.00000     	0.00000     
0.00000     	0.00000     	0.00000     
0.00000     	0.00000     	0.00000     
0.00000     	0.00000     	0.00000     
0.00000     	0.00000     	0.00000     
0.00000     	0.00000     	0.00000     
0.00000     	0.00000     	0.00000     
0.00000     	0.00000     	0.00000     
0.00000     	0.00000     	0.00000     
0.00000     	0.00000     	0.00000     
0.00000     	0.00000     	0.00000     
0.00000     	0.00000     	0.00000     
0.00000     	0.00000     	0.00000     
0.00000     	0.00000     	0.00000     
0.00000     	0.00000     	0.00000     
0.00000     	0.00000     	0.00000     
0.00000     	0.00000     	0.00000     
0.00000     	0.00000     	0.00000     
0.00000     	0.00000     	0.00000     
0.00000     	0.00000     	0.00000     
0.00000     	0.00000     	0.00000     
0.00000     	0.00000     	0.00000     
0.00000     	0.00000     	0.00000     
0.00000     	0.00000     	0.00000     
0.00000     	0.00000     	0.00000     
0.00000     	0.00000     	0.00000     
0.00000     	0.00000     	0.00000     
0.00000     	0.00000     	0.00000     
0.00000     	0.00000     	0.00000     
0.00000     	0.00000     	0.00000     
0.00000     	0.00000     	0.00000     
0.00000     	0.00000     	0.00000     
0.00000     	0.00000     	0.00000     
0.00000     	0.00000     	0.00000     
0.00000     	0.00000     	0.00000     
0.00000     	0.00000     	0.00000     
0.00000     	0.00000     	0.00000     
0.00000     	0.00000     	0.00000     
0.00000     	0.00000     	0.00000     
0.00000     	0.00000     	0.00000     
0.00000     	0.00000     	0.00000     
0.00000     	0.00000     	0.00000     
0.00000     	0.00000     	0.00000     
0.00000     	0.00000     	0.00000     
0.00000     	0.00000     	0.00000     
0.00000     	0.00000     	0.00000     
0.00000     	0.00000     	0.00000     
0.00000     	0.00000     	0.00000     
0.00000     	0.00000     	0.00000     
0.00000     	0.00000     	0.00000     
0.00000     	0.00000     	0.00000     
0.00000     	0.00000     	0.00000     
0.00000     	0.00000     	0.00000     
0.00000     	0.00000     	0.00000     
0.00000     	0.00000     	0.00000     
0.00000     	0.00000     	0.00000     
0.00000     	0.00000     	0.00000     
0.00000     	0.00000     	0.00000     
0.00000     	0.00000     	0.00000     
0.00000     	0.00000     	0.00000     
0.00000     	0.00000     	0.00000     
0.00000     	0.00000     	0.00000     
0.00000     	0.00000     	0.00000     
0.00000     	0.00000     	0.00000     
0.00000     	0.00000     	0.00000     
0.00000     	0.00000     	0.00000     
0.00000     	0.00000     	0.00000     
0.00000     	0.00000     	0.00000     
0.00000     	0.00000     	0.00000     
0.00000     	0.00000     	0.00000     
0.00000     	0.00000     	0.00000     
0.00000     	0.00000     	0.00000     
0.00000     	0.00000     	0.00000     
0.00000     	0.00000     	0.00000     
0.00000     	0.00000     	0.00000     
0.00000     	0.00000     	0.00000     
0.00000     	0.00000     	0.00000     
0.00000     	0.00000     	0.00000     
0.00000     	0.00000     	0.00000     
0.00000     	0.00000     	0.00000     
0.00000     	0.00000     	0.00000     
0.00000     	0.00000     	0.00000     
0.00000     	0.00000     	0.00000     
0.00000     	0.00000     	0.00000     
0.00000     	0.00000     	0.00000     
0.00000     	0.00000     	0.00000     
0.00000     	0.00000     	0.00000     
0.00000     	0.00000     	0.00000     
0.00000     	0.00000     	0.00000     
0.00000     	0.00000     	0.00000     
0.00000     	0.00000     	0.00000     
0.00000     	0.00000     	0.00000     
0.00000     	0.00000     	0.00000     
0.00000     	0.00000     	0.00000     
0.00000     	0.00000     	0.00000     
0.00000     	0.00000     	0.00000     
0.00000     	0.00000     	0.00000     
0.00000     	0.00000     	0.00000     
0.00000     	0.00000     	0.00000     
0.00000     	0.00000     	0.00000     
0.00000     	0.00000     	0.00000     
0.00000     	0.00000     	0.00000     
0.00000     	0.00000     	0.00000     
0.00000     	0.00000     	0.00000     
0.00000     	0.00000     	0.00000     
0.00000     	0.00000     	0.00000     
0.00000     	0.00000     	0.00000     
0.00000     	0.00000     	0.00000     
0.00000     	0.00000     	0.00000     
0.00000     	0.00000     	0.00000     
0.00000     	0.00000     	0.00000     
0.00000     	0.00000     	0.00000     
0.00000     	0.00000     	0.00000     
0.00000     	0.00000     	0.00000     
0.00000     	0.00000     	0.00000     
0.00000     	0.00000     	0.00000     
0.00000     	0.00000     	0.00000     
0.00000     	0.00000     	0.00000     
0.00000     	0.00000     	0.00000     
0.00000     	0.00000     	0.00000     
0.00000     	0.00000     	0.00000     
0.00000     	0.00000     	0.00000     
0.00000     	0.00000     	0.00000     
0.00000     	0.00000     	0.00000     
0.00000     	0.00000     	0.00000     
0.00000     	0.00000     	0.00000     
0.00000     	0.00000     	0.00000     
0.00000     	0.00000     	0.00000     
0.00000     	0.00000     	0.00000     
0.00000     	0.00000     	0.00000     
0.00000     	0.00000     	0.00000     
0.00000     	0.00000     	0.00000     
0.00000     	0.00000     	0.00000     
0.00000     	0.00000     	0.00000     
0.00000     	0.00000     	0.00000     
0.00000     	0.00000     	0.00000     
0.00000     	0.00000     	0.00000     
0.00000     	0.00000     	0.00000     
0.00000     	0.00000     	0.00000     
0.00000     	0.00000     	0.00000     
0.00000     	0.00000     	0.00000     
0.00000     	0.00000     	0.00000     
0.00000     	0.00000     	0.00000     
0.00000     	0.00000     	0.00000     
0.00000     	0.00000     	0.00000     
0.00000     	0.00000     	0.00000     
0.00000     	0.00000     	0.00000     
0.00000     	0.00000     	0.00000     
0.00000     	0.00000     	0.00000     
0.00000     	0.00000     	0.00000     
0.00000     	0.00000     	0.00000     
0.00000     	0.00000     	0.00000     
0.00000     	0.00000     	0.00000     
0.00000     	0.00000     	0.00000     
0.00000     	0.00000     	0.00000     
0.00000     	0.00000     	0.00000     
0.00000     	0.00000     	0.00000     
0.00000     	0.00000     	0.00000     
0.00000     	0.00000     	0.00000     
0.00000     	0.00000     	0.00000     
0.00000     	0.00000     	0.00000     
0.00000     	0.00000     	0.00000     
0.00000     	0.00000     	0.00000     
0.00000     	0.00000     	0.00000     
0.00000     	0.00000     	0.00000     
0.00000     	0.00000     	0.00000     
0.00000     	0.00000     	0.00000     
0.00000     	0.00000     	0.00000     
0.00000     	0.00000     	0.00000     
0.00000     	0.00000     	0.00000     
0.00000     	0.00000     	0.00000     
0.00000     	0.00000     	0.00000     
0.00000     	0.00000     	0.00000     
0.00000     	0.00000     	0.00000     
0.00000     	0.00000     	0.00000     
0.00000     	0.00000     	0.00000     
0.00000     	0.00000     	0.00000     
0.00000     	0.00000     	0.00000     
0.00000     	0.00000     	0.00000     
0.00000     	0.00000     	0.00000     
0.00000     	0.00000     	0.00000     
0.00000     	0.00000     	0.00000     
0.00000     	0.00000     	0.00000     
0.00000     	0.00000     	0.00000     
0.00000     	0.00000     	0.00000     
0.00000     	0.00000     	0.00000     
0.00000     	0.00000     	0.00000     
0.00000     	0.00000     	0.00000     
0.00000     	0.00000     	0.00000     
0.00000     	0.00000     	0.00000     
0.00000     	0.00000     	0.00000     
0.00000     	0.00000     	0.00000     
0.00000     	0.00000     	0.00000     
0.00000     	0.00000     	0.00000     
0.00000     	0.00000     	0.00000     
0.00000     	0.00000     	0.00000     
0.00000     	0.00000     	0.00000     
0.00000     	0.00000     	0.00000     
0.00000     	0.00000     	0.00000     
0.00000     	0.00000     	0.00000     
0.00000     	0.00000     	0.00000     
0.00000     	0.00000     	0.00000     
0.00000     	0.00000     	0.00000     
0.00000     	0.00000     	0.00000     
0.00000     	0.00000     	0.00000     
0.00000     	0.00000     	0.00000     
0.00000     	0.00000     	0.00000     
0.00000     	0.00000     	0.00000     
0.00000     	0.00000     	0.00000     
0.00000     	0.00000     	0.00000     
0.00000     	0.00000     	0.00000     
0.00000     	0.00000     	0.00000     
0.00000     	0.00000     	0.00000     
0.00000     	0.00000     	0.00000     
0.00000     	0.00000     	0.00000     
0.00000     	0.00000     	0.00000     
0.00000     	0.00000     	0.00000     
0.00000     	0.00000     	0.00000     
0.00000     	0.00000     	0.00000     
0.00000     	0.00000     	0.00000     
0.00000     	0.00000     	0.00000     
0.00000     	0.00000     	0.00000     
0.00000     	0.00000     	0.00000     
0.00000     	0.00000     	0.00000     
0.00000     	0.00000     	0.00000     
0.00000     	0.00000     	0.00000     
0.00000     	0.00000     	0.00000     
0.00000     	0.00000     	0.00000     
0.00000     	0.00000     	0.00000     
0.00000     	0.00000     	0.00000     
0.00000     	0.00000     	0.00000     
0.00000     	0.00000     	0.00000     
0.00000     	0.00000     	0.00000     
0.00000     	0.00000     	0.00000     
0.00000     	0.00000     	0.00000     
0.00000     	0.00000     	0.00000     
0.00000     	0.00000     	0.00000     
0.00000     	0.00000     	0.00000     
0.00000     	0.00000     	0.00000     
0.00000     	0.00000     	0.00000     
0.00000     	0.00000     	0.00000     
0.00000     	0.00000     	0.00000     
0.00000     	0.00000     	0.00000     
0.00000     	0.00000     	0.00000     
0.00000     	0.00000     	0.00000     
0.00000     	0.00000     	0.00000     
0.00000     	0.00000     	0.00000     
0.00000     	0.00000     	0.00000     
0.00000     	0.00000     	0.00000     
0.00000     	0.00000     	0.00000     
0.00000     	0.00000     	0.00000     
0.00000     	0.00000     	0.00000     
0.00000     	0.00000     	0.00000     
0.00000     	0.00000     	0.00000     
0.00000     	0.00000     	0.00000     
0.00000     	0.00000     	0.00000     
0.00000     	0.00000     	0.00000     
0.00000     	0.00000     	0.00000     
0.00000     	0.00000     	0.00000     
0.00000     	0.00000     	0.00000     
0.00000     	0.00000     	0.00000     
0.00000     	0.00000     	0.00000     
0.00000     	0.00000     	0.00000     
0.00000     	0.00000     	0.00000     
0.00000     	0.00000     	0.00000     
0.00000     	0.00000     	0.00000     
0.00000     	0.00000     	0.00000     
0.00000     	0.00000     	0.00000     
0.00000     	0.00000     	0.00000     
0.00000     	0.00000     	0.00000     
0.00000     	0.00000     	0.00000     
0.00000     	0.00000     	0.00000     
0.00000     	0.00000     	0.00000     
0.00000     	0.00000     	0.00000     
0.00000     	0.00000     	0.00000     
0.00000     	0.00000     	0.00000     
0.00000     	0.00000     	0.00000     
0.00000     	0.00000     	0.00000     
0.00000     	0.00000     	0.00000     
0.00000     	0.00000     	0.00000     
0.00000     	0.00000     	0.00000     
0.00000     	0.00000     	0.00000     
0.00000     	0.00000     	0.00000     
0.00000     	0.00000     	0.00000     
0.00000     	0.00000     	0.00000     
0.00000     	0.00000     	0.00000     
0.00000     	0.00000     	0.00000     
0.00000     	0.00000     	0.00000     
0.00000     	0.00000     	0.00000     
0.00000     	0.00000     	0.00000     
0.00000     	0.00000     	0.00000     
0.00000     	0.00000     	0.00000     
0.00000     	0.00000     	0.00000     
0.00000     	0.00000     	0.00000     
0.00000     	0.00000     	0.00000     
0.00000     	0.00000     	0.00000     
0.00000     	0.00000     	0.00000     
0.00000     	0.00000     	0.00000     
0.00000     	0.00000     	0.00000     
0.00000     	0.00000     	0.00000     
0.00000     	0.00000     	0.00000     
0.00000     	0.00000     	0.00000     
0.00000     	0.00000     	0.00000     
0.00000     	0.00000     	0.00000     
0.00000     	0.00000     	0.00000     
0.00000     	0.00000     	0.00000     
0.00000     	0.00000     	0.00000     
0.00000     	0.00000     	0.00000     
0.00000     	0.00000     	0.00000     
0.00000     	0.00000     	0.00000     
0.00000     	0.00000     	0.00000     
0.00000     	0.00000     	0.00000     
0.00000     	0.00000     	0.00000     
0.00000     	0.00000     	0.00000     
0.00000     	0.00000     	0.00000     
0.00000     	0.00000     	0.00000     
0.00000     	0.00000     	0.00000     
0.00000     	0.00000     	0.00000     
0.00000     	0.00000     	0.00000     
0.00000     	0.00000     	0.00000     
0.00000     	0.00000     	0.00000     
0.00000     	0.00000     	0.00000     
0.00000     	0.00000     	0.00000     
0.00000     	0.00000     	0.00000     
0.00000     	0.00000     	0.00000     
0.00000     	0.00000     	0.00000     
0.00000     	0.00000     	0.00000     
0.00000     	0.00000     	0.00000     
0.00000     	0.00000     	0.00000     
0.00000     	0.00000     	0.00000     
0.00000     	0.00000     	0.00000     
0.00000     	0.00000     	0.00000     
0.00000     	0.00000     	0.00000     
0.00000     	0.00000     	0.00000     
0.00000     	0.00000     	0.00000     
0.00000     	0.00000     	0.00000     
0.00000     	0.00000     	0.00000     
0.00000     	0.00000     	0.00000     
0.00000     	0.00000     	0.00000     
0.00000     	0.00000     	0.00000     
0.00000     	0.00000     	0.00000     
0.00000     	0.00000     	0.00000     
0.00000     	0.00000     	0.00000     
0.00000     	0.00000     	0.00000     
0.00000     	0.00000     	0.00000     
0.00000     	0.00000     	0.00000     
0.00000     	0.00000     	0.00000     
0.00000     	0.00000     	0.00000     
0.00000     	0.00000     	0.00000     
0.00000     	0.00000     	0.00000     
0.00000     	0.00000     	0.00000     
0.00000     	0.00000     	0.00000     
0.00000     	0.00000     	0.00000     
0.00000     	0.00000     	0.00000     
0.00000     	0.00000     	0.00000     
0.00000     	0.00000     	0.00000     
0.00000     	0.00000     	0.00000     
0.00000     	0.00000     	0.00000     
0.00000     	0.00000     	0.00000     
0.00000     	0.00000     	0.00000     
0.00000     	0.00000     	0.00000     
0.00000     	0.00000     	0.00000     
0.00000     	0.00000     	0.00000     
0.00000     	0.00000     	0.00000     
0.00000     	0.00000     	0.00000     
0.00000     	0.00000     	0.00000     
0.00000     	0.00000     	0.00000     
0.00000     	0.00000     	0.00000     
0.00000     	0.00000     	0.00000     
0.00000     	0.00000     	0.00000     
0.00000     	0.00000     	0.00000     
0.00000     	0.00000     	0.00000     
0.00000     	0.00000     	0.00000     
0.00000     	0.00000     	0.00000     
0.00000     	0.00000     	0.00000     
0.00000     	0.00000     	0.00000     
0.00000     	0.00000     	0.00000     
0.00000     	0.00000     	0.00000     
0.00000     	0.00000     	0.00000     
0.00000     	0.00000     	0.00000     
0.00000     	0.00000     	0.00000     
0.00000     	0.00000     	0.00000     
0.00000     	0.00000     	0.00000     
0.00000     	0.00000     	0.00000     
0.00000     	0.00000     	0.00000     
0.00000     	0.00000     	0.00000     
0.00000     	0.00000     	0.00000     
0.00000     	0.00000     	0.00000     
0.00000     	0.00000     	0.00000     
0.00000     	0.00000     	0.00000     
0.00000     	0.00000     	0.00000     
0.00000     	0.00000     	0.00000     
0.00000     	0.00000     	0.00000     
0.00000     	0.00000     	0.00000     
0.00000     	0.00000     	0.00000     
0.00000     	0.00000     	0.00000     
0.00000     	0.00000     	0.00000     
0.00000     	0.00000     	0.00000     
0.00000     	0.00000     	0.00000     
0.00000     	0.00000     	0.00000     
0.00000     	0.00000     	0.00000     
0.00000     	0.00000     	0.00000     
0.00000     	0.00000     	0.00000     
0.00000     	0.00000     	0.00000     
0.00000     	0.00000     	0.00000     
0.00000     	0.00000     	0.00000     
0.00000     	0.00000     	0.00000     
0.00000     	0.00000     	0.00000     
0.00000     	0.00000     	0.00000     
0.00000     	0.00000     	0.00000     
0.00000     	0.00000     	0.00000     
0.00000     	0.00000     	0.00000     
0.00000     	0.00000     	0.00000     
0.00000     	0.00000     	0.00000     
0.00000     	0.00000     	0.00000     
0.00000     	0.00000     	0.00000     
0.00000     	0.00000     	0.00000     
0.00000     	0.00000     	0.00000     
0.00000     	0.00000     	0.00000     
0.00000     	0.00000     	0.00000     
0.00000     	0.00000     	0.00000     
0.00000     	0.00000     	0.00000     
0.00000     	0.00000     	0.00000     
0.00000     	0.00000     	0.00000     
0.00000     	0.00000     	0.00000     
0.00000     	0.00000     	0.00000     
0.00000     	0.00000     	0.00000     
0.00000     	0.00000     	0.00000     
0.00000     	0.00000     	0.00000     
0.00000     	0.00000     	0.00000     
0.00000     	0.00000     	0.00000     
0.00000     	0.00000     	0.00000     
0.00000     	0.00000     	0.00000     
0.00000     	0.00000     	0.00000     
0.00000     	0.00000     	0.00000     
0.00000     	0.00000     	0.00000     
0.00000     	0.00000     	0.00000     
0.00000     	0.00000     	0.00000     
0.00000     	0.00000     	0.00000     
0.00000     	0.00000     	0.00000     
0.00000     	0.00000     	0.00000     
0.00000     	0.00000     	0.00000     
0.00000     	0.00000     	0.00000     
0.00000     	0.00000     	0.00000     
0.00000     	0.00000     	0.00000     
0.00000     	0.00000     	0.00000     
0.00000     	0.00000     	0.00000     
0.00000     	0.00000     	0.00000     
0.00000     	0.00000     	0.00000     
0.00000     	0.00000     	0.00000     
0.00000     	0.00000     	0.00000     
0.00000     	0.00000     	0.00000     
0.00000     	0.00000     	0.00000     
0.00000     	0.00000     	0.00000     
0.00000     	0.00000     	0.00000     
0.00000     	0.00000     	0.00000     
0.00000     	0.00000     	0.00000     
0.00000     	0.00000     	0.00000     
0.00000     	0.00000     	0.00000     
0.00000     	0.00000     	0.00000     
0.00000     	0.00000     	0.00000     
0.00000     	0.00000     	0.00000     
0.00000     	0.00000     	0.00000     
0.00000     	0.00000     	0.00000     
0.00000     	0.00000     	0.00000     
0.00000     	0.00000     	0.00000     
0.00000     	0.00000     	0.00000     
0.00000     	0.00000     	0.00000     
0.00000     	0.00000     	0.00000     
0.00000     	0.00000     	0.00000     
0.00000     	0.00000     	0.00000     
0.00000     	0.00000     	0.00000     
0.00000     	0.00000     	0.00000     
0.00000     	0.00000     	0.00000     
0.00000     	0.00000     	0.00000     
0.00000     	0.00000     	0.00000     
0.00000     	0.00000     	0.00000     
0.00000     	0.00000     	0.00000     
0.00000     	0.00000     	0.00000     
0.00000     	0.00000     	0.00000     
0.00000     	0.00000     	0.00000     
0.00000     	0.00000     	0.00000     
0.00000     	0.00000     	0.00000     
0.00000     	0.00000     	0.00000     
0.00000     	0.00000     	0.00000     
0.00000     	0.00000     	0.00000     
0.00000     	0.00000     	0.00000     
0.00000     	0.00000     	0.00000     
0.00000     	0.00000     	0.00000     
0.00000     	0.00000     	0.00000     
0.00000     	0.00000     	0.00000     
0.00000     	0.00000     	0.00000     
0.00000     	0.00000     	0.00000     
0.00000     	0.00000     	0.00000     
0.00000     	0.00000     	0.00000     
0.00000     	0.00000     	0.00000     
0.00000     	0.00000     	0.00000     
0.00000     	0.00000     	0.00000     
0.00000     	0.00000     	0.00000     
0.00000     	0.00000     	0.00000     
0.00000     	0.00000     	0.00000     
0.00000     	0.00000     	0.00000     
0.00000     	0.00000     	0.00000     
0.00000     	0.00000     	0.00000     
0.00000     	0.00000     	0.00000     
0.00000     	0.00000     	0.00000     
0.00000     	0.00000     	0.00000     
0.00000     	0.00000     	0.00000     
0.00000     	0.00000     	0.00000     
0.00000     	0.00000     	0.00000     
0.00000     	0.00000     	0.00000     
0.00000     	0.00000     	0.00000     
0.00000     	0.00000     	0.00000     
0.00000     	0.00000     	0.00000     
0.00000     	0.00000     	0.00000     
0.00000     	0.00000     	0.00000     
0.00000     	0.00000     	0.00000     
0.00000     	0.00000     	0.00000     
0.00000     	0.00000     	0.00000     
0.00000     	0.00000     	0.00000     
0.00000     	0.00000     	0.00000     
0.00000     	0.00000     	0.00000     
0.00000     	0.00000     	0.00000     
0.00000     	0.00000     	0.00000     
0.00000     	0.00000     	0.00000     
0.00000     	0.00000     	0.00000     
0.00000     	0.00000     	0.00000     
0.00000     	0.00000     	0.00000     
0.00000     	0.00000     	0.00000     
0.00000     	0.00000     	0.00000     
0.00000     	0.00000     	0.00000     
0.00000     	0.00000     	0.00000     
0.00000     	0.00000     	0.00000     
0.00000     	0.00000     	0.00000     
0.00000     	0.00000     	0.00000     
0.00000     	0.00000     	0.00000     
0.00000     	0.00000     	0.00000     
0.00000     	0.00000     	0.00000     
0.00000     	0.00000     	0.00000     
0.00000     	0.00000     	0.00000     
0.00000     	0.00000     	0.00000     
0.00000     	0.00000     	0.00000     
0.00000     	0.00000     	0.00000     
0.00000     	0.00000     	0.00000     
0.00000     	0.00000     	0.00000     
0.00000     	0.00000     	0.00000     
0.00000     	0.00000     	0.00000     
0.00000     	0.00000     	0.00000     
0.00000     	0.00000     	0.00000     
0.00000     	0.00000     	0.00000     
0.00000     	0.00000     	0.00000     
0.00000     	0.00000     	0.00000     
0.00000     	0.00000     	0.00000     
0.00000     	0.00000     	0.00000     
0.00000     	0.00000     	0.00000     
0.00000     	0.00000     	0.00000     
0.00000     	0.00000     	0.00000     
0.00000     	0.00000     	0.00000     
0.00000     	0.00000     	0.00000     
0.00000     	0.00000     	0.00000     
0.00000     	0.00000     	0.00000     
0.00000     	0.00000     	0.00000     
0.00000     	0.00000     	0.00000     
0.00000     	0.00000     	0.00000     
0.00000     	0.00000     	0.00000     
0.00000     	0.00000     	0.00000     
0.00000     	0.00000     	0.00000     
0.00000     	0.00000     	0.00000     
0.00000     	0.00000     	0.00000     
0.00000     	0.00000     	0.00000     
0.00000     	0.00000     	0.00000     
0.00000     	0.00000     	0.00000     
0.00000     	0.00000     	0.00000     
0.00000     	0.00000     	0.00000     
0.00000     	0.00000     	0.00000     
0.00000     	0.00000     	0.00000     
0.00000     	0.00000     	0.00000     
0.00000     	0.00000     	0.00000     
0.00000     	0.00000     	0.00000     
0.00000     	0.00000     	0.00000     
0.00000     	0.00000     	0.00000     
0.00000     	0.00000     	0.00000     
0.00000     	0.00000     	0.00000     
0.00000     	0.00000     	0.00000     
0.00000     	0.00000     	0.00000     
0.00000     	0.00000     	0.00000     
0.00000     	0.00000     	0.00000     
0.00000     	0.00000     	0.00000     
0.00000     	0.00000     	0.00000     
0.00000     	0.00000     	0.00000     
0.00000     	0.00000     	0.00000     
0.00000     	0.00000     	0.00000     
0.00000     	0.00000     	0.00000     
0.00000     	0.00000     	0.00000     
0.00000     	0.00000     	0.00000     
0.00000     	0.00000     	0.00000     
0.00000     	0.00000     	0.00000     
0.00000     	0.00000     	0.00000     
0.00000     	0.00000     	0.00000     
0.00000     	0.00000     	0.00000     
0.00000     	0.00000     	0.00000     
0.00000     	0.00000     	0.00000     
0.00000     	0.00000     	0.00000     
0.00000     	0.00000     	0.00000     
0.00000     	0.00000     	0.00000     
0.00000     	0.00000     	0.00000     
0.00000     	0.00000     	0.00000     
0.00000     	0.00000     	0.00000     
0.00000     	0.00000     	0.00000     
0.00000     	0.00000     	0.00000     
0.00000     	0.00000     	0.00000     
0.00000     	0.00000     	0.00000     
0.00000     	0.00000     	0.00000     
0.00000     	0.00000     	0.00000     
0.00000     	0.00000     	0.00000     
0.00000     	0.00000     	0.00000     
0.00000     	0.00000     	0.00000     
0.00000     	0.00000     	0.00000     
0.00000     	0.00000     	0.00000     
0.00000     	0.00000     	0.00000     
0.00000     	0.00000     	0.00000     
0.00000     	0.00000     	0.00000     
0.00000     	0.00000     	0.00000     
0.00000     	0.00000     	0.00000     
0.00000     	0.00000     	0.00000     
0.00000     	0.00000     	0.00000     
0.00000     	0.00000     	0.00000     
0.00000     	0.00000     	0.00000     
0.00000     	0.00000     	0.00000     
0.00000     	0.00000     	0.00000     
0.00000     	0.00000     	0.00000     
0.00000     	0.00000     	0.00000     
0.00000     	0.00000     	0.00000     
0.00000     	0.00000     	0.00000     
0.00000     	0.00000     	0.00000     
0.00000     	0.00000     	0.00000     
0.00000     	0.00000     	0.00000     
0.00000     	0.00000     	0.00000     
0.00000     	0.00000     	0.00000     
0.00000     	0.00000     	0.00000     
0.00000     	0.00000     	0.00000     
0.00000     	0.00000     	0.00000     
0.00000     	0.00000     	0.00000     
0.00000     	0.00000     	0.00000     
0.00000     	0.00000     	0.00000     
0.00000     	0.00000     	0.00000     
0.00000     	0.00000     	0.00000     
0.00000     	0.00000     	0.00000     
0.00000     	0.00000     	0.00000     
0.00000     	0.00000     	0.00000     
0.00000     	0.00000     	0.00000     
0.00000     	0.00000     	0.00000     
0.00000     	0.00000     	0.00000     
0.00000     	0.00000     	0.00000     
0.00000     	0.00000     	0.00000     
0.00000     	0.00000     	0.00000     
0.00000     	0.00000     	0.00000     
0.00000     	0.00000     	0.00000     
0.00000     	0.00000     	0.00000     
0.00000     	0.00000     	0.00000     
0.00000     	0.00000     	0.00000     
0.00000     	0.00000     	0.00000     
0.00000     	0.00000     	0.00000     
0.00000     	0.00000     	0.00000     
0.00000     	0.00000     	0.00000     
0.00000     	0.00000     	0.00000     
0.00000     	0.00000     	0.00000     
0.00000     	0.00000     	0.00000     
0.00000     	0.00000     	0.00000     
0.00000     	0.00000     	0.00000     
0.00000     	0.00000     	0.00000     
0.00000     	0.00000     	0.00000     
0.00000     	0.00000     	0.00000     
0.00000     	0.00000     	0.00000     
0.00000     	0.00000     	0.00000     
0.00000     	0.00000     	0.00000     
0.00000     	0.00000     	0.00000     
0.00000     	0.00000     	0.00000     
0.00000     	0.00000     	0.00000     
0.00000     	0.00000     	0.00000     
0.00000     	0.00000     	0.00000     
0.00000     	0.00000     	0.00000     
0.00000     	0.00000     	0.00000     
0.00000     	0.00000     	0.00000     
0.00000     	0.00000     	0.00000     
0.00000     	0.00000     	0.00000     
0.00000     	0.00000     	0.00000     
0.00000     	0.00000     	0.00000     
0.00000     	0.00000     	0.00000     
0.00000     	0.00000     	0.00000     
0.00000     	0.00000     	0.00000     
0.00000     	0.00000     	0.00000     
0.00000     	0.00000     	0.00000     
0.00000     	0.00000     	0.00000     
0.00000     	0.00000     	0.00000     
0.00000     	0.00000     	0.00000     
0.00000     	0.00000     	0.00000     
0.00000     	0.00000     	0.00000     
0.00000     	0.00000     	0.00000     
0.00000     	0.00000     	0.00000     
0.00000     	0.00000     	0.00000     
0.00000     	0.00000     	0.00000     
0.00000     	0.00000     	0.00000     
0.00000     	0.00000     	0.00000     
0.00000     	0.00000     	0.00000     
0.00000     	0.00000     	0.00000     
0.00000     	0.00000     	0.00000     
0.00000     	0.00000     	0.00000     
0.00000     	0.00000     	0.00000     
0.00000     	0.00000     	0.00000     
0.00000     	0.00000     	0.00000     
0.00000     	0.00000     	0.00000     
0.00000     	0.00000     	0.00000     
0.00000     	0.00000     	0.00000     
0.00000     	0.00000     	0.00000     
0.00000     	0.00000     	0.00000     
0.00000     	0.00000     	0.00000     
0.00000     	0.00000     	0.00000     
0.00000     	0.00000     	0.00000     
0.00000     	0.00000     	0.00000     
0.00000     	0.00000     	0.00000     
0.00000     	0.00000     	0.00000     
0.00000     	0.00000     	0.00000     
0.00000     	0.00000     	0.00000     
0.00000     	0.00000     	0.00000     
0.00000     	0.00000     	0.00000     
0.00000     	0.00000     	0.00000     
0.00000     	0.00000     	0.00000     
0.00000     	0.00000     	0.00000     
0.00000     	0.00000     	0.00000     
0.00000     	0.00000     	0.00000     
0.00000     	0.00000     	0.00000     
0.00000     	0.00000     	0.00000     
0.00000     	0.00000     	0.00000     
0.00000     	0.00000     	0.00000     
0.00000     	0.00000     	0.00000     
0.00000     	0.00000     	0.00000     
0.00000     	0.00000     	0.00000     
0.00000     	0.00000     	0.00000     
0.00000     	0.00000     	0.00000     
0.00000     	0.00000     	0.00000     
0.00000     	0.00000     	0.00000     
0.00000     	0.00000     	0.00000     
0.00000     	0.00000     	0.00000     
0.00000     	0.00000     	0.00000     
0.00000     	0.00000     	0.00000     
0.00000     	0.00000     	0.00000     
0.00000     	0.00000     	0.00000     
0.00000     	0.00000     	0.00000     
0.00000     	0.00000     	0.00000     
0.00000     	0.00000     	0.00000     
0.00000     	0.00000     	0.00000     
0.00000     	0.00000     	0.00000     
0.00000     	0.00000     	0.00000     
0.00000     	0.00000     	0.00000     
0.00000     	0.00000     	0.00000     
0.00000     	0.00000     	0.00000     
0.00000     	0.00000     	0.00000     
0.00000     	0.00000     	0.00000     
0.00000     	0.00000     	0.00000     
0.00000     	0.00000     	0.00000     
0.00000     	0.00000     	0.00000     
0.00000     	0.00000     	0.00000     
0.00000     	0.00000     	0.00000     
0.00000     	0.00000     	0.00000     
0.00000     	0.00000     	0.00000     
0.00000     	0.00000     	0.00000     
0.00000     	0.00000     	0.00000     
0.00000     	0.00000     	0.00000     
0.00000     	0.00000     	0.00000     
0.00000     	0.00000     	0.00000     
0.00000     	0.00000     	0.00000     
0.00000     	0.00000     	0.00000     
0.00000     	0.00000     	0.00000     
0.00000     	0.00000     	0.00000     
0.00000     	0.00000     	0.00000     
0.00000     	0.00000     	0.00000     
0.00000     	0.00000     	0.00000     
0.00000     	0.00000     	0.00000     
0.00000     	0.00000     	0.00000     
0.00000     	0.00000     	0.00000     
0.00000     	0.00000     	0.00000     
0.00000     	0.00000     	0.00000     
0.00000     	0.00000     	0.00000     
0.00000     	0.00000     	0.00000     
0.00000     	0.00000     	0.00000     
0.00000     	0.00000     	0.00000     
0.00000     	0.00000     	0.00000     
0.00000     	0.00000     	0.00000     
0.00000     	0.00000     	0.00000     
0.00000     	0.00000     	0.00000     
0.00000     	0.00000     	0.00000     
0.00000     	0.00000     	0.00000     
0.00000     	0.00000     	0.00000     
0.00000     	0.00000     	0.00000     
0.00000     	0.00000     	0.00000     
0.00000     	0.00000     	0.00000     
0.00000     	0.00000     	0.00000     
0.00000     	0.00000     	0.00000     
0.00000     	0.00000     	0.00000     
0.00000     	0.00000     	0.00000     
0.00000     	0.00000     	0.00000     
0.00000     	0.00000     	0.00000     
0.00000     	0.00000     	0.00000     
0.00000     	0.00000     	0.00000     
0.00000     	0.00000     	0.00000     
0.00000     	0.00000     	0.00000     
0.00000     	0.00000     	0.00000     
0.00000     	0.00000     	0.00000     
0.00000     	0.00000     	0.00000     
0.00000     	0.00000     	0.00000     
0.00000     	0.00000     	0.00000     
0.00000     	0.00000     	0.00000     
0.00000     	0.00000     	0.00000     
0.00000     	0.00000     	0.00000     
0.00000     	0.00000     	0.00000     
0.00000     	0.00000     	0.00000     
0.00000     	0.00000     	0.00000     
0.00000     	0.00000     	0.00000     
0.00000     	0.00000     	0.00000     
0.00000     	0.00000     	0.00000     
0.00000     	0.00000     	0.00000     
0.00000     	0.00000     	0.00000     
0.00000     	0.00000     	0.00000     
0.00000     	0.00000     	0.00000     
0.00000     	0.00000     	0.00000     
0.00000     	0.00000     	0.00000     
0.00000     	0.00000     	0.00000     
0.00000     	0.00000     	0.00000     
0.00000     	0.00000     	0.00000     
0.00000     	0.00000     	0.00000     
0.00000     	0.00000     	0.00000     
0.00000     	0.00000     	0.00000     
0.00000     	0.00000     	0.00000     
0.00000     	0.00000     	0.00000     
0.00000     	0.00000     	0.00000     
0.00000     	0.00000     	0.00000     
0.00000     	0.00000     	0.00000     
0.00000     	0.00000     	0.00000     
0.00000     	0.00000     	0.00000     
0.00000     	0.00000     	0.00000     
0.00000     	0.00000     	0.00000     
0.00000     	0.00000     	0.00000     
0.00000     	0.00000     	0.00000     
0.00000     	0.00000     	0.00000     
0.00000     	0.00000     	0.00000     
0.00000     	0.00000     	0.00000     
0.00000     	0.00000     	0.00000     
0.00000     	0.00000     	0.00000     
0.00000     	0.00000     	0.00000     
0.00000     	0.00000     	0.00000     
0.00000     	0.00000     	0.00000     
0.00000     	0.00000     	0.00000     
0.00000     	0.00000     	0.00000     
0.00000     	0.00000     	0.00000     
0.00000     	0.00000     	0.00000     
0.00000     	0.00000     	0.00000     
0.00000     	0.00000     	0.00000     
0.00000     	0.00000     	0.00000     
0.00000     	0.00000     	0.00000     
0.00000     	0.00000     	0.00000     
0.00000     	0.00000     	0.00000     
0.00000     	0.00000     	0.00000     
0.00000     	0.00000     	0.00000     
0.00000     	0.00000     	0.00000     
0.00000     	0.00000     	0.00000     
0.00000     	0.00000     	0.00000     
0.00000     	0.00000     	0.00000     
0.00000     	0.00000     	0.00000     
0.00000     	0.00000     	0.00000     
0.00000     	0.00000     	0.00000     
0.00000     	0.00000     	0.00000     
0.00000     	0.00000     	0.00000     
0.00000     	0.00000     	0.00000     
0.00000     	0.00000     	0.00000     
0.00000     	0.00000     	0.00000     
0.00000     	0.00000     	0.00000     
0.00000     	0.00000     	0.00000     
0.00000     	0.00000     	0.00000     
0.00000     	0.00000     	0.00000     
0.00000     	0.00000     	0.00000     
0.00000     	0.00000     	0.00000     
0.00000     	0.00000     	0.00000     
0.00000     	0.00000     	0.00000     
0.00000     	0.00000     	0.00000     
0.00000     	0.00000     	0.00000     
0.00000     	0.00000     	0.00000     
0.00000     	0.00000     	0.00000     
0.00000     	0.00000     	0.00000     
0.00000     	0.00000     	0.00000     
0.00000     	0.00000     	0.00000     
0.00000     	0.00000     	0.00000     
0.00000     	0.00000     	0.00000     
0.00000     	0.00000     	0.00000     
0.00000     	0.00000     	0.00000     
0.00000     	0.00000     	0.00000     
0.00000     	0.00000     	0.00000     
0.00000     	0.00000     	0.00000     
0.00000     	0.00000     	0.00000     
0.00000     	0.00000     	0.00000     
0.00000     	0.00000     	0.00000     
0.00000     	0.00000     	0.00000     
0.00000     	0.00000     	0.00000     
0.00000     	0.00000     	0.00000     
0.00000     	0.00000     	0.00000     
0.00000     	0.00000     	0.00000     
0.00000     	0.00000     	0.00000     
0.00000     	0.00000     	0.00000     
0.00000     	0.00000     	0.00000     
0.00000     	0.00000     	0.00000     
0.00000     	0.00000     	0.00000     
0.00000     	0.00000     	0.00000     
0.00000     	0.00000     	0.00000     
0.00000     	0.00000     	0.00000     
0.00000     	0.00000     	0.00000     
0.00000     	0.00000     	0.00000     
0.00000     	0.00000     	0.00000     
0.00000     	0.00000     	0.00000     
0.00000     	0.00000     	0.00000     
0.00000     	0.00000     	0.00000     
0.00000     	0.00000     	0.00000     
0.00000     	0.00000     	0.00000     
0.00000     	0.00000     	0.00000     
0.00000     	0.00000     	0.00000     
0.00000     	0.00000     	0.00000     
-1300.00000 	-200.00000  	-0.00001    
-1280.00000 	-200.00000  	-0.17626    
-1260.00000 	-200.00000  	-0.35251    
-1240.00000 	-200.00000  	-0.52876    
-1220.00000 	-200.00000  	-0.70501    
-1200.00000 	-200.00000  	-0.88126    
-1180.00000 	-200.00000  	-1.05751    
-1160.00000 	-200.00000  	-1.23376    
-1140.00000 	-200.00000  	-1.41001    
-1120.00000 	-200.00000  	-1.58626    
-1100.00000 	-200.00000  	-1.76251    
-1080.00000 	-200.00000  	-1.93876    
-1060.00000 	-200.00000  	-2.11501    
-1040.00000 	-200.00000  	-2.29126    
-1020.00000 	-200.00000  	-2.46751    
-1000.00000 	-200.00000  	-2.64376    
-980.00000  	-200.00000  	-2.82001    
-960.00000  	-200.00000  	-2.99626    
-940.00000  	-200.00000  	-3.17251    
-920.00000  	-200.00000  	-3.34876    
-900.00000  	-200.00000  	-3.52501    
-880.00000  	-200.00000  	-3.70126    
-860.00000  	-200.00000  	-3.87751    
-840.00000  	-200.00000  	-4.05376    
-820.00000  	-200.00000  	-4.23001    
-800.00000  	-200.00000  	-4.40626    
-780.00000  	-200.00000  	-4.58251    
-760.00000  	-200.00000  	-4.75876    
-740.00000  	-200.00000  	-4.93501    
-720.00000  	-200.00000  	-5.11126    
-700.00000  	-200.00000  	-5.28751    
-680.00000  	-200.00000  	-5.46376    
-660.00000  	-200.00000  	-5.64001    
-640.00000  	-200.00000  	-5.81626    
-620.00000  	-200.00000  	-5.99251    
-600.00000  	-200.00000  	-6.16876    
-580.00000  	-200.00000  	-6.34501    
-560.00000  	-200.00000  	-6.52126    
-540.00000  	-200.00000  	-6.69751    
-520.00000  	-200.00000  	-6.87376    
-500.00000  	-200.00000  	-7.05000    
-480.00000  	-200.00000  	-7.05000    
-460.00000  	-200.00000  	-7.05000    
-440.00000  	-200.00000  	-7.05000    
-420.00000  	-200.00000  	-7.05000    
-400.00000  	-200.00000  	-7.05000    
-380.00000  	-200.00000  	-7.05000    
-360.00000  	-200.00000  	-7.05000    
-340.00000  	-200.00000  	-7.05000    
-320.00000  	-200.00000  	-7.05000    
-300.00000  	-200.00000  	-7.05000    
-280.00000  	-200.00000  	-7.05000    
-260.00000  	-200.00000  	-7.05000    
-240.00000  	-200.00000  	-7.05000    
-220.00000  	-200.00000  	-7.05000    
-200.00000  	-200.00000  	-7.05000    
-180.00000  	-200.00000  	-6.18000    
-160.00000  	-200.00000  	-5.47373    
-140.00000  	-200.00000  	-5.34153    
-120.00000  	-200.00000  	-5.20934    
-100.00000  	-200.00000  	-5.07714    
-80.00000   	-200.00000  	-4.94494    
-60.00000   	-200.00000  	-4.81274    
-40.00000   	-200.00000  	-4.68055    
-20.00000   	-200.00000  	-4.54835    
-10.00000   	-200.00000  	-4.48225    
-5.00000    	-200.00000  	-4.44920    
-2.50000    	-200.00000  	-4.43268    
0.00000     	-200.00000  	-4.41615    
2.50000     	-200.00000  	-4.39963    
5.00000     	-200.00000  	-4.38310    
7.50000     	-200.00000  	-4.36658    
10.00000    	-200.00000  	-4.35005    
12.50000    	-200.00000  	-4.33353    
15.00000    	-200.00000  	-4.31700    
17.50000    	-200.00000  	-4.30048    
20.00000    	-200.00000  	-4.28396    
22.50000    	-200.00000  	-4.26743    
25.00000    	-200.00000  	-4.25091    
27.50000    	-200.00000  	-4.23438    
30.00000    	-200.00000  	-4.21786    
32.50000    	-200.00000  	-4.20133    
35.00000    	-200.00000  	-4.18481    
37.50000    	-200.00000  	-4.16828    
40.00000    	-200.00000  	-4.15176    
42.50000    	-200.00000  	-4.13523    
45.00000    	-200.00000  	-4.11871    
47.50000    	-200.00000  	-4.10218    
50.00000    	-200.00000  	-4.08566    
52.50000    	-200.00000  	-4.06914    
55.00000    	-200.00000  	-4.05261    
57.50000    	-200.00000  	-4.03609    
60.00000    	-200.00000  	-4.01956    
62.50000    	-200.00000  	-4.00304    
65.00000    	-200.00000  	-3.98651    
67.50000    	-200.00000  	-3.96999    
70.00000    	-200.00000  	-3.95346    
72.50000    	-200.00000  	-3.93694    
75.00000    	-200.00000  	-3.92041    
77.50000    	-200.00000  	-3.90389    
80.00000    	-200.00000  	-3.88736    
82.50000    	-200.00000  	-3.87084    
85.00000    	-200.00000  	-3.85432    
87.50000    	-200.00000  	-3.83779    
90.00000    	-200.00000  	-3.82127    
92.50000    	-200.00000  	-3.80474    
95.00000    	-200.00000  	-3.78822    
97.50000    	-200.00000  	-3.77169    
100.00000   	-200.00000  	-3.75517    
102.50000   	-200.00000  	-3.73864    
105.00000   	-200.00000  	-3.72212    
107.50000   	-200.00000  	-3.70559    
110.00000   	-200.00000  	-3.68907    
112.50000   	-200.00000  	-3.67254    
115.00000   	-200.00000  	-3.65602    
117.50000   	-200.00000  	-3.63949    
120.00000   	-200.00000  	-3.62297    
125.00000   	-200.00000  	-3.58992    
135.00000   	-200.00000  	-3.52382    
155.00000   	-200.00000  	-3.39163    
175.00000   	-200.00000  	-3.25943    
195.00000   	-200.00000  	-3.12723    
215.00000   	-200.00000  	-2.99503    
235.00000   	-200.00000  	-2.86284    
255.00000   	-200.00000  	-2.73064    
275.00000   	-200.00000  	-2.59844    
295.00000   	-200.00000  	-0.43000    
315.00000   	-200.00000  	0.32000     
335.00000   	-200.00000  	0.32000     
355.00000   	-200.00000  	0.32000     
375.00000   	-200.00000  	0.32000     
395.00000   	-200.00000  	0.32000     
415.00000   	-200.00000  	0.32000     
435.00000   	-200.00000  	0.32000     
455.00000   	-200.00000  	0.32000     
475.00000   	-200.00000  	0.32000     
495.00000   	-200.00000  	0.32000     
515.00000   	-200.00000  	0.32000     
535.00000   	-200.00000  	0.32000     
555.00000   	-200.00000  	0.32000     
575.00000   	-200.00000  	0.32000     
595.00000   	-200.00000  	0.32000     
615.00000   	-200.00000  	0.32000     
635.00000   	-200.00000  	0.31200     
655.00000   	-200.00000  	0.30400     
675.00000   	-200.00000  	0.29600     
695.00000   	-200.00000  	0.28800     
715.00000   	-200.00000  	0.28000     
735.00000   	-200.00000  	0.27200     
755.00000   	-200.00000  	0.26400     
775.00000   	-200.00000  	0.25600     
795.00000   	-200.00000  	0.24800     
815.00000   	-200.00000  	0.24000     
835.00000   	-200.00000  	0.23200     
855.00000   	-200.00000  	0.22400     
875.00000   	-200.00000  	0.21600     
895.00000   	-200.00000  	0.20800     
915.00000   	-200.00000  	0.20000     
935.00000   	-200.00000  	0.19200     
955.00000   	-200.00000  	0.18400     
975.00000   	-200.00000  	0.17600     
995.00000   	-200.00000  	0.16800     
1015.00000  	-200.00000  	0.16000     
1035.00000  	-200.00000  	0.15200     
1055.00000  	-200.00000  	0.14400     
1075.00000  	-200.00000  	0.13600     
1095.00000  	-200.00000  	0.12800     
1115.00000  	-200.00000  	0.12000     
1135.00000  	-200.00000  	0.11200     
1155.00000  	-200.00000  	0.10400     
1175.00000  	-200.00000  	0.09600     
1195.00000  	-200.00000  	0.08800     
1215.00000  	-200.00000  	0.08000     
1235.00000  	-200.00000  	0.07200     
1255.00000  	-200.00000  	0.06400     
1275.00000  	-200.00000  	0.05600     
1295.00000  	-200.00000  	0.04800     
1315.00000  	-200.00000  	0.04000     
1335.00000  	-200.00000  	0.03200     
1355.00000  	-200.00000  	0.02400     
1375.00000  	-200.00000  	0.01600     
1395.00000  	-200.00000  	0.00800     
1415.00000  	-200.00000  	0.00000     
0.00000     	0.00000     	0.00000     
0.00000     	0.00000     	0.00000     
-1300.00000 	-180.00000  	-0.00001    
-1280.00000 	-180.00000  	-0.17626    
-1260.00000 	-180.00000  	-0.35251    
-1240.00000 	-180.00000  	-0.52876    
-1220.00000 	-180.00000  	-0.70501    
-1200.00000 	-180.00000  	-0.88126    
-1180.00000 	-180.00000  	-1.05751    
-1160.00000 	-180.00000  	-1.23376    
-1140.00000 	-180.00000  	-1.41001    
-1120.00000 	-180.00000  	-1.58626    
-1100.00000 	-180.00000  	-1.76251    
-1080.00000 	-180.00000  	-1.93876    
-1060.00000 	-180.00000  	-2.11501    
-1040.00000 	-180.00000  	-2.29126    
-1020.00000 	-180.00000  	-2.46751    
-1000.00000 	-180.00000  	-2.64376    
-980.00000  	-180.00000  	-2.82001    
-960.00000  	-180.00000  	-2.99626    
-940.00000  	-180.00000  	-3.17251    
-920.00000  	-180.00000  	-3.34876    
-900.00000  	-180.00000  	-3.52501    
-880.00000  	-180.00000  	-3.70126    
-860.00000  	-180.00000  	-3.87751    
-840.00000  	-180.00000  	-4.05376    
-820.00000  	-180.00000  	-4.23001    
-800.00000  	-180.00000  	-4.40626    
-780.00000  	-180.00000  	-4.58251    
-760.00000  	-180.00000  	-4.75876    
-740.00000  	-180.00000  	-4.93501    
-720.00000  	-180.00000  	-5.11126    
-700.00000  	-180.00000  	-5.28751    
-680.00000  	-180.00000  	-5.46376    
-660.00000  	-180.00000  	-5.64001    
-640.00000  	-180.00000  	-5.81626    
-620.00000  	-180.00000  	-5.99251    
-600.00000  	-180.00000  	-6.16876    
-580.00000  	-180.00000  	-6.34501    
-560.00000  	-180.00000  	-6.52126    
-540.00000  	-180.00000  	-6.69751    
-520.00000  	-180.00000  	-6.87376    
-500.00000  	-180.00000  	-7.05000    
-480.00000  	-180.00000  	-7.05000    
-460.00000  	-180.00000  	-7.05000    
-440.00000  	-180.00000  	-7.05000    
-420.00000  	-180.00000  	-7.05000    
-400.00000  	-180.00000  	-7.05000    
-380.00000  	-180.00000  	-7.05000    
-360.00000  	-180.00000  	-7.05000    
-340.00000  	-180.00000  	-7.05000    
-320.00000  	-180.00000  	-7.05000    
-300.00000  	-180.00000  	-7.05000    
-280.00000  	-180.00000  	-7.05000    
-260.00000  	-180.00000  	-7.05000    
-240.00000  	-180.00000  	-7.05000    
-220.00000  	-180.00000  	-7.05000    
-200.00000  	-180.00000  	-7.05000    
-180.00000  	-180.00000  	-7.05000    
-160.00000  	-180.00000  	-6.20200    
-140.00000  	-180.00000  	-5.38627    
-120.00000  	-180.00000  	-5.25407    
-100.00000  	-180.00000  	-5.12188    
-80.00000   	-180.00000  	-4.98968    
-60.00000   	-180.00000  	-4.85748    
-40.00000   	-180.00000  	-4.72529    
-20.00000   	-180.00000  	-4.59309    
-10.00000   	-180.00000  	-4.52699    
-5.00000    	-180.00000  	-4.49394    
-2.50000    	-180.00000  	-4.47742    
0.00000     	-180.00000  	-4.46089    
2.50000     	-180.00000  	-4.44437    
5.00000     	-180.00000  	-4.42784    
7.50000     	-180.00000  	-4.41132    
10.00000    	-180.00000  	-4.39479    
12.50000    	-180.00000  	-4.37827    
15.00000    	-180.00000  	-4.36174    
17.50000    	-180.00000  	-4.34522    
20.00000    	-180.00000  	-4.32869    
22.50000    	-180.00000  	-4.31217    
25.00000    	-180.00000  	-4.29565    
27.50000    	-180.00000  	-4.27912    
30.00000    	-180.00000  	-4.26260    
32.50000    	-180.00000  	-4.24607    
35.00000    	-180.00000  	-4.22955    
37.50000    	-180.00000  	-4.21302    
40.00000    	-180.00000  	-4.19650    
42.50000    	-180.00000  	-4.17997    
45.00000    	-180.00000  	-4.16345    
47.50000    	-180.00000  	-4.14692    
50.00000    	-180.00000  	-4.13040    
52.50000    	-180.00000  	-4.11387    
55.00000    	-180.00000  	-4.09735    
57.50000    	-180.00000  	-4.08083    
60.00000    	-180.00000  	-4.06430    
62.50000    	-180.00000  	-4.04778    
65.00000    	-180.00000  	-4.03125    
67.50000    	-180.00000  	-4.01473    
70.00000    	-180.00000  	-3.99820    
72.50000    	-180.00000  	-3.98168    
75.00000    	-180.00000  	-3.96515    
77.50000    	-180.00000  	-3.94863    
80.00000    	-180.00000  	-3.93210    
82.50000    	-180.00000  	-3.91558    
85.00000    	-180.00000  	-3.89905    
87.50000    	-180.00000  	-3.88253    
90.00000    	-180.00000  	-3.86600    
92.50000    	-180.00000  	-3.84948    
95.00000    	-180.00000  	-3.83296    
97.50000    	-180.00000  	-3.81643    
100.00000   	-180.00000  	-3.79991    
102.50000   	-180.00000  	-3.78338    
105.00000   	-180.00000  	-3.76686    
107.50000   	-180.00000  	-3.75033    
110.00000   	-180.00000  	-3.73381    
112.50000   	-180.00000  	-3.71728    
115.00000   	-180.00000  	-3.70076    
117.50000   	-180.00000  	-3.68423    
120.00000   	-180.00000  	-3.66771    
125.00000   	-180.00000  	-3.63466    
135.00000   	-180.00000  	-3.56856    
155.00000   	-180.00000  	-3.43636    
175.00000   	-180.00000  	-3.30417    
195.00000   	-180.00000  	-3.17197    
215.00000   	-180.00000  	-3.03977    
235.00000   	-180.00000  	-2.90758    
255.00000   	-180.00000  	-2.77538    
275.00000   	-180.00000  	-0.37600    
295.00000   	-180.00000  	0.32000     
315.00000   	-180.00000  	0.32000     
335.00000   	-180.00000  	0.32000     
355.00000   	-180.00000  	0.32000     
375.00000   	-180.00000  	0.32000     
395.00000   	-180.00000  	0.32000     
415.00000   	-180.00000  	0.32000     
435.00000   	-180.00000  	0.32000     
455.00000   	-180.00000  	0.32000     
475.00000   	-180.00000  	0.32000     
495.00000   	-180.00000  	0.32000     
515.00000   	-180.00000  	0.32000     
535.00000   	-180.00000  	0.32000     
555.00000   	-180.00000  	0.32000     
575.00000   	-180.00000  	0.32000     
595.00000   	-180.00000  	0.32000     
615.00000   	-180.00000  	0.32000     
635.00000   	-180.00000  	0.31200     
655.00000   	-180.00000  	0.30400     
675.00000   	-180.00000  	0.29600     
695.00000   	-180.00000  	0.28800     
715.00000   	-180.00000  	0.28000     
735.00000   	-180.00000  	0.27200     
755.00000   	-180.00000  	0.26400     
775.00000   	-180.00000  	0.25600     
795.00000   	-180.00000  	0.24800     
815.00000   	-180.00000  	0.24000     
835.00000   	-180.00000  	0.23200     
855.00000   	-180.00000  	0.22400     
875.00000   	-180.00000  	0.21600     
895.00000   	-180.00000  	0.20800     
915.00000   	-180.00000  	0.20000     
935.00000   	-180.00000  	0.19200     
955.00000   	-180.00000  	0.18400     
975.00000   	-180.00000  	0.17600     
995.00000   	-180.00000  	0.16800     
1015.00000  	-180.00000  	0.16000     
1035.00000  	-180.00000  	0.15200     
1055.00000  	-180.00000  	0.14400     
1075.00000  	-180.00000  	0.13600     
1095.00000  	-180.00000  	0.12800     
1115.00000  	-180.00000  	0.12000     
1135.00000  	-180.00000  	0.11200     
1155.00000  	-180.00000  	0.10400     
1175.00000  	-180.00000  	0.09600     
1195.00000  	-180.00000  	0.08800     
1215.00000  	-180.00000  	0.08000     
1235.00000  	-180.00000  	0.07200     
1255.00000  	-180.00000  	0.06400     
1275.00000  	-180.00000  	0.05600     
1295.00000  	-180.00000  	0.04800     
1315.00000  	-180.00000  	0.04000     
1335.00000  	-180.00000  	0.03200     
1355.00000  	-180.00000  	0.02400     
1375.00000  	-180.00000  	0.01600     
1395.00000  	-180.00000  	0.00800     
1415.00000  	-180.00000  	0.00000     
0.00000     	0.00000     	0.00000     
0.00000     	0.00000     	0.00000     
-1300.00000 	-160.00000  	-0.00001    
-1280.00000 	-160.00000  	-0.17626    
-1260.00000 	-160.00000  	-0.35251    
-1240.00000 	-160.00000  	-0.52876    
-1220.00000 	-160.00000  	-0.70501    
-1200.00000 	-160.00000  	-0.88126    
-1180.00000 	-160.00000  	-1.05751    
-1160.00000 	-160.00000  	-1.23376    
-1140.00000 	-160.00000  	-1.41001    
-1120.00000 	-160.00000  	-1.58626    
-1100.00000 	-160.00000  	-1.76251    
-1080.00000 	-160.00000  	-1.93876    
-1060.00000 	-160.00000  	-2.11501    
-1040.00000 	-160.00000  	-2.29126    
-1020.00000 	-160.00000  	-2.46751    
-1000.00000 	-160.00000  	-2.64376    
-980.00000  	-160.00000  	-2.82001    
-960.00000  	-160.00000  	-2.99626    
-940.00000  	-160.00000  	-3.17251    
-920.00000  	-160.00000  	-3.34876    
-900.00000  	-160.00000  	-3.52501    
-880.00000  	-160.00000  	-3.70126    
-860.00000  	-160.00000  	-3.87751    
-840.00000  	-160.00000  	-4.05376    
-820.00000  	-160.00000  	-4.23001    
-800.00000  	-160.00000  	-4.40626    
-780.00000  	-160.00000  	-4.58251    
-760.00000  	-160.00000  	-4.75876    
-740.00000  	-160.00000  	-4.93501    
-720.00000  	-160.00000  	-5.11126    
-700.00000  	-160.00000  	-5.28751    
-680.00000  	-160.00000  	-5.46376    
-660.00000  	-160.00000  	-5.64001    
-640.00000  	-160.00000  	-5.81626    
-620.00000  	-160.00000  	-5.99251    
-600.00000  	-160.00000  	-6.16876    
-580.00000  	-160.00000  	-6.34501    
-560.00000  	-160.00000  	-6.52126    
-540.00000  	-160.00000  	-6.69751    
-520.00000  	-160.00000  	-6.87376    
-500.00000  	-160.00000  	-7.05000    
-480.00000  	-160.00000  	-7.05000    
-460.00000  	-160.00000  	-7.05000    
-440.00000  	-160.00000  	-7.05000    
-420.00000  	-160.00000  	-7.05000    
-400.00000  	-160.00000  	-7.05000    
-380.00000  	-160.00000  	-7.05000    
-360.00000  	-160.00000  	-7.05000    
-340.00000  	-160.00000  	-7.05000    
-320.00000  	-160.00000  	-7.05000    
-300.00000  	-160.00000  	-7.05000    
-280.00000  	-160.00000  	-7.05000    
-260.00000  	-160.00000  	-7.05000    
-240.00000  	-160.00000  	-7.05000    
-220.00000  	-160.00000  	-7.05000    
-200.00000  	-160.00000  	-7.05000    
-180.00000  	-160.00000  	-7.05000    
-160.00000  	-160.00000  	-7.05000    
-140.00000  	-160.00000  	-6.22400    
-120.00000  	-160.00000  	-5.29881    
-100.00000  	-160.00000  	-5.16662    
-80.00000   	-160.00000  	-5.03442    
-60.00000   	-160.00000  	-4.90222    
-40.00000   	-160.00000  	-4.77002    
-20.00000   	-160.00000  	-4.63783    
-10.00000   	-160.00000  	-4.57173    
-5.00000    	-160.00000  	-4.53868    
-2.50000    	-160.00000  	-4.52216    
0.00000     	-160.00000  	-4.50563    
2.50000     	-160.00000  	-4.48911    
5.00000     	-160.00000  	-4.47258    
7.50000     	-160.00000  	-4.45606    
10.00000    	-160.00000  	-4.43953    
12.50000    	-160.00000  	-4.42301    
15.00000    	-160.00000  	-4.40648    
17.50000    	-160.00000  	-4.38996    
20.00000    	-160.00000  	-4.37343    
22.50000    	-160.00000  	-4.35691    
25.00000    	-160.00000  	-4.34038    
27.50000    	-160.00000  	-4.32386    
30.00000    	-160.00000  	-4.30733    
32.50000    	-160.00000  	-4.29081    
35.00000    	-160.00000  	-4.27429    
37.50000    	-160.00000  	-4.25776    
40.00000    	-160.00000  	-4.24124    
42.50000    	-160.00000  	-4.22471    
45.00000    	-160.00000  	-4.20819    
47.50000    	-160.00000  	-4.19166    
50.00000    	-160.00000  	-4.17514    
52.50000    	-160.00000  	-4.15861    
55.00000    	-160.00000  	-4.14209    
57.50000    	-160.00000  	-4.12556    
60.00000    	-160.00000  	-4.10904    
62.50000    	-160.00000  	-4.09251    
65.00000    	-160.00000  	-4.07599    
67.50000    	-160.00000  	-4.05947    
70.00000    	-160.00000  	-4.04294    
72.50000    	-160.00000  	-4.02642    
75.00000    	-160.00000  	-4.00989    
77.50000    	-160.00000  	-3.99337    
80.00000    	-160.00000  	-3.97684    
82.50000    	-160.00000  	-3.96032    
85.00000    	-160.00000  	-3.94379    
87.50000    	-160.00000  	-3.92727    
90.00000    	-160.00000  	-3.91074    
92.50000    	-160.00000  	-3.89422    
95.00000    	-160.00000  	-3.87769    
97.50000    	-160.00000  	-3.86117    
100.00000   	-160.00000  	-3.84465    
102.50000   	-160.00000  	-3.82812    
105.00000   	-160.00000  	-3.81160    
107.50000   	-160.00000  	-3.79507    
110.00000   	-160.00000  	-3.77855    
112.50000   	-160.00000  	-3.76202    
115.00000   	-160.00000  	-3.74550    
117.50000   	-160.00000  	-3.72897    
120.00000   	-160.00000  	-3.71245    
125.00000   	-160.00000  	-3.67940    
135.00000   	-160.00000  	-3.61330    
155.00000   	-160.00000  	-3.48110    
175.00000   	-160.00000  	-3.34891    
195.00000   	-160.00000  	-3.21671    
215.00000   	-160.00000  	-3.08451    
235.00000   	-160.00000  	-2.92560    
255.00000   	-160.00000  	-0.33960    
275.00000   	-160.00000  	0.32000     
295.00000   	-160.00000  	0.32000     
315.00000   	-160.00000  	0.32000     
335.00000   	-160.00000  	0.32000     
355.00000   	-160.00000  	0.32000     
375.00000   	-160.00000  	0.32000     
395.00000   	-160.00000  	0.32000     
415.00000   	-160.00000  	0.32000     
435.00000   	-160.00000  	0.32000     
455.00000   	-160.00000  	0.32000     
475.00000   	-160.00000  	0.32000     
495.00000   	-160.00000  	0.32000     
515.00000   	-160.00000  	0.32000     
535.00000   	-160.00000  	0.32000     
555.00000   	-160.00000  	0.32000     
575.00000   	-160.00000  	0.32000     
595.00000   	-160.00000  	0.32000     
615.00000   	-160.00000  	0.32000     
635.00000   	-160.00000  	0.31200     
655.00000   	-160.00000  	0.30400     
675.00000   	-160.00000  	0.29600     
695.00000   	-160.00000  	0.28800     
715.00000   	-160.00000  	0.28000     
735.00000   	-160.00000  	0.27200     
755.00000   	-160.00000  	0.26400     
775.00000   	-160.00000  	0.25600     
795.00000   	-160.00000  	0.24800     
815.00000   	-160.00000  	0.24000     
835.00000   	-160.00000  	0.23200     
855.00000   	-160.00000  	0.22400     
875.00000   	-160.00000  	0.21600     
895.00000   	-160.00000  	0.20800     
915.00000   	-160.00000  	0.20000     
935.00000   	-160.00000  	0.19200     
955.00000   	-160.00000  	0.18400     
975.00000   	-160.00000  	0.17600     
995.00000   	-160.00000  	0.16800     
1015.00000  	-160.00000  	0.16000     
1035.00000  	-160.00000  	0.15200     
1055.00000  	-160.00000  	0.14400     
1075.00000  	-160.00000  	0.13600     
1095.00000  	-160.00000  	0.12800     
1115.00000  	-160.00000  	0.12000     
1135.00000  	-160.00000  	0.11200     
1155.00000  	-160.00000  	0.10400     
1175.00000  	-160.00000  	0.09600     
1195.00000  	-160.00000  	0.08800     
1215.00000  	-160.00000  	0.08000     
1235.00000  	-160.00000  	0.07200     
1255.00000  	-160.00000  	0.06400     
1275.00000  	-160.00000  	0.05600     
1295.00000  	-160.00000  	0.04800     
1315.00000  	-160.00000  	0.04000     
1335.00000  	-160.00000  	0.03200     
1355.00000  	-160.00000  	0.02400     
1375.00000  	-160.00000  	0.01600     
1395.00000  	-160.00000  	0.00800     
1415.00000  	-160.00000  	0.00000     
0.00000     	0.00000     	0.00000     
0.00000     	0.00000     	0.00000     
-1300.00000 	-140.00000  	-0.00001    
-1280.00000 	-140.00000  	-0.17626    
-1260.00000 	-140.00000  	-0.35251    
-1240.00000 	-140.00000  	-0.52876    
-1220.00000 	-140.00000  	-0.70501    
-1200.00000 	-140.00000  	-0.88126    
-1180.00000 	-140.00000  	-1.05751    
-1160.00000 	-140.00000  	-1.23376    
-1140.00000 	-140.00000  	-1.41001    
-1120.00000 	-140.00000  	-1.58626    
-1100.00000 	-140.00000  	-1.76251    
-1080.00000 	-140.00000  	-1.93876    
-1060.00000 	-140.00000  	-2.11501    
-1040.00000 	-140.00000  	-2.29126    
-1020.00000 	-140.00000  	-2.46751    
-1000.00000 	-140.00000  	-2.64376    
-980.00000  	-140.00000  	-2.82001    
-960.00000  	-140.00000  	-2.99626    
-940.00000  	-140.00000  	-3.17251    
-920.00000  	-140.00000  	-3.34876    
-900.00000  	-140.00000  	-3.52501    
-880.00000  	-140.00000  	-3.70126    
-860.00000  	-140.00000  	-3.87751    
-840.00000  	-140.00000  	-4.05376    
-820.00000  	-140.00000  	-4.23001    
-800.00000  	-140.00000  	-4.40626    
-780.00000  	-140.00000  	-4.58251    
-760.00000  	-140.00000  	-4.75876    
-740.00000  	-140.00000  	-4.93501    
-720.00000  	-140.00000  	-5.11126    
-700.00000  	-140.00000  	-5.28751    
-680.00000  	-140.00000  	-5.46376    
-660.00000  	-140.00000  	-5.64001    
-640.00000  	-140.00000  	-5.81626    
-620.00000  	-140.00000  	-5.99251    
-600.00000  	-140.00000  	-6.16876    
-580.00000  	-140.00000  	-6.34501    
-560.00000  	-140.00000  	-6.52126    
-540.00000  	-140.00000  	-6.69751    
-520.00000  	-140.00000  	-6.87376    
-500.00000  	-140.00000  	-7.05000    
-480.00000  	-140.00000  	-7.05600    
-460.00000  	-140.00000  	-7.06200    
-440.00000  	-140.00000  	-7.06800    
-420.00000  	-140.00000  	-7.05000    
-400.00000  	-140.00000  	-7.05000    
-380.00000  	-140.00000  	-7.05000    
-360.00000  	-140.00000  	-7.05000    
-340.00000  	-140.00000  	-7.05000    
-320.00000  	-140.00000  	-7.05000    
-300.00000  	-140.00000  	-7.05000    
-280.00000  	-140.00000  	-7.05000    
-260.00000  	-140.00000  	-7.05000    
-240.00000  	-140.00000  	-7.05000    
-220.00000  	-140.00000  	-7.05000    
-200.00000  	-140.00000  	-7.05000    
-180.00000  	-140.00000  	-7.05000    
-160.00000  	-140.00000  	-7.05000    
-140.00000  	-140.00000  	-7.05000    
-120.00000  	-140.00000  	-6.24600    
-100.00000  	-140.00000  	-5.21135    
-80.00000   	-140.00000  	-5.07916    
-60.00000   	-140.00000  	-4.94696    
-40.00000   	-140.00000  	-4.81476    
-20.00000   	-140.00000  	-4.68257    
-10.00000   	-140.00000  	-4.61647    
-5.00000    	-140.00000  	-4.58342    
-2.50000    	-140.00000  	-4.56689    
0.00000     	-140.00000  	-4.55037    
2.50000     	-140.00000  	-4.53384    
5.00000     	-140.00000  	-4.51732    
7.50000     	-140.00000  	-4.50080    
10.00000    	-140.00000  	-4.48427    
12.50000    	-140.00000  	-4.46775    
15.00000    	-140.00000  	-4.45122    
17.50000    	-140.00000  	-4.43470    
20.00000    	-140.00000  	-4.41817    
22.50000    	-140.00000  	-4.40165    
25.00000    	-140.00000  	-4.38512    
27.50000    	-140.00000  	-4.36860    
30.00000    	-140.00000  	-4.35207    
32.50000    	-140.00000  	-4.33555    
35.00000    	-140.00000  	-4.31902    
37.50000    	-140.00000  	-4.30250    
40.00000    	-140.00000  	-4.28598    
42.50000    	-140.00000  	-4.26945    
45.00000    	-140.00000  	-4.25293    
47.50000    	-140.00000  	-4.23640    
50.00000    	-140.00000  	-4.21988    
52.50000    	-140.00000  	-4.20335    
55.00000    	-140.00000  	-4.18683    
57.50000    	-140.00000  	-4.17030    
60.00000    	-140.00000  	-4.15378    
62.50000    	-140.00000  	-4.13725    
65.00000    	-140.00000  	-4.12073    
67.50000    	-140.00000  	-4.10420    
70.00000    	-140.00000  	-4.08768    
72.50000    	-140.00000  	-4.07116    
75.00000    	-140.00000  	-4.05463    
77.50000    	-140.00000  	-4.03811    
80.00000    	-140.00000  	-4.02158    
82.50000    	-140.00000  	-4.00506    
85.00000    	-140.00000  	-3.98853    
87.50000    	-140.00000  	-3.97201    
90.00000    	-140.00000  	-3.95548    
92.50000    	-140.00000  	-3.93896    
95.00000    	-140.00000  	-3.92243    
97.50000    	-140.00000  	-3.90591    
100.00000   	-140.00000  	-3.88938    
102.50000   	-140.00000  	-3.87286    
105.00000   	-140.00000  	-3.85633    
107.50000   	-140.00000  	-3.83981    
110.00000   	-140.00000  	-3.82329    
112.50000   	-140.00000  	-3.80676    
115.00000   	-140.00000  	-3.79024    
117.50000   	-140.00000  	-3.77371    
120.00000   	-140.00000  	-3.75719    
125.00000   	-140.00000  	-3.72414    
135.00000   	-140.00000  	-3.65804    
155.00000   	-140.00000  	-3.52584    
175.00000   	-140.00000  	-3.39365    
195.00000   	-140.00000  	-3.26145    
215.00000   	-140.00000  	-3.02240    
235.00000   	-140.00000  	-0.33840    
255.00000   	-140.00000  	0.32000     
275.00000   	-140.00000  	0.32000     
295.00000   	-140.00000  	0.32000     
315.00000   	-140.00000  	0.32000     
335.00000   	-140.00000  	0.32000     
355.00000   	-140.00000  	0.32000     
375.00000   	-140.00000  	0.32000     
395.00000   	-140.00000  	0.32000     
415.00000   	-140.00000  	0.32000     
435.00000   	-140.00000  	0.32000     
455.00000   	-140.00000  	0.32000     
475.00000   	-140.00000  	0.32000     
495.00000   	-140.00000  	0.32000     
515.00000   	-140.00000  	0.32000     
535.00000   	-140.00000  	0.32000     
555.00000   	-140.00000  	0.32000     
575.00000   	-140.00000  	0.32000     
595.00000   	-140.00000  	0.32000     
615.00000   	-140.00000  	0.32000     
635.00000   	-140.00000  	0.31200     
655.00000   	-140.00000  	0.30400     
675.00000   	-140.00000  	0.29600     
695.00000   	-140.00000  	0.28800     
715.00000   	-140.00000  	0.28000     
735.00000   	-140.00000  	0.27200     
755.00000   	-140.00000  	0.26400     
775.00000   	-140.00000  	0.25600     
795.00000   	-140.00000  	0.24800     
815.00000   	-140.00000  	0.24000     
835.00000   	-140.00000  	0.23200     
855.00000   	-140.00000  	0.22400     
875.00000   	-140.00000  	0.21600     
895.00000   	-140.00000  	0.20800     
915.00000   	-140.00000  	0.20000     
935.00000   	-140.00000  	0.19200     
955.00000   	-140.00000  	0.18400     
975.00000   	-140.00000  	0.17600     
995.00000   	-140.00000  	0.16800     
1015.00000  	-140.00000  	0.16000     
1035.00000  	-140.00000  	0.15200     
1055.00000  	-140.00000  	0.14400     
1075.00000  	-140.00000  	0.13600     
1095.00000  	-140.00000  	0.12800     
1115.00000  	-140.00000  	0.12000     
1135.00000  	-140.00000  	0.11200     
1155.00000  	-140.00000  	0.10400     
1175.00000  	-140.00000  	0.09600     
1195.00000  	-140.00000  	0.08800     
1215.00000  	-140.00000  	0.08000     
1235.00000  	-140.00000  	0.07200     
1255.00000  	-140.00000  	0.06400     
1275.00000  	-140.00000  	0.05600     
1295.00000  	-140.00000  	0.04800     
1315.00000  	-140.00000  	0.04000     
1335.00000  	-140.00000  	0.03200     
1355.00000  	-140.00000  	0.02400     
1375.00000  	-140.00000  	0.01600     
1395.00000  	-140.00000  	0.00800     
1415.00000  	-140.00000  	0.00000     
0.00000     	0.00000     	0.00000     
0.00000     	0.00000     	0.00000     
-1300.00000 	-120.00000  	-0.00001    
-1280.00000 	-120.00000  	-0.17626    
-1260.00000 	-120.00000  	-0.35251    
-1240.00000 	-120.00000  	-0.52876    
-1220.00000 	-120.00000  	-0.70501    
-1200.00000 	-120.00000  	-0.88126    
-1180.00000 	-120.00000  	-1.05751    
-1160.00000 	-120.00000  	-1.23376    
-1140.00000 	-120.00000  	-1.41001    
-1120.00000 	-120.00000  	-1.58626    
-1100.00000 	-120.00000  	-1.76251    
-1080.00000 	-120.00000  	-1.93876    
-1060.00000 	-120.00000  	-2.11501    
-1040.00000 	-120.00000  	-2.29126    
-1020.00000 	-120.00000  	-2.46751    
-1000.00000 	-120.00000  	-2.64376    
-980.00000  	-120.00000  	-2.82001    
-960.00000  	-120.00000  	-2.99626    
-940.00000  	-120.00000  	-3.17251    
-920.00000  	-120.00000  	-3.34876    
-900.00000  	-120.00000  	-3.52501    
-880.00000  	-120.00000  	-3.70126    
-860.00000  	-120.00000  	-3.87751    
-840.00000  	-120.00000  	-4.05376    
-820.00000  	-120.00000  	-4.23001    
-800.00000  	-120.00000  	-4.40626    
-780.00000  	-120.00000  	-4.58251    
-760.00000  	-120.00000  	-4.75876    
-740.00000  	-120.00000  	-4.93501    
-720.00000  	-120.00000  	-5.11126    
-700.00000  	-120.00000  	-5.28751    
-680.00000  	-120.00000  	-5.46376    
-660.00000  	-120.00000  	-5.64001    
-640.00000  	-120.00000  	-5.81626    
-620.00000  	-120.00000  	-5.99251    
-600.00000  	-120.00000  	-6.16876    
-580.00000  	-120.00000  	-6.34501    
-560.00000  	-120.00000  	-6.52126    
-540.00000  	-120.00000  	-6.69751    
-520.00000  	-120.00000  	-6.87376    
-500.00000  	-120.00000  	-7.05000    
-480.00000  	-120.00000  	-7.05600    
-460.00000  	-120.00000  	-7.06200    
-440.00000  	-120.00000  	-7.06800    
-420.00000  	-120.00000  	-7.07400    
-400.00000  	-120.00000  	-7.08000    
-380.00000  	-120.00000  	-7.08600    
-360.00000  	-120.00000  	-7.05000    
-340.00000  	-120.00000  	-7.05000    
-320.00000  	-120.00000  	-7.05000    
-300.00000  	-120.00000  	-7.05000    
-280.00000  	-120.00000  	-7.05000    
-260.00000  	-120.00000  	-7.05000    
-240.00000  	-120.00000  	-7.05000    
-220.00000  	-120.00000  	-7.05000    
-200.00000  	-120.00000  	-7.05000    
-180.00000  	-120.00000  	-7.05000    
-160.00000  	-120.00000  	-7.05000    
-140.00000  	-120.00000  	-7.05000    
-120.00000  	-120.00000  	-7.05000    
-100.00000  	-120.00000  	-6.26800    
-80.00000   	-120.00000  	-5.18400    
-60.00000   	-120.00000  	-4.99170    
-40.00000   	-120.00000  	-4.85950    
-20.00000   	-120.00000  	-4.72731    
-10.00000   	-120.00000  	-4.66121    
-5.00000    	-120.00000  	-4.62816    
-2.50000    	-120.00000  	-4.61163    
0.00000     	-120.00000  	-4.59511    
2.50000     	-120.00000  	-4.57858    
5.00000     	-120.00000  	-4.56206    
7.50000     	-120.00000  	-4.54553    
10.00000    	-120.00000  	-4.52901    
12.50000    	-120.00000  	-4.51249    
15.00000    	-120.00000  	-4.49596    
17.50000    	-120.00000  	-4.47944    
20.00000    	-120.00000  	-4.46291    
22.50000    	-120.00000  	-4.44639    
25.00000    	-120.00000  	-4.42986    
27.50000    	-120.00000  	-4.41334    
30.00000    	-120.00000  	-4.39681    
32.50000    	-120.00000  	-4.38029    
35.00000    	-120.00000  	-4.36376    
37.50000    	-120.00000  	-4.34724    
40.00000    	-120.00000  	-4.33071    
42.50000    	-120.00000  	-4.31419    
45.00000    	-120.00000  	-4.29766    
47.50000    	-120.00000  	-4.28114    
50.00000    	-120.00000  	-4.26462    
52.50000    	-120.00000  	-4.24809    
55.00000    	-120.00000  	-4.23157    
57.50000    	-120.00000  	-4.21504    
60.00000    	-120.00000  	-4.19852    
62.50000    	-120.00000  	-4.18199    
65.00000    	-120.00000  	-4.16547    
67.50000    	-120.00000  	-4.14894    
70.00000    	-120.00000  	-4.13242    
72.50000    	-120.00000  	-4.11589    
75.00000    	-120.00000  	-4.09937    
77.50000    	-120.00000  	-4.08284    
80.00000    	-120.00000  	-4.06632    
82.50000    	-120.00000  	-4.04980    
85.00000    	-120.00000  	-4.03327    
87.50000    	-120.00000  	-4.01675    
90.00000    	-120.00000  	-4.00022    
92.50000    	-120.00000  	-3.98370    
95.00000    	-120.00000  	-3.96717    
97.50000    	-120.00000  	-3.95065    
100.00000   	-120.00000  	-3.93412    
102.50000   	-120.00000  	-3.91760    
105.00000   	-120.00000  	-3.90107    
107.50000   	-120.00000  	-3.88455    
110.00000   	-120.00000  	-3.86802    
112.50000   	-120.00000  	-3.85150    
115.00000   	-120.00000  	-3.83498    
117.50000   	-120.00000  	-3.81845    
120.00000   	-120.00000  	-3.80193    
125.00000   	-120.00000  	-3.76888    
135.00000   	-120.00000  	-3.70278    
155.00000   	-120.00000  	-3.57058    
175.00000   	-120.00000  	-3.43838    
195.00000   	-120.00000  	-3.09040    
215.00000   	-120.00000  	-0.33720    
235.00000   	-120.00000  	0.32000     
255.00000   	-120.00000  	0.32000     
275.00000   	-120.00000  	0.32000     
295.00000   	-120.00000  	0.32000     
315.00000   	-120.00000  	0.32000     
335.00000   	-120.00000  	0.32000     
355.00000   	-120.00000  	0.32000     
375.00000   	-120.00000  	0.32000     
395.00000   	-120.00000  	0.32000     
415.00000   	-120.00000  	0.32000     
435.00000   	-120.00000  	0.32000     
455.00000   	-120.00000  	0.32000     
475.00000   	-120.00000  	0.32000     
495.00000   	-120.00000  	0.32000     
515.00000   	-120.00000  	0.32000     
535.00000   	-120.00000  	0.32000     
555.00000   	-120.00000  	0.32000     
575.00000   	-120.00000  	0.32000     
595.00000   	-120.00000  	0.32000     
615.00000   	-120.00000  	0.32000     
635.00000   	-120.00000  	0.31200     
655.00000   	-120.00000  	0.30400     
675.00000   	-120.00000  	0.29600     
695.00000   	-120.00000  	0.28800     
715.00000   	-120.00000  	0.28000     
735.00000   	-120.00000  	0.27200     
755.00000   	-120.00000  	0.26400     
775.00000   	-120.00000  	0.25600     
795.00000   	-120.00000  	0.24800     
815.00000   	-120.00000  	0.24000     
835.00000   	-120.00000  	0.23200     
855.00000   	-120.00000  	0.22400     
875.00000   	-120.00000  	0.21600     
895.00000   	-120.00000  	0.20800     
915.00000   	-120.00000  	0.20000     
935.00000   	-120.00000  	0.19200     
955.00000   	-120.00000  	0.18400     
975.00000   	-120.00000  	0.17600     
995.00000   	-120.00000  	0.16800     
1015.00000  	-120.00000  	0.16000     
1035.00000  	-120.00000  	0.15200     
1055.00000  	-120.00000  	0.14400     
1075.00000  	-120.00000  	0.13600     
1095.00000  	-120.00000  	0.12800     
1115.00000  	-120.00000  	0.12000     
1135.00000  	-120.00000  	0.11200     
1155.00000  	-120.00000  	0.10400     
1175.00000  	-120.00000  	0.09600     
1195.00000  	-120.00000  	0.08800     
1215.00000  	-120.00000  	0.08000     
1235.00000  	-120.00000  	0.07200     
1255.00000  	-120.00000  	0.06400     
1275.00000  	-120.00000  	0.05600     
1295.00000  	-120.00000  	0.04800     
1315.00000  	-120.00000  	0.04000     
1335.00000  	-120.00000  	0.03200     
1355.00000  	-120.00000  	0.02400     
1375.00000  	-120.00000  	0.01600     
1395.00000  	-120.00000  	0.00800     
1415.00000  	-120.00000  	0.00000     
0.00000     	0.00000     	0.00000     
0.00000     	0.00000     	0.00000     
-1300.00000 	-100.00000  	-0.00001    
-1280.00000 	-100.00000  	-0.17626    
-1260.00000 	-100.00000  	-0.35251    
-1240.00000 	-100.00000  	-0.52876    
-1220.00000 	-100.00000  	-0.70501    
-1200.00000 	-100.00000  	-0.88126    
-1180.00000 	-100.00000  	-1.05751    
-1160.00000 	-100.00000  	-1.23376    
-1140.00000 	-100.00000  	-1.41001    
-1120.00000 	-100.00000  	-1.58626    
-1100.00000 	-100.00000  	-1.76251    
-1080.00000 	-100.00000  	-1.93876    
-1060.00000 	-100.00000  	-2.11501    
-1040.00000 	-100.00000  	-2.29126    
-1020.00000 	-100.00000  	-2.46751    
-1000.00000 	-100.00000  	-2.64376    
-980.00000  	-100.00000  	-2.82001    
-960.00000  	-100.00000  	-2.99626    
-940.00000  	-100.00000  	-3.17251    
-920.00000  	-100.00000  	-3.34876    
-900.00000  	-100.00000  	-3.52501    
-880.00000  	-100.00000  	-3.70126    
-860.00000  	-100.00000  	-3.87751    
-840.00000  	-100.00000  	-4.05376    
-820.00000  	-100.00000  	-4.23001    
-800.00000  	-100.00000  	-4.40626    
-780.00000  	-100.00000  	-4.58251    
-760.00000  	-100.00000  	-4.75876    
-740.00000  	-100.00000  	-4.93501    
-720.00000  	-100.00000  	-5.11126    
-700.00000  	-100.00000  	-5.28751    
-680.00000  	-100.00000  	-5.46376    
-660.00000  	-100.00000  	-5.64001    
-640.00000  	-100.00000  	-5.81626    
-620.00000  	-100.00000  	-5.99251    
-600.00000  	-100.00000  	-6.16876    
-580.00000  	-100.00000  	-6.34501    
-560.00000  	-100.00000  	-6.52126    
-540.00000  	-100.00000  	-6.69751    
-520.00000  	-100.00000  	-6.87376    
-500.00000  	-100.00000  	-7.05000    
-480.00000  	-100.00000  	-7.05600    
-460.00000  	-100.00000  	-7.06200    
-440.00000  	-100.00000  	-7.06800    
-420.00000  	-100.00000  	-7.07400    
-400.00000  	-100.00000  	-7.08000    
-380.00000  	-100.00000  	-7.08600    
-360.00000  	-100.00000  	-7.09200    
-340.00000  	-100.00000  	-7.09800    
-320.00000  	-100.00000  	-7.10400    
-300.00000  	-100.00000  	-7.05000    
-280.00000  	-100.00000  	-7.05000    
-260.00000  	-100.00000  	-7.05000    
-240.00000  	-100.00000  	-7.05000    
-220.00000  	-100.00000  	-7.05000    
-200.00000  	-100.00000  	-7.05000    
-180.00000  	-100.00000  	-7.05000    
-160.00000  	-100.00000  	-7.05000    
-140.00000  	-100.00000  	-7.05000    
-120.00000  	-100.00000  	-7.05000    
-100.00000  	-100.00000  	-7.05000    
-80.00000   	-100.00000  	-6.29000    
-60.00000   	-100.00000  	-5.17000    
-40.00000   	-100.00000  	-4.90424    
-20.00000   	-100.00000  	-4.77204    
-10.00000   	-100.00000  	-4.70595    
-5.00000    	-100.00000  	-4.67290    
-2.50000    	-100.00000  	-4.65637    
0.00000     	-100.00000  	-4.63985    
2.50000     	-100.00000  	-4.62332    
5.00000     	-100.00000  	-4.60680    
7.50000     	-100.00000  	-4.59027    
10.00000    	-100.00000  	-4.57375    
12.50000    	-100.00000  	-4.55722    
15.00000    	-100.00000  	-4.54070    
17.50000    	-100.00000  	-4.52417    
20.00000    	-100.00000  	-4.50765    
22.50000    	-100.00000  	-4.49113    
25.00000    	-100.00000  	-4.47460    
27.50000    	-100.00000  	-4.45808    
30.00000    	-100.00000  	-4.44155    
32.50000    	-100.00000  	-4.42503    
35.00000    	-100.00000  	-4.40850    
37.50000    	-100.00000  	-4.39198    
40.00000    	-100.00000  	-4.37545    
42.50000    	-100.00000  	-4.35893    
45.00000    	-100.00000  	-4.34240    
47.50000    	-100.00000  	-4.32588    
50.00000    	-100.00000  	-4.30935    
52.50000    	-100.00000  	-4.29283    
55.00000    	-100.00000  	-4.27631    
57.50000    	-100.00000  	-4.25978    
60.00000    	-100.00000  	-4.24326    
62.50000    	-100.00000  	-4.22673    
65.00000    	-100.00000  	-4.21021    
67.50000    	-100.00000  	-4.19368    
70.00000    	-100.00000  	-4.17716    
72.50000    	-100.00000  	-4.16063    
75.00000    	-100.00000  	-4.14411    
77.50000    	-100.00000  	-4.12758    
80.00000    	-100.00000  	-4.11106    
82.50000    	-100.00000  	-4.09453    
85.00000    	-100.00000  	-4.07801    
87.50000    	-100.00000  	-4.06149    
90.00000    	-100.00000  	-4.04496    
92.50000    	-100.00000  	-4.02844    
95.00000    	-100.00000  	-4.01191    
97.50000    	-100.00000  	-3.99539    
100.00000   	-100.00000  	-3.97886    
102.50000   	-100.00000  	-3.96234    
105.00000   	-100.00000  	-3.94581    
107.50000   	-100.00000  	-3.92929    
110.00000   	-100.00000  	-3.91276    
112.50000   	-100.00000  	-3.89624    
115.00000   	-100.00000  	-3.87971    
117.50000   	-100.00000  	-3.86319    
120.00000   	-100.00000  	-3.84666    
125.00000   	-100.00000  	-3.81362    
135.00000   	-100.00000  	-3.74752    
155.00000   	-100.00000  	-3.61532    
175.00000   	-100.00000  	-3.15200    
195.00000   	-100.00000  	-0.33600    
215.00000   	-100.00000  	0.32000     
235.00000   	-100.00000  	0.32000     
255.00000   	-100.00000  	0.32000     
275.00000   	-100.00000  	0.32000     
295.00000   	-100.00000  	0.32000     
315.00000   	-100.00000  	0.32000     
335.00000   	-100.00000  	0.32000     
355.00000   	-100.00000  	0.32000     
375.00000   	-100.00000  	0.32000     
395.00000   	-100.00000  	0.32000     
415.00000   	-100.00000  	0.32000     
435.00000   	-100.00000  	0.32000     
455.00000   	-100.00000  	0.32000     
475.00000   	-100.00000  	0.32000     
495.00000   	-100.00000  	0.32000     
515.00000   	-100.00000  	0.32000     
535.00000   	-100.00000  	0.32000     
555.00000   	-100.00000  	0.32000     
575.00000   	-100.00000  	0.32000     
595.00000   	-100.00000  	0.32000     
615.00000   	-100.00000  	0.32000     
635.00000   	-100.00000  	0.31200     
655.00000   	-100.00000  	0.30400     
675.00000   	-100.00000  	0.29600     
695.00000   	-100.00000  	0.28800     
715.00000   	-100.00000  	0.28000     
735.00000   	-100.00000  	0.27200     
755.00000   	-100.00000  	0.26400     
775.00000   	-100.00000  	0.25600     
795.00000   	-100.00000  	0.24800     
815.00000   	-100.00000  	0.24000     
835.00000   	-100.00000  	0.23200     
855.00000   	-100.00000  	0.22400     
875.00000   	-100.00000  	0.21600     
895.00000   	-100.00000  	0.20800     
915.00000   	-100.00000  	0.20000     
935.00000   	-100.00000  	0.19200     
955.00000   	-100.00000  	0.18400     
975.00000   	-100.00000  	0.17600     
995.00000   	-100.00000  	0.16800     
1015.00000  	-100.00000  	0.16000     
1035.00000  	-100.00000  	0.15200     
1055.00000  	-100.00000  	0.14400     
1075.00000  	-100.00000  	0.13600     
1095.00000  	-100.00000  	0.12800     
1115.00000  	-100.00000  	0.12000     
1135.00000  	-100.00000  	0.11200     
1155.00000  	-100.00000  	0.10400     
1175.00000  	-100.00000  	0.09600     
1195.00000  	-100.00000  	0.08800     
1215.00000  	-100.00000  	0.08000     
1235.00000  	-100.00000  	0.07200     
1255.00000  	-100.00000  	0.06400     
1275.00000  	-100.00000  	0.05600     
1295.00000  	-100.00000  	0.04800     
1315.00000  	-100.00000  	0.04000     
1335.00000  	-100.00000  	0.03200     
1355.00000  	-100.00000  	0.02400     
1375.00000  	-100.00000  	0.01600     
1395.00000  	-100.00000  	0.00800     
1415.00000  	-100.00000  	0.00000     
0.00000     	0.00000     	0.00000     
0.00000     	0.00000     	0.00000     
-1300.00000 	-80.00000   	-0.00001    
-1280.00000 	-80.00000   	-0.17626    
-1260.00000 	-80.00000   	-0.35251    
-1240.00000 	-80.00000   	-0.52876    
-1220.00000 	-80.00000   	-0.70501    
-1200.00000 	-80.00000   	-0.88126    
-1180.00000 	-80.00000   	-1.05751    
-1160.00000 	-80.00000   	-1.23376    
-1140.00000 	-80.00000   	-1.41001    
-1120.00000 	-80.00000   	-1.58626    
-1100.00000 	-80.00000   	-1.76251    
-1080.00000 	-80.00000   	-1.93876    
-1060.00000 	-80.00000   	-2.11501    
-1040.00000 	-80.00000   	-2.29126    
-1020.00000 	-80.00000   	-2.46751    
-1000.00000 	-80.00000   	-2.64376    
-980.00000  	-80.00000   	-2.82001    
-960.00000  	-80.00000   	-2.99626    
-940.00000  	-80.00000   	-3.17251    
-920.00000  	-80.00000   	-3.34876    
-900.00000  	-80.00000   	-3.52501    
-880.00000  	-80.00000   	-3.70126    
-860.00000  	-80.00000   	-3.87751    
-840.00000  	-80.00000   	-4.05376    
-820.00000  	-80.00000   	-4.23001    
-800.00000  	-80.00000   	-4.40626    
-780.00000  	-80.00000   	-4.58251    
-760.00000  	-80.00000   	-4.75876    
-740.00000  	-80.00000   	-4.93501    
-720.00000  	-80.00000   	-5.11126    
-700.00000  	-80.00000   	-5.28751    
-680.00000  	-80.00000   	-5.46376    
-660.00000  	-80.00000   	-5.64001    
-640.00000  	-80.00000   	-5.81626    
-620.00000  	-80.00000   	-5.99251    
-600.00000  	-80.00000   	-6.16876    
-580.00000  	-80.00000   	-6.34501    
-560.00000  	-80.00000   	-6.52126    
-540.00000  	-80.00000   	-6.69751    
-520.00000  	-80.00000   	-6.87376    
-500.00000  	-80.00000   	-7.05000    
-480.00000  	-80.00000   	-7.05600    
-460.00000  	-80.00000   	-7.06200    
-440.00000  	-80.00000   	-7.06800    
-420.00000  	-80.00000   	-7.07400    
-400.00000  	-80.00000   	-7.08000    
-380.00000  	-80.00000   	-7.08600    
-360.00000  	-80.00000   	-7.09200    
-340.00000  	-80.00000   	-7.09800    
-320.00000  	-80.00000   	-7.10400    
-300.00000  	-80.00000   	-7.11000    
-280.00000  	-80.00000   	-7.11600    
-260.00000  	-80.00000   	-7.12200    
-240.00000  	-80.00000   	-7.05000    
-220.00000  	-80.00000   	-7.05000    
-200.00000  	-80.00000   	-7.05000    
-180.00000  	-80.00000   	-7.05000    
-160.00000  	-80.00000   	-7.05000    
-140.00000  	-80.00000   	-7.05000    
-120.00000  	-80.00000   	-7.05000    
-100.00000  	-80.00000   	-7.05000    
-80.00000   	-80.00000   	-7.05000    
-60.00000   	-80.00000   	-6.29200    
-40.00000   	-80.00000   	-5.17600    
-20.00000   	-80.00000   	-4.81678    
-10.00000   	-80.00000   	-4.75068    
-5.00000    	-80.00000   	-4.71764    
-2.50000    	-80.00000   	-4.70111    
0.00000     	-80.00000   	-4.68459    
2.50000     	-80.00000   	-4.66806    
5.00000     	-80.00000   	-4.65154    
7.50000     	-80.00000   	-4.63501    
10.00000    	-80.00000   	-4.61849    
12.50000    	-80.00000   	-4.60196    
15.00000    	-80.00000   	-4.58544    
17.50000    	-80.00000   	-4.56891    
20.00000    	-80.00000   	-4.55239    
22.50000    	-80.00000   	-4.53586    
25.00000    	-80.00000   	-4.51934    
27.50000    	-80.00000   	-4.50282    
30.00000    	-80.00000   	-4.48629    
32.50000    	-80.00000   	-4.46977    
35.00000    	-80.00000   	-4.45324    
37.50000    	-80.00000   	-4.43672    
40.00000    	-80.00000   	-4.42019    
42.50000    	-80.00000   	-4.40367    
45.00000    	-80.00000   	-4.38714    
47.50000    	-80.00000   	-4.37062    
50.00000    	-80.00000   	-4.35409    
52.50000    	-80.00000   	-4.33757    
55.00000    	-80.00000   	-4.32104    
57.50000    	-80.00000   	-4.30452    
60.00000    	-80.00000   	-4.28800    
62.50000    	-80.00000   	-4.27147    
65.00000    	-80.00000   	-4.25495    
67.50000    	-80.00000   	-4.23842    
70.00000    	-80.00000   	-4.22190    
72.50000    	-80.00000   	-4.20537    
75.00000    	-80.00000   	-4.18885    
77.50000    	-80.00000   	-4.17232    
80.00000    	-80.00000   	-4.15580    
82.50000    	-80.00000   	-4.13927    
85.00000    	-80.00000   	-4.12275    
87.50000    	-80.00000   	-4.10622    
90.00000    	-80.00000   	-4.08970    
92.50000    	-80.00000   	-4.07317    
95.00000    	-80.00000   	-4.05665    
97.50000    	-80.00000   	-4.04013    
100.00000   	-80.00000   	-4.02360    
102.50000   	-80.00000   	-4.00708    
105.00000   	-80.00000   	-3.99055    
107.50000   	-80.00000   	-3.97403    
110.00000   	-80.00000   	-3.95750    
112.50000   	-80.00000   	-3.94098    
115.00000   	-80.00000   	-3.92445    
117.50000   	-80.00000   	-3.90793    
120.00000   	-80.00000   	-3.89140    
125.00000   	-80.00000   	-3.85835    
135.00000   	-80.00000   	-3.79226    
155.00000   	-80.00000   	-3.09360    
175.00000   	-80.00000   	-0.33080    
195.00000   	-80.00000   	0.32000     
215.00000   	-80.00000   	0.32000     
235.00000   	-80.00000   	0.32000     
255.00000   	-80.00000   	0.32000     
275.00000   	-80.00000   	0.32000     
295.00000   	-80.00000   	0.32000     
315.00000   	-80.00000   	0.32000     
335.00000   	-80.00000   	0.32000     
355.00000   	-80.00000   	0.32000     
375.00000   	-80.00000   	0.32000     
395.00000   	-80.00000   	0.32000     
415.00000   	-80.00000   	0.32000     
435.00000   	-80.00000   	0.32000     
455.00000   	-80.00000   	0.32000     
475.00000   	-80.00000   	0.32000     
495.00000   	-80.00000   	0.32000     
515.00000   	-80.00000   	0.32000     
535.00000   	-80.00000   	0.32000     
555.00000   	-80.00000   	0.32000     
575.00000   	-80.00000   	0.32000     
595.00000   	-80.00000   	0.32000     
615.00000   	-80.00000   	0.32000     
635.00000   	-80.00000   	0.31200     
655.00000   	-80.00000   	0.30400     
675.00000   	-80.00000   	0.29600     
695.00000   	-80.00000   	0.28800     
715.00000   	-80.00000   	0.28000     
735.00000   	-80.00000   	0.27200     
755.00000   	-80.00000   	0.26400     
775.00000   	-80.00000   	0.25600     
795.00000   	-80.00000   	0.24800     
815.00000   	-80.00000   	0.24000     
835.00000   	-80.00000   	0.23200     
855.00000   	-80.00000   	0.22400     
875.00000   	-80.00000   	0.21600     
895.00000   	-80.00000   	0.20800     
915.00000   	-80.00000   	0.20000     
935.00000   	-80.00000   	0.19200     
955.00000   	-80.00000   	0.18400     
975.00000   	-80.00000   	0.17600     
995.00000   	-80.00000   	0.16800     
1015.00000  	-80.00000   	0.16000     
1035.00000  	-80.00000   	0.15200     
1055.00000  	-80.00000   	0.14400     
1075.00000  	-80.00000   	0.13600     
1095.00000  	-80.00000   	0.12800     
1115.00000  	-80.00000   	0.12000     
1135.00000  	-80.00000   	0.11200     
1155.00000  	-80.00000   	0.10400     
1175.00000  	-80.00000   	0.09600     
1195.00000  	-80.00000   	0.08800     
1215.00000  	-80.00000   	0.08000     
1235.00000  	-80.00000   	0.07200     
1255.00000  	-80.00000   	0.06400     
1275.00000  	-80.00000   	0.05600     
1295.00000  	-80.00000   	0.04800     
1315.00000  	-80.00000   	0.04000     
1335.00000  	-80.00000   	0.03200     
1355.00000  	-80.00000   	0.02400     
1375.00000  	-80.00000   	0.01600     
1395.00000  	-80.00000   	0.00800     
1415.00000  	-80.00000   	0.00000     
0.00000     	0.00000     	0.00000     
0.00000     	0.00000     	0.00000     
-1300.00000 	-60.00000   	-0.00001    
-1280.00000 	-60.00000   	-0.17626    
-1260.00000 	-60.00000   	-0.35251    
-1240.00000 	-60.00000   	-0.52876    
-1220.00000 	-60.00000   	-0.70501    
-1200.00000 	-60.00000   	-0.88126    
-1180.00000 	-60.00000   	-1.05751    
-1160.00000 	-60.00000   	-1.23376    
-1140.00000 	-60.00000   	-1.41001    
-1120.00000 	-60.00000   	-1.58626    
-1100.00000 	-60.00000   	-1.76251    
-1080.00000 	-60.00000   	-1.93876    
-1060.00000 	-60.00000   	-2.11501    
-1040.00000 	-60.00000   	-2.29126    
-1020.00000 	-60.00000   	-2.46751    
-1000.00000 	-60.00000   	-2.64376    
-980.00000  	-60.00000   	-2.82001    
-960.00000  	-60.00000   	-2.99626    
-940.00000  	-60.00000   	-3.17251    
-920.00000  	-60.00000   	-3.34876    
-900.00000  	-60.00000   	-3.52501    
-880.00000  	-60.00000   	-3.70126    
-860.00000  	-60.00000   	-3.87751    
-840.00000  	-60.00000   	-4.05376    
-820.00000  	-60.00000   	-4.23001    
-800.00000  	-60.00000   	-4.40626    
-780.00000  	-60.00000   	-4.58251    
-760.00000  	-60.00000   	-4.75876    
-740.00000  	-60.00000   	-4.93501    
-720.00000  	-60.00000   	-5.11126    
-700.00000  	-60.00000   	-5.28751    
-680.00000  	-60.00000   	-5.46376    
-660.00000  	-60.00000   	-5.64001    
-640.00000  	-60.00000   	-5.81626    
-620.00000  	-60.00000   	-5.99251    
-600.00000  	-60.00000   	-6.16876    
-580.00000  	-60.00000   	-6.34501    
-560.00000  	-60.00000   	-6.52126    
-540.00000  	-60.00000   	-6.69751    
-520.00000  	-60.00000   	-6.87376    
-500.00000  	-60.00000   	-7.05000    
-480.00000  	-60.00000   	-7.05600    
-460.00000  	-60.00000   	-7.06200    
-440.00000  	-60.00000   	-7.06800    
-420.00000  	-60.00000   	-7.07400    
-400.00000  	-60.00000   	-7.08000    
-380.00000  	-60.00000   	-7.08600    
-360.00000  	-60.00000   	-7.09200    
-340.00000  	-60.00000   	-7.09800    
-320.00000  	-60.00000   	-7.10400    
-300.00000  	-60.00000   	-7.11000    
-280.00000  	-60.00000   	-7.11600    
-260.00000  	-60.00000   	-7.12200    
-240.00000  	-60.00000   	-7.12800    
-220.00000  	-60.00000   	-7.13400    
-200.00000  	-60.00000   	-7.14000    
-180.00000  	-60.00000   	-7.05000    
-160.00000  	-60.00000   	-7.05000    
-140.00000  	-60.00000   	-7.05000    
-120.00000  	-60.00000   	-7.05000    
-100.00000  	-60.00000   	-7.05000    
-80.00000   	-60.00000   	-7.05000    
-60.00000   	-60.00000   	-7.05000    
-40.00000   	-60.00000   	-6.29400    
-20.00000   	-60.00000   	-5.18200    
-10.00000   	-60.00000   	-4.79542    
-5.00000    	-60.00000   	-4.76237    
-2.50000    	-60.00000   	-4.74585    
0.00000     	-60.00000   	-4.72933    
2.50000     	-60.00000   	-4.71280    
5.00000     	-60.00000   	-4.69628    
7.50000     	-60.00000   	-4.67975    
10.00000    	-60.00000   	-4.66323    
12.50000    	-60.00000   	-4.64670    
15.00000    	-60.00000   	-4.63018    
17.50000    	-60.00000   	-4.61365    
20.00000    	-60.00000   	-4.59713    
22.50000    	-60.00000   	-4.58060    
25.00000    	-60.00000   	-4.56408    
27.50000    	-60.00000   	-4.54755    
30.00000    	-60.00000   	-4.53103    
32.50000    	-60.00000   	-4.51450    
35.00000    	-60.00000   	-4.49798    
37.50000    	-60.00000   	-4.48146    
40.00000    	-60.00000   	-4.46493    
42.50000    	-60.00000   	-4.44841    
45.00000    	-60.00000   	-4.43188    
47.50000    	-60.00000   	-4.41536    
50.00000    	-60.00000   	-4.39883    
52.50000    	-60.00000   	-4.38231    
55.00000    	-60.00000   	-4.36578    
57.50000    	-60.00000   	-4.34926    
60.00000    	-60.00000   	-4.33273    
62.50000    	-60.00000   	-4.31621    
65.00000    	-60.00000   	-4.29968    
67.50000    	-60.00000   	-4.28316    
70.00000    	-60.00000   	-4.26664    
72.50000    	-60.00000   	-4.25011    
75.00000    	-60.00000   	-4.23359    
77.50000    	-60.00000   	-4.21706    
80.00000    	-60.00000   	-4.20054    
82.50000    	-60.00000   	-4.18401    
85.00000    	-60.00000   	-4.16749    
87.50000    	-60.00000   	-4.15096    
90.00000    	-60.00000   	-4.13444    
92.50000    	-60.00000   	-4.11791    
95.00000    	-60.00000   	-4.10139    
97.50000    	-60.00000   	-4.08486    
100.00000   	-60.00000   	-4.06834    
102.50000   	-60.00000   	-4.05182    
105.00000   	-60.00000   	-4.03529    
107.50000   	-60.00000   	-4.01877    
110.00000   	-60.00000   	-4.00224    
112.50000   	-60.00000   	-3.98572    
115.00000   	-60.00000   	-3.96919    
117.50000   	-60.00000   	-3.95267    
120.00000   	-60.00000   	-3.93614    
125.00000   	-60.00000   	-3.80960    
135.00000   	-60.00000   	-3.03520    
155.00000   	-60.00000   	-0.32560    
175.00000   	-60.00000   	0.32000     
195.00000   	-60.00000   	0.32000     
215.00000   	-60.00000   	0.32000     
235.00000   	-60.00000   	0.32000     
255.00000   	-60.00000   	0.32000     
275.00000   	-60.00000   	0.32000     
295.00000   	-60.00000   	0.32000     
315.00000   	-60.00000   	0.32000     
335.00000   	-60.00000   	0.32000     
355.00000   	-60.00000   	0.32000     
375.00000   	-60.00000   	0.32000     
395.00000   	-60.00000   	0.32000     
415.00000   	-60.00000   	0.32000     
435.00000   	-60.00000   	0.32000     
455.00000   	-60.00000   	0.32000     
475.00000   	-60.00000   	0.32000     
495.00000   	-60.00000   	0.32000     
515.00000   	-60.00000   	0.32000     
535.00000   	-60.00000   	0.32000     
555.00000   	-60.00000   	0.32000     
575.00000   	-60.00000   	0.32000     
595.00000   	-60.00000   	0.32000     
615.00000   	-60.00000   	0.32000     
635.00000   	-60.00000   	0.31200     
655.00000   	-60.00000   	0.30400     
675.00000   	-60.00000   	0.29600     
695.00000   	-60.00000   	0.28800     
715.00000   	-60.00000   	0.28000     
735.00000   	-60.00000   	0.27200     
755.00000   	-60.00000   	0.26400     
775.00000   	-60.00000   	0.25600     
795.00000   	-60.00000   	0.24800     
815.00000   	-60.00000   	0.24000     
835.00000   	-60.00000   	0.23200     
855.00000   	-60.00000   	0.22400     
875.00000   	-60.00000   	0.21600     
895.00000   	-60.00000   	0.20800     
915.00000   	-60.00000   	0.20000     
935.00000   	-60.00000   	0.19200     
955.00000   	-60.00000   	0.18400     
975.00000   	-60.00000   	0.17600     
995.00000   	-60.00000   	0.16800     
1015.00000  	-60.00000   	0.16000     
1035.00000  	-60.00000   	0.15200     
1055.00000  	-60.00000   	0.14400     
1075.00000  	-60.00000   	0.13600     
1095.00000  	-60.00000   	0.12800     
1115.00000  	-60.00000   	0.12000     
1135.00000  	-60.00000   	0.11200     
1155.00000  	-60.00000   	0.10400     
1175.00000  	-60.00000   	0.09600     
1195.00000  	-60.00000   	0.08800     
1215.00000  	-60.00000   	0.08000     
1235.00000  	-60.00000   	0.07200     
1255.00000  	-60.00000   	0.06400     
1275.00000  	-60.00000   	0.05600     
1295.00000  	-60.00000   	0.04800     
1315.00000  	-60.00000   	0.04000     
1335.00000  	-60.00000   	0.03200     
1355.00000  	-60.00000   	0.02400     
1375.00000  	-60.00000   	0.01600     
1395.00000  	-60.00000   	0.00800     
1415.00000  	-60.00000   	0.00000     
0.00000     	0.00000     	0.00000     
0.00000     	0.00000     	0.00000     
-1300.00000 	-40.00000   	-0.00001    
-1280.00000 	-40.00000   	-0.17626    
-1260.00000 	-40.00000   	-0.35251    
-1240.00000 	-40.00000   	-0.52876    
-1220.00000 	-40.00000   	-0.70501    
-1200.00000 	-40.00000   	-0.88126    
-1180.00000 	-40.00000   	-1.05751    
-1160.00000 	-40.00000   	-1.23376    
-1140.00000 	-40.00000   	-1.41001    
-1120.00000 	-40.00000   	-1.58626    
-1100.00000 	-40.00000   	-1.76251    
-1080.00000 	-40.00000   	-1.93876    
-1060.00000 	-40.00000   	-2.11501    
-1040.00000 	-40.00000   	-2.29126    
-1020.00000 	-40.00000   	-2.46751    
-1000.00000 	-40.00000   	-2.64376    
-980.00000  	-40.00000   	-2.82001    
-960.00000  	-40.00000   	-2.99626    
-940.00000  	-40.00000   	-3.17251    
-920.00000  	-40.00000   	-3.34876    
-900.00000  	-40.00000   	-3.52501    
-880.00000  	-40.00000   	-3.70126    
-860.00000  	-40.00000   	-3.87751    
-840.00000  	-40.00000   	-4.05376    
-820.00000  	-40.00000   	-4.23001    
-800.00000  	-40.00000   	-4.40626    
-780.00000  	-40.00000   	-4.58251    
-760.00000  	-40.00000   	-4.75876    
-740.00000  	-40.00000   	-4.93501    
-720.00000  	-40.00000   	-5.11126    
-700.00000  	-40.00000   	-5.28751    
-680.00000  	-40.00000   	-5.46376    
-660.00000  	-40.00000   	-5.64001    
-640.00000  	-40.00000   	-5.81626    
-620.00000  	-40.00000   	-5.99251    
-600.00000  	-40.00000   	-6.16876    
-580.00000  	-40.00000   	-6.34501    
-560.00000  	-40.00000   	-6.52126    
-540.00000  	-40.00000   	-6.69751    
-520.00000  	-40.00000   	-6.87376    
-500.00000  	-40.00000   	-7.05000    
-480.00000  	-40.00000   	-7.05600    
-460.00000  	-40.00000   	-7.06200    
-440.00000  	-40.00000   	-7.06800    
-420.00000  	-40.00000   	-7.07400    
-400.00000  	-40.00000   	-7.08000    
-380.00000  	-40.00000   	-7.08600    
-360.00000  	-40.00000   	-7.09200    
-340.00000  	-40.00000   	-7.09800    
-320.00000  	-40.00000   	-7.10400    
-300.00000  	-40.00000   	-7.11000    
-280.00000  	-40.00000   	-7.11600    
-260.00000  	-40.00000   	-7.12200    
-240.00000  	-40.00000   	-7.12800    
-220.00000  	-40.00000   	-7.13400    
-200.00000  	-40.00000   	-7.14000    
-180.00000  	-40.00000   	-7.14600    
-160.00000  	-40.00000   	-7.15200    
-140.00000  	-40.00000   	-7.15800    
-120.00000  	-40.00000   	-7.05000    
-100.00000  	-40.00000   	-7.05000    
-80.00000   	-40.00000   	-7.05000    
-60.00000   	-40.00000   	-7.05000    
-40.00000   	-40.00000   	-7.05000    
-20.00000   	-40.00000   	-6.29600    
-10.00000   	-40.00000   	-5.75600    
-5.00000    	-40.00000   	-5.45600    
-2.50000    	-40.00000   	-5.31300    
0.00000     	-40.00000   	-5.18800    
2.50000     	-40.00000   	-5.06300    
5.00000     	-40.00000   	-4.93800    
7.50000     	-40.00000   	-4.82800    
10.00000    	-40.00000   	-4.72800    
12.50000    	-40.00000   	-4.69144    
15.00000    	-40.00000   	-4.67492    
17.50000    	-40.00000   	-4.65839    
20.00000    	-40.00000   	-4.64187    
22.50000    	-40.00000   	-4.62534    
25.00000    	-40.00000   	-4.60882    
27.50000    	-40.00000   	-4.59229    
30.00000    	-40.00000   	-4.57577    
32.50000    	-40.00000   	-4.55924    
35.00000    	-40.00000   	-4.54272    
37.50000    	-40.00000   	-4.52619    
40.00000    	-40.00000   	-4.50967    
42.50000    	-40.00000   	-4.49315    
45.00000    	-40.00000   	-4.47662    
47.50000    	-40.00000   	-4.46010    
50.00000    	-40.00000   	-4.44357    
52.50000    	-40.00000   	-4.42705    
55.00000    	-40.00000   	-4.41052    
57.50000    	-40.00000   	-4.39400    
60.00000    	-40.00000   	-4.37747    
62.50000    	-40.00000   	-4.36095    
65.00000    	-40.00000   	-4.34442    
67.50000    	-40.00000   	-4.32790    
70.00000    	-40.00000   	-4.31137    
72.50000    	-40.00000   	-4.29485    
75.00000    	-40.00000   	-4.27833    
77.50000    	-40.00000   	-4.26180    
80.00000    	-40.00000   	-4.24528    
82.50000    	-40.00000   	-4.22875    
85.00000    	-40.00000   	-4.21223    
87.50000    	-40.00000   	-4.19570    
90.00000    	-40.00000   	-4.17918    
92.50000    	-40.00000   	-4.16265    
95.00000    	-40.00000   	-4.14613    
97.50000    	-40.00000   	-4.12960    
100.00000   	-40.00000   	-4.10640    
102.50000   	-40.00000   	-4.00640    
105.00000   	-40.00000   	-3.89680    
107.50000   	-40.00000   	-3.75680    
110.00000   	-40.00000   	-3.55680    
112.50000   	-40.00000   	-3.26680    
115.00000   	-40.00000   	-2.79200    
117.50000   	-40.00000   	-2.17200    
120.00000   	-40.00000   	-1.58800    
125.00000   	-40.00000   	-0.77800    
135.00000   	-40.00000   	-0.32040    
155.00000   	-40.00000   	0.32000     
175.00000   	-40.00000   	0.32000     
195.00000   	-40.00000   	0.32000     
215.00000   	-40.00000   	0.32000     
235.00000   	-40.00000   	0.32000     
255.00000   	-40.00000   	0.32000     
275.00000   	-40.00000   	0.32000     
295.00000   	-40.00000   	0.32000     
315.00000   	-40.00000   	0.32000     
335.00000   	-40.00000   	0.32000     
355.00000   	-40.00000   	0.32000     
375.00000   	-40.00000   	0.32000     
395.00000   	-40.00000   	0.32000     
415.00000   	-40.00000   	0.32000     
435.00000   	-40.00000   	0.32000     
455.00000   	-40.00000   	0.32000     
475.00000   	-40.00000   	0.32000     
495.00000   	-40.00000   	0.32000     
515.00000   	-40.00000   	0.32000     
535.00000   	-40.00000   	0.32000     
555.00000   	-40.00000   	0.32000     
575.00000   	-40.00000   	0.32000     
595.00000   	-40.00000   	0.32000     
615.00000   	-40.00000   	0.32000     
635.00000   	-40.00000   	0.31200     
655.00000   	-40.00000   	0.30400     
675.00000   	-40.00000   	0.29600     
695.00000   	-40.00000   	0.28800     
715.00000   	-40.00000   	0.28000     
735.00000   	-40.00000   	0.27200     
755.00000   	-40.00000   	0.26400     
775.00000   	-40.00000   	0.25600     
795.00000   	-40.00000   	0.24800     
815.00000   	-40.00000   	0.24000     
835.00000   	-40.00000   	0.23200     
855.00000   	-40.00000   	0.22400     
875.00000   	-40.00000   	0.21600     
895.00000   	-40.00000   	0.20800     
915.00000   	-40.00000   	0.20000     
935.00000   	-40.00000   	0.19200     
955.00000   	-40.00000   	0.18400     
975.00000   	-40.00000   	0.17600     
995.00000   	-40.00000   	0.16800     
1015.00000  	-40.00000   	0.16000     
1035.00000  	-40.00000   	0.15200     
1055.00000  	-40.00000   	0.14400     
1075.00000  	-40.00000   	0.13600     
1095.00000  	-40.00000   	0.12800     
1115.00000  	-40.00000   	0.12000     
1135.00000  	-40.00000   	0.11200     
1155.00000  	-40.00000   	0.10400     
1175.00000  	-40.00000   	0.09600     
1195.00000  	-40.00000   	0.08800     
1215.00000  	-40.00000   	0.08000     
1235.00000  	-40.00000   	0.07200     
1255.00000  	-40.00000   	0.06400     
1275.00000  	-40.00000   	0.05600     
1295.00000  	-40.00000   	0.04800     
1315.00000  	-40.00000   	0.04000     
1335.00000  	-40.00000   	0.03200     
1355.00000  	-40.00000   	0.02400     
1375.00000  	-40.00000   	0.01600     
1395.00000  	-40.00000   	0.00800     
1415.00000  	-40.00000   	0.00000     
0.00000     	0.00000     	0.00000     
0.00000     	0.00000     	0.00000     
-1300.00000 	-20.00000   	-0.00001    
-1280.00000 	-20.00000   	-0.17626    
-1260.00000 	-20.00000   	-0.35251    
-1240.00000 	-20.00000   	-0.52876    
-1220.00000 	-20.00000   	-0.70501    
-1200.00000 	-20.00000   	-0.88126    
-1180.00000 	-20.00000   	-1.05751    
-1160.00000 	-20.00000   	-1.23376    
-1140.00000 	-20.00000   	-1.41001    
-1120.00000 	-20.00000   	-1.58626    
-1100.00000 	-20.00000   	-1.76251    
-1080.00000 	-20.00000   	-1.93876    
-1060.00000 	-20.00000   	-2.11501    
-1040.00000 	-20.00000   	-2.29126    
-1020.00000 	-20.00000   	-2.46751    
-1000.00000 	-20.00000   	-2.64376    
-980.00000  	-20.00000   	-2.82001    
-960.00000  	-20.00000   	-2.99626    
-940.00000  	-20.00000   	-3.17251    
-920.00000  	-20.00000   	-3.34876    
-900.00000  	-20.00000   	-3.52501    
-880.00000  	-20.00000   	-3.70126    
-860.00000  	-20.00000   	-3.87751    
-840.00000  	-20.00000   	-4.05376    
-820.00000  	-20.00000   	-4.23001    
-800.00000  	-20.00000   	-4.40626    
-780.00000  	-20.00000   	-4.58251    
-760.00000  	-20.00000   	-4.75876    
-740.00000  	-20.00000   	-4.93501    
-720.00000  	-20.00000   	-5.11126    
-700.00000  	-20.00000   	-5.28751    
-680.00000  	-20.00000   	-5.46376    
-660.00000  	-20.00000   	-5.64001    
-640.00000  	-20.00000   	-5.81626    
-620.00000  	-20.00000   	-5.99251    
-600.00000  	-20.00000   	-6.16876    
-580.00000  	-20.00000   	-6.34501    
-560.00000  	-20.00000   	-6.52126    
-540.00000  	-20.00000   	-6.69751    
-520.00000  	-20.00000   	-6.87376    
-500.00000  	-20.00000   	-7.05000    
-480.00000  	-20.00000   	-7.05600    
-460.00000  	-20.00000   	-7.06200    
-440.00000  	-20.00000   	-7.06800    
-420.00000  	-20.00000   	-7.07400    
-400.00000  	-20.00000   	-7.08000    
-380.00000  	-20.00000   	-7.08600    
-360.00000  	-20.00000   	-7.09200    
-340.00000  	-20.00000   	-7.09800    
-320.00000  	-20.00000   	-7.10400    
-300.00000  	-20.00000   	-7.11000    
-280.00000  	-20.00000   	-7.11600    
-260.00000  	-20.00000   	-7.12200    
-240.00000  	-20.00000   	-7.12800    
-220.00000  	-20.00000   	-7.13400    
-200.00000  	-20.00000   	-7.14000    
-180.00000  	-20.00000   	-7.14600    
-160.00000  	-20.00000   	-7.15200    
-140.00000  	-20.00000   	-7.15800    
-120.00000  	-20.00000   	-7.16400    
-100.00000  	-20.00000   	-7.17000    
-80.00000   	-20.00000   	-7.17600    
-60.00000   	-20.00000   	-7.05000    
-40.00000   	-20.00000   	-7.05000    
-20.00000   	-20.00000   	-7.05000    
-10.00000   	-20.00000   	-6.79400    
-5.00000    	-20.00000   	-6.58200    
-2.50000    	-20.00000   	-6.43200    
0.00000     	-20.00000   	-6.29800    
2.50000     	-20.00000   	-6.19800    
5.00000     	-20.00000   	-6.07800    
7.50000     	-20.00000   	-5.92800    
10.00000    	-20.00000   	-5.77800    
12.50000    	-20.00000   	-5.62800    
15.00000    	-20.00000   	-5.47800    
17.50000    	-20.00000   	-5.32800    
20.00000    	-20.00000   	-5.19400    
22.50000    	-20.00000   	-5.06900    
25.00000    	-20.00000   	-4.94400    
27.50000    	-20.00000   	-4.81900    
30.00000    	-20.00000   	-4.71400    
32.50000    	-20.00000   	-4.61400    
35.00000    	-20.00000   	-4.58746    
37.50000    	-20.00000   	-4.57093    
40.00000    	-20.00000   	-4.55441    
42.50000    	-20.00000   	-4.53788    
45.00000    	-20.00000   	-4.52136    
47.50000    	-20.00000   	-4.50483    
50.00000    	-20.00000   	-4.48831    
52.50000    	-20.00000   	-4.47179    
55.00000    	-20.00000   	-4.45526    
57.50000    	-20.00000   	-4.43874    
60.00000    	-20.00000   	-4.42221    
62.50000    	-20.00000   	-4.40569    
65.00000    	-20.00000   	-4.38916    
67.50000    	-20.00000   	-4.37264    
70.00000    	-20.00000   	-4.35611    
72.50000    	-20.00000   	-4.33959    
75.00000    	-20.00000   	-4.32306    
77.50000    	-20.00000   	-4.30320    
80.00000    	-20.00000   	-4.20320    
82.50000    	-20.00000   	-4.09840    
85.00000    	-20.00000   	-3.95840    
87.50000    	-20.00000   	-3.78840    
90.00000    	-20.00000   	-3.49840    
92.50000    	-20.00000   	-3.11600    
95.00000    	-20.00000   	-2.49600    
97.50000    	-20.00000   	-1.89400    
100.00000   	-20.00000   	-1.32400    
102.50000   	-20.00000   	-0.91900    
105.00000   	-20.00000   	-0.72400    
107.50000   	-20.00000   	-0.58620    
110.00000   	-20.00000   	-0.50120    
112.50000   	-20.00000   	-0.41020    
115.00000   	-20.00000   	-0.31520    
117.50000   	-20.00000   	-0.21340    
120.00000   	-20.00000   	-0.10840    
125.00000   	-20.00000   	0.00480     
135.00000   	-20.00000   	0.32000     
155.00000   	-20.00000   	0.32000     
175.00000   	-20.00000   	0.32000     
195.00000   	-20.00000   	0.32000     
215.00000   	-20.00000   	0.32000     
235.00000   	-20.00000   	0.32000     
255.00000   	-20.00000   	0.32000     
275.00000   	-20.00000   	0.32000     
295.00000   	-20.00000   	0.32000     
315.00000   	-20.00000   	0.32000     
335.00000   	-20.00000   	0.32000     
355.00000   	-20.00000   	0.32000     
375.00000   	-20.00000   	0.32000     
395.00000   	-20.00000   	0.32000     
415.00000   	-20.00000   	0.32000     
435.00000   	-20.00000   	0.32000     
455.00000   	-20.00000   	0.32000     
475.00000   	-20.00000   	0.32000     
495.00000   	-20.00000   	0.32000     
515.00000   	-20.00000   	0.32000     
535.00000   	-20.00000   	0.32000     
555.00000   	-20.00000   	0.32000     
575.00000   	-20.00000   	0.32000     
595.00000   	-20.00000   	0.32000     
615.00000   	-20.00000   	0.32000     
635.00000   	-20.00000   	0.31200     
655.00000   	-20.00000   	0.30400     
675.00000   	-20.00000   	0.29600     
695.00000   	-20.00000   	0.28800     
715.00000   	-20.00000   	0.28000     
735.00000   	-20.00000   	0.27200     
755.00000   	-20.00000   	0.26400     
775.00000   	-20.00000   	0.25600     
795.00000   	-20.00000   	0.24800     
815.00000   	-20.00000   	0.24000     
835.00000   	-20.00000   	0.23200     
855.00000   	-20.00000   	0.22400     
875.00000   	-20.00000   	0.21600     
895.00000   	-20.00000   	0.20800     
915.00000   	-20.00000   	0.20000     
935.00000   	-20.00000   	0.19200     
955.00000   	-20.00000   	0.18400     
975.00000   	-20.00000   	0.17600     
995.00000   	-20.00000   	0.16800     
1015.00000  	-20.00000   	0.16000     
1035.00000  	-20.00000   	0.15200     
1055.00000  	-20.00000   	0.14400     
1075.00000  	-20.00000   	0.13600     
1095.00000  	-20.00000   	0.12800     
1115.00000  	-20.00000   	0.12000     
1135.00000  	-20.00000   	0.11200     
1155.00000  	-20.00000   	0.10400     
1175.00000  	-20.00000   	0.09600     
1195.00000  	-20.00000   	0.08800     
1215.00000  	-20.00000   	0.08000     
1235.00000  	-20.00000   	0.07200     
1255.00000  	-20.00000   	0.06400     
1275.00000  	-20.00000   	0.05600     
1295.00000  	-20.00000   	0.04800     
1315.00000  	-20.00000   	0.04000     
1335.00000  	-20.00000   	0.03200     
1355.00000  	-20.00000   	0.02400     
1375.00000  	-20.00000   	0.01600     
1395.00000  	-20.00000   	0.00800     
1415.00000  	-20.00000   	0.00000     
0.00000     	0.00000     	0.00000     
0.00000     	0.00000     	0.00000     
-1300.00000 	-10.00000   	-0.00001    
-1280.00000 	-10.00000   	-0.17626    
-1260.00000 	-10.00000   	-0.35251    
-1240.00000 	-10.00000   	-0.52876    
-1220.00000 	-10.00000   	-0.70501    
-1200.00000 	-10.00000   	-0.88126    
-1180.00000 	-10.00000   	-1.05751    
-1160.00000 	-10.00000   	-1.23376    
-1140.00000 	-10.00000   	-1.41001    
-1120.00000 	-10.00000   	-1.58626    
-1100.00000 	-10.00000   	-1.76251    
-1080.00000 	-10.00000   	-1.93876    
-1060.00000 	-10.00000   	-2.11501    
-1040.00000 	-10.00000   	-2.29126    
-1020.00000 	-10.00000   	-2.46751    
-1000.00000 	-10.00000   	-2.64376    
-980.00000  	-10.00000   	-2.82001    
-960.00000  	-10.00000   	-2.99626    
-940.00000  	-10.00000   	-3.17251    
-920.00000  	-10.00000   	-3.34876    
-900.00000  	-10.00000   	-3.52501    
-880.00000  	-10.00000   	-3.70126    
-860.00000  	-10.00000   	-3.87751    
-840.00000  	-10.00000   	-4.05376    
-820.00000  	-10.00000   	-4.23001    
-800.00000  	-10.00000   	-4.40626    
-780.00000  	-10.00000   	-4.58251    
-760.00000  	-10.00000   	-4.75876    
-740.00000  	-10.00000   	-4.93501    
-720.00000  	-10.00000   	-5.11126    
-700.00000  	-10.00000   	-5.28751    
-680.00000  	-10.00000   	-5.46376    
-660.00000  	-10.00000   	-5.64001    
-640.00000  	-10.00000   	-5.81626    
-620.00000  	-10.00000   	-5.99251    
-600.00000  	-10.00000   	-6.16876    
-580.00000  	-10.00000   	-6.34501    
-560.00000  	-10.00000   	-6.52126    
-540.00000  	-10.00000   	-6.69751    
-520.00000  	-10.00000   	-6.87376    
-500.00000  	-10.00000   	-7.05000    
-480.00000  	-10.00000   	-7.05600    
-460.00000  	-10.00000   	-7.06200    
-440.00000  	-10.00000   	-7.06800    
-420.00000  	-10.00000   	-7.07400    
-400.00000  	-10.00000   	-7.08000    
-380.00000  	-10.00000   	-7.08600    
-360.00000  	-10.00000   	-7.09200    
-340.00000  	-10.00000   	-7.09800    
-320.00000  	-10.00000   	-7.10400    
-300.00000  	-10.00000   	-7.11000    
-280.00000  	-10.00000   	-7.11600    
-260.00000  	-10.00000   	-7.12200    
-240.00000  	-10.00000   	-7.12800    
-220.00000  	-10.00000   	-7.13400    
-200.00000  	-10.00000   	-7.14000    
-180.00000  	-10.00000   	-7.14600    
-160.00000  	-10.00000   	-7.15200    
-140.00000  	-10.00000   	-7.15800    
-120.00000  	-10.00000   	-7.16400    
-100.00000  	-10.00000   	-7.17000    
-80.00000   	-10.00000   	-7.17600    
-60.00000   	-10.00000   	-7.18200    
-40.00000   	-10.00000   	-7.13400    
-20.00000   	-10.00000   	-7.05000    
-10.00000   	-10.00000   	-7.05000    
-5.00000    	-10.00000   	-6.99700    
-2.50000    	-10.00000   	-6.89700    
0.00000     	-10.00000   	-6.79700    
2.50000     	-10.00000   	-6.69700    
5.00000     	-10.00000   	-6.59100    
7.50000     	-10.00000   	-6.44100    
10.00000    	-10.00000   	-6.29900    
12.50000    	-10.00000   	-6.19900    
15.00000    	-10.00000   	-6.08900    
17.50000    	-10.00000   	-5.93900    
20.00000    	-10.00000   	-5.78900    
22.50000    	-10.00000   	-5.63900    
25.00000    	-10.00000   	-5.48900    
27.50000    	-10.00000   	-5.33900    
30.00000    	-10.00000   	-5.19700    
32.50000    	-10.00000   	-5.07200    
35.00000    	-10.00000   	-4.94700    
37.50000    	-10.00000   	-4.82200    
40.00000    	-10.00000   	-4.70700    
42.50000    	-10.00000   	-4.60700    
45.00000    	-10.00000   	-4.54373    
47.50000    	-10.00000   	-4.52720    
50.00000    	-10.00000   	-4.51068    
52.50000    	-10.00000   	-4.49416    
55.00000    	-10.00000   	-4.47763    
57.50000    	-10.00000   	-4.46111    
60.00000    	-10.00000   	-4.44458    
62.50000    	-10.00000   	-4.42806    
65.00000    	-10.00000   	-4.41153    
67.50000    	-10.00000   	-4.35160    
70.00000    	-10.00000   	-4.25160    
72.50000    	-10.00000   	-4.12920    
75.00000    	-10.00000   	-3.98920    
77.50000    	-10.00000   	-3.75920    
80.00000    	-10.00000   	-3.46920    
82.50000    	-10.00000   	-2.96800    
85.00000    	-10.00000   	-2.34800    
87.50000    	-10.00000   	-1.76200    
90.00000    	-10.00000   	-1.19200    
92.50000    	-10.00000   	-0.89200    
95.00000    	-10.00000   	-0.69700    
97.50000    	-10.00000   	-0.58560    
100.00000   	-10.00000   	-0.50060    
102.50000   	-10.00000   	-0.40760    
105.00000   	-10.00000   	-0.31260    
107.50000   	-10.00000   	-0.20920    
110.00000   	-10.00000   	-0.10420    
112.50000   	-10.00000   	-0.04760    
115.00000   	-10.00000   	0.00240     
117.50000   	-10.00000   	0.05240     
120.00000   	-10.00000   	0.10240     
125.00000   	-10.00000   	0.32000     
135.00000   	-10.00000   	0.32000     
155.00000   	-10.00000   	0.32000     
175.00000   	-10.00000   	0.32000     
195.00000   	-10.00000   	0.32000     
215.00000   	-10.00000   	0.32000     
235.00000   	-10.00000   	0.32000     
255.00000   	-10.00000   	0.32000     
275.00000   	-10.00000   	0.32000     
295.00000   	-10.00000   	0.32000     
315.00000   	-10.00000   	0.32000     
335.00000   	-10.00000   	0.32000     
355.00000   	-10.00000   	0.32000     
375.00000   	-10.00000   	0.32000     
395.00000   	-10.00000   	0.32000     
415.00000   	-10.00000   	0.32000     
435.00000   	-10.00000   	0.32000     
455.00000   	-10.00000   	0.32000     
475.00000   	-10.00000   	0.32000     
495.00000   	-10.00000   	0.32000     
515.00000   	-10.00000   	0.32000     
535.00000   	-10.00000   	0.32000     
555.00000   	-10.00000   	0.32000     
575.00000   	-10.00000   	0.32000     
595.00000   	-10.00000   	0.32000     
615.00000   	-10.00000   	0.32000     
635.00000   	-10.00000   	0.31200     
655.00000   	-10.00000   	0.30400     
675.00000   	-10.00000   	0.29600     
695.00000   	-10.00000   	0.28800     
715.00000   	-10.00000   	0.28000     
735.00000   	-10.00000   	0.27200     
755.00000   	-10.00000   	0.26400     
775.00000   	-10.00000   	0.25600     
795.00000   	-10.00000   	0.24800     
815.00000   	-10.00000   	0.24000     
835.00000   	-10.00000   	0.23200     
855.00000   	-10.00000   	0.22400     
875.00000   	-10.00000   	0.21600     
895.00000   	-10.00000   	0.20800     
915.00000   	-10.00000   	0.20000     
935.00000   	-10.00000   	0.19200     
955.00000   	-10.00000   	0.18400     
975.00000   	-10.00000   	0.17600     
995.00000   	-10.00000   	0.16800     
1015.00000  	-10.00000   	0.16000     
1035.00000  	-10.00000   	0.15200     
1055.00000  	-10.00000   	0.14400     
1075.00000  	-10.00000   	0.13600     
1095.00000  	-10.00000   	0.12800     
1115.00000  	-10.00000   	0.12000     
1135.00000  	-10.00000   	0.11200     
1155.00000  	-10.00000   	0.10400     
1175.00000  	-10.00000   	0.09600     
1195.00000  	-10.00000   	0.08800     
1215.00000  	-10.00000   	0.08000     
1235.00000  	-10.00000   	0.07200     
1255.00000  	-10.00000   	0.06400     
1275.00000  	-10.00000   	0.05600     
1295.00000  	-10.00000   	0.04800     
1315.00000  	-10.00000   	0.04000     
1335.00000  	-10.00000   	0.03200     
1355.00000  	-10.00000   	0.02400     
1375.00000  	-10.00000   	0.01600     
1395.00000  	-10.00000   	0.00800     
1415.00000  	-10.00000   	0.00000     
0.00000     	0.00000     	0.00000     
0.00000     	0.00000     	0.00000     
-1300.00000 	-5.00000    	-0.00001    
-1280.00000 	-5.00000    	-0.17626    
-1260.00000 	-5.00000    	-0.35251    
-1240.00000 	-5.00000    	-0.52876    
-1220.00000 	-5.00000    	-0.70501    
-1200.00000 	-5.00000    	-0.88126    
-1180.00000 	-5.00000    	-1.05751    
-1160.00000 	-5.00000    	-1.23376    
-1140.00000 	-5.00000    	-1.41001    
-1120.00000 	-5.00000    	-1.58626    
-1100.00000 	-5.00000    	-1.76251    
-1080.00000 	-5.00000    	-1.93876    
-1060.00000 	-5.00000    	-2.11501    
-1040.00000 	-5.00000    	-2.29126    
-1020.00000 	-5.00000    	-2.46751    
-1000.00000 	-5.00000    	-2.64376    
-980.00000  	-5.00000    	-2.82001    
-960.00000  	-5.00000    	-2.99626    
-940.00000  	-5.00000    	-3.17251    
-920.00000  	-5.00000    	-3.34876    
-900.00000  	-5.00000    	-3.52501    
-880.00000  	-5.00000    	-3.70126    
-860.00000  	-5.00000    	-3.87751    
-840.00000  	-5.00000    	-4.05376    
-820.00000  	-5.00000    	-4.23001    
-800.00000  	-5.00000    	-4.40626    
-780.00000  	-5.00000    	-4.58251    
-760.00000  	-5.00000    	-4.75876    
-740.00000  	-5.00000    	-4.93501    
-720.00000  	-5.00000    	-5.11126    
-700.00000  	-5.00000    	-5.28751    
-680.00000  	-5.00000    	-5.46376    
-660.00000  	-5.00000    	-5.64001    
-640.00000  	-5.00000    	-5.81626    
-620.00000  	-5.00000    	-5.99251    
-600.00000  	-5.00000    	-6.16876    
-580.00000  	-5.00000    	-6.34501    
-560.00000  	-5.00000    	-6.52126    
-540.00000  	-5.00000    	-6.69751    
-520.00000  	-5.00000    	-6.87376    
-500.00000  	-5.00000    	-7.05000    
-480.00000  	-5.00000    	-7.05600    
-460.00000  	-5.00000    	-7.06200    
-440.00000  	-5.00000    	-7.06800    
-420.00000  	-5.00000    	-7.07400    
-400.00000  	-5.00000    	-7.08000    
-380.00000  	-5.00000    	-7.08600    
-360.00000  	-5.00000    	-7.09200    
-340.00000  	-5.00000    	-7.09800    
-320.00000  	-5.00000    	-7.10400    
-300.00000  	-5.00000    	-7.11000    
-280.00000  	-5.00000    	-7.11600    
-260.00000  	-5.00000    	-7.12200    
-240.00000  	-5.00000    	-7.12800    
-220.00000  	-5.00000    	-7.13400    
-200.00000  	-5.00000    	-7.14000    
-180.00000  	-5.00000    	-7.14600    
-160.00000  	-5.00000    	-7.15200    
-140.00000  	-5.00000    	-7.15800    
-120.00000  	-5.00000    	-7.16400    
-100.00000  	-5.00000    	-7.17000    
-80.00000   	-5.00000    	-7.17600    
-60.00000   	-5.00000    	-7.18200    
-40.00000   	-5.00000    	-7.18800    
-20.00000   	-5.00000    	-7.09200    
-10.00000   	-5.00000    	-7.05000    
-5.00000    	-5.00000    	-7.05000    
-2.50000    	-5.00000    	-7.02500    
0.00000     	-5.00000    	-6.99850    
2.50000     	-5.00000    	-6.89850    
5.00000     	-5.00000    	-6.79850    
7.50000     	-5.00000    	-6.69850    
10.00000    	-5.00000    	-6.59550    
12.50000    	-5.00000    	-6.44550    
15.00000    	-5.00000    	-6.29950    
17.50000    	-5.00000    	-6.19950    
20.00000    	-5.00000    	-6.09450    
22.50000    	-5.00000    	-5.94450    
25.00000    	-5.00000    	-5.79450    
27.50000    	-5.00000    	-5.64450    
30.00000    	-5.00000    	-5.49450    
32.50000    	-5.00000    	-5.34450    
35.00000    	-5.00000    	-5.19850    
37.50000    	-5.00000    	-5.07350    
40.00000    	-5.00000    	-4.94850    
42.50000    	-5.00000    	-4.82350    
45.00000    	-5.00000    	-4.70350    
47.50000    	-5.00000    	-4.60350    
50.00000    	-5.00000    	-4.52186    
52.50000    	-5.00000    	-4.50534    
55.00000    	-5.00000    	-4.48882    
57.50000    	-5.00000    	-4.47229    
60.00000    	-5.00000    	-4.45577    
62.50000    	-5.00000    	-4.37580    
65.00000    	-5.00000    	-4.27580    
67.50000    	-5.00000    	-4.14460    
70.00000    	-5.00000    	-4.00460    
72.50000    	-5.00000    	-3.74460    
75.00000    	-5.00000    	-3.45460    
77.50000    	-5.00000    	-2.89400    
80.00000    	-5.00000    	-2.27400    
82.50000    	-5.00000    	-1.69600    
85.00000    	-5.00000    	-1.12600    
87.50000    	-5.00000    	-0.87850    
90.00000    	-5.00000    	-0.68350    
92.50000    	-5.00000    	-0.58530    
95.00000    	-5.00000    	-0.50030    
97.50000    	-5.00000    	-0.40630    
100.00000   	-5.00000    	-0.31130    
102.50000   	-5.00000    	-0.20710    
105.00000   	-5.00000    	-0.10210    
107.50000   	-5.00000    	-0.04880    
110.00000   	-5.00000    	0.00120     
112.50000   	-5.00000    	0.05120     
115.00000   	-5.00000    	0.10120     
117.50000   	-5.00000    	0.21000     
120.00000   	-5.00000    	0.32000     
125.00000   	-5.00000    	0.32000     
135.00000   	-5.00000    	0.32000     
155.00000   	-5.00000    	0.32000     
175.00000   	-5.00000    	0.32000     
195.00000   	-5.00000    	0.32000     
215.00000   	-5.00000    	0.32000     
235.00000   	-5.00000    	0.32000     
255.00000   	-5.00000    	0.32000     
275.00000   	-5.00000    	0.32000     
295.00000   	-5.00000    	0.32000     
315.00000   	-5.00000    	0.32000     
335.00000   	-5.00000    	0.32000     
355.00000   	-5.00000    	0.32000     
375.00000   	-5.00000    	0.32000     
395.00000   	-5.00000    	0.32000     
415.00000   	-5.00000    	0.32000     
435.00000   	-5.00000    	0.32000     
455.00000   	-5.00000    	0.32000     
475.00000   	-5.00000    	0.32000     
495.00000   	-5.00000    	0.32000     
515.00000   	-5.00000    	0.32000     
535.00000   	-5.00000    	0.32000     
555.00000   	-5.00000    	0.32000     
575.00000   	-5.00000    	0.32000     
595.00000   	-5.00000    	0.32000     
615.00000   	-5.00000    	0.32000     
635.00000   	-5.00000    	0.31200     
655.00000   	-5.00000    	0.30400     
675.00000   	-5.00000    	0.29600     
695.00000   	-5.00000    	0.28800     
715.00000   	-5.00000    	0.28000     
735.00000   	-5.00000    	0.27200     
755.00000   	-5.00000    	0.26400     
775.00000   	-5.00000    	0.25600     
795.00000   	-5.00000    	0.24800     
815.00000   	-5.00000    	0.24000     
835.00000   	-5.00000    	0.23200     
855.00000   	-5.00000    	0.22400     
875.00000   	-5.00000    	0.21600     
895.00000   	-5.00000    	0.20800     
915.00000   	-5.00000    	0.20000     
935.00000   	-5.00000    	0.19200     
955.00000   	-5.00000    	0.18400     
975.00000   	-5.00000    	0.17600     
995.00000   	-5.00000    	0.16800     
1015.00000  	-5.00000    	0.16000     
1035.00000  	-5.00000    	0.15200     
1055.00000  	-5.00000    	0.14400     
1075.00000  	-5.00000    	0.13600     
1095.00000  	-5.00000    	0.12800     
1115.00000  	-5.00000    	0.12000     
1135.00000  	-5.00000    	0.11200     
1155.00000  	-5.00000    	0.10400     
1175.00000  	-5.00000    	0.09600     
1195.00000  	-5.00000    	0.08800     
1215.00000  	-5.00000    	0.08000     
1235.00000  	-5.00000    	0.07200     
1255.00000  	-5.00000    	0.06400     
1275.00000  	-5.00000    	0.05600     
1295.00000  	-5.00000    	0.04800     
1315.00000  	-5.00000    	0.04000     
1335.00000  	-5.00000    	0.03200     
1355.00000  	-5.00000    	0.02400     
1375.00000  	-5.00000    	0.01600     
1395.00000  	-5.00000    	0.00800     
1415.00000  	-5.00000    	0.00000     
0.00000     	0.00000     	0.00000     
0.00000     	0.00000     	0.00000     
-1300.00000 	-2.50000    	-0.00001    
-1280.00000 	-2.50000    	-0.17626    
-1260.00000 	-2.50000    	-0.35251    
-1240.00000 	-2.50000    	-0.52876    
-1220.00000 	-2.50000    	-0.70501    
-1200.00000 	-2.50000    	-0.88126    
-1180.00000 	-2.50000    	-1.05751    
-1160.00000 	-2.50000    	-1.23376    
-1140.00000 	-2.50000    	-1.41001    
-1120.00000 	-2.50000    	-1.58626    
-1100.00000 	-2.50000    	-1.76251    
-1080.00000 	-2.50000    	-1.93876    
-1060.00000 	-2.50000    	-2.11501    
-1040.00000 	-2.50000    	-2.29126    
-1020.00000 	-2.50000    	-2.46751    
-1000.00000 	-2.50000    	-2.64376    
-980.00000  	-2.50000    	-2.82001    
-960.00000  	-2.50000    	-2.99626    
-940.00000  	-2.50000    	-3.17251    
-920.00000  	-2.50000    	-3.34876    
-900.00000  	-2.50000    	-3.52501    
-880.00000  	-2.50000    	-3.70126    
-860.00000  	-2.50000    	-3.87751    
-840.00000  	-2.50000    	-4.05376    
-820.00000  	-2.50000    	-4.23001    
-800.00000  	-2.50000    	-4.40626    
-780.00000  	-2.50000    	-4.58251    
-760.00000  	-2.50000    	-4.75876    
-740.00000  	-2.50000    	-4.93501    
-720.00000  	-2.50000    	-5.11126    
-700.00000  	-2.50000    	-5.28751    
-680.00000  	-2.50000    	-5.46376    
-660.00000  	-2.50000    	-5.64001    
-640.00000  	-2.50000    	-5.81626    
-620.00000  	-2.50000    	-5.99251    
-600.00000  	-2.50000    	-6.16876    
-580.00000  	-2.50000    	-6.34501    
-560.00000  	-2.50000    	-6.52126    
-540.00000  	-2.50000    	-6.69751    
-520.00000  	-2.50000    	-6.87376    
-500.00000  	-2.50000    	-7.05000    
-480.00000  	-2.50000    	-7.05600    
-460.00000  	-2.50000    	-7.06200    
-440.00000  	-2.50000    	-7.06800    
-420.00000  	-2.50000    	-7.07400    
-400.00000  	-2.50000    	-7.08000    
-380.00000  	-2.50000    	-7.08600    
-360.00000  	-2.50000    	-7.09200    
-340.00000  	-2.50000    	-7.09800    
-320.00000  	-2.50000    	-7.10400    
-300.00000  	-2.50000    	-7.11000    
-280.00000  	-2.50000    	-7.11600    
-260.00000  	-2.50000    	-7.12200    
-240.00000  	-2.50000    	-7.12800    
-220.00000  	-2.50000    	-7.13400    
-200.00000  	-2.50000    	-7.14000    
-180.00000  	-2.50000    	-7.14600    
-160.00000  	-2.50000    	-7.15200    
-140.00000  	-2.50000    	-7.15800    
-120.00000  	-2.50000    	-7.16400    
-100.00000  	-2.50000    	-7.17000    
-80.00000   	-2.50000    	-7.17600    
-60.00000   	-2.50000    	-7.18200    
-40.00000   	-2.50000    	-7.18800    
-20.00000   	-2.50000    	-7.16700    
-10.00000   	-2.50000    	-7.07100    
-5.00000    	-2.50000    	-7.05000    
-2.50000    	-2.50000    	-7.05000    
0.00000     	-2.50000    	-7.02500    
2.50000     	-2.50000    	-6.99925    
5.00000     	-2.50000    	-6.89925    
7.50000     	-2.50000    	-6.79925    
10.00000    	-2.50000    	-6.69925    
12.50000    	-2.50000    	-6.59775    
15.00000    	-2.50000    	-6.44775    
17.50000    	-2.50000    	-6.29975    
20.00000    	-2.50000    	-6.19975    
22.50000    	-2.50000    	-6.09725    
25.00000    	-2.50000    	-5.94725    
27.50000    	-2.50000    	-5.79725    
30.00000    	-2.50000    	-5.64725    
32.50000    	-2.50000    	-5.49725    
35.00000    	-2.50000    	-5.34725    
37.50000    	-2.50000    	-5.19925    
40.00000    	-2.50000    	-5.07425    
42.50000    	-2.50000    	-4.94925    
45.00000    	-2.50000    	-4.82425    
47.50000    	-2.50000    	-4.70175    
50.00000    	-2.50000    	-4.60175    
52.50000    	-2.50000    	-4.51093    
55.00000    	-2.50000    	-4.49441    
57.50000    	-2.50000    	-4.47788    
60.00000    	-2.50000    	-4.38790    
62.50000    	-2.50000    	-4.28790    
65.00000    	-2.50000    	-4.15230    
67.50000    	-2.50000    	-4.01230    
70.00000    	-2.50000    	-3.73730    
72.50000    	-2.50000    	-3.44730    
75.00000    	-2.50000    	-2.85700    
77.50000    	-2.50000    	-2.23700    
80.00000    	-2.50000    	-1.66300    
82.50000    	-2.50000    	-1.09300    
85.00000    	-2.50000    	-0.87175    
87.50000    	-2.50000    	-0.67675    
90.00000    	-2.50000    	-0.58515    
92.50000    	-2.50000    	-0.50015    
95.00000    	-2.50000    	-0.40565    
97.50000    	-2.50000    	-0.31065    
100.00000   	-2.50000    	-0.20605    
102.50000   	-2.50000    	-0.10105    
105.00000   	-2.50000    	-0.04940    
107.50000   	-2.50000    	0.00060     
110.00000   	-2.50000    	0.05060     
112.50000   	-2.50000    	0.10060     
115.00000   	-2.50000    	0.21000     
117.50000   	-2.50000    	0.32000     
120.00000   	-2.50000    	0.32000     
125.00000   	-2.50000    	0.32000     
135.00000   	-2.50000    	0.32000     
155.00000   	-2.50000    	0.32000     
175.00000   	-2.50000    	0.32000     
195.00000   	-2.50000    	0.32000     
215.00000   	-2.50000    	0.32000     
235.00000   	-2.50000    	0.32000     
255.00000   	-2.50000    	0.32000     
275.00000   	-2.50000    	0.32000     
295.00000   	-2.50000    	0.32000     
315.00000   	-2.50000    	0.32000     
335.00000   	-2.50000    	0.32000     
355.00000   	-2.50000    	0.32000     
375.00000   	-2.50000    	0.32000     
395.00000   	-2.50000    	0.32000     
415.00000   	-2.50000    	0.32000     
435.00000   	-2.50000    	0.32000     
455.00000   	-2.50000    	0.32000     
475.00000   	-2.50000    	0.32000     
495.00000   	-2.50000    	0.32000     
515.00000   	-2.50000    	0.32000     
535.00000   	-2.50000    	0.32000     
555.00000   	-2.50000    	0.32000     
575.00000   	-2.50000    	0.32000     
595.00000   	-2.50000    	0.32000     
615.00000   	-2.50000    	0.32000     
635.00000   	-2.50000    	0.31200     
655.00000   	-2.50000    	0.30400     
675.00000   	-2.50000    	0.29600     
695.00000   	-2.50000    	0.28800     
715.00000   	-2.50000    	0.28000     
735.00000   	-2.50000    	0.27200     
755.00000   	-2.50000    	0.26400     
775.00000   	-2.50000    	0.25600     
795.00000   	-2.50000    	0.24800     
815.00000   	-2.50000    	0.24000     
835.00000   	-2.50000    	0.23200     
855.00000   	-2.50000    	0.22400     
875.00000   	-2.50000    	0.21600     
895.00000   	-2.50000    	0.20800     
915.00000   	-2.50000    	0.20000     
935.00000   	-2.50000    	0.19200     
955.00000   	-2.50000    	0.18400     
975.00000   	-2.50000    	0.17600     
995.00000   	-2.50000    	0.16800     
1015.00000  	-2.50000    	0.16000     
1035.00000  	-2.50000    	0.15200     
1055.00000  	-2.50000    	0.14400     
1075.00000  	-2.50000    	0.13600     
1095.00000  	-2.50000    	0.12800     
1115.00000  	-2.50000    	0.12000     
1135.00000  	-2.50000    	0.11200     
1155.00000  	-2.50000    	0.10400     
1175.00000  	-2.50000    	0.09600     
1195.00000  	-2.50000    	0.08800     
1215.00000  	-2.50000    	0.08000     
1235.00000  	-2.50000    	0.07200     
1255.00000  	-2.50000    	0.06400     
1275.00000  	-2.50000    	0.05600     
1295.00000  	-2.50000    	0.04800     
1315.00000  	-2.50000    	0.04000     
1335.00000  	-2.50000    	0.03200     
1355.00000  	-2.50000    	0.02400     
1375.00000  	-2.50000    	0.01600     
1395.00000  	-2.50000    	0.00800     
1415.00000  	-2.50000    	0.00000     
0.00000     	0.00000     	0.00000     
0.00000     	0.00000     	0.00000     
-1300.00000 	0.00000     	-0.00001    
-1280.00000 	0.00000     	-0.17626    
-1260.00000 	0.00000     	-0.35251    
-1240.00000 	0.00000     	-0.52876    
-1220.00000 	0.00000     	-0.70501    
-1200.00000 	0.00000     	-0.88126    
-1180.00000 	0.00000     	-1.05751    
-1160.00000 	0.00000     	-1.23376    
-1140.00000 	0.00000     	-1.41001    
-1120.00000 	0.00000     	-1.58626    
-1100.00000 	0.00000     	-1.76251    
-1080.00000 	0.00000     	-1.93876    
-1060.00000 	0.00000     	-2.11501    
-1040.00000 	0.00000     	-2.29126    
-1020.00000 	0.00000     	-2.46751    
-1000.00000 	0.00000     	-2.64376    
-980.00000  	0.00000     	-2.82001    
-960.00000  	0.00000     	-2.99626    
-940.00000  	0.00000     	-3.17251    
-920.00000  	0.00000     	-3.34876    
-900.00000  	0.00000     	-3.52501    
-880.00000  	0.00000     	-3.70126    
-860.00000  	0.00000     	-3.87751    
-840.00000  	0.00000     	-4.05376    
-820.00000  	0.00000     	-4.23001    
-800.00000  	0.00000     	-4.40626    
-780.00000  	0.00000     	-4.58251    
-760.00000  	0.00000     	-4.75876    
-740.00000  	0.00000     	-4.93501    
-720.00000  	0.00000     	-5.11126    
-700.00000  	0.00000     	-5.28751    
-680.00000  	0.00000     	-5.46376    
-660.00000  	0.00000     	-5.64001    
-640.00000  	0.00000     	-5.81626    
-620.00000  	0.00000     	-5.99251    
-600.00000  	0.00000     	-6.16876    
-580.00000  	0.00000     	-6.34501    
-560.00000  	0.00000     	-6.52126    
-540.00000  	0.00000     	-6.69751    
-520.00000  	0.00000     	-6.87376    
-500.00000  	0.00000     	-7.05000    
-480.00000  	0.00000     	-7.05600    
-460.00000  	0.00000     	-7.06200    
-440.00000  	0.00000     	-7.06800    
-420.00000  	0.00000     	-7.07400    
-400.00000  	0.00000     	-7.08000    
-380.00000  	0.00000     	-7.08600    
-360.00000  	0.00000     	-7.09200    
-340.00000  	0.00000     	-7.09800    
-320.00000  	0.00000     	-7.10400    
-300.00000  	0.00000     	-7.11000    
-280.00000  	0.00000     	-7.11600    
-260.00000  	0.00000     	-7.12200    
-240.00000  	0.00000     	-7.12800    
-220.00000  	0.00000     	-7.13400    
-200.00000  	0.00000     	-7.14000    
-180.00000  	0.00000     	-7.14600    
-160.00000  	0.00000     	-7.15200    
-140.00000  	0.00000     	-7.15800    
-120.00000  	0.00000     	-7.16400    
-100.00000  	0.00000     	-7.17000    
-80.00000   	0.00000     	-7.17600    
-60.00000   	0.00000     	-7.18200    
-40.00000   	0.00000     	-7.18800    
-20.00000   	0.00000     	-7.19400    
-10.00000   	0.00000     	-7.14600    
-5.00000    	0.00000     	-7.09800    
-2.50000    	0.00000     	-7.07400    
0.00000     	0.00000     	-7.05000    
2.50000     	0.00000     	-7.02500    
5.00000     	0.00000     	-7.00000    
7.50000     	0.00000     	-6.90000    
10.00000    	0.00000     	-6.80000    
12.50000    	0.00000     	-6.70000    
15.00000    	0.00000     	-6.60000    
17.50000    	0.00000     	-6.45000    
20.00000    	0.00000     	-6.30000    
22.50000    	0.00000     	-6.20000    
25.00000    	0.00000     	-6.10000    
27.50000    	0.00000     	-5.95000    
30.00000    	0.00000     	-5.80000    
32.50000    	0.00000     	-5.65000    
35.00000    	0.00000     	-5.50000    
37.50000    	0.00000     	-5.35000    
40.00000    	0.00000     	-5.20000    
42.50000    	0.00000     	-5.07500    
45.00000    	0.00000     	-4.95000    
47.50000    	0.00000     	-4.82500    
50.00000    	0.00000     	-4.70000    
52.50000    	0.00000     	-4.60000    
55.00000    	0.00000     	-4.50000    
57.50000    	0.00000     	-4.40000    
60.00000    	0.00000     	-4.30000    
62.50000    	0.00000     	-4.16000    
65.00000    	0.00000     	-4.02000    
67.50000    	0.00000     	-3.73000    
70.00000    	0.00000     	-3.44000    
72.50000    	0.00000     	-2.82000    
75.00000    	0.00000     	-2.20000    
77.50000    	0.00000     	-1.63000    
80.00000    	0.00000     	-1.06000    
82.50000    	0.00000     	-0.86500    
85.00000    	0.00000     	-0.67000    
87.50000    	0.00000     	-0.58500    
90.00000    	0.00000     	-0.50000    
92.50000    	0.00000     	-0.40500    
95.00000    	0.00000     	-0.31000    
97.50000    	0.00000     	-0.20500    
100.00000   	0.00000     	-0.10000    
102.50000   	0.00000     	-0.05000    
105.00000   	0.00000     	0.00000     
107.50000   	0.00000     	0.05000     
110.00000   	0.00000     	0.10000     
112.50000   	0.00000     	0.21000     
115.00000   	0.00000     	0.32000     
117.50000   	0.00000     	0.32000     
120.00000   	0.00000     	0.32000     
125.00000   	0.00000     	0.32000     
135.00000   	0.00000     	0.32000     
155.00000   	0.00000     	0.32000     
175.00000   	0.00000     	0.32000     
195.00000   	0.00000     	0.32000     
215.00000   	0.00000     	0.32000     
235.00000   	0.00000     	0.32000     
255.00000   	0.00000     	0.32000     
275.00000   	0.00000     	0.32000     
295.00000   	0.00000     	0.32000     
315.00000   	0.00000     	0.32000     
335.00000   	0.00000     	0.32000     
355.00000   	0.00000     	0.32000     
375.00000   	0.00000     	0.32000     
395.00000   	0.00000     	0.32000     
415.00000   	0.00000     	0.32000     
435.00000   	0.00000     	0.32000     
455.00000   	0.00000     	0.32000     
475.00000   	0.00000     	0.32000     
495.00000   	0.00000     	0.32000     
515.00000   	0.00000     	0.32000     
535.00000   	0.00000     	0.32000     
555.00000   	0.00000     	0.32000     
575.00000   	0.00000     	0.32000     
595.00000   	0.00000     	0.32000     
615.00000   	0.00000     	0.32000     
635.00000   	0.00000     	0.31200     
655.00000   	0.00000     	0.30400     
675.00000   	0.00000     	0.29600     
695.00000   	0.00000     	0.28800     
715.00000   	0.00000     	0.28000     
735.00000   	0.00000     	0.27200     
755.00000   	0.00000     	0.26400     
775.00000   	0.00000     	0.25600     
795.00000   	0.00000     	0.24800     
815.00000   	0.00000     	0.24000     
835.00000   	0.00000     	0.23200     
855.00000   	0.00000     	0.22400     
875.00000   	0.00000     	0.21600     
895.00000   	0.00000     	0.20800     
915.00000   	0.00000     	0.20000     
935.00000   	0.00000     	0.19200     
955.00000   	0.00000     	0.18400     
975.00000   	0.00000     	0.17600     
995.00000   	0.00000     	0.16800     
1015.00000  	0.00000     	0.16000     
1035.00000  	0.00000     	0.15200     
1055.00000  	0.00000     	0.14400     
1075.00000  	0.00000     	0.13600     
1095.00000  	0.00000     	0.12800     
1115.00000  	0.00000     	0.12000     
1135.00000  	0.00000     	0.11200     
1155.00000  	0.00000     	0.10400     
1175.00000  	0.00000     	0.09600     
1195.00000  	0.00000     	0.08800     
1215.00000  	0.00000     	0.08000     
1235.00000  	0.00000     	0.07200     
1255.00000  	0.00000     	0.06400     
1275.00000  	0.00000     	0.05600     
1295.00000  	0.00000     	0.04800     
1315.00000  	0.00000     	0.04000     
1335.00000  	0.00000     	0.03200     
1355.00000  	0.00000     	0.02400     
1375.00000  	0.00000     	0.01600     
1395.00000  	0.00000     	0.00800     
1415.00000  	0.00000     	0.00000     
0.00000     	0.00000     	0.00000     
0.00000     	0.00000     	0.00000     
-1300.00000 	2.50000     	-0.00001    
-1280.00000 	2.50000     	-0.17626    
-1260.00000 	2.50000     	-0.35251    
-1240.00000 	2.50000     	-0.52876    
-1220.00000 	2.50000     	-0.70501    
-1200.00000 	2.50000     	-0.88126    
-1180.00000 	2.50000     	-1.05751    
-1160.00000 	2.50000     	-1.23376    
-1140.00000 	2.50000     	-1.41001    
-1120.00000 	2.50000     	-1.58626    
-1100.00000 	2.50000     	-1.76251    
-1080.00000 	2.50000     	-1.93876    
-1060.00000 	2.50000     	-2.11501    
-1040.00000 	2.50000     	-2.29126    
-1020.00000 	2.50000     	-2.46751    
-1000.00000 	2.50000     	-2.64376    
-980.00000  	2.50000     	-2.82001    
-960.00000  	2.50000     	-2.99626    
-940.00000  	2.50000     	-3.17251    
-920.00000  	2.50000     	-3.34876    
-900.00000  	2.50000     	-3.52501    
-880.00000  	2.50000     	-3.70126    
-860.00000  	2.50000     	-3.87751    
-840.00000  	2.50000     	-4.05376    
-820.00000  	2.50000     	-4.23001    
-800.00000  	2.50000     	-4.40626    
-780.00000  	2.50000     	-4.58251    
-760.00000  	2.50000     	-4.75876    
-740.00000  	2.50000     	-4.93501    
-720.00000  	2.50000     	-5.11126    
-700.00000  	2.50000     	-5.28751    
-680.00000  	2.50000     	-5.46376    
-660.00000  	2.50000     	-5.64001    
-640.00000  	2.50000     	-5.81626    
-620.00000  	2.50000     	-5.99251    
-600.00000  	2.50000     	-6.16876    
-580.00000  	2.50000     	-6.34501    
-560.00000  	2.50000     	-6.52126    
-540.00000  	2.50000     	-6.69751    
-520.00000  	2.50000     	-6.87376    
-500.00000  	2.50000     	-7.05000    
-480.00000  	2.50000     	-7.05600    
-460.00000  	2.50000     	-7.06200    
-440.00000  	2.50000     	-7.06800    
-420.00000  	2.50000     	-7.07400    
-400.00000  	2.50000     	-7.08000    
-380.00000  	2.50000     	-7.08600    
-360.00000  	2.50000     	-7.09200    
-340.00000  	2.50000     	-7.09800    
-320.00000  	2.50000     	-7.10400    
-300.00000  	2.50000     	-7.11000    
-280.00000  	2.50000     	-7.11600    
-260.00000  	2.50000     	-7.12200    
-240.00000  	2.50000     	-7.12800    
-220.00000  	2.50000     	-7.13400    
-200.00000  	2.50000     	-7.14000    
-180.00000  	2.50000     	-7.14600    
-160.00000  	2.50000     	-7.15200    
-140.00000  	2.50000     	-7.15800    
-120.00000  	2.50000     	-7.16400    
-100.00000  	2.50000     	-7.17000    
-80.00000   	2.50000     	-7.17600    
-60.00000   	2.50000     	-7.18200    
-40.00000   	2.50000     	-7.18800    
-20.00000   	2.50000     	-7.19400    
-10.00000   	2.50000     	-7.19700    
-5.00000    	2.50000     	-7.17300    
-2.50000    	2.50000     	-7.14900    
0.00000     	2.50000     	-7.12500    
2.50000     	2.50000     	-7.00000    
5.00000     	2.50000     	-6.97500    
7.50000     	2.50000     	-6.85000    
10.00000    	2.50000     	-6.75000    
12.50000    	2.50000     	-6.65000    
15.00000    	2.50000     	-6.55000    
17.50000    	2.50000     	-6.45000    
20.00000    	2.50000     	-6.30000    
22.50000    	2.50000     	-6.20000    
25.00000    	2.50000     	-6.10000    
27.50000    	2.50000     	-5.97500    
30.00000    	2.50000     	-5.82500    
32.50000    	2.50000     	-5.75000    
35.00000    	2.50000     	-5.60000    
37.50000    	2.50000     	-5.45000    
40.00000    	2.50000     	-5.30000    
42.50000    	2.50000     	-5.17500    
45.00000    	2.50000     	-5.05000    
47.50000    	2.50000     	-4.92500    
50.00000    	2.50000     	-4.80000    
52.50000    	2.50000     	-4.70000    
55.00000    	2.50000     	-4.60000    
57.50000    	2.50000     	-4.47500    
60.00000    	2.50000     	-4.37500    
62.50000    	2.50000     	-4.20000    
65.00000    	2.50000     	-4.06000    
67.50000    	2.50000     	-3.81000    
70.00000    	2.50000     	-3.52000    
72.50000    	2.50000     	-2.97000    
75.00000    	2.50000     	-2.35000    
77.50000    	2.50000     	-1.50000    
80.00000    	2.50000     	-0.93000    
82.50000    	2.50000     	-0.56000    
85.00000    	2.50000     	-0.36500    
87.50000    	2.50000     	-0.34000    
90.00000    	2.50000     	-0.25500    
92.50000    	2.50000     	-0.15000    
95.00000    	2.50000     	-0.05500    
97.50000    	2.50000     	-0.03000    
100.00000   	2.50000     	0.07500     
102.50000   	2.50000     	0.05000     
105.00000   	2.50000     	0.10000     
107.50000   	2.50000     	0.25500     
110.00000   	2.50000     	0.30500     
112.50000   	2.50000     	0.21000     
115.00000   	2.50000     	0.32000     
117.50000   	2.50000     	0.32000     
120.00000   	2.50000     	0.32000     
125.00000   	2.50000     	0.32000     
135.00000   	2.50000     	0.32000     
155.00000   	2.50000     	0.32000     
175.00000   	2.50000     	0.32000     
195.00000   	2.50000     	0.32000     
215.00000   	2.50000     	0.32000     
235.00000   	2.50000     	0.32000     
255.00000   	2.50000     	0.32000     
275.00000   	2.50000     	0.32000     
295.00000   	2.50000     	0.32000     
315.00000   	2.50000     	0.32000     
335.00000   	2.50000     	0.32000     
355.00000   	2.50000     	0.32000     
375.00000   	2.50000     	0.32000     
395.00000   	2.50000     	0.32000     
415.00000   	2.50000     	0.32000     
435.00000   	2.50000     	0.32000     
455.00000   	2.50000     	0.32000     
475.00000   	2.50000     	0.32000     
495.00000   	2.50000     	0.32000     
515.00000   	2.50000     	0.32000     
535.00000   	2.50000     	0.32000     
555.00000   	2.50000     	0.32000     
575.00000   	2.50000     	0.32000     
595.00000   	2.50000     	0.32000     
615.00000   	2.50000     	0.32000     
635.00000   	2.50000     	0.31200     
655.00000   	2.50000     	0.30400     
675.00000   	2.50000     	0.29600     
695.00000   	2.50000     	0.28800     
715.00000   	2.50000     	0.28000     
735.00000   	2.50000     	0.27200     
755.00000   	2.50000     	0.26400     
775.00000   	2.50000     	0.25600     
795.00000   	2.50000     	0.24800     
815.00000   	2.50000     	0.24000     
835.00000   	2.50000     	0.23200     
855.00000   	2.50000     	0.22400     
875.00000   	2.50000     	0.21600     
895.00000   	2.50000     	0.20800     
915.00000   	2.50000     	0.20000     
935.00000   	2.50000     	0.19200     
955.00000   	2.50000     	0.18400     
975.00000   	2.50000     	0.17600     
995.00000   	2.50000     	0.16800     
1015.00000  	2.50000     	0.16000     
1035.00000  	2.50000     	0.15200     
1055.00000  	2.50000     	0.14400     
1075.00000  	2.50000     	0.13600     
1095.00000  	2.50000     	0.12800     
1115.00000  	2.50000     	0.12000     
1135.00000  	2.50000     	0.11200     
1155.00000  	2.50000     	0.10400     
1175.00000  	2.50000     	0.09600     
1195.00000  	2.50000     	0.08800     
1215.00000  	2.50000     	0.08000     
1235.00000  	2.50000     	0.07200     
1255.00000  	2.50000     	0.06400     
1275.00000  	2.50000     	0.05600     
1295.00000  	2.50000     	0.04800     
1315.00000  	2.50000     	0.04000     
1335.00000  	2.50000     	0.03200     
1355.00000  	2.50000     	0.02400     
1375.00000  	2.50000     	0.01600     
1395.00000  	2.50000     	0.00800     
1415.00000  	2.50000     	0.00000     
0.00000     	0.00000     	0.00000     
0.00000     	0.00000     	0.00000     
-1300.00000 	5.00000     	-0.00001    
-1280.00000 	5.00000     	-0.17626    
-1260.00000 	5.00000     	-0.35251    
-1240.00000 	5.00000     	-0.52876    
-1220.00000 	5.00000     	-0.70501    
-1200.00000 	5.00000     	-0.88126    
-1180.00000 	5.00000     	-1.05751    
-1160.00000 	5.00000     	-1.23376    
-1140.00000 	5.00000     	-1.41001    
-1120.00000 	5.00000     	-1.58626    
-1100.00000 	5.00000     	-1.76251    
-1080.00000 	5.00000     	-1.93876    
-1060.00000 	5.00000     	-2.11501    
-1040.00000 	5.00000     	-2.29126    
-1020.00000 	5.00000     	-2.46751    
-1000.00000 	5.00000     	-2.64376    
-980.00000  	5.00000     	-2.82001    
-960.00000  	5.00000     	-2.99626    
-940.00000  	5.00000     	-3.17251    
-920.00000  	5.00000     	-3.34876    
-900.00000  	5.00000     	-3.52501    
-880.00000  	5.00000     	-3.70126    
-860.00000  	5.00000     	-3.87751    
-840.00000  	5.00000     	-4.05376    
-820.00000  	5.00000     	-4.23001    
-800.00000  	5.00000     	-4.40626    
-780.00000  	5.00000     	-4.58251    
-760.00000  	5.00000     	-4.75876    
-740.00000  	5.00000     	-4.93501    
-720.00000  	5.00000     	-5.11126    
-700.00000  	5.00000     	-5.28751    
-680.00000  	5.00000     	-5.46376    
-660.00000  	5.00000     	-5.64001    
-640.00000  	5.00000     	-5.81626    
-620.00000  	5.00000     	-5.99251    
-600.00000  	5.00000     	-6.16876    
-580.00000  	5.00000     	-6.34501    
-560.00000  	5.00000     	-6.52126    
-540.00000  	5.00000     	-6.69751    
-520.00000  	5.00000     	-6.87376    
-500.00000  	5.00000     	-7.05000    
-480.00000  	5.00000     	-7.05600    
-460.00000  	5.00000     	-7.06200    
-440.00000  	5.00000     	-7.06800    
-420.00000  	5.00000     	-7.07400    
-400.00000  	5.00000     	-7.08000    
-380.00000  	5.00000     	-7.08600    
-360.00000  	5.00000     	-7.09200    
-340.00000  	5.00000     	-7.09800    
-320.00000  	5.00000     	-7.10400    
-300.00000  	5.00000     	-7.11000    
-280.00000  	5.00000     	-7.11600    
-260.00000  	5.00000     	-7.12200    
-240.00000  	5.00000     	-7.12800    
-220.00000  	5.00000     	-7.13400    
-200.00000  	5.00000     	-7.14000    
-180.00000  	5.00000     	-7.14600    
-160.00000  	5.00000     	-7.15200    
-140.00000  	5.00000     	-7.15800    
-120.00000  	5.00000     	-7.16400    
-100.00000  	5.00000     	-7.17000    
-80.00000   	5.00000     	-7.17600    
-60.00000   	5.00000     	-7.18200    
-40.00000   	5.00000     	-7.18800    
-20.00000   	5.00000     	-7.19400    
-10.00000   	5.00000     	-7.19700    
-5.00000    	5.00000     	-7.19850    
-2.50000    	5.00000     	-7.19925    
0.00000     	5.00000     	-7.20000    
2.50000     	5.00000     	-7.07500    
5.00000     	5.00000     	-6.95000    
7.50000     	5.00000     	-6.82500    
10.00000    	5.00000     	-6.70000    
12.50000    	5.00000     	-6.60000    
15.00000    	5.00000     	-6.50000    
17.50000    	5.00000     	-6.40000    
20.00000    	5.00000     	-6.30000    
22.50000    	5.00000     	-6.20000    
25.00000    	5.00000     	-6.10000    
27.50000    	5.00000     	-5.97500    
30.00000    	5.00000     	-5.85000    
32.50000    	5.00000     	-5.77500    
35.00000    	5.00000     	-5.70000    
37.50000    	5.00000     	-5.55000    
40.00000    	5.00000     	-5.40000    
42.50000    	5.00000     	-5.27500    
45.00000    	5.00000     	-5.15000    
47.50000    	5.00000     	-5.02500    
50.00000    	5.00000     	-4.90000    
52.50000    	5.00000     	-4.80000    
55.00000    	5.00000     	-4.70000    
57.50000    	5.00000     	-4.57500    
60.00000    	5.00000     	-4.45000    
62.50000    	5.00000     	-4.27500    
65.00000    	5.00000     	-4.10000    
67.50000    	5.00000     	-3.85000    
70.00000    	5.00000     	-3.60000    
72.50000    	5.00000     	-3.05000    
75.00000    	5.00000     	-2.50000    
77.50000    	5.00000     	-1.65000    
80.00000    	5.00000     	-0.80000    
82.50000    	5.00000     	-0.43000    
85.00000    	5.00000     	-0.06000    
87.50000    	5.00000     	-0.03500    
90.00000    	5.00000     	-0.01000    
92.50000    	5.00000     	0.09500     
95.00000    	5.00000     	0.20000     
97.50000    	5.00000     	0.22500     
100.00000   	5.00000     	0.25000     
102.50000   	5.00000     	0.22500     
105.00000   	5.00000     	0.20000     
107.50000   	5.00000     	0.35500     
110.00000   	5.00000     	0.51000     
112.50000   	5.00000     	0.41500     
115.00000   	5.00000     	0.32000     
117.50000   	5.00000     	0.32000     
120.00000   	5.00000     	0.32000     
125.00000   	5.00000     	0.32000     
135.00000   	5.00000     	0.32000     
155.00000   	5.00000     	0.32000     
175.00000   	5.00000     	0.32000     
195.00000   	5.00000     	0.32000     
215.00000   	5.00000     	0.32000     
235.00000   	5.00000     	0.32000     
255.00000   	5.00000     	0.32000     
275.00000   	5.00000     	0.32000     
295.00000   	5.00000     	0.32000     
315.00000   	5.00000     	0.32000     
335.00000   	5.00000     	0.32000     
355.00000   	5.00000     	0.32000     
375.00000   	5.00000     	0.32000     
395.00000   	5.00000     	0.32000     
415.00000   	5.00000     	0.32000     
435.00000   	5.00000     	0.32000     
455.00000   	5.00000     	0.32000     
475.00000   	5.00000     	0.32000     
495.00000   	5.00000     	0.32000     
515.00000   	5.00000     	0.32000     
535.00000   	5.00000     	0.32000     
555.00000   	5.00000     	0.32000     
575.00000   	5.00000     	0.32000     
595.00000   	5.00000     	0.32000     
615.00000   	5.00000     	0.32000     
635.00000   	5.00000     	0.31200     
655.00000   	5.00000     	0.30400     
675.00000   	5.00000     	0.29600     
695.00000   	5.00000     	0.28800     
715.00000   	5.00000     	0.28000     
735.00000   	5.00000     	0.27200     
755.00000   	5.00000     	0.26400     
775.00000   	5.00000     	0.25600     
795.00000   	5.00000     	0.24800     
815.00000   	5.00000     	0.24000     
835.00000   	5.00000     	0.23200     
855.00000   	5.00000     	0.22400     
875.00000   	5.00000     	0.21600     
895.00000   	5.00000     	0.20800     
915.00000   	5.00000     	0.20000     
935.00000   	5.00000     	0.19200     
955.00000   	5.00000     	0.18400     
975.00000   	5.00000     	0.17600     
995.00000   	5.00000     	0.16800     
1015.00000  	5.00000     	0.16000     
1035.00000  	5.00000     	0.15200     
1055.00000  	5.00000     	0.14400     
1075.00000  	5.00000     	0.13600     
1095.00000  	5.00000     	0.12800     
1115.00000  	5.00000     	0.12000     
1135.00000  	5.00000     	0.11200     
1155.00000  	5.00000     	0.10400     
1175.00000  	5.00000     	0.09600     
1195.00000  	5.00000     	0.08800     
1215.00000  	5.00000     	0.08000     
1235.00000  	5.00000     	0.07200     
1255.00000  	5.00000     	0.06400     
1275.00000  	5.00000     	0.05600     
1295.00000  	5.00000     	0.04800     
1315.00000  	5.00000     	0.04000     
1335.00000  	5.00000     	0.03200     
1355.00000  	5.00000     	0.02400     
1375.00000  	5.00000     	0.01600     
1395.00000  	5.00000     	0.00800     
1415.00000  	5.00000     	0.00000     
0.00000     	0.00000     	0.00000     
0.00000     	0.00000     	0.00000     
-1300.00000 	7.50000     	-0.00001    
-1280.00000 	7.50000     	-0.17626    
-1260.00000 	7.50000     	-0.35251    
-1240.00000 	7.50000     	-0.52876    
-1220.00000 	7.50000     	-0.70501    
-1200.00000 	7.50000     	-0.88126    
-1180.00000 	7.50000     	-1.05751    
-1160.00000 	7.50000     	-1.23376    
-1140.00000 	7.50000     	-1.41001    
-1120.00000 	7.50000     	-1.58626    
-1100.00000 	7.50000     	-1.76251    
-1080.00000 	7.50000     	-1.93876    
-1060.00000 	7.50000     	-2.11501    
-1040.00000 	7.50000     	-2.29126    
-1020.00000 	7.50000     	-2.46751    
-1000.00000 	7.50000     	-2.64376    
-980.00000  	7.50000     	-2.82001    
-960.00000  	7.50000     	-2.99626    
-940.00000  	7.50000     	-3.17251    
-920.00000  	7.50000     	-3.34876    
-900.00000  	7.50000     	-3.52501    
-880.00000  	7.50000     	-3.70126    
-860.00000  	7.50000     	-3.87751    
-840.00000  	7.50000     	-4.05376    
-820.00000  	7.50000     	-4.23001    
-800.00000  	7.50000     	-4.40626    
-780.00000  	7.50000     	-4.58251    
-760.00000  	7.50000     	-4.75876    
-740.00000  	7.50000     	-4.93501    
-720.00000  	7.50000     	-5.11126    
-700.00000  	7.50000     	-5.28751    
-680.00000  	7.50000     	-5.46376    
-660.00000  	7.50000     	-5.64001    
-640.00000  	7.50000     	-5.81626    
-620.00000  	7.50000     	-5.99251    
-600.00000  	7.50000     	-6.16876    
-580.00000  	7.50000     	-6.34501    
-560.00000  	7.50000     	-6.52126    
-540.00000  	7.50000     	-6.69751    
-520.00000  	7.50000     	-6.87376    
-500.00000  	7.50000     	-7.05000    
-480.00000  	7.50000     	-7.05600    
-460.00000  	7.50000     	-7.06200    
-440.00000  	7.50000     	-7.06800    
-420.00000  	7.50000     	-7.07400    
-400.00000  	7.50000     	-7.08000    
-380.00000  	7.50000     	-7.08600    
-360.00000  	7.50000     	-7.09200    
-340.00000  	7.50000     	-7.09800    
-320.00000  	7.50000     	-7.10400    
-300.00000  	7.50000     	-7.11000    
-280.00000  	7.50000     	-7.11600    
-260.00000  	7.50000     	-7.12200    
-240.00000  	7.50000     	-7.12800    
-220.00000  	7.50000     	-7.13400    
-200.00000  	7.50000     	-7.14000    
-180.00000  	7.50000     	-7.14600    
-160.00000  	7.50000     	-7.15200    
-140.00000  	7.50000     	-7.15800    
-120.00000  	7.50000     	-7.16400    
-100.00000  	7.50000     	-7.17000    
-80.00000   	7.50000     	-7.17600    
-60.00000   	7.50000     	-7.18200    
-40.00000   	7.50000     	-7.18800    
-20.00000   	7.50000     	-7.19400    
-10.00000   	7.50000     	-7.19700    
-5.00000    	7.50000     	-7.22250    
-2.50000    	7.50000     	-7.24875    
0.00000     	7.50000     	-7.27500    
2.50000     	7.50000     	-7.17500    
5.00000     	7.50000     	-7.05000    
7.50000     	7.50000     	-6.90500    
10.00000    	7.50000     	-6.78000    
12.50000    	7.50000     	-6.66500    
15.00000    	7.50000     	-6.56500    
17.50000    	7.50000     	-6.44000    
20.00000    	7.50000     	-6.34000    
22.50000    	7.50000     	-6.24000    
25.00000    	7.50000     	-6.14000    
27.50000    	7.50000     	-6.05000    
30.00000    	7.50000     	-5.92500    
32.50000    	7.50000     	-5.85000    
35.00000    	7.50000     	-5.77500    
37.50000    	7.50000     	-5.65000    
40.00000    	7.50000     	-5.50000    
42.50000    	7.50000     	-5.42500    
45.00000    	7.50000     	-5.30000    
47.50000    	7.50000     	-5.17500    
50.00000    	7.50000     	-5.05000    
52.50000    	7.50000     	-4.85000    
55.00000    	7.50000     	-4.75000    
57.50000    	7.50000     	-4.60000    
60.00000    	7.50000     	-4.47500    
62.50000    	7.50000     	-4.36000    
65.00000    	7.50000     	-4.18500    
67.50000    	7.50000     	-3.95000    
70.00000    	7.50000     	-3.70000    
72.50000    	7.50000     	-3.30000    
75.00000    	7.50000     	-2.75000    
77.50000    	7.50000     	-2.25000    
80.00000    	7.50000     	-1.40000    
82.50000    	7.50000     	-0.43500    
85.00000    	7.50000     	-0.06500    
87.50000    	7.50000     	0.07000     
90.00000    	7.50000     	0.09500     
92.50000    	7.50000     	0.24500     
95.00000    	7.50000     	0.35000     
97.50000    	7.50000     	0.40000     
100.00000   	7.50000     	0.42500     
102.50000   	7.50000     	0.48000     
105.00000   	7.50000     	0.45500     
107.50000   	7.50000     	0.46000     
110.00000   	7.50000     	0.61500     
112.50000   	7.50000     	0.63000     
115.00000   	7.50000     	0.53500     
117.50000   	7.50000     	0.46190     
120.00000   	7.50000     	0.38880     
125.00000   	7.50000     	0.32000     
135.00000   	7.50000     	0.32000     
155.00000   	7.50000     	0.32000     
175.00000   	7.50000     	0.32000     
195.00000   	7.50000     	0.32000     
215.00000   	7.50000     	0.32000     
235.00000   	7.50000     	0.32000     
255.00000   	7.50000     	0.32000     
275.00000   	7.50000     	0.32000     
295.00000   	7.50000     	0.32000     
315.00000   	7.50000     	0.32000     
335.00000   	7.50000     	0.32000     
355.00000   	7.50000     	0.32000     
375.00000   	7.50000     	0.32000     
395.00000   	7.50000     	0.32000     
415.00000   	7.50000     	0.32000     
435.00000   	7.50000     	0.32000     
455.00000   	7.50000     	0.32000     
475.00000   	7.50000     	0.32000     
495.00000   	7.50000     	0.32000     
515.00000   	7.50000     	0.32000     
535.00000   	7.50000     	0.32000     
555.00000   	7.50000     	0.32000     
575.00000   	7.50000     	0.32000     
595.00000   	7.50000     	0.32000     
615.00000   	7.50000     	0.32000     
635.00000   	7.50000     	0.31200     
655.00000   	7.50000     	0.30400     
675.00000   	7.50000     	0.29600     
695.00000   	7.50000     	0.28800     
715.00000   	7.50000     	0.28000     
735.00000   	7.50000     	0.27200     
755.00000   	7.50000     	0.26400     
775.00000   	7.50000     	0.25600     
795.00000   	7.50000     	0.24800     
815.00000   	7.50000     	0.24000     
835.00000   	7.50000     	0.23200     
855.00000   	7.50000     	0.22400     
875.00000   	7.50000     	0.21600     
895.00000   	7.50000     	0.20800     
915.00000   	7.50000     	0.20000     
935.00000   	7.50000     	0.19200     
955.00000   	7.50000     	0.18400     
975.00000   	7.50000     	0.17600     
995.00000   	7.50000     	0.16800     
1015.00000  	7.50000     	0.16000     
1035.00000  	7.50000     	0.15200     
1055.00000  	7.50000     	0.14400     
1075.00000  	7.50000     	0.13600     
1095.00000  	7.50000     	0.12800     
1115.00000  	7.50000     	0.12000     
1135.00000  	7.50000     	0.11200     
1155.00000  	7.50000     	0.10400     
1175.00000  	7.50000     	0.09600     
1195.00000  	7.50000     	0.08800     
1215.00000  	7.50000     	0.08000     
1235.00000  	7.50000     	0.07200     
1255.00000  	7.50000     	0.06400     
1275.00000  	7.50000     	0.05600     
1295.00000  	7.50000     	0.04800     
1315.00000  	7.50000     	0.04000     
1335.00000  	7.50000     	0.03200     
1355.00000  	7.50000     	0.02400     
1375.00000  	7.50000     	0.01600     
1395.00000  	7.50000     	0.00800     
1415.00000  	7.50000     	0.00000     
0.00000     	0.00000     	0.00000     
0.00000     	0.00000     	0.00000     
-1300.00000 	10.00000    	-0.00001    
-1280.00000 	10.00000    	-0.17626    
-1260.00000 	10.00000    	-0.35251    
-1240.00000 	10.00000    	-0.52876    
-1220.00000 	10.00000    	-0.70501    
-1200.00000 	10.00000    	-0.88126    
-1180.00000 	10.00000    	-1.05751    
-1160.00000 	10.00000    	-1.23376    
-1140.00000 	10.00000    	-1.41001    
-1120.00000 	10.00000    	-1.58626    
-1100.00000 	10.00000    	-1.76251    
-1080.00000 	10.00000    	-1.93876    
-1060.00000 	10.00000    	-2.11501    
-1040.00000 	10.00000    	-2.29126    
-1020.00000 	10.00000    	-2.46751    
-1000.00000 	10.00000    	-2.64376    
-980.00000  	10.00000    	-2.82001    
-960.00000  	10.00000    	-2.99626    
-940.00000  	10.00000    	-3.17251    
-920.00000  	10.00000    	-3.34876    
-900.00000  	10.00000    	-3.52501    
-880.00000  	10.00000    	-3.70126    
-860.00000  	10.00000    	-3.87751    
-840.00000  	10.00000    	-4.05376    
-820.00000  	10.00000    	-4.23001    
-800.00000  	10.00000    	-4.40626    
-780.00000  	10.00000    	-4.58251    
-760.00000  	10.00000    	-4.75876    
-740.00000  	10.00000    	-4.93501    
-720.00000  	10.00000    	-5.11126    
-700.00000  	10.00000    	-5.28751    
-680.00000  	10.00000    	-5.46376    
-660.00000  	10.00000    	-5.64001    
-640.00000  	10.00000    	-5.81626    
-620.00000  	10.00000    	-5.99251    
-600.00000  	10.00000    	-6.16876    
-580.00000  	10.00000    	-6.34501    
-560.00000  	10.00000    	-6.52126    
-540.00000  	10.00000    	-6.69751    
-520.00000  	10.00000    	-6.87376    
-500.00000  	10.00000    	-7.05000    
-480.00000  	10.00000    	-7.05600    
-460.00000  	10.00000    	-7.06200    
-440.00000  	10.00000    	-7.06800    
-420.00000  	10.00000    	-7.07400    
-400.00000  	10.00000    	-7.08000    
-380.00000  	10.00000    	-7.08600    
-360.00000  	10.00000    	-7.09200    
-340.00000  	10.00000    	-7.09800    
-320.00000  	10.00000    	-7.10400    
-300.00000  	10.00000    	-7.11000    
-280.00000  	10.00000    	-7.11600    
-260.00000  	10.00000    	-7.12200    
-240.00000  	10.00000    	-7.12800    
-220.00000  	10.00000    	-7.13400    
-200.00000  	10.00000    	-7.14000    
-180.00000  	10.00000    	-7.14600    
-160.00000  	10.00000    	-7.15200    
-140.00000  	10.00000    	-7.15800    
-120.00000  	10.00000    	-7.16400    
-100.00000  	10.00000    	-7.17000    
-80.00000   	10.00000    	-7.17600    
-60.00000   	10.00000    	-7.18200    
-40.00000   	10.00000    	-7.18800    
-20.00000   	10.00000    	-7.19400    
-10.00000   	10.00000    	-7.24500    
-5.00000    	10.00000    	-7.29750    
-2.50000    	10.00000    	-7.32375    
0.00000     	10.00000    	-7.35000    
2.50000     	10.00000    	-7.25000    
5.00000     	10.00000    	-7.15000    
7.50000     	10.00000    	-7.00500    
10.00000    	10.00000    	-6.86000    
12.50000    	10.00000    	-6.74500    
15.00000    	10.00000    	-6.63000    
17.50000    	10.00000    	-6.50500    
20.00000    	10.00000    	-6.38000    
22.50000    	10.00000    	-6.28000    
25.00000    	10.00000    	-6.18000    
27.50000    	10.00000    	-6.09000    
30.00000    	10.00000    	-6.00000    
32.50000    	10.00000    	-5.92500    
35.00000    	10.00000    	-5.85000    
37.50000    	10.00000    	-5.72500    
40.00000    	10.00000    	-5.60000    
42.50000    	10.00000    	-5.52500    
45.00000    	10.00000    	-5.45000    
47.50000    	10.00000    	-5.32500    
50.00000    	10.00000    	-5.20000    
52.50000    	10.00000    	-5.00000    
55.00000    	10.00000    	-4.80000    
57.50000    	10.00000    	-4.65000    
60.00000    	10.00000    	-4.50000    
62.50000    	10.00000    	-4.38500    
65.00000    	10.00000    	-4.27000    
67.50000    	10.00000    	-4.03500    
70.00000    	10.00000    	-3.80000    
72.50000    	10.00000    	-3.40000    
75.00000    	10.00000    	-3.00000    
77.50000    	10.00000    	-2.50000    
80.00000    	10.00000    	-2.00000    
82.50000    	10.00000    	-1.03500    
85.00000    	10.00000    	-0.07000    
87.50000    	10.00000    	0.06500     
90.00000    	10.00000    	0.20000     
92.50000    	10.00000    	0.35000     
95.00000    	10.00000    	0.50000     
97.50000    	10.00000    	0.55000     
100.00000   	10.00000    	0.60000     
102.50000   	10.00000    	0.65500     
105.00000   	10.00000    	0.71000     
107.50000   	10.00000    	0.71500     
110.00000   	10.00000    	0.72000     
112.50000   	10.00000    	0.73500     
115.00000   	10.00000    	0.75000     
117.50000   	10.00000    	0.67690     
120.00000   	10.00000    	0.60380     
125.00000   	10.00000    	0.45760     
135.00000   	10.00000    	0.32000     
155.00000   	10.00000    	0.32000     
175.00000   	10.00000    	0.32000     
195.00000   	10.00000    	0.32000     
215.00000   	10.00000    	0.32000     
235.00000   	10.00000    	0.32000     
255.00000   	10.00000    	0.32000     
275.00000   	10.00000    	0.32000     
295.00000   	10.00000    	0.32000     
315.00000   	10.00000    	0.32000     
335.00000   	10.00000    	0.32000     
355.00000   	10.00000    	0.32000     
375.00000   	10.00000    	0.32000     
395.00000   	10.00000    	0.32000     
415.00000   	10.00000    	0.32000     
435.00000   	10.00000    	0.32000     
455.00000   	10.00000    	0.32000     
475.00000   	10.00000    	0.32000     
495.00000   	10.00000    	0.32000     
515.00000   	10.00000    	0.32000     
535.00000   	10.00000    	0.32000     
555.00000   	10.00000    	0.32000     
575.00000   	10.00000    	0.32000     
595.00000   	10.00000    	0.32000     
615.00000   	10.00000    	0.32000     
635.00000   	10.00000    	0.31200     
655.00000   	10.00000    	0.30400     
675.00000   	10.00000    	0.29600     
695.00000   	10.00000    	0.28800     
715.00000   	10.00000    	0.28000     
735.00000   	10.00000    	0.27200     
755.00000   	10.00000    	0.26400     
775.00000   	10.00000    	0.25600     
795.00000   	10.00000    	0.24800     
815.00000   	10.00000    	0.24000     
835.00000   	10.00000    	0.23200     
855.00000   	10.00000    	0.22400     
875.00000   	10.00000    	0.21600     
895.00000   	10.00000    	0.20800     
915.00000   	10.00000    	0.20000     
935.00000   	10.00000    	0.19200     
955.00000   	10.00000    	0.18400     
975.00000   	10.00000    	0.17600     
995.00000   	10.00000    	0.16800     
1015.00000  	10.00000    	0.16000     
1035.00000  	10.00000    	0.15200     
1055.00000  	10.00000    	0.14400     
1075.00000  	10.00000    	0.13600     
1095.00000  	10.00000    	0.12800     
1115.00000  	10.00000    	0.12000     
1135.00000  	10.00000    	0.11200     
1155.00000  	10.00000    	0.10400     
1175.00000  	10.00000    	0.09600     
1195.00000  	10.00000    	0.08800     
1215.00000  	10.00000    	0.08000     
1235.00000  	10.00000    	0.07200     
1255.00000  	10.00000    	0.06400     
1275.00000  	10.00000    	0.05600     
1295.00000  	10.00000    	0.04800     
1315.00000  	10.00000    	0.04000     
1335.00000  	10.00000    	0.03200     
1355.00000  	10.00000    	0.02400     
1375.00000  	10.00000    	0.01600     
1395.00000  	10.00000    	0.00800     
1415.00000  	10.00000    	0.00000     
0.00000     	0.00000     	0.00000     
0.00000     	0.00000     	0.00000     
-1300.00000 	12.50000    	-0.00001    
-1280.00000 	12.50000    	-0.17626    
-1260.00000 	12.50000    	-0.35251    
-1240.00000 	12.50000    	-0.52876    
-1220.00000 	12.50000    	-0.70501    
-1200.00000 	12.50000    	-0.88126    
-1180.00000 	12.50000    	-1.05751    
-1160.00000 	12.50000    	-1.23376    
-1140.00000 	12.50000    	-1.41001    
-1120.00000 	12.50000    	-1.58626    
-1100.00000 	12.50000    	-1.76251    
-1080.00000 	12.50000    	-1.93876    
-1060.00000 	12.50000    	-2.11501    
-1040.00000 	12.50000    	-2.29126    
-1020.00000 	12.50000    	-2.46751    
-1000.00000 	12.50000    	-2.64376    
-980.00000  	12.50000    	-2.82001    
-960.00000  	12.50000    	-2.99626    
-940.00000  	12.50000    	-3.17251    
-920.00000  	12.50000    	-3.34876    
-900.00000  	12.50000    	-3.52501    
-880.00000  	12.50000    	-3.70126    
-860.00000  	12.50000    	-3.87751    
-840.00000  	12.50000    	-4.05376    
-820.00000  	12.50000    	-4.23001    
-800.00000  	12.50000    	-4.40626    
-780.00000  	12.50000    	-4.58251    
-760.00000  	12.50000    	-4.75876    
-740.00000  	12.50000    	-4.93501    
-720.00000  	12.50000    	-5.11126    
-700.00000  	12.50000    	-5.28751    
-680.00000  	12.50000    	-5.46376    
-660.00000  	12.50000    	-5.64001    
-640.00000  	12.50000    	-5.81626    
-620.00000  	12.50000    	-5.99251    
-600.00000  	12.50000    	-6.16876    
-580.00000  	12.50000    	-6.34501    
-560.00000  	12.50000    	-6.52126    
-540.00000  	12.50000    	-6.69751    
-520.00000  	12.50000    	-6.87376    
-500.00000  	12.50000    	-7.05000    
-480.00000  	12.50000    	-7.05600    
-460.00000  	12.50000    	-7.06200    
-440.00000  	12.50000    	-7.06800    
-420.00000  	12.50000    	-7.07400    
-400.00000  	12.50000    	-7.08000    
-380.00000  	12.50000    	-7.08600    
-360.00000  	12.50000    	-7.09200    
-340.00000  	12.50000    	-7.09800    
-320.00000  	12.50000    	-7.10400    
-300.00000  	12.50000    	-7.11000    
-280.00000  	12.50000    	-7.11600    
-260.00000  	12.50000    	-7.12200    
-240.00000  	12.50000    	-7.12800    
-220.00000  	12.50000    	-7.13400    
-200.00000  	12.50000    	-7.14000    
-180.00000  	12.50000    	-7.14600    
-160.00000  	12.50000    	-7.15200    
-140.00000  	12.50000    	-7.15800    
-120.00000  	12.50000    	-7.16400    
-100.00000  	12.50000    	-7.17000    
-80.00000   	12.50000    	-7.17600    
-60.00000   	12.50000    	-7.18200    
-40.00000   	12.50000    	-7.18800    
-20.00000   	12.50000    	-7.21500    
-10.00000   	12.50000    	-7.32000    
-5.00000    	12.50000    	-7.37250    
-2.50000    	12.50000    	-7.39875    
0.00000     	12.50000    	-7.42500    
2.50000     	12.50000    	-7.42500    
5.00000     	12.50000    	-7.32500    
7.50000     	12.50000    	-7.05000    
10.00000    	12.50000    	-6.90500    
12.50000    	12.50000    	-6.78000    
15.00000    	12.50000    	-6.66500    
17.50000    	12.50000    	-6.51500    
20.00000    	12.50000    	-6.39000    
22.50000    	12.50000    	-6.29000    
25.00000    	12.50000    	-6.19000    
27.50000    	12.50000    	-6.03500    
30.00000    	12.50000    	-5.94500    
32.50000    	12.50000    	-5.87500    
35.00000    	12.50000    	-5.80000    
37.50000    	12.50000    	-5.72500    
40.00000    	12.50000    	-5.60000    
42.50000    	12.50000    	-5.54000    
45.00000    	12.50000    	-5.46500    
47.50000    	12.50000    	-5.35000    
50.00000    	12.50000    	-5.22500    
52.50000    	12.50000    	-5.09500    
55.00000    	12.50000    	-4.89500    
57.50000    	12.50000    	-4.79500    
60.00000    	12.50000    	-4.64500    
62.50000    	12.50000    	-4.54000    
65.00000    	12.50000    	-4.42500    
67.50000    	12.50000    	-4.29500    
70.00000    	12.50000    	-4.06000    
72.50000    	12.50000    	-3.65000    
75.00000    	12.50000    	-3.25000    
77.50000    	12.50000    	-2.62000    
80.00000    	12.50000    	-2.12000    
82.50000    	12.50000    	-1.30000    
85.00000    	12.50000    	-0.33500    
87.50000    	12.50000    	0.16000     
90.00000    	12.50000    	0.29500     
92.50000    	12.50000    	0.54000     
95.00000    	12.50000    	0.69000     
97.50000    	12.50000    	0.76000     
100.00000   	12.50000    	0.81000     
102.50000   	12.50000    	0.90000     
105.00000   	12.50000    	0.95500     
107.50000   	12.50000    	0.98000     
110.00000   	12.50000    	0.98500     
112.50000   	12.50000    	0.73500     
115.00000   	12.50000    	0.75000     
117.50000   	12.50000    	0.74785     
120.00000   	12.50000    	0.74570     
125.00000   	12.50000    	0.67260     
135.00000   	12.50000    	0.38020     
155.00000   	12.50000    	0.32000     
175.00000   	12.50000    	0.32000     
195.00000   	12.50000    	0.32000     
215.00000   	12.50000    	0.32000     
235.00000   	12.50000    	0.32000     
255.00000   	12.50000    	0.32000     
275.00000   	12.50000    	0.32000     
295.00000   	12.50000    	0.32000     
315.00000   	12.50000    	0.32000     
335.00000   	12.50000    	0.32000     
355.00000   	12.50000    	0.32000     
375.00000   	12.50000    	0.32000     
395.00000   	12.50000    	0.32000     
415.00000   	12.50000    	0.32000     
435.00000   	12.50000    	0.32000     
455.00000   	12.50000    	0.32000     
475.00000   	12.50000    	0.32000     
495.00000   	12.50000    	0.32000     
515.00000   	12.50000    	0.32000     
535.00000   	12.50000    	0.32000     
555.00000   	12.50000    	0.32000     
575.00000   	12.50000    	0.32000     
595.00000   	12.50000    	0.32000     
615.00000   	12.50000    	0.32000     
635.00000   	12.50000    	0.31200     
655.00000   	12.50000    	0.30400     
675.00000   	12.50000    	0.29600     
695.00000   	12.50000    	0.28800     
715.00000   	12.50000    	0.28000     
735.00000   	12.50000    	0.27200     
755.00000   	12.50000    	0.26400     
775.00000   	12.50000    	0.25600     
795.00000   	12.50000    	0.24800     
815.00000   	12.50000    	0.24000     
835.00000   	12.50000    	0.23200     
855.00000   	12.50000    	0.22400     
875.00000   	12.50000    	0.21600     
895.00000   	12.50000    	0.20800     
915.00000   	12.50000    	0.20000     
935.00000   	12.50000    	0.19200     
955.00000   	12.50000    	0.18400     
975.00000   	12.50000    	0.17600     
995.00000   	12.50000    	0.16800     
1015.00000  	12.50000    	0.16000     
1035.00000  	12.50000    	0.15200     
1055.00000  	12.50000    	0.14400     
1075.00000  	12.50000    	0.13600     
1095.00000  	12.50000    	0.12800     
1115.00000  	12.50000    	0.12000     
1135.00000  	12.50000    	0.11200     
1155.00000  	12.50000    	0.10400     
1175.00000  	12.50000    	0.09600     
1195.00000  	12.50000    	0.08800     
1215.00000  	12.50000    	0.08000     
1235.00000  	12.50000    	0.07200     
1255.00000  	12.50000    	0.06400     
1275.00000  	12.50000    	0.05600     
1295.00000  	12.50000    	0.04800     
1315.00000  	12.50000    	0.04000     
1335.00000  	12.50000    	0.03200     
1355.00000  	12.50000    	0.02400     
1375.00000  	12.50000    	0.01600     
1395.00000  	12.50000    	0.00800     
1415.00000  	12.50000    	0.00000     
0.00000     	0.00000     	0.00000     
0.00000     	0.00000     	0.00000     
-1300.00000 	15.00000    	-0.00001    
-1280.00000 	15.00000    	-0.17626    
-1260.00000 	15.00000    	-0.35251    
-1240.00000 	15.00000    	-0.52876    
-1220.00000 	15.00000    	-0.70501    
-1200.00000 	15.00000    	-0.88126    
-1180.00000 	15.00000    	-1.05751    
-1160.00000 	15.00000    	-1.23376    
-1140.00000 	15.00000    	-1.41001    
-1120.00000 	15.00000    	-1.58626    
-1100.00000 	15.00000    	-1.76251    
-1080.00000 	15.00000    	-1.93876    
-1060.00000 	15.00000    	-2.11501    
-1040.00000 	15.00000    	-2.29126    
-1020.00000 	15.00000    	-2.46751    
-1000.00000 	15.00000    	-2.64376    
-980.00000  	15.00000    	-2.82001    
-960.00000  	15.00000    	-2.99626    
-940.00000  	15.00000    	-3.17251    
-920.00000  	15.00000    	-3.34876    
-900.00000  	15.00000    	-3.52501    
-880.00000  	15.00000    	-3.70126    
-860.00000  	15.00000    	-3.87751    
-840.00000  	15.00000    	-4.05376    
-820.00000  	15.00000    	-4.23001    
-800.00000  	15.00000    	-4.40626    
-780.00000  	15.00000    	-4.58251    
-760.00000  	15.00000    	-4.75876    
-740.00000  	15.00000    	-4.93501    
-720.00000  	15.00000    	-5.11126    
-700.00000  	15.00000    	-5.28751    
-680.00000  	15.00000    	-5.46376    
-660.00000  	15.00000    	-5.64001    
-640.00000  	15.00000    	-5.81626    
-620.00000  	15.00000    	-5.99251    
-600.00000  	15.00000    	-6.16876    
-580.00000  	15.00000    	-6.34501    
-560.00000  	15.00000    	-6.52126    
-540.00000  	15.00000    	-6.69751    
-520.00000  	15.00000    	-6.87376    
-500.00000  	15.00000    	-7.05000    
-480.00000  	15.00000    	-7.05600    
-460.00000  	15.00000    	-7.06200    
-440.00000  	15.00000    	-7.06800    
-420.00000  	15.00000    	-7.07400    
-400.00000  	15.00000    	-7.08000    
-380.00000  	15.00000    	-7.08600    
-360.00000  	15.00000    	-7.09200    
-340.00000  	15.00000    	-7.09800    
-320.00000  	15.00000    	-7.10400    
-300.00000  	15.00000    	-7.11000    
-280.00000  	15.00000    	-7.11600    
-260.00000  	15.00000    	-7.12200    
-240.00000  	15.00000    	-7.12800    
-220.00000  	15.00000    	-7.13400    
-200.00000  	15.00000    	-7.14000    
-180.00000  	15.00000    	-7.14600    
-160.00000  	15.00000    	-7.15200    
-140.00000  	15.00000    	-7.15800    
-120.00000  	15.00000    	-7.16400    
-100.00000  	15.00000    	-7.17000    
-80.00000   	15.00000    	-7.17600    
-60.00000   	15.00000    	-7.18200    
-40.00000   	15.00000    	-7.18800    
-20.00000   	15.00000    	-7.29000    
-10.00000   	15.00000    	-7.39500    
-5.00000    	15.00000    	-7.44750    
-2.50000    	15.00000    	-7.47375    
0.00000     	15.00000    	-7.50000    
2.50000     	15.00000    	-7.50000    
5.00000     	15.00000    	-7.50000    
7.50000     	15.00000    	-7.22500    
10.00000    	15.00000    	-6.95000    
12.50000    	15.00000    	-6.82500    
15.00000    	15.00000    	-6.70000
[truncated: 11,837,916 more chars]
