# Supplementary material for: Using integrated geophysics data set to delineate Phetchabun active fault in Thailand
Source: Data Brief. 2020 Apr 22;30:105608. doi: 10.1016/j.dib.2020.105608 (PMC7200228; doi:10.1016/j.dib.2020.105608)
Supplement: Supplementary file 1 [file mmc1.zip › ERT Location 1/3D ERT/Ban-Huana-3D Topo3.ERTprj/InvDataOutput.data]

#ERTLab_CNS
#version_number= 1.0.0
#date= 2018/07/13 
! Electrodes input/output format
#elec_no_cable= 1
#elec_cable_col= 1
#elec_id_col= 2
#elec_x_col= 3
#elec_y_col= 4
#elec_z_col= 5
#elec_elev_col= 6
#elec_type_col= 7
#elec_tx_col= 8
#elec_rx_col= 9
#elec_skip_col= 10
#elec_roll_col= 11
! Data input/output format
#data_id_col= 1
#data_a_cable_col= 2
#data_a_elec_col= 3
#data_b_cable_col= 4
#data_b_elec_col= 5
#data_m_cable_col= 6
#data_m_elec_col= 7
#data_n_cable_col= 8
#data_n_elec_col= 9
#data_quad_x_col= 10
#data_quad_y_col= 11
#data_quad_z_col= 12
#data_geom_fact_col= 13
#data_res_col= 14
#data_ip_wind_col= -1
#data_i_curr_col= 15
#data_skip_col= 16
#data_std_res_col= 17
#data_std_ip_col= -1
#data_calc_res_col= 18
#data_calc_ip_col= -1
#data_calc_std_res_col= 19
#data_calc_std_ip_col= -1
#data_ip_scale= 1000
#data_appres= 1
! Topography input/output format
#topo_x_col= 1
#topo_y_col= 2
#topo_z_col= 3
#layer_x_col= 1
#layer_y_col= 2
#layer_z_col= 3
#layer_ref= -1
! Mesh settings
#mesh_type= 0-Standard
#dim_grid_x= 2.5
#dim_grid_y= 2.5
#dim_grid_z= 2.5
#foreground_x_min= 0
#foreground_x_max= 115
#foreground_y_min= 0
#foreground_y_max= 15
#foreground_z_min= -18.079
#foreground_z_max= 1.25
#pads_x_min= 1	2	4	8	16	24	32	40	48	56	64	72	80	88	96	104	112	120	128	136	144	152	160	168	176	184	192	200	208	216	224	232	240	248	256	264	272	280	288	296	304	312	320	328	336	344	352	360	368	376	384	392	400	408	416	424	432	440	448	456	464	472	480	488	496	504	512	520
#pads_x_max= 1	2	4	8	16	24	32	40	48	56	64	72	80	88	96	104	112	120	128	136	144	152	160	168	176	184	192	200	208	216	224	232	240	248	256	264	272	280	288	296	304	312	320	328	336	344	352	360	368	376	384	392	400	408	416	424	432	440	448	456	464	472	480	488	496	504	512	520
#pads_y_min= 1	2	4	8	16	24	32	40	48	56	64	72	80
#pads_y_max= 1	2	4	8	16	24	32	40	48	56	64	72	80
#pads_z_min= 1	2	4	8	16	24	32	40	48	56	64
#pads_z_max= 0
#flat_grid= 2
#use_elec_in_topography= 1
#update_z_surface_electrodes= 2
#flat_z_bottom= 2
#depth_of_investigation= 19.329
#adapt_grid_to_electrodes= 1
! Starting model
#resistivity_model_type= 0-Standard
#background_res= 40.7
#ip_model_type= 0-Standard
#background_ip= 0.01
! Processing parameters
#pc_num_core= 1
! Forward solver parameters
#boundary_conds= 1	1	1	1	1	2
#forw_ssor_omega= 1.6
#forw_tolerance= 1e-007
#forw_max_iterations= 400
#skip_tx_electrodes_with_no_rx= 2
#model_ip= 2
! Inversion parameters
#simple_inversion= 2
#constrain_to_starting= 1
#constrain_to_ref= 2
#max_num_iterations_rho= 15
#max_num_iterations_ip= 15
#max_internal_pcg_rho= 15
#max_internal_pcg_ip= 15
#inv_pcg_tolerance_rho= 0.001
#inv_pcg_tolerance_ip= 0.001
#optimal_rough_factor_rho= 0.9
#optimal_rough_factor_ip= 0.9
#rough_multiplier_rho= 10
#rough_multiplier_ip= 10
#initial_rough_rho= 10
#initial_rough_ip= 10
#x_rough_weight= 1
#y_rough_weight= 1
#z_rough_weight= 0.1
! Noise parameters
#res_noise_percent= 5
#res_noise_constant= 0.0001
#ip_noise_percent= 5
#ip_noise_constant= 1e-005
#use_robust_inv= 1
#reweight_iterations_rho= 3
#reweight_iterations_ip= 3
! Saving and Plotting parameters
#plot_bounds= 0	115	0	15	19.329
#save_iterations= 1
#save_full_mesh= 2

#elec_start
! 	Cable	ID	X(m)	Y(m)	Z(m)	Terr_Elev(m)	Elec_Type	TX	RX	Skip	Roll
1	1	0	0	-7.05	-7.05	2	1	1	2	2
1	2	5	0	-7	-7	2	1	1	2	2
1	3	10	0	-6.8	-6.8	2	1	1	2	2
1	4	15	0	-6.6	-6.6	2	1	1	2	2
1	5	20	0	-6.3	-6.3	2	1	1	2	2
1	6	25	0	-6.1	-6.1	2	1	1	2	2
1	7	30	0	-5.8	-5.8	2	1	1	2	2
1	8	35	0	-5.5	-5.5	2	1	1	2	2
1	9	40	0	-5.2	-5.2	2	1	1	2	2
1	10	45	0	-4.95	-4.95	2	1	1	2	2
1	11	50	0	-4.7	-4.7	2	1	1	2	2
1	12	55	0	-4.5	-4.5	2	1	1	2	2
1	13	60	0	-4.3	-4.3	2	1	1	2	2
1	14	65	0	-4.02	-4.02	2	1	1	2	2
1	15	70	0	-3.44	-3.44	2	1	1	2	2
1	16	75	0	-2.2	-2.2	2	1	1	2	2
1	17	80	0	-1.06	-1.06	2	1	1	2	2
1	18	85	0	-0.67	-0.67	2	1	1	2	2
1	19	90	0	-0.5	-0.5	2	1	1	2	2
1	20	95	0	-0.31	-0.31	2	1	1	2	2
1	21	100	0	-0.1	-0.1	2	1	1	2	2
1	22	105	0	0	0	2	1	1	2	2
1	23	110	0	0.1	0.1	2	1	1	2	2
1	24	115	0	0.32	0.32	2	1	1	2	2
1	25	115	5	0.32	0.32	2	1	1	2	2
1	26	110	5	0.51	0.51	2	1	1	2	2
1	27	105	5	0.2	0.2	2	1	1	2	2
1	28	100	5	0.25	0.25	2	1	1	2	2
1	29	95	5	0.2	0.2	2	1	1	2	2
1	30	90	5	-0.01	-0.01	2	1	1	2	2
1	31	85	5	-0.06	-0.06	2	1	1	2	2
1	32	80	5	-0.8	-0.8	2	1	1	2	2
1	33	75	5	-2.5	-2.5	2	1	1	2	2
1	34	70	5	-3.6	-3.6	2	1	1	2	2
1	35	65	5	-4.1	-4.1	2	1	1	2	2
1	36	60	5	-4.45	-4.45	2	1	1	2	2
1	37	55	5	-4.7	-4.7	2	1	1	2	2
1	38	50	5	-4.9	-4.9	2	1	1	2	2
1	39	45	5	-5.15	-5.15	2	1	1	2	2
1	40	40	5	-5.4	-5.4	2	1	1	2	2
1	41	35	5	-5.7	-5.7	2	1	1	2	2
1	42	30	5	-5.85	-5.85	2	1	1	2	2
1	43	25	5	-6.1	-6.1	2	1	1	2	2
1	44	20	5	-6.3	-6.3	2	1	1	2	2
1	45	15	5	-6.5	-6.5	2	1	1	2	2
1	46	10	5	-6.7	-6.7	2	1	1	2	2
1	47	5	5	-6.95	-6.95	2	1	1	2	2
1	48	0	5	-7.2	-7.2	2	1	1	2	2
1	49	0	10	-7.35	-7.35	2	1	1	2	2
1	50	5	10	-7.15	-7.15	2	1	1	2	2
1	51	10	10	-6.86	-6.86	2	1	1	2	2
1	52	15	10	-6.63	-6.63	2	1	1	2	2
1	53	20	10	-6.38	-6.38	2	1	1	2	2
1	54	25	10	-6.18	-6.18	2	1	1	2	2
1	55	30	10	-6	-6	2	1	1	2	2
1	56	35	10	-5.85	-5.85	2	1	1	2	2
1	57	40	10	-5.6	-5.6	2	1	1	2	2
1	58	45	10	-5.45	-5.45	2	1	1	2	2
1	59	50	10	-5.2	-5.2	2	1	1	2	2
1	60	55	10	-4.8	-4.8	2	1	1	2	2
1	61	60	10	-4.5	-4.5	2	1	1	2	2
1	62	65	10	-4.27	-4.27	2	1	1	2	2
1	63	70	10	-3.8	-3.8	2	1	1	2	2
1	64	75	10	-3	-3	2	1	1	2	2
1	65	80	10	-2	-2	2	1	1	2	2
1	66	85	10	-0.07	-0.07	2	1	1	2	2
1	67	90	10	0.2	0.2	2	1	1	2	2
1	68	95	10	0.5	0.5	2	1	1	2	2
1	69	100	10	0.6	0.6	2	1	1	2	2
1	70	105	10	0.71	0.71	2	1	1	2	2
1	71	110	10	0.72	0.72	2	1	1	2	2
1	72	115	10	0.75	0.75	2	1	1	2	2
1	73	115	15	0.75	0.75	2	1	1	2	2
1	74	110	15	1.25	1.25	2	1	1	2	2
1	75	105	15	1.2	1.2	2	1	1	2	2
1	76	100	15	1.02	1.02	2	1	1	2	2
1	77	95	15	0.88	0.88	2	1	1	2	2
1	78	90	15	0.39	0.39	2	1	1	2	2
1	79	85	15	-0.6	-0.6	2	1	1	2	2
1	80	80	15	-2.24	-2.24	2	1	1	2	2
1	81	75	15	-3.5	-3.5	2	1	1	2	2
1	82	70	15	-4.32	-4.32	2	1	1	2	2
1	83	65	15	-4.58	-4.58	2	1	1	2	2
1	84	60	15	-4.79	-4.79	2	1	1	2	2
1	85	55	15	-4.99	-4.99	2	1	1	2	2
1	86	50	15	-5.25	-5.25	2	1	1	2	2
1	87	45	15	-5.48	-5.48	2	1	1	2	2
1	88	40	15	-5.6	-5.6	2	1	1	2	2
1	89	35	15	-5.75	-5.75	2	1	1	2	2
1	90	30	15	-5.89	-5.89	2	1	1	2	2
1	91	25	15	-6.2	-6.2	2	1	1	2	2
1	92	20	15	-6.4	-6.4	2	1	1	2	2
1	93	15	15	-6.7	-6.7	2	1	1	2	2
1	94	10	15	-6.95	-6.95	2	1	1	2	2
1	95	5	15	-7.5	-7.5	2	1	1	2	2
1	96	0	15	-7.5	-7.5	2	1	1	2	2
Rem_1	1	0	-1500	0	0	-2	1	1	2	2
Rem_1	2	0	1500	0	0	-2	1	1	2	2
#elec_end
#data_start
!	ID	C_A	E_A	C_B	E_B	C_M	E_M	C_N	E_N	X	Y	Z	K		RES		I(mA)		Skip		StdDev_RES		Calc_RES		Calc_StdDev_RES
1	Rem_1	1	1	1	1	2	Rem_1	2	2.5	0	-8.69166666666667	-31.5753791891686	-0.730321	1046.628	0	0.0365161869258347	-0.722749083158901	0.0365161869258347
2	Rem_1	1	1	1	Rem_1	2	1	3	5	0	-10.2583333333333	63.4865301909955	0.290495	1046.628	0	0.0145250942359249	0.305639752372933	0.0145250942359249
3	Rem_1	1	1	1	1	3	1	4	8.33333333333333	0	-11.8166666666667	-188.502762167883	-0.099416	1046.628	0	0.00497180577255387	-0.107268279487795	0.00497180577255387
4	Rem_1	1	1	1	1	4	Rem_1	2	7.5	0	-11.825	-95.7266597482304	-0.191068	1046.628	0	0.00955392335954188	-0.198371472885138	0.00955392335954188
5	Rem_1	1	1	1	Rem_1	2	1	5	10	0	-13.3416666666667	128.320051107928	0.154634	1046.628	0	0.00773234666126655	0.15983357094292	0.00773234666126655
6	Rem_1	1	1	1	1	5	1	6	15	0	-14.8166666666667	-628.714835318471	-0.020841	1046.628	0	0.0010468372378264	-0.020551370884913	0.0010468372378264
7	Rem_1	1	1	1	1	6	Rem_1	2	12.5	0	-14.9083333333333	-161.226140531541	-0.133764	1046.628	0	0.00668894754352282	-0.139282200058007	0.00668894754352282
8	Rem_1	1	1	1	Rem_1	2	1	7	15	0	-16.425	194.498273419059	0.120721	1046.628	0	0.00603687829946074	0.125665108350567	0.00603687829946074
9	Rem_1	1	1	1	1	7	1	8	21.6666666666667	0	-17.7833333333333	-1319.73741972581	-0.008362	1046.628	0	0.000429892556344024	-0.00949249535466667	0.000429892556344024
10	Rem_1	1	1	1	1	8	Rem_1	2	17.5	0	-17.9416666666667	-228.117418724445	-0.112317	1046.628	0	0.00561674026660482	-0.1161726129959	0.00561674026660482
11	Rem_1	1	1	1	1	9	Rem_1	2	20	0	-19.4583333333333	-262.088200105487	-0.105991	1049.087	0	0.00530049339236453	-0.108622593032278	0.00530049339236453
12	Rem_1	1	1	1	Rem_1	2	1	10	22.5	0	-21	296.399385727417	0.100584	1049.087	0	0.00503019409565874	0.1018314306794	0.00503019409565874
13	Rem_1	1	1	1	1	10	1	11	31.6666666666667	0	-22.2333333333333	-2830.20283359532	-0.004553	1049.087	0	0.000248645374982122	-0.00562263854993947	0.000248645374982122
14	Rem_1	1	1	1	1	11	Rem_1	2	25	0	-22.5416666666667	-331.071607810592	-0.096041	1049.087	0	0.00480309110911921	-0.0962087921294604	0.00480309110911921
15	Rem_1	1	1	1	Rem_1	2	1	48	0	2.5	-8.79166666666667	31.587717838089	0.756553	1049.087	0	0.0378277821782153	0.743752655086414	0.0378277821782153
16	Rem_1	1	1	1	1	48	1	49	0	5	-10.5333333333333	-62.8615048820169	-0.474851	1049.087	0	0.0237427605914413	-0.441203405415958	0.0237427605914413
17	Rem_1	1	1	1	1	49	Rem_1	2	0	5	-10.5333333333333	-63.4925177530215	-0.281517	1049.087	0	0.0140762052138529	-0.302549249670456	0.0140762052138529
18	Rem_1	1	1	1	Rem_1	2	1	96	0	7.5	-12.275	95.7170803234506	0.186823	1049.087	0	0.00934168525066543	0.201151763934075	0.00934168525066543
19	Rem_1	1	1	1	1	96	1	47	1.66666666666667	6.66666666666667	-12.437129433614	84.0378383741351	0.303671	1049.087	0	0.0151838793001822	0.278579008407293	0.0151838793001822
20	Rem_1	1	1	1	1	47	Rem_1	2	2.5	2.5	-9.35702260395516	-44.7490204115026	-0.490455	1049.087	0	0.0245229538914565	-0.479730772341368	0.0245229538914565
21	Rem_1	1	1	1	1	50	Rem_1	2	2.5	5	-10.8267799624997	-71.041738246286	-0.272502	1037.139	0	0.013625466964842	-0.282013806480333	0.013625466964842
22	Rem_1	1	1	1	Rem_1	2	1	95	2.5	7.5	-12.5454627669473	100.97270188954	0.194065	1037.139	0	0.00970376527758684	0.198417765620811	0.00970376527758684
23	Rem_1	1	1	1	1	95	1	46	5	6.66666666666667	-13.0925854591066	240.049009198823	0.085675	1037.139	0	0.00428491704266255	0.0845565788268419	0.00428491704266255
24	Rem_1	1	1	1	1	46	Rem_1	2	5	2.5	-10.6017799624997	-71.0758179218441	-0.279749	1037.139	0	0.0139878074587299	-0.282974344447653	0.0139878074587299
25	Rem_1	1	1	1	Rem_1	2	1	51	5	5	-11.6690452079103	90.1348268583395	0.223111	1037.139	0	0.0111559981983909	0.224163708818795	0.0111559981983909
26	Rem_1	1	1	1	1	51	1	94	6.66666666666667	8.33333333333333	-12.9625854591066	-412.473432651693	-0.044549	1037.139	0	0.00222969358937501	-0.0434508970998487	0.00222969358937501
27	Rem_1	1	1	1	1	94	Rem_1	2	5	7.5	-13.0092521257733	-115.339027865498	-0.178521	1037.139	0	0.00892661014061329	-0.180712811718946	0.00892661014061329
28	Rem_1	1	1	1	Rem_1	2	1	45	7.5	2.5	-12.0454627669473	101.000275653886	0.191235	1037.139	0	0.00956227290253212	0.195807944597679	0.00956227290253212
29	Rem_1	1	1	1	1	45	1	52	10	5	-12.73591879244	-810.717659915796	-0.014931	1037.139	0	0.000753217699274254	-0.0163157907188682	0.000753217699274254
30	Rem_1	1	1	1	1	52	Rem_1	2	7.5	5	-12.8492521257733	-115.373681052106	-0.17623	1037.139	0	0.00881206742200717	-0.179492153878811	0.00881206742200717
31	Rem_1	1	1	1	1	93	Rem_1	2	7.5	7.5	-13.9460678118655	-136.174516266593	-0.154343	1049.578	0	0.00771779788038661	-0.15749871199772	0.00771779788038661
32	Rem_1	1	1	1	Rem_1	2	1	44	10	2.5	-13.5468427093628	132.340709930967	0.15477	1049.578	0	0.00773914609307771	0.158350611810684	0.00773914609307771
33	Rem_1	1	1	1	1	44	1	53	13.3333333333333	5	-14.030226591666	-1665.93839627943	-0.007771	1049.578	0	0.000401212041818288	-0.00854947136445836	0.000401212041818288
34	Rem_1	1	1	1	1	53	Rem_1	2	10	5	-14.1685599249993	-143.760956362568	-0.146995	1049.578	0	0.00735043026376688	-0.149801140446226	0.00735043026376688
35	Rem_1	1	1	1	Rem_1	2	1	92	10	7.5	-15.0583333333333	161.135583414453	0.13588	1049.578	0	0.00679473590362422	0.139690720832692	0.00679473590362422
36	Rem_1	1	1	1	1	92	1	43	15	6.66666666666667	-16.2349198247422	-7905.23145245429	-0.001754	1049.578	0	0.000133008608743946	-0.00166683981322682	0.000133008608743946
37	Rem_1	1	1	1	1	43	Rem_1	2	12.5	2.5	-15.073365855988	-164.48841848796	-0.134106	1049.578	0	0.00670604563733353	-0.138023881019465	0.00670604563733353
38	Rem_1	1	1	1	Rem_1	2	1	54	12.5	5	-15.5902746785575	173.932785229672	0.129851	1049.578	0	0.00649332006776965	0.133300533510528	0.00649332006776965
39	Rem_1	1	1	1	1	54	1	91	16.6666666666667	8.33333333333333	-16.1949198247422	-2218.35489668291	-0.006855	1049.578	0	0.000357040001260363	-0.00665562536529404	0.000357040001260363
40	Rem_1	1	1	1	1	91	Rem_1	2	12.5	7.5	-16.3432531580755	-188.730421005704	-0.122974	1049.578	0	0.00614951312625642	-0.126644908145234	0.00614951312625642
41	Rem_1	1	1	1	1	42	Rem_1	2	15	2.5	-16.587937550497	-197.233432807056	-0.120821	1048.67	0	0.0060418776139955	-0.124469955866876	0.0060418776139955
42	Rem_1	1	1	1	Rem_1	2	1	55	15	5	-17.0659255338946	205.266328040593	0.117276	1048.67	0	0.00586465262739406	0.120754613129059	0.00586465262739406
43	Rem_1	1	1	1	1	55	1	90	20	8.33333333333333	-17.4936732208323	-3477.61861646199	-0.0044	1048.67	0	0.000241660919471891	-0.00443355074949825	0.000241660919471891
44	Rem_1	1	1	1	1	90	Rem_1	2	15	7.5	-17.6503398874989	-218.142162215401	-0.112877	1048.67	0	0.00564473585055138	-0.116321062379561	0.00564473585055138
45	Rem_1	1	1	1	Rem_1	2	1	41	17.5	2.5	-18.1601130197758	230.439617754738	0.112217	1048.67	0	0.0056117410598227	0.115091265746897	0.0056117410598227
46	Rem_1	1	1	1	1	41	1	56	23.3333333333333	5	-18.3335164821342	-7812.1939044883	-0.002871	1048.67	0	0.000174947427817616	-0.00284224013415538	0.000174947427817616
47	Rem_1	1	1	1	1	56	Rem_1	2	17.5	5	-18.5835164821342	-237.443592748213	-0.109338	1048.67	0	0.00546781451861711	-0.112249025612741	0.00546781451861711
48	Rem_1	1	1	1	Rem_1	2	1	89	17.5	7.5	-19.0929551764398	248.811580929907	0.10627	1048.67	0	0.00531444091603247	0.109157713513831	0.00531444091603247
49	Rem_1	1	1	1	1	40	Rem_1	2	20	2.5	-19.6620962471643	-264.125303419612	-0.105884	1048.67	0	0.00529514434553016	-0.107765918720287	0.00529514434553016
50	Rem_1	1	1	1	1	57	Rem_1	2	20	5	-20.0686854187255	-270.323154589403	-0.103689	1049.076	0	0.00518541433277033	-0.10561643601476	0.00518541433277033
51	Rem_1	1	1	1	Rem_1	2	1	88	20	7.5	-20.5650062421959	280.479312707255	0.101418	1049.076	0	0.00507188592241584	0.103310185113563	0.00507188592241584
52	Rem_1	1	1	1	1	39	Rem_1	2	22.5	2.5	-21.1923085635624	-298.213675072216	-0.100689	1049.076	0	0.00503544305920542	-0.101343907279789	0.00503544305920542
53	Rem_1	1	1	1	Rem_1	2	1	58	22.5	5	-21.6159074288215	303.759874847999	0.09933	1049.076	0	0.00496750664317623	0.100207971743321	0.00496750664317623
54	Rem_1	1	1	1	1	58	1	87	30	8.33333333333333	-21.8047216341752	-10342.7751923025	-0.001746	1049.076	0	0.000132745207069785	-0.00169150114507058	0.000132745207069785
55	Rem_1	1	1	1	1	87	Rem_1	2	22.5	7.5	-22.0763883008419	-312.951021454503	-0.097564	1049.076	0	0.00487922486056956	-0.0985164705982503	0.00487922486056956
56	Rem_1	1	1	1	Rem_1	2	1	38	25	2.5	-22.7247927018681	332.705169671275	0.096192	1049.076	0	0.00481063947516336	0.0959351609460656	0.00481063947516336
57	Rem_1	1	1	1	1	38	1	59	33.3333333333333	5	-22.7133983786426	-22309.4894015117	-0.001097	1049.076	0	0.000114054910021445	-0.000876648658773849	0.000114054910021445
58	Rem_1	1	1	1	1	59	Rem_1	2	25	5	-23.121731711976	-337.741972542808	-0.095035	1049.076	0	0.00475280212742967	-0.0950585122872917	0.00475280212742967
59	Rem_1	1	1	1	1	86	Rem_1	2	25	7.5	-23.5505108481843	-346.140605607519	-0.093361	163.611	0	0.00466912098820538	-0.0933445307551487	0.00466912098820538
60	Rem_1	1	1	2	1	3	Rem_1	2	7.5	0	-8.56666666666667	-31.5991662504395	-0.845063	1090.295	0	0.042253268334207	-0.83254098042902	0.042253268334207
61	Rem_1	1	1	2	Rem_1	2	1	4	10	0	-10.1333333333333	63.5177516612955	0.314614	1090.295	0	0.0157310178465985	0.325295786931814	0.0157310178465985
62	Rem_1	1	1	2	1	4	1	5	13.3333333333333	0	-11.6333333333333	-188.537727007046	-0.098747	1090.295	0	0.00493836258515917	-0.106018529571571	0.00493836258515917
63	Rem_1	1	1	2	1	5	Rem_1	2	12.5	0	-11.65	-95.788632894061	-0.215867	1090.295	0	0.0107938132382629	-0.219277257360242	0.0107938132382629
64	Rem_1	1	1	2	Rem_1	2	1	6	15	0	-13.2166666666667	128.360402096588	0.172408	1090.295	0	0.0086209799999768	0.176422850602353	0.0086209799999768
65	Rem_1	1	1	2	1	6	1	7	20	0	-14.6333333333333	-628.606929727126	-0.023753	1090.295	0	0.00119185255904411	-0.0236677724149582	0.00119185255904411
66	Rem_1	1	1	2	1	7	Rem_1	2	17.5	0	-14.7333333333333	-161.296948212039	-0.148631	1090.295	0	0.00743222277670012	-0.152755078187395	0.00743222277670012
67	Rem_1	1	1	2	Rem_1	2	1	8	20	0	-16.25	194.5744052468	0.13473	1090.295	0	0.00673724218430657	0.138212000250067	0.00673724218430657
68	Rem_1	1	1	2	1	8	1	9	26.6666666666667	0	-17.5666666666667	-1320.55995441175	-0.009736	1090.295	0	0.00049696502895073	-0.0106513885368965	0.00049696502895073
69	Rem_1	1	1	2	1	9	Rem_1	2	22.5	0	-17.7666666666667	-228.197571374662	-0.124982	1090.295	0	0.00624990006400102	-0.127560611713171	0.00624990006400103
70	Rem_1	1	1	2	1	10	Rem_1	2	25	0	-19.3083333333333	-262.153875661798	-0.117133	1090.4	0	0.00585750366815933	-0.118532595151811	0.00585750366815933
71	Rem_1	1	1	2	Rem_1	2	1	11	27.5	0	-20.85	296.465644323907	0.110985	1090.4	0	0.00555015094952381	0.111344722295593	0.00555015094952381
72	Rem_1	1	1	2	1	11	1	12	36.6666666666667	0	-22.0666666666667	-2832.65128848287	-0.005509	1090.4	0	0.000293040445160732	-0.00618712248577016	0.000293040445160732
73	Rem_1	1	1	2	1	12	Rem_1	2	30	0	-22.4166666666667	-331.120788148575	-0.105463	1090.4	0	0.00527409811460689	-0.105157599809822	0.00527409811460689
74	Rem_1	1	1	2	Rem_1	2	1	47	5	2.5	-8.64166666666667	31.5750272087001	0.739572	1090.4	0	0.0369787352130924	0.775488524504944	0.0369787352130924
75	Rem_1	1	1	2	1	47	1	50	5	5	-10.3666666666667	-62.8324509997391	-0.442685	1090.4	0	0.0221344758931062	-0.451556449116657	0.0221344758931062
76	Rem_1	1	1	2	1	50	Rem_1	2	5	5	-10.4083333333333	-63.4708849702079	-0.296693	1090.4	0	0.014834987044905	-0.323932075388287	0.014834987044905
77	Rem_1	1	1	2	Rem_1	2	1	95	5	7.5	-12.25	95.7273164508308	0.20266	1090.4	0	0.0101334934252705	0.209905183114004	0.0101334934252705
78	Rem_1	1	1	2	1	95	1	46	6.66666666666667	6.66666666666667	-12.337129433614	84.1570784481192	0.352417	1090.4	0	0.0176211337524718	0.306533494651458	0.0176211337524718
79	Rem_1	1	1	2	1	46	Rem_1	2	7.5	2.5	-9.20702260395516	-44.7850481121835	-0.554962	1090.4	0	0.0277482801919326	-0.516438677765462	0.0277482801919326
80	Rem_1	1	1	2	1	51	Rem_1	2	7.5	5	-10.6567799624997	-71.0444855180356	-0.294641	710.067	0	0.0147323893921692	-0.30103046090085	0.0147323893921692
81	Rem_1	1	1	2	Rem_1	2	1	94	7.5	7.5	-12.2454627669473	100.931671848923	0.206387	710.067	0	0.0103198345152672	0.209954851602219	0.0103198345152672
82	Rem_1	1	1	2	1	94	1	45	10	6.66666666666667	-12.82591879244	240.699975042114	0.095452	710.067	0	0.00477364753202412	0.0888866316772008	0.00477364753202412
83	Rem_1	1	1	2	1	45	Rem_1	2	10	2.5	-10.4767799624997	-71.1124133729428	-0.301863	710.067	0	0.0150934812724732	-0.29884148327942	0.0150934812724732
84	Rem_1	1	1	2	Rem_1	2	1	52	10	5	-11.5290452079103	90.1578306972791	0.240194	710.067	0	0.0120101163229171	0.239730445773793	0.0120101163229171
85	Rem_1	1	1	2	1	52	1	93	11.6666666666667	8.33333333333333	-12.78591879244	-412.771009674705	-0.051098	710.067	0	0.0025568562748031	-0.0498246707231393	0.0025568562748031
86	Rem_1	1	1	2	1	93	Rem_1	2	10	7.5	-12.8592521257733	-115.353436350475	-0.189055	710.067	0	0.00945327893180456	-0.189905775050654	0.00945327893180456
87	Rem_1	1	1	2	Rem_1	2	1	44	12.5	2.5	-11.9204627669473	101.038657804708	0.212893	710.067	0	0.0106451197091672	0.213317476248596	0.0106451197091672
88	Rem_1	1	1	2	1	44	1	53	15	5	-12.5692521257733	-811.338766522278	-0.021804	710.067	0	0.00109477670782676	-0.0229865806101869	0.00109477670782676
89	Rem_1	1	1	2	1	53	Rem_1	2	12.5	5	-12.6992521257733	-115.411188859797	-0.191034	710.067	0	0.00955222345268367	-0.190330895638409	0.00955222345268367
90	Rem_1	1	1	2	1	92	Rem_1	2	12.5	7.5	-13.7710678118655	-136.211126974996	-0.166453	1089.932	0	0.00832325074850566	-0.167885128588425	0.00832325074850566
91	Rem_1	1	1	2	Rem_1	2	1	43	15	2.5	-13.4218427093628	132.379895701785	0.171795	1089.932	0	0.00859033206939639	0.173520701334684	0.00859033206939639
92	Rem_1	1	1	2	1	43	1	54	18.3333333333333	5	-13.880226591666	-1667.75635251328	-0.009488	1089.932	0	0.000484825081859427	-0.0102960064299962	0.000484825081859427
93	Rem_1	1	1	2	1	54	Rem_1	2	15	5	-14.0435599249993	-143.793667684721	-0.162319	1089.932	0	0.00811656604744272	-0.163224694904688	0.00811656604744272
94	Rem_1	1	1	2	Rem_1	2	1	91	15	7.5	-14.9333333333333	161.164166376742	0.148718	1089.932	0	0.00743657238316148	0.150295300345881	0.00743657238316148
95	Rem_1	1	1	2	1	42	Rem_1	2	17.5	2.5	-14.923365855988	-164.542677625474	-0.148047	1089.932	0	0.00740302543035616	-0.150583763563377	0.00740302543035616
96	Rem_1	1	1	2	Rem_1	2	1	55	17.5	5	-15.4752746785575	173.962507871768	0.141656	1089.932	0	0.0070835059003293	0.143882354102095	0.0070835059003293
97	Rem_1	1	1	2	1	55	1	90	21.6666666666667	8.33333333333333	-16.0149198247422	-2215.18779096378	-0.00782	1089.932	0	0.000403585183077873	-0.00775334480728909	0.000403585183077873
98	Rem_1	1	1	2	1	90	Rem_1	2	17.5	7.5	-16.1632531580755	-188.788384464475	-0.133785	1089.932	0	0.00668999742619532	-0.136129009294806	0.00668999742619532
99	Rem_1	1	1	2	1	41	Rem_1	2	20	2.5	-16.487937550497	-197.260560475518	-0.133792	1090.636	0	0.00669034738709434	-0.136374732476246	0.00669034738709434
100	Rem_1	1	1	2	Rem_1	2	1	56	20	5	-16.9659255338946	205.289275990758	0.129252	1090.636	0	0.00646337363611296	0.131633989967196	0.00646337363611295
101	Rem_1	1	1	2	1	56	1	89	25	8.33333333333333	-17.3803398874989	-3478.78007308864	-0.005006	1090.636	0	0.000269536806392003	-0.00505670524108981	0.000269536806392003
102	Rem_1	1	1	2	1	89	Rem_1	2	20	7.5	-17.5553398874989	-218.16351008794	-0.124251	1090.636	0	0.00621335477037164	-0.126577284726106	0.00621335477037164
103	Rem_1	1	1	2	Rem_1	2	1	40	22.5	2.5	-17.9851130197758	230.509481428493	0.124162	1090.636	0	0.00620890534716064	0.126067880210322	0.00620890534716064
104	Rem_1	1	1	2	1	57	Rem_1	2	22.5	5	-18.4335164821342	-237.491364255641	-0.12089	1090.636	0	0.00604532714168555	-0.122626030956261	0.00604532714168555
105	Rem_1	1	1	2	Rem_1	2	1	88	22.5	7.5	-18.9929551764398	248.83506424938	0.117322	1090.636	0	0.00586695229314165	0.119012577702576	0.00586695229314165
106	Rem_1	1	1	2	1	39	Rem_1	2	25	2.5	-19.5120962471642	-264.183745218482	-0.116657	1090.636	0	0.00583370715090327	-0.117554359928124	0.00583370715090327
107	Rem_1	1	1	2	1	58	Rem_1	2	25	5	-19.9686854187255	-270.347240166097	-0.114624	1091.405	0	0.00573207235125308	-0.11566482126055	0.00573207235125308
108	Rem_1	1	1	2	Rem_1	2	1	87	25	7.5	-20.4800062421959	280.495170152437	0.112063	1091.405	0	0.00560404228414633	0.113036450760273	0.00560404228414633
109	Rem_1	1	1	2	1	38	Rem_1	2	27.5	2.5	-21.0423085635624	-298.27347459472	-0.110584	1091.405	0	0.00553010421601619	-0.11071091155906	0.00553010421601619
110	Rem_1	1	1	2	Rem_1	2	1	59	27.5	5	-21.4659074288215	303.80969098082	0.108963	1091.405	0	0.00544906766543599	0.109257010708969	0.00544906766543599
111	Rem_1	1	1	2	1	59	1	86	35	8.33333333333333	-21.6280549675086	-10354.1713083843	-0.002587	1091.405	0	0.000163497469399376	-0.00253988734910102	0.000163497469399376
112	Rem_1	1	1	2	1	86	Rem_1	2	27.5	7.5	-21.9363883008419	-312.993472803559	-0.106368	1091.405	0	0.00531934004929183	-0.106717123359868	0.00531934004929183
113	Rem_1	1	1	2	Rem_1	2	1	37	30	2.5	-22.5997927018681	332.749968332525	0.105139	1091.405	0	0.00525790103582219	0.104392490453176	0.00525790103582219
114	Rem_1	1	1	2	1	37	1	60	38.3333333333333	5	-22.496731711976	-22096.7365562933	-0.001317	1091.405	0	0.000119733965523572	-0.00126719579381612	0.000119733965523572
115	Rem_1	1	1	2	1	60	Rem_1	2	30	5	-22.896731711976	-337.837388368271	-0.103803	1091.405	0	0.00519111327390378	-0.10312529465936	0.00519111327390378
116	Rem_1	1	1	2	1	85	Rem_1	2	30	7.5	-23.3955108481843	-346.19263567596	-0.101822	149.298	0	0.00509208201131914	-0.100955575712197	0.00509208201131914
117	Rem_1	1	1	3	1	4	Rem_1	2	12.5	0	-8.36666666666667	-31.5991616703758	-0.738295	1063.597	0	0.0369148854469643	-0.761346010696913	0.0369148854469643
118	Rem_1	1	1	3	Rem_1	2	1	5	15	0	-9.88333333333333	63.5465479541762	0.345618	1063.597	0	0.0172811893343601	0.34625129374672	0.0172811893343601
119	Rem_1	1	1	3	1	5	1	6	18.3333333333333	0	-11.4	-188.791914340692	-0.107959	1063.597	0	0.00539887619810827	-0.107874533051723	0.00539887619810827
120	Rem_1	1	1	3	1	6	Rem_1	2	17.5	0	-11.45	-95.7885691434501	-0.237644	1063.597	0	0.0118826207900446	-0.238376760694997	0.0118826207900446
121	Rem_1	1	1	3	Rem_1	2	1	7	20	0	-12.9666666666667	128.391310506938	0.189867	1063.597	0	0.00949387666985937	0.191552091147562	0.00949387666985937
122	Rem_1	1	1	3	1	7	1	8	25	0	-14.3666666666667	-628.850544251328	-0.02458	1063.597	0	0.00123306163674003	-0.0242941280424072	0.00123306163674003
123	Rem_1	1	1	3	1	8	Rem_1	2	22.5	0	-14.4833333333333	-161.329714880766	-0.165248	1063.597	0	0.00826300512888622	-0.167257963105155	0.00826300512888622
124	Rem_1	1	1	3	Rem_1	2	1	9	25	0	-16	194.608467684959	0.149504	1063.597	0	0.00747586884850183	0.151331847913964	0.00747586884850183
125	Rem_1	1	1	3	1	9	1	10	31.6666666666667	0	-17.3166666666667	-1321.5614536889	-0.011654	1063.597	0	0.000591218479075206	-0.0124569906614701	0.000591218479075206
126	Rem_1	1	1	3	1	10	Rem_1	2	27.5	0	-17.5416666666667	-228.214533035547	-0.137787	1063.597	0	0.00689007571964924	-0.138874857252494	0.00689007571964924
127	Rem_1	1	1	3	1	11	Rem_1	2	30	0	-19.0833333333333	-262.170655024807	-0.129208	1064.29	0	0.0064611738995325	-0.129492085682329	0.0064611738995325
128	Rem_1	1	1	3	Rem_1	2	1	12	32.5	0	-20.65	296.464412466021	0.121862	1064.29	0	0.00609392054510067	0.121644163913167	0.00609392054510067
129	Rem_1	1	1	3	1	12	1	13	41.6666666666667	0	-21.8666666666667	-2832.66070618861	-0.006875	1064.29	0	0.000358000087290492	-0.00749428890467888	0.000358000087290492
130	Rem_1	1	1	3	1	13	Rem_1	2	35	0	-22.2166666666667	-331.119122780189	-0.114992	1064.29	0	0.00575046955995769	-0.114149875008489	0.00575046955995769
131	Rem_1	1	1	3	Rem_1	2	1	46	10	2.5	-8.41666666666667	31.5797830164433	0.808857	1064.29	0	0.0404429736310586	0.850297778310581	0.0404429736310586
132	Rem_1	1	1	3	1	46	1	51	10	5	-10.12	-62.8572400606249	-0.491807	1064.29	0	0.0245905533309541	-0.503081908192126	0.0245905533309541
133	Rem_1	1	1	3	1	51	Rem_1	2	10	5	-10.1633333333333	-63.4648142693648	-0.316949	1064.29	0	0.0158477655050326	-0.347215870118455	0.0158477655050326
134	Rem_1	1	1	3	Rem_1	2	1	94	10	7.5	-11.875	95.6782013959331	0.210284	1064.29	0	0.0105146755366012	0.221465756171791	0.0105146755366012
135	Rem_1	1	1	3	1	94	1	45	11.6666666666667	6.66666666666667	-12.0204627669473	84.1950425842473	0.349289	1064.29	0	0.0174647362935287	0.295275623785655	0.0174647362935287
136	Rem_1	1	1	3	1	45	Rem_1	2	12.5	2.5	-9.00702260395516	-44.7850389677878	-0.559524	1064.29	0	0.0279763787227725	-0.516741379957446	0.0279763787227725
137	Rem_1	1	1	3	1	52	Rem_1	2	12.5	5	-10.4417799624997	-71.0471348386339	-0.317667	636.369	0	0.0158836647919333	-0.318496722743278	0.0158836647919333
138	Rem_1	1	1	3	Rem_1	2	1	93	12.5	7.5	-12.0204627669473	100.933164261806	0.218885	636.369	0	0.0109447068513734	0.221686156830172	0.0109447068513734
139	Rem_1	1	1	3	1	93	1	44	15	6.66666666666667	-12.6092521257733	240.691156021778	0.108041	636.369	0	0.0054029754952711	0.0953389864405277	0.0054029754952711
140	Rem_1	1	1	3	1	44	Rem_1	2	15	2.5	-10.2767799624996	-71.1123844079477	-0.326936	636.369	0	0.0163471058674005	-0.3170251432707	0.0163471058674005
141	Rem_1	1	1	3	Rem_1	2	1	53	15	5	-11.3040452079103	90.1668082413459	0.256974	636.369	0	0.0128490891385343	0.25038144885844	0.0128490891385343
142	Rem_1	1	1	3	1	53	1	92	16.6666666666667	8.33333333333333	-12.53591879244	-412.798233773792	-0.054882	636.369	0	0.00274592148649593	-0.0483811189652976	0.00274592148649593
143	Rem_1	1	1	3	1	92	Rem_1	2	15	7.5	-12.6092521257733	-115.366006661073	-0.202055	636.369	0	0.0101032449026291	-0.202000329893143	0.0101032449026291
144	Rem_1	1	1	3	Rem_1	2	1	43	17.5	2.5	-11.7204627669473	101.038587406201	0.23439	636.369	0	0.0117199266315963	0.230496230488574	0.0117199266315963
145	Rem_1	1	1	3	1	43	1	54	20	5	-12.3692521257733	-811.338732198346	-0.024255	636.369	0	0.00121686587695604	-0.024530610248848	0.00121686587695604
146	Rem_1	1	1	3	1	54	Rem_1	2	17.5	5	-12.4992521257733	-115.411097703278	-0.210056	636.369	0	0.0105032760527371	-0.205965620239726	0.0105032760527371
147	Rem_1	1	1	3	1	91	Rem_1	2	17.5	7.5	-13.5710678118655	-136.211000944724	-0.18159	1066.171	0	0.00908005067441807	-0.180308922350347	0.00908005067441807
148	Rem_1	1	1	3	Rem_1	2	1	42	20	2.5	-13.1968427093628	132.394434721452	0.188456	1066.171	0	0.00942333061289903	0.187522532302098	0.00942333061289903
149	Rem_1	1	1	3	1	42	1	55	23.3333333333333	5	-13.670226591666	-1670.73140370947	-0.012724	1066.171	0	0.00064401121108254	-0.0127889161084453	0.00064401121108254
150	Rem_1	1	1	3	1	55	Rem_1	2	20	5	-13.8535599249993	-143.788743444816	-0.175727	1066.171	0	0.00878691904608777	-0.174733616193653	0.00878691904608777
151	Rem_1	1	1	3	Rem_1	2	1	90	20	7.5	-14.6783333333333	161.188803587425	0.160917	1066.171	0	0.00804647141438407	0.160849661797095	0.00804647141438407
152	Rem_1	1	1	3	1	41	Rem_1	2	22.5	2.5	-14.748365855988	-164.527845178226	-0.163736	1066.171	0	0.00818741071645975	-0.164240098668581	0.00818741071645975
153	Rem_1	1	1	3	Rem_1	2	1	56	22.5	5	-15.3002746785575	173.950226750887	0.155664	1066.171	0	0.00778384238278243	0.156172831512535	0.00778384238278243
154	Rem_1	1	1	3	1	56	1	89	26.6666666666667	8.33333333333333	-15.8515864914088	-2215.27890034035	-0.00868	1066.171	0	0.000445371754829603	-0.00837248494846149	0.000445371754829603
155	Rem_1	1	1	3	1	89	Rem_1	2	22.5	7.5	-15.9932531580755	-188.773259307167	-0.146969	1066.171	0	0.00734913038409988	-0.147800346564073	0.00734913038409988
156	Rem_1	1	1	3	1	40	Rem_1	2	25	2.5	-16.237937550497	-197.289791663376	-0.148073	1067.243	0	0.00740432531176879	-0.148906843475587	0.00740432531176879
157	Rem_1	1	1	3	Rem_1	2	1	57	25	5	-16.7409255338946	205.301278214342	0.142825	1067.243	0	0.00714195012321565	0.143413885803447	0.00714195012321565
158	Rem_1	1	1	3	1	57	1	88	30	8.33333333333333	-17.1803398874989	-3485.4834038077	-0.005709	1067.243	0	0.000302459422898345	-0.00564653021729117	0.000302459422898345
159	Rem_1	1	1	3	1	88	Rem_1	2	25	7.5	-17.3803398874989	-218.150752183358	-0.137118	1067.243	0	0.00685662926006649	-0.137767355586156	0.00685662926006649
160	Rem_1	1	1	3	Rem_1	2	1	39	27.5	2.5	-17.7601130197758	230.524366826786	0.137017	1067.243	0	0.00685157979757224	0.137208604221342	0.00685157979757224
161	Rem_1	1	1	3	1	39	1	58	33.3333333333333	5	-17.9335164821342	-7872.84160524224	-0.003116	1067.243	0	0.000185131412785621	-0.00302232223433352	0.000185131412785621
162	Rem_1	1	1	3	1	58	Rem_1	2	27.5	5	-18.2585164821342	-237.477949365046	-0.133889	1067.243	0	0.00669519684568721	-0.134186281987008	0.00669519684568721
163	Rem_1	1	1	3	Rem_1	2	1	87	27.5	7.5	-18.8329551764398	248.814979212011	0.129885	1067.243	0	0.00649501986621288	0.130178543069763	0.00649501986621288
164	Rem_1	1	1	3	1	38	Rem_1	2	30	2.5	-19.2870962471643	-264.19870439713	-0.128462	1067.243	0	0.0064238783931516	-0.128346196830374	0.0064238783931516
165	Rem_1	1	1	3	1	59	Rem_1	2	30	5	-19.7436854187255	-270.359359920124	-0.126041	1066.336	0	0.00630284334269066	-0.12606320079985	0.00630284334269066
166	Rem_1	1	1	3	Rem_1	2	1	86	30	7.5	-20.2650062421959	280.501568612024	0.122287	1066.336	0	0.00611516769373498	0.12235683232419	0.00611516769373498
167	Rem_1	1	1	3	1	37	Rem_1	2	32.5	2.5	-20.8423085635624	-298.272238702657	-0.121288	1066.336	0	0.00606522442783447	-0.120410280500889	0.00606522442783447
168	Rem_1	1	1	3	Rem_1	2	1	60	32.5	5	-21.1659074288215	303.865275249339	0.119286	1066.336	0	0.00596513826243785	0.118473954511989	0.00596513826243785
169	Rem_1	1	1	3	1	60	1	85	40	8.33333333333333	-21.3413883008419	-10403.3779020907	-0.003068	1066.336	0	0.000183116247231096	-0.003107779327506	0.000183116247231096
170	Rem_1	1	1	3	1	85	Rem_1	2	32.5	7.5	-21.7063883008419	-313.007707059065	-0.116202	1066.336	0	0.00581096050666325	-0.115366175184483	0.00581096050666325
171	Rem_1	1	1	3	Rem_1	2	1	36	35	2.5	-22.3747927018681	332.7643973179	0.114536	1066.336	0	0.00572767302139359	0.113138423165424	0.00572767302139359
172	Rem_1	1	1	3	1	36	1	61	43.3333333333333	5	-22.246731711976	-22036.3021279036	-0.0015	1066.336	0	0.000125	-0.00150539553943946	0.000125
173	Rem_1	1	1	3	1	61	Rem_1	2	35	5	-22.646731711976	-337.866429322862	-0.112992	1066.336	0	0.0056504849490995	-0.111633027625984	0.0056504849490995
174	Rem_1	1	1	3	1	84	Rem_1	2	35	7.5	-23.1955108481842	-346.190863257635	-0.111049	135.718	0	0.00555335043037084	-0.109650498101315	0.00555335043037084
175	Rem_1	1	1	4	1	5	Rem_1	2	17.5	0	-8.11666666666667	-31.6308464330524	-0.712842	1033.375	0	0.035642240283265	-0.717327829441527	0.035642240283265
176	Rem_1	1	1	4	Rem_1	2	1	6	20	0	-9.68333333333333	63.5465151300268	0.348968	1033.375	0	0.017448686556873	0.353872275538982	0.017448686556873
177	Rem_1	1	1	4	1	6	1	7	23.3333333333333	0	-11.1666666666667	-188.66645299348	-0.102866	1033.375	0	0.00514427204665539	-0.105848114419074	0.00514427204665539
178	Rem_1	1	1	4	1	7	Rem_1	2	22.5	0	-11.2	-95.8208245176935	-0.246093	1033.375	0	0.0123050563437353	-0.248024161119908	0.0123050563437353
179	Rem_1	1	1	4	Rem_1	2	1	8	25	0	-12.7166666666667	128.425439191283	0.202155	1033.375	0	0.0101082446578276	0.204071241233664	0.0101082446578276
180	Rem_1	1	1	4	1	8	1	9	30	0	-14.1	-629.13237744705	-0.025222	1033.375	0	0.00126505857967131	-0.0249712658417917	0.00126505857967131
181	Rem_1	1	1	4	1	9	Rem_1	2	27.5	0	-14.2333333333333	-161.365053507251	-0.176906	1033.375	0	0.00884586525389122	-0.179099975391872	0.00884586525389122
182	Rem_1	1	1	4	Rem_1	2	1	10	30	0	-15.775	194.626042292222	0.159848	1033.375	0	0.00799302556983274	0.161531872504048	0.00799302556983274
183	Rem_1	1	1	4	1	10	1	11	36.6666666666667	0	-17.0833333333333	-1321.7911643365	-0.011724	1033.375	0	0.000594668344541729	-0.012332701235701	0.000594668344541729
184	Rem_1	1	1	4	1	11	Rem_1	2	32.5	0	-17.3166666666667	-228.231851767266	-0.148077	1033.375	0	0.00740452529352828	-0.149199171268347	0.00740452529352828
185	Rem_1	1	1	4	1	12	Rem_1	2	35	0	-18.8833333333333	-262.169610541559	-0.138534	1036.573	0	0.00692742180684849	-0.139279892608692	0.00692742180684849
186	Rem_1	1	1	4	Rem_1	2	1	13	37.5	0	-20.45	296.462973703468	0.129894	1036.573	0	0.00649546981287728	0.130062271443546	0.00649546981287728
187	Rem_1	1	1	4	1	13	1	14	46.6666666666667	0	-21.64	-2830.60351891209	-0.00682	1036.573	0	0.000355360380459049	-0.00792705746603747	0.000355360380459049
188	Rem_1	1	1	4	1	14	Rem_1	2	40	0	-21.9766666666667	-331.145460017528	-0.123076	1036.573	0	0.00615461245246198	-0.122135213977509	0.00615461245246198
189	Rem_1	1	1	4	Rem_1	2	1	45	15	2.5	-8.21666666666667	31.579777292299	0.698071	1036.573	0	0.0349036932516102	0.766226325941255	0.0349036932516102
190	Rem_1	1	1	4	1	45	1	52	15	5	-9.91	-62.8580888050621	-0.370661	1036.573	0	0.0185333197863335	-0.419220590529844	0.0185333197863335
191	Rem_1	1	1	4	1	52	Rem_1	2	15	5	-9.94833333333333	-63.4639259434902	-0.327301	1036.573	0	0.0163653555263092	-0.347005735411411	0.0163653555263092
192	Rem_1	1	1	4	Rem_1	2	1	93	15	7.5	-11.65	95.6754518351124	0.222596	1036.573	0	0.0111302492353047	0.229564720694907	0.0111302492353047
193	Rem_1	1	1	4	1	93	1	44	16.6666666666667	6.66666666666667	-11.8037961002806	84.1971228955867	0.29801	1036.573	0	0.0149008355554311	0.274795014946142	0.0149008355554311
194	Rem_1	1	1	4	1	44	Rem_1	2	17.5	2.5	-8.80702260395516	-44.7850251118737	-0.520559	1036.573	0	0.0260281421004746	-0.504359735641049	0.0260281421004746
195	Rem_1	1	1	4	1	53	Rem_1	2	17.5	5	-10.2167799624997	-71.0527027939377	-0.316722	586.113	0	0.0158364157311558	-0.317399133424149	0.0158364157311558
196	Rem_1	1	1	4	Rem_1	2	1	92	17.5	7.5	-11.7704627669473	100.939247201736	0.225434	586.113	0	0.0112721435800827	0.229401251172389	0.0112721435800827
197	Rem_1	1	1	4	1	92	1	43	20	6.66666666666667	-12.37591879244	240.656104096907	0.104674	586.113	0	0.00523465525990012	0.0933951528826436	0.00523465525990012
198	Rem_1	1	1	4	1	43	Rem_1	2	20	2.5	-10.0767799624997	-71.1123435658442	-0.330123	586.113	0	0.016506452914618	-0.322796404055033	0.016506452914618
199	Rem_1	1	1	4	Rem_1	2	1	54	20	5	-11.1040452079103	90.1667430037452	0.265908	586.113	0	0.0132957760646004	0.260054799816397	0.0132957760646004
200	Rem_1	1	1	4	1	54	1	91	21.6666666666667	8.33333333333333	-12.33591879244	-412.798225100267	-0.053084	586.113	0	0.00265608313875903	-0.0486136772863957	0.00265608313875903
201	Rem_1	1	1	4	1	91	Rem_1	2	20	7.5	-12.4092521257733	-115.365900541233	-0.212777	586.113	0	0.010639319965228	-0.211441122530002	0.010639319965228
202	Rem_1	1	1	4	Rem_1	2	1	42	22.5	2.5	-11.4954627669473	101.053348627667	0.241844	586.113	0	0.0120926134826182	0.238831424633491	0.0120926134826182
203	Rem_1	1	1	4	1	42	1	55	25	5	-12.1592521257733	-812.515937583872	-0.026052	586.113	0	0.00130643283792164	-0.0262186764163879	0.00130643283792164
204	Rem_1	1	1	4	1	55	Rem_1	2	22.5	5	-12.3092521257733	-115.406568919751	-0.215718	586.113	0	0.0107863635582155	-0.212612748217103	0.0107863635582155
205	Rem_1	1	1	4	1	90	Rem_1	2	22.5	7.5	-13.3160678118655	-136.233091268071	-0.189122	1041.129	0	0.00945662874443107	-0.187873991511084	0.00945662874443107
206	Rem_1	1	1	4	Rem_1	2	1	41	25	2.5	-13.0218427093628	132.379571947885	0.199522	1041.129	0	0.00997660118527347	0.198848847480737	0.00997660118527347
207	Rem_1	1	1	4	1	41	1	56	28.3333333333333	5	-13.5035599249993	-1669.93052020456	-0.014123	1041.129	0	0.000713195500897194	-0.0142127104697254	0.000713195500897194
208	Rem_1	1	1	4	1	56	Rem_1	2	25	5	-13.6785599249993	-143.777146180449	-0.185397	1041.129	0	0.00927038936736209	-0.184636137011012	0.00927038936736209
209	Rem_1	1	1	4	Rem_1	2	1	89	25	7.5	-14.5083333333333	161.174590285628	0.170883	1041.129	0	0.00854473517567982	0.170814933718694	0.00854473517567982
210	Rem_1	1	1	4	1	40	Rem_1	2	27.5	2.5	-14.498365855988	-164.557343523837	-0.174804	1041.129	0	0.00874077205056853	-0.175228561903686	0.00874077205056853
211	Rem_1	1	1	4	Rem_1	2	1	57	27.5	5	-15.0752746785575	173.961883085818	0.166365	1041.129	0	0.00831885106625308	0.166425595962791	0.00831885106625308
212	Rem_1	1	1	4	1	57	1	88	31.6666666666667	8.33333333333333	-15.6515864914088	-2218.84326979845	-0.008825	1041.129	0	0.000452439567787788	-0.00870987337944301	0.000452439567787788
213	Rem_1	1	1	4	1	88	Rem_1	2	27.5	7.5	-15.8182531580755	-188.761145753769	-0.157508	1041.129	0	0.0078760348627974	-0.157715722583348	0.0078760348627974
214	Rem_1	1	1	4	1	39	Rem_1	2	30	2.5	-16.012937550497	-197.304934967707	-0.158549	1043.776	0	0.00792808069475204	-0.158855701739512	0.00792808069475204
215	Rem_1	1	1	4	Rem_1	2	1	58	30	5	-16.5659255338946	205.288308673675	0.153921	1043.776	0	0.00769669965650863	0.154156501984945	0.00769669965650863
216	Rem_1	1	1	4	1	58	1	87	35	8.33333333333333	-17.0236732208323	-3486.64462777034	-0.005883	1043.776	0	0.000310683476387142	-0.00595691191751785	0.000310683476387142
217	Rem_1	1	1	4	1	87	Rem_1	2	30	7.5	-17.2203398874989	-218.131561761685	-0.148038	1043.776	0	0.00740257547141534	-0.148199590067427	0.00740257547141534
218	Rem_1	1	1	4	Rem_1	2	1	38	32.5	2.5	-17.5351130197758	230.539603296922	0.14707	1043.776	0	0.0073541799168908	0.147336480377979	0.0073541799168908
219	Rem_1	1	1	4	1	38	1	59	38.3333333333333	5	-17.7001831488009	-7877.43711326755	-0.003546	1043.776	0	0.000203556601465047	-0.00343370535497806	0.000203556601465047
220	Rem_1	1	1	4	1	59	Rem_1	2	32.5	5	-18.0335164821342	-237.489939510923	-0.143507	1043.776	0	0.00717604679628694	-0.143902775023001	0.00717604679628694
221	Rem_1	1	1	4	Rem_1	2	1	86	32.5	7.5	-18.6179551764398	248.821266205777	0.138197	1043.776	0	0.00691057356682497	0.138632287776299	0.00691057356682497
222	Rem_1	1	1	4	1	37	Rem_1	2	35	2.5	-19.0870962471642	-264.197652349879	-0.1377	1043.776	0	0.00688572617811658	-0.137410924910699	0.00688572617811658
223	Rem_1	1	1	4	1	60	Rem_1	2	35	5	-19.4436854187255	-270.414567534037	-0.134749	1045.56	0	0.00673819207966796	-0.134578872728087	0.00673819207966796
224	Rem_1	1	1	4	Rem_1	2	1	85	35	7.5	-20.0350062421959	280.515599060604	0.130524	1045.56	0	0.00652696609765977	0.130253810255447	0.00652696609765977
225	Rem_1	1	1	4	1	36	Rem_1	2	37.5	2.5	-20.6173085635624	-298.286951180367	-0.129151	1045.56	0	0.00645832424104736	-0.128529460613675	0.00645832424104736
226	Rem_1	1	1	4	Rem_1	2	1	61	37.5	5	-20.9159074288215	303.894455953648	0.12702	1045.56	0	0.00635178722880419	0.126373155797171	0.00635178722880419
227	Rem_1	1	1	4	1	61	1	84	45	8.33333333333333	-21.1080549675086	-10439.4319318064	-0.002889	1045.56	0	0.000175686659994434	-0.00286995429905282	0.000175686659994434
228	Rem_1	1	1	4	1	84	Rem_1	2	37.5	7.5	-21.5063883008419	-313.006142490192	-0.124107	1045.56	0	0.00620615570401678	-0.123503201498118	0.00620615570401678
229	Rem_1	1	1	4	Rem_1	2	1	35	40	2.5	-22.0997927018681	332.812830014219	0.122356	1045.56	0	0.00611861723267603	0.121160285217763	0.00611861723267603
230	Rem_1	1	1	4	1	35	1	62	48.3333333333333	5	-21.9867317119759	-22218.166791553	-0.001578	1045.56	0	0.000127378216348008	-0.00151210880811331	0.000127378216348008
231	Rem_1	1	1	4	1	62	Rem_1	2	40	5	-22.4317317119759	-337.873948971524	-0.120753	1045.56	0	0.00603847807998837	-0.119648176409649	0.00603847807998837
232	Rem_1	1	1	4	1	83	Rem_1	2	40	7.5	-22.9905108481843	-346.191509141559	-0.118925	125.82	0	0.00594709080664656	-0.117793132669748	0.00594709080664656
233	Rem_1	1	1	5	1	6	Rem_1	2	22.5	0	-7.86666666666667	-31.599145498001	-0.711949	1030.008	0	0.0355975904592221	-0.702914667910635	0.0355975904592221
234	Rem_1	1	1	5	Rem_1	2	1	7	25	0	-9.38333333333333	63.5464730098288	0.349945	1030.008	0	0.0174975357568573	0.351231594472528	0.0174975357568573
235	Rem_1	1	1	5	1	7	1	8	28.3333333333333	0	-10.8666666666667	-188.666495032754	-0.094978	1030.008	0	0.00474995275871245	-0.0955886553236282	0.00474995275871245
236	Rem_1	1	1	5	1	8	Rem_1	2	27.5	0	-10.9	-95.8207179044549	-0.254975	1030.008	0	0.0127491421892808	-0.2556429391489	0.0127491421892808
237	Rem_1	1	1	5	Rem_1	2	1	9	30	0	-12.4166666666667	128.425228214011	0.210549	1030.008	0	0.010527924938111	0.211992375120706	0.010527924938111
238	Rem_1	1	1	5	1	9	1	10	35	0	-13.8166666666667	-629.408893777075	-0.026156	1030.008	0	0.0013116176424553	-0.0261511569764006	0.0013116176424553
239	Rem_1	1	1	5	1	10	Rem_1	2	32.5	0	-13.9583333333333	-161.346539577095	-0.184382	1030.008	0	0.00921964233633822	-0.185841218144305	0.00921964233633822
240	Rem_1	1	1	5	Rem_1	2	1	11	35	0	-15.5	194.607407543952	0.168198	1030.008	0	0.00841049451637655	0.169372897907825	0.00841049451637655
241	Rem_1	1	1	5	1	12	Rem_1	2	37.5	0	-17.0666666666667	-228.195383854149	-0.155761	1030.008	0	0.00778869198277221	-0.156904402528228	0.00778869198277221
242	Rem_1	1	1	5	1	13	Rem_1	2	40	0	-18.6333333333333	-262.133509412008	-0.145014	1033.342	0	0.00725138955580239	-0.145708576287009	0.00725138955580239
243	Rem_1	1	1	5	Rem_1	2	1	14	42.5	0	-20.16	296.454329080013	0.136779	1033.342	0	0.00683968106730862	0.136320930032115	0.00683968106730862
244	Rem_1	1	1	5	1	14	1	15	51.6666666666667	0	-21.2533333333333	-2822.26362779492	-0.00922	1033.342	0	0.0004717213160331	-0.00960197700321253	0.0004717213160331
245	Rem_1	1	1	5	1	15	Rem_1	2	45	0	-21.5366666666667	-331.249184445774	-0.127558	1033.342	0	0.00637868390892667	-0.126718953028902	0.00637868390892667
246	Rem_1	1	1	5	Rem_1	2	1	44	20	2.5	-7.96666666666667	31.573423541737	0.681578	1033.342	0	0.0340790467180348	0.751305030050422	0.0340790467180348
247	Rem_1	1	1	5	1	44	1	53	20	5	-9.66	-62.8312246553127	-0.348902	1033.342	0	0.0174453866110786	-0.396678468403939	0.0174453866110786
248	Rem_1	1	1	5	1	53	Rem_1	2	20	5	-9.67333333333333	-63.4656564766043	-0.33258	1033.342	0	0.0166293006768174	-0.354626561646482	0.0166293006768174
249	Rem_1	1	1	5	Rem_1	2	1	92	20	7.5	-11.35	95.6753790801171	0.229588	1033.342	0	0.0114798355545713	0.240348243365781	0.0114798355545713
250	Rem_1	1	1	5	1	92	1	43	21.6666666666667	6.66666666666667	-11.537129433614	84.1175633582033	0.300896	1033.342	0	0.0150451323370717	0.256604119008321	0.0150451323370717
251	Rem_1	1	1	5	1	43	Rem_1	2	22.5	2.5	-8.55702260395516	-44.7624898533089	-0.530397	1033.342	0	0.0265200385373495	-0.496952362374101	0.0265200385373495
252	Rem_1	1	1	5	1	54	Rem_1	2	22.5	5	-9.96677996249965	-71.0428876734707	-0.3235	561.833	0	0.0161753091160571	-0.323270637788498	0.0161753091160571
253	Rem_1	1	1	5	Rem_1	2	1	91	22.5	7.5	-11.5204627669473	100.933002062382	0.236449	561.833	0	0.011822872916618	0.239066272537779	0.011822872916618
254	Rem_1	1	1	5	1	91	1	42	25	6.66666666666667	-12.12591879244	240.534845979622	0.095104	561.833	0	0.00475625136425736	0.0833153837039234	0.00475625136425736
255	Rem_1	1	1	5	1	42	Rem_1	2	25	2.5	-9.80177996249965	-71.0986531954523	-0.331557	561.833	0	0.0165781516045215	-0.322381656241702	0.0165781516045215
256	Rem_1	1	1	5	Rem_1	2	1	55	25	5	-10.8640452079103	90.1469201109735	0.266829	561.833	0	0.013341824766594	0.261037804191851	0.013341824766594
257	Rem_1	1	1	5	1	55	1	90	26.6666666666667	8.33333333333333	-12.0725854591066	-412.366118830207	-0.048462	561.833	0	0.00242516259454908	-0.0443683591046004	0.00242516259454908
258	Rem_1	1	1	5	1	90	Rem_1	2	25	7.5	-12.1042521257733	-115.367227398049	-0.218333	561.833	0	0.0109171080063586	-0.216669445087251	0.0109171080063586
259	Rem_1	1	1	5	Rem_1	2	1	41	27.5	2.5	-11.2704627669473	101.011732498234	0.249737	561.833	0	0.0124872504148231	0.245930731280838	0.0124872504148231
260	Rem_1	1	1	5	1	41	1	56	30	5	-11.9592521257733	-811.244381145601	-0.027625	561.833	0	0.00138486517845601	-0.0270930933194647	0.00138486517845601
261	Rem_1	1	1	5	1	56	Rem_1	2	27.5	5	-12.0842521257733	-115.377968859977	-0.22203	561.833	0	0.0111019503804512	-0.218837637961373	0.0111019503804512
262	Rem_1	1	1	5	1	89	Rem_1	2	27.5	7.5	-13.0960678118655	-136.201737407814	-0.196815	1033.599	0	0.00984125807823878	-0.195627644756865	0.00984125807823878
263	Rem_1	1	1	5	Rem_1	2	1	40	30	2.5	-12.7218427093628	132.379349351795	0.207274	1033.599	0	0.0103641824419488	0.20624714199304	0.0103641824419488
264	Rem_1	1	1	5	1	40	1	57	33.3333333333333	5	-13.220226591666	-1671.36830937996	-0.013946	1033.599	0	0.000704434021041006	-0.014334182162652	0.000704434021041006
265	Rem_1	1	1	5	1	57	Rem_1	2	30	5	-13.4035599249993	-143.766235541338	-0.193338	1033.599	0	0.00966741721505801	-0.191912959830388	0.00966741721505801
266	Rem_1	1	1	5	Rem_1	2	1	88	30	7.5	-14.2833333333333	161.143554466151	0.179449	1033.599	0	0.00897300724409047	0.178545498460266	0.00897300724409047
267	Rem_1	1	1	5	1	39	Rem_1	2	32.5	2.5	-14.223365855988	-164.541738755054	-0.182606	1033.599	0	0.00913084761070953	-0.182091136666165	0.00913084761070953
268	Rem_1	1	1	5	Rem_1	2	1	58	32.5	5	-14.8502746785575	173.927299298251	0.175682	1033.599	0	0.00878466919183642	0.175101350311505	0.00878466919183642
269	Rem_1	1	1	5	1	58	1	87	36.6666666666667	8.33333333333333	-15.4615864914088	-2218.45504694369	-0.008582	1033.599	0	0.000440598241031441	-0.00856524456103613	0.000440598241031441
270	Rem_1	1	1	5	1	87	Rem_1	2	32.5	7.5	-15.6082531580755	-188.723237125958	-0.167033	1033.599	0	0.00835224866263571	-0.166536105750469	0.00835224866263571
271	Rem_1	1	1	5	1	38	Rem_1	2	35	2.5	-15.737937550497	-197.288710431501	-0.166739	1034.057	0	0.00833754971814262	-0.166817710869821	0.00833754971814262
272	Rem_1	1	1	5	Rem_1	2	1	59	35	5	-16.2909255338946	205.275771820399	0.161884	1034.057	0	0.00809481770270338	0.162013089596498	0.00809481770270338
273	Rem_1	1	1	5	1	59	1	86	40	8.33333333333333	-16.7636732208323	-3487.09661381762	-0.007251	1034.057	0	0.000376088423778239	-0.00718295618065876	0.000376088423778239
274	Rem_1	1	1	5	1	86	Rem_1	2	35	7.5	-16.9553398874989	-218.115638627636	-0.154633	1034.057	0	0.00773229666544811	-0.15483013341584	0.00773229666544811
275	Rem_1	1	1	5	Rem_1	2	1	37	37.5	2.5	-17.2851130197758	230.507267312537	0.154607	1034.057	0	0.00773099677418766	0.154390178121429	0.00773099677418766
276	Rem_1	1	1	5	1	37	1	60	43.3333333333333	5	-17.4001831488009	-7811.60759033271	-0.00389	1034.057	0	0.000218701280288891	-0.00383205432018349	0.000218701280288891
277	Rem_1	1	1	5	1	60	Rem_1	2	37.5	5	-17.6835164821342	-237.515959721283	-0.150711	1034.057	0	0.00753621349236472	-0.150558123801246	0.00753621349236472
278	Rem_1	1	1	5	Rem_1	2	1	85	37.5	7.5	-18.3379551764398	248.810801387418	0.144996	1034.057	0	0.00725048964139664	0.144833403135474	0.00725048964139664
279	Rem_1	1	1	5	1	36	Rem_1	2	40	2.5	-18.8120962471642	-264.180593214225	-0.143943	1034.057	0	0.00719784468591119	-0.143653742745379	0.00719784468591119
280	Rem_1	1	1	5	1	61	Rem_1	2	40	5	-19.1436854187255	-270.413307564308	-0.141084	1032.326	0	0.00705490876198977	-0.14079282188929	0.00705490876198977
281	Rem_1	1	1	5	Rem_1	2	1	84	40	7.5	-19.7850062421959	280.489245458328	0.137218	1032.326	0	0.00686162872866202	0.136935549060228	0.00686162872866202
282	Rem_1	1	1	5	1	35	Rem_1	2	42.5	2.5	-20.2923085635624	-298.301838686139	-0.135801	1032.326	0	0.00679078633167765	-0.134962340158493	0.00679078633167765
283	Rem_1	1	1	5	Rem_1	2	1	62	42.5	5	-20.6509074288215	303.871134689842	0.133637	1032.326	0	0.00668259825386055	0.132921646345128	0.00668259825386055
284	Rem_1	1	1	5	1	62	1	83	50	8.33333333333333	-20.8613883008419	-10439.6609464594	-0.002609	1032.326	0	0.000164369104457012	-0.00249780321277571	0.000164369104457012
285	Rem_1	1	1	5	1	83	Rem_1	2	42.5	7.5	-21.2513883008419	-312.981195988713	-0.131018	1032.326	0	0.00655166320944537	-0.130423843132352	0.00655166320944537
286	Rem_1	1	1	5	Rem_1	2	1	34	45	2.5	-21.6997927018681	332.88262701562	0.127127	1032.326	0	0.00635713656629304	0.126064875689565	0.00635713656629304
287	Rem_1	1	1	5	1	34	1	63	53.3333333333333	5	-21.5633983786426	-22296.5875332626	-0.001275	1032.326	0	0.000118592000151781	-0.00129798154783428	0.000118592000151781
288	Rem_1	1	1	5	1	63	Rem_1	2	45	5	-22.046731711976	-337.927806954151	-0.125823	1032.326	0	0.00629194471705688	-0.12476689414173	0.00629194471705688
289	Rem_1	1	1	5	1	82	Rem_1	2	45	7.5	-22.7105108481842	-346.178482875801	-0.124599	120.55	0	0.00623075252297024	-0.123159518960428	0.00623075252297024
290	Rem_1	1	1	6	1	7	Rem_1	2	27.5	0	-7.61666666666667	-31.6308255023105	-0.748567	1002.938	0	0.0374284835883382	-0.716604556884054	0.0374284835883382
291	Rem_1	1	1	6	Rem_1	2	1	8	30	0	-9.13333333333333	63.5816276434508	0.373485	1002.938	0	0.0186745177464506	0.372386633677257	0.0186745177464506
292	Rem_1	1	1	6	1	8	1	9	33.3333333333333	0	-10.6	-188.834858699375	-0.105439	1002.938	0	0.00527289833037771	-0.104437921968569	0.00527289833037771
293	Rem_1	1	1	6	1	9	Rem_1	2	32.5	0	-10.65	-95.8572291565603	-0.268037	1002.938	0	0.0134022230776278	-0.267948711708689	0.0134022230776278
294	Rem_1	1	1	6	Rem_1	2	1	10	35	0	-12.1916666666667	128.443349558024	0.219787	1002.938	0	0.0109898049765453	0.220069302943783	0.0109898049765453
295	Rem_1	1	1	6	1	11	Rem_1	2	37.5	0	-13.7333333333333	-161.364263143599	-0.194987	1002.938	0	0.00974986284121474	-0.195291032755894	0.00974986284121474
296	Rem_1	1	1	6	Rem_1	2	1	12	40	0	-15.3	194.606742617649	0.177978	1002.938	0	0.00889946184946034	0.178563460131654	0.00889946184946034
297	Rem_1	1	1	6	1	13	Rem_1	2	42.5	0	-16.8666666666667	-228.194408479501	-0.163956	1002.938	0	0.00819840989704711	-0.164413257530431	0.00819840989704711
298	Rem_1	1	1	6	1	14	Rem_1	2	45	0	-18.3933333333333	-262.159924228692	-0.15368	1004.034	0	0.00768465067520964	-0.152990453026966	0.00768465067520964
299	Rem_1	1	1	6	Rem_1	2	1	15	47.5	0	-19.77	296.595969513104	0.142488	1004.034	0	0.00712510177892218	0.141616087334162	0.00712510177892218
300	Rem_1	1	1	6	1	15	1	16	56.6666666666667	0	-20.58	-2800.04603158594	-0.011047	1004.034	0	0.000561329246075777	-0.0113962416807094	0.000561329246075777
301	Rem_1	1	1	6	1	16	Rem_1	2	50	0	-20.8166666666667	-331.735144232083	-0.131436	1004.034	0	0.00657256078252609	-0.130219845653453	0.00657256078252609
302	Rem_1	1	1	6	Rem_1	2	1	43	25	2.5	-7.76666666666667	31.5734131368542	0.724816	1004.034	0	0.0362409379657867	0.763323864039858	0.0362409379657867
303	Rem_1	1	1	6	1	43	1	54	25	5	-9.46	-62.8312244494661	-0.38242	1004.034	0	0.0191212614908117	-0.402958195571212	0.0191212614908117
304	Rem_1	1	1	6	1	54	Rem_1	2	25	5	-9.47333333333333	-63.4656146458016	-0.342295	1004.034	0	0.0171150421431704	-0.360365668468646	0.0171150421431704
305	Rem_1	1	1	6	Rem_1	2	1	91	25	7.5	-11.15	95.6752844814331	0.24279	1004.034	0	0.0121399118715912	0.250697000070529	0.0121399118715912
306	Rem_1	1	1	6	1	91	1	42	26.6666666666667	6.66666666666667	-11.3204627669473	84.1533483060985	0.301259	1004.034	0	0.0150632819366332	0.263848471993686	0.0150632819366332
307	Rem_1	1	1	6	1	42	Rem_1	2	27.5	2.5	-8.33202260395516	-44.7726005277695	-0.543989	1004.034	0	0.0271996338266253	-0.514545472064216	0.0271996338266253
308	Rem_1	1	1	6	1	55	Rem_1	2	27.5	5	-9.77677996249965	-71.0415651044628	-0.329648	533.896	0	0.016482703351089	-0.328486496155537	0.016482703351089
309	Rem_1	1	1	6	Rem_1	2	1	90	27.5	7.5	-11.2654627669473	100.939878359597	0.245361	533.896	0	0.0122684575559644	0.246610757897908	0.0122684575559644
310	Rem_1	1	1	6	1	90	1	41	30	6.66666666666667	-11.90591879244	240.35548108984	0.10696	533.896	0	0.00534893484723828	0.0935770380709348	0.00534893484723828
311	Rem_1	1	1	6	1	41	Rem_1	2	30	2.5	-9.62677996249965	-71.0863841319391	-0.352355	533.896	0	0.0176180338023997	-0.340187795968842	0.0176180338023997
312	Rem_1	1	1	6	Rem_1	2	1	56	30	5	-10.6890452079103	90.1405333459849	0.277616	533.896	0	0.0138811602051125	0.27067897400256	0.0138811602051125
313	Rem_1	1	1	6	1	56	1	89	31.6666666666667	8.33333333333333	-11.9092521257733	-412.339863509305	-0.049128	533.896	0	0.002458434656443	-0.0443030645971461	0.002458434656443
314	Rem_1	1	1	6	1	89	Rem_1	2	30	7.5	-11.9342521257733	-115.358822123246	-0.228471	533.896	0	0.0114239876839263	-0.226375909405414	0.0114239876839263
315	Rem_1	1	1	6	Rem_1	2	1	40	32.5	2.5	-11.0204627669473	101.038232976717	0.261334	533.896	0	0.0130670826464823	0.25702023133863	0.0130670826464823
316	Rem_1	1	1	6	1	40	1	57	35	5	-11.7092521257733	-812.540247978301	-0.028999	533.896	0	0.00145339430386251	-0.0291239964775052	0.00145339430386251
317	Rem_1	1	1	6	1	57	Rem_1	2	32.5	5	-11.8592521257733	-115.386364546007	-0.232255	533.896	0	0.011613180553255	-0.227896234861125	0.011613180553255
318	Rem_1	1	1	6	1	88	Rem_1	2	32.5	7.5	-12.9210678118655	-136.19337089016	-0.207363	1005.081	0	0.0103686322348948	-0.204642970278388	0.0103686322348948
319	Rem_1	1	1	6	Rem_1	2	1	39	35	2.5	-12.4968427093628	132.393764805391	0.216978	1005.081	0	0.010849360866429	0.214335810016102	0.010849360866429
320	Rem_1	1	1	6	1	39	1	58	38.3333333333333	5	-13.020226591666	-1675.05629601937	-0.011754	1005.081	0	0.000596147037231588	-0.011863175552359	0.000596147037231588
321	Rem_1	1	1	6	1	58	Rem_1	2	35	5	-13.2285599249993	-143.756009369374	-0.205238	1005.081	0	0.0102623872276386	-0.202472634463743	0.0102623872276386
322	Rem_1	1	1	6	Rem_1	2	1	87	35	7.5	-14.1233333333333	161.12921711259	0.191408	1005.081	0	0.00957092242994373	0.189001760189206	0.00957092242994373
323	Rem_1	1	1	6	1	38	Rem_1	2	37.5	2.5	-13.998365855988	-164.556527370169	-0.192951	1005.081	0	0.00964806825237571	-0.191701752424845	0.00964806825237571
324	Rem_1	1	1	6	Rem_1	2	1	59	37.5	5	-14.6252746785575	173.937584539123	0.185649	1005.081	0	0.0092829886352672	0.184511322196075	0.0092829886352672
325	Rem_1	1	1	6	1	59	1	86	41.6666666666667	8.33333333333333	-15.2349198247422	-2219.41684388315	-0.010539	1005.081	0	0.000536354642470819	-0.0103807482897392	0.000536354642470819
326	Rem_1	1	1	6	1	86	Rem_1	2	37.5	7.5	-15.3932531580755	-188.728388785658	-0.175023	1005.081	0	0.00875172133482894	-0.174130573906335	0.00875172133482894
327	Rem_1	1	1	6	1	37	Rem_1	2	40	2.5	-15.537937550497	-197.288031884153	-0.176253	1003.946	0	0.00881321734796663	-0.175117364455167	0.00881321734796663
328	Rem_1	1	1	6	Rem_1	2	1	60	40	5	-15.9909255338946	205.325844736302	0.170785	1003.946	0	0.00853983551144283	0.169713293732071	0.00853983551144283
329	Rem_1	1	1	6	1	60	1	85	45	8.33333333333333	-16.4770065541656	-3498.4701963338	-0.007969	1003.946	0	0.000410807013693778	-0.00788812509836856	0.000410807013693778
330	Rem_1	1	1	6	Rem_1	2	1	36	42.5	2.5	-17.0601130197758	230.521778638888	0.162571	1003.946	0	0.00812916509258485	0.161613571462857	0.00812916509258485
331	Rem_1	1	1	6	1	36	1	61	48.3333333333333	5	-17.1501831488009	-7798.29380104148	-0.003972	1003.946	0	0.000222355481155739	-0.00390589956947762	0.000222355481155739
332	Rem_1	1	1	6	1	61	Rem_1	2	42.5	5	-17.4335164821342	-237.543698732349	-0.158592	1003.946	0	0.00793023052376159	-0.157707671893379	0.00793023052376159
333	Rem_1	1	1	6	Rem_1	2	1	84	42.5	7.5	-18.1379551764398	248.809666617612	0.153092	1003.946	0	0.00765525317412821	0.152385230589945	0.00765525317412821
334	Rem_1	1	1	6	1	35	Rem_1	2	45	2.5	-18.5370962471643	-264.228020206184	-0.152272	1003.946	0	0.00761425669123389	-0.151101144986681	0.00761425669123389
335	Rem_1	1	1	6	1	62	Rem_1	2	45	5	-18.9286854187255	-270.420888525294	-0.149232	1004.854	0	0.00746227006747947	-0.148295131157575	0.00746227006747947
336	Rem_1	1	1	6	Rem_1	2	1	83	45	7.5	-19.5800062421959	280.490142542157	0.145632	1004.854	0	0.00728228662989861	0.144869464456381	0.00728228662989861
337	Rem_1	1	1	6	1	83	1	34	53.3333333333333	6.66666666666667	-20.5713883008419	-4671.55279794305	-0.003864	1004.854	0	0.000217545949169365	-0.00425537576700397	0.000217545949169365
338	Rem_1	1	1	6	1	34	Rem_1	2	47.5	2.5	-19.9423085635624	-298.407154035162	-0.141773	1004.854	0	0.00708935531783392	-0.140614088689377	0.00708935531783392
339	Rem_1	1	1	6	Rem_1	2	1	63	47.5	5	-20.3159074288215	303.956652295479	0.139918	1004.854	0	0.00699661466782329	0.138793554003994	0.00699661466782329
340	Rem_1	1	1	6	1	63	1	82	55	8.33333333333333	-20.5513883008419	-10526.4997982118	-0.002117	1004.854	0	0.0001456166971882	-0.00225304208682575	0.0001456166971882
341	Rem_1	1	1	6	1	82	Rem_1	2	47.5	7.5	-21.0213883008419	-312.994486145227	-0.137793	1004.854	0	0.00689037568805214	-0.136540511917169	0.00689037568805214
342	Rem_1	1	1	6	Rem_1	2	1	33	50	2.5	-21.0497927018681	333.272352823063	0.130802	1004.854	0	0.00654086446962479	0.129230631713482	0.00654086446962479
343	Rem_1	1	1	6	1	33	1	64	58.3333333333333	5	-20.8633983786426	-23082.5290813875	-0.000645	1004.854	0	0.000105071701708881	-0.000657811754723264	0.000105071701708881
344	Rem_1	1	1	6	1	64	Rem_1	2	50	5	-21.546731711976	-338.154730409349	-0.130124	1004.854	0	0.00650696845235936	-0.128572819958759	0.00650696845235936
345	Rem_1	1	1	6	1	81	Rem_1	2	50	7.5	-22.2005108481843	-346.365803112134	-0.129139	116.387	0	0.00645772431298364	-0.127516772867506	0.00645772431298364
346	Rem_1	1	1	7	1	8	Rem_1	2	32.5	0	-7.31666666666667	-31.6308115211349	-0.907882	1119.112	0	0.0453942101463391	-0.847008156529221	0.0453942101463391
347	Rem_1	1	1	7	Rem_1	2	1	9	35	0	-8.83333333333333	63.581566380177	0.417609	1119.112	0	0.0208806894570677	0.415241664630645	0.0208806894570677
348	Rem_1	1	1	7	1	9	1	10	38.3333333333333	0	-10.3166666666667	-188.908123334438	-0.132934	1119.112	0	0.00664745221043371	-0.129797051783093	0.00664745221043371
349	Rem_1	1	1	7	1	10	Rem_1	2	37.5	0	-10.375	-95.8382219654113	-0.284658	1119.112	0	0.0142332512944162	-0.285444612847552	0.0142332512944162
350	Rem_1	1	1	7	Rem_1	2	1	11	40	0	-11.9166666666667	128.424688628892	0.236056	1119.112	0	0.0118032236206894	0.236800936615421	0.0118032236206894
351	Rem_1	1	1	7	1	12	Rem_1	2	42.5	0	-13.4833333333333	-161.32813493262	-0.209606	1119.112	0	0.0104807770747211	-0.210514129685426	0.0104807770747211
352	Rem_1	1	1	7	Rem_1	2	1	13	45	0	-15.05	194.571532021693	0.190017	1119.112	0	0.00950137625412761	0.190737252785452	0.00950137625412761
353	Rem_1	1	1	7	1	14	Rem_1	2	47.5	0	-16.5766666666667	-228.186420177375	-0.176399	1119.112	0	0.00882051687842045	-0.175820674141272	0.00882051687842045
354	Rem_1	1	1	7	1	15	Rem_1	2	50	0	-17.9533333333333	-262.264190586464	-0.162178	1118.192	0	0.00810951658300296	-0.161642223653086	0.00810951658300296
355	Rem_1	1	1	7	Rem_1	2	1	16	52.5	0	-19	297.043311939495	0.148521	1118.192	0	0.00742672327493761	0.147832643875487	0.00742672327493761
356	Rem_1	1	1	7	1	16	1	17	61.6666666666667	0	-19.6866666666667	-2804.2348248861	-0.00999	1118.192	0	0.000509411670459168	-0.0101838751329105	0.000509411670459168
357	Rem_1	1	1	7	1	17	Rem_1	2	55	0	-20.0966666666667	-332.235968229355	-0.138533	1118.192	0	0.00692737181205831	-0.137648768742577	0.00692737181205831
358	Rem_1	1	1	7	Rem_1	2	1	42	30	2.5	-7.49166666666667	31.5749869774362	0.851208	1118.192	0	0.0425605174799367	0.88821011784023	0.0425605174799367
359	Rem_1	1	1	7	1	42	1	55	30	5	-9.21666666666667	-62.8269552844405	-0.483819	1118.192	0	0.0241911566879821	-0.497036033073472	0.0241911566879821
360	Rem_1	1	1	7	1	55	Rem_1	2	30	5	-9.23333333333333	-63.4763313289797	-0.367271	1118.192	0	0.0183638222764897	-0.391174084766758	0.0183638222764897
361	Rem_1	1	1	7	Rem_1	2	1	90	30	7.5	-10.845	95.674759082644	0.259154	1118.192	0	0.012958085865204	0.269515142579356	0.012958085865204
362	Rem_1	1	1	7	1	90	1	41	31.6666666666667	6.66666666666667	-11.067129433614	84.0701463322777	0.40013	1118.192	0	0.0200067499172154	0.330763719402548	0.0200067499172154
363	Rem_1	1	1	7	1	41	Rem_1	2	32.5	2.5	-8.10702260395516	-44.7489233578887	-0.659198	1118.192	0	0.0329600516991403	-0.600278861981904	0.0329600516991403
364	Rem_1	1	1	7	1	56	Rem_1	2	32.5	5	-9.55177996249965	-71.0393400582243	-0.362425	581.064	0	0.0181215259170551	-0.358984392244074	0.0181215259170551
365	Rem_1	1	1	7	Rem_1	2	1	89	32.5	7.5	-11.0454627669473	100.931206830808	0.262798	581.064	0	0.0131402805148901	0.266451323059989	0.0131402805148901
366	Rem_1	1	1	7	1	89	1	40	35	6.66666666666667	-11.6592521257733	240.403792235115	0.126155	581.064	0	0.00630854262587644	0.110435859991124	0.00630854262587644
367	Rem_1	1	1	7	1	40	Rem_1	2	35	2.5	-9.32677996249965	-71.0863080064834	-0.388978	581.064	0	0.0194491570822491	-0.376887183051112	0.0194491570822491
368	Rem_1	1	1	7	Rem_1	2	1	57	35	5	-10.4140452079103	90.135270225871	0.29842	581.064	0	0.014921335094421	0.292290058249811	0.014921335094421
369	Rem_1	1	1	7	1	57	1	88	36.6666666666667	8.33333333333333	-11.67591879244	-412.422724190865	-0.053408	581.064	0	0.00267227172271085	-0.0490080810134334	0.00267227172271085
370	Rem_1	1	1	7	1	88	Rem_1	2	35	7.5	-11.7092521257733	-115.343719511561	-0.244962	581.064	0	0.0122485082197793	-0.243281977236377	0.0122485082197793
371	Rem_1	1	1	7	Rem_1	2	1	39	37.5	2.5	-10.7454627669473	101.024234452015	0.278165	581.064	0	0.0139086094942126	0.274121208198655	0.0139086094942126
372	Rem_1	1	1	7	1	39	1	58	40	5	-11.47591879244	-812.787887329605	-0.026623	581.064	0	0.00133490086616947	-0.0265811487722933	0.00133490086616947
373	Rem_1	1	1	7	1	58	Rem_1	2	37.5	5	-11.6342521257733	-115.363117739121	-0.251456	581.064	0	0.0125731976775998	-0.247540059426362	0.0125731976775998
374	Rem_1	1	1	7	1	87	Rem_1	2	37.5	7.5	-12.7110678118655	-136.170267096476	-0.224933	1118.779	0	0.0112470945680429	-0.22225965656827	0.0112470945680429
375	Rem_1	1	1	7	Rem_1	2	1	38	40	2.5	-12.2218427093628	132.378779775887	0.232897	1118.779	0	0.0116452793664429	0.231456150449017	0.0116452793664429
376	Rem_1	1	1	7	1	38	1	59	43.3333333333333	5	-12.7535599249993	-1673.95326140207	-0.012623	1118.779	0	0.000639022943641306	-0.0126505888342643	0.000639022943641306
377	Rem_1	1	1	7	1	59	Rem_1	2	40	5	-12.9535599249993	-143.746470110555	-0.220266	1118.779	0	0.0110137539871744	-0.218805561614752	0.0110137539871744
378	Rem_1	1	1	7	Rem_1	2	1	86	40	7.5	-13.8583333333333	161.117951056895	0.203	1118.779	0	0.0101504925988841	0.201713557850095	0.0101504925988841
379	Rem_1	1	1	7	1	37	Rem_1	2	42.5	2.5	-13.748365855988	-164.526213544876	-0.206962	1118.779	0	0.0103485831692073	-0.205562268554169	0.0103485831692073
380	Rem_1	1	1	7	Rem_1	2	1	60	42.5	5	-14.2752746785575	173.960419321952	0.198406	1118.779	0	0.00992080400421256	0.197180403145905	0.00992080400421256
381	Rem_1	1	1	7	1	60	1	85	46.6666666666667	8.33333333333333	-14.9149198247422	-2224.28411401177	-0.012088	1118.779	0	0.000612616813350727	-0.0119439479332267	0.000612616813350727
382	Rem_1	1	1	7	1	85	Rem_1	2	42.5	7.5	-15.1132531580755	-188.720150953131	-0.186254	1118.779	0	0.00931323688574493	-0.185236455212678	0.00931323688574493
383	Rem_1	1	1	7	1	36	Rem_1	2	45	2.5	-15.262937550497	-197.272172808209	-0.1878	1114.876	0	0.00939053246626622	-0.186774114585337	0.00939053246626622
384	Rem_1	1	1	7	Rem_1	2	1	61	45	5	-15.6909255338946	205.325018718424	0.181983	1114.876	0	0.00909969948528522	0.181064491593477	0.00909969948528522
385	Rem_1	1	1	7	1	61	1	84	50	8.33333333333333	-16.2103398874989	-3503.94126854498	-0.008123	1114.876	0	0.000418279598474513	-0.00786697239348852	0.000418279598474513
386	Rem_1	1	1	7	1	84	Rem_1	2	45	7.5	-16.4753398874989	-218.105639475366	-0.173852	1114.876	0	0.00869317518286616	-0.173197519199988	0.00869317518286616
387	Rem_1	1	1	7	Rem_1	2	1	35	47.5	2.5	-16.7351130197758	230.536643682372	0.174415	1114.876	0	0.00872132332633643	0.173142013718808	0.00872132332633643
388	Rem_1	1	1	7	1	35	1	62	53.3333333333333	5	-16.8568498154675	-7838.69802607998	-0.004372	1114.876	0	0.000240387104479421	-0.00404938605199046	0.000240387104479421
389	Rem_1	1	1	7	1	62	Rem_1	2	47.5	5	-17.1685164821342	-237.522187417458	-0.170038	1114.876	0	0.0085024880834965	-0.169092627666818	0.0085024880834965
390	Rem_1	1	1	7	Rem_1	2	1	83	47.5	7.5	-17.8829551764398	248.788109844238	0.164643	1114.876	0	0.00823275735233949	0.164131104034462	0.00823275735233949
391	Rem_1	1	1	7	1	34	Rem_1	2	50	2.5	-18.1370962471642	-264.297455443064	-0.16106	1114.876	0	0.00805362086269276	-0.160145001886161	0.00805362086269276
392	Rem_1	1	1	7	1	63	Rem_1	2	50	5	-18.5436854187255	-270.473181146016	-0.158303	1113.926	0	0.00791578167476213	-0.157510597028864	0.00791578167476213
393	Rem_1	1	1	7	Rem_1	2	1	82	50	7.5	-19.3000062421959	280.478813671218	0.155102	1113.926	0	0.0077557447102132	0.154224602349861	0.0077557447102132
394	Rem_1	1	1	7	1	82	1	33	58.3333333333333	6.66666666666667	-20.0180549675086	-4584.30057672309	-0.007531	1113.926	0	0.000389602236261549	-0.00779325284944887	0.000389602236261549
395	Rem_1	1	1	7	1	33	Rem_1	2	52.5	2.5	-19.2423085635624	-298.757536455182	-0.147568	1113.926	0	0.00737907762257587	-0.146431349500412	0.00737907762257587
396	Rem_1	1	1	7	Rem_1	2	1	64	52.5	5	-19.7659074288215	304.14515167278	0.146412	1113.926	0	0.00732128297226654	0.145313337074413	0.00732128297226654
397	Rem_1	1	1	7	1	81	Rem_1	2	52.5	7.5	-20.4613883008419	-313.146864267582	-0.144713	1113.926	0	0.00723634098992716	-0.143671729005445	0.00723634098992716
398	Rem_1	1	1	7	Rem_1	2	1	32	55	2.5	-20.0497927018681	334.101076883154	0.137306	1113.926	0	0.00686602826166628	0.135776638922117	0.00686602826166628
399	Rem_1	1	1	7	1	32	1	65	63.3333333333333	5	-19.8633983786426	-25816.3487310414	-0.001153	1113.926	0	0.000115427563865829	-0.00125675104906192	0.000115427563865829
400	Rem_1	1	1	7	1	65	Rem_1	2	55	5	-20.8967317119759	-338.481519734562	-0.136105	1113.926	0	0.00680598468720728	-0.134519887873055	0.00680598468720728
401	Rem_1	1	1	7	1	80	Rem_1	2	55	7.5	-21.4205108481843	-346.75814977141	-0.133932	111.556	0	0.00669734660593283	-0.132270380740797	0.00669734660593283
402	Rem_1	1	1	8	1	9	Rem_1	2	37.5	0	-7.01666666666667	-31.6307951774472	-0.994606	809.159	0	0.0497304005422237	-0.937131539548277	0.0497304005422237
403	Rem_1	1	1	8	Rem_1	2	1	10	40	0	-8.55833333333333	63.5630946118774	0.437331	809.159	0	0.021866778658561	0.435561687200814	0.021866778658561
404	Rem_1	1	1	8	1	10	1	11	43.3333333333333	0	-10.05	-188.814833387762	-0.129712	809.159	0	0.00648637089287993	-0.125361430872369	0.00648637089287993
405	Rem_1	1	1	8	1	11	Rem_1	2	42.5	0	-10.1	-95.8202675351837	-0.307615	809.159	0	0.0153810750782414	-0.310200256328446	0.0153810750782414
406	Rem_1	1	1	8	Rem_1	2	1	12	45	0	-11.6666666666667	128.390060030206	0.257987	809.159	0	0.0128997376106067	0.260032709016649	0.0128997376106067
407	Rem_1	1	1	8	1	13	Rem_1	2	47.5	0	-13.2333333333333	-161.294579461668	-0.227393	809.159	0	0.0113700897587706	-0.22857771209044	0.0113700897587706
408	Rem_1	1	1	8	Rem_1	2	1	14	50	0	-14.76	194.564065456153	0.208228	809.159	0	0.0104118802317353	0.207297892380171	0.0104118802317353
409	Rem_1	1	1	8	1	14	1	15	56.6666666666667	0	-15.9866666666667	-1317.04284314659	-0.019056	809.159	0	0.000958033318836041	-0.0187636962075337	0.000958033318836041
410	Rem_1	1	1	8	1	15	Rem_1	2	52.5	0	-16.1366666666667	-228.288690205599	-0.189129	809.159	0	0.0094569787248624	-0.188534196172638	0.0094569787248624
411	Rem_1	1	1	8	1	16	Rem_1	2	55	0	-17.1833333333333	-262.714816513645	-0.171447	1031.306	0	0.00857293325078995	-0.171000434346836	0.00857293325078995
412	Rem_1	1	1	8	Rem_1	2	1	17	57.5	0	-18.28	297.556083441185	0.158893	1031.306	0	0.00794527932941945	0.158417774657647	0.00794527932941945
413	Rem_1	1	1	8	1	17	1	18	66.6666666666667	0	-19.0766666666667	-2846.43999521562	-0.014837	1031.306	0	0.000748559565098196	-0.0152437493947355	0.000748559565098196
414	Rem_1	1	1	8	1	18	Rem_1	2	60	0	-19.7516666666667	-332.292707727546	-0.144052	1031.306	0	0.00720329416031305	-0.143174025262912	0.00720329416031305
415	Rem_1	1	1	8	Rem_1	2	1	41	35	2.5	-7.26666666666667	31.598760624573	0.982198	1031.306	0	0.04911000181236	1.00475728270588	0.04911000181236
416	Rem_1	1	1	8	1	41	1	56	35	5	-9.01666666666667	-62.8952597138701	-0.577551	1031.306	0	0.0288777231443634	-0.583503465371172	0.0288777231443634
417	Rem_1	1	1	8	1	56	Rem_1	2	35	5	-9.00833333333333	-63.5027020258185	-0.404487	1031.306	0	0.0202245972252231	-0.421253817334707	0.0202245972252231
418	Rem_1	1	1	8	Rem_1	2	1	89	35	7.5	-10.625	95.6863618061086	0.27833	1031.306	0	0.0139168592811022	0.290371066647801	0.0139168592811022
419	Rem_1	1	1	8	1	89	1	40	36.6666666666667	6.66666666666667	-10.8204627669473	84.0610747984104	0.426611	1031.306	0	0.0213307844042947	0.371112616119799	0.0213307844042947
420	Rem_1	1	1	8	1	40	Rem_1	2	37.5	2.5	-7.80702260395516	-44.7488908265679	-0.704858	1031.306	0	0.0352430418722618	-0.6614836827676	0.0352430418722618
421	Rem_1	1	1	8	1	57	Rem_1	2	37.5	5	-9.27677996249965	-71.041413533793	-0.384176	549.273	0	0.0192090602956001	-0.386123178947388	0.0192090602956001
422	Rem_1	1	1	8	Rem_1	2	1	88	37.5	7.5	-10.8204627669473	100.932580780145	0.281638	549.273	0	0.0140822550612464	0.286730896715592	0.0140822550612464
423	Rem_1	1	1	8	1	88	1	39	40	6.66666666666667	-11.42591879244	240.271865047414	0.122688	549.273	0	0.0061352150214968	0.107970885572728	0.0061352150214968
424	Rem_1	1	1	8	1	39	Rem_1	2	40	2.5	-9.05177996249965	-71.0754497036964	-0.404346	549.273	0	0.0202175473114322	-0.394701782288319	0.0202175473114322
425	Rem_1	1	1	8	Rem_1	2	1	58	40	5	-10.1890452079103	90.1265597920559	0.32227	549.273	0	0.0161138102958301	0.318356832506003	0.0161138102958301
426	Rem_1	1	1	8	1	58	1	87	41.6666666666667	8.33333333333333	-11.48591879244	-412.334774479235	-0.055631	549.273	0	0.00278334697845957	-0.0524378834101819	0.00278334697845957
427	Rem_1	1	1	8	1	87	Rem_1	2	40	7.5	-11.4992521257733	-115.336335364777	-0.266579	549.273	0	0.0133293251180433	-0.265918949095821	0.0133293251180433
428	Rem_1	1	1	8	Rem_1	2	1	38	42.5	2.5	-10.4704627669473	101.011235108247	0.300104	549.273	0	0.0150055332141181	0.298843004133481	0.0150055332141181
429	Rem_1	1	1	8	1	38	1	59	45	5	-11.2092521257733	-812.250366305152	-0.027938	549.273	0	0.00140047478020848	-0.0281479246380424	0.00140047478020848
430	Rem_1	1	1	8	1	59	Rem_1	2	42.5	5	-11.3592521257733	-115.357000365739	-0.272051	549.273	0	0.0136029175731716	-0.270695079495439	0.0136029175731716
431	Rem_1	1	1	8	1	86	Rem_1	2	42.5	7.5	-12.4460678118655	-136.1637608852	-0.23991	1038.744	0	0.0119959168157336	-0.238914208912418	0.0119959168157336
432	Rem_1	1	1	8	Rem_1	2	1	37	45	2.5	-11.9718427093628	132.351450329753	0.253294	1038.744	0	0.0126650947919864	0.251606101762169	0.0126650947919864
433	Rem_1	1	1	8	1	37	1	60	48.3333333333333	5	-12.4535599249993	-1667.07617552794	-0.015328	1038.744	0	0.000772896474309464	-0.0152002978914471	0.000772896474309464
434	Rem_1	1	1	8	1	60	Rem_1	2	45	5	-12.6035599249993	-143.765162584977	-0.237957	1038.744	0	0.0118982702365722	-0.236405803870722	0.0118982702365722
435	Rem_1	1	1	8	Rem_1	2	1	85	45	7.5	-13.5783333333333	161.111843000666	0.217686	1038.744	0	0.0108847593675745	0.21629770635411	0.0108847593675745
436	Rem_1	1	1	8	1	36	Rem_1	2	47.5	2.5	-13.473365855988	-164.511712514078	-0.223851	1038.744	0	0.0111929967168091	-0.222318992675492	0.0111929967168091
437	Rem_1	1	1	8	Rem_1	2	1	61	47.5	5	-13.9752746785575	173.959790651284	0.214329	1038.744	0	0.0107169165622627	0.213008939219703	0.0107169165622627
438	Rem_1	1	1	8	1	61	1	84	51.6666666666667	8.33333333333333	-14.6482531580755	-2226.69853886534	-0.013072	1038.744	0	0.000661205686605916	-0.012710153820518	0.000661205686605916
439	Rem_1	1	1	8	1	84	Rem_1	2	47.5	7.5	-14.8632531580755	-188.702050858418	-0.201183	1038.744	0	0.0100596470476106	-0.200298785399185	0.0100596470476106
440	Rem_1	1	1	8	1	35	Rem_1	2	50	2.5	-14.937937550497	-197.28640505962	-0.205077	1037.946	0	0.0102543376101287	-0.20317608099582	0.0102543376101287
441	Rem_1	1	1	8	Rem_1	2	1	62	50	5	-15.4259255338946	205.305352197904	0.198268	1037.946	0	0.00991390435499556	0.196800032704281	0.00991390435499556
442	Rem_1	1	1	8	1	62	1	83	55	8.33333333333333	-15.9636732208323	-3502.97317652494	-0.008419	1037.946	0	0.000432664884754934	-0.00774525103239948	0.000432664884754934
443	Rem_1	1	1	8	1	83	Rem_1	2	50	7.5	-16.2203398874989	-218.087199820688	-0.189847	1037.946	0	0.0094928767253399	-0.189054781671881	0.0094928767253399
444	Rem_1	1	1	8	Rem_1	2	1	34	52.5	2.5	-16.3351130197758	230.604065562937	0.187478	1037.946	0	0.00937443338074361	0.186133890035384	0.00937443338074361
445	Rem_1	1	1	8	1	34	1	63	58.3333333333333	5	-16.4335164821342	-7862.60903907558	-0.004335	1037.946	0	0.00023870601689107	-0.00409685839951282	0.00023870601689107
446	Rem_1	1	1	8	1	63	Rem_1	2	52.5	5	-16.7835164821342	-237.571859116363	-0.183119	1037.946	0	0.00915649607669331	-0.182037031635872	0.00915649607669331
447	Rem_1	1	1	8	Rem_1	2	1	82	52.5	7.5	-17.6029551764398	248.778140128518	0.177887	1037.946	0	0.00889491213686229	0.176934557303152	0.00889491213686229
448	Rem_1	1	1	8	1	82	1	33	60	6.66666666666667	-18.3466729088626	-4148.90726493534	-0.007896	1037.946	0	0.000407267774320532	-0.00803742096486859	0.000407267774320532
449	Rem_1	1	1	8	1	33	Rem_1	2	55	2.5	-17.4370962471642	-264.646989857659	-0.169956	1037.946	0	0.0084983883672141	-0.168897136338283	0.0084983883672141
450	Rem_1	1	1	8	1	64	Rem_1	2	55	5	-17.9936854187255	-270.657571615952	-0.16794	1038.042	0	0.00839759542964532	-0.166954904246009	0.00839759542964532
451	Rem_1	1	1	8	Rem_1	2	1	81	55	7.5	-18.7400062421959	280.621936783173	0.16519	1038.042	0	0.00826010534133797	0.164296110742389	0.00826010534133797
452	Rem_1	1	1	8	1	81	1	32	63.3333333333333	6.66666666666667	-19.0780549675086	-4429.09799546834	-0.008078	1038.042	0	0.000416095193435348	-0.00850025571406085	0.000416095193435348
453	Rem_1	1	1	8	1	32	Rem_1	2	57.5	2.5	-18.2423085635624	-299.604490928344	-0.157118	1038.042	0	0.0078565364385332	-0.155795855028328	0.0078565364385332
454	Rem_1	1	1	8	Rem_1	2	1	65	57.5	5	-19.1159074288215	304.472226173411	0.155233	1038.042	0	0.00776229416619211	0.153877539255166	0.00776229416619211
455	Rem_1	1	1	8	1	65	1	80	65	8.33333333333333	-19.0580549675086	-10535.6603762891	-0.00329	1038.042	0	0.000192510389330031	-0.00320892278844456	0.000192510389330031
456	Rem_1	1	1	8	1	80	Rem_1	2	57.5	7.5	-19.6813883008419	-313.533083539224	-0.151943	1038.042	0	0.00759780811303497	-0.150668616466722	0.00759780811303497
457	Rem_1	1	1	8	Rem_1	2	1	31	60	2.5	-19.5297927018682	334.414835097702	0.146725	1038.042	0	0.00733693151545658	0.14424821492138	0.00733693151545658
458	Rem_1	1	1	8	1	31	1	66	68.3333333333333	5	-18.8733983786426	-22312.4992952774	-0.001537	1038.042	0	0.000126118684182797	-0.00166258017323762	0.000126118684182797
459	Rem_1	1	1	8	1	66	Rem_1	2	60	5	-19.781731711976	-339.503234959667	-0.145185	1038.042	0	0.0072599387437154	-0.142585634748142	0.0072599387437154
460	Rem_1	1	1	8	1	79	Rem_1	2	60	7.5	-20.4505108481843	-347.511542882291	-0.14264	104.902	0	0.00713270103116624	-0.139705163748523	0.00713270103116624
461	Rem_1	1	1	9	1	10	Rem_1	2	42.5	0	-6.74166666666667	-31.6133499923153	-1.001425	632.804	0	0.0500713498576032	-0.940236347304339	0.0500713498576032
462	Rem_1	1	1	9	Rem_1	2	1	11	45	0	-8.28333333333333	63.5462089687192	0.467353	632.804	0	0.0233678639700444	0.472048880744488	0.0233678639700444
463	Rem_1	1	1	9	1	11	1	12	48.3333333333333	0	-9.8	-188.79216625121	-0.12268	632.804	0	0.00613481507463754	-0.122947190106002	0.00613481507463754
464	Rem_1	1	1	9	1	12	Rem_1	2	47.5	0	-9.85	-95.78773405993	-0.34467	632.804	0	0.0172337901301484	-0.349101690638486	0.0172337901301484
465	Rem_1	1	1	9	Rem_1	2	1	13	50	0	-11.4166666666667	128.358652278559	0.287773	632.804	0	0.0143889974919207	0.289271379258183	0.0143889974919207
466	Rem_1	1	1	9	1	14	Rem_1	2	52.5	0	-12.9433333333333	-161.287685420972	-0.257643	632.804	0	0.0128825381281213	-0.254741521707799	0.0128825381281213
467	Rem_1	1	1	9	Rem_1	2	1	15	55	0	-14.32	194.663961291194	0.230019	632.804	0	0.0115013847384782	0.227496534467819	0.0115013847384782
468	Rem_1	1	1	9	1	15	1	16	61.6666666666667	0	-15.28	-1306.5566978138	-0.024562	632.804	0	0.00123216460345199	-0.0238965567829173	0.00123216460345199
469	Rem_1	1	1	9	1	16	Rem_1	2	57.5	0	-15.3666666666667	-228.744638842962	-0.205387	632.804	0	0.0102698368741913	-0.203599977684902	0.0102698368741913
470	Rem_1	1	1	9	1	17	Rem_1	2	60	0	-16.4633333333333	-263.243383364756	-0.188505	948.208	0	0.00942578047497925	-0.187147592861063	0.00942578047497925
471	Rem_1	1	1	9	Rem_1	2	1	18	62.5	0	-17.935	297.615108093666	0.169253	948.208	0	0.00846324081085372	0.167834978317311	0.00846324081085372
472	Rem_1	1	1	9	1	18	1	19	71.6666666666667	0	-18.79	-2858.43197615222	-0.016292	948.208	0	0.000820715029714943	-0.0172741822109628	0.000820715029714943
473	Rem_1	1	1	9	1	19	Rem_1	2	65	0	-19.5166666666667	-332.203584009461	-0.152953	948.208	0	0.0076483037676664	-0.150560796106348	0.0076483037676664
474	Rem_1	1	1	9	Rem_1	2	1	40	40	2.5	-6.96666666666667	31.5987432251171	0.960587	948.208	0	0.0480294541028992	0.989131904772775	0.0480294541028992
475	Rem_1	1	1	9	1	40	1	57	40	5	-8.73333333333333	-62.8834818282647	-0.549803	948.208	0	0.0274903318827274	-0.559881707729659	0.0274903318827274
476	Rem_1	1	1	9	1	57	Rem_1	2	40	5	-8.73333333333333	-63.5146427335893	-0.410634	948.208	0	0.0205319435244207	-0.429250197043116	0.0205319435244207
477	Rem_1	1	1	9	Rem_1	2	1	88	40	7.5	-10.4	95.7072409257499	0.29316	948.208	0	0.0146583411066873	0.304849366449675	0.0146583411066873
478	Rem_1	1	1	9	1	88	1	39	41.6666666666667	6.66666666666667	-10.587129433614	84.0329160531316	0.393325	948.208	0	0.0196665042410312	0.334133071536667	0.0196665042410312
479	Rem_1	1	1	9	1	39	Rem_1	2	42.5	2.5	-7.53202260395516	-44.745474119817	-0.686405	948.208	0	0.0343203956862752	-0.638982437986343	0.0343203956862752
480	Rem_1	1	1	9	1	58	Rem_1	2	42.5	5	-9.05177996249965	-71.0564037773315	-0.404451	454.554	0	0.0202227972472282	-0.404394209759159	0.0202227972472282
481	Rem_1	1	1	9	Rem_1	2	1	87	42.5	7.5	-10.6104627669473	100.946419187333	0.302007	454.554	0	0.0151006811145226	0.306070265739905	0.0151006811145226
482	Rem_1	1	1	9	1	87	1	38	45	6.66666666666667	-11.2025854591066	240.08575912477	0.128939	454.554	0	0.00644772551389248	0.118138898132637	0.00644772551389248
483	Rem_1	1	1	9	1	38	Rem_1	2	45	2.5	-8.77677996249965	-71.0660143610792	-0.430979	454.554	0	0.0215491820286177	-0.424209163872543	0.0215491820286177
484	Rem_1	1	1	9	Rem_1	2	1	59	45	5	-9.91404520791032	90.125828785504	0.349089	454.554	0	0.0174547364575493	0.345191458645075	0.0174547364575493
485	Rem_1	1	1	9	1	59	1	86	46.6666666666667	8.33333333333333	-11.22591879244	-412.317949705368	-0.064607	454.554	0	0.00323189744925485	-0.0621999598382795	0.00323189744925485
486	Rem_1	1	1	9	1	86	Rem_1	2	45	7.5	-11.2342521257733	-115.336454641542	-0.284434	454.554	0	0.0142220515710639	-0.282991498806795	0.0142220515710639
487	Rem_1	1	1	9	Rem_1	2	1	37	47.5	2.5	-10.2204627669473	100.988472812504	0.331864	454.554	0	0.016593501325519	0.328176093664848	0.016593501325519
488	Rem_1	1	1	9	1	37	1	60	50	5	-10.9092521257733	-810.170364990641	-0.034264	454.554	0	0.00171611603337304	-0.0344627796125699	0.00171611603337304
489	Rem_1	1	1	9	1	60	Rem_1	2	47.5	5	-11.0092521257733	-115.369369664901	-0.297523	454.554	0	0.014876486104672	-0.293713314052278	0.014876486104672
490	Rem_1	1	1	9	1	85	Rem_1	2	47.5	7.5	-12.1660678118655	-136.16053397931	-0.259149	1100.949	0	0.0129578358726486	-0.256168277157519	0.0129578358726486
491	Rem_1	1	1	9	Rem_1	2	1	36	50	2.5	-11.6968427093628	132.338760499014	0.280393	1100.949	0	0.0140200066377481	0.276740517937477	0.0140200066377481
492	Rem_1	1	1	9	1	36	1	61	53.3333333333333	5	-12.170226591666	-1665.12597735633	-0.018044	1100.949	0	0.000907725090542285	-0.0180647397668197	0.000907725090542286
493	Rem_1	1	1	9	1	61	Rem_1	2	50	5	-12.3035599249993	-143.764708822306	-0.262342	1100.949	0	0.0131174811762777	-0.258675778170657	0.0131174811762777
494	Rem_1	1	1	9	Rem_1	2	1	84	50	7.5	-13.3283333333333	161.099121040713	0.238684	1100.949	0	0.011934618956632	0.235612322011441	0.011934618956632
495	Rem_1	1	1	9	1	35	Rem_1	2	52.5	2.5	-13.148365855988	-164.525018243324	-0.251783	1100.949	0	0.0125895471611373	-0.24705805052603	0.0125895471611373
496	Rem_1	1	1	9	Rem_1	2	1	62	52.5	5	-13.7102746785575	173.942458642065	0.239513	1100.949	0	0.0119760675065941	0.235429485326632	0.0119760675065941
497	Rem_1	1	1	9	1	62	1	83	56.6666666666667	8.33333333333333	-14.4015864914088	-2225.87709819611	-0.014684	1100.949	0	0.00074097883910406	-0.0134788616087378	0.00074097883910406
498	Rem_1	1	1	9	1	83	Rem_1	2	52.5	7.5	-14.6082531580755	-188.687557406528	-0.224758	1100.949	0	0.0112383449141766	-0.221950623717894	0.0112383449141766
499	Rem_1	1	1	9	1	34	Rem_1	2	55	2.5	-14.537937550497	-197.351293853964	-0.226601	1096.61	0	0.011330491295725	-0.22294909244146	0.011330491295725
500	Rem_1	1	1	9	Rem_1	2	1	63	55	5	-15.0409255338946	205.35164198054	0.219031	1096.61	0	0.0109520065468616	0.215701652841735	0.0109520065468616
501	Rem_1	1	1	9	1	63	1	82	60	8.33333333333333	-15.6203398874989	-3518.67313128231	-0.009247	1096.61	0	0.000473040719706031	-0.00876519540674589	0.000473040719706031
502	Rem_1	1	1	9	1	82	Rem_1	2	55	7.5	-15.9403398874989	-218.078839446969	-0.209774	1096.61	0	0.0104891766926675	-0.206936457434989	0.0104891766926675
503	Rem_1	1	1	9	Rem_1	2	1	33	57.5	2.5	-15.6351130197758	230.953324272414	0.202756	1096.61	0	0.0101382931916571	0.199993133738601	0.0101382931916571
504	Rem_1	1	1	9	1	33	1	64	63.3333333333333	5	-15.7001831488009	-8077.2514814616	-0.003822	1096.61	0	0.000215683124050075	-0.00374030545284762	0.000215683124050075
505	Rem_1	1	1	9	1	64	Rem_1	2	57.5	5	-16.2335164821342	-237.751362904633	-0.198917	1096.61	0	0.0099463527095363	-0.196252828285753	0.0099463527095363
506	Rem_1	1	1	9	Rem_1	2	1	81	57.5	7.5	-17.0429551764398	248.909943496197	0.193887	1096.61	0	0.0096948657506177	0.191546188928976	0.0096948657506177
507	Rem_1	1	1	9	1	81	1	32	65	6.66666666666667	-17.4066729088626	-3979.39018911127	-0.008294	1096.61	0	0.000426586556281372	-0.00850639998311328	0.000426586556281372
508	Rem_1	1	1	9	1	32	Rem_1	2	60	2.5	-16.4370962471642	-265.518035723493	-0.18557	1096.61	0	0.0092790388645592	-0.183039788945863	0.0092790388645592
509	Rem_1	1	1	9	1	65	Rem_1	2	60	5	-17.3436854187255	-270.985469893821	-0.18225	1096.033	0	0.00911304868032647	-0.179810755324097	0.00911304868032647
510	Rem_1	1	1	9	Rem_1	2	1	80	60	7.5	-17.9600062421959	281.001111995082	0.177025	1096.033	0	0.00885181487393969	0.174828030221044	0.00885181487393969
511	Rem_1	1	1	9	1	31	Rem_1	2	62.5	2.5	-17.7223085635624	-299.929709910652	-0.172239	1096.033	0	0.00861253056903138	-0.168521068059227	0.00861253056903138
512	Rem_1	1	1	9	Rem_1	2	1	66	62.5	5	-18.0009074288215	305.518358773758	0.169642	1096.033	0	0.00848268945618075	0.165837218002007	0.00848268945618075
513	Rem_1	1	1	9	1	66	1	79	70	8.33333333333333	-17.7680549675086	-10939.376561162	-0.004323	1096.033	0	0.000238161337122548	-0.00422553022772326	0.000238161337122548
514	Rem_1	1	1	9	1	79	Rem_1	2	62.5	7.5	-18.7113883008419	-314.296119937326	-0.165276	1096.033	0	0.00826440502637667	-0.161611687774284	0.00826440502637667
515	Rem_1	1	1	9	Rem_1	2	1	30	65	2.5	-19.3547927018681	334.228374979992	0.155464	1096.033	0	0.00777384320912121	0.151163157205867	0.00777384320912121
516	Rem_1	1	1	9	1	67	Rem_1	2	65	5	-19.496731711976	-339.477804410189	-0.155453	1096.033	0	0.00777329325463153	-0.151035888105295	0.00777329325463153
517	Rem_1	1	1	9	1	78	Rem_1	2	65	7.5	-19.8055108481843	-347.990389167534	-0.154722	97.533	0	0.00773674629350091	-0.149927622042118	0.00773674629350091
518	Rem_1	1	1	10	1	11	Rem_1	2	47.5	0	-6.49166666666667	-31.6133289301002	-1.043604	637.467	0	0.0521802958216988	-0.989587514780966	0.0521802958216988
519	Rem_1	1	1	10	Rem_1	2	1	12	50	0	-8.05833333333333	63.5309106005515	0.537204	637.467	0	0.0268603861483784	0.54770578976328	0.0268603861483784
520	Rem_1	1	1	10	1	12	1	13	53.3333333333333	0	-9.58333333333333	-188.714524542414	-0.14	637.467	0	0.00700071424927486	-0.145047952126447	0.00700071424927486
521	Rem_1	1	1	10	1	13	Rem_1	2	52.5	0	-9.625	-95.7729626922073	-0.397181	637.467	0	0.019859301772784	-0.402657837636834	0.019859301772784
522	Rem_1	1	1	10	Rem_1	2	1	14	55	0	-11.1516666666667	128.367217008944	0.341893	637.467	0	0.0170949424866684	0.335451571167202	0.0170949424866684
523	Rem_1	1	1	10	1	14	1	15	60	0	-12.47	-627.145995549283	-0.044562	637.467	0	0.00223034293551463	-0.0451486553438569	0.00223034293551463
524	Rem_1	1	1	10	1	15	Rem_1	2	57.5	0	-12.5283333333333	-161.40419274164	-0.297282	637.467	0	0.0148644363771386	-0.290302915823345	0.0148644363771386
525	Rem_1	1	1	10	Rem_1	2	1	16	60	0	-13.575	195.15846800427	0.259966	637.467	0	0.0129986846599954	0.25426507185298	0.0129986846599954
526	Rem_1	1	1	10	1	16	1	17	66.6666666666667	0	-14.4033333333333	-1309.68711651454	-0.024337	637.467	0	0.00122095205577451	-0.0233973477672315	0.00122095205577451
527	Rem_1	1	1	10	1	17	Rem_1	2	62.5	0	-14.6716666666667	-229.331504008936	-0.235554	637.467	0	0.0117781245234545	-0.230867724085748	0.0117781245234545
528	Rem_1	1	1	10	1	18	Rem_1	2	65	0	-16.1433333333333	-263.341294403977	-0.208515	803.034	0	0.0104262295707749	-0.204591403821648	0.0104262295707749
529	Rem_1	1	1	10	Rem_1	2	1	19	67.5	0	-17.725	297.557671428096	0.186363	803.034	0	0.00931868657174926	0.181872619369859	0.00931868657174926
530	Rem_1	1	1	10	1	19	1	20	76.6666666666667	0	-18.5866666666667	-2856.26999381793	-0.019198	803.034	0	0.000965094819175816	-0.0200287661208046	0.000965094819175816
531	Rem_1	1	1	10	1	20	Rem_1	2	70	0	-19.2966666666667	-332.161236295839	-0.167155	803.034	0	0.00835834822572618	-0.161843853249055	0.00835834822572618
532	Rem_1	1	1	10	Rem_1	2	1	39	45	2.5	-6.71666666666667	31.5987234586199	0.943131	803.034	0	0.04715665602969	0.959776791954097	0.04715665602969
533	Rem_1	1	1	10	1	39	1	58	45	5	-8.51666666666667	-62.8552602451905	-0.507298	803.034	0	0.0253650971220297	-0.501010059891838	0.0253650971220297
534	Rem_1	1	1	10	1	58	Rem_1	2	45	5	-8.53333333333333	-63.5433797406726	-0.435694	803.034	0	0.0217849295176735	-0.458766732062259	0.0217849295176735
535	Rem_1	1	1	10	Rem_1	2	1	87	45	7.5	-10.215	95.7331412969279	0.313332	803.034	0	0.0156669191470436	0.327355612183404	0.0156669191470436
536	Rem_1	1	1	10	1	87	1	38	46.6666666666667	6.66666666666667	-10.3804627669473	84.0128111299299	0.405177	803.034	0	0.0202590968042137	0.357896649873776	0.0202590968042137
537	Rem_1	1	1	10	1	38	Rem_1	2	47.5	2.5	-7.28202260395516	-44.7454321505597	-0.718429	803.034	0	0.0359215891923297	-0.685252262057181	0.0359215891923297
538	Rem_1	1	1	10	1	59	Rem_1	2	47.5	5	-8.80177996249965	-71.0562985074931	-0.443842	385.815	0	0.0221923253042578	-0.445678576749784	0.0221923253042578
539	Rem_1	1	1	10	Rem_1	2	1	86	47.5	7.5	-10.3704627669473	100.948586308184	0.327723	385.815	0	0.0163864551328986	0.330756314539554	0.0163864551328986
540	Rem_1	1	1	10	1	86	1	37	50	6.66666666666667	-10.97591879244	239.982093245371	0.157953	385.815	0	0.00789828307434597	0.147047560579603	0.00789828307434597
541	Rem_1	1	1	10	1	37	Rem_1	2	50	2.5	-8.55177996249965	-71.0580024189155	-0.485732	385.815	0	0.024286805873972	-0.477803875119156	0.024286805873972
542	Rem_1	1	1	10	Rem_1	2	1	60	50	5	-9.58904520791032	90.1307921107499	0.390278	385.815	0	0.0195141562259299	0.384821982805916	0.0195141562259299
543	Rem_1	1	1	10	1	60	1	85	51.6666666666667	8.33333333333333	-10.9225854591066	-412.427652756227	-0.076999	385.815	0	0.00385124849918828	-0.0750419335074223	0.00385124849918828
544	Rem_1	1	1	10	1	85	Rem_1	2	50	7.5	-10.9792521257733	-115.336000967708	-0.313219	385.815	0	0.0156612692621799	-0.309780049298494	0.0156612692621799
545	Rem_1	1	1	10	Rem_1	2	1	36	52.5	2.5	-9.9704627669473	100.988235296735	0.379191	385.815	0	0.0189598137175052	0.372760650924859	0.0189598137175052
546	Rem_1	1	1	10	1	36	1	61	55	5	-10.6425854591066	-809.791880034686	-0.040154	385.815	0	0.00201018886923592	-0.040860644536038	0.00201018886923592
547	Rem_1	1	1	10	1	61	Rem_1	2	52.5	5	-10.7342521257733	-115.376738719456	-0.338972	385.815	0	0.0169488950070499	-0.331900006388821	0.0169488950070499
548	Rem_1	1	1	10	1	84	Rem_1	2	52.5	7.5	-11.9410678118655	-136.157248132209	-0.291659	986.156	0	0.0145832928621248	-0.285750262731971	0.0145832928621248
549	Rem_1	1	1	10	Rem_1	2	1	35	55	2.5	-11.3968427093628	132.363730489756	0.329731	986.156	0	0.0164868532747307	0.31954196150323	0.0164868532747307
550	Rem_1	1	1	10	1	35	1	62	58.3333333333333	5	-11.8935599249993	-1669.70218382669	-0.02462	986.156	0	0.0012350550595014	-0.0238564404857202	0.0012350550595014
551	Rem_1	1	1	10	1	62	Rem_1	2	55	5	-12.0635599249993	-143.760152085232	-0.305093	986.156	0	0.0152549777653886	-0.29568552101751	0.0152549777653886
552	Rem_1	1	1	10	Rem_1	2	1	83	55	7.5	-13.0983333333333	161.0943714694	0.276942	986.156	0	0.013847461081729	0.269909220664356	0.013847461081729
553	Rem_1	1	1	10	1	34	Rem_1	2	57.5	2.5	-12.773365855988	-164.603700106608	-0.290376	986.156	0	0.0145191443769941	-0.281183810935457	0.0145191443769941
554	Rem_1	1	1	10	Rem_1	2	1	63	57.5	5	-13.3502746785575	173.998019066272	0.275547	986.156	0	0.013777712909714	0.2671355323317	0.013777712909714
555	Rem_1	1	1	10	1	63	1	82	61.6666666666667	8.33333333333333	-14.0749198247422	-2234.9357362472	-0.017715	986.156	0	0.000891377059666671	-0.0163180377735387	0.000891377059666671
556	Rem_1	1	1	10	1	82	Rem_1	2	57.5	7.5	-14.3532531580755	-188.688084848754	-0.257761	986.156	0	0.0128884379504461	-0.250817494558161	0.0128884379504461
557	Rem_1	1	1	10	1	33	Rem_1	2	60	2.5	-13.862937550497	-197.727609845125	-0.254698	979.682	0	0.012735292615798	-0.247666031192288	0.012735292615798
558	Rem_1	1	1	10	Rem_1	2	1	64	60	5	-14.5159255338946	205.545385539818	0.247156	979.682	0	0.0123582045961377	0.240193348022339	0.0123582045961377
559	Rem_1	1	1	10	1	64	1	81	65	8.33333333333333	-14.9970065541656	-3541.36352070271	-0.009543	979.682	0	0.000487516279215371	-0.00881193078236503	0.000487516279215371
560	Rem_1	1	1	10	1	81	Rem_1	2	60	7.5	-15.4053398874989	-218.210616018472	-0.237607	979.682	0	0.0118807708555674	-0.231381417239974	0.0118807708555674
561	Rem_1	1	1	10	Rem_1	2	1	32	62.5	2.5	-14.6601130197758	231.895782664627	0.230241	979.682	0	0.0115124843193161	0.223955210486465	0.0115124843193161
562	Rem_1	1	1	10	1	32	1	65	68.3333333333333	5	-14.7168498154675	-8888.581954666	-0.006066	979.682	0	0.000319360125876729	-0.00578057012713379	0.000319360125876729
563	Rem_1	1	1	10	1	65	Rem_1	2	62.5	5	-15.6085164821342	-238.107819574498	-0.224145	979.682	0	0.0112076961308959	-0.218174640359331	0.0112076961308959
564	Rem_1	1	1	10	Rem_1	2	1	80	62.5	7.5	-16.2879551764398	249.304496399281	0.215055	979.682	0	0.0107532149872724	0.209854691488832	0.0107532149872724
565	Rem_1	1	1	10	1	31	Rem_1	2	65	2.5	-15.9420962471642	-265.898731757215	-0.21169	979.682	0	0.0105849723783296	-0.204439656572501	0.0105849723783296
566	Rem_1	1	1	10	1	66	Rem_1	2	65	5	-16.2536854187255	-272.102854327636	-0.207101	977.427	0	0.0103555328449337	-0.199861274432754	0.0103555328449337
567	Rem_1	1	1	10	Rem_1	2	1	79	65	7.5	-17.0150062421959	281.810876817767	0.19983	977.427	0	0.00999200041283026	0.193200079215399	0.00999200041283026
568	Rem_1	1	1	10	1	79	1	30	73.3333333333333	6.66666666666667	-17.6647216341752	-4702.83906940904	-0.010808	977.427	0	0.00054957452633833	-0.0112961137546237	0.00054957452633833
569	Rem_1	1	1	10	1	30	Rem_1	2	67.5	2.5	-17.5723085635624	-299.774428922205	-0.18903	977.427	0	0.00945202900175407	-0.181903965460775	0.00945202900175407
570	Rem_1	1	1	10	Rem_1	2	1	67	67.5	5	-17.7409074288215	305.53085613807	0.188102	977.427	0	0.00940563161143365	0.180837095564013	0.00940563161143365
571	Rem_1	1	1	10	1	78	Rem_1	2	67.5	7.5	-18.0913883008419	-314.826983754464	-0.186024	977.427	0	0.00930173754951192	-0.178545216872104	0.00930173754951192
572	Rem_1	1	1	10	Rem_1	2	1	29	70	2.5	-19.1247927018681	334.196344343052	0.17118	977.427	0	0.00855958416046013	0.163058651353591	0.00855958416046013
573	Rem_1	1	1	10	1	68	Rem_1	2	70	5	-19.221731711976	-339.511109927852	-0.172554	977.427	0	0.00862827950926487	-0.164189500414049	0.00862827950926487
574	Rem_1	1	1	10	1	77	Rem_1	2	70	7.5	-19.4355108481843	-348.169115122223	-0.170527	88.064	0	0.00852693639723553	-0.162517179923441	0.00852693639723553
575	Rem_1	1	1	11	1	12	Rem_1	2	52.5	0	-6.26666666666667	-31.5990404848389	-1.093977	407.007	0	0.0546989414095236	-1.05568023874928	0.0546989414095236
576	Rem_1	1	1	11	Rem_1	2	1	13	55	0	-7.83333333333333	63.5172007279592	0.585234	407.007	0	0.0292618708713233	0.614844933399146	0.0292618708713233
577	Rem_1	1	1	11	1	14	Rem_1	2	57.5	0	-9.36	-95.7813309558919	-0.469426	407.007	0	0.0234715130251546	-0.465418103495499	0.0234715130251546
578	Rem_1	1	1	11	Rem_1	2	1	15	60	0	-10.7366666666667	128.484797469003	0.394184	407.007	0	0.0197094536870001	0.383650343789096	0.0197094536870001
579	Rem_1	1	1	11	1	15	1	16	65	0	-11.78	-622.129845095152	-0.058147	407.007	0	0.00290906927083217	-0.0577223282717555	0.00290906927083217
580	Rem_1	1	1	11	1	16	Rem_1	2	62.5	0	-11.7833333333333	-161.926525001845	-0.336007	407.007	0	0.0168006476102113	-0.325928015517341	0.0168006476102113
581	Rem_1	1	1	11	Rem_1	2	1	17	65	0	-12.88	195.786859716543	0.299939	407.007	0	0.014997283397419	0.291011512783971	0.014997283397419
582	Rem_1	1	1	11	1	17	1	18	71.6666666666667	0	-13.81	-1334.96418823742	-0.038555	407.007	0	0.00193034195481008	-0.0372032635706149	0.00193034195481008
583	Rem_1	1	1	11	1	18	Rem_1	2	67.5	0	-14.3516666666667	-229.43613755763	-0.261325	407.007	0	0.0130666326596603	-0.253808249213356	0.0130666326596603
584	Rem_1	1	1	11	1	19	Rem_1	2	70	0	-15.9333333333333	-263.281588510017	-0.230338	724.797	0	0.0115173341364224	-0.22293235884789	0.0115173341364224
585	Rem_1	1	1	11	Rem_1	2	1	20	72.5	0	-17.505	297.514348465612	0.204369	724.797	0	0.0102189392992864	0.196571797553722	0.0102189392992864
586	Rem_1	1	1	11	1	20	1	21	81.6666666666667	0	-18.37	-2854.45111535184	-0.021608	724.797	0	0.00108501804593288	-0.0263866519571416	0.00108501804593288
587	Rem_1	1	1	11	1	21	Rem_1	2	75	0	-19.0666666666667	-332.131859813266	-0.182767	724.797	0	0.00913889712834651	-0.170185145596581	0.00913889712834651
588	Rem_1	1	1	11	Rem_1	2	1	38	50	2.5	-6.46666666666667	31.5987013531568	0.959143	724.797	0	0.0479572542596269	0.974501653494694	0.0479572542596269
589	Rem_1	1	1	11	1	38	1	59	50	5	-8.26666666666667	-62.8552598010607	-0.475577	724.797	0	0.0237790602699623	-0.477225632233768	0.0237790602699623
590	Rem_1	1	1	11	1	59	Rem_1	2	50	5	-8.28333333333333	-63.5432908021257	-0.483448	724.797	0	0.0241726068465939	-0.497276021260926	0.0241726068465939
591	Rem_1	1	1	11	Rem_1	2	1	86	50	7.5	-9.975	95.7375991268971	0.347952	724.797	0	0.0173978873935889	0.354141558669592	0.0173978873935889
592	Rem_1	1	1	11	1	86	1	37	51.6666666666667	6.66666666666667	-10.1537961002806	84.0052428305764	0.420889	724.797	0	0.0210446875909931	0.390485816829597	0.0210446875909931
593	Rem_1	1	1	11	1	37	Rem_1	2	52.5	2.5	-7.05702260395516	-44.7442589372999	-0.768747	724.797	0	0.0384374800815883	-0.744627375499189	0.0384374800815883
594	Rem_1	1	1	11	1	60	Rem_1	2	52.5	5	-8.47677996249965	-71.0410979725792	-0.495493	319.859	0	0.0247748518183762	-0.496589149754616	0.0247748518183762
595	Rem_1	1	1	11	Rem_1	2	1	85	52.5	7.5	-10.1154627669473	100.947141575929	0.364111	319.859	0	0.0182058246394526	0.362735917869751	0.0182058246394526
596	Rem_1	1	1	11	1	85	1	36	55	6.66666666666667	-10.7225854591067	239.98884929923	0.172658	319.859	0	0.00863347916022272	0.171274236730533	0.00863347916022272
597	Rem_1	1	1	11	1	36	Rem_1	2	55	2.5	-8.30177996249965	-71.0578788841468	-0.536794	319.859	0	0.0268398862905565	-0.534010154600284	0.0268398862905565
598	Rem_1	1	1	11	Rem_1	2	1	61	55	5	-9.31404520791032	90.1345934677266	0.443686	319.859	0	0.022184525383474	0.436158176404824	0.022184525383474
599	Rem_1	1	1	11	1	61	1	84	56.6666666666667	8.33333333333333	-10.6725854591066	-412.496358174415	-0.089706	319.859	0	0.00448641461414346	-0.0911002208338015	0.00448641461414346
600	Rem_1	1	1	11	1	84	Rem_1	2	55	7.5	-10.7542521257733	-115.336853254909	-0.353915	319.859	0	0.0176960325514647	-0.345057955571023	0.0176960325514647
601	Rem_1	1	1	11	Rem_1	2	1	35	57.5	2.5	-9.6704627669473	101.01052247834	0.444897	319.859	0	0.0222450747699912	0.431427763116391	0.0222450747699912
602	Rem_1	1	1	11	1	35	1	62	60	5	-10.36591879244	-811.401132560698	-0.048971	319.859	0	0.00245059117408433	-0.0508339579318513	0.00245059117408433
603	Rem_1	1	1	11	1	62	Rem_1	2	57.5	5	-10.4942521257733	-115.373220276618	-0.395781	319.859	0	0.0197893026633709	-0.38059380518454	0.0197893026633709
604	Rem_1	1	1	11	1	83	Rem_1	2	57.5	7.5	-11.7110678118655	-136.155047475161	-0.34309	1084.833	0	0.0171547914662347	-0.330946970152365	0.0171547914662347
605	Rem_1	1	1	11	Rem_1	2	1	34	60	2.5	-11.0218427093628	132.44061730992	0.380922	1084.833	0	0.0190463625191269	0.365753732639479	0.0190463625191269
606	Rem_1	1	1	11	1	34	1	63	63.3333333333333	5	-11.4868932583326	-1675.13713829555	-0.02768	1084.833	0	0.0013876080138137	-0.0276153625988017	0.0013876080138137
607	Rem_1	1	1	11	1	63	Rem_1	2	60	5	-11.7035599249993	-143.810654692402	-0.353223	1084.833	0	0.0176614331050031	-0.338138370040677	0.0176614331050031
608	Rem_1	1	1	11	Rem_1	2	1	82	60	7.5	-12.8433333333333	161.094675357358	0.320746	1084.833	0	0.0160376117701483	0.307645174332221	0.0160376117701483
609	Rem_1	1	1	11	1	33	Rem_1	2	62.5	2.5	-12.098365855988	-164.993465727859	-0.326647	1084.833	0	0.0163326561380107	-0.313986616900501	0.0163326561380107
610	Rem_1	1	1	11	Rem_1	2	1	64	62.5	5	-12.8252746785575	174.190006914208	0.312576	1084.833	0	0.0156291199189206	0.299496751124754	0.0156291199189206
611	Rem_1	1	1	11	1	64	1	81	66.6666666666667	8.33333333333333	-13.4515864914088	-2250.11174554244	-0.017194	1084.833	0	0.000865496441356058	-0.0162684893007286	0.000865496441356058
612	Rem_1	1	1	11	1	81	Rem_1	2	62.5	7.5	-13.8182531580755	-188.806241208677	-0.295315	1084.833	0	0.0147660886175893	-0.283228261824026	0.0147660886175893
613	Rem_1	1	1	11	1	32	Rem_1	2	65	2.5	-12.887937550497	-198.732555666711	-0.290731	1081.071	0	0.0145368939564991	-0.279342924567869	0.0145368939564991
614	Rem_1	1	1	11	Rem_1	2	1	65	65	5	-13.8909255338946	205.912541459681	0.280298	1081.071	0	0.0140152567586184	0.269075368798412	0.0140152567586184
615	Rem_1	1	1	11	1	65	1	80	70	8.33333333333333	-14.1603398874989	-3546.64035071894	-0.015084	1081.071	0	0.000760800657202661	-0.013990056834626	0.000760800657202661
616	Rem_1	1	1	11	1	80	Rem_1	2	65	7.5	-14.6503398874989	-218.60437903258	-0.265207	1081.071	0	0.013260727058593	-0.255085311963786	0.013260727058593
617	Rem_1	1	1	11	Rem_1	2	1	31	67.5	2.5	-14.1651130197758	232.302411436959	0.264838	1081.071	0	0.0132422775839355	0.252129028249497	0.0132422775839355
618	Rem_1	1	1	11	1	31	1	66	73.3333333333333	5	-13.7435164821342	-7962.84173940205	-0.007718	1081.071	0	0.000398646221605072	-0.00774807866793054	0.000398646221605072
619	Rem_1	1	1	11	1	66	Rem_1	2	67.5	5	-14.5185164821342	-239.283090024831	-0.257078	1081.071	0	0.0128542889811144	-0.244380949581567	0.0128542889811144
620	Rem_1	1	1	11	Rem_1	2	1	79	67.5	7.5	-15.3429551764398	250.142904964567	0.245184	1081.071	0	0.012259607850172	0.233756161663739	0.012259607850172
621	Rem_1	1	1	11	1	79	1	30	75	6.66666666666667	-16.0100062421959	-4263.04741680222	-0.011839	1081.071	0	0.000600337240640625	-0.01177408328621	0.000600337240640625
622	Rem_1	1	1	11	1	30	Rem_1	2	70	2.5	-15.7920962471642	-265.735469581924	-0.233263	1081.071	0	0.0116635786927726	-0.221982078377529	0.0116635786927726
623	Rem_1	1	1	11	1	67	Rem_1	2	70	5	-15.9936854187255	-272.116642318707	-0.230926	1079.499	0	0.0115467330310352	-0.219294130164561	0.0115467330310352
624	Rem_1	1	1	11	Rem_1	2	1	78	70	7.5	-16.3950062421959	282.365486148986	0.226973	1079.499	0	0.0113490905724864	0.215026220328781	0.0113490905724864
625	Rem_1	1	1	11	1	78	1	29	78.3333333333333	6.66666666666667	-17.1813883008419	-4870.83542677498	-0.017595	1079.499	0	0.000885415192155635	-0.0176248431104046	0.000885415192155635
626	Rem_1	1	1	11	1	29	Rem_1	2	72.5	2.5	-17.3423085635624	-299.741707155084	-0.209355	1079.499	0	0.0104682276466697	-0.197401377218376	0.0104682276466697
627	Rem_1	1	1	11	Rem_1	2	1	68	72.5	5	-17.4659074288215	305.566350172226	0.210366	1079.499	0	0.0105187753512469	0.197894752538247	0.0105187753512469
628	Rem_1	1	1	11	1	68	1	77	80	8.33333333333333	-16.9180549675086	-10188.7410193136	-0.003997	1079.499	0	0.000223472643739676	-0.00302553355137741	0.000223472643739676
629	Rem_1	1	1	11	1	77	Rem_1	2	72.5	7.5	-17.7213883008419	-315.013799750256	-0.206386	1079.499	0	0.0103197845176147	-0.19486921898687	0.0103197845176147
630	Rem_1	1	1	11	Rem_1	2	1	28	75	2.5	-18.9747927018682	334.053255746044	0.185786	1079.499	0	0.00928983823809651	0.173083111109713	0.00928983823809651
631	Rem_1	1	1	11	1	69	Rem_1	2	75	5	-19.046731711976	-339.397550630913	-0.189074	1079.499	0	0.00945422887865531	-0.174946253615596	0.00945422887865531
632	Rem_1	1	1	11	1	76	Rem_1	2	75	7.5	-19.2405108481843	-348.080500153145	-0.188991	81.193	0	0.00945007911091225	-0.173028766793417	0.00945007911091225
633	Rem_1	1	1	12	1	13	Rem_1	2	57.5	0	-6.06666666666667	-31.5990147249192	-1.109572	358.377	0	0.0554786901247677	-1.11742593789049	0.0554786901247677
634	Rem_1	1	1	12	Rem_1	2	1	14	60	0	-7.59333333333333	63.5396358111722	0.687525	358.377	0	0.0343763954489487	0.700282607852937	0.0343763954489487
635	Rem_1	1	1	12	1	14	1	15	63.3333333333333	0	-8.98666666666667	-188.209078509942	-0.145343	358.377	0	0.00726783799506428	-0.167662302056981	0.00726783799506428
636	Rem_1	1	1	12	1	15	Rem_1	2	62.5	0	-8.97	-95.9235562941683	-0.542177	358.377	0	0.0271090344409848	-0.532620305795955	0.0271090344409848
637	Rem_1	1	1	12	Rem_1	2	1	16	65	0	-10.0166666666667	129.087356262159	0.445942	358.377	0	0.0222973242432809	0.433067846826289	0.0222973242432809
638	Rem_1	1	1	12	1	16	1	17	70	0	-10.92	-625.448584600009	-0.055373	358.377	0	0.0027704553456968	-0.0551741410869807	0.0027704553456968
639	Rem_1	1	1	12	1	17	Rem_1	2	67.5	0	-11.1133333333333	-162.658764735287	-0.39052	358.377	0	0.0195262560671522	-0.377893705739308	0.0195262560671522
640	Rem_1	1	1	12	Rem_1	2	1	18	70	0	-12.585	195.942459658783	0.333826	358.377	0	0.0166915995545664	0.322609466082631	0.0166915995545664
641	Rem_1	1	1	12	1	18	1	19	76.6666666666667	0	-13.5566666666667	-1343.08141715641	-0.043929	358.377	0	0.00219872522214578	-0.0437275743936567	0.00219872522214578
642	Rem_1	1	1	12	1	19	Rem_1	2	72.5	0	-14.1666666666667	-229.411332149075	-0.289797	358.377	0	0.0144901950650259	-0.278881891688974	0.0144901950650259
643	Rem_1	1	1	12	1	20	Rem_1	2	75	0	-15.7383333333333	-263.272118844569	-0.253534	674.576	0	0.0126770944182806	-0.242961782149228	0.0126770944182806
644	Rem_1	1	1	12	Rem_1	2	1	21	77.5	0	-17.3	297.517935243424	0.224284	674.576	0	0.0112146458544173	0.208000288580714	0.0112146458544173
645	Rem_1	1	1	12	1	22	Rem_1	2	80	0	-18.9166666666667	-332.064747386758	-0.201022	674.576	0	0.01005159744568	-0.178604794647985	0.01005159744568
646	Rem_1	1	1	12	Rem_1	2	1	37	55	2.5	-6.26666666666667	31.5986768895515	1.069454	674.576	0	0.0534727935055763	1.09047218349765	0.0534727935055763
647	Rem_1	1	1	12	1	37	1	60	55	5	-8	-62.9054741786608	-0.517063	674.576	0	0.0258533433993072	-0.501919997936977	0.0258533433993072
648	Rem_1	1	1	12	1	60	Rem_1	2	55	5	-7.98333333333333	-63.4919546320696	-0.552221	674.576	0	0.0276112310863261	-0.588552185560672	0.0276112310863261
649	Rem_1	1	1	12	Rem_1	2	1	85	55	7.5	-9.745	95.7239177513419	0.395127	674.576	0	0.0197566030815649	0.405941115066697	0.0197566030815649
650	Rem_1	1	1	12	1	85	1	36	56.6666666666667	6.66666666666667	-9.91712943361397	84.0195701097208	0.447902	674.576	0	0.0223953232620117	0.42512673683184	0.0223953232620117
651	Rem_1	1	1	12	1	36	Rem_1	2	57.5	2.5	-6.83202260395516	-44.7453341113688	-0.842942	674.576	0	0.0421472186319572	-0.831067851898536	0.0421472186319572
652	Rem_1	1	1	12	1	61	Rem_1	2	57.5	5	-8.22677996249965	-71.0380958116009	-0.574204	287.392	0	0.0287103741536052	-0.585998168746089	0.0287103741536052
653	Rem_1	1	1	12	Rem_1	2	1	84	57.5	7.5	-9.9154627669473	100.94688276183	0.416211	287.392	0	0.0208107902613644	0.414617106136631	0.0208107902613644
654	Rem_1	1	1	12	1	84	1	35	60	6.66666666666667	-10.4725854591066	240.308518677059	0.212423	287.392	0	0.0106216207483839	0.208530862063221	0.0106216207483839
655	Rem_1	1	1	12	1	35	Rem_1	2	60	2.5	-8.02677996249965	-71.0857491464681	-0.628642	287.392	0	0.031432259072647	-0.623147968199851	0.031432259072647
656	Rem_1	1	1	12	Rem_1	2	1	62	60	5	-9.09904520791032	90.1373244276386	0.521036	287.392	0	0.0260519919246111	0.508643408807115	0.0260519919246111
657	Rem_1	1	1	12	1	62	1	83	61.6666666666667	8.33333333333333	-10.4592521257733	-412.562007264989	-0.096609	287.392	0	0.00483148498936921	-0.0962649141122662	0.00483148498936921
658	Rem_1	1	1	12	1	83	Rem_1	2	60	7.5	-10.5492521257733	-115.336193147848	-0.424315	287.392	0	0.0212159856726597	-0.412378494694848	0.0212159856726597
659	Rem_1	1	1	12	Rem_1	2	1	34	62.5	2.5	-9.3204627669473	101.102430331112	0.516685	287.392	0	0.0258344435407945	0.499010139368902	0.0258344435407945
660	Rem_1	1	1	12	1	34	1	63	65	5	-9.97591879243998	-814.633374357495	-0.054116	287.392	0	0.00270764725176674	-0.0555145552874887	0.00270764725176674
661	Rem_1	1	1	12	1	63	Rem_1	2	62.5	5	-10.1592521257733	-115.427949783958	-0.46236	287.392	0	0.0231182162806736	-0.443495584081413	0.0231182162806736
662	Rem_1	1	1	12	1	82	Rem_1	2	62.5	7.5	-11.4810678118655	-136.157316218612	-0.402486	1012.913	0	0.0201245484543132	-0.38584963864848	0.0201245484543132
663	Rem_1	1	1	12	Rem_1	2	1	33	65	2.5	-10.3718427093628	132.882002914942	0.42995	1012.913	0	0.0214977325839261	0.412346608278678	0.0214977325839261
664	Rem_1	1	1	12	1	33	1	64	68.3333333333333	5	-10.7868932583326	-1718.03740866941	-0.026079	1012.913	0	0.00130777888134807	-0.0274536169817988	0.00130777888134807
665	Rem_1	1	1	12	1	64	Rem_1	2	65	5	-11.2035599249993	-144.021369209619	-0.403817	1012.913	0	0.0201910976354061	-0.384892991296879	0.0201910976354061
666	Rem_1	1	1	12	Rem_1	2	1	81	65	7.5	-12.3333333333333	161.206938165742	0.372942	1012.913	0	0.0186473681362813	0.355002435742804	0.0186473681362813
667	Rem_1	1	1	12	1	32	Rem_1	2	67.5	2.5	-11.148365855988	-166.133093782456	-0.375691	1012.913	0	0.0187848161743068	-0.358636048261675	0.0187848161743068
668	Rem_1	1	1	12	Rem_1	2	1	65	67.5	5	-12.2252746785575	174.601762695754	0.35747	1012.913	0	0.0178737797415656	0.340655840845355	0.0178737797415656
669	Rem_1	1	1	12	1	65	1	80	71.6666666666667	8.33333333333333	-12.6315864914088	-2259.5616951441	-0.025093	1012.913	0	0.00125862886606815	-0.0236880428275743	0.00125862886606815
670	Rem_1	1	1	12	1	80	Rem_1	2	67.5	7.5	-13.0882531580755	-189.223518760229	-0.332261	1012.913	0	0.0166133509654886	-0.316967798017781	0.0166133509654886
671	Rem_1	1	1	12	1	31	Rem_1	2	70	2.5	-12.417937550497	-199.221722247931	-0.337807	1012.899	0	0.0168906460244273	-0.318765916734825	0.0168906460244273
672	Rem_1	1	1	12	Rem_1	2	1	66	70	5	-12.8259255338946	207.209344547038	0.325125	1012.899	0	0.0162565575711003	0.305862624770451	0.0162565575711003
673	Rem_1	1	1	12	1	66	1	79	75	8.33333333333333	-12.9036732208323	-3695.81376914641	-0.019217	1012.899	0	0.000966039710622705	-0.0171147357577687	0.000966039710622705
674	Rem_1	1	1	12	1	79	Rem_1	2	70	7.5	-13.7303398874989	-219.516762425906	-0.305908	1012.899	0	0.0152957268921748	-0.288747889012682	0.0152957268921748
675	Rem_1	1	1	12	Rem_1	2	1	30	72.5	2.5	-14.0401130197758	232.170910958986	0.293286	1012.899	0	0.0146646409601463	0.276646609359879	0.0146646409601463
676	Rem_1	1	1	12	1	30	1	67	78.3333333333333	5	-13.5701831488009	-7749.49847198286	-0.004687	1012.899	0	0.000254793882383388	-0.00519463336817721	0.000254793882383388
677	Rem_1	1	1	12	1	67	Rem_1	2	72.5	5	-14.2835164821342	-239.341455472039	-0.288571	1012.899	0	0.0144288965310068	-0.271451975991702	0.0144288965310068
678	Rem_1	1	1	12	Rem_1	2	1	78	72.5	7.5	-14.7479551764398	250.769673224419	0.281364	1012.899	0	0.0140685554070061	0.264022271362777	0.0140685554070061
679	Rem_1	1	1	12	1	78	1	29	80	6.66666666666667	-15.5433395755292	-4451.16704108987	-0.021239	1012.899	0	0.00106664792809061	-0.020601163247725	0.00106664792809061
680	Rem_1	1	1	12	1	29	Rem_1	2	75	2.5	-15.5870962471642	-265.740977961009	-0.259997	1012.899	0	0.0130002346141329	-0.243421108115052	0.0130002346141329
681	Rem_1	1	1	12	1	68	Rem_1	2	75	5	-15.7436854187255	-272.195637907169	-0.260406	1003.103	0	0.0130206840100664	-0.242982007282875	0.0130206840100665
682	Rem_1	1	1	12	Rem_1	2	1	77	75	7.5	-16.0500062421959	282.604655129531	0.253889	1003.103	0	0.0126948438668028	0.237884989994414	0.0126948438668028
683	Rem_1	1	1	12	1	77	1	28	83.3333333333333	6.66666666666667	-16.9347216341752	-4973.85486057611	-0.025548	1003.103	0	0.00128130822209178	-0.0264609254114243	0.00128130822209178
684	Rem_1	1	1	12	1	28	Rem_1	2	77.5	2.5	-17.2173085635624	-299.628985020986	-0.228308	1003.103	0	0.0114158379963978	-0.21142406458299	0.0114158379963978
685	Rem_1	1	1	12	Rem_1	2	1	69	77.5	5	-17.3159074288215	305.486443684338	0.231988	1003.103	0	0.0115998310487696	0.213054515187782	0.0115998310487696
686	Rem_1	1	1	12	1	76	Rem_1	2	77.5	7.5	-17.5513883008419	-314.962102599664	-0.230565	1003.103	0	0.0115286837090147	-0.209752000447046	0.0115286837090147
687	Rem_1	1	1	12	Rem_1	2	1	27	80	2.5	-18.8997927018681	333.882778933673	0.204478	1003.103	0	0.0102243890384707	0.182249178147661	0.0102243890384707
688	Rem_1	1	1	12	1	70	Rem_1	2	80	5	-18.891731711976	-339.329061697155	-0.20701	1003.103	0	0.0103509830571787	-0.183833591390787	0.0103509830571787
689	Rem_1	1	1	12	1	75	Rem_1	2	80	7.5	-19.0505108481842	-348.060978563087	-0.208731	72.128	0	0.010437029074526	-0.181220252179903	0.010437029074526
690	Rem_1	1	1	13	1	14	Rem_1	2	62.5	0	-5.82666666666667	-31.6233283682288	-1.331698	294.956	0	0.0665849750920581	-1.27802255530257	0.0665849750920581
691	Rem_1	1	1	13	Rem_1	2	1	15	65	0	-7.20333333333333	63.7023452141148	0.828119	294.956	0	0.0414060707554158	0.825848288957944	0.0414060707554158
692	Rem_1	1	1	13	1	15	1	16	68.3333333333333	0	-8.31333333333333	-186.947542284987	-0.194545	294.956	0	0.00972776400631204	-0.20217256396423	0.00972776400631204
693	Rem_1	1	1	13	1	16	Rem_1	2	67.5	0	-8.25	-96.628486615347	-0.633599	294.956	0	0.0316801078281388	-0.623675724993715	0.0316801078281388
694	Rem_1	1	1	13	Rem_1	2	1	17	70	0	-9.34666666666667	129.930575181321	0.537653	294.956	0	0.0268828359929249	0.525087832518615	0.0268828359929249
695	Rem_1	1	1	13	1	17	1	18	75	0	-10.3433333333333	-643.009710846119	-0.090736	294.956	0	0.00453790196456468	-0.0909475870890508	0.00453790196456468
696	Rem_1	1	1	13	1	18	Rem_1	2	72.5	0	-10.8183333333333	-162.833792625692	-0.44692	294.956	0	0.0223462237525717	-0.434140245429565	0.0223462237525717
697	Rem_1	1	1	13	Rem_1	2	1	19	75	0	-12.4	195.915871675805	0.379616	294.956	0	0.0189810634222638	0.366646524421909	0.0189810634222638
698	Rem_1	1	1	13	1	19	1	20	81.6666666666667	0	-13.37	-1342.15848366276	-0.053213	294.956	0	0.00266252857684195	-0.0526834415317197	0.00266252857684195
699	Rem_1	1	1	13	1	20	Rem_1	2	77.5	0	-13.9716666666667	-229.40182689427	-0.326372	294.956	0	0.0163189063959568	-0.31396308289019	0.0163189063959568
700	Rem_1	1	1	13	1	21	Rem_1	2	80	0	-15.5333333333333	-263.276713988818	-0.284111	718.636	0	0.0142059019707479	-0.264561713492613	0.0142059019707479
701	Rem_1	1	1	13	Rem_1	2	1	22	82.5	0	-17.15	297.448314389727	0.251723	718.636	0	0.0125865472558005	0.224168428724625	0.0125865472558005
702	Rem_1	1	1	13	1	23	Rem_1	2	85	0	-18.7666666666667	-331.998758644195	-0.23004	718.636	0	0.0115024346987931	-0.191710008495029	0.0115024346987931
703	Rem_1	1	1	13	Rem_1	2	1	36	60	2.5	-6.04166666666667	31.5875509752176	1.208746	718.636	0	0.0604373827303102	1.20856744964074	0.0604373827303102
704	Rem_1	1	1	13	1	36	1	61	60	5	-7.75	-62.8772128714993	-0.554262	718.636	0	0.0277132804195029	-0.493050343420932	0.0277132804195029
705	Rem_1	1	1	13	1	61	Rem_1	2	60	5	-7.73333333333333	-63.4758270428647	-0.65433	718.636	0	0.0327166528277267	-0.71551710621981	0.0327166528277267
706	Rem_1	1	1	13	Rem_1	2	1	84	60	7.5	-9.545	95.7236742728581	0.44939	718.636	0	0.0224697225227638	0.469596400139001	0.0224697225227638
707	Rem_1	1	1	13	1	84	1	35	61.6666666666667	6.66666666666667	-9.66712943361397	84.0791481833809	0.537626	718.636	0	0.0268814860022656	0.510144504221761	0.0268814860022656
708	Rem_1	1	1	13	1	35	Rem_1	2	62.5	2.5	-6.55702260395516	-44.7621727173063	-0.986897	718.636	0	0.0493449513275928	-0.979740904360762	0.0493449513275928
709	Rem_1	1	1	13	1	62	Rem_1	2	62.5	5	-8.01177996249965	-71.0382138902957	-0.67203	269.28	0	0.0336016488025513	-0.687595758245718	0.0336016488025513
710	Rem_1	1	1	13	Rem_1	2	1	83	62.5	7.5	-9.7104627669473	100.945431663157	0.501991	269.28	0	0.0250997492059682	0.508063004727299	0.0250997492059682
711	Rem_1	1	1	13	1	83	1	34	65	6.66666666666667	-10.1692521257733	241.400906568646	0.249798	269.28	0	0.012490300317046	0.231470424270234	0.012490300317046
712	Rem_1	1	1	13	1	34	Rem_1	2	65	2.5	-7.67677996249965	-71.1803106856941	-0.751932	269.28	0	0.037596732990514	-0.739533428997533	0.037596732990514
713	Rem_1	1	1	13	Rem_1	2	1	63	65	5	-8.76404520791032	90.1821151172846	0.61799	269.28	0	0.0308996618144924	0.607860358179448	0.0308996618144924
714	Rem_1	1	1	13	1	63	1	82	66.6666666666667	8.33333333333333	-10.1492521257733	-413.520875656534	-0.116569	269.28	0	0.00582930779788647	-0.115093328509324	0.00582930779788647
715	Rem_1	1	1	13	1	82	Rem_1	2	65	7.5	-10.3192521257733	-115.334725566659	-0.501427	269.28	0	0.0250715494300312	-0.492767029670125	0.0250715494300312
716	Rem_1	1	1	13	Rem_1	2	1	33	67.5	2.5	-8.6704627669473	101.598582753889	0.598158	269.28	0	0.0299080671794417	0.580271872289479	0.0299080671794417
717	Rem_1	1	1	13	1	33	1	64	70	5	-9.27591879243998	-836.518542492982	-0.05857	269.28	0	0.00293020686129836	-0.0604550143010982	0.00293020686129836
718	Rem_1	1	1	13	1	64	Rem_1	2	67.5	5	-9.65925212577332	-115.644019785241	-0.539355	269.28	0	0.0269679354060058	-0.519816857988381	0.0269679354060058
719	Rem_1	1	1	13	1	81	Rem_1	2	67.5	7.5	-10.9710678118655	-136.250622359996	-0.477433	663.981	0	0.0238718594525542	-0.459876420769477	0.0238718594525542
720	Rem_1	1	1	13	Rem_1	2	1	32	70	2.5	-9.42184270936277	134.180126585916	0.508525	663.981	0	0.0254264466464054	0.488502562611117	0.0254264466464054
721	Rem_1	1	1	13	1	32	1	65	73.3333333333333	5	-9.82022659166597	-1884.59325933515	-0.036278	663.981	0	0.0018166544002644	-0.0356267276050188	0.0018166544002644
722	Rem_1	1	1	13	1	65	Rem_1	2	70	5	-10.6035599249993	-144.465873438337	-0.472254	663.981	0	0.0236129117495069	-0.452875835006098	0.0236129117495069
723	Rem_1	1	1	13	Rem_1	2	1	80	70	7.5	-11.6033333333333	161.633879077541	0.426284	663.981	0	0.0213144345841029	0.408862167190679	0.0213144345841029
724	Rem_1	1	1	13	1	31	Rem_1	2	72.5	2.5	-10.678365855988	-166.682115014394	-0.450097	663.981	0	0.0225050721732346	-0.424715498702159	0.0225050721732346
725	Rem_1	1	1	13	Rem_1	2	1	66	72.5	5	-11.1602746785575	176.023829998338	0.42624	663.981	0	0.0213122346083183	0.400795336027733	0.0213122346083183
726	Rem_1	1	1	13	1	66	1	79	76.6666666666667	8.33333333333333	-11.3749198247422	-2361.99750027893	-0.034014	663.981	0	0.00170363742914976	-0.0301518318945982	0.00170363742914976
727	Rem_1	1	1	13	1	79	Rem_1	2	72.5	7.5	-12.1682531580755	-190.1980120338	-0.392085	663.981	0	0.0196045050450783	-0.370643504133135	0.0196045050450783
728	Rem_1	1	1	13	1	30	Rem_1	2	75	2.5	-12.292937550497	-199.077900370772	-0.38271	1019.782	0	0.0191357612926688	-0.361246432895213	0.0191357612926688
729	Rem_1	1	1	13	Rem_1	2	1	67	75	5	-12.5909255338946	207.273490270988	0.372667	1019.782	0	0.0186336183341427	0.350472221348457	0.0186336183341427
730	Rem_1	1	1	13	1	67	1	78	80	8.33333333333333	-12.4170065541656	-3533.40479781678	-0.013951	1019.782	0	0.00070468149010741	-0.0139175982226092	0.00070468149010741
731	Rem_1	1	1	13	1	78	Rem_1	2	75	7.5	-13.1353398874989	-220.190087902492	-0.358769	1019.782	0	0.0179387287287171	-0.336554623125848	0.0179387287287171
732	Rem_1	1	1	13	Rem_1	2	1	29	77.5	2.5	-13.8351130197758	232.177545092451	0.334491	1019.782	0	0.016724848959034	0.313184779699509	0.016724848959034
733	Rem_1	1	1	13	1	68	Rem_1	2	77.5	5	-14.0335164821342	-239.427039117283	-0.332678	1019.782	0	0.0166342005882459	-0.310355558707111	0.0166342005882459
734	Rem_1	1	1	13	Rem_1	2	1	77	77.5	7.5	-14.4029551764398	251.025640174195	0.320823	1019.782	0	0.0160414616953225	0.30112589906128	0.0160414616953225
735	Rem_1	1	1	13	1	28	Rem_1	2	80	2.5	-15.4620962471642	-265.621763584343	-0.289391	1019.782	0	0.014469895549122	-0.268527127341862	0.014469895549122
736	Rem_1	1	1	13	1	69	Rem_1	2	80	5	-15.5936854187255	-272.111499016484	-0.292317	993.91	0	0.0146161920903668	-0.269193777849163	0.0146161920903668
737	Rem_1	1	1	13	Rem_1	2	1	76	80	7.5	-15.8800062421959	282.550689720111	0.288545	993.91	0	0.014427596562231	0.263177741595726	0.014427596562231
738	Rem_1	1	1	13	1	76	1	27	88.3333333333333	6.66666666666667	-16.8380549675086	-5006.56073449187	-0.032548	993.91	0	0.00163046949066826	-0.0346079180490842	0.00163046949066826
739	Rem_1	1	1	13	1	27	Rem_1	2	82.5	2.5	-17.1423085635624	-299.450503967895	-0.255989	993.91	0	0.0127998406358243	-0.228569823546642	0.0127998406358243
740	Rem_1	1	1	13	Rem_1	2	1	70	82.5	5	-17.1609074288215	305.415250649296	0.258459	993.91	0	0.0129233369027701	0.229666994216169	0.0129233369027701
741	Rem_1	1	1	13	1	75	Rem_1	2	82.5	7.5	-17.3613883008419	-314.942476335983	-0.258627	993.91	0	0.0129317366514517	-0.22503666937352	0.0129317366514517
742	Rem_1	1	1	13	Rem_1	2	1	26	85	2.5	-18.6447927018681	333.950681587725	0.228041	993.91	0	0.0114024885092027	0.195060278970167	0.0114024885092027
743	Rem_1	1	1	13	1	71	Rem_1	2	85	5	-18.786731711976	-339.192388947385	-0.230011	993.91	0	0.0115009847535983	-0.196384562237586	0.0115009847535983
744	Rem_1	1	1	13	1	74	Rem_1	2	85	7.5	-18.9255108481842	-347.944023993722	-0.230181	65.434	0	0.0115094844325235	-0.193582851078916	0.0115094844325235
745	Rem_1	1	1	14	1	15	Rem_1	2	67.5	0	-5.39666666666667	-31.7863675307964	-1.506914	257.189	0	0.0753457663607585	-1.46553448641339	0.0753457663607585
746	Rem_1	1	1	14	Rem_1	2	1	16	70	0	-6.44333333333333	64.5188260917991	0.953076	257.189	0	0.0476539049233114	0.963254861787179	0.0476539049233114
747	Rem_1	1	1	14	1	16	1	17	73.3333333333333	0	-7.42666666666667	-190.524514298214	-0.189457	257.189	0	0.00947337780955135	-0.194961386698034	0.00947337780955135
748	Rem_1	1	1	14	1	17	Rem_1	2	72.5	0	-7.54	-97.5544690021791	-0.7636	257.189	0	0.0381801309583925	-0.768293475089145	0.0381801309583925
749	Rem_1	1	1	14	Rem_1	2	1	18	75	0	-9.01166666666667	130.047042196009	0.609395	257.189	0	0.0304699140967365	0.60748852588185	0.0304699140967365
750	Rem_1	1	1	14	1	18	1	19	80	0	-10.0633333333333	-647.512056565044	-0.106755	257.189	0	0.00533868664209654	-0.110224743412994	0.00533868664209654
751	Rem_1	1	1	14	1	19	Rem_1	2	77.5	0	-10.5933333333333	-162.729895556738	-0.502619	257.189	0	0.0251311489570712	-0.497263782468856	0.0251311489570712
752	Rem_1	1	1	14	Rem_1	2	1	20	80	0	-12.165	195.839807054461	0.422145	257.189	0	0.0211074868841011	0.416374997740875	0.0211074868841011
753	Rem_1	1	1	14	1	20	1	21	86.6666666666667	0	-13.1433333333333	-1340.47324220358	-0.061064	257.189	0	0.0030548371871509	-0.0725552670196335	0.0030548371871509
754	Rem_1	1	1	14	1	21	Rem_1	2	82.5	0	-13.7266666666667	-229.346804883973	-0.360962	257.189	0	0.0180483770353459	-0.343819730721241	0.0180483770353459
755	Rem_1	1	1	14	1	22	Rem_1	2	85	0	-15.3433333333333	-263.148571630482	-0.314843	535.541	0	0.0157424676154185	-0.28654607921649	0.0157424676154185
756	Rem_1	1	1	14	Rem_1	2	1	23	87.5	0	-16.96	297.329261610528	0.285243	535.541	0	0.0142625005739702	0.241653864661273	0.0142625005739702
757	Rem_1	1	1	14	1	24	Rem_1	2	90	0	-18.5166666666667	-331.95787054072	-0.256329	535.541	0	0.0128168401176928	-0.209743826581249	0.0128168401176928
758	Rem_1	1	1	14	Rem_1	2	1	35	65	2.5	-5.72666666666667	31.5773073403754	1.290054	535.541	0	0.0645027775160884	1.33762692179108	0.0645027775160884
759	Rem_1	1	1	14	1	35	1	62	65	5	-7.46333333333333	-62.8296879347306	-0.553135	535.541	0	0.0276569307871011	-0.543557938253674	0.0276569307871011
760	Rem_1	1	1	14	1	62	Rem_1	2	65	5	-7.47833333333333	-63.4829196459106	-0.736755	535.541	0	0.0368378857300809	-0.794068983537408	0.0368378857300809
761	Rem_1	1	1	14	Rem_1	2	1	83	65	7.5	-9.3	95.7392627632956	0.529844	535.541	0	0.0264923887341251	0.5602128433922	0.0264923887341251
762	Rem_1	1	1	14	1	83	1	34	66.6666666666667	6.66666666666667	-9.33712943361397	84.2837370692012	0.604772	535.541	0	0.0302387653511184	0.559833072738208	0.0302387653511184
763	Rem_1	1	1	14	1	34	Rem_1	2	67.5	2.5	-6.16702260395516	-44.8235106483553	-1.134466	535.541	0	0.0567233881471303	-1.12004591613041	0.0567233881471303
764	Rem_1	1	1	14	1	63	Rem_1	2	67.5	5	-7.63677996249965	-71.0517095293895	-0.77727	199.035	0	0.0388636286552092	-0.797048768412005	0.0388636286552092
765	Rem_1	1	1	14	Rem_1	2	1	82	67.5	7.5	-9.4404627669473	100.947504529849	0.578274	199.035	0	0.0289138729278871	0.594138173914614	0.0289138729278871
766	Rem_1	1	1	14	1	82	1	33	70	6.66666666666667	-9.62258545910665	247.476962096237	0.28124	199.035	0	0.0140623555637027	0.255495833871435	0.0140623555637027
767	Rem_1	1	1	14	1	33	Rem_1	2	70	2.5	-6.98677996249965	-71.7004233203087	-0.859553	199.035	0	0.0429777663393818	-0.84963400778605	0.0429777663393818
768	Rem_1	1	1	14	Rem_1	2	1	64	70	5	-8.22404520791032	90.3622049345022	0.712753	199.035	0	0.0356377903007818	0.703021341486737	0.0356377903007818
769	Rem_1	1	1	14	1	64	1	81	71.6666666666667	8.33333333333333	-9.51591879243998	-416.702788566342	-0.121365	199.035	0	0.00606907390484743	-0.118618103197337	0.00606907390484743
770	Rem_1	1	1	14	1	81	Rem_1	2	70	7.5	-9.76925212577332	-115.383083397589	-0.591239	199.035	0	0.0295621191358553	-0.5844032382894	0.0295621191358553
771	Rem_1	1	1	14	Rem_1	2	1	32	72.5	2.5	-7.6804627669473	103.041456876321	0.704013	199.035	0	0.035200792042545	0.688811389930541	0.035200792042545
772	Rem_1	1	1	14	1	32	1	65	75	5	-8.28258545910665	-917.757599470014	-0.077708	199.035	0	0.00388668665575191	-0.0766541047683625	0.00388668665575191
773	Rem_1	1	1	14	1	65	Rem_1	2	72.5	5	-9.01925212577332	-116.073654570837	-0.626233	199.035	0	0.0313118096845663	-0.612157285162179	0.0313118096845663
774	Rem_1	1	1	14	1	80	Rem_1	2	72.5	7.5	-10.2010678118655	-136.639952135654	-0.537223	907.016	0	0.026861336141795	-0.528198330275274	0.026861336141795
775	Rem_1	1	1	14	Rem_1	2	1	31	75	2.5	-8.91184270936277	134.716242132171	0.606915	907.016	0	0.0303459147672714	0.582662631482987	0.0303459147672714
776	Rem_1	1	1	14	1	31	1	66	78.3333333333333	5	-8.83689325833263	-1747.97738781334	-0.046128	907.016	0	0.00230856686279605	-0.0474495616530669	0.00230856686279605
777	Rem_1	1	1	14	1	66	Rem_1	2	75	5	-9.4985599249993	-145.965794594771	-0.560752	907.016	0	0.0280377783313871	-0.53521306982992	0.0280377783313871
778	Rem_1	1	1	14	Rem_1	2	1	79	75	7.5	-10.6433333333333	162.611881907953	0.499221	907.016	0	0.0249612503112825	0.480181308192189	0.0249612503112825
779	Rem_1	1	1	14	1	30	Rem_1	2	77.5	2.5	-10.513365855988	-166.437982256582	-0.502358	907.016	0	0.0251180990604385	-0.483649238828942	0.0251180990604385
780	Rem_1	1	1	14	Rem_1	2	1	67	77.5	5	-10.8852746785575	176.012462987166	0.481285	907.016	0	0.0240644577761997	0.460499055418742	0.0240644577761997
781	Rem_1	1	1	14	1	67	1	78	81.6666666666667	8.33333333333333	-10.8615864914088	-2264.15779886609	-0.026439	907.016	0	0.00132572689589523	-0.0266650861856531	0.00132572689589523
782	Rem_1	1	1	14	1	78	Rem_1	2	77.5	7.5	-11.5332531580755	-190.848780457266	-0.454801	907.016	0	0.0227402698753225	-0.433833969233089	0.0227402698753225
783	Rem_1	1	1	14	1	29	Rem_1	2	80	2.5	-12.047937550497	-199.011624232908	-0.432086	868.457	0	0.0216045314341691	-0.411761175753562	0.0216045314341691
784	Rem_1	1	1	14	Rem_1	2	1	68	80	5	-12.3009255338946	207.290872335296	0.4259	868.457	0	0.0212952347956063	0.402996724929696	0.0212952347956063
785	Rem_1	1	1	14	1	68	1	77	85	8.33333333333333	-12.0603398874989	-3488.05122958646	-0.020904	868.457	0	0.00104997287584013	-0.0171447617217605	0.00104997287584013
786	Rem_1	1	1	14	1	77	Rem_1	2	80	7.5	-12.7503398874989	-220.388295211233	-0.404988	868.457	0	0.020249646919391	-0.385851963207936	0.020249646919391
787	Rem_1	1	1	14	Rem_1	2	1	28	82.5	2.5	-13.6701130197758	231.984341473425	0.367275	868.457	0	0.0183640222735244	0.347662200345363	0.0183640222735244
788	Rem_1	1	1	14	1	69	Rem_1	2	82.5	5	-13.8435164821342	-239.268592231199	-0.369378	868.457	0	0.0184691707233974	-0.3453979230744	0.0184691707233974
789	Rem_1	1	1	14	Rem_1	2	1	76	82.5	7.5	-14.1929551764398	250.896876032718	0.361017	868.457	0	0.0180511269931409	0.334234607891917	0.0180511269931409
790	Rem_1	1	1	14	1	76	1	27	90	6.66666666666667	-15.1733395755292	-4598.61235308012	-0.040304	868.457	0	0.0020176796177788	-0.0427780773358185	0.0020176796177788
791	Rem_1	1	1	14	1	27	Rem_1	2	85	2.5	-15.3470962471642	-265.375570127422	-0.320563	868.457	0	0.0160284619481253	-0.291456530556099	0.0160284619481253
792	Rem_1	1	1	14	1	70	Rem_1	2	85	5	-15.3986854187255	-271.973889545327	-0.320821	785.951	0	0.0160413616972656	-0.290921438782363	0.0160413616972656
793	Rem_1	1	1	14	Rem_1	2	1	75	85	7.5	-15.6500062421959	282.463723547923	0.319016	785.951	0	0.0159511134608215	0.282561959138718	0.0159511134608215
794	Rem_1	1	1	14	1	26	Rem_1	2	87.5	2.5	-16.8473085635624	-299.467477998072	-0.280871	785.951	0	0.0140439060308199	-0.245344753168156	0.0140439060308199
795	Rem_1	1	1	14	Rem_1	2	1	71	87.5	5	-17.0159074288215	305.215536962789	0.282692	785.951	0	0.0141349537374552	0.245922867630819	0.0141349537374552
796	Rem_1	1	1	14	1	74	Rem_1	2	87.5	7.5	-17.1963883008419	-314.758996956683	-0.280463	785.951	0	0.0140235065487381	-0.240766400815943	0.0140235065487381
797	Rem_1	1	1	14	Rem_1	2	1	25	90	2.5	-18.5997927018682	333.649325332311	0.254104	785.951	0	0.0127055935335584	0.211781425897615	0.0127055935335584
798	Rem_1	1	1	14	1	72	Rem_1	2	90	5	-18.631731711976	-339.021112438687	-0.252104	785.951	0	0.0126055966554543	-0.211864899903454	0.0126055966554543
799	Rem_1	1	1	14	1	73	Rem_1	2	90	7.5	-19.0355108481843	-347.402771604326	-0.25533	59.413	0	0.0127668916440142	-0.20991508326274	0.0127668916440142
800	Rem_1	1	1	15	1	16	Rem_1	2	72.5	0	-4.48666666666667	-32.5349557159998	-1.906961	213.188	0	0.0953481024394429	-1.81744665336594	0.0953481024394429
801	Rem_1	1	1	15	Rem_1	2	1	17	75	0	-5.58333333333333	65.2565370539916	1.280909	213.188	0	0.0640455280695108	1.29368501912211	0.0640455280695108
802	Rem_1	1	1	15	1	17	1	18	78.3333333333333	0	-6.72333333333333	-198.055445737147	-0.338284	213.188	0	0.016914495607023	-0.344292545785447	0.016914495607023
803	Rem_1	1	1	15	1	18	Rem_1	2	77.5	0	-7.055	-97.3231833126526	-0.942567	213.188	0	0.0471284560931344	-0.949392473336664	0.0471284560931344
804	Rem_1	1	1	15	Rem_1	2	1	19	80	0	-8.63666666666667	129.629597013191	0.738111	213.188	0	0.0369056854807291	0.740207666774416	0.0369056854807291
805	Rem_1	1	1	15	1	19	1	20	85	0	-9.75	-642.577189525346	-0.141705	213.188	0	0.00708595565626119	-0.140787612015997	0.0070859556562612
806	Rem_1	1	1	15	1	20	Rem_1	2	82.5	0	-10.2083333333333	-162.38895229061	-0.596289	213.188	0	0.0298146177034437	-0.599420054758418	0.0298146177034437
807	Rem_1	1	1	15	Rem_1	2	1	21	85	0	-11.77	195.54991243976	0.494809	213.188	0	0.0247406520973579	0.480656894790643	0.0247406520973579
808	Rem_1	1	1	15	1	21	1	22	91.6666666666667	0	-12.8466666666667	-1338.53421591859	-0.072937	213.188	0	0.00364822078861738	-0.0894891367163322	0.00364822078861738
809	Rem_1	1	1	15	1	22	Rem_1	2	87.5	0	-13.3866666666667	-229.005987154706	-0.421686	213.188	0	0.0210845371419436	-0.39116775807431	0.0210845371419436
810	Rem_1	1	1	15	1	23	Rem_1	2	90	0	-15.0033333333333	-262.837814728766	-0.376754	56.494	0	0.0188379654233147	-0.323320783205267	0.0188379654233147
811	Rem_1	1	1	15	Rem_1	2	1	24	92.5	0	-16.56	297.109198549156	0.334151	56.494	0	0.0167078492632206	0.276812320445716	0.0167078492632206
812	Rem_1	1	1	15	1	34	Rem_1	2	70	2.5	-5.18666666666667	-31.58945700257	-1.600117	56.494	0	0.0800059124954056	-1.59946761711797	0.0800059124954056
813	Rem_1	1	1	15	Rem_1	2	1	63	70	5	-6.95333333333333	63.5042892182525	0.901093	56.494	0	0.0450547609761998	0.955288886870072	0.0450547609761998
814	Rem_1	1	1	15	1	63	1	82	70	8.33333333333333	-8.85333333333333	-188.227254546455	-0.270103	56.494	0	0.0135055202240602	-0.281159866064395	0.0135055202240602
815	Rem_1	1	1	15	1	82	Rem_1	2	70	7.5	-8.88	-95.8383083662365	-0.63084	56.494	0	0.031542158518402	-0.674129020805677	0.031542158518402
816	Rem_1	1	1	15	Rem_1	2	1	33	72.5	2.5	-5.32702260395516	45.1404700620021	1.429844	56.494	0	0.0714922699376653	1.37991634723103	0.0714922699376653
817	Rem_1	1	1	15	1	33	1	64	73.3333333333333	5	-6.70677996249965	-123.654684289301	-0.458749	56.494	0	0.0229376679830906	-0.402410239007882	0.0229376679830906
818	Rem_1	1	1	15	1	64	Rem_1	2	72.5	5	-6.94677996249965	-71.0932488992135	-0.970779	56.494	0	0.0485390530099476	-0.977506108223144	0.0485390530099476
819	Rem_1	1	1	15	1	81	Rem_1	2	72.5	7.5	-8.7404627669473	-100.929460121466	-0.730748	117.529	0	0.0365375368458247	-0.742977282574075	0.0365375368458247
820	Rem_1	1	1	15	Rem_1	2	1	32	75	2.5	-5.84677996249965	73.0155251145704	1.113673	117.529	0	0.055683739792892	1.08011101506133	0.055683739792892
821	Rem_1	1	1	15	1	32	1	65	76.6666666666667	5	-6.79404520791032	-376.244926751928	-0.212827	117.529	0	0.0106418198548228	-0.192661177281359	0.0106418198548228
822	Rem_1	1	1	15	1	65	Rem_1	2	75	5	-7.43404520791032	-90.5971543331391	-0.900761	117.529	0	0.045038161017103	-0.887449837779974	0.045038161017103
823	Rem_1	1	1	15	Rem_1	2	1	80	75	7.5	-8.84925212577332	115.593681080329	0.716879	117.529	0	0.0358440894932833	0.712961585722417	0.0358440894932833
824	Rem_1	1	1	15	1	31	Rem_1	2	77.5	2.5	-7.0204627669473	-103.253247877924	-0.931016	117.529	0	0.0465509074094158	-0.879376811942227	0.0465509074094158
825	Rem_1	1	1	15	Rem_1	2	1	66	77.5	5	-7.76425212577332	117.373147892807	0.819551	117.529	0	0.0409776720178502	0.771610806272353	0.0409776720178502
826	Rem_1	1	1	15	1	66	1	79	80	8.33333333333333	-8.44106781186547	-805.561265096972	-0.13176	117.529	0	0.00658875891196514	-0.111422721685047	0.00658875891196514
827	Rem_1	1	1	15	1	79	Rem_1	2	77.5	7.5	-9.09106781186548	-137.391592707337	-0.687522	117.529	0	0.0343762454495833	-0.660188084587306	0.0343762454495833
828	Rem_1	1	1	15	1	30	Rem_1	2	80	2.5	-8.59684270936277	-134.102833857029	-0.735656	381.632	0	0.036782935932848	-0.705261592351641	0.036782935932848
829	Rem_1	1	1	15	Rem_1	2	1	67	80	5	-9.0735599249993	145.623921770326	0.685745	381.632	0	0.0342873958264914	0.651169667688791	0.0342873958264914
830	Rem_1	1	1	15	1	67	1	78	83.3333333333333	8.33333333333333	-9.28333333333333	-1366.06786576651	-0.058152	381.632	0	0.00290931912309392	-0.0557779040798585	0.00290931912309392
831	Rem_1	1	1	15	1	78	Rem_1	2	80	7.5	-9.85833333333333	-162.99983378668	-0.627565	381.632	0	0.0313784093456392	-0.595391763608932	0.0313784093456392
832	Rem_1	1	1	15	Rem_1	2	1	29	82.5	2.5	-10.118365855988	166.073621045343	0.61157	381.632	0	0.0305786635131426	0.585077555121151	0.0305786635131426
833	Rem_1	1	1	15	1	29	1	68	86.6666666666667	5	-9.88860801189084	-3021.41051002762	-0.01833	381.632	0	0.000921939396055945	-0.0236337308213515	0.000921939396055945
834	Rem_1	1	1	15	1	68	Rem_1	2	82.5	5	-10.4452746785575	-175.732883219811	-0.593131	381.632	0	0.02965671859634	-0.561443824299799	0.02965671859634
835	Rem_1	1	1	15	Rem_1	2	1	77	82.5	7.5	-10.9982531580755	190.758591263748	0.551123	381.632	0	0.0275563314471012	0.526779169966622	0.0275563314471012
836	Rem_1	1	1	15	1	28	Rem_1	2	85	2.5	-11.732937550497	-198.553215040246	-0.504477	381.632	0	0.0252240482243136	-0.483410767701992	0.0252240482243136
837	Rem_1	1	1	15	1	69	Rem_1	2	85	5	-11.9609255338946	-206.857820035038	-0.503403	378.042	0	0.0251703486472178	-0.47373529067191	0.0251703486472178
838	Rem_1	1	1	15	Rem_1	2	1	76	85	7.5	-12.3903398874989	219.977412553119	0.484816	378.042	0	0.0242410062629421	0.451574195879141	0.0242410062629421
839	Rem_1	1	1	15	1	27	Rem_1	2	87.5	2.5	-13.4051130197758	-231.509265735565	-0.431172	378.042	0	0.0215588319247588	-0.396647694411255	0.0215588319247588
840	Rem_1	1	1	15	Rem_1	2	1	70	87.5	5	-13.4985164821342	238.885956838547	0.432091	378.042	0	0.021604781431491	0.392178505808177	0.021604781431491
841	Rem_1	1	1	15	1	75	Rem_1	2	87.5	7.5	-13.8129551764398	-250.551960564177	-0.425315	378.042	0	0.0212659851185526	-0.376223803968251	0.0212659851185526
842	Rem_1	1	1	15	Rem_1	2	1	26	90	2.5	-14.9020962471642	265.186992944225	0.372564	378.042	0	0.018628468408326	0.327456862339073	0.018628468408326
843	Rem_1	1	1	15	1	71	Rem_1	2	90	5	-15.1036854187255	-271.553344901681	-0.374253	378.042	0	0.0187129171970193	-0.326296215846564	0.0187129171970193
844	Rem_1	1	1	15	1	74	Rem_1	2	90	7.5	-15.3350062421959	-282.041929120084	-0.368403	383.917	0	0.0184204214398721	-0.316495977279006	0.0184204214398721
845	Rem_1	1	1	15	Rem_1	2	1	25	92.5	2.5	-16.6523085635624	298.979882238294	0.332515	383.917	0	0.0166260507355926	0.278841702397122	0.0166260507355926
846	Rem_1	1	1	15	1	72	Rem_1	2	92.5	5	-16.7109074288215	-304.845615380953	-0.329126	383.917	0	0.0164566038322006	-0.277459218721303	0.0164566038322006
847	Rem_1	1	1	15	Rem_1	2	1	73	92.5	7.5	-17.1563883008419	314.01321516543	0.329713	383.917	0	0.0164859532912871	0.273135858795373	0.0164859532912871
848	Rem_1	1	1	16	1	17	Rem_1	2	77.5	0	-3.29666666666667	-32.3879445163681	-2.647202	217.231	0	0.132360137775729	-2.4405655766327	0.132360137775729
849	Rem_1	1	1	16	Rem_1	2	1	18	80	0	-4.76833333333333	64.2113656673185	1.601392	217.231	0	0.0800696624456479	1.58412857652774	0.0800696624456479
850	Rem_1	1	1	16	1	18	1	19	83.3333333333333	0	-6.12333333333333	-192.694498488322	-0.450267	217.231	0	0.0225135720893531	-0.426819130360866	0.0225135720893531
851	Rem_1	1	1	16	1	19	Rem_1	2	82.5	0	-6.35	-96.3019552282548	-1.151113	217.231	0	0.0575557368723788	-1.15730944616687	0.0575557368723788
852	Rem_1	1	1	16	Rem_1	2	1	20	85	0	-7.92166666666667	128.805547705455	0.880758	217.231	0	0.0440380135384193	0.899432397649982	0.0440380135384193
853	Rem_1	1	1	16	1	20	1	21	90	0	-9.20333333333333	-633.48382826232	-0.17812	217.231	0	0.00890656140157356	-0.202709444434321	0.00890656140157356
854	Rem_1	1	1	16	1	21	Rem_1	2	87.5	0	-9.48333333333333	-161.679696958313	-0.702538	217.231	0	0.0351270423407665	-0.696722953215661	0.0351270423407665
855	Rem_1	1	1	16	Rem_1	2	1	22	90	0	-11.1	194.848456103021	0.581245	217.231	0	0.0290624220439815	0.551685322032002	0.0290624220439815
856	Rem_1	1	1	16	1	22	1	23	96.6666666666667	0	-12.3666666666667	-1327.25531001176	-0.071667	217.231	0	0.00358474507078258	-0.106123002759713	0.00358474507078258
857	Rem_1	1	1	16	1	23	Rem_1	2	92.5	0	-12.7166666666667	-228.375205534715	-0.509465	217.231	0	0.0254734462835813	-0.445562319272289	0.0254734462835813
858	Rem_1	1	1	16	1	24	Rem_1	2	95	0	-14.2733333333333	-262.309603312328	-0.444548	45.103	0	0.022227624946449	-0.375544033674725	0.022227624946449
859	Rem_1	1	1	16	Rem_1	2	1	33	75	2.5	-4.01666666666667	31.6302466255993	2.00272	45.103	0	0.10013604993208	2.04879608318353	0.10013604993208
860	Rem_1	1	1	16	1	33	1	64	75	5	-5.9	-62.8587259171854	-0.866065	45.103	0	0.0433033654646207	-0.816382465480968	0.0433033654646207
861	Rem_1	1	1	16	1	64	Rem_1	2	75	5	-5.93333333333333	-63.6674294885444	-1.136572	45.103	0	0.0568286879837992	-1.23241361770256	0.0568286879837992
862	Rem_1	1	1	16	Rem_1	2	1	81	75	7.5	-7.85	96.0350785772134	0.814193	45.103	0	0.0407097728208166	0.878856557916927	0.0407097728208166
863	Rem_1	1	1	16	1	81	1	32	76.6666666666667	6.66666666666667	-7.43712943361396	86.8965964333167	1.056046	45.103	0	0.0528023946927599	0.864950002032477	0.0528023946927599
864	Rem_1	1	1	16	1	32	Rem_1	2	77.5	2.5	-3.85702260395516	-45.6187889062165	-1.870579	45.103	0	0.0935290034593682	-1.7438065599494	0.0935290034593682
865	Rem_1	1	1	16	Rem_1	2	1	65	77.5	5	-5.82677996249965	71.0489583529706	1.24993	45.103	0	0.062496580004429	1.27205373167798	0.062496580004429
866	Rem_1	1	1	16	1	65	1	80	78.3333333333333	8.33333333333333	-7.41712943361397	-239.991333055657	-0.34517	45.103	0	0.0172587897098841	-0.329010757576008	0.0172587897098841
867	Rem_1	1	1	16	1	80	Rem_1	2	77.5	7.5	-7.4904627669473	-100.928699844268	-0.904363	45.103	0	0.0452182605749326	-0.943042974101973	0.0452182605749326
868	Rem_1	1	1	16	1	31	Rem_1	2	80	2.5	-4.85677996249965	-72.3435339791288	-1.526037	365.807	0	0.0763019155291825	-1.37807314397513	0.0763019155291825
869	Rem_1	1	1	16	Rem_1	2	1	66	80	5	-5.84904520791032	91.1553177248163	1.217883	365.807	0	0.0608942321096383	1.13035616532139	0.0608942321096383
870	Rem_1	1	1	16	1	66	1	79	81.6666666666667	8.33333333333333	-6.96591879243998	-428.38805430625	-0.284426	365.807	0	0.0142216515809522	-0.218327545132414	0.0142216515809522
871	Rem_1	1	1	16	1	79	Rem_1	2	80	7.5	-7.40925212577332	-115.794953940874	-0.933425	365.807	0	0.0466713571322123	-0.912028620188975	0.0466713571322123
872	Rem_1	1	1	16	Rem_1	2	1	30	82.5	2.5	-6.3754627669473	101.914204743086	1.130998	365.807	0	0.056549988417417	1.06791147005941	0.056549988417417
873	Rem_1	1	1	16	1	30	1	67	85	5	-6.67925212577332	-820.218098419458	-0.129887	365.807	0	0.00649511985435989	-0.125294463786817	0.00649511985435989
874	Rem_1	1	1	16	1	67	Rem_1	2	82.5	5	-7.00925212577332	-116.373969224184	-1.000962	365.807	0	0.0500481999037927	-0.942617006272592	0.0500481999037928
875	Rem_1	1	1	16	Rem_1	2	1	78	82.5	7.5	-7.97606781186548	137.182754893794	0.870436	365.807	0	0.0435219148848026	0.828970421971943	0.0435219148848026
876	Rem_1	1	1	16	1	78	1	29	86.6666666666667	6.66666666666667	-8.87	4538.16625093289	0.031469	365.807	0	0.00157662452806621	0.0320347546831851	0.00157662452806621
877	Rem_1	1	1	16	1	29	Rem_1	2	85	2.5	-7.87184270936277	-133.157577689526	-0.901689	365.807	0	0.0450845609028468	-0.861005176655128	0.0450845609028468
878	Rem_1	1	1	16	1	68	Rem_1	2	85	5	-8.3035599249993	-144.755785911712	-0.850044	332.252	0	0.0425023176408064	-0.803001459328276	0.0425023176408064
879	Rem_1	1	1	16	Rem_1	2	1	77	85	7.5	-8.99333333333333	162.320243568535	0.763053	332.252	0	0.0381527810522706	0.733794818601049	0.0381527810522706
880	Rem_1	1	1	16	1	28	Rem_1	2	87.5	2.5	-9.47336585598798	-165.138926977941	-0.71737	332.252	0	0.0358686393978082	-0.694855450761628	0.0358686393978082
881	Rem_1	1	1	16	Rem_1	2	1	69	87.5	5	-9.77527467855751	174.792347878894	0.704607	332.252	0	0.0352304919228003	0.667846721504783	0.0352304919228003
882	Rem_1	1	1	16	1	69	1	76	91.6666666666667	8.33333333333333	-9.91158649140883	-2208.27784064148	-0.041716	332.252	0	0.00208819578584002	-0.0434366572465527	0.00208819578584002
883	Rem_1	1	1	16	1	76	Rem_1	2	87.5	7.5	-10.3082531580755	-189.816976766464	-0.662792	332.252	0	0.0331397508765531	-0.62441006425823	0.0331397508765531
884	Rem_1	1	1	16	Rem_1	2	1	27	90	2.5	-11.137937550497	197.692864072816	0.596057	332.252	0	0.0298030177687177	0.55675572857428	0.0298030177687177
885	Rem_1	1	1	16	1	70	Rem_1	2	90	5	-11.2859255338946	-206.029235526249	-0.593477	28.165	0	0.0296740184980481	-0.543335063228743	0.0296740184980481
886	Rem_1	1	1	16	1	75	Rem_1	2	90	7.5	-11.6803398874989	-219.1458892473	-0.574607	372.474	0	0.0287305240314635	-0.51324251108878	0.0287305240314635
887	Rem_1	1	1	16	Rem_1	2	1	26	92.5	2.5	-12.6301130197758	230.945445268323	0.504272	372.474	0	0.0252137983048965	0.449719047417658	0.0252137983048965
888	Rem_1	1	1	16	1	71	Rem_1	2	92.5	5	-12.8735164821342	-238.079315822275	-0.504444	372.474	0	0.0252223982372811	-0.444657405815111	0.0252223982372811
889	Rem_1	1	1	16	Rem_1	2	1	74	92.5	7.5	-13.1679551764398	249.696121940139	0.491559	372.474	0	0.0245781534335373	0.426422738448527	0.0245781534335373
890	Rem_1	1	1	16	1	25	Rem_1	2	95	2.5	-14.3770962471642	-264.403818280258	-0.443263	372.474	0	0.0221633755985522	-0.377158149099649	0.0221633755985522
891	Rem_1	1	1	16	Rem_1	2	1	72	95	5	-14.4686854187255	270.840013126066	0.436747	372.474	0	0.0218375789643106	0.372776946504582	0.0218375789643106
892	Rem_1	1	1	16	1	73	Rem_1	2	95	7.5	-14.9650062421959	-280.97670408527	-0.435054	372.474	0	0.0217529298553091	-0.364122616353966	0.0217529298553091
893	Rem_1	1	1	17	1	18	Rem_1	2	82.5	0	-2.53166666666667	-31.6698592215448	-2.90567	167.701	0	0.145283534415466	-2.60633649890882	0.145283534415466
894	Rem_1	1	1	17	Rem_1	2	1	19	85	0	-4.11333333333333	63.5655836530379	1.754578	167.701	0	0.087728956993743	1.71617420344253	0.087728956993743
895	Rem_1	1	1	17	1	19	1	20	88.3333333333333	0	-5.62333333333333	-188.911491285926	-0.506949	167.701	0	0.0253476472577338	-0.44604830630102	0.0253476472577338
896	Rem_1	1	1	17	1	20	Rem_1	2	87.5	0	-5.685	-95.8010471113694	-1.247495	167.701	0	0.0623748301605904	-1.27012589714151	0.0623748301605904
897	Rem_1	1	1	17	Rem_1	2	1	21	90	0	-7.24666666666667	128.372567053704	0.951023	167.701	0	0.0475512551498118	0.94845445044732	0.0475512551498118
898	Rem_1	1	1	17	1	21	1	22	95	0	-8.72	-629.687765156057	-0.188351	167.701	0	0.00941808090868304	-0.216660482268001	0.00941808090868304
899	Rem_1	1	1	17	1	22	Rem_1	2	92.5	0	-8.86333333333333	-161.245131129835	-0.762501	167.701	0	0.0381251811471434	-0.731793968179318	0.0381251811471434
900	Rem_1	1	1	17	Rem_1	2	1	23	95	0	-10.48	194.458586575692	0.656433	167.701	0	0.0328218023381182	0.5786051103026	0.0328218023381182
901	Rem_1	1	1	17	1	23	1	24	101.666666666667	0	-11.88	-1320.2654727945	-0.093004	167.701	0	0.00465127509829294	-0.0976922773582397	0.00465127509829294
902	Rem_1	1	1	17	1	24	Rem_1	2	97.5	0	-12.0366666666667	-228.047066408162	-0.563207	167.701	0	0.0281605275540516	-0.480912832944361	0.0281605275540516
903	Rem_1	1	1	17	Rem_1	2	1	65	80	5	-4.86333333333333	63.7450675975728	1.391717	38.714	0	0.0695859218536516	1.47868231788223	0.0695859218536516
904	Rem_1	1	1	17	1	65	1	80	80	8.33333333333333	-6.76666666666667	-189.83813969569	-0.413166	38.714	0	0.0206585420320506	-0.417499832553552	0.0206585420320506
905	Rem_1	1	1	17	1	80	Rem_1	2	80	7.5	-6.65	-95.9707369020468	-0.978482	38.714	0	0.0489242021990139	-1.06118248532868	0.0489242021990139
906	Rem_1	1	1	17	Rem_1	2	1	31	82.5	2.5	-2.91702260395516	45.1922942914326	2.345606	38.714	0	0.117280342632898	1.92434538710957	0.117280342632898
907	Rem_1	1	1	17	1	31	1	66	83.3333333333333	5	-4.12344662916632	-123.36491891583	-0.776977	38.714	0	0.0388489787037253	-0.492540803273856	0.0388489787037253
908	Rem_1	1	1	17	1	66	Rem_1	2	82.5	5	-4.29177996249965	-71.3183642953052	-1.568512	38.714	0	0.0784256637546664	-1.43180458383571	0.0784256637546664
909	Rem_1	1	1	17	Rem_1	2	1	79	82.5	7.5	-6.1004627669473	100.971380888476	1.103263	38.714	0	0.0551632406401446	1.09774327644606	0.0551632406401446
910	Rem_1	1	1	17	1	79	1	30	85	6.66666666666667	-6.56591879243998	243.271949811025	0.539939	38.714	0	0.0269971352054713	0.38736590970816	0.0269971352054713
911	Rem_1	1	1	17	1	30	Rem_1	2	85	2.5	-4.26177996249965	-71.3550634486897	-1.643342	38.714	0	0.0821671608515835	-1.48510918615422	0.0821671608515835
912	Rem_1	1	1	17	1	67	Rem_1	2	85	5	-5.14404520791032	-90.4859764923494	-1.320838	329.947	0	0.0660419757094683	-1.2205867874982	0.0660419757094683
913	Rem_1	1	1	17	Rem_1	2	1	78	85	7.5	-6.34425212577332	115.712074454856	1.07796	329.947	0	0.0538980927677409	1.02586731789652	0.0538980927677409
914	Rem_1	1	1	17	1	78	1	29	88.3333333333333	6.66666666666667	-7.22773447853214	810.733760206116	0.178096	329.947	0	0.00890536147722258	0.146110819301045	0.00890536147722258
915	Rem_1	1	1	17	1	29	Rem_1	2	87.5	2.5	-5.7004627669473	-101.2597625401	-1.256112	329.947	0	0.0628056796106849	-1.17197813719756	0.0628056796106849
916	Rem_1	1	1	17	Rem_1	2	1	68	87.5	5	-6.28925212577332	115.776045017245	1.125439	329.947	0	0.0562720388541459	1.04408124503781	0.0562720388541459
917	Rem_1	1	1	17	1	68	1	77	90	8.33333333333333	-6.96440114519881	-755.483205217928	-0.160367	329.947	0	0.00801897354544209	-0.121388939679393	0.00801897354544209
918	Rem_1	1	1	17	1	77	Rem_1	2	87.5	7.5	-7.16106781186548	-136.72952722562	-0.964929	329.947	0	0.0482465536344566	-0.922692305358418	0.0482465536344566
919	Rem_1	1	1	17	Rem_1	2	1	28	90	2.5	-7.27684270936277	132.517202649847	0.964141	329.947	0	0.0482071537191577	0.929146038992018	0.0482071537191577
920	Rem_1	1	1	17	1	69	Rem_1	2	90	5	-7.6835599249993	-144.091772159465	-0.918732	329.947	0	0.0459367088455409	-0.865205970268631	0.045936708845541
921	Rem_1	1	1	17	1	76	Rem_1	2	90	7.5	-8.35333333333333	-161.640937171145	-0.836871	412.296	0	0.0418436694925589	-0.788792301919565	0.0418436694925589
922	Rem_1	1	1	17	Rem_1	2	1	27	92.5	2.5	-8.92836585598798	164.566648494014	0.779916	412.296	0	0.0389959282187256	0.73015395144303	0.0389959282187256
923	Rem_1	1	1	17	1	70	Rem_1	2	92.5	5	-9.15027467855751	-174.21334039845	-0.762563	412.296	0	0.0381282811364806	-0.69761142268973	0.0381282811364806
924	Rem_1	1	1	17	Rem_1	2	1	75	92.5	7.5	-9.6482531580755	189.216929334715	0.72283	412.296	0	0.036141638344851	0.645997358450091	0.036141638344851
925	Rem_1	1	1	17	1	26	Rem_1	2	95	2.5	-10.412937550497	-197.329991133133	-0.645747	412.296	0	0.0322875048590395	-0.579281628178477	0.0322875048590395
926	Rem_1	1	1	17	Rem_1	2	1	71	95	5	-10.7109255338946	205.467749046717	0.639746	412.296	0	0.0319874563116544	0.565470153178473	0.0319874563116544
927	Rem_1	1	1	17	1	71	1	74	100	8.33333333333333	-10.8770065541656	-3439.36012953725	-0.026194	412.296	0	0.00131351212023338	-0.0313124261576631	0.00131351212023338
928	Rem_1	1	1	17	1	74	Rem_1	2	95	7.5	-11.0853398874989	-218.522294755477	-0.613361	412.296	0	0.0306682130356906	-0.53415772702081	0.0306682130356906
929	Rem_1	1	1	17	1	25	Rem_1	2	97.5	2.5	-12.1551130197758	-230.424732233378	-0.559642	406.864	0	0.0279822786850892	-0.479862911238395	0.0279822786850892
930	Rem_1	1	1	17	Rem_1	2	1	72	97.5	5	-12.2885164821342	237.590081892563	0.547281	406.864	0	0.0273642327208804	0.469221050071133	0.0273642327208804
931	Rem_1	1	1	17	1	73	Rem_1	2	97.5	7.5	-12.8479551764398	-248.926662578865	-0.540457	406.864	0	0.0270230350279627	-0.453511106455126	0.0270230350279627
932	Rem_1	1	1	18	1	19	Rem_1	2	87.5	0	-2.25166666666667	-31.5917718982936	-3.56918	83.352	0	0.178459028017638	-3.15159070511694	0.178459028017638
933	Rem_1	1	1	18	Rem_1	2	1	20	90	0	-3.82333333333333	63.5065056544534	2.075193	83.352	0	0.103759698188278	2.07915944614779	0.103759698188278
934	Rem_1	1	1	18	1	20	1	21	93.3333333333333	0	-5.36	-188.590605119866	-0.630439	83.352	0	0.0315221086192295	-0.625953429950824	0.0315221086192295
935	Rem_1	1	1	18	1	21	Rem_1	2	92.5	0	-5.385	-95.7494228411763	-1.444657	83.352	0	0.07223291922055	-1.45320601619697	0.07223291922055
936	Rem_1	1	1	18	Rem_1	2	1	22	95	0	-7.00166666666667	128.294611505413	1.096873	83.352	0	0.0548437411681816	1.07534743624566	0.0548437411681816
937	Rem_1	1	1	18	1	22	1	23	100	0	-8.52333333333333	-628.899091777982	-0.180436	83.352	0	0.00902235419610647	-0.252504535206044	0.00902235419610647
938	Rem_1	1	1	18	1	23	Rem_1	2	97.5	0	-8.61833333333333	-161.173876453987	-0.91625	83.352	0	0.0458126091403884	-0.822842901039619	0.0458126091403884
939	Rem_1	1	1	18	Rem_1	2	1	24	100	0	-10.175	194.416213235785	0.766528	83.352	0	0.0383265304581565	0.669851510747308	0.0383265304581565
940	Rem_1	1	1	18	1	31	Rem_1	2	85	2.5	-2.03166666666667	-31.8083861188304	-2.811487	83.352	0	0.140574385568362	-2.60654637609145	0.140574385568362
941	Rem_1	1	1	18	1	66	Rem_1	2	85	5	-3.70333333333333	-63.5776094135151	-1.647796	38.075	0	0.0823898606871016	-1.65857960989863	0.0823898606871016
942	Rem_1	1	1	18	Rem_1	2	1	79	85	7.5	-5.635	95.6714000218102	1.136253	38.075	0	0.0568127380085003	1.2298336233087	0.0568127380085003
943	Rem_1	1	1	18	1	79	1	30	86.6666666666667	6.66666666666667	-5.69712943361397	84.7485561701327	1.462897	38.075	0	0.0731449183574806	1.05160260101518	0.0731449183574806
944	Rem_1	1	1	18	1	30	Rem_1	2	87.5	2.5	-2.69702260395516	-44.9396684810064	-2.59936	38.075	0	0.129968038471003	-2.28143622432388	0.129968038471003
945	Rem_1	1	1	18	Rem_1	2	1	67	87.5	5	-3.96177996249965	71.2542460195225	1.62538	38.075	0	0.0812690615240511	1.59490231536101	0.0812690615240511
946	Rem_1	1	1	18	1	67	1	78	88.3333333333333	8.33333333333333	-5.29712943361397	-241.0392149773	-0.404523	38.075	0	0.0202263972032218	-0.35474920475681	0.0202263972032218
947	Rem_1	1	1	18	1	78	Rem_1	2	87.5	7.5	-5.4104627669473	-101.157762255245	-1.220644	38.075	0	0.061032281923913	-1.2401531106042	0.061032281923913
948	Rem_1	1	1	18	Rem_1	2	1	29	90	2.5	-3.96177996249965	71.2559054427361	1.943671	38.075	0	0.0971836014490228	1.7679439203155	0.0971836014490228
949	Rem_1	1	1	18	1	29	1	68	91.6666666666667	5	-4.70404520791032	-335.980616659744	-0.441866	38.075	0	0.0220935263117955	-0.347291846279606	0.0220935263117955
950	Rem_1	1	1	18	1	68	Rem_1	2	90	5	-4.79904520791032	-90.4358453777804	-1.500669	38.075	0	0.075033516636917	-1.42065207403589	0.075033516636917
951	Rem_1	1	1	18	1	77	Rem_1	2	90	7.5	-5.90425212577331	-115.765551909153	-1.180776	302.597	0	0.0590388846900075	-1.17552414240899	0.0590388846900075
952	Rem_1	1	1	18	Rem_1	2	1	28	92.5	2.5	-5.4804627669473	101.107671981094	1.418836	302.597	0	0.0709418704802742	1.36962268351191	0.0709418704802742
953	Rem_1	1	1	18	1	28	1	69	95	5	-5.94925212577332	-805.155773105293	-0.177779	302.597	0	0.00888951247833648	-0.17928608088641	0.00888951247833648
954	Rem_1	1	1	18	1	69	Rem_1	2	92.5	5	-6.04425212577332	-115.627647700243	-1.241066	302.597	0	0.0620533805758397	-1.1903366026255	0.0620533805758397
955	Rem_1	1	1	18	Rem_1	2	1	76	92.5	7.5	-6.89606781186548	136.589011104765	1.055041	302.597	0	0.0527521447829612	1.03150376035455	0.0527521447829612
956	Rem_1	1	1	18	1	27	Rem_1	2	95	2.5	-7.10684270936277	-132.364298275159	-1.102924	302.597	0	0.0551462906680041	-1.04685178134506	0.0551462906680041
957	Rem_1	1	1	18	Rem_1	2	1	70	95	5	-7.4335599249993	143.966076026737	1.02921	302.597	0	0.0514605971618092	0.956158893813576	0.0514605971618092
958	Rem_1	1	1	18	1	70	1	75	98.3333333333333	8.33333333333333	-7.92	-1323.97494409496	-0.103024	302.597	0	0.00515217055618309	-0.104779315430042	0.00515217055618309
959	Rem_1	1	1	18	1	75	Rem_1	2	95	7.5	-8.06833333333333	-161.530546606069	-0.925884	302.597	0	0.0462943080047645	-0.851379578383533	0.0462943080047645
960	Rem_1	1	1	18	1	26	Rem_1	2	97.5	2.5	-8.57836585598798	-164.540155828069	-0.886687	372.199	0	0.0443344627792251	-0.809581707432705	0.0443344627792251
961	Rem_1	1	1	18	Rem_1	2	1	71	97.5	5	-8.95027467855751	174.064342240108	0.854776	372.199	0	0.0427389169895541	0.769408663141645	0.0427389169895541
962	Rem_1	1	1	18	1	71	1	74	101.666666666667	8.33333333333333	-9.28491982474217	-2195.43607368627	-0.06459	372.199	0	0.0032310478563463	-0.0638321206489917	0.0032310478563463
963	Rem_1	1	1	18	1	74	Rem_1	2	97.5	7.5	-9.4282531580755	-189.053369131171	-0.790138	372.199	0	0.0395070265599678	-0.705576542492653	0.0395070265599678
964	Rem_1	1	1	18	Rem_1	2	1	25	100	2.5	-10.312937550497	197.165274148883	0.752039	372.199	0	0.0376020829715921	0.65934567788551	0.0376020829715921
965	Rem_1	1	1	18	1	25	1	72	105	5	-10.4075922005613	-4950.24210701321	-0.031378	372.199	0	0.00157208371596426	-0.028678598241891	0.00157208371596426
966	Rem_1	1	1	18	1	72	Rem_1	2	100	5	-10.5009255338946	-205.344006935489	-0.720593	372.199	0	0.0360297887743253	-0.630667079643619	0.0360297887743253
967	Rem_1	1	1	18	Rem_1	2	1	73	100	7.5	-11.1403398874989	218.187984619027	0.696065	372.199	0	0.0348033936644474	0.597033068417099	0.0348033936644474
968	Rem_1	1	1	19	1	20	Rem_1	2	92.5	0	-2.07166666666667	-31.5962961971951	-3.869518	63.243	0	0.19347592584301	-3.56935325815839	0.19347592584301
969	Rem_1	1	1	19	Rem_1	2	1	21	95	0	-3.63333333333333	63.5160676894686	2.234119	63.243	0	0.111705994760364	2.2361838490404	0.111705994760364
970	Rem_1	1	1	19	1	21	1	22	98.3333333333333	0	-5.2	-188.739308778119	-0.676742	63.243	0	0.0338372477664777	-0.664774659021039	0.0338372477664777
971	Rem_1	1	1	19	1	22	Rem_1	2	97.5	0	-5.25	-95.7328576372477	-1.557246	63.243	0	0.0778623642159034	-1.57140919001936	0.0778623642159034
972	Rem_1	1	1	19	Rem_1	2	1	23	100	0	-6.86666666666667	128.279328373964	1.252268	63.243	0	0.06261347985506	1.15921404940654	0.06261347985506
973	Rem_1	1	1	19	1	23	1	24	105	0	-8.36	-628.390836694092	-0.233638	63.243	0	0.0116823280047258	-0.236099374485599	0.0116823280047258
974	Rem_1	1	1	19	1	24	Rem_1	2	102.5	0	-8.42333333333333	-161.183162447588	-1.018383	63.243	0	0.0509192481947888	-0.92311467492094	0.0509192481947888
975	Rem_1	1	1	19	Rem_1	2	1	30	90	2.5	-1.92166666666667	31.7250779977206	3.279048	63.243	0	0.163952430496654	3.11308359700459	0.163952430496654
976	Rem_1	1	1	19	1	30	1	67	90	5	-3.43666666666667	-63.2821832142375	-1.556335	63.243	0	0.0778168142534922	-1.26804145047226	0.0778168142534922
977	Rem_1	1	1	19	1	67	Rem_1	2	90	5	-3.48333333333333	-63.6190228654733	-1.721554	63.243	0	0.0860777580870343	-1.84504214653233	0.0860777580870343
978	Rem_1	1	1	19	1	78	Rem_1	2	90	7.5	-5.055	-95.8407683202093	-1.24851	43.338	0	0.0624255800954224	-1.35400745647205	0.0624255800954224
979	Rem_1	1	1	19	Rem_1	2	1	29	92.5	2.5	-2.50702260395516	44.9639857002463	2.983388	43.338	0	0.149169433518935	2.60630740659289	0.149169433518935
980	Rem_1	1	1	19	1	29	1	68	93.3333333333333	5	-3.66011329583298	-121.662998870145	-1.131461	43.338	0	0.0565731383812362	-0.790371644956988	0.0565731383812362
981	Rem_1	1	1	19	1	68	Rem_1	2	92.5	5	-3.72677996249965	-71.3236470113179	-1.851634	43.338	0	0.0925817540063376	-1.81593576163591	0.0925817540063376
982	Rem_1	1	1	19	Rem_1	2	1	77	92.5	7.5	-5.0804627669473	101.31698599859	1.343091	43.338	0	0.0671546244550776	1.39424186651251	0.0671546244550776
983	Rem_1	1	1	19	1	77	1	28	95	6.66666666666667	-5.79925212577332	239.524592331008	0.756806	43.338	0	0.0378404321340283	0.603324245367968	0.0378404321340283
984	Rem_1	1	1	19	1	28	Rem_1	2	95	2.5	-3.85177996249965	-71.1999688724931	-2.09979	43.338	0	0.104989547623799	-1.99756611188048	0.104989547623799
985	Rem_1	1	1	19	Rem_1	2	1	69	95	5	-4.66404520791032	90.3992961966319	1.619617	43.338	0	0.0809809117429688	1.57939159963966	0.0809809117429688
986	Rem_1	1	1	19	1	69	1	76	96.6666666666667	8.33333333333333	-5.63591879243998	-412.778866600068	-0.355126	43.338	0	0.0177565815879634	-0.295513734659458	0.0177565815879634
987	Rem_1	1	1	19	1	76	Rem_1	2	95	7.5	-5.74925212577332	-115.74839863082	-1.263872	43.338	0	0.0631936791218869	-1.2838778649802	0.0631936791218869
988	Rem_1	1	1	19	1	27	Rem_1	2	97.5	2.5	-5.4204627669473	-101.034218126016	-1.545089	197.036	0	0.0772545147211637	-1.48464819862419	0.0772545147211637
989	Rem_1	1	1	19	Rem_1	2	1	70	97.5	5	-5.90425212577331	115.600235581484	1.35728	197.036	0	0.0678640736767253	1.27833592897573	0.0678640736767253
990	Rem_1	1	1	19	1	70	1	75	100	8.33333333333333	-6.60106781186548	-752.160028787934	-0.21263	197.036	0	0.0106319702901203	-0.194918512458464	0.0106319702901203
991	Rem_1	1	1	19	1	75	Rem_1	2	97.5	7.5	-6.72106781186548	-136.593415812332	-1.144619	197.036	0	0.0572310373652488	-1.08341741651726	0.0572310373652488
992	Rem_1	1	1	19	Rem_1	2	1	26	100	2.5	-6.86684270936277	132.405266663702	1.197637	197.036	0	0.0598819334976961	1.1176803304844	0.0598819334976961
993	Rem_1	1	1	19	1	26	1	71	103.333333333333	5	-7.21022659166597	-1657.00706348761	-0.078767	197.036	0	0.00393961936264152	-0.090453479136527	0.00393961936264152
994	Rem_1	1	1	19	1	71	Rem_1	2	100	5	-7.3435599249993	-143.904108313245	-1.1187	197.036	0	0.0559350893893985	-1.02722685134787	0.0559350893893985
995	Rem_1	1	1	19	Rem_1	2	1	74	100	7.5	-7.95833333333333	161.472120841868	0.989886	197.036	0	0.0494944010216307	0.907902800926079	0.0494944010216307
996	Rem_1	1	1	19	1	25	Rem_1	2	102.5	2.5	-8.58836585598798	-164.445567770517	-0.989793	18.85	0	0.0494897510311226	-0.89463829405804	0.0494897510311226
997	Rem_1	1	1	19	1	72	Rem_1	2	102.5	5	-8.85027467855751	-174.017466922294	-0.929559	20.824	0	0.04647805757777	-0.833089378540848	0.04647805757777
998	Rem_1	1	1	19	Rem_1	2	1	73	102.5	7.5	-9.5932531580755	188.80940222832	0.876425	20.824	0	0.0438213640997459	0.768795776462867	0.0438213640997459
999	Rem_1	1	1	20	1	21	Rem_1	2	97.5	0	-1.87166666666667	-31.6013247709427	-3.994402	29.194	0	0.199720125035035	-3.73799353952168	0.199720125035035
1000	Rem_1	1	1	20	Rem_1	2	1	22	100	0	-3.48833333333333	63.4954150806615	2.304687	29.194	0	0.115234393389832	2.35613573562358	0.115234393389832
1001	Rem_1	1	1	20	1	22	1	23	103.333333333333	0	-5.07	-188.627317350431	-0.565975	29.194	0	0.0282989266856978	-0.707680746957472	0.0282989266856978
1002	Rem_1	1	1	20	1	23	Rem_1	2	102.5	0	-5.105	-95.714758534529	-1.738856	29.194	0	0.0869428575090559	-1.64845498866611	0.0869428575090559
1003	Rem_1	1	1	20	Rem_1	2	1	24	105	0	-6.66166666666667	128.284570392685	1.358898	29.194	0	0.0679449735890007	1.27691569044608	0.0679449735890007
1004	Rem_1	1	1	20	1	24	1	29	101.666666666667	1.66666666666667	-6.80184270936277	42.1707213190309	2.094547	29.194	0	0.104727397743009	2.08508796548435	0.104727397743009
1005	Rem_1	1	1	20	1	29	Rem_1	2	95	2.5	-1.72166666666667	-31.7376645408638	-3.453782	29.194	0	0.172689128953765	-3.36200365593043	0.172689128953765
1006	Rem_1	1	1	20	Rem_1	2	1	68	95	5	-3.23833333333333	63.6719339871587	1.88557	29.194	0	0.0942785530343461	2.02254973048291	0.0942785530343461
1007	Rem_1	1	1	20	1	68	1	77	95	8.33333333333333	-4.64333333333333	-189.175512246139	-0.539154	29.194	0	0.0269578854751258	-0.534559733647298	0.0269578854751258
1008	Rem_1	1	1	20	1	77	Rem_1	2	95	7.5	-4.715	-95.9747195643103	-1.34592	29.194	0	0.06729607429858	-1.48798999683561	0.06729607429858
1009	Rem_1	1	1	20	1	28	Rem_1	2	97.5	2.5	-2.38702260395516	-44.8847220671047	-3.163004	50.443	0	0.158150231615512	-2.88581441464214	0.158150231615512
1010	Rem_1	1	1	20	Rem_1	2	1	69	97.5	5	-3.58177996249965	71.2742052893918	1.916671	50.443	0	0.0958336021737809	1.96166072623081	0.0958336021737809
1011	Rem_1	1	1	20	1	69	1	76	98.3333333333333	8.33333333333333	-4.83379610028063	-240.525342103947	-0.543026	50.443	0	0.0271514841526205	-0.478761936868482	0.0271514841526205
1012	Rem_1	1	1	20	1	76	Rem_1	2	97.5	7.5	-4.9154627669473	-101.288847644205	-1.37354	50.443	0	0.0686770728045394	-1.48289878936233	0.0686770728045394
1013	Rem_1	1	1	20	Rem_1	2	1	27	100	2.5	-3.78177996249965	71.1129834767081	2.218371	50.443	0	0.110918595078113	2.11193110907803	0.110918595078113
1014	Rem_1	1	1	20	1	27	1	70	101.666666666667	5	-4.51404520791032	-333.854166689391	-0.481455	50.443	0	0.0240729577028354	-0.454595080579156	0.0240729577028354
1015	Rem_1	1	1	20	1	70	Rem_1	2	100	5	-4.51404520791032	-90.36027602949	-1.736607	50.443	0	0.0868304075835332	-1.65733602849887	0.0868304075835332
1016	Rem_1	1	1	20	Rem_1	2	1	75	100	7.5	-5.56425212577332	115.742340470122	1.336002	50.443	0	0.0668001748501454	1.31612070477488	0.0668001748501454
1017	Rem_1	1	1	20	1	26	Rem_1	2	102.5	2.5	-5.1704627669473	-101.07110930909	-1.634769	50.443	0	0.0817385111706991	-1.54379845605125	0.0817385111706991
1018	Rem_1	1	1	20	1	71	Rem_1	2	102.5	5	-5.80425212577332	-115.526905394624	-1.445632	148.93	0	0.0722816691738646	-1.35050981160967	0.0722816691738646
1019	Rem_1	1	1	20	Rem_1	2	1	74	102.5	7.5	-6.60106781186548	136.522231346142	1.200727	148.93	0	0.06003643328282	1.13489904901208	0.06003643328282
1020	Rem_1	1	1	20	1	25	Rem_1	2	105	2.5	-6.86684270936277	-132.305522421696	-1.304944	148.93	0	0.0652472766315959	-1.21209091081058	0.0652472766315959
1021	Rem_1	1	1	20	Rem_1	2	1	72	105	5	-7.2335599249993	143.849586370268	1.185414	148.93	0	0.0592707843586535	1.08716419608456	0.0592707843586535
1022	Rem_1	1	1	20	1	72	1	73	108.333333333333	8.33333333333333	-7.93666666666667	-1335.44568454346	-0.108544	148.93	0	0.00542812120719499	-0.118259498158695	0.00542812120719499
1023	Rem_1	1	1	20	1	73	Rem_1	2	105	7.5	-8.11333333333333	-161.21512116064	-1.076725	148.93	0	0.053836342874145	-0.968904697925865	0.053836342874145
1024	Rem_1	1	1	21	1	22	Rem_1	2	102.5	0	-1.71666666666667	-31.5796487118295	-3.857518	23.866	0	0.192875925923403	-4.03268331937573	0.192875925923403
1025	Rem_1	1	1	21	Rem_1	2	1	23	105	0	-3.33333333333333	63.4772465777084	2.515409	23.866	0	0.12577048975496	2.50131348915984	0.12577048975496
1026	Rem_1	1	1	21	1	23	1	24	108.333333333333	0	-4.89333333333333	-188.461869629263	-0.671414	23.866	0	0.0335708489390721	-0.645334697988025	0.0335708489390721
1027	Rem_1	1	1	21	1	24	Rem_1	2	107.5	0	-4.89	-95.7160991237944	-1.843627	23.866	0	0.0921814042408907	-1.85597879117182	0.0921814042408907
1028	Rem_1	1	1	21	Rem_1	2	1	28	100	2.5	-1.59166666666667	31.6506243398787	3.844626	23.866	0	0.192231326010331	3.96416399923453	0.192231326010331
1029	Rem_1	1	1	21	1	28	1	69	100	5	-3.08333333333333	-62.9869831188262	-1.886554	23.866	0	0.0943277530066841	-1.74109767628274	0.0943277530066841
1030	Rem_1	1	1	21	1	69	Rem_1	2	100	5	-3.08333333333333	-63.6186659419915	-1.956998	23.866	0	0.0978499510986592	-2.22306632295179	0.0978499510986592
1031	Rem_1	1	1	21	Rem_1	2	1	76	100	7.5	-4.54	95.9395092501125	1.361621	23.866	0	0.0680811234418359	1.59320855826726	0.0680811234418359
1032	Rem_1	1	1	21	1	76	1	27	101.666666666667	6.66666666666667	-4.89712943361397	83.9903293525418	1.742125	23.866	0	0.0871063074011435	1.54412541975825	0.0871063074011435
1033	Rem_1	1	1	21	1	27	Rem_1	2	102.5	2.5	-2.30702260395516	-44.7840727386687	-3.103277	23.866	0	0.155163882223997	-3.13733397802551	0.155163882223997
1034	Rem_1	1	1	21	1	70	Rem_1	2	102.5	5	-3.42177996249965	-71.2246910211772	-2.045071	61.897	0	0.102253598898046	-2.11910563384436	0.102253598898046
1035	Rem_1	1	1	21	Rem_1	2	1	75	102.5	7.5	-4.7204627669473	101.27224858367	1.446459	61.897	0	0.072323019134315	1.5520926118761	0.072323019134315
1036	Rem_1	1	1	21	1	26	Rem_1	2	105	2.5	-3.52177996249965	-71.1448851895237	-2.257513	61.897	0	0.112875694296525	-2.23380050967059	0.112875694296525
1037	Rem_1	1	1	21	Rem_1	2	1	71	105	5	-4.40404520791032	90.2759697227187	1.811377	61.897	0	0.0905689052066022	1.80850519241356	0.0905689052066022
1038	Rem_1	1	1	21	1	71	1	74	106.666666666667	8.33333333333333	-5.38591879243998	-411.343146087841	-0.415637	61.897	0	0.0207820905931646	-0.392183648190378	0.0207820905931646
1039	Rem_1	1	1	21	1	74	Rem_1	2	105	7.5	-5.43425212577332	-115.659289193873	-1.395536	61.897	0	0.0697768716570183	-1.41632154422318	0.0697768716570183
1040	Rem_1	1	1	21	Rem_1	2	1	25	107.5	2.5	-5.1604627669473	100.968968731493	1.736605	61.897	0	0.0868303075835995	1.71172633393782	0.0868303075835995
1041	Rem_1	1	1	21	1	72	Rem_1	2	107.5	5	-5.68425212577332	-115.465198378642	-1.495377	61.897	0	0.0747689168727386	-1.45294232244203	0.0747689168727386
1042	Rem_1	1	1	21	1	73	Rem_1	2	107.5	7.5	-6.74606781186548	-136.257376398554	-1.28964	14.739	0	0.0644820775409726	-1.23259245058302	0.0644820775409726
1043	Rem_1	1	1	22	1	23	Rem_1	2	107.5	0	-1.61666666666667	-31.57959969354	-4.002505	25.89	0	0.200125274984352	-4.06868543339904	0.200125274984352
1044	Rem_1	1	1	22	Rem_1	2	1	24	110	0	-3.17333333333333	63.4970370323887	2.58008	25.89	0	0.129004038758482	2.72888723670005	0.129004038758482
1045	Rem_1	1	1	22	1	27	Rem_1	2	105	2.5	-1.56666666666667	-31.5983048142516	-3.395457	25.89	0	0.169772879451114	-3.87001422250731	0.169772879451114
1046	Rem_1	1	1	22	Rem_1	2	1	70	105	5	-2.97833333333333	63.6229814933355	2.035388	25.89	0	0.10176944913067	2.27009998784611	0.10176944913067
1047	Rem_1	1	1	22	1	70	1	75	105	8.33333333333333	-4.36333333333333	-188.727446891098	-0.617744	25.89	0	0.0308873618789304	-0.667779993335888	0.0308873618789304
1048	Rem_1	1	1	22	1	75	Rem_1	2	105	7.5	-4.4	-95.9790110022047	-1.417541	25.89	0	0.0708771205446617	-1.60231999451023	0.0708771205446617
1049	Rem_1	1	1	22	Rem_1	2	1	26	107.5	2.5	-2.10202260395516	44.860490277313	3.035489	25.89	0	0.151774482943618	3.10030533065829	0.151774482943618
1050	Rem_1	1	1	22	1	26	1	71	108.333333333333	5	-3.31677996249965	-121.308863777062	-0.967607	25.89	0	0.0483804533476331	-0.889259771203981	0.0483804533476331
1051	Rem_1	1	1	22	1	71	Rem_1	2	107.5	5	-3.36677996249965	-71.1849690829676	-2.066956	25.89	0	0.103347848380312	-2.21104555945431	0.103347848380312
1052	Rem_1	1	1	22	1	74	Rem_1	2	107.5	7.5	-4.6454627669473	-101.245688586624	-1.502136	32.261	0	0.0751068665718388	-1.60440906604155	0.0751068665718388
1053	Rem_1	1	1	22	Rem_1	2	1	25	110	2.5	-3.56677996249965	71.067206683198	2.309542	32.261	0	0.11547714329862	2.35788195492809	0.11547714329862
1054	Rem_1	1	1	22	1	25	1	72	111.666666666667	5	-4.35737854124365	-334.345825933702	-0.4892	32.261	0	0.0244602044145179	-0.530110951185032	0.0244602044145179
1055	Rem_1	1	1	22	1	72	Rem_1	2	110	5	-4.33904520791032	-90.2504881822053	-1.820188	32.261	0	0.0910094549393633	-1.82777100374306	0.0910094549393633
1056	Rem_1	1	1	22	Rem_1	2	1	73	110	7.5	-5.63425212577332	115.431403650407	1.471171	32.261	0	0.0735586179730322	1.45453043191376	0.0735586179730322
1057	Rem_1	1	1	23	1	24	Rem_1	2	112.5	0	-1.45666666666667	-31.6039039127114	-4.088312	31.714	0	0.204415624459971	-4.6791338794669	0.204415624459971
1058	Rem_1	1	1	23	Rem_1	2	1	26	110	2.5	-1.36166666666667	31.6793817780141	3.568789	31.714	0	0.178439478020707	4.06263451861829	0.178439478020707
1059	Rem_1	1	1	23	1	26	1	71	110	5	-2.89	-63.1346234115271	-1.388753	31.714	0	0.0694377220070078	-1.60720012255217	0.0694377220070078
1060	Rem_1	1	1	23	1	71	Rem_1	2	110	5	-2.92333333333333	-63.5845008526021	-2.180132	31.714	0	0.109006645868773	-2.45543439606612	0.109006645868773
1061	Rem_1	1	1	23	Rem_1	2	1	74	110	7.5	-4.325	95.9532729315658	1.564368	31.714	0	0.078218463923552	1.6927610093818	0.078218463923552
1062	Rem_1	1	1	23	1	74	1	25	111.666666666667	6.66666666666667	-4.71379610028063	83.9132315851215	1.487684	31.714	0	0.0743842672185456	1.62235598288485	0.0743842672185456
1063	Rem_1	1	1	23	1	25	Rem_1	2	112.5	2.5	-2.14702260395516	-44.7651397601372	-3.052029	31.714	0	0.152601482765085	-3.31511699226665	0.152601482765085
1064	Rem_1	1	1	23	Rem_1	2	1	72	112.5	5	-3.30177996249965	71.15720654705	2.132056	31.714	0	0.106602846903073	2.2066325142302	0.106602846903073
1065	Rem_1	1	1	23	1	72	1	73	113.333333333333	8.33333333333333	-4.73712943361397	-240.757227858928	-0.506744	31.714	0	0.0253373973375325	-0.575525173827784	0.0253373973375325
1066	Rem_1	1	1	23	1	73	Rem_1	2	112.5	7.5	-4.8454627669473	-101.011849278896	-1.624784	31.714	0	0.0812392615466192	-1.63110734040242	0.0812392615466192
1067	Rem_1	1	1	24	1	25	Rem_1	2	115	2.5	-1.34666666666667	-31.5728281986773	-3.469034	27.975	0	0.173451728826466	-4.63154339937675	0.173451728826466
1068	Rem_1	1	1	24	Rem_1	2	1	72	115	5	-2.79833333333333	63.5204425832715	2.250648	27.975	0	0.112532444431639	2.37488289694342	0.112532444431639
1069	Rem_1	1	1	24	1	72	1	73	115	8.33333333333333	-4.39333333333333	-188.87584052317	-0.570069	27.975	0	0.028503625416822	-0.717975025970017	0.028503625416822
1070	Rem_1	1	1	24	1	73	Rem_1	2	115	7.5	-4.465	-95.7077013075365	-1.68061	27.975	0	0.0840305595021835	-1.6569078709734	0.0840305595021835
1071	Rem_1	1	1	48	1	47	Rem_1	2	2.5	5	-8.74166666666667	-31.613435987	-0.760676	347.745	0	0.0380339314617882	-0.795875932658275	0.0380339314617882
1072	Rem_1	1	1	48	Rem_1	2	1	46	5	5	-10.2833333333333	63.5465946142282	0.310842	347.745	0	0.0155424217035184	0.332974766683032	0.0155424217035184
1073	Rem_1	1	1	48	1	46	1	45	8.33333333333333	5	-11.8	-188.791829200114	-0.113282	347.745	0	0.00566498268399825	-0.124795206103124	0.00566498268399825
1074	Rem_1	1	1	48	1	45	Rem_1	2	7.5	5	-11.85	-95.7886970815754	-0.197506	347.745	0	0.00987580630075337	-0.208179560579908	0.00987580630075337
1075	Rem_1	1	1	48	Rem_1	2	1	44	10	5	-13.4166666666667	128.360537463049	0.156296	347.745	0	0.00781543978545034	0.161855492905187	0.00781543978545034
1076	Rem_1	1	1	48	1	44	1	43	15	5	-14.8666666666667	-629.068191296303	-0.021762	347.745	0	0.00109268550370177	-0.0228677945491798	0.00109268550370177
1077	Rem_1	1	1	48	1	43	Rem_1	2	12.5	5	-14.9833333333333	-161.266820104555	-0.134473	347.745	0	0.00672439360258604	-0.138987698356008	0.00672439360258604
1078	Rem_1	1	1	48	Rem_1	2	1	42	15	5	-16.525	194.527279608889	0.120858	347.745	0	0.0060437273606608	0.124445852029811	0.0060437273606608
1079	Rem_1	1	1	48	1	42	1	41	21.6666666666667	5	-17.9166666666667	-1321.56237368683	-0.008658	347.745	0	0.000444299909970731	-0.00961745093123129	0.000444299909970731
1080	Rem_1	1	1	48	1	41	Rem_1	2	17.5	5	-18.1166666666667	-228.102864531552	-0.112179	347.745	0	0.00560984136161621	-0.11482840109858	0.00560984136161621
1081	Rem_1	1	1	48	1	40	Rem_1	2	20	5	-19.6333333333333	-262.072842777356	-0.106043	340.589	0	0.00530309292983821	-0.107529446096481	0.00530309292983821
1082	Rem_1	1	1	48	Rem_1	2	1	39	22.5	5	-21.175	296.383757472739	0.101076	340.589	0	0.00505478925772381	0.101150207928312	0.00505478925772381
1083	Rem_1	1	1	48	1	39	1	38	31.6666666666667	5	-22.4166666666667	-2829.93687514691	-0.00437	340.589	0	0.000240296171421852	-0.00542275432212402	0.000240296171421852
1084	Rem_1	1	1	48	1	38	Rem_1	2	25	5	-22.7166666666667	-331.055748788358	-0.096645	340.589	0	0.00483328460392102	-0.0957274536061884	0.00483328460392102
1085	Rem_1	1	1	48	Rem_1	2	1	49	0	7.5	-8.94166666666667	31.5877224190837	0.656469	340.589	0	0.0328236023297642	0.64471061789383	0.0328236023297642
1086	Rem_1	1	1	48	1	49	1	96	0	10	-10.6833333333333	-62.8614957493525	-0.37497	340.589	0	0.018748766686105	-0.344481525126707	0.018748766686105
1087	Rem_1	1	1	48	1	96	Rem_1	2	0	10	-10.6833333333333	-63.4925455783462	-0.281332	340.589	0	0.0140669554474307	-0.300229092767123	0.0140669554474307
1088	Rem_1	1	1	48	Rem_1	2	1	50	2.5	7.5	-9.53202260395516	44.7456501092696	0.479829	340.589	0	0.0239916584066734	0.467244713536904	0.0239916584066734
1089	Rem_1	1	1	48	1	50	1	95	3.33333333333333	10	-11.010113295833	-120.818643056284	-0.193766	340.589	0	0.00968881607266853	-0.183283815730121	0.00968881607266853
1090	Rem_1	1	1	48	1	95	Rem_1	2	2.5	10	-11.0767799624997	-71.0647566165647	-0.285907	340.589	0	0.0142956997598054	-0.283960897806783	0.0142956997598054
1091	Rem_1	1	1	48	1	51	Rem_1	2	5	7.5	-10.7567799624997	-71.0738593062008	-0.292418	343.146	0	0.0146212419722129	-0.29353633329654	0.0146212419722129
1092	Rem_1	1	1	48	Rem_1	2	1	94	5	10	-11.7890452079103	90.1409158742274	0.234537	343.146	0	0.0117272763642075	0.233662643599306	0.0117272763642075
1093	Rem_1	1	1	48	1	94	1	52	8.33333333333333	10	-12.93591879244	-838.059314987011	-0.034557	343.146	0	0.00173074135054895	-0.0274530400787895	0.00173074135054895
1094	Rem_1	1	1	48	1	52	Rem_1	2	7.5	7.5	-12.1854627669473	-101.004914840269	-0.199931	343.146	0	0.00999705016004721	-0.206209603520516	0.00999705016004721
1095	Rem_1	1	1	48	Rem_1	2	1	93	7.5	10	-12.9592521257733	115.38706871931	0.180582	343.146	0	0.00902965374806809	0.184431594554104	0.00902965374806809
1096	Rem_1	1	1	48	1	93	1	53	11.6666666666667	10	-14.2135599249993	-899.904320830146	-0.024342	343.146	0	0.00122120121601643	-0.0241184928795433	0.00122120121601643
1097	Rem_1	1	1	48	1	53	Rem_1	2	10	7.5	-13.6618427093628	-132.358238686332	-0.1562	343.146	0	0.00781064017862813	-0.160313101674561	0.00781064017862813
1098	Rem_1	1	1	48	Rem_1	2	1	92	10	10	-14.2535599249993	143.789172546367	0.149384	343.146	0	0.00746986938573895	0.153667333042478	0.00746986938573895
1099	Rem_1	1	1	48	1	92	1	54	15	10	-15.5686080118908	-1141.76539829461	-0.014916	343.146	0	0.000752474345077625	-0.0152457875470141	0.000752474345077625
1100	Rem_1	1	1	48	1	54	Rem_1	2	12.5	7.5	-15.188365855988	-164.506425731499	-0.134424	343.146	0	0.00672194387361275	-0.138421545495464	0.00672194387361275
1101	Rem_1	1	1	48	1	91	Rem_1	2	12.5	10	-15.6752746785575	-173.962930389757	-0.130478	346.576	0	0.00652466636771567	-0.134339298237182	0.00652466636771567
1102	Rem_1	1	1	48	Rem_1	2	1	55	15	7.5	-16.737937550497	197.233619702829	0.119948	346.576	0	0.00599823363666338	0.123447019093797	0.00599823363666338
1103	Rem_1	1	1	48	1	55	1	90	20	10	-16.9042588672279	-5001.05204906392	-0.002569	346.576	0	0.000162786370743991	-0.00258133234327809	0.000162786370743991
1104	Rem_1	1	1	48	1	90	Rem_1	2	15	10	-17.0859255338946	-205.3315737186	-0.117366	346.576	0	0.00586915197366706	-0.120865686750519	0.00586915197366706
1105	Rem_1	1	1	48	Rem_1	2	1	56	17.5	7.5	-18.3101130197758	230.439876898116	0.111246	346.576	0	0.0055631988361014	0.113967287808486	0.0055631988361014
1106	Rem_1	1	1	48	1	56	1	89	23.3333333333333	10	-18.4001831488009	-7746.03645228833	-0.00178	346.576	0	0.00013386933928275	-0.00172814466638591	0.00013386933928275
1107	Rem_1	1	1	48	1	89	Rem_1	2	17.5	10	-18.6085164821342	-237.505521831574	-0.109465	346.576	0	0.00547416345778056	-0.1122391431421	0.00547416345778056
1108	Rem_1	1	1	48	Rem_1	2	1	57	20	7.5	-19.8370962471642	264.111911710893	0.105276	346.576	0	0.00526474979842347	0.106841609557507	0.00526474979842347
1109	Rem_1	1	1	48	1	57	1	88	26.6666666666667	10	-19.8770187520589	-11425.5349689117	-0.001367	346.576	0	0.00012112688595023	-0.00123917421180952	0.00012112688595023
1110	Rem_1	1	1	48	1	88	Rem_1	2	20	10	-20.1436854187255	-270.361571951357	-0.103927	346.576	0	0.00519731212479105	-0.105602435345697	0.00519731212479105
1111	Rem_1	1	1	48	1	58	Rem_1	2	22.5	7.5	-21.4173085635624	-298.172485338249	-0.100617	348.592	0	0.00503184376968324	-0.101115389430939	0.00503184376968324
1112	Rem_1	1	1	48	Rem_1	2	1	87	22.5	10	-21.7059074288215	303.790365679023	0.099695	348.592	0	0.00498575295843065	0.100325844804746	0.00498575295843065
1113	Rem_1	1	1	48	1	87	1	59	31.6666666666667	10	-22.956731711976	-3500.23388040294	-0.003439	348.592	0	0.000198914058075341	-0.00458493951900374	0.000198914058075341
1114	Rem_1	1	1	48	1	59	Rem_1	2	25	7.5	-22.9497927018681	-332.662637581931	-0.096242	348.592	0	0.00481313893524797	-0.095740905285742	0.00481313893524797
1115	Rem_1	1	1	48	Rem_1	2	1	86	25	10	-23.2217317119759	337.768795182311	0.095136	348.592	0	0.004757851010698	0.0948099508152806	0.004757851010698
1116	Rem_1	1	1	47	1	46	Rem_1	2	7.5	5	-8.49166666666667	-31.6134338061239	-0.76661	398.226	0	0.0383306304442022	-0.78384146569485	0.0383306304442022
1117	Rem_1	1	1	47	Rem_1	2	1	45	10	5	-10.0583333333333	63.5313723216404	0.306305	398.226	0	0.015315576468501	0.327011263335705	0.015315576468501
1118	Rem_1	1	1	47	1	45	1	44	13.3333333333333	5	-11.5833333333333	-188.714187584322	-0.09893	398.226	0	0.00494751071246945	-0.111798206045067	0.00494751071246945
1119	Rem_1	1	1	47	1	44	Rem_1	2	12.5	5	-11.625	-95.7740987741595	-0.207369	398.226	0	0.0103689322209425	-0.215213057290638	0.0103689322209425
1120	Rem_1	1	1	47	Rem_1	2	1	43	15	5	-13.1916666666667	128.34614547733	0.166477	398.226	0	0.00832445066190557	0.171138245607596	0.00832445066190557
1121	Rem_1	1	1	47	1	43	1	42	20	5	-14.6333333333333	-628.7253900445	-0.02266	398.226	0	0.00113740450148573	-0.0239434653898112	0.00113740450148573
1122	Rem_1	1	1	47	1	42	Rem_1	2	17.5	5	-14.7333333333333	-161.266641756381	-0.143771	398.226	0	0.00718924551691622	-0.147194780217785	0.00718924551691622
1123	Rem_1	1	1	47	Rem_1	2	1	41	20	5	-16.325	194.498063391294	0.130495	398.226	0	0.00652551626789023	0.13307630597955	0.00652551626789023
1124	Rem_1	1	1	47	1	41	1	40	26.6666666666667	5	-17.6833333333333	-1319.73931911193	-0.008893	398.226	0	0.000455756099794616	-0.00993110894780666	0.000455756099794616
1125	Rem_1	1	1	47	1	40	Rem_1	2	22.5	5	-17.8416666666667	-228.117073066456	-0.121523	398.226	0	0.00607697283377999	-0.123145197031743	0.00607697283377999
1126	Rem_1	1	1	47	1	39	Rem_1	2	25	5	-19.3833333333333	-262.07213130927	-0.114606	398.539	0	0.00573117248824357	-0.11496251184842	0.00573117248824357
1127	Rem_1	1	1	47	Rem_1	2	1	38	27.5	5	-20.925	296.382745141414	0.108993	398.539	0	0.00545056741289382	0.108289093105341	0.00545056741289382
1128	Rem_1	1	1	47	1	38	1	37	36.6666666666667	5	-22.1833333333333	-2831.10305974224	-0.005274	398.539	0	0.000282024272005088	-0.00608126022775063	0.000282024272005088
1129	Rem_1	1	1	47	1	37	Rem_1	2	30	5	-22.4916666666667	-331.03853383398	-0.103731	398.539	0	0.0051875139423909	-0.102207832877591	0.0051875139423909
1130	Rem_1	1	1	47	Rem_1	2	1	50	5	7.5	-8.71666666666667	31.5988206481756	0.655565	398.539	0	0.0327784025398203	0.740754220944695	0.0327784025398203
1131	Rem_1	1	1	47	1	50	1	95	5	10	-10.5333333333333	-62.8388198977269	-0.342115	398.539	0	0.0171060422968757	-0.409719953606219	0.0171060422968757
1132	Rem_1	1	1	47	1	95	Rem_1	2	5	10	-10.5583333333333	-63.5605841034009	-0.313446	398.539	0	0.0156726190309725	-0.331034267338476	0.0156726190309725
1133	Rem_1	1	1	47	Rem_1	2	1	51	7.5	7.5	-9.26202260395516	44.7481691689166	0.510392	398.539	0	0.0255197959270837	0.492202998750952	0.0255197959270837
1134	Rem_1	1	1	47	1	51	1	94	8.33333333333333	10	-10.6467799624997	-120.911874826369	-0.206653	398.539	0	0.0103331338916371	-0.185780778223518	0.0103331338916371
1135	Rem_1	1	1	47	1	94	Rem_1	2	7.5	10	-10.6767799624997	-71.0388889636677	-0.303639	398.539	0	0.0151822793348858	-0.306422220527434	0.0151822793348858
1136	Rem_1	1	1	47	1	52	Rem_1	2	10	7.5	-10.5167799624996	-71.0700508490351	-0.298974	397.007	0	0.0149490344735036	-0.303330607163042	0.0149490344735036
1137	Rem_1	1	1	47	Rem_1	2	1	93	10	10	-11.5390452079103	90.140889115028	0.23927	397.007	0	0.0119639179305945	0.239956949969721	0.0119639179305945
1138	Rem_1	1	1	47	1	93	1	53	13.3333333333333	10	-12.68591879244	-838.060148348152	-0.033321	397.007	0	0.0016690484122697	-0.0310987941288035	0.0016690484122697
1139	Rem_1	1	1	47	1	53	Rem_1	2	12.5	7.5	-11.9354627669473	-101.004869137122	-0.205923	397.007	0	0.0102966356069592	-0.208858155840917	0.0102966356069592
1140	Rem_1	1	1	47	Rem_1	2	1	92	12.5	10	-12.6842521257733	115.396492249159	0.188829	397.007	0	0.00944197956482114	0.190895508238483	0.00944197956482114
1141	Rem_1	1	1	47	1	92	1	54	16.6666666666667	10	-13.9635599249993	-901.066974159165	-0.022473	397.007	0	0.00112809100807515	-0.0215408232033169	0.00112809100807515
1142	Rem_1	1	1	47	1	54	Rem_1	2	15	7.5	-13.4368427093628	-132.345519519519	-0.166312	397.007	0	0.00831620125778591	-0.169354685035167	0.00831620125778591
1143	Rem_1	1	1	47	Rem_1	2	1	91	15	10	-14.0285599249993	143.777673368966	0.158268	397.007	0	0.00791403181444199	0.160642989724471	0.00791403181444199
1144	Rem_1	1	1	47	1	91	1	55	20	10	-15.3586080118908	-1141.91051178062	-0.015952	397.007	0	0.000803844363045484	-0.0152661359931289	0.000803844363045484
1145	Rem_1	1	1	47	1	55	Rem_1	2	17.5	7.5	-14.973365855988	-164.488362932379	-0.142241	397.007	0	0.00711275299743355	-0.145376853731342	0.00711275299743355
1146	Rem_1	1	1	47	1	90	Rem_1	2	17.5	10	-15.3952746785575	-173.977943092202	-0.137918	395.175	0	0.00689662503040437	-0.140668411235353	0.00689662503040437
1147	Rem_1	1	1	47	Rem_1	2	1	56	20	7.5	-16.537937550497	197.208058455898	0.129106	395.175	0	0.00645607451087733	0.13161323619722	0.00645607451087733
1148	Rem_1	1	1	47	1	56	1	89	25	10	-16.7242588672279	-5002.15004016838	-0.002744	395.175	0	0.000169775852228755	-0.00289066180781886	0.000169775852228755
1149	Rem_1	1	1	47	1	89	Rem_1	2	20	10	-16.8909255338946	-205.302020561572	-0.126319	395.175	0	0.00631674159693904	-0.128722574389401	0.00631674159693904
1150	Rem_1	1	1	47	Rem_1	2	1	57	22.5	7.5	-18.0601130197758	230.439393441523	0.120489	395.175	0	0.0060252798941211	0.121990469679919	0.0060252798941211
1151	Rem_1	1	1	47	1	57	1	88	28.3333333333333	10	-18.1835164821342	-7773.78994692977	-0.001955	395.175	0	0.000139839416832308	-0.00197239032934132	0.000139839416832308
1152	Rem_1	1	1	47	1	88	Rem_1	2	22.5	10	-18.4085164821342	-237.47901246402	-0.118518	395.175	0	0.00592674369363144	-0.120018079350577	0.00592674369363144
1153	Rem_1	1	1	47	Rem_1	2	1	58	25	7.5	-19.6370962471642	264.084986045435	0.11418	395.175	0	0.00570987574295623	0.114706854029752	0.00570987574295623
1154	Rem_1	1	1	47	1	58	1	87	31.6666666666667	10	-19.7036854187255	-11435.5061144456	-0.001327	395.175	0	0.000120009676693173	-0.0012755009082924	0.000120009676693173
1155	Rem_1	1	1	47	1	87	Rem_1	2	25	10	-19.9586854187255	-270.32777996154	-0.112816	395.175	0	0.0056416863294586	-0.113431353121459	0.0056416863294586
1156	Rem_1	1	1	47	1	59	Rem_1	2	27.5	7.5	-21.1673085635624	-298.171470745328	-0.108411	392.748	0	0.0054214723371516	-0.108124644851618	0.0054214723371516
1157	Rem_1	1	1	47	Rem_1	2	1	86	27.5	10	-21.4659074288215	303.784204597744	0.106924	392.748	0	0.00534713516193485	0.106737644866347	0.00534713516193485
1158	Rem_1	1	1	47	1	86	1	60	36.6666666666667	10	-22.6633983786426	-3494.80679323524	-0.003482	392.748	0	0.000200775521416332	-0.00479611996841173	0.000200775521416332
1159	Rem_1	1	1	47	1	60	Rem_1	2	30	7.5	-22.6247927018681	-332.704351791841	-0.10343	392.748	0	0.00517246674711399	-0.101941524897935	0.00517246674711399
1160	Rem_1	1	1	47	Rem_1	2	1	85	30	10	-22.966731711976	337.770047288847	0.102233	392.748	0	0.00511262806416622	0.100732591244829	0.00511262806416622
1161	Rem_1	1	1	46	1	45	Rem_1	2	12.5	5	-8.26666666666667	-31.5991641155048	-0.774236	345.848	0	0.038711929159369	-0.811920941782957	0.038711929159369
1162	Rem_1	1	1	46	Rem_1	2	1	44	15	5	-9.83333333333333	63.5177384323642	0.33618	345.848	0	0.0168092974570623	0.350020279870897	0.0168092974570623
1163	Rem_1	1	1	46	1	44	1	43	18.3333333333333	5	-11.3666666666667	-188.646480186545	-0.107688	345.848	0	0.00538532852851152	-0.115199611767216	0.00538532852851152
1164	Rem_1	1	1	46	1	43	Rem_1	2	17.5	5	-11.4	-95.7605552225157	-0.228485	345.848	0	0.0114246876571091	-0.234820668103681	0.0114246876571091
1165	Rem_1	1	1	46	Rem_1	2	1	42	20	5	-12.9416666666667	128.34601284928	0.182078	345.848	0	0.00910444919860614	0.185773109341806	0.00910444919860614
1166	Rem_1	1	1	46	1	42	1	41	25	5	-14.4166666666667	-629.147804118673	-0.023656	345.848	0	0.00118701973024883	-0.0243698342208304	0.00118701973024883
1167	Rem_1	1	1	46	1	41	Rem_1	2	22.5	5	-14.5333333333333	-161.238664795579	-0.158419	345.848	0	0.00792158121226438	-0.161403275120976	0.00792158121226438
1168	Rem_1	1	1	46	Rem_1	2	1	40	25	5	-16.05	194.511849187065	0.143942	345.848	0	0.00719779469073688	0.146143126937628	0.00719779469073688
1169	Rem_1	1	1	46	1	40	1	39	31.6666666666667	5	-17.4166666666667	-1320.39443364801	-0.010341	345.848	0	0.000526631467441891	-0.0114692008894156	0.000526631467441891
1170	Rem_1	1	1	46	1	39	Rem_1	2	27.5	5	-17.5916666666667	-228.116471903816	-0.133548	345.848	0	0.00667814875246127	-0.134673926048213	0.00667814875246127
1171	Rem_1	1	1	46	1	38	Rem_1	2	30	5	-19.1333333333333	-262.071257817795	-0.125452	343.301	0	0.00627339706698054	-0.125918608534316	0.00627339706698054
1172	Rem_1	1	1	46	Rem_1	2	1	37	32.5	5	-20.7	296.366038730608	0.118647	343.301	0	0.00593319277644844	0.118212571442953	0.00593319277644845
1173	Rem_1	1	1	46	1	37	1	36	41.6666666666667	5	-21.95	-2829.69989265714	-0.00641	343.301	0	0.00033573836539782	-0.00697548877205267	0.00033573836539782
1174	Rem_1	1	1	46	1	36	Rem_1	2	35	5	-22.2416666666667	-331.036885124081	-0.112186	343.301	0	0.00561019130600731	-0.111237082670901	0.00561019130600731
1175	Rem_1	1	1	46	Rem_1	2	1	51	10	7.5	-8.44666666666667	31.5896844947829	0.779606	343.301	0	0.0389804282697099	0.818135558658188	0.0389804282697099
1176	Rem_1	1	1	46	1	51	1	94	10	10	-10.17	-62.8779247846739	-0.451495	343.301	0	0.0225749714853087	-0.465842691577163	0.0225749714853087
1177	Rem_1	1	1	46	1	94	Rem_1	2	10	10	-10.1583333333333	-63.4837174360455	-0.32796	343.301	0	0.0163983049123987	-0.352292867081025	0.0163983049123987
1178	Rem_1	1	1	46	Rem_1	2	1	52	12.5	7.5	-9.02202260395516	44.7467182088911	0.577642	343.301	0	0.0288822731170869	0.535334463791262	0.0288822731170869
1179	Rem_1	1	1	46	1	52	1	93	13.3333333333333	10	-10.4034466291663	-120.901347415757	-0.250063	343.301	0	0.0125035498928304	-0.211946889486206	0.0125035498928304
1180	Rem_1	1	1	46	1	93	Rem_1	2	12.5	10	-10.4267799624997	-71.0388663201631	-0.327421	343.301	0	0.0163713554143357	-0.323387574305056	0.0163713554143357
1181	Rem_1	1	1	46	1	53	Rem_1	2	15	7.5	-10.2667799624996	-71.0700221924955	-0.318753	339.275	0	0.0159379637194499	-0.313270226159149	0.0159379637194499
1182	Rem_1	1	1	46	Rem_1	2	1	92	15	10	-11.2640452079103	90.1471269803066	0.25671	339.275	0	0.0128358895387114	0.25403775538535	0.0128358895387114
1183	Rem_1	1	1	46	1	92	1	54	18.3333333333333	10	-12.43591879244	-839.375393086689	-0.030696	339.275	0	0.00153805430333262	-0.0269260189033011	0.00153805430333262
1184	Rem_1	1	1	46	1	54	Rem_1	2	17.5	7.5	-11.7104627669473	-100.993627133105	-0.225984	339.275	0	0.0112996425005396	-0.227111736482049	0.0112996425005396
1185	Rem_1	1	1	46	Rem_1	2	1	91	17.5	10	-12.4592521257733	115.386919339857	0.204	339.275	0	0.0102004901843	0.204075032394162	0.0102004901843
1186	Rem_1	1	1	46	1	91	1	55	21.6666666666667	10	-13.7535599249993	-901.247153190679	-0.025107	339.275	0	0.00125932665440703	-0.0226439310193283	0.00125932665440703
1187	Rem_1	1	1	46	1	55	Rem_1	2	20	7.5	-13.2218427093628	-132.329042864166	-0.178866	339.275	0	0.00894385906027147	-0.181431101374834	0.00894385906027147
1188	Rem_1	1	1	46	Rem_1	2	1	90	20	10	-13.7485599249993	143.791257919057	0.16909	339.275	0	0.00845509138034593	0.171137640024573	0.00845509138034593
1189	Rem_1	1	1	46	1	90	1	56	25	10	-15.1219413452242	-1143.90774340967	-0.013437	339.275	0	0.000679251369155779	-0.0127486699161037	0.000679251369155779
1190	Rem_1	1	1	46	1	56	Rem_1	2	22.5	7.5	-14.773365855988	-164.464775608151	-0.155596	339.275	0	0.0077804426634993	-0.158388970108469	0.0077804426634993
1191	Rem_1	1	1	46	1	89	Rem_1	2	22.5	10	-15.2002746785575	-173.950448082939	-0.150254	336.574	0	0.00751336551020912	-0.152791247677835	0.00751336551020913
1192	Rem_1	1	1	46	Rem_1	2	1	57	25	7.5	-16.287937550497	197.207657961069	0.1419	336.574	0	0.00709570468663966	0.143897073690823	0.00709570468663966
1193	Rem_1	1	1	46	1	57	1	88	30	10	-16.5075922005613	-5016.64381774289	-0.003373	336.574	0	0.000196068412805327	-0.00353732973228485	0.000196068412805327
1194	Rem_1	1	1	46	1	88	Rem_1	2	25	10	-16.6909255338946	-205.27724516362	-0.138542	336.574	0	0.00692782176517266	-0.140359743958538	0.00692782176517266
1195	Rem_1	1	1	46	Rem_1	2	1	58	27.5	7.5	-17.8601130197758	230.413976540458	0.132678	336.574	0	0.00663465366164655	0.133874399547544	0.00663465366164655
1196	Rem_1	1	1	46	1	58	1	87	33.3333333333333	10	-18.0101831488009	-7778.80340059239	-0.00222	336.574	0	0.000149402141885583	-0.00227707841882527	0.000149402141885583
1197	Rem_1	1	1	46	1	87	Rem_1	2	27.5	10	-18.2235164821342	-237.447344534963	-0.130405	336.574	0	0.00652101679667366	-0.131597321128719	0.00652101679667366
1198	Rem_1	1	1	46	Rem_1	2	1	59	30	7.5	-19.3870962471642	264.0841069246	0.124727	336.574	0	0.00623715169949393	0.125328425645148	0.00623715169949393
1199	Rem_1	1	1	46	1	59	1	86	36.6666666666667	10	-19.4603520853922	-11444.1533181685	-0.002333	336.574	0	0.000153646420394359	-0.00226482567148864	0.000153646420394359
1200	Rem_1	1	1	46	1	86	Rem_1	2	30	10	-19.7186854187255	-270.322030341033	-0.122334	336.574	0	0.00611751737962386	-0.123063599973659	0.00611751737962386
1201	Rem_1	1	1	46	1	60	Rem_1	2	32.5	7.5	-20.8423085635624	-298.211886962159	-0.11803	335.04	0	0.00590234718141859	-0.117551444295252	0.00590234718141859
1202	Rem_1	1	1	46	Rem_1	2	1	85	32.5	10	-21.2109074288215	303.785497343984	0.1162	335.04	0	0.00581086052147184	0.115630148537744	0.00581086052147184
1203	Rem_1	1	1	46	1	85	1	61	41.6666666666667	10	-22.3933983786426	-3493.49893693587	-0.004328	335.04	0	0.00023838825474423	-0.00499556601843842	0.00023838825474423
1204	Rem_1	1	1	46	1	61	Rem_1	2	35	7.5	-22.3497927018681	-332.717760427887	-0.111867	335.04	0	0.00559424384725049	-0.110634582519305	0.00559424384725049
1205	Rem_1	1	1	46	Rem_1	2	1	84	35	10	-22.741731711976	337.755137964648	0.110965	335.04	0	0.00554915111188189	0.109704331354175	0.00554915111188189
1206	Rem_1	1	1	45	1	44	Rem_1	2	17.5	5	-8.06666666666667	-31.5991571876094	-0.74434	359.973	0	0.0372171343469644	-0.806394297812589	0.0372171343469644
1207	Rem_1	1	1	45	Rem_1	2	1	43	20	5	-9.63333333333333	63.5177057271502	0.348546	359.973	0	0.0174275869038143	0.364239298701917	0.0174275869038143
1208	Rem_1	1	1	45	1	43	1	42	23.3333333333333	5	-11.15	-188.594228465334	-0.107552	359.973	0	0.00537852970243728	-0.118672885371556	0.00537852970243728
1209	Rem_1	1	1	45	1	42	Rem_1	2	22.5	5	-11.175	-95.7739505644493	-0.24097	359.973	0	0.0120489149822712	-0.245566413330361	0.0120489149822712
1210	Rem_1	1	1	45	Rem_1	2	1	41	25	5	-12.7666666666667	128.332358346772	0.196105	359.973	0	0.00980575991764534	0.199008574554323	0.00980575991764534
1211	Rem_1	1	1	45	1	41	1	40	30	5	-14.2	-628.402903735589	-0.024229	359.973	0	0.00121557027871695	-0.0250687071025456	0.00121557027871695
1212	Rem_1	1	1	45	1	40	Rem_1	2	27.5	5	-14.2833333333333	-161.266100097227	-0.171841	359.973	0	0.00859263191359318	-0.173939867451778	0.00859263191359318
1213	Rem_1	1	1	45	Rem_1	2	1	39	30	5	-15.825	194.526099494353	0.1561	359.973	0	0.00780564058870251	0.157227243900084	0.00780564058870251
1214	Rem_1	1	1	45	1	39	1	38	36.6666666666667	5	-17.1833333333333	-1320.56723956311	-0.011234	359.973	0	0.000570532111278585	-0.0116905174417632	0.000570532111278585
1215	Rem_1	1	1	45	1	38	Rem_1	2	32.5	5	-17.3666666666667	-228.130913775096	-0.144847	359.973	0	0.0072430403507436	-0.145536726458321	0.0072430403507436
1216	Rem_1	1	1	45	1	37	Rem_1	2	35	5	-18.9333333333333	-262.070220586153	-0.135822	362.505	0	0.00679183621784271	-0.135720735498806	0.00679183621784271
1217	Rem_1	1	1	45	Rem_1	2	1	36	37.5	5	-20.475	296.380096966118	0.127582	362.505	0	0.0063798837614803	0.12710908614294	0.0063798837614803
1218	Rem_1	1	1	45	1	36	1	35	46.6666666666667	5	-21.6833333333333	-2827.57830266852	-0.00657	362.505	0	0.00034338353192895	-0.00718342706507105	0.00034338353192895
1219	Rem_1	1	1	45	1	35	Rem_1	2	40	5	-21.9666666666667	-331.083488300607	-0.120999	362.505	0	0.0060507763966701	-0.119925659077869	0.0060507763966701
1220	Rem_1	1	1	45	Rem_1	2	1	52	15	7.5	-8.23166666666667	31.5841597755455	0.751582	362.505	0	0.0375792330524453	0.822760612334905	0.0375792330524453
1221	Rem_1	1	1	45	1	52	1	93	15	10	-9.94333333333333	-62.8631319695608	-0.401973	362.505	0	0.020098898771388	-0.458104692862957	0.020098898771388
1222	Rem_1	1	1	45	1	93	Rem_1	2	15	10	-9.93333333333333	-63.4764848346808	-0.349553	362.505	0	0.017477936077309	-0.364655919471948	0.017477936077309
1223	Rem_1	1	1	45	Rem_1	2	1	53	17.5	7.5	-8.79702260395516	44.7509849498852	0.541823	362.505	0	0.0270913345614885	0.51802382137598	0.0270913345614885
1224	Rem_1	1	1	45	1	53	1	92	18.3333333333333	10	-10.1534466291663	-120.924274382145	-0.211742	362.505	0	0.0105875722623272	-0.186813963931072	0.0105875722623272
1225	Rem_1	1	1	45	1	92	Rem_1	2	17.5	10	-10.1767799624997	-71.04170534428	-0.329955	362.505	0	0.0164980530688472	-0.331209857444907	0.0164980530688472
1226	Rem_1	1	1	45	1	54	Rem_1	2	20	7.5	-10.0667799624997	-71.0699815109644	-0.332412	366.723	0	0.0166209008287758	-0.328816899175328	0.0166209008287758
1227	Rem_1	1	1	45	Rem_1	2	1	91	20	10	-11.0640452079103	90.1470619411666	0.267865	366.723	0	0.0133936233171797	0.265108931149625	0.0133936233171797
1228	Rem_1	1	1	45	1	91	1	55	23.3333333333333	10	-12.2425854591067	-839.665245778362	-0.033801	366.723	0	0.00169300590740257	-0.0302481046907783	0.00169300590740257
1229	Rem_1	1	1	45	1	55	Rem_1	2	22.5	7.5	-11.5204627669473	-100.989350963456	-0.234011	366.723	0	0.0117009773225359	-0.234860826458847	0.0117009773225359
1230	Rem_1	1	1	45	Rem_1	2	1	90	22.5	10	-12.2042521257733	115.408850186114	0.211612	366.723	0	0.01058107255244	0.211627714848031	0.01058107255244
1231	Rem_1	1	1	45	1	90	1	56	26.6666666666667	10	-13.5335599249993	-903.094190212931	-0.020393	366.723	0	0.00102454190861087	-0.0184265945318106	0.00102454190861087
1232	Rem_1	1	1	45	1	56	Rem_1	2	25	7.5	-13.0468427093628	-132.31814381449	-0.191163	366.723	0	0.00955867309946836	-0.19320112031622	0.00955867309946836
1233	Rem_1	1	1	45	Rem_1	2	1	89	25	10	-13.5785599249993	143.777296768354	0.180874	366.723	0	0.00904425285416103	0.182410062330497	0.00904425285416103
1234	Rem_1	1	1	45	1	89	1	57	30	10	-14.9252746785575	-1142.49206817389	-0.012449	366.723	0	0.000630431600175626	-0.0123949400311541	0.000630431600175626
1235	Rem_1	1	1	45	1	57	Rem_1	2	27.5	7.5	-14.548365855988	-164.475810155637	-0.168437	366.723	0	0.00842244367286003	-0.170015122299343	0.00842244367286003
1236	Rem_1	1	1	45	1	88	Rem_1	2	27.5	10	-15.0252746785575	-173.938712892138	-0.162724	372.88	0	0.00813681451429243	-0.163921213950905	0.00813681451429243
1237	Rem_1	1	1	45	Rem_1	2	1	58	30	7.5	-16.112937550497	197.195361590169	0.154753	372.88	0	0.00773829616404671	0.15571593895496	0.00773829616404671
1238	Rem_1	1	1	45	1	58	1	87	35	10	-16.3509255338946	-5019.72798292943	-0.003531	372.88	0	0.000202903677886824	-0.00373452953101203	0.000202903677886824
1239	Rem_1	1	1	45	1	87	Rem_1	2	30	10	-16.5309255338946	-205.258761816973	-0.15122	372.88	0	0.00756166125927365	-0.151981409423948	0.00756166125927365
1240	Rem_1	1	1	45	Rem_1	2	1	59	32.5	7.5	-17.6351130197758	230.425408516033	0.143705	372.88	0	0.00718594583631828	0.14442522947802	0.00718594583631828
1241	Rem_1	1	1	45	1	59	1	86	38.3333333333333	10	-17.7835164821342	-7785.28219718323	-0.003496	372.88	0	0.0002013828195254	-0.00344544513890227	0.0002013828195254
1242	Rem_1	1	1	45	1	86	Rem_1	2	32.5	10	-18.0085164821342	-237.453452908539	-0.14018	372.88	0	0.00700971333222693	-0.140979784339117	0.00700971333222693
1243	Rem_1	1	1	45	Rem_1	2	1	60	35	7.5	-19.0870962471642	264.137169614736	0.134778	372.88	0	0.00673964192001326	0.134576555037246	0.00673964192001326
1244	Rem_1	1	1	45	1	60	1	85	41.6666666666667	10	-19.1736854187255	-11519.8675401831	-0.002797	372.88	0	0.000171924467426833	-0.00283849121864821	0.000171924467426833
1245	Rem_1	1	1	45	1	85	Rem_1	2	35	10	-19.4886854187255	-270.335651816701	-0.13194	372.88	0	0.00659775787673358	-0.131738063818598	0.00659775787673358
1246	Rem_1	1	1	45	1	61	Rem_1	2	37.5	7.5	-20.5923085635624	-298.240109744569	-0.126753	375.874	0	0.00633843888686323	-0.126110767177116	0.00633843888686323
1247	Rem_1	1	1	45	Rem_1	2	1	84	37.5	10	-21.0109074288215	303.784020844174	0.125261	375.874	0	0.0062638482822064	0.124562224699965	0.0062638482822064
1248	Rem_1	1	1	45	1	84	1	62	46.6666666666667	10	-22.1833983786426	-3492.50046849862	-0.004721	375.874	0	0.000256358347825851	-0.00517701400949799	0.000256358347825851
1249	Rem_1	1	1	45	1	62	Rem_1	2	40	7.5	-22.1347927018682	-332.725048632372	-0.120554	375.874	0	0.00602852944672248	-0.119385210690467	0.00602852944672248
1250	Rem_1	1	1	45	Rem_1	2	1	83	40	10	-22.536731711976	337.755800266058	0.119677	375.874	0	0.00598468552411069	0.118447562098675	0.00598468552411069
1251	Rem_1	1	1	44	1	43	Rem_1	2	22.5	5	-7.86666666666667	-31.5991479029854	-0.727853	366.952	0	0.0363927873901203	-0.779897720991161	0.0363927873901203
1252	Rem_1	1	1	44	Rem_1	2	1	42	25	5	-9.40833333333333	63.5312742891297	0.345687	366.952	0	0.0172846392766092	0.356940254062419	0.0172846392766092
1253	Rem_1	1	1	44	1	42	1	41	28.3333333333333	5	-10.95	-188.766672224664	-0.097829	366.952	0	0.00489247208499957	-0.104157430047888	0.00489247208499957
1254	Rem_1	1	1	44	1	41	Rem_1	2	27.5	5	-11	-95.760363503014	-0.247819	366.952	0	0.0123913535137409	-0.252782824014531	0.0123913535137409
1255	Rem_1	1	1	44	Rem_1	2	1	40	30	5	-12.5166666666667	128.359928105288	0.204572	366.952	0	0.0102290888137703	0.207442993645918	0.0102290888137703
1256	Rem_1	1	1	44	1	40	1	39	35	5	-13.95	-628.844065869128	-0.024323	366.952	0	0.00122025440892463	-0.0257375139692192	0.00122025440892463
1257	Rem_1	1	1	44	1	39	Rem_1	2	32.5	5	-14.0583333333333	-161.280594116424	-0.180246	366.952	0	0.00901285478025692	-0.181705479676698	0.00901285478025692
1258	Rem_1	1	1	44	Rem_1	2	1	38	35	5	-15.6	194.540815323688	0.164585	366.952	0	0.00822985756635557	0.165746491024291	0.00822985756635557
1259	Rem_1	1	1	44	1	38	1	37	41.6666666666667	5	-16.9666666666667	-1321.27416992557	-0.011965	366.952	0	0.000606550131893482	-0.0125170572747845	0.000606550131893482
1260	Rem_1	1	1	44	1	37	Rem_1	2	37.5	5	-17.1666666666667	-228.130065763671	-0.1526	366.952	0	0.00763065527985638	-0.153229433749507	0.00763065527985638
1261	Rem_1	1	1	44	1	36	Rem_1	2	40	5	-18.7083333333333	-262.084559679413	-0.142249	364.033	0	0.0071131529579013	-0.142704041014691	0.0071131529579013
1262	Rem_1	1	1	44	Rem_1	2	1	35	42.5	5	-20.2	296.427210779445	0.134263	364.033	0	0.00671389476552172	0.134171330541591	0.00671389476552172
1263	Rem_1	1	1	44	1	35	1	34	51.6666666666667	5	-21.3333333333333	-2824.27029150815	-0.008456	364.033	0	0.000434465004344424	-0.00875438137103046	0.000434465004344424
1264	Rem_1	1	1	44	1	34	Rem_1	2	45	5	-21.6166666666667	-331.187711524275	-0.12582	364.033	0	0.00629179473600339	-0.125416949170561	0.00629179473600339
1265	Rem_1	1	1	44	Rem_1	2	1	53	20	7.5	-8.00666666666667	31.577489596122	0.699723	364.033	0	0.034986292913404	0.793155142298899	0.034986292913404
1266	Rem_1	1	1	44	1	53	1	92	20	10	-9.69333333333333	-62.8461697530215	-0.357312	364.033	0	0.0178658798652627	-0.423261476491204	0.0178658798652627
1267	Rem_1	1	1	44	1	92	Rem_1	2	20	10	-9.68333333333333	-63.4668384330337	-0.342338	364.033	0	0.0171171921064759	-0.369893665807694	0.0171171921064759
1268	Rem_1	1	1	44	Rem_1	2	1	54	22.5	7.5	-8.59702260395516	44.7509664326454	0.533907	364.033	0	0.02669553729788	0.520192971352974	0.02669553729788
1269	Rem_1	1	1	44	1	54	1	91	23.3333333333333	10	-9.95344662916632	-120.924273637847	-0.198715	364.033	0	0.00993625322053036	-0.180597081424528	0.00993625322053036
1270	Rem_1	1	1	44	1	91	Rem_1	2	22.5	10	-9.97677996249965	-71.0416589354779	-0.335084	364.033	0	0.016754498429974	-0.339595889928446	0.016754498429974
1271	Rem_1	1	1	44	1	55	Rem_1	2	25	7.5	-9.87677996249965	-71.0663669268179	-0.324273	361.769	0	0.0162139583792022	-0.322379897274187	0.0162139583792022
1272	Rem_1	1	1	44	Rem_1	2	1	90	25	10	-10.8090452079103	90.1648210075073	0.266276	361.769	0	0.0133141755448845	0.265365690991053	0.0133141755448845
1273	Rem_1	1	1	44	1	90	1	56	28.3333333333333	10	-12.0225854591066	-841.893017000955	-0.027574	361.769	0	0.00138232184747258	-0.0245766202779056	0.00138232184747258
1274	Rem_1	1	1	44	1	56	Rem_1	2	27.5	7.5	-11.3454627669473	-100.979494436874	-0.238675	361.769	0	0.0119341689724295	-0.240789070713148	0.0119341689724295
1275	Rem_1	1	1	44	Rem_1	2	1	89	27.5	10	-12.0342521257733	115.396127203759	0.217755	361.769	0	0.0108882092220209	0.218853234536936	0.0108882092220209
1276	Rem_1	1	1	44	1	89	1	57	31.6666666666667	10	-13.3368932583326	-901.827965079398	-0.018747	361.769	0	0.000942669094910828	-0.0180406103002259	0.000942669094910828
1277	Rem_1	1	1	44	1	57	Rem_1	2	30	7.5	-12.8218427093628	-132.328638748049	-0.198993	361.769	0	0.00995015251754967	-0.20081262423671	0.00995015251754967
1278	Rem_1	1	1	44	Rem_1	2	1	88	30	10	-13.4035599249993	143.76638582579	0.189213	361.769	0	0.00946117849015121	0.190304174289439	0.00946117849015121
1279	Rem_1	1	1	44	1	88	1	58	35	10	-14.7586080118908	-1142.36867296006	-0.011187	361.769	0	0.000568218639697784	-0.0109453821246744	0.000568218639697784
1280	Rem_1	1	1	44	1	58	Rem_1	2	32.5	7.5	-14.373365855988	-164.464088965169	-0.177975	361.769	0	0.00889931185893044	-0.179358792164765	0.00889931185893044
1281	Rem_1	1	1	44	1	87	Rem_1	2	32.5	10	-14.8652746785575	-173.921352929764	-0.172655	360.548	0	0.00863332917028536	-0.173541751599853	0.00863332917028536
1282	Rem_1	1	1	44	Rem_1	2	1	59	35	7.5	-15.887937550497	197.206580952528	0.162807	360.548	0	0.00814096420103295	0.164125553885177	0.00814096420103295
1283	Rem_1	1	1	44	1	59	1	86	40	10	-16.1242588672279	-5023.44449195118	-0.004895	360.548	0	0.000264390927416203	-0.0049431958579057	0.000264390927416203
1284	Rem_1	1	1	44	1	86	Rem_1	2	35	10	-16.3159255338946	-205.264707445289	-0.1579	360.548	0	0.0078956332868238	-0.159182358027271	0.0078956332868238
1285	Rem_1	1	1	44	Rem_1	2	1	60	37.5	7.5	-17.3351130197758	230.477977425637	0.15109	360.548	0	0.00755516182818078	0.151591798485359	0.00755516182818078
1286	Rem_1	1	1	44	1	60	1	85	43.3333333333333	10	-17.4968498154675	-7831.18666084861	-0.00381	360.548	0	0.000215151690674278	-0.00391303398950371	0.000215151690674278
1287	Rem_1	1	1	44	1	85	Rem_1	2	37.5	10	-17.7785164821342	-237.466812321266	-0.147259	360.548	0	0.00736362904432998	-0.147678764495855	0.00736362904432998
1288	Rem_1	1	1	44	Rem_1	2	1	61	40	7.5	-18.8370962471642	264.165546276688	0.141125	360.548	0	0.00705695855609908	0.141297307590194	0.00705695855609908
1289	Rem_1	1	1	44	1	61	1	84	46.6666666666667	10	-18.9403520853922	-11576.3947641184	-0.002178	360.548	0	0.000147848604998492	-0.00224031864479629	0.000147848604998492
1290	Rem_1	1	1	44	1	84	Rem_1	2	40	10	-19.2886854187255	-270.334395448308	-0.13893	360.548	0	0.00694721974965525	-0.139056988945398	0.00694721974965525
1291	Rem_1	1	1	44	1	62	Rem_1	2	42.5	7.5	-20.3773085635624	-298.247659675194	-0.133592	359.535	0	0.00668034850587902	-0.133327437665388	0.00668034850587902
1292	Rem_1	1	1	44	Rem_1	2	1	83	42.5	10	-20.8059074288215	303.784895614831	0.132324	359.535	0	0.00661695567765117	0.131939538775453	0.00661695567765117
1293	Rem_1	1	1	44	1	83	1	63	51.6666666666667	10	-21.8900650453093	-3483.14242110325	-0.006563	359.535	0	0.000343048717385738	-0.00690723608076377	0.000343048717385738
1294	Rem_1	1	1	44	1	63	Rem_1	2	45	7.5	-21.7997927018681	-332.811282884547	-0.125767	359.535	0	0.0062891450708741	-0.125032302694689	0.0062891450708741
1295	Rem_1	1	1	44	Rem_1	2	1	82	45	10	-22.3067317119759	337.769569690453	0.125417	359.535	0	0.00627164728938897	0.124295041463754	0.00627164728938897
1296	Rem_1	1	1	43	1	42	Rem_1	2	27.5	5	-7.64166666666667	-31.613401383613	-0.744979	385.243	0	0.0372490842317298	-0.783923454954426	0.0372490842317298
1297	Rem_1	1	1	43	Rem_1	2	1	41	30	5	-9.23333333333333	63.5176117599973	0.363045	385.243	0	0.0181525254458574	0.376497801205696	0.0181525254458574
1298	Rem_1	1	1	43	1	41	1	40	33.3333333333333	5	-10.7333333333333	-188.537891731225	-0.103362	385.243	0	0.00516906738300054	-0.111175336405937	0.00516906738300054
1299	Rem_1	1	1	43	1	40	Rem_1	2	32.5	5	-10.75	-95.7882722050248	-0.259671	385.243	0	0.0129839350969766	-0.265322464799759	0.0129839350969766
1300	Rem_1	1	1	43	Rem_1	2	1	39	35	5	-12.2916666666667	128.374791796522	0.214477	385.243	0	0.0107243162403251	0.216497632518893	0.0107243162403251
1301	Rem_1	1	1	43	1	39	1	38	40	5	-13.7166666666667	-628.971381045828	-0.024051	385.243	0	0.00120670066814434	-0.024775759575935	0.00120670066814434
1302	Rem_1	1	1	43	1	38	Rem_1	2	37.5	5	-13.8333333333333	-161.295685631444	-0.190393	385.243	0	0.00952017521490545	-0.191721872942958	0.00952017521490545
1303	Rem_1	1	1	43	Rem_1	2	1	37	40	5	-15.4	194.540153548946	0.173813	385.243	0	0.00869122531191661	0.174505035954264	0.00869122531191661
1304	Rem_1	1	1	43	1	36	Rem_1	2	42.5	5	-16.9416666666667	-228.144742670877	-0.16029	385.243	0	0.00801512384495711	-0.161077704532305	0.00801512384495711
1305	Rem_1	1	1	43	1	35	Rem_1	2	45	5	-18.4333333333333	-262.132361113619	-0.150295	384.738	0	0.00751541532867612	-0.150676592284824	0.00751541532867612
1306	Rem_1	1	1	43	Rem_1	2	1	34	47.5	5	-19.85	296.533162902586	0.140072	384.738	0	0.0070043138821729	0.140312886861419	0.0070043138821729
1307	Rem_1	1	1	43	1	34	1	33	56.6666666666667	5	-20.7333333333333	-2805.56686301391	-0.010621	384.738	0	0.000540383292210261	-0.0112679315782726	0.000540383292210261
1308	Rem_1	1	1	43	1	33	Rem_1	2	50	5	-20.9666666666667	-331.579291098119	-0.129415	384.738	0	0.00647152266182388	-0.129044955283147	0.00647152266182388
1309	Rem_1	1	1	43	Rem_1	2	1	54	25	7.5	-7.80666666666667	31.5774791879173	0.704049	384.738	0	0.035202592035282	0.817869337335573	0.035202592035282
1310	Rem_1	1	1	43	1	54	1	91	25	10	-9.49333333333333	-62.8461695519837	-0.345785	384.738	0	0.0172895391946258	-0.430992061959813	0.0172895391946258
1311	Rem_1	1	1	43	1	91	Rem_1	2	25	10	-9.48333333333333	-63.4667965930762	-0.358191	384.738	0	0.0179098291784846	-0.38687727537576	0.0179098291784846
1312	Rem_1	1	1	43	Rem_1	2	1	55	27.5	7.5	-8.40702260395516	44.7489606988066	0.536187	384.738	0	0.0268095365014485	0.519855909041406	0.0268095365014485
1313	Rem_1	1	1	43	1	55	1	90	28.3333333333333	10	-9.72344662916632	-120.881427680688	-0.196341	384.738	0	0.00981755930476104	-0.17464536158713	0.00981755930476104
1314	Rem_1	1	1	43	1	90	Rem_1	2	27.5	10	-9.72177996249965	-71.0513985811873	-0.339689	384.738	0	0.0169847443843733	-0.345210547454276	0.0169847443843733
1315	Rem_1	1	1	43	1	56	Rem_1	2	30	7.5	-9.70177996249965	-71.0584022394041	-0.334465	384.303	0	0.0167235489822735	-0.335000306241166	0.0167235489822735
1316	Rem_1	1	1	43	Rem_1	2	1	89	30	10	-10.6390452079103	90.1543004056697	0.275836	384.303	0	0.0137921625294948	0.276965773301448	0.0137921625294948
1317	Rem_1	1	1	43	1	89	1	57	33.3333333333333	10	-11.82591879244	-840.311638328937	-0.027455	384.303	0	0.00137638750448411	-0.0261723697265433	0.00137638750448411
1318	Rem_1	1	1	43	1	57	Rem_1	2	32.5	7.5	-11.1204627669473	-100.98909128319	-0.248348	384.303	0	0.0124178026542541	-0.250793403574904	0.0124178026542541
1319	Rem_1	1	1	43	Rem_1	2	1	88	32.5	10	-11.8592521257733	115.38646065074	0.227872	384.303	0	0.0113940388344081	0.228740738555504	0.0113940388344081
1320	Rem_1	1	1	43	1	88	1	58	36.6666666666667	10	-13.170226591666	-901.74759745275	-0.016721	384.303	0	0.000842009265091543	-0.0161342924730128	0.000842009265091543
1321	Rem_1	1	1	43	1	58	Rem_1	2	35	7.5	-12.6468427093628	-132.317657626789	-0.211124	384.303	0	0.0105566736446667	-0.212606446082491	0.0105566736446667
1322	Rem_1	1	1	43	Rem_1	2	1	87	35	10	-13.2435599249993	143.750563179943	0.201911	384.303	0	0.0100960452555691	0.202465785428569	0.0100960452555691
1323	Rem_1	1	1	43	1	87	1	59	40	10	-14.5686080118908	-1140.84534932595	-0.014072	384.303	0	0.000710670781726673	-0.0129458658447833	0.000710670781726673
1324	Rem_1	1	1	43	1	59	Rem_1	2	37.5	7.5	-14.148365855988	-164.474996505307	-0.187821	384.303	0	0.0093915824067353	-0.189519919583786	0.0093915824067353
1325	Rem_1	1	1	43	1	86	Rem_1	2	37.5	10	-14.6502746785575	-173.927035048432	-0.180603	383.677	0	0.00903070368368379	-0.182015550203166	0.00903070368368379
1326	Rem_1	1	1	43	Rem_1	2	1	60	40	7.5	-15.587937550497	197.258600635967	0.171691	383.677	0	0.00858513242195483	0.172295378387272	0.00858513242195483
1327	Rem_1	1	1	43	1	60	1	85	45	10	-15.8375922005613	-5049.54391709029	-0.005454	383.677	0	0.000290457036409862	-0.0055304586516404	0.000290457036409862
1328	Rem_1	1	1	43	1	85	Rem_1	2	40	10	-16.0859255338946	-205.277699470265	-0.166236	383.677	0	0.00831240153264988	-0.166764919735632	0.00831240153264988
1329	Rem_1	1	1	43	Rem_1	2	1	61	42.5	7.5	-17.0851130197758	230.506564622686	0.158762	383.677	0	0.00793872984865967	0.159180941279102	0.00793872984865967
1330	Rem_1	1	1	43	1	61	1	84	48.3333333333333	10	-17.2635164821342	-7865.46343204191	-0.003174	383.677	0	0.000187578490238087	-0.00319390135026862	0.000187578490238087
1331	Rem_1	1	1	43	1	84	Rem_1	2	42.5	10	-17.5785164821342	-237.465775690517	-0.155596	383.677	0	0.0077804426634993	-0.155987039928833	0.0077804426634993
1332	Rem_1	1	1	43	Rem_1	2	1	62	45	7.5	-18.6220962471642	264.173378482317	0.14929	383.677	0	0.00746516980717787	0.149478181212958	0.00746516980717787
1333	Rem_1	1	1	43	1	62	1	83	51.6666666666667	10	-18.7270187520589	-11589.4651953382	-0.001964	383.677	0	0.000140154343493165	-0.00198448962581058	0.000140154343493165
1334	Rem_1	1	1	43	1	83	Rem_1	2	45	10	-19.0836854187255	-270.335477881371	-0.147307	383.677	0	0.00736602882308371	-0.147493691587148	0.00736602882308371
1335	Rem_1	1	1	43	1	63	Rem_1	2	47.5	7.5	-20.0423085635624	-298.334690901837	-0.139684	383.395	0	0.00698491586491921	-0.139690813776081	0.00698491586491921
1336	Rem_1	1	1	43	Rem_1	2	1	82	47.5	10	-20.5759074288215	303.798700511187	0.139028	383.395	0	0.00695211924236056	0.138556901788814	0.00695211924236056
1337	Rem_1	1	1	43	1	82	1	64	56.6666666666667	10	-21.4700650453093	-3459.93122539061	-0.009107	383.395	0	0.000466201268230793	-0.0092662366924654	0.000466201268230793
1338	Rem_1	1	1	43	1	64	Rem_1	2	50	7.5	-21.2997927018681	-333.041341529821	-0.129885	383.395	0	0.00649501986621288	-0.129290665096348	0.00649501986621288
1339	Rem_1	1	1	43	Rem_1	2	1	81	50	10	-21.796731711976	337.961065674533	0.129799	383.395	0	0.00649072037623714	0.12901644534809	0.00649072037623714
1340	Rem_1	1	1	42	1	41	Rem_1	2	32.5	5	-7.44166666666667	-31.5880228208845	-0.850029	364.348	0	0.0425015676428823	-0.875065696686531	0.0425015676428823
1341	Rem_1	1	1	42	Rem_1	2	1	40	35	5	-8.95833333333333	63.531161350334	0.399114	364.348	0	0.0199559505534064	0.412026263492309	0.0199559505534064
1342	Rem_1	1	1	42	1	40	1	39	38.3333333333333	5	-10.4666666666667	-188.657903801621	-0.122049	364.348	0	0.00610326928805374	-0.129790747646195	0.00610326928805374
1343	Rem_1	1	1	42	1	39	Rem_1	2	37.5	5	-10.5	-95.7881224399548	-0.277042	364.348	0	0.0138524609513978	-0.282235515846114	0.0138524609513978
1344	Rem_1	1	1	42	Rem_1	2	1	38	40	5	-12.0416666666667	128.374503594367	0.230644	364.348	0	0.0115326335604666	0.233414030798847	0.0115326335604666
1345	Rem_1	1	1	42	1	38	1	37	45	5	-13.4833333333333	-629.207891219348	-0.026163	364.348	0	0.00131196662400383	-0.0277892170979218	0.00131196662400383
1346	Rem_1	1	1	42	1	37	Rem_1	2	42.5	5	-13.6083333333333	-161.279684399605	-0.204462	364.348	0	0.0102235890767382	-0.205624813700925	0.0102235890767382
1347	Rem_1	1	1	42	Rem_1	2	1	36	45	5	-15.15	194.53940364146	0.185351	364.348	0	0.00926808950121329	0.186617325907589	0.00926808950121329
1348	Rem_1	1	1	42	1	35	Rem_1	2	47.5	5	-16.6416666666667	-228.176386489619	-0.172108	364.348	0	0.00860598101090166	-0.173022942291907	0.00860598101090166
1349	Rem_1	1	1	42	1	34	Rem_1	2	50	5	-18.0583333333333	-262.221266731886	-0.159023	364.303	0	0.00795177881498851	-0.160129378715949	0.00795177881498851
1350	Rem_1	1	1	42	Rem_1	2	1	33	52.5	5	-19.175	296.910981097272	0.145896	364.303	0	0.00729548538755305	0.146524181579283	0.00729548538755305
1351	Rem_1	1	1	42	1	33	1	32	61.6666666666667	5	-19.7166666666667	-2777.68383885365	-0.010012	364.303	0	0.000510490313326316	-0.0104517589994358	0.000510490313326316
1352	Rem_1	1	1	42	1	32	Rem_1	2	55	5	-19.9916666666667	-332.446733764235	-0.135836	364.303	0	0.00679253614197231	-0.136072422579847	0.00679253614197231
1353	Rem_1	1	1	42	Rem_1	2	1	55	30	7.5	-7.59166666666667	31.5876811244311	0.769816	364.303	0	0.038490929900952	0.833628711184607	0.038490929900952
1354	Rem_1	1	1	42	1	55	1	90	30	10	-9.24666666666667	-62.8892857217816	-0.388085	364.303	0	0.0194045076737984	-0.429146525181752	0.0194045076737984
1355	Rem_1	1	1	42	1	90	Rem_1	2	30	10	-9.20333333333333	-63.4640533313433	-0.381575	364.303	0	0.0190790120698767	-0.404482186002854	0.0190790120698767
1356	Rem_1	1	1	42	Rem_1	2	1	56	32.5	7.5	-8.20702260395516	44.7444267797896	0.590535	364.303	0	0.0295269193374876	0.55679077844745	0.0295269193374876
1357	Rem_1	1	1	42	1	56	1	89	33.3333333333333	10	-9.54344662916632	-120.876905843471	-0.225454	364.303	0	0.0112731435407343	-0.189481343863103	0.0112731435407343
1358	Rem_1	1	1	42	1	89	Rem_1	2	32.5	10	-9.52677996249965	-71.0415308866627	-0.364905	364.303	0	0.0182455240418712	-0.367309434584347	0.0182455240418712
1359	Rem_1	1	1	42	1	57	Rem_1	2	35	7.5	-9.45177996249965	-71.0583261574511	-0.35668	364.316	0	0.0178342803611472	-0.35573543765884	0.0178342803611472
1360	Rem_1	1	1	42	Rem_1	2	1	88	35	10	-10.4390452079103	90.1404695660393	0.29412	364.316	0	0.0147063399933498	0.293588468317836	0.0147063399933498
1361	Rem_1	1	1	42	1	88	1	58	38.3333333333333	10	-11.6425854591066	-840.399164938849	-0.02444	364.316	0	0.00122608482577675	-0.0218415434897206	0.00122608482577675
1362	Rem_1	1	1	42	1	58	Rem_1	2	37.5	7.5	-10.9204627669473	-100.97047300845	-0.269646	364.316	0	0.0134826708515042	-0.271746924828115	0.0134826708515042
1363	Rem_1	1	1	42	Rem_1	2	1	87	37.5	10	-11.6742521257733	115.365815376725	0.249148	364.316	0	0.012457801361396	0.248862553897293	0.012457801361396
1364	Rem_1	1	1	42	1	87	1	59	41.6666666666667	10	-12.9635599249993	-900.502321903591	-0.022177	364.316	0	0.00111335004490951	-0.0192129721807248	0.00111335004490951
1365	Rem_1	1	1	42	1	59	Rem_1	2	40	7.5	-12.3968427093628	-132.31735341743	-0.226896	364.316	0	0.0113452407219944	-0.229649581716568	0.0113452407219944
1366	Rem_1	1	1	42	Rem_1	2	1	86	40	10	-13.0035599249993	143.746621611493	0.214559	364.316	0	0.0107284160621454	0.216005984039949	0.0107284160621454
1367	Rem_1	1	1	42	1	86	1	60	45	10	-14.2752746785575	-1138.80075497302	-0.013255	364.316	0	0.000670251864973161	-0.0136963266571238	0.000670251864973161
1368	Rem_1	1	1	42	1	60	Rem_1	2	42.5	7.5	-13.823365855988	-164.512417694277	-0.201222	364.316	0	0.0100615969512797	-0.202309657382825	0.0100615969512797
1369	Rem_1	1	1	42	1	85	Rem_1	2	42.5	10	-14.3952746785575	-173.928583755357	-0.192815	364.358	0	0.00964126861789982	-0.193461238428279	0.00964126861789982
1370	Rem_1	1	1	42	Rem_1	2	1	61	45	7.5	-15.312937550497	197.272378350055	0.18309	364.358	0	0.00915504616318236	0.183848744596209	0.00915504616318236
1371	Rem_1	1	1	42	1	61	1	84	50	10	-15.5875922005613	-5066.07390496516	-0.004826	364.358	0	0.000261200478560052	-0.00498651735434333	0.000261200478560052
1372	Rem_1	1	1	42	1	84	Rem_1	2	45	10	-15.8609255338946	-205.265390808492	-0.178254	364.358	0	0.0089132609795742	-0.178862227241866	0.0089132609795742
1373	Rem_1	1	1	42	Rem_1	2	1	62	47.5	7.5	-16.8451130197758	230.499391303089	0.170558	364.358	0	0.00852848629066143	0.171219083091095	0.00852848629066143
1374	Rem_1	1	1	42	1	62	1	83	53.3333333333333	10	-17.0335164821342	-7868.90705466757	-0.003002	364.358	0	0.000180360777332545	-0.00304881274555369	0.000180360777332545
1375	Rem_1	1	1	42	1	83	Rem_1	2	47.5	10	-17.3485164821342	-237.455025478772	-0.16753	364.358	0	0.00837709688675021	-0.168170270345541	0.00837709688675021
1376	Rem_1	1	1	42	Rem_1	2	1	63	50	7.5	-18.2620962471642	264.243981930628	0.158427	364.358	0	0.00792198118039295	0.159114491048049	0.00792198118039295
1377	Rem_1	1	1	42	1	82	Rem_1	2	50	10	-18.8286854187255	-270.336408426651	-0.157037	364.358	0	0.00785248676678287	-0.157289636436238	0.00785248676678287
1378	Rem_1	1	1	42	1	64	Rem_1	2	52.5	7.5	-19.5173085635624	-298.547876321494	-0.14619	364.354	0	0.00731018400931194	-0.146597709463877	0.00731018400931194
1379	Rem_1	1	1	42	Rem_1	2	1	81	52.5	10	-20.0409074288215	303.972651479836	0.145857	364.354	0	0.00729353557079829	0.145961136619722	0.00729353557079829
1380	Rem_1	1	1	42	1	81	1	65	61.6666666666667	10	-20.7800650453093	-3443.99050778661	-0.009976	364.354	0	0.000508725308983149	-0.0103606012517835	0.000508725308983149
1381	Rem_1	1	1	42	1	65	Rem_1	2	55	7.5	-20.6747927018681	-333.399036002489	-0.135861	364.354	0	0.00679378600652832	-0.135600535367938	0.00679378600652832
1382	Rem_1	1	1	42	Rem_1	2	1	80	55	10	-21.0417317119759	338.386426736725	0.134714	364.354	0	0.00673644227244619	0.134130859028381	0.00673644227244619
1383	Rem_1	1	1	41	1	40	Rem_1	2	37.5	5	-7.21666666666667	-31.6307975167715	-0.924629	355.726	0	0.0462315581513591	-0.928228670502019	0.0462315581513591
1384	Rem_1	1	1	41	Rem_1	2	1	39	40	5	-8.75833333333333	63.5631044670283	0.416816	355.726	0	0.0208410399126339	0.425402498525685	0.0208410399126339
1385	Rem_1	1	1	41	1	39	1	38	43.3333333333333	5	-10.25	-188.814829367897	-0.117767	355.726	0	0.00588919907309135	-0.120598917531883	0.00588919907309135
1386	Rem_1	1	1	41	1	38	Rem_1	2	42.5	5	-10.3	-95.8202909663285	-0.299036	355.726	0	0.0149521344041578	-0.304803580993802	0.0149521344041578
1387	Rem_1	1	1	41	Rem_1	2	1	37	45	5	-11.8666666666667	128.390104141853	0.250086	355.726	0	0.0125046998560541	0.251852306838231	0.0125046998560541
1388	Rem_1	1	1	41	1	36	Rem_1	2	47.5	5	-13.4083333333333	-161.310827229989	-0.220333	355.726	0	0.0110171038491293	-0.22171101260353	0.0110171038491293
1389	Rem_1	1	1	41	Rem_1	2	1	35	50	5	-14.9	194.605261056213	0.20174	355.726	0	0.0100874956753398	0.202559357235999	0.0100874956753398
1390	Rem_1	1	1	41	1	35	1	34	56.6666666666667	5	-16.1333333333333	-1318.39317205509	-0.017374	355.726	0	0.000874436784450426	-0.016864784897984	0.000874436784450426
1391	Rem_1	1	1	41	1	34	Rem_1	2	52.5	5	-16.3166666666667	-228.304865100801	-0.184331	355.726	0	0.00921709248638094	-0.185694572338015	0.00921709248638094
1392	Rem_1	1	1	41	1	33	Rem_1	2	55	5	-17.4333333333333	-262.65982116074	-0.167538	356.092	0	0.00837749685825068	-0.168666444884498	0.00837749685825068
1393	Rem_1	1	1	41	Rem_1	2	1	32	57.5	5	-18.25	297.883643381121	0.154949	356.092	0	0.00774809534676104	0.155897947578141	0.00774809534676104
1394	Rem_1	1	1	41	1	32	1	31	66.6666666666667	5	-18.8533333333333	-2833.38200206997	-0.01027	356.092	0	0.00052314649000065	-0.0113983104064844	0.00052314649000065
1395	Rem_1	1	1	41	1	31	Rem_1	2	60	5	-19.5466666666667	-332.880575913114	-0.144675	356.092	0	0.00723444117140364	-0.144499637171656	0.00723444117140363
1396	Rem_1	1	1	41	Rem_1	2	1	56	35	7.5	-7.44166666666667	31.5876659995245	0.838366	356.092	0	0.0419184192794767	0.847038639361605	0.0419184192794767
1397	Rem_1	1	1	41	1	56	1	89	35	10	-9.1	-62.8890021934704	-0.434277	356.092	0	0.0217140802665575	-0.423220707425721	0.0217140802665575
1398	Rem_1	1	1	41	1	89	Rem_1	2	35	10	-9.05833333333333	-63.4642810141418	-0.403983	356.092	0	0.0201993975336518	-0.423817931935884	0.0201993975336518
1399	Rem_1	1	1	41	Rem_1	2	1	57	37.5	7.5	-8.00702260395516	44.7489001714652	0.608812	356.092	0	0.0304407642538751	0.572600825170343	0.0304407642538751
1400	Rem_1	1	1	41	1	57	1	88	38.3333333333333	10	-9.36011329583298	-120.909795821081	-0.225314	356.092	0	0.0112661438163198	-0.188863700677732	0.0112661438163198
1401	Rem_1	1	1	41	1	88	Rem_1	2	37.5	10	-9.37677996249965	-71.0414489850748	-0.383388	356.092	0	0.0191696608305937	-0.383737124492611	0.0191696608305937
1402	Rem_1	1	1	41	1	58	Rem_1	2	40	7.5	-9.30177996249965	-71.0582379658759	-0.385513	356.392	0	0.0192759093928795	-0.381931814618028	0.0192759093928795
1403	Rem_1	1	1	41	Rem_1	2	1	87	40	10	-10.3040452079103	90.1371065122613	0.32352	356.392	0	0.0161763090969479	0.320115749902362	0.0161763090969479
1404	Rem_1	1	1	41	1	87	1	59	43.3333333333333	10	-11.4692521257733	-838.844756704949	-0.031577	356.392	0	0.00158201369226059	-0.0247100919966291	0.0015820136922606
1405	Rem_1	1	1	41	1	59	Rem_1	2	42.5	7.5	-10.7204627669473	-100.988735941067	-0.291926	356.392	0	0.0145966425485452	-0.295405657905733	0.0145966425485452
1406	Rem_1	1	1	41	Rem_1	2	1	86	42.5	10	-11.4842521257733	115.377419481755	0.265844	356.392	0	0.0132925761551326	0.266170842628904	0.0132925761551326
1407	Rem_1	1	1	41	1	86	1	60	46.6666666666667	10	-12.7035599249993	-898.382484886653	-0.020574	356.392	0	0.00103354907479036	-0.019992649836782	0.00103354907479036
1408	Rem_1	1	1	41	1	60	Rem_1	2	45	7.5	-12.1218427093628	-132.378521408707	-0.245209	356.392	0	0.0122608578085915	-0.246178192792122	0.0122608578085915
1409	Rem_1	1	1	41	Rem_1	2	1	85	45	10	-12.7985599249993	143.767384748826	0.230534	356.392	0	0.0115271337673335	0.230267132651309	0.0115271337673335
1410	Rem_1	1	1	41	1	85	1	61	50	10	-14.0386080118908	-1138.03567935249	-0.013461	356.392	0	0.000680438316454916	-0.0128758162832255	0.000680438316454916
1411	Rem_1	1	1	41	1	61	Rem_1	2	47.5	7.5	-13.598365855988	-164.555597577996	-0.216934	356.392	0	0.010847160959901	-0.217391316368084	0.010847160959901
1412	Rem_1	1	1	41	1	84	Rem_1	2	47.5	10	-14.2202746785575	-173.938851709237	-0.209099	356.982	0	0.010455428231426	-0.209002169513151	0.010455428231426
1413	Rem_1	1	1	41	Rem_1	2	1	62	50	7.5	-15.122937550497	197.295928171373	0.199434	356.982	0	0.00997220140640972	0.199753436035802	0.00997220140640972
1414	Rem_1	1	1	41	1	62	1	83	55	10	-15.3909255338946	-5073.74434215763	-0.004739	356.982	0	0.000257187290704654	-0.00490761056913649	0.000257187290704654
1415	Rem_1	1	1	41	1	83	Rem_1	2	50	10	-15.6809255338946	-205.278312063994	-0.194712	356.982	0	0.00973611356548392	-0.194845825466666	0.00973611356548392
1416	Rem_1	1	1	41	Rem_1	2	1	63	52.5	7.5	-16.5351130197758	230.604354834706	0.183394	356.982	0	0.00917024525789796	0.184064285206677	0.00917024525789796
1417	Rem_1	1	1	41	1	82	Rem_1	2	52.5	10	-17.1435164821342	-237.480793789972	-0.181066	356.982	0	0.00905385226795755	-0.18108561421767	0.00905385226795755
1418	Rem_1	1	1	41	Rem_1	2	1	64	55	7.5	-17.7870962471643	264.503053385267	0.16773	356.982	0	0.00838709617507752	0.168464976793647	0.00838709617507752
1419	Rem_1	1	1	41	1	81	Rem_1	2	55	10	-18.3436854187255	-270.541501466685	-0.1668	356.982	0	0.008340599498837	-0.16724143661149	0.008340599498837
1420	Rem_1	1	1	41	1	65	Rem_1	2	57.5	7.5	-18.9423085635624	-298.968278557555	-0.15466	357.7	0	0.00773364655256497	-0.155095719353984	0.00773364655256497
1421	Rem_1	1	1	41	Rem_1	2	1	80	57.5	10	-19.3359074288215	304.452188930287	0.152936	357.7	0	0.00764745384033143	0.152970830822545	0.00764745384033143
1422	Rem_1	1	1	41	1	80	1	66	66.6666666666667	10	-19.6667317119759	-3383.04686116874	-0.008534	357.7	0	0.000438261212064221	-0.0092674948440907	0.000438261212064221
1423	Rem_1	1	1	41	1	66	Rem_1	2	60	7.5	-19.6347927018682	-334.56045104751	-0.144425	357.7	0	0.00722194236770829	-0.143703335978455	0.00722194236770829
1424	Rem_1	1	1	41	Rem_1	2	1	79	60	10	-20.1467317119759	339.267737025169	0.14292	357.7	0	0.00714669965788405	0.141593155197891	0.00714669965788405
1425	Rem_1	1	1	40	1	39	Rem_1	2	42.5	5	-6.94166666666667	-31.613352344904	-0.867313	360.398	0	0.0433657652984759	-0.885628906564258	0.0433657652984759
1426	Rem_1	1	1	40	Rem_1	2	1	38	45	5	-8.48333333333333	63.5462189297451	0.435272	360.398	0	0.0217638297401905	0.452596125812455	0.0217638297401905
1427	Rem_1	1	1	40	1	37	Rem_1	2	47.5	5	-10.05	-95.7877578311435	-0.323538	360.398	0	0.0161772090797517	-0.328969787572562	0.0161772090797517
1428	Rem_1	1	1	40	Rem_1	2	1	36	50	5	-11.5916666666667	128.373810368592	0.27123	360.398	0	0.0135618686857675	0.273796603082174	0.0135618686857675
1429	Rem_1	1	1	40	1	35	Rem_1	2	52.5	5	-13.0833333333333	-161.327053076914	-0.243277	360.398	0	0.0121642610471208	-0.243995912165868	0.0121642610471208
1430	Rem_1	1	1	40	Rem_1	2	1	34	55	5	-14.5	194.679898310983	0.219088	360.398	0	0.010954856428087	0.220381483751497	0.010954856428087
1431	Rem_1	1	1	40	1	34	1	33	61.6666666666667	5	-15.5	-1309.12376820381	-0.022653	360.398	0	0.00113705585724713	-0.0223720536881455	0.00113705585724713
1432	Rem_1	1	1	40	1	33	Rem_1	2	57.5	5	-15.6166666666667	-228.688127733986	-0.196336	360.398	0	0.0098173093177306	-0.198009430063352	0.0098173093177306
1433	Rem_1	1	1	40	1	32	Rem_1	2	60	5	-16.4333333333333	-263.584347987846	-0.180039	360.948	0	0.00900250541807668	-0.181798556375236	0.00900250541807668
1434	Rem_1	1	1	40	Rem_1	2	1	31	62.5	5	-17.73	298.224002934796	0.167067	360.948	0	0.00835394854080991	0.167690850661183	0.00835394854080991
1435	Rem_1	1	1	40	1	31	1	30	71.6666666666667	5	-18.49	-2878.93459991379	-0.016078	360.948	0	0.000810095802976413	-0.0172506763091482	0.000810095802976413
1436	Rem_1	1	1	40	1	30	Rem_1	2	65	5	-19.3716666666667	-332.686432015594	-0.150994	360.948	0	0.00755036224892554	-0.150440174352035	0.00755036224892554
1437	Rem_1	1	1	40	Rem_1	2	1	57	40	7.5	-7.16666666666667	31.5987477996161	0.805902	360.948	0	0.0402952240843751	0.861111313481655	0.0402952240843751
1438	Rem_1	1	1	40	1	57	1	88	40	10	-8.86666666666667	-62.9211996443003	-0.389225	360.948	0	0.0194615069191083	-0.414045851581531	0.0194615069191083
1439	Rem_1	1	1	40	1	88	Rem_1	2	40	10	-8.83333333333333	-63.4762287661387	-0.416539	360.948	0	0.0208271900721749	-0.447065461900124	0.0208271900721749
1440	Rem_1	1	1	40	Rem_1	2	1	58	42.5	7.5	-7.78202260395516	44.7454834424178	0.618846	360.948	0	0.0309424615906686	0.594086349460442	0.0309424615906686
1441	Rem_1	1	1	40	1	58	1	87	43.3333333333333	10	-9.17011329583298	-120.888120955564	-0.208481	360.948	0	0.0104245296489818	-0.179218870275627	0.0104245296489818
1442	Rem_1	1	1	40	1	87	Rem_1	2	42.5	10	-9.16677996249965	-71.0403210509785	-0.410154	360.948	0	0.020507943809412	-0.414867479184815	0.020507943809412
1443	Rem_1	1	1	40	1	59	Rem_1	2	45	7.5	-9.02677996249965	-71.0516738661825	-0.408635	361.228	0	0.0204319947157026	-0.414267412581126	0.0204319947157026
1444	Rem_1	1	1	40	Rem_1	2	1	86	45	10	-10.0390452079103	90.1310285052458	0.339086	361.228	0	0.0169545949078708	0.340668424804287	0.0169545949078708
1445	Rem_1	1	1	40	1	86	1	60	48.3333333333333	10	-11.1592521257733	-836.782682946615	-0.025767	361.228	0	0.00129222510519646	-0.0243771901647518	0.00129222510519646
1446	Rem_1	1	1	40	1	60	Rem_1	2	47.5	7.5	-10.3704627669473	-101.011071763827	-0.313269	361.228	0	0.0156637692112244	-0.316291234639535	0.0156637692112244
1447	Rem_1	1	1	40	Rem_1	2	1	85	47.5	10	-11.2042521257733	115.370928966779	0.283146	361.228	0	0.0141576531702821	0.283188637755067	0.0141576531702821
1448	Rem_1	1	1	40	1	85	1	61	51.6666666666667	10	-12.4168932583326	-898.006893997657	-0.017737	361.228	0	0.000892470124149823	-0.0170524216992349	0.000892470124149823
1449	Rem_1	1	1	40	1	61	Rem_1	2	50	7.5	-11.8218427093628	-132.378135184465	-0.265308	361.228	0	0.0132657769150548	-0.266136216055832	0.0132657769150548
1450	Rem_1	1	1	40	Rem_1	2	1	84	50	10	-12.5485599249993	143.74754060567	0.250983	361.228	0	0.0125495484270351	0.250387575034975	0.0125495484270351
1451	Rem_1	1	1	40	1	84	1	62	55	10	-13.7952746785575	-1137.83333503285	-0.011705	361.228	0	0.000593731894460791	-0.0111394261275809	0.000593731894460791
1452	Rem_1	1	1	40	1	62	Rem_1	2	52.5	7.5	-13.333365855988	-164.533830426948	-0.239181	361.228	0	0.0119594680861023	-0.239248148907394	0.0119594680861023
1453	Rem_1	1	1	40	1	83	Rem_1	2	52.5	10	-13.9652746785575	-173.918983116984	-0.231059	361.984	0	0.0115533827817873	-0.230694510154309	0.0115533827817873
1454	Rem_1	1	1	40	Rem_1	2	1	63	55	7.5	-14.737937550497	197.351502395533	0.217148	361.984	0	0.0108578605056429	0.217624978201796	0.0108578605056429
1455	Rem_1	1	1	40	1	82	Rem_1	2	55	10	-15.4009255338946	-205.267978427793	-0.212835	361.984	0	0.0106422198371627	-0.2125129019031	0.0106422198371627
1456	Rem_1	1	1	40	Rem_1	2	1	64	57.5	7.5	-15.9851130197758	230.807903411086	0.19636	361.984	0	0.00981850925548273	0.197288958385269	0.00981850925548273
1457	Rem_1	1	1	40	1	81	Rem_1	2	57.5	10	-16.5835164821342	-237.637688945939	-0.194456	361.984	0	0.00972331424155365	-0.194998157637802	0.00972331424155365
1458	Rem_1	1	1	40	Rem_1	2	1	65	60	7.5	-17.1370962471642	264.861455619935	0.179518	361.984	0	0.00897645702991999	0.180438692671341	0.00897645702991999
1459	Rem_1	1	1	40	1	65	1	80	66.6666666666667	10	-16.9570187520589	-11758.3733819986	-0.002793	361.984	0	0.000171761819098425	-0.00319931081343919	0.000171761819098425
1460	Rem_1	1	1	40	1	80	Rem_1	2	60	10	-17.5636854187255	-270.96503746006	-0.176578	361.984	0	0.00882946630380342	-0.177239381857902	0.00882946630380342
1461	Rem_1	1	1	40	1	66	Rem_1	2	62.5	7.5	-17.8273085635624	-300.080717337079	-0.166477	362.486	0	0.00832445066190557	-0.166410455344373	0.00832445066190557
1462	Rem_1	1	1	40	Rem_1	2	1	79	62.5	10	-18.3659074288215	305.275105597261	0.164226	362.486	0	0.00821190889440452	0.163425354915405	0.00821190889440452
1463	Rem_1	1	1	40	1	79	1	67	71.6666666666667	10	-18.9300650453093	-3490.38870231813	-0.011387	362.486	0	0.0005780652406952	-0.0118500628758047	0.0005780652406952
1464	Rem_1	1	1	40	1	67	Rem_1	2	65	7.5	-19.3497927018682	-334.533996141499	-0.152836	362.486	0	0.00764245426810001	-0.1515752920396	0.00764245426810001
1465	Rem_1	1	1	40	Rem_1	2	1	78	65	10	-19.501731711976	339.77554555702	0.153432	362.486	0	0.00767225172684004	0.151437837874588	0.00767225172684004
1466	Rem_1	1	1	39	1	38	Rem_1	2	47.5	5	-6.69166666666667	-31.6133312977523	-0.935712	351.074	0	0.046785706870368	-0.959233103239744	0.046785706870368
1467	Rem_1	1	1	39	Rem_1	2	1	37	50	5	-8.25833333333333	63.5309206631656	0.484008	351.074	0	0.0242006066072733	0.499214656633531	0.0242006066072733
1468	Rem_1	1	1	39	1	36	Rem_1	2	52.5	5	-9.8	-95.7875432524266	-0.361246	351.074	0	0.0180625768175529	-0.367786759949661	0.0180625768175529
1469	Rem_1	1	1	39	Rem_1	2	1	35	55	5	-11.2916666666667	128.406076964083	0.31211	351.074	0	0.01560582039657	0.312121583446086	0.01560582039657
1470	Rem_1	1	1	39	1	35	1	34	60	5	-12.6166666666667	-627.829025983111	-0.037496	351.074	0	0.00187746505693182	-0.0375977481438122	0.00187746505693182
1471	Rem_1	1	1	39	1	34	Rem_1	2	57.5	5	-12.7083333333333	-161.420420084863	-0.274594	351.074	0	0.0137300641691873	-0.274523835302274	0.0137300641691873
1472	Rem_1	1	1	39	Rem_1	2	1	33	60	5	-13.825	195.098716873567	0.241515	351.074	0	0.0120761640458591	0.242254871825903	0.0120761640458591
1473	Rem_1	1	1	39	1	33	1	32	66.6666666666667	5	-14.4833333333333	-1295.32887174947	-0.022838	351.074	0	0.00114627030407317	-0.0221888781166876	0.00114627030407317
1474	Rem_1	1	1	39	1	32	Rem_1	2	62.5	5	-14.6416666666667	-229.694668599691	-0.218609	351.074	0	0.010930907428137	-0.220065993709215	0.010930907428137
1475	Rem_1	1	1	39	1	31	Rem_1	2	65	5	-15.9383333333333	-263.98421408419	-0.201216	351.358	0	0.0100612969660974	-0.201472732639767	0.0100612969660974
1476	Rem_1	1	1	39	Rem_1	2	1	30	67.5	5	-17.58	298.061856539224	0.17999	351.358	0	0.00900005556927289	0.179402140062978	0.00900005556927289
1477	Rem_1	1	1	39	1	30	1	29	76.6666666666667	5	-18.32	-2866.36015187904	-0.017024	351.358	0	0.000857053930625139	-0.0184697590252451	0.000857053930625139
1478	Rem_1	1	1	39	1	29	Rem_1	2	70	5	-19.1416666666667	-332.65319294466	-0.162963	351.358	0	0.00814876361311948	-0.160932381037733	0.00814876361311948
1479	Rem_1	1	1	39	Rem_1	2	1	58	45	7.5	-6.96666666666667	31.6304188239666	0.877736	351.358	0	0.0438869139293252	0.90744228312788	0.0438869139293252
1480	Rem_1	1	1	39	1	58	1	87	45	10	-8.69333333333333	-63.0252195462063	-0.429758	351.358	0	0.0214881326878349	-0.426542356834608	0.0214881326878349
1481	Rem_1	1	1	39	1	87	Rem_1	2	45	10	-8.64833333333333	-63.4982240644316	-0.447856	351.358	0	0.022393023284943	-0.480899926293272	0.022393023284943
1482	Rem_1	1	1	39	Rem_1	2	1	59	47.5	7.5	-7.53202260395516	44.7454415026453	0.69107	351.358	0	0.0345536447028385	0.667038592260084	0.0345536447028385
1483	Rem_1	1	1	39	1	59	1	86	48.3333333333333	10	-8.92677996249965	-120.885124142835	-0.249016	351.358	0	0.0124512015741454	-0.219741636893408	0.0124512015741454
1484	Rem_1	1	1	39	1	86	Rem_1	2	47.5	10	-8.92677996249965	-71.0412502825183	-0.441877	351.358	0	0.0220940763061618	-0.447296955366677	0.0220940763061618
1485	Rem_1	1	1	39	1	60	Rem_1	2	50	7.5	-8.70177996249965	-71.0752624431631	-0.451227	352.216	0	0.0225615716168555	-0.453644211689368	0.0225615716168555
1486	Rem_1	1	1	39	Rem_1	2	1	85	50	10	-9.78404520791032	90.131558361484	0.367553	352.216	0	0.0183779220675924	0.367091997955295	0.0183779220675924
1487	Rem_1	1	1	39	1	85	1	61	53.3333333333333	10	-10.8892521257733	-835.966469644665	-0.019122	352.216	0	0.000961315354085224	-0.0169349047944192	0.000961315354085224
1488	Rem_1	1	1	39	1	61	Rem_1	2	52.5	7.5	-10.0954627669473	-101.02364411635	-0.348444	352.216	0	0.0174224869877983	-0.350157093160875	0.0174224869877983
1489	Rem_1	1	1	39	Rem_1	2	1	84	52.5	10	-10.9792521257733	115.363666153726	0.316264	352.216	0	0.0158135161883751	0.313999611501142	0.0158135161883751
1490	Rem_1	1	1	39	1	84	1	62	56.6666666666667	10	-12.190226591666	-897.846577012691	-0.012223	352.216	0	0.000619277258180857	-0.0115875534213188	0.000619277258180857
1491	Rem_1	1	1	39	1	62	Rem_1	2	55	7.5	-11.5818427093628	-132.372057370626	-0.303949	352.216	0	0.0151977789990018	-0.302412058079823	0.0151977789990018
1492	Rem_1	1	1	39	Rem_1	2	1	83	55	10	-12.3185599249993	143.740104887922	0.287463	352.216	0	0.0143734978666468	0.284859936169797	0.0143734978666468
1493	Rem_1	1	1	39	1	83	1	63	60	10	-13.4852746785575	-1134.03331614916	-0.017023	352.216	0	0.000857004272159713	-0.0157565970614412	0.000857004272159714
1494	Rem_1	1	1	39	1	63	Rem_1	2	57.5	7.5	-12.973365855988	-164.603842534752	-0.270344	352.216	0	0.0135175698940305	-0.269103339108356	0.0135175698940305
1495	Rem_1	1	1	39	1	82	Rem_1	2	57.5	10	-13.7102746785575	-173.920246636896	-0.26151	352.285	0	0.0130758823889633	-0.259085857821951	0.0130758823889633
1496	Rem_1	1	1	39	Rem_1	2	1	64	60	7.5	-14.212937550497	197.576628456694	0.240595	352.285	0	0.0120301656290552	0.240249361712472	0.0120301656290552
1497	Rem_1	1	1	39	1	64	1	81	65	10	-14.4242588672279	-5167.29214246725	-0.004098	352.285	0	0.000228000021929824	-0.00467870541997134	0.000228000021929824
1498	Rem_1	1	1	39	1	81	Rem_1	2	60	10	-14.8659255338946	-205.431509486053	-0.236479	352.285	0	0.0118243728629683	-0.235570656292501	0.0118243728629683
1499	Rem_1	1	1	39	Rem_1	2	1	65	62.5	7.5	-15.3601130197758	231.202653619149	0.217261	352.285	0	0.0108635102661387	0.217507913595851	0.0108635102661387
1500	Rem_1	1	1	39	1	65	1	80	68.3333333333333	10	-15.2635164821342	-7996.37383176716	-0.004955	352.285	0	0.000267170474603763	-0.00534405750090886	0.000267170474603763
1501	Rem_1	1	1	39	1	80	Rem_1	2	62.5	10	-15.8285164821342	-238.086554284593	-0.212321	352.285	0	0.0106165209745236	-0.212163856094942	0.0106165209745236
1502	Rem_1	1	1	39	Rem_1	2	1	66	65	7.5	-16.0470962471642	266.058277130545	0.199875	352.285	0	0.00999425030017259	0.199202087409236	0.00999425030017259
1503	Rem_1	1	1	39	1	66	1	79	71.6666666666667	10	-15.6836854187255	-12494.1383954503	-0.003944	352.285	0	0.000221105947455061	-0.00463263272897402	0.000221105947455061
1504	Rem_1	1	1	39	1	79	Rem_1	2	65	10	-16.6186854187255	-271.847166812714	-0.195877	352.285	0	0.00979436051115641	-0.194569454680262	0.00979436051115641
1505	Rem_1	1	1	39	1	67	Rem_1	2	67.5	7.5	-17.5673085635624	-300.094153613388	-0.181822	352.286	0	0.0090916499718148	-0.180307836018704	0.0090916499718148
1506	Rem_1	1	1	39	Rem_1	2	1	78	67.5	10	-17.7459074288215	305.841827456467	0.181944	352.286	0	0.00909774960306119	0.179523259181748	0.00909774960306119
1507	Rem_1	1	1	39	1	78	1	68	76.6666666666667	10	-18.416731711976	-3561.9373683145	-0.015246	352.286	0	0.00076883111929734	-0.0159152113608168	0.00076883111929734
1508	Rem_1	1	1	39	1	68	Rem_1	2	70	7.5	-19.0747927018681	-334.569247229064	-0.166704	352.286	0	0.00833579984404616	-0.163608047820932	0.00833579984404616
1509	Rem_1	1	1	39	Rem_1	2	1	77	70	10	-19.131731711976	339.964743468127	0.166236	352.286	0	0.00831240153264988	0.163076003834547	0.00831240153264988
1510	Rem_1	1	1	38	1	37	Rem_1	2	52.5	5	-6.46666666666667	-31.5990428648692	-1.005756	344.417	0	0.0502878994275959	-1.02121317909684	0.0502878994275959
1511	Rem_1	1	1	38	Rem_1	2	1	36	55	5	-8.00833333333333	63.5308214720115	0.527602	344.417	0	0.0263802895361291	0.5542261038858	0.0263802895361291
1512	Rem_1	1	1	38	1	35	Rem_1	2	57.5	5	-9.5	-95.8196470131573	-0.422413	344.417	0	0.0211208867338116	-0.425971520097777	0.0211208867338116
1513	Rem_1	1	1	38	Rem_1	2	1	34	60	5	-10.9166666666667	128.501558914351	0.359213	344.417	0	0.0179609283842039	0.357403153391809	0.0179609283842039
1514	Rem_1	1	1	38	1	34	1	33	65	5	-12	-623.476659484577	-0.051108	344.417	0	0.00255735589232316	-0.0509634625547134	0.00255735589232316
1515	Rem_1	1	1	38	1	33	Rem_1	2	62.5	5	-12.0333333333333	-161.862127202323	-0.308035	344.417	0	0.0154020746350126	-0.306439690837096	0.0154020746350127
1516	Rem_1	1	1	38	Rem_1	2	1	32	65	5	-12.85	196.180149150916	0.27445	344.417	0	0.0137228643602566	0.273942849187397	0.0137228643602566
1517	Rem_1	1	1	38	1	32	1	31	71.6666666666667	5	-13.5866666666667	-1330.02512646214	-0.024683	344.417	0	0.00123819474336633	-0.0258486051688809	0.00123819474336633
1518	Rem_1	1	1	38	1	31	Rem_1	2	67.5	5	-14.1466666666667	-230.123634981001	-0.24972	344.417	0	0.012486400442081	-0.248094244018516	0.012486400442081
1519	Rem_1	1	1	38	1	30	Rem_1	2	70	5	-15.7883333333333	-263.813135142323	-0.220603	344.549	0	0.011030603293678	-0.218629458008522	0.011030603293678
1520	Rem_1	1	1	38	Rem_1	2	1	29	72.5	5	-17.35	298.027783956903	0.197871	344.549	0	0.00989405536686045	0.194611401947927	0.00989405536686045
1521	Rem_1	1	1	38	1	29	1	28	81.6666666666667	5	-18.15	-2874.3136771377	-0.022464	344.549	0	0.00112764278031653	-0.0240886053752764	0.00112764278031653
1522	Rem_1	1	1	38	1	28	Rem_1	2	75	5	-18.9916666666667	-332.503988731133	-0.175385	344.549	0	0.00876982015565314	-0.17052279657265	0.00876982015565314
1523	Rem_1	1	1	38	Rem_1	2	1	59	50	7.5	-6.71666666666667	31.6303966770542	0.952447	344.549	0	0.047622454992603	0.97524125617991	0.047622454992603
1524	Rem_1	1	1	38	1	59	1	86	50	10	-8.45	-63.0209279748757	-0.464357	344.549	0	0.0232180653505519	-0.467898000780786	0.0232180653505519
1525	Rem_1	1	1	38	1	86	Rem_1	2	50	10	-8.40833333333333	-63.5024916236356	-0.487938	344.549	0	0.02439710494321	-0.507343255399124	0.02439710494321
1526	Rem_1	1	1	38	Rem_1	2	1	60	52.5	7.5	-7.20702260395516	44.7487743796986	0.760847	344.549	0	0.0380424814322423	0.725395247476443	0.0380424814322423
1527	Rem_1	1	1	38	1	60	1	85	53.3333333333333	10	-8.62344662916632	-120.911373197512	-0.285262	344.549	0	0.0142634505506206	-0.250189466265296	0.0142634505506206
1528	Rem_1	1	1	38	1	85	Rem_1	2	52.5	10	-8.67177996249965	-71.0405874161103	-0.475426	344.549	0	0.0237715103367455	-0.475205781211147	0.0237715103367455
1529	Rem_1	1	1	38	1	61	Rem_1	2	55	7.5	-8.42677996249965	-71.0859091741402	-0.493818	345.16	0	0.024691102502926	-0.500030174634914	0.024691102502926
1530	Rem_1	1	1	38	Rem_1	2	1	84	55	10	-9.55904520791032	90.1282757896965	0.409739	345.16	0	0.020487194056349	0.403493596748376	0.020487194056349
1531	Rem_1	1	1	38	1	62	Rem_1	2	57.5	7.5	-9.8554627669473	-101.018136315866	-0.405305	345.16	0	0.020265496726271	-0.40290741225475	0.020265496726271
1532	Rem_1	1	1	38	Rem_1	2	1	83	57.5	10	-10.7492521257733	115.35841354076	0.369692	345.16	0	0.0184848704934603	0.362298800074178	0.0184848704934603
1533	Rem_1	1	1	38	1	83	1	63	61.6666666666667	10	-11.880226591666	-894.385137481809	-0.019023	345.16	0	0.00095639234757499	-0.0165136030867756	0.00095639234757499
1534	Rem_1	1	1	38	1	63	Rem_1	2	60	7.5	-11.2218427093628	-132.440707595216	-0.350618	345.16	0	0.0175311852083651	-0.345785196987403	0.0175311852083651
1535	Rem_1	1	1	38	Rem_1	2	1	82	60	10	-12.0635599249993	143.741245140774	0.332037	345.16	0	0.0166021511685233	0.324487207273556	0.0166021511685233
1536	Rem_1	1	1	38	1	82	1	64	65	10	-13.0486080118908	-1123.27325044568	-0.026794	345.16	0	0.001343426994667	-0.0229825256019665	0.001343426994667
1537	Rem_1	1	1	38	1	64	Rem_1	2	62.5	7.5	-12.448365855988	-164.834527894908	-0.305158	345.16	0	0.0152582276955746	-0.301504681671589	0.0152582276955746
1538	Rem_1	1	1	38	1	81	Rem_1	2	62.5	10	-13.1752746785575	-174.075855699154	-0.296614	345.527	0	0.0148310371346713	-0.291671121662101	0.0148310371346713
1539	Rem_1	1	1	38	Rem_1	2	1	65	65	7.5	-13.587937550497	197.990198817047	0.271374	345.527	0	0.0135690684901359	0.268947702053454	0.0135690684901359
1540	Rem_1	1	1	38	1	65	1	80	70	10	-13.5875922005613	-5160.00309767396	-0.008752	345.527	0	0.000448880563179116	-0.00947004881240321	0.000448880563179116
1541	Rem_1	1	1	38	1	80	Rem_1	2	65	10	-14.1109255338946	-205.890242534515	-0.262587	345.527	0	0.0131297308206414	-0.25947765324105	0.0131297308206414
1542	Rem_1	1	1	38	Rem_1	2	1	66	67.5	7.5	-14.2701130197758	232.473080756357	0.247221	345.527	0	0.0123614544897637	0.243928082241725	0.0123614544897637
1543	Rem_1	1	1	38	1	66	1	79	73.3333333333333	10	-13.9901831488009	-8497.86211874595	-0.00681	345.527	0	0.000354880613728054	-0.0076296762842808	0.000354880613728054
1544	Rem_1	1	1	38	1	79	Rem_1	2	67.5	10	-14.8835164821342	-239.011639682979	-0.240338	345.527	0	0.0120173160734833	-0.236298405957444	0.0120173160734833
1545	Rem_1	1	1	38	Rem_1	2	1	67	70	7.5	-15.7870962471642	266.073155846188	0.22238	345.527	0	0.0111194496716339	0.218886472524307	0.0111194496716339
1546	Rem_1	1	1	38	1	78	Rem_1	2	70	10	-15.9986854187255	-272.444215502697	-0.22146	345.527	0	0.0110734515396059	-0.216807421179318	0.0110734515396059
1547	Rem_1	1	1	38	1	68	Rem_1	2	72.5	7.5	-17.2923085635624	-300.13186985563	-0.202066	345.347	0	0.010103794875689	-0.197341157694805	0.010103794875689
1548	Rem_1	1	1	38	Rem_1	2	1	77	72.5	10	-17.3759074288215	306.04079596455	0.200757	345.347	0	0.0100383481022776	0.195920498258477	0.0100383481022776
1549	Rem_1	1	1	38	1	77	1	69	81.6666666666667	10	-18.136731711976	-3602.86570174644	-0.019162	345.347	0	0.000963304526097537	-0.0217048714834259	0.000963304526097537
1550	Rem_1	1	1	38	1	69	Rem_1	2	75	7.5	-18.8997927018682	-334.450241862134	-0.181556	345.347	0	0.00907835077753663	-0.174215626775051	0.00907835077753663
1551	Rem_1	1	1	38	Rem_1	2	1	76	75	10	-18.936731711976	339.871561181453	0.183503	345.347	0	0.00917569493403633	0.173601099220731	0.00917569493403633
1552	Rem_1	1	1	37	1	36	Rem_1	2	57.5	5	-6.24166666666667	-31.613282128865	-1.048753	330.136	0	0.0524377453512496	-1.06167158785195	0.0524377453512496
1553	Rem_1	1	1	37	Rem_1	2	1	35	60	5	-7.73333333333333	63.5811270684786	0.615341	330.136	0	0.0307672125110888	0.648113325082798	0.0307672125110888
1554	Rem_1	1	1	37	1	35	1	34	63.3333333333333	5	-9.13333333333333	-188.501633449324	-0.124757	330.136	0	0.00623865150673605	-0.150485491928609	0.00623865150673605
1555	Rem_1	1	1	37	1	34	Rem_1	2	62.5	5	-9.15	-95.9421848036552	-0.490558	330.136	0	0.0245281038486468	-0.497627833154189	0.0245281038486468
1556	Rem_1	1	1	37	Rem_1	2	1	33	65	5	-10.2666666666667	129.014250304734	0.405738	330.136	0	0.0202871464629701	0.406769592123112	0.0202871464629701
1557	Rem_1	1	1	37	1	33	1	32	70	5	-11	-617.322887455344	-0.051692	330.136	0	0.00258653381188029	-0.051803785165334	0.00258653381188029
1558	Rem_1	1	1	37	1	32	Rem_1	2	67.5	5	-11.0833333333333	-163.100636486264	-0.354004	330.136	0	0.0177004824804297	-0.354965806957778	0.0177004824804297
1559	Rem_1	1	1	37	Rem_1	2	1	31	70	5	-12.38	196.698998751559	0.317823	330.136	0	0.0158914646374241	0.31651039887367	0.0158914646374241
1560	Rem_1	1	1	37	1	31	1	30	76.6666666666667	5	-13.2566666666667	-1359.05403034331	-0.041302	330.136	0	0.00206751977257776	-0.0416977720649431	0.00206751977257776
1561	Rem_1	1	1	37	1	30	Rem_1	2	72.5	5	-14.0216666666667	-229.985296877599	-0.276458	330.136	0	0.0138232617138648	-0.274812626808727	0.0138232617138648
1562	Rem_1	1	1	37	1	29	Rem_1	2	75	5	-15.5833333333333	-263.819060631429	-0.245078	340.317	0	0.0122543080265676	-0.24201942033346	0.0122543080265676
1563	Rem_1	1	1	37	Rem_1	2	1	28	77.5	5	-17.225	297.909941758814	0.214798	340.317	0	0.010740365543593	0.210021604226629	0.010740365543593
1564	Rem_1	1	1	37	1	28	1	27	86.6666666666667	5	-18.0833333333333	-2876.66595539282	-0.022173	340.317	0	0.00111315085343362	-0.0289780827014019	0.00111315085343362
1565	Rem_1	1	1	37	1	27	Rem_1	2	80	5	-18.9166666666667	-332.325889963884	-0.192593	340.317	0	0.00963016921567321	-0.181043521525227	0.00963016921567321
1566	Rem_1	1	1	37	Rem_1	2	1	60	55	7.5	-6.41666666666667	31.5796520221103	1.091762	340.317	0	0.0545881915949778	1.09955565230931	0.0545881915949778
1567	Rem_1	1	1	37	1	60	1	85	55	10	-8.16333333333333	-62.8319448463144	-0.558061	340.317	0	0.0279032291913051	-0.539854377205398	0.0279032291913051
1568	Rem_1	1	1	37	1	85	Rem_1	2	55	10	-8.17833333333333	-63.4900922399624	-0.533524	340.317	0	0.0266763874323342	-0.559701275103917	0.0266763874323342
1569	Rem_1	1	1	37	Rem_1	2	1	61	57.5	7.5	-6.95702260395516	44.7622382777687	0.815367	340.317	0	0.0407684726439745	0.805380792479713	0.0407684726439745
1570	Rem_1	1	1	37	1	61	1	84	58.3333333333333	10	-8.39011329583298	-121.010094841363	-0.290351	340.317	0	0.0145178944066452	-0.279294296475767	0.0145178944066452
1571	Rem_1	1	1	37	1	84	Rem_1	2	57.5	10	-8.47177996249965	-71.0404586230787	-0.524791	340.317	0	0.0262397405513565	-0.526086496003945	0.0262397405513565
1572	Rem_1	1	1	37	1	62	Rem_1	2	60	7.5	-8.21177996249965	-71.0929242510403	-0.574599	341.219	0	0.0287301240338865	-0.586067574965141	0.0287301240338865
1573	Rem_1	1	1	37	Rem_1	2	1	83	60	10	-9.35404520791032	90.1285848578474	0.487129	341.219	0	0.0243566552835668	0.481752077092699	0.0243566552835668
1574	Rem_1	1	1	37	1	63	Rem_1	2	62.5	7.5	-9.5204627669473	-101.102481698875	-0.473635	341.219	0	0.0236819611321043	-0.472811666480973	0.0236819611321043
1575	Rem_1	1	1	37	Rem_1	2	1	82	62.5	10	-10.5192521257733	115.365631192759	0.433585	341.219	0	0.0216794806340581	0.424530234521479	0.0216794806340581
1576	Rem_1	1	1	37	1	82	1	64	66.6666666666667	10	-11.460226591666	-882.874234464984	-0.033658	341.219	0	0.00168586844385913	-0.0280533936037694	0.00168586844385913
1577	Rem_1	1	1	37	1	64	Rem_1	2	65	7.5	-10.7218427093628	-132.706451613222	-0.399924	341.219	0	0.0199964500459457	-0.396476840917709	0.0199964500459457
1578	Rem_1	1	1	37	Rem_1	2	1	81	65	10	-11.5535599249993	143.902696059661	0.382664	341.219	0	0.0191334613240783	0.375709088725252	0.0191334613240783
1579	Rem_1	1	1	37	1	81	1	65	70	10	-12.3752746785575	-1111.27004917062	-0.03452	341.219	0	0.00172889444443552	-0.0300952735805866	0.00172889444443552
1580	Rem_1	1	1	37	1	65	Rem_1	2	67.5	7.5	-11.848365855988	-165.309233986173	-0.348079	341.219	0	0.0174042372887323	-0.345613815144665	0.0174042372887323
1581	Rem_1	1	1	37	1	80	Rem_1	2	67.5	10	-12.4452746785575	-174.577654377485	-0.332765	341.356	0	0.0166385505096598	-0.328294509239569	0.0166385505096598
1582	Rem_1	1	1	37	Rem_1	2	1	66	70	7.5	-12.522937550497	199.409309657244	0.313241	341.356	0	0.0156623692397574	0.309047823164115	0.0156623692397574
1583	Rem_1	1	1	37	1	66	1	79	75	10	-12.3309255338946	-5497.90828113716	-0.01157	341.356	0	0.000587079423928313	-0.0130149369883478	0.000587079423928313
1584	Rem_1	1	1	37	1	79	Rem_1	2	70	10	-13.1909255338946	-206.914090349288	-0.301683	341.356	0	0.0150844814701235	-0.296032886175767	0.0150844814701235
1585	Rem_1	1	1	37	Rem_1	2	1	67	72.5	7.5	-14.0351130197758	232.535778977162	0.278159	341.356	0	0.0139083095019668	0.273942923429943	0.0139083095019668
1586	Rem_1	1	1	37	1	78	Rem_1	2	72.5	10	-14.2885164821342	-239.69371813157	-0.275578	341.356	0	0.0137792628688911	-0.269530459167426	0.0137792628688911
1587	Rem_1	1	1	37	Rem_1	2	1	68	75	7.5	-15.5370962471642	266.157254024042	0.250338	341.356	0	0.0125172994535563	0.244779830262061	0.0125172994535563
1588	Rem_1	1	1	37	1	68	1	77	81.6666666666667	10	-14.8503520853922	-11091.9884752331	-0.00285	341.356	0	0.000174086903585537	-0.00292043103838358	0.000174086903585537
1589	Rem_1	1	1	37	1	77	Rem_1	2	75	10	-15.6536854187255	-272.700833211831	-0.247442	341.356	0	0.0123725041285101	-0.241859399223678	0.0123725041285101
1590	Rem_1	1	1	37	1	69	Rem_1	2	77.5	7.5	-17.1423085635624	-300.047821223275	-0.222502	339.536	0	0.0111255494250846	-0.214188519638089	0.0111255494250846
1591	Rem_1	1	1	37	Rem_1	2	1	76	77.5	10	-17.2059074288215	305.986265441005	0.224293	339.536	0	0.0112150958365277	0.212598321336105	0.0112150958365277
1592	Rem_1	1	1	37	1	76	1	70	86.6666666666667	10	-17.9867317119759	-3603.62857444948	-0.02627	339.536	0	0.00131730112350973	-0.0281399325473014	0.00131730112350973
1593	Rem_1	1	1	37	1	70	Rem_1	2	80	7.5	-18.7447927018682	-334.378548734667	-0.198029	339.536	0	0.00990195496366753	-0.184458388788804	0.00990195496366753
1594	Rem_1	1	1	37	Rem_1	2	1	75	80	10	-18.746731711976	339.851367680799	0.201857	339.536	0	0.0100933453880515	0.183274224661821	0.0100933453880515
1595	Rem_1	1	1	36	1	35	Rem_1	2	62.5	5	-5.94166666666667	-31.6512630257686	-1.211947	317.854	0	0.0605974325118029	-1.19975094223692	0.0605974325118029
1596	Rem_1	1	1	36	Rem_1	2	1	34	65	5	-7.35833333333333	63.696894188967	0.74378	317.854	0	0.0371891344481154	0.762874617022932	0.0371891344481154
1597	Rem_1	1	1	36	1	34	1	33	68.3333333333333	5	-8.51666666666667	-187.388749445289	-0.171286	317.854	0	0.00856488379897825	-0.187871042061661	0.00856488379897825
1598	Rem_1	1	1	36	1	33	Rem_1	2	67.5	5	-8.475	-96.4985230505657	-0.572457	317.854	0	0.0286230246850765	-0.575003574961271	0.0286230246850765
1599	Rem_1	1	1	36	Rem_1	2	1	32	70	5	-9.29166666666667	130.386175241043	0.482059	317.854	0	0.0241031574425945	0.48381243454834	0.0241031574425945
1600	Rem_1	1	1	36	1	32	1	31	75	5	-10.1033333333333	-641.778966249292	-0.05795	317.854	0	0.00289922511199113	-0.061893111911686	0.00289922511199113
1601	Rem_1	1	1	36	1	31	Rem_1	2	72.5	5	-10.5883333333333	-163.629809083574	-0.424059	317.854	0	0.0212031858149312	-0.421919322636654	0.0212031858149312
1602	Rem_1	1	1	36	Rem_1	2	1	30	75	5	-12.23	196.497726757328	0.361301	317.854	0	0.0180653267754143	0.358794289185561	0.0180653267754143
1603	Rem_1	1	1	36	1	30	1	29	81.6666666666667	5	-13.0866666666667	-1350.79830919416	-0.046059	317.854	0	0.00230512010587301	-0.0474166179633048	0.00230512010587301
1604	Rem_1	1	1	36	1	29	Rem_1	2	77.5	5	-13.7916666666667	-229.947728609779	-0.315162	317.854	0	0.0157584172939417	-0.311377671222257	0.0157584172939417
1605	Rem_1	1	1	36	1	28	Rem_1	2	80	5	-15.4333333333333	-263.654010503986	-0.271932	357.608	0	0.0135969677340207	-0.266677913286169	0.0135969677340207
1606	Rem_1	1	1	36	Rem_1	2	1	27	82.5	5	-17.125	297.687340338287	0.241148	357.608	0	0.0120578146759684	0.227026491531072	0.0120578146759684
1607	Rem_1	1	1	36	1	27	1	26	91.6666666666667	5	-17.9133333333333	-2853.33258313289	-0.026303	357.608	0	0.00131894636831829	-0.0332985204206855	0.00131894636831829
1608	Rem_1	1	1	36	1	26	Rem_1	2	85	5	-18.6366666666667	-332.362635294632	-0.214808	357.608	0	0.0107408655219214	-0.193727971110386	0.0107408655219214
1609	Rem_1	1	1	36	Rem_1	2	1	61	60	7.5	-6.14166666666667	31.5748661651284	1.271882	357.608	0	0.0635941786235973	1.23803663887363	0.0635941786235973
1610	Rem_1	1	1	36	1	61	1	84	60	10	-7.91333333333333	-62.8032337461462	-0.674648	357.608	0	0.0337325482251193	-0.609618637437332	0.0337325482251193
1611	Rem_1	1	1	36	1	84	Rem_1	2	60	10	-7.95333333333333	-63.5000755363599	-0.597034	357.608	0	0.0298518674941787	-0.628418001436297	0.0298518674941787
1612	Rem_1	1	1	36	Rem_1	2	1	62	62.5	7.5	-6.71702260395516	44.7587587631888	0.95017	357.608	0	0.0475086052442081	0.93367152092813	0.0475086052442081
1613	Rem_1	1	1	36	1	62	1	83	63.3333333333333	10	-8.16011329583298	-120.977743079296	-0.29611	357.608	0	0.0148058377084851	-0.280789966271576	0.0148058377084851
1614	Rem_1	1	1	36	1	83	Rem_1	2	62.5	10	-8.24177996249965	-71.0428466974066	-0.653861	357.608	0	0.0326932029373462	-0.652881554656554	0.0326932029373462
1615	Rem_1	1	1	36	1	63	Rem_1	2	65	7.5	-7.85177996249965	-71.1609732044743	-0.701915	358.021	0	0.0350958924671036	-0.700019283034313	0.0350958924671036
1616	Rem_1	1	1	36	Rem_1	2	1	82	65	10	-9.09904520791032	90.1289209247475	0.596548	358.021	0	0.0298275676306332	0.580121422528625	0.0298275676306332
1617	Rem_1	1	1	36	1	82	1	64	68.3333333333333	10	-9.93258545910665	-812.989562734684	-0.035599	358.021	0	0.00178275685456542	-0.026698785467133	0.00178275685456542
1618	Rem_1	1	1	36	1	64	Rem_1	2	67.5	7.5	-8.9954627669473	-101.366525958437	-0.560979	358.021	0	0.0280491282592258	-0.553422637061492	0.0280491282592258
1619	Rem_1	1	1	36	Rem_1	2	1	81	67.5	10	-9.98425212577332	115.502101995597	0.521886	358.021	0	0.0260944916120242	0.506814426202351	0.0260944916120242
1620	Rem_1	1	1	36	1	81	1	65	71.6666666666667	10	-10.770226591666	-869.396785080384	-0.050303	358.021	0	0.00251713716799463	-0.0408457454729115	0.00251713716799463
1621	Rem_1	1	1	36	1	65	Rem_1	2	70	7.5	-10.0968427093628	-133.197856939528	-0.47155	358.021	0	0.0235777120656352	-0.465968680729439	0.0235777120656352
1622	Rem_1	1	1	36	Rem_1	2	1	80	70	10	-10.7985599249993	144.406668368138	0.442471	358.021	0	0.0221237760023577	0.432495680651362	0.0221237760023577
1623	Rem_1	1	1	36	1	80	1	66	75	10	-11.2286080118908	-1074.10848297676	-0.026737	358.021	0	0.00134058491804883	-0.0242206877582918	0.00134058491804883
1624	Rem_1	1	1	36	1	66	Rem_1	2	72.5	7.5	-10.758365855988	-166.836748143732	-0.415665	358.021	0	0.020783490576958	-0.40827499289307	0.020783490576958
1625	Rem_1	1	1	36	1	79	Rem_1	2	72.5	10	-11.5002746785575	-175.649817926596	-0.395498	360.151	0	0.0197751528441628	-0.384900447852651	0.0197751528441628
1626	Rem_1	1	1	36	Rem_1	2	1	67	75	7.5	-12.262937550497	199.428137850633	0.362758	360.151	0	0.0181381756637761	0.355766796932227	0.0181381756637761
1627	Rem_1	1	1	36	1	67	1	78	80	10	-11.8275922005613	-5062.30836494754	-0.005624	360.151	0	0.000298451738142032	-0.00892686473746701	0.000298451738142032
1628	Rem_1	1	1	36	1	78	Rem_1	2	75	10	-12.5709255338946	-207.606744007732	-0.357186	360.151	0	0.0178595799639857	-0.34683993219476	0.0178595799639857
1629	Rem_1	1	1	36	Rem_1	2	1	68	77.5	7.5	-13.7601130197758	232.580491638979	0.322103	360.151	0	0.0161054604567054	0.314021050400173	0.0161054604567054
1630	Rem_1	1	1	36	1	68	1	77	83.3333333333333	10	-13.1568498154675	-7600.88143160406	-0.005447	360.151	0	0.000290128458617903	-0.00571168778679909	0.000290128458617903
1631	Rem_1	1	1	36	1	77	Rem_1	2	77.5	10	-13.9185164821342	-239.921897145047	-0.316667	360.151	0	0.0158336657859922	-0.308309362613373	0.0158336657859922
1632	Rem_1	1	1	36	Rem_1	2	1	69	80	7.5	-15.3620962471642	266.025600658672	0.282543	360.151	0	0.0141275039239952	0.271493299840431	0.0141275039239952
1633	Rem_1	1	1	36	1	76	Rem_1	2	80	10	-15.4586854187255	-272.598290809397	-0.283771	360.151	0	0.0141889023924509	-0.268157312617173	0.0141889023924509
1634	Rem_1	1	1	36	1	70	Rem_1	2	82.5	7.5	-16.9623085635624	-299.933714760424	-0.248323	357.714	0	0.0124165526947901	-0.230982839163739	0.0124165526947901
1635	Rem_1	1	1	36	Rem_1	2	1	75	82.5	10	-16.9909074288215	305.923641219519	0.252901	357.714	0	0.0126454454054612	0.228489496423911	0.0126454454054612
1636	Rem_1	1	1	36	1	75	1	71	91.6666666666667	10	-17.8400650453093	-3615.82078235756	-0.032572	357.714	0	0.00163166723323109	-0.0315683803664437	0.00163166723323109
1637	Rem_1	1	1	36	1	71	Rem_1	2	85	7.5	-18.6147927018681	-334.199225102114	-0.220292	357.714	0	0.0110150539335947	-0.196921116057467	0.0110150539335947
1638	Rem_1	1	1	36	Rem_1	2	1	74	85	10	-18.596731711976	339.689284671734	0.223006	357.714	0	0.0111507484094118	0.195832059759205	0.0111507484094118
1639	Rem_1	1	1	35	1	34	Rem_1	2	67.5	5	-5.51666666666667	-31.7318525866683	-1.34954	247.133	0	0.0674770740992821	-1.35033984834435	0.0674770740992821
1640	Rem_1	1	1	35	Rem_1	2	1	33	70	5	-6.63333333333333	64.2810654154612	0.858069	247.133	0	0.0429035665405861	0.86010142173821	0.0429035665405861
1641	Rem_1	1	1	35	1	33	1	32	73.3333333333333	5	-7.46666666666667	-186.808752724921	-0.181353	247.133	0	0.00906820139401966	-0.176040170002875	0.00906820139401966
1642	Rem_1	1	1	35	1	32	Rem_1	2	72.5	5	-7.45	-98.00450753439	-0.676693	247.133	0	0.0338347977771776	-0.684061251735336	0.0338347977771776
1643	Rem_1	1	1	35	Rem_1	2	1	31	75	5	-8.74666666666667	130.867605725354	0.576905	247.133	0	0.0288454233382438	0.578841219052943	0.0288454233382438
1644	Rem_1	1	1	35	1	31	1	30	80	5	-9.72333333333333	-658.977221480898	-0.098877	247.133	0	0.00494486125412028	-0.0996192103607033	0.00494486125412028
1645	Rem_1	1	1	35	1	30	Rem_1	2	77.5	5	-10.3883333333333	-163.297104672812	-0.477959	247.133	0	0.023898159222051	-0.47922200869224	0.023898159222051
1646	Rem_1	1	1	35	Rem_1	2	1	29	80	5	-11.95	196.361494565736	0.408577	247.133	0	0.0204290947504411	0.408324984021217	0.0204290947504411
1647	Rem_1	1	1	35	1	29	1	28	86.6666666666667	5	-12.8833333333333	-1353.35047916082	-0.0627	247.133	0	0.00313659449084513	-0.0641894811759178	0.00313659449084513
1648	Rem_1	1	1	35	1	28	Rem_1	2	82.5	5	-13.5916666666667	-229.687513275918	-0.345746	247.133	0	0.0172875892272462	-0.3441355028453	0.0172875892272462
1649	Rem_1	1	1	35	1	27	Rem_1	2	85	5	-15.2833333333333	-263.346358915476	-0.302112	383.769	0	0.0151059309994452	-0.288519110845056	0.0151059309994452
1650	Rem_1	1	1	35	Rem_1	2	1	26	87.5	5	-16.795	297.655611751692	0.266019	383.769	0	0.0133013259076868	0.242852348715926	0.0133013259076868
1651	Rem_1	1	1	35	1	25	Rem_1	2	90	5	-18.5566666666667	-332.006966753667	-0.241293	383.769	0	0.0120650644267861	-0.209534743883871	0.0120650644267861
1652	Rem_1	1	1	35	Rem_1	2	1	62	65	7.5	-5.85166666666667	31.5915860710822	1.2772	383.769	0	0.0638600782962251	1.28685364298097	0.0638600782962251
1653	Rem_1	1	1	35	1	62	1	83	65	10	-7.65	-62.8335360874345	-0.548233	383.769	0	0.0274118324035899	-0.52594221177812	0.0274118324035899
1654	Rem_1	1	1	35	1	83	Rem_1	2	65	10	-7.67333333333333	-63.5367210567094	-0.728791	383.769	0	0.0364396872132912	-0.760911431202848	0.0364396872132912
1655	Rem_1	1	1	35	Rem_1	2	1	63	67.5	7.5	-6.30702260395516	44.7846380213776	1.088462	383.769	0	0.054423191872675	1.06904088217702	0.054423191872675
1656	Rem_1	1	1	35	1	63	1	82	68.3333333333333	10	-7.80011329583298	-121.141117336085	-0.313957	383.769	0	0.0156981685117245	-0.303226558295019	0.0156981685117245
1657	Rem_1	1	1	35	1	82	Rem_1	2	67.5	10	-7.93677996249965	-71.0517448956921	-0.774237	383.769	0	0.0387119791592021	-0.765814323881997	0.0387119791592021
1658	Rem_1	1	1	35	1	64	Rem_1	2	70	7.5	-7.27677996249965	-71.3863913425528	-0.819832	380.735	0	0.0409917219760283	-0.80149872672837	0.0409917219760283
1659	Rem_1	1	1	35	Rem_1	2	1	81	70	10	-8.51404520791032	90.2070388747837	0.713153	380.735	0	0.0356577902220889	0.688934851779254	0.0356577902220889
1660	Rem_1	1	1	35	1	81	1	65	73.3333333333333	10	-9.20925212577331	-789.921415751351	-0.057847	380.735	0	0.00289407818182232	-0.0417775071264401	0.00289407818182232
1661	Rem_1	1	1	35	1	65	Rem_1	2	72.5	7.5	-8.3204627669473	-101.836512459249	-0.655297	380.735	0	0.032765002602205	-0.647157344652814	0.032765002602205
1662	Rem_1	1	1	35	Rem_1	2	1	80	72.5	10	-9.17925212577332	115.962208408782	0.594781	380.735	0	0.0297392181286345	0.578968679934248	0.0297392181286345
1663	Rem_1	1	1	35	1	80	1	66	76.6666666666667	10	-9.59022659166597	-829.668211340516	-0.032637	380.735	0	0.00163491113596428	-0.0262373922507907	0.00163491113596428
1664	Rem_1	1	1	35	1	66	Rem_1	2	75	7.5	-8.95684270936277	-134.803627317694	-0.56208	380.735	0	0.0281041779100546	-0.552731287683457	0.0281041779100546
1665	Rem_1	1	1	35	Rem_1	2	1	79	75	10	-9.8035599249993	145.479701319974	0.524104	380.735	0	0.026205390801131	0.509105500068477	0.026205390801131
1666	Rem_1	1	1	35	1	79	1	67	80	10	-10.4752746785575	-1140.64316038534	-0.045858	380.735	0	0.00229507960864106	-0.0376947795769688	0.00229507960864106
1667	Rem_1	1	1	35	1	67	Rem_1	2	77.5	7.5	-10.448365855988	-166.746904514941	-0.478072	380.735	0	0.0239038091725984	-0.471410720491508	0.0239038091725984
1668	Rem_1	1	1	35	1	78	Rem_1	2	77.5	10	-10.8302746785575	-176.298873017923	-0.466683	387.031	0	0.0233343642772307	-0.453555443417687	0.0233343642772307
1669	Rem_1	1	1	35	Rem_1	2	1	68	80	7.5	-11.937937550497	199.37644099364	0.417545	387.031	0	0.0208774894937706	0.409924523210582	0.0208774894937706
1670	Rem_1	1	1	35	1	68	1	77	85	10	-11.4475922005613	-4947.04559713599	-0.010032	387.031	0	0.000511470976693693	-0.0109955299102818	0.000511470976693693
1671	Rem_1	1	1	35	1	77	Rem_1	2	80	10	-12.1509255338946	-207.749173784396	-0.407431	387.031	0	0.0203717954388537	-0.3989289933003	0.0203717954388537
1672	Rem_1	1	1	35	Rem_1	2	1	69	82.5	7.5	-13.5351130197758	232.350144033745	0.36013	387.031	0	0.0180067776753644	0.349348381126341	0.0180067776753644
1673	Rem_1	1	1	35	1	76	Rem_1	2	82.5	10	-13.6735164821342	-239.717804471921	-0.360585	387.031	0	0.0180295273249883	-0.342763903378048	0.0180295273249883
1674	Rem_1	1	1	35	Rem_1	2	1	70	85	7.5	-15.1320962471642	265.824081418971	0.312051	387.031	0	0.0156028704571467	0.292908180953646	0.0156028704571467
1675	Rem_1	1	1	35	1	75	Rem_1	2	85	10	-15.1936854187255	-272.444953729339	-0.317251	387.031	0	0.0158628652047006	-0.288063658061415	0.0158628652047006
1676	Rem_1	1	1	35	1	71	Rem_1	2	87.5	7.5	-16.7823085635624	-299.673386117579	-0.273174	380.263	0	0.0136590660621435	-0.246491002270374	0.0136590660621435
1677	Rem_1	1	1	35	Rem_1	2	1	74	87.5	10	-16.7909074288215	305.674548528003	0.276325	380.263	0	0.0138166118879594	0.24406636177149	0.0138166118879594
1678	Rem_1	1	1	35	1	74	1	72	96.6666666666667	10	-17.696731711976	-3607.44937228003	-0.033241	380.263	0	0.00166505561543751	-0.0319796133320438	0.00166505561543751
1679	Rem_1	1	1	35	1	72	Rem_1	2	90	7.5	-18.4247927018681	-333.973549703261	-0.243091	380.263	0	0.012154961361621	-0.212086748439446	0.012154961361621
1680	Rem_1	1	1	35	Rem_1	2	1	73	90	10	-18.671731711976	339.074546304726	0.247793	380.263	0	0.0123900535560788	0.212098371194645	0.0123900535560788
1681	Rem_1	1	1	34	1	33	Rem_1	2	72.5	5	-4.71666666666667	-32.3324817595238	-1.705388	228.63	0	0.0852694586376623	-1.5616981156928	0.0852694586376623
1682	Rem_1	1	1	34	Rem_1	2	1	32	75	5	-5.53333333333333	65.9319344150655	1.104748	228.63	0	0.0552374905183065	1.0829797360537	0.0552374905183065
1683	Rem_1	1	1	34	1	32	1	31	78.3333333333333	5	-6.48666666666667	-200.024812286499	-0.225488	228.63	0	0.0112748434738581	-0.212177037027753	0.0112748434738581
1684	Rem_1	1	1	34	1	31	Rem_1	2	77.5	5	-6.83	-98.3499124964992	-0.879225	228.63	0	0.0439613637363822	-0.870802699025947	0.0439613637363822
1685	Rem_1	1	1	34	Rem_1	2	1	30	80	5	-8.47166666666667	130.315028235148	0.693768	228.63	0	0.0346885441401048	0.692485475950937	0.0346885441401048
1686	Rem_1	1	1	34	1	30	1	29	85	5	-9.47	-649.92597600749	-0.119896	228.63	0	0.005995633998169	-0.117586409956283	0.005995633998169
1687	Rem_1	1	1	34	1	29	Rem_1	2	82.5	5	-10.0333333333333	-162.997185254225	-0.573736	228.63	0	0.0286869742956625	-0.574899065994654	0.0286869742956625
1688	Rem_1	1	1	34	Rem_1	2	1	28	85	5	-11.675	195.955374557145	0.471513	228.63	0	0.023575862082276	0.474007715050941	0.023575862082276
1689	Rem_1	1	1	34	1	28	1	27	91.6666666666667	5	-12.7166666666667	-1349.03761325552	-0.06776	228.63	0	0.00338947547564516	-0.0847707732626087	0.00338947547564516
1690	Rem_1	1	1	34	1	27	Rem_1	2	87.5	5	-13.3666666666667	-229.256129290108	-0.403633	228.63	0	0.0201818977482917	-0.389236941788333	0.0201818977482917
1691	Rem_1	1	1	34	1	26	Rem_1	2	90	5	-14.8783333333333	-263.208064096373	-0.348819	319.466	0	0.0174412366792754	-0.321548934445127	0.0174412366792754
1692	Rem_1	1	1	34	Rem_1	2	1	25	92.5	5	-16.64	297.203302486219	0.312735	319.466	0	0.0156370697562715	0.27381147594629	0.0156370697562715
1693	Rem_1	1	1	34	1	63	Rem_1	2	70	7.5	-5.36666666666667	-31.5985942794311	-1.503952	319.466	0	0.0751976664914544	-1.51440169668522	0.0751976664914544
1694	Rem_1	1	1	34	Rem_1	2	1	82	70	10	-7.29333333333333	63.6287300415522	0.867395	319.466	0	0.0433698652875761	0.906100347169335	0.0433698652875761
1695	Rem_1	1	1	34	1	82	1	64	71.6666666666667	10	-7.36677996249965	152.611571566111	0.517031	319.466	0	0.0258517434112769	0.352527376687471	0.0258517434112769
1696	Rem_1	1	1	34	1	64	Rem_1	2	72.5	7.5	-5.65702260395516	-44.9059699612118	-1.384395	319.466	0	0.0692198222336817	-1.25862772385681	0.0692198222336817
1697	Rem_1	1	1	34	Rem_1	2	1	81	72.5	10	-7.27677996249965	71.040548954204	0.98816	319.466	0	0.0494081011980829	0.946894111071486	0.0494081011980829
1698	Rem_1	1	1	34	1	65	Rem_1	2	75	7.5	-6.52677996249965	-71.7713268966649	-1.033472	319.466	0	0.0516736967611182	-0.983888585344305	0.0516736967611182
1699	Rem_1	1	1	34	1	80	Rem_1	2	75	10	-7.63404520791032	-90.5462666001484	-0.858945	370.039	0	0.0429473664217318	-0.819579330702581	0.0429473664217318
1700	Rem_1	1	1	34	Rem_1	2	1	66	77.5	7.5	-7.1054627669473	103.461144523984	0.846368	370.039	0	0.0423185181517501	0.812497495882398	0.0423185181517501
1701	Rem_1	1	1	34	1	66	1	79	80	10	-7.43258545910665	-896.804054433814	-0.090559	370.039	0	0.00452905411785949	-0.0934947800483908	0.00452905411785949
1702	Rem_1	1	1	34	1	79	Rem_1	2	77.5	10	-8.10925212577332	-116.953681348229	-0.755818	370.039	0	0.0377910323067524	-0.719002715834007	0.0377910323067524
1703	Rem_1	1	1	34	Rem_1	2	1	67	80	7.5	-8.57184270936277	134.521723779999	0.691057	370.039	0	0.0345529947055606	0.672306160860308	0.0345529947055606
1704	Rem_1	1	1	34	1	67	1	78	83.3333333333333	10	-8.45689325833263	-1709.5392207844	-0.030238	370.039	0	0.00151520348798437	-0.0393499193353082	0.00151520348798437
1705	Rem_1	1	1	34	1	78	Rem_1	2	80	10	-9.0585599249993	-146.011179740431	-0.660742	370.039	0	0.0330372513446564	-0.632956241525	0.0330372513446564
1706	Rem_1	1	1	34	Rem_1	2	1	68	82.5	7.5	-10.048365855988	166.530678309385	0.586149	370.039	0	0.0293076206045885	0.572863815319178	0.0293076206045885
1707	Rem_1	1	1	34	1	68	1	77	86.6666666666667	10	-9.71527467855751	-3009.09689274006	-0.021839	370.039	0	0.00109651940361309	-0.0229462365518071	0.00109651940361309
1708	Rem_1	1	1	34	1	77	Rem_1	2	82.5	10	-10.3352746785575	-176.286815801414	-0.564179	370.039	0	0.0282091272481532	-0.549917578767371	0.0282091272481532
1709	Rem_1	1	1	34	1	69	Rem_1	2	85	7.5	-11.637937550497	-198.991999134426	-0.492761	308.242	0	0.0246382529373026	-0.478978374628517	0.0246382529373026
1710	Rem_1	1	1	34	Rem_1	2	1	76	85	10	-11.8309255338946	207.385436484448	0.489928	308.242	0	0.0244966041107742	0.465345605650541	0.0244966041107742
1711	Rem_1	1	1	34	1	76	1	70	91.6666666666667	10	-12.7568498154675	-1953.6032089699	-0.071751	308.242	0	0.00358894343818623	-0.07149770183735	0.00358894343818623
1712	Rem_1	1	1	34	1	70	Rem_1	2	87.5	7.5	-13.2301130197758	-232.015078871279	-0.418149	308.242	0	0.0209076891478351	-0.393847903813191	0.0209076891478351
1713	Rem_1	1	1	34	Rem_1	2	1	75	87.5	10	-13.3335164821342	239.423138487483	0.423979	308.242	0	0.0211991858594263	0.384139395484221	0.0211991858594263
1714	Rem_1	1	1	34	1	75	1	71	95	10	-14.3036854187255	-2442.31730573578	-0.064234	308.242	0	0.00321325643078793	-0.0584440820675957	0.00321325643078793
1715	Rem_1	1	1	34	1	71	Rem_1	2	90	7.5	-14.8770962471642	-265.445014660863	-0.359639	308.242	0	0.017982228054457	-0.325695313416625	0.017982228054457
1716	Rem_1	1	1	34	Rem_1	2	1	74	90	10	-14.9186854187255	272.066181854718	0.363006	308.242	0	0.0181505754754498	0.320558882378967	0.0181505754754498
1717	Rem_1	1	1	34	1	74	1	72	98.3333333333333	10	-15.8992407621548	-2985.70414925374	-0.04766	308.242	0	0.00238509727264948	-0.044033828408757	0.00238509727264948
1718	Rem_1	1	1	34	1	72	Rem_1	2	92.5	7.5	-16.5173085635624	-299.343220353685	-0.315244	308.242	0	0.0157625172114101	-0.27652505397021	0.0157625172114101
1719	Rem_1	1	1	34	1	73	Rem_1	2	92.5	10	-16.7909074288215	-304.948309436452	-0.323918	47.775	0	0.0161962087171659	-0.275410272473274	0.0161962087171659
1720	Rem_1	1	1	33	1	32	Rem_1	2	77.5	5	-3.31666666666667	-33.3579758416001	-2.334647	177.938	0	0.11673239283302	-2.03924343432091	0.11673239283302
1721	Rem_1	1	1	33	Rem_1	2	1	31	80	5	-4.61333333333333	65.346561935008	1.511142	177.938	0	0.0755571661750889	1.45491772927064	0.0755571661750889
1722	Rem_1	1	1	33	1	31	1	30	83.3333333333333	5	-5.85666666666667	-200.20962713911	-0.41956	177.938	0	0.0209782383435788	-0.372024819552321	0.0209782383435788
1723	Rem_1	1	1	33	1	30	Rem_1	2	82.5	5	-6.255	-97.0095910250214	-1.09151	177.938	0	0.0545755916161245	-1.08289290971832	0.0545755916161245
1724	Rem_1	1	1	33	Rem_1	2	1	29	85	5	-7.81666666666667	129.409714139447	0.857538	177.938	0	0.0428770166127495	0.867478557199087	0.0428770166127495
1725	Rem_1	1	1	33	1	29	1	28	90	5	-9.01666666666667	-641.783575698636	-0.180946	177.938	0	0.00904785263418896	-0.171732836271621	0.00904785263418896
1726	Rem_1	1	1	33	1	28	Rem_1	2	87.5	5	-9.45833333333333	-162.094586202771	-0.676476	177.938	0	0.0338239478245813	-0.695745720927466	0.0338239478245813
1727	Rem_1	1	1	33	Rem_1	2	1	27	90	5	-11.15	195.120371230955	0.563476	177.938	0	0.0281739774692889	0.557009088480342	0.0281739774692889
1728	Rem_1	1	1	33	1	27	1	26	96.6666666666667	5	-12.2633333333333	-1327.62867735213	-0.087404	177.938	0	0.00437134396267326	-0.107286341879774	0.00437134396267326
1729	Rem_1	1	1	33	1	26	Rem_1	2	92.5	5	-12.6616666666667	-228.737748749096	-0.475873	177.938	0	0.0237938601391725	-0.449722746600568	0.0237938601391725
1730	Rem_1	1	1	33	1	25	Rem_1	2	95	5	-14.4233333333333	-262.446097346399	-0.420516	56.49	0	0.0210260378017353	-0.376860127523395	0.0210260378017353
1731	Rem_1	1	1	33	Rem_1	2	1	64	75	7.5	-4.41666666666667	31.7314512120785	1.956353	56.49	0	0.0978177011155062	1.81476577920006	0.0978177011155062
1732	Rem_1	1	1	33	1	64	1	81	75	10	-6.33333333333333	-63.1466130757788	-0.805489	56.49	0	0.0402745741479969	-0.675475798753575	0.0402745741479969
1733	Rem_1	1	1	33	1	81	Rem_1	2	75	10	-6.33333333333333	-63.782376188784	-1.15097	56.49	0	0.057548586883172	-1.13928998044648	0.057548586883172
1734	Rem_1	1	1	33	Rem_1	2	1	65	77.5	7.5	-4.60702260395516	44.8564807184826	1.852714	56.49	0	0.0926357539748557	1.62087992253538	0.0926357539748557
1735	Rem_1	1	1	33	1	65	1	80	78.3333333333333	10	-5.97344662916632	-121.653041544013	-0.614657	56.49	0	0.0307330126919328	-0.445492836730766	0.0307330126919328
1736	Rem_1	1	1	33	1	80	Rem_1	2	77.5	10	-6.09677996249965	-71.056923040617	-1.237904	56.49	0	0.0618952807816557	-1.17538708580461	0.0618952807816557
1737	Rem_1	1	1	33	Rem_1	2	1	66	80	7.5	-5.01177996249965	72.7168259944947	1.425897	56.49	0	0.0712949201312583	1.30042360778337	0.0712949201312583
1738	Rem_1	1	1	33	1	66	1	79	81.6666666666667	10	-5.77071187457698	-362.79281075633	-0.269574	56.49	0	0.0134790709505515	-0.229572276038343	0.0134790709505515
1739	Rem_1	1	1	33	1	79	Rem_1	2	80	10	-6.26404520791032	-90.9456248626778	-1.155983	56.49	0	0.0577992365063977	-1.07085133174503	0.0577992365063977
1740	Rem_1	1	1	33	1	67	Rem_1	2	82.5	7.5	-6.4204627669473	-102.419879913164	-1.082714	136.313	0	0.0541357923604153	-1.03144607267253	0.0541357923604153
1741	Rem_1	1	1	33	Rem_1	2	1	78	82.5	10	-7.06425212577332	116.837589669788	0.997937	136.313	0	0.0498969502066259	0.937231921802673	0.0498969502066259
1742	Rem_1	1	1	33	1	78	1	68	86.6666666666667	10	-7.99022659166597	-927.925365116829	-0.118251	136.313	0	0.0059133955983428	-0.0814220991367449	0.0059133955983428
1743	Rem_1	1	1	33	1	68	Rem_1	2	85	7.5	-7.87184270936277	-133.668101450491	-0.879621	136.313	0	0.0439811636851789	-0.855809822665928	0.0439811636851789
1744	Rem_1	1	1	33	Rem_1	2	1	77	85	10	-8.2635599249993	145.358158513224	0.828973	136.313	0	0.0414487706310151	0.805169084050709	0.0414487706310151
1745	Rem_1	1	1	33	1	77	1	69	90	10	-9.31527467855751	-1188.95777673356	-0.116398	136.313	0	0.00582075905788927	-0.106152657969731	0.00582075905788927
1746	Rem_1	1	1	33	1	69	Rem_1	2	87.5	7.5	-9.44836585598797	-165.60442334263	-0.712536	136.313	0	0.0356269403435097	-0.699016426080978	0.0356269403435097
1747	Rem_1	1	1	33	Rem_1	2	1	76	87.5	10	-9.71527467855751	175.349436887277	0.700835	136.313	0	0.0350418926866472	0.670139763679624	0.0350418926866472
1748	Rem_1	1	1	33	1	76	1	70	93.3333333333333	10	-10.7975922005613	-1521.5127250682	-0.113674	136.313	0	0.0056845796405715	-0.108730888368853	0.0056845796405715
1749	Rem_1	1	1	33	1	70	Rem_1	2	90	7.5	-11.032937550497	-198.190220978362	-0.586907	136.313	0	0.0293455203842512	-0.561408875310772	0.0293455203842512
1750	Rem_1	1	1	33	1	75	Rem_1	2	90	10	-11.1909255338946	-206.579703378726	-0.592631	420.061	0	0.0296317187385832	-0.541817956950361	0.0296317187385832
1751	Rem_1	1	1	33	Rem_1	2	1	71	92.5	7.5	-12.6751130197758	231.233518349258	0.493019	420.061	0	0.0246511528311051	0.454505189466386	0.0246511528311051
1752	Rem_1	1	1	33	1	74	Rem_1	2	92.5	10	-12.7585164821342	-238.592084969582	-0.49659	420.061	0	0.0248297013725498	-0.444073587051824	0.0248297013725498
1753	Rem_1	1	1	33	Rem_1	2	1	72	95	7.5	-14.3120962471642	264.759687475189	0.424314	420.061	0	0.0212159356732151	0.37967998791902	0.0212159356732151
1754	Rem_1	1	1	33	1	73	Rem_1	2	95	10	-14.6186854187255	-270.994328415109	-0.433127	420.061	0	0.0216565808779341	-0.376331450292945	0.0216565808779341
1755	Rem_1	1	1	32	1	31	Rem_1	2	82.5	5	-2.09666666666667	-31.9191417739961	-2.783994	193.36	0	0.139199735919613	-2.46409554574794	0.139199735919613
1756	Rem_1	1	1	32	Rem_1	2	1	30	85	5	-3.73833333333333	63.664889757017	1.68289	193.36	0	0.0841445594215693	1.60131285333127	0.0841445594215693
1757	Rem_1	1	1	32	1	30	1	29	88.3333333333333	5	-5.20333333333333	-189.422264266457	-0.455744	193.36	0	0.0227874194203732	-0.377259357123528	0.0227874194203732
1758	Rem_1	1	1	32	1	29	Rem_1	2	87.5	5	-5.3	-95.895351020892	-1.227134	193.36	0	0.0613567814906388	-1.22405349620775	0.0613567814906388
1759	Rem_1	1	1	32	Rem_1	2	1	28	90	5	-6.94166666666667	128.402168144819	0.924181	193.36	0	0.0462091582037858	0.954158475983778	0.0462091582037858
1760	Rem_1	1	1	32	1	28	1	27	95	5	-8.45	-630.648890789721	-0.176167	193.36	0	0.00880891762491284	-0.20755709850661	0.00880891762491284
1761	Rem_1	1	1	32	1	27	Rem_1	2	92.5	5	-8.63333333333333	-161.22889660502	-0.747971	193.36	0	0.037398683694784	-0.746601377477168	0.037398683694784
1762	Rem_1	1	1	32	Rem_1	2	1	26	95	5	-10.145	194.499921087948	0.617534	193.36	0	0.030876861933979	0.590930249879512	0.030876861933979
1763	Rem_1	1	1	32	1	26	1	25	101.666666666667	5	-11.6566666666667	-1324.27458727442	-0.080038	193.36	0	0.00400314921155832	-0.102454104621031	0.00400314921155832
1764	Rem_1	1	1	32	1	25	Rem_1	2	97.5	5	-11.9066666666667	-227.984668476481	-0.53736	193.36	0	0.0268681860943384	-0.488476145258481	0.0268681860943384
1765	Rem_1	1	1	32	1	65	Rem_1	2	80	7.5	-3.06666666666667	-32.4743417201552	-2.41137	192.957	0	0.120568541470194	-2.2272879433192	0.120568541470194
1766	Rem_1	1	1	32	Rem_1	2	1	80	80	10	-4.85333333333333	64.1237566723991	1.399172	192.957	0	0.0699586714708048	1.42514704645632	0.0699586714708048
1767	Rem_1	1	1	32	1	80	1	66	81.6666666666667	10	-4.76344662916632	150.702706445242	0.943484	192.957	0	0.0471743059900196	0.537654225379236	0.0471743059900196
1768	Rem_1	1	1	32	1	66	Rem_1	2	82.5	7.5	-2.79202260395516	-44.983395144735	-2.342787	192.957	0	0.117139392684197	-1.96280127183556	0.117139392684197
1769	Rem_1	1	1	32	Rem_1	2	1	79	82.5	10	-4.42677996249965	71.048807571973	1.552878	192.957	0	0.0776439643965325	1.44980035391954	0.0776439643965325
1770	Rem_1	1	1	32	1	67	Rem_1	2	85	7.5	-4.02677996249965	-71.3257556234974	-1.633021	192.957	0	0.0816511112361767	-1.48832854598579	0.0816511112361767
1771	Rem_1	1	1	32	Rem_1	2	1	78	85	10	-4.91904520791032	90.4469874379482	1.395431	192.957	0	0.0697716216624101	1.28677210280511	0.0697716216624101
1772	Rem_1	1	1	32	1	78	1	68	88.3333333333333	10	-5.97925212577332	-845.554535157527	-0.138777	192.957	0	0.00693957054308839	-0.0881175162004277	0.00693957054308839
1773	Rem_1	1	1	32	1	68	Rem_1	2	87.5	7.5	-5.4204627669473	-101.280752192791	-1.256201	192.957	0	0.0628101296050446	-1.19865458660468	0.0628101296050446
1774	Rem_1	1	1	32	1	77	Rem_1	2	87.5	10	-5.96925212577332	-115.846121480037	-1.142692	378.989	0	0.0571346875125786	-1.10138526687734	0.0571346875125786
1775	Rem_1	1	1	32	Rem_1	2	1	69	90	7.5	-6.97184270936277	132.555960447697	0.977442	378.989	0	0.0488722023077536	0.956643204386886	0.0488722023077536
1776	Rem_1	1	1	32	1	76	Rem_1	2	90	10	-7.3435599249993	-144.173519713249	-0.944927	378.989	0	0.0472464558281624	-0.905429844973337	0.0472464558281624
1777	Rem_1	1	1	32	Rem_1	2	1	70	92.5	7.5	-8.54336585598798	164.656510084046	0.782486	378.989	0	0.0391244277976049	0.751902101078202	0.0391244277976049
1778	Rem_1	1	1	32	1	75	Rem_1	2	92.5	10	-8.77527467855751	-174.320140381703	-0.783365	377.805	0	0.039168377654206	-0.719407595007984	0.039168377654206
1779	Rem_1	1	1	32	Rem_1	2	1	71	95	7.5	-10.177937550497	197.313273024628	0.642232	377.805	0	0.0321117557065944	0.597289028934199	0.0321117557065944
1780	Rem_1	1	1	32	1	74	Rem_1	2	95	10	-10.3159255338946	-205.577410117434	-0.643534	377.805	0	0.0321768553915699	-0.58059767174184	0.0321768553915699
1781	Rem_1	1	1	32	1	72	Rem_1	2	97.5	7.5	-11.8101130197758	-230.472570444356	-0.544031	29.737	0	0.0272017338124337	-0.49207547401815	0.0272017338124337
1782	Rem_1	1	1	32	Rem_1	2	1	73	97.5	10	-12.1585164821342	237.509485052339	0.554928	29.737	0	0.0277465802029728	0.486293472436994	0.0277465802029728
1783	Rem_1	1	1	31	1	30	Rem_1	2	87.5	5	-1.70166666666667	-31.575025294113	-3.107062	75.436	0	0.155353132184742	-2.63231418473618	0.155353132184742
1784	Rem_1	1	1	31	Rem_1	2	1	29	90	5	-3.26333333333333	63.4866540005418	1.822365	75.436	0	0.0911183048737327	1.77640311358182	0.0911183048737327
1785	Rem_1	1	1	31	1	29	1	28	93.3333333333333	5	-4.87	-188.606983571993	-0.548552	75.436	0	0.0274277822975172	-0.454471791085551	0.0274277822975172
1786	Rem_1	1	1	31	1	28	Rem_1	2	92.5	5	-4.905	-95.7000860622181	-1.27366	75.436	0	0.0636830785138407	-1.32193132249627	0.0636830785138407
1787	Rem_1	1	1	31	Rem_1	2	1	27	95	5	-6.59666666666667	128.232326628872	0.990228	75.436	0	0.0495115009867404	1.00340634061252	0.0495115009867404
1788	Rem_1	1	1	31	1	27	1	26	100	5	-8.11666666666667	-627.941026754813	-0.195409	75.436	0	0.00977096173375477	-0.227875135897127	0.00977096173375477
1789	Rem_1	1	1	31	1	26	Rem_1	2	97.5	5	-8.10833333333333	-161.138556975691	-0.794416	75.436	0	0.0397209258784334	-0.775531204715389	0.0397209258784334
1790	Rem_1	1	1	31	Rem_1	2	1	25	100	5	-9.87	194.323387627499	0.679522	75.436	0	0.0339762471619512	0.63152142103928	0.0339762471619512
1791	Rem_1	1	1	31	1	25	1	66	95	6.66666666666667	-10.0746042171637	37.6982999741302	2.313857	75.436	0	0.115692893217874	2.00768065517335	0.115692893217874
1792	Rem_1	1	1	31	1	66	Rem_1	2	85	7.5	-1.73166666666667	-31.5731750531376	-2.993089	75.436	0	0.149654483410296	-2.63920207621263	0.149654483410296
1793	Rem_1	1	1	31	1	79	Rem_1	2	85	10	-3.66333333333333	-63.5557504472236	-1.669689	157.148	0	0.0834845098913715	-1.69794315755068	0.0834845098913715
1794	Rem_1	1	1	31	Rem_1	2	1	67	87.5	7.5	-2.28702260395516	44.7742631884125	2.446287	157.148	0	0.122314390878271	2.11150653426142	0.122314390878271
1795	Rem_1	1	1	31	1	67	1	78	88.3333333333333	10	-3.55011329583298	-120.939053388283	-0.710223	157.148	0	0.0355112908005679	-0.476248787973683	0.0355112908005679
1796	Rem_1	1	1	31	1	78	Rem_1	2	87.5	10	-3.56177996249965	-71.0952789596689	-1.735967	157.148	0	0.0867984076047626	-1.63525774628774	0.0867984076047626
1797	Rem_1	1	1	31	Rem_1	2	1	68	90	7.5	-3.50677996249965	71.1288132481971	1.789985	157.148	0	0.0894993058663725	1.66297816844293	0.0894993058663725
1798	Rem_1	1	1	31	1	68	1	77	91.6666666666667	10	-4.27404520791032	-334.682568258537	-0.296584	157.148	0	0.0148295371687723	-0.220990088025993	0.0148295371687723
1799	Rem_1	1	1	31	1	77	Rem_1	2	90	10	-4.30404520791032	-90.3253072381933	-1.493151	157.148	0	0.0746576169724329	-1.44198808041693	0.0746576169724329
1800	Rem_1	1	1	31	Rem_1	2	1	69	92.5	7.5	-5.0004627669473	101.023576887197	1.32278	157.148	0	0.0661390755983178	1.29712951539527	0.0661390755983178
1801	Rem_1	1	1	31	1	69	1	76	95	10	-5.48925212577332	-803.722416649766	-0.098623	157.148	0	0.00493216385803432	-0.108130051611188	0.00493216385803432
1802	Rem_1	1	1	31	1	76	Rem_1	2	92.5	10	-5.52925212577331	-115.547242659196	-1.223805	157.148	0	0.0611903317123098	-1.18899946378409	0.0611903317123098
1803	Rem_1	1	1	31	1	70	Rem_1	2	95	7.5	-6.54684270936277	-132.338364950567	-1.02606	120.375	0	0.0513030974600949	-0.997686385731722	0.051303097460095
1804	Rem_1	1	1	31	Rem_1	2	1	75	95	10	-6.8835599249993	143.919761177736	1.00278	120.375	0	0.0501390997226715	0.935108855401445	0.0501390997226715
1805	Rem_1	1	1	31	1	71	Rem_1	2	97.5	7.5	-8.16836585598798	-164.438684582138	-0.822057	120.375	0	0.0411029716458859	-0.778456993477694	0.0411029716458859
1806	Rem_1	1	1	31	Rem_1	2	1	74	97.5	10	-8.38027467855751	174.038011512292	0.810677	120.375	0	0.0405339733535031	0.746790329613619	0.0405339733535031
1807	Rem_1	1	1	31	1	72	Rem_1	2	100	7.5	-9.79293755049703	-197.129934331152	-0.682476	120.375	0	0.0341239465249845	-0.632403704634568	0.0341239465249845
1808	Rem_1	1	1	31	Rem_1	2	1	73	100	10	-10.1959255338946	205.200405508375	0.690436	120.375	0	0.0345219448357128	0.619729962547698	0.0345219448357128
1809	Rem_1	1	1	30	1	29	Rem_1	2	92.5	5	-1.57166666666667	-31.6013717861521	-3.704382	79.913	0	0.185219126995054	-3.2708027263331	0.185219126995054
1810	Rem_1	1	1	30	Rem_1	2	1	28	95	5	-3.21333333333333	63.4864792737535	2.055035	79.913	0	0.10275179866096	2.10773146854408	0.10275179866096
1811	Rem_1	1	1	30	1	28	1	27	98.3333333333333	5	-4.85333333333333	-188.650628897343	-0.591279	79.913	0	0.0295641191244133	-0.606441174128176	0.0295641191244133
1812	Rem_1	1	1	30	1	27	Rem_1	2	97.5	5	-4.905	-95.6884561393169	-1.463618	79.913	0	0.0731809683238067	-1.50129029441591	0.0731809683238067
1813	Rem_1	1	1	30	Rem_1	2	1	26	100	5	-6.41666666666667	128.264734651918	1.112878	79.913	0	0.0556439898570367	1.11349820082651	0.0556439898570367
1814	Rem_1	1	1	30	1	26	1	25	105	5	-8.06	-629.172362022001	-0.18856	79.913	0	0.00942853032025671	-0.227210615004816	0.00942853032025671
1815	Rem_1	1	1	30	1	25	Rem_1	2	102.5	5	-8.17833333333333	-161.108798619767	-0.92413	79.913	0	0.0462066082097572	-0.886287585821698	0.0462066082097572
1816	Rem_1	1	1	30	Rem_1	2	1	67	90	7.5	-1.57166666666667	31.6010453990905	3.331046	79.913	0	0.166552330020597	2.92452159461293	0.166552330020597
1817	Rem_1	1	1	30	1	67	1	78	90	10	-3.14	-62.8937637716903	-1.4286	79.913	0	0.0714300699985657	-1.04858231563377	0.0714300699985657
1818	Rem_1	1	1	30	1	78	Rem_1	2	90	10	-3.14333333333333	-63.5134557696062	-1.901776	79.913	0	0.0950888525824137	-1.87593927897916	0.0950888525824137
1819	Rem_1	1	1	30	1	68	Rem_1	2	92.5	7.5	-2.11202260395516	-44.8607814193776	-3.019527	287.194	0	0.150976383117766	-2.52706720911166	0.150976383117766
1820	Rem_1	1	1	30	Rem_1	2	1	77	92.5	10	-3.29177996249965	71.2641538863331	2.000346	287.194	0	0.100017349991339	1.88839389094549	0.100017349991339
1821	Rem_1	1	1	30	1	69	Rem_1	2	95	7.5	-3.43177996249965	-71.1453826042019	-2.045234	287.194	0	0.102261748894149	-1.93330078648819	0.102261748894149
1822	Rem_1	1	1	30	Rem_1	2	1	76	95	10	-4.20904520791032	90.3653778993292	1.695475	287.194	0	0.0847738089805012	1.62845660685201	0.0847738089805012
1823	Rem_1	1	1	30	1	76	1	70	98.3333333333333	10	-5.43591879243998	-855.341562381808	-0.199818	287.194	0	0.00999140044288087	-0.187283017392477	0.00999140044288087
1824	Rem_1	1	1	30	1	70	Rem_1	2	97.5	7.5	-4.9204627669473	-101.040091293725	-1.495543	287.194	0	0.074777216865316	-1.44117358945954	0.074777216865316
1825	Rem_1	1	1	30	Rem_1	2	1	75	97.5	10	-5.41425212577332	115.60033679578	1.382776	287.194	0	0.0691388723182552	1.28435274134955	0.0691388723182552
1826	Rem_1	1	1	30	1	71	Rem_1	2	100	7.5	-6.51684270936277	-132.328045747752	-1.145594	287.194	0	0.0572797872908935	-1.09742241198787	0.0572797872908935
1827	Rem_1	1	1	30	1	74	Rem_1	2	100	10	-6.8335599249993	-143.918825963873	-1.095653	286.538	0	0.0547827412696964	-1.02064563928575	0.0547827412696964
1828	Rem_1	1	1	30	Rem_1	2	1	72	102.5	7.5	-8.12836585598798	164.433433051557	0.922179	286.538	0	0.0461090584386897	0.874154737233161	0.0461090584386897
1829	Rem_1	1	1	30	1	73	Rem_1	2	102.5	10	-8.60527467855751	-173.896485054294	-0.920172	286.538	0	0.0460087086752063	-0.839978381816468	0.0460087086752063
1830	Rem_1	1	1	29	1	28	Rem_1	2	97.5	5	-1.44166666666667	-31.5749388282428	-3.711676	23.775	0	0.185583826942005	-3.61788453278799	0.185583826942005
1831	Rem_1	1	1	29	Rem_1	2	1	27	100	5	-3.13333333333333	63.4646317224772	2.201072	23.775	0	0.110053645432398	2.24362129920023	0.110053645432398
1832	Rem_1	1	1	29	1	27	1	26	103.333333333333	5	-4.69666666666667	-188.415995086942	-0.660343	23.775	0	0.0330173014361032	-0.681025666391578	0.0330173014361032
1833	Rem_1	1	1	29	1	26	Rem_1	2	102.5	5	-4.645	-95.6992498268134	-1.54115	23.775	0	0.0770575648865833	-1.56259563280865	0.0770575648865833
1834	Rem_1	1	1	29	Rem_1	2	1	25	105	5	-6.40666666666667	128.222088145789	1.230215	23.775	0	0.0615108312865507	1.2094668465287	0.0615108312865507
1835	Rem_1	1	1	29	1	25	1	68	101.666666666667	6.66666666666667	-6.53184270936277	41.9877083170601	2.168086	23.775	0	0.108404346123622	2.08195105682782	0.108404346123622
1836	Rem_1	1	1	29	1	68	Rem_1	2	95	7.5	-1.31666666666667	-31.6300926782722	-3.398778	23.775	0	0.169938929422337	-3.29141790335652	0.169938929422337
1837	Rem_1	1	1	29	Rem_1	2	1	77	95	10	-2.79333333333333	63.6100519798627	2.032671	23.775	0	0.101633599196341	2.12368648688034	0.101633599196341
1838	Rem_1	1	1	29	1	77	1	69	96.6666666666667	10	-3.16677996249965	151.679856954397	0.966266	23.775	0	0.0483134034910603	0.664095777109076	0.0483134034910603
1839	Rem_1	1	1	29	1	69	Rem_1	2	97.5	7.5	-1.95702260395516	-44.8156796244154	-2.997908	23.775	0	0.14989543335659	-2.78778226398941	0.14989543335659
1840	Rem_1	1	1	29	1	76	Rem_1	2	97.5	10	-3.11677996249965	-71.2296338898962	-1.983027	369.397	0	0.099151400427944	-2.04919515179379	0.099151400427944
1841	Rem_1	1	1	29	Rem_1	2	1	70	100	7.5	-3.27177996249965	71.1130091885023	2.11927	369.397	0	0.105963547186049	2.03038746177619	0.105963547186049
1842	Rem_1	1	1	29	1	70	1	75	101.666666666667	10	-4.01071187457698	-333.979687252196	-0.380641	369.397	0	0.0190323127129233	-0.357548154014774	0.0190323127129233
1843	Rem_1	1	1	29	1	75	Rem_1	2	100	10	-4.01404520791032	-90.3511268270517	-1.73859	369.397	0	0.0869295575178547	-1.67283930776141	0.0869295575178547
1844	Rem_1	1	1	29	Rem_1	2	1	71	102.5	7.5	-4.8104627669473	100.988791806042	1.552368	369.397	0	0.0776184644176887	1.50518068345771	0.0776184644176887
1845	Rem_1	1	1	29	1	71	1	74	105	10	-5.28591879243998	-802.139156315329	-0.15944	369.397	0	0.00797262717051287	-0.165299660906624	0.00797262717051287
1846	Rem_1	1	1	29	1	74	Rem_1	2	102.5	10	-5.28425212577332	-115.534510651359	-1.392752	369.397	0	0.0696376718002548	-1.33988102255109	0.0696376718002548
1847	Rem_1	1	1	29	Rem_1	2	1	72	105	7.5	-6.39684270936277	132.290631978201	1.203339	369.397	0	0.0601670331020443	1.1727371595204	0.0601670331020443
1848	Rem_1	1	1	29	1	73	Rem_1	2	105	10	-6.9785599249993	-143.729174252283	-1.166073	369.397	0	0.0583037357578612	-1.09838137745706	0.0583037357578612
1849	Rem_1	1	1	28	1	27	Rem_1	2	102.5	5	-1.44166666666667	-31.5748921346005	-4.081931	25.546	0	0.204096574498208	-3.92611122358792	0.204096574498208
1850	Rem_1	1	1	28	Rem_1	2	1	26	105	5	-2.95333333333333	63.4861018197539	2.327019	25.546	0	0.116350992973427	2.32763771765474	0.116350992973427
1851	Rem_1	1	1	28	1	26	1	25	108.333333333333	5	-4.64	-188.68360453889	-0.598737	25.546	0	0.0299370170177742	-0.612068355686454	0.0299370170177742
1852	Rem_1	1	1	28	1	25	Rem_1	2	107.5	5	-4.715	-95.6791171493806	-1.728563	25.546	0	0.0864282078515024	-1.71556936196829	0.0864282078515024
1853	Rem_1	1	1	28	Rem_1	2	1	69	100	7.5	-1.24166666666667	31.6506289704502	3.275682	25.546	0	0.163784130527991	3.4821667512628	0.163784130527991
1854	Rem_1	1	1	28	1	69	1	76	100	10	-2.71	-62.9547658455265	-1.36166	25.546	0	0.0680830734397325	-1.30070477961115	0.0680830734397325
1855	Rem_1	1	1	28	1	76	Rem_1	2	100	10	-2.69833333333333	-63.6515852090068	-1.913272	25.546	0	0.0956636522664695	-2.18146197165165	0.0956636522664695
1856	Rem_1	1	1	28	Rem_1	2	1	70	102.5	7.5	-1.87702260395516	44.8387947653735	3.048621	25.546	0	0.152431082801712	2.86572140132332	0.152431082801712
1857	Rem_1	1	1	28	1	70	1	75	103.333333333333	10	-3.00677996249965	-120.832075674838	-1.05705	25.546	0	0.0528525946028197	-0.833441512734718	0.0528525946028197
1858	Rem_1	1	1	28	1	75	Rem_1	2	102.5	10	-3.00177996249965	-71.2953116040994	-1.990523	25.546	0	0.0995262002380403	-2.0322798885886	0.0995262002380403
1859	Rem_1	1	1	28	1	71	Rem_1	2	105	7.5	-3.24177996249965	-71.1015143581488	-2.213364	143.819	0	0.110668245180088	-2.11171548312606	0.110668245180088
1860	Rem_1	1	1	28	Rem_1	2	1	74	105	10	-3.96404520791032	90.3507391276535	1.740261	143.819	0	0.087013107462626	1.71866491439849	0.087013107462626
1861	Rem_1	1	1	28	1	72	Rem_1	2	107.5	7.5	-4.7704627669473	-100.984111743523	-1.632975	143.819	0	0.0816488112379017	-1.60173682153205	0.0816488112379017
1862	Rem_1	1	1	28	Rem_1	2	1	73	107.5	10	-5.50925212577332	115.379995069647	1.49007	143.819	0	0.0745035671109109	1.4249815346245	0.0745035671109109
1863	Rem_1	1	1	27	1	26	Rem_1	2	107.5	5	-1.31166666666667	-31.6341863962015	-3.723569	135.204	0	0.186178476855953	-3.93819489139505	0.186178476855953
1864	Rem_1	1	1	27	Rem_1	2	1	25	110	5	-3.07333333333333	63.4688512000003	2.403972	135.204	0	0.120198641597815	2.52377071452635	0.120198641597815
1865	Rem_1	1	1	27	1	70	Rem_1	2	105	7.5	-1.21166666666667	-31.7375752870432	-3.603616	135.204	0	0.180180827749902	-3.7893014748174	0.180180827749902
1866	Rem_1	1	1	27	Rem_1	2	1	75	105	10	-2.63333333333333	63.7813575019926	2.051756	135.204	0	0.102587848738727	2.26831621310017	0.102587848738727
1867	Rem_1	1	1	27	1	75	1	71	106.666666666667	10	-3.02011329583298	151.275338616599	1.067931	135.204	0	0.0533966436389264	0.813894802011307	0.0533966436389264
1868	Rem_1	1	1	27	1	71	Rem_1	2	107.5	7.5	-1.89702260395516	-44.8651291853738	-3.119571	135.204	0	0.155978582055686	-3.08221101511148	0.155978582055686
1869	Rem_1	1	1	27	Rem_1	2	1	74	107.5	10	-3.00177996249965	71.3523068295866	2.078062	135.204	0	0.103903148121748	2.1725921921457	0.103903148121748
1870	Rem_1	1	1	27	1	72	Rem_1	2	110	7.5	-3.25177996249965	-71.1246848799046	-2.191239	135.204	0	0.109561995636272	-2.24851365399688	0.109561995636272
1871	Rem_1	1	1	27	1	73	Rem_1	2	110	10	-4.23904520791032	-90.191197792175	-1.856696	10.403	0	0.0928348538590976	-1.85466015692109	0.0928348538590976
1872	Rem_1	1	1	26	1	25	Rem_1	2	112.5	5	-1.25166666666667	-31.5961071126364	-3.858987	19.688	0	0.192949375913535	-4.5122571022107	0.192949375913535
1873	Rem_1	1	1	26	Rem_1	2	1	71	110	7.5	-1.05166666666667	31.6008591760845	3.39447	19.688	0	0.169723529459677	4.28211420930257	0.169723529459677
1874	Rem_1	1	1	26	1	74	Rem_1	2	110	10	-2.45333333333333	-63.6367130362166	-2.095243	19.688	0	0.10476219772715	-2.47851673826406	0.10476219772715
1875	Rem_1	1	1	26	Rem_1	2	1	72	112.5	7.5	-1.72702260395516	44.7692928582671	2.935233	19.688	0	0.146761684068842	3.23964694766037	0.146761684068842
1876	Rem_1	1	1	26	1	72	1	73	113.333333333333	10	-3.05677996249965	-121.026730586976	-0.808631	19.688	0	0.0404316736656115	-0.925930980350369	0.0404316736656115
1877	Rem_1	1	1	26	1	73	Rem_1	2	112.5	10	-3.09677996249965	-71.0524941134637	-2.126563	19.688	0	0.106328197024225	-2.31371596731	0.106328197024225
1878	Rem_1	1	1	25	1	72	Rem_1	2	115	7.5	-1.13166666666667	-31.6899582545315	-3.364933	11.204	0	0.168246679718271	-4.57423323749481	0.168246679718271
1879	Rem_1	1	1	25	Rem_1	2	1	73	115	10	-2.79833333333333	63.5204703527834	2.231288	11.204	0	0.111564444817155	2.51274097563739	0.111564444817155
1880	Rem_1	1	1	49	1	50	Rem_1	2	2.5	10	-8.91666666666667	-31.5991777987704	-0.651904	412.625	0	0.0325953533964582	-0.670070211686403	0.0325953533964582
1881	Rem_1	1	1	49	Rem_1	2	1	51	5	10	-10.4383333333333	63.5434533251703	0.303963	412.625	0	0.015198478983849	0.320043121124589	0.015198478983849
1882	Rem_1	1	1	49	1	51	1	52	8.33333333333333	10	-11.9466666666667	-188.740078069963	-0.105226	412.625	0	0.00526225024965556	-0.109795921733688	0.00526225024965556
1883	Rem_1	1	1	49	1	52	Rem_1	2	7.5	10	-11.99	-95.7948855719972	-0.198745	412.625	0	0.00993775314457448	-0.210247199390901	0.00993775314457448
1884	Rem_1	1	1	49	Rem_1	2	1	53	10	10	-13.5316666666667	128.382041328808	0.154068	412.625	0	0.00770404903670791	0.159735791725224	0.00770404903670791
1885	Rem_1	1	1	49	1	53	1	54	15	10	-14.97	-629.262552463328	-0.021623	412.625	0	0.00108576485598863	-0.022938878553196	0.00108576485598863
1886	Rem_1	1	1	49	1	54	Rem_1	2	12.5	10	-15.0983333333333	-161.287990291404	-0.132473	412.625	0	0.00662440482779397	-0.136796913172028	0.00662440482779397
1887	Rem_1	1	1	49	Rem_1	2	1	55	15	10	-16.675	194.527551447875	0.118313	412.625	0	0.00591649515528408	0.121651527933842	0.00591649515528408
1888	Rem_1	1	1	49	1	55	1	56	21.6666666666667	10	-18.0666666666667	-1321.56224151886	-0.008344	412.625	0	0.000429017295688647	-0.00937613023063674	0.000429017295688647
1889	Rem_1	1	1	49	1	56	Rem_1	2	17.5	10	-18.2666666666667	-228.103242245753	-0.10994	412.625	0	0.00549790951180537	-0.112275397703205	0.00549790951180537
1890	Rem_1	1	1	49	1	57	Rem_1	2	20	10	-19.8083333333333	-262.058233634038	-0.104248	409.074	0	0.00521335916276636	-0.105267120460339	0.00521335916276636
1891	Rem_1	1	1	49	Rem_1	2	1	58	22.5	10	-21.4	296.339094591867	0.099796	409.074	0	0.0049908019435758	0.0995892473184557	0.0049908019435758
1892	Rem_1	1	1	49	1	58	1	59	31.6666666666667	10	-22.6666666666667	-2829.19745527627	-0.004221	409.074	0	0.00023354250683762	-0.00531974558171153	0.000233542506837621
1893	Rem_1	1	1	49	1	59	Rem_1	2	25	10	-22.9416666666667	-331.010144638186	-0.095563	409.074	0	0.00477919631554302	-0.0942695017367441	0.00477919631554302
1894	Rem_1	1	1	49	Rem_1	2	1	96	0	12.5	-9.09166666666667	31.5877316801826	0.607543	409.074	0	0.0303773145969571	0.577382681402519	0.0303773145969571
1895	Rem_1	1	1	49	1	96	1	95	1.66666666666667	13.3333333333333	-9.80702260395516	-107.367234382419	-0.133172	409.074	0	0.00665935086626317	-0.146409587749304	0.00665935086626317
1896	Rem_1	1	1	49	1	95	Rem_1	2	2.5	12.5	-9.78202260395516	-44.7546799593214	-0.474259	409.074	0	0.0237131608543125	-0.430973093653215	0.0237131608543125
1897	Rem_1	1	1	49	Rem_1	2	1	94	5	12.5	-10.8767799624997	71.0866587166721	0.288584	409.074	0	0.0144295465153968	0.291270039297345	0.0144295465153968
1898	Rem_1	1	1	49	1	94	1	93	8.33333333333333	13.3333333333333	-12.2704627669473	-239.877256957116	-0.09364	409.074	0	0.00468306779792905	-0.0870842682369837	0.00468306779792905
1899	Rem_1	1	1	49	1	93	Rem_1	2	7.5	12.5	-12.2954627669473	-101.025014882115	-0.194833	409.074	0	0.00974216324655361	-0.204185771060361	0.00974216324655361
1900	Rem_1	1	1	49	1	92	Rem_1	2	10	12.5	-13.7468427093628	-132.394924429856	-0.154533	407.211	0	0.00772729708387739	-0.160991352113294	0.00772729708387739
1901	Rem_1	1	1	49	Rem_1	2	1	91	12.5	12.5	-15.273365855988	164.543250120312	0.132248	407.211	0	0.00661315611187276	0.136979667200315	0.00661315611187276
1902	Rem_1	1	1	49	1	91	1	90	18.3333333333333	13.3333333333333	-16.617937550497	-990.824810872092	-0.014361	407.211	0	0.000724979863513463	-0.0153307349375439	0.000724979863513463
1903	Rem_1	1	1	49	1	90	Rem_1	2	15	12.5	-16.757937550497	-197.309903094539	-0.117891	407.211	0	0.00589539818014865	-0.121648932262771	0.00589539818014865
1904	Rem_1	1	1	49	Rem_1	2	1	89	17.5	12.5	-18.3351130197758	230.510743641926	0.109663	407.211	0	0.00548406180877823	0.112276377287913	0.00548406180877823
1905	Rem_1	1	1	49	1	89	1	88	25	13.3333333333333	-19.6704295804976	-1809.83227290209	-0.005661	407.211	0	0.000300195440505015	-0.00696313186389988	0.000300195440505015
1906	Rem_1	1	1	49	1	88	Rem_1	2	20	12.5	-19.9120962471643	-264.155066187978	-0.103958	407.211	0	0.00519886183794107	-0.105313245424013	0.00519886183794107
1907	Rem_1	1	1	49	Rem_1	2	1	87	22.5	12.5	-21.5073085635624	298.206391398655	0.099625	407.211	0	0.00498225366300232	0.0998499327541424	0.00498225366300232
1908	Rem_1	1	1	49	1	87	1	86	31.6666666666667	13.3333333333333	-22.7764593685348	-2876.86878819776	-0.004528	407.211	0	0.000247501434339278	-0.00560317965573809	0.000247501434339278
1909	Rem_1	1	1	49	1	86	Rem_1	2	25	12.5	-23.0497927018681	-332.692120116533	-0.095079	407.211	0	0.00475500164064115	-0.0942467530984043	0.00475500164064115
1910	Rem_1	1	1	50	1	51	Rem_1	2	7.5	10	-8.67166666666667	-31.627129348623	-0.687997	363.67	0	0.0343999953491639	-0.708116996351916	0.0343999953491639
1911	Rem_1	1	1	50	Rem_1	2	1	52	10	10	-10.2233333333333	63.5531399845598	0.304227	363.67	0	0.0152116786983719	0.329563482207333	0.0152116786983719
1912	Rem_1	1	1	50	1	52	1	53	13.3333333333333	10	-11.72	-188.763343867536	-0.101702	363.67	0	0.00508608316978793	-0.118451715709664	0.00508608316978793
1913	Rem_1	1	1	50	1	53	Rem_1	2	12.5	10	-11.765	-95.8109071364445	-0.202491	363.67	0	0.0101250438370656	-0.211111766497669	0.0101250438370656
1914	Rem_1	1	1	50	Rem_1	2	1	54	15	10	-13.3316666666667	128.381947840666	0.162764	363.67	0	0.00813881436328413	0.167752633420977	0.00813881436328413
1915	Rem_1	1	1	50	1	54	1	55	20	10	-14.7766666666667	-629.356298268452	-0.023152	363.67	0	0.0011619112530654	-0.0247157235499822	0.0011619112530654
1916	Rem_1	1	1	50	1	55	Rem_1	2	17.5	10	-14.9083333333333	-161.281685157136	-0.139594	363.67	0	0.00698041632640919	-0.143036909870994	0.00698041632640919
1917	Rem_1	1	1	50	Rem_1	2	1	56	20	10	-16.5	194.512515528895	0.126966	363.67	0	0.00634908756357951	0.129325820346867	0.00634908756357951
1918	Rem_1	1	1	50	1	56	1	57	26.6666666666667	10	-17.8666666666667	-1320.39224624936	-0.008112	363.67	0	0.000417745568498338	-0.00947218338840974	0.000417745568498338
1919	Rem_1	1	1	50	1	57	Rem_1	2	22.5	10	-18.0416666666667	-228.117453663066	-0.118787	363.67	0	0.00594019178330969	-0.119853636958458	0.00594019178330969
1920	Rem_1	1	1	50	1	58	Rem_1	2	25	10	-19.6333333333333	-262.042838149078	-0.112749	362.916	0	0.00563833685606846	-0.11264473097696	0.00563833685606846
1921	Rem_1	1	1	50	Rem_1	2	1	59	27.5	10	-21.175	296.352813377892	0.107345	362.916	0	0.00536818149492917	0.106142475414054	0.00536818149492917
1922	Rem_1	1	1	50	1	59	1	60	36.6666666666667	10	-22.3833333333333	-2825.97973537136	-0.004881	362.916	0	0.000263743061520109	-0.0060546656429977	0.000263743061520109
1923	Rem_1	1	1	50	1	60	Rem_1	2	30	10	-22.6416666666667	-331.071367815074	-0.102477	362.916	0	0.00512482573581776	-0.100087809771056	0.00512482573581776
1924	Rem_1	1	1	50	Rem_1	2	1	95	5	12.5	-8.99166666666667	31.6511032530181	0.707619	362.916	0	0.0353810913187044	0.669887451884553	0.0353810913187044
1925	Rem_1	1	1	50	1	95	1	94	6.66666666666667	13.3333333333333	-9.55702260395516	-108.056983069207	-0.186855	362.916	0	0.00934328515900591	-0.187448795318077	0.00934328515900591
1926	Rem_1	1	1	50	1	94	Rem_1	2	7.5	12.5	-9.40702260395516	-44.7625593286924	-0.52049	362.916	0	0.0260246921259407	-0.482438656566476	0.0260246921259407
1927	Rem_1	1	1	50	Rem_1	2	1	93	10	12.5	-10.6517799624997	71.0988464910596	0.289852	362.916	0	0.0144929449995506	0.295676083239067	0.0144929449995506
1928	Rem_1	1	1	50	1	93	1	92	13.3333333333333	13.3333333333333	-12.0204627669473	-239.854573099342	-0.087101	362.916	0	0.00435619794115235	-0.0871340244063707	0.00435619794115235
1929	Rem_1	1	1	50	1	92	Rem_1	2	12.5	12.5	-12.0454627669473	-101.05365794521	-0.202682	362.916	0	0.0101345933717145	-0.208542058832697	0.0101345933717145
1930	Rem_1	1	1	50	1	91	Rem_1	2	15	12.5	-13.5468427093628	-132.394825898192	-0.162198	362.464	0	0.0081105165069803	-0.166197668755046	0.0081105165069803
1931	Rem_1	1	1	50	Rem_1	2	1	90	17.5	12.5	-15.018365855988	164.5774253646	0.138897	362.464	0	0.00694556992064006	0.142149576005663	0.00694556992064006
1932	Rem_1	1	1	50	1	90	1	89	23.3333333333333	13.3333333333333	-16.4012708838304	-992.549494842711	-0.012423	362.464	0	0.000629148092661815	-0.0133410445833009	0.000629148092661815
1933	Rem_1	1	1	50	1	89	Rem_1	2	20	12.5	-16.587937550497	-197.290761886584	-0.126453	362.464	0	0.00632344075820277	-0.128808531422362	0.00632344075820277
1934	Rem_1	1	1	50	Rem_1	2	1	88	22.5	12.5	-18.1601130197758	230.495238567226	0.118374	362.464	0	0.00591954471982432	0.119554897726072	0.00591954471982432
1935	Rem_1	1	1	50	1	88	1	87	30	13.3333333333333	-19.5137629138309	-1809.99563516815	-0.00579	362.464	0	0.000306284589883331	-0.00686735929542701	0.000306284589883331
1936	Rem_1	1	1	50	1	87	Rem_1	2	25	12.5	-19.7520962471643	-264.131225691062	-0.112562	362.464	0	0.00562898832917603	-0.112687538430645	0.00562898832917603
1937	Rem_1	1	1	50	Rem_1	2	1	86	27.5	12.5	-21.2923085635624	298.213984681152	0.106652	362.464	0	0.00533353754650701	0.105872638208896	0.00533353754650701
1938	Rem_1	1	1	50	1	86	1	85	36.6666666666667	13.3333333333333	-22.5464593685348	-2876.35550464222	-0.004605	362.464	0	0.000251028011385184	-0.00607487452049205	0.000251028011385184
1939	Rem_1	1	1	50	1	85	Rem_1	2	30	12.5	-22.8197927018681	-332.708437359899	-0.101985	362.464	0	0.00510023044209769	-0.0997977636884036	0.00510023044209769
1940	Rem_1	1	1	51	1	52	Rem_1	2	12.5	10	-8.41166666666667	-31.6073505694948	-0.825951	374.958	0	0.0412976710723801	-0.825050262464571	0.0412976710723801
1941	Rem_1	1	1	51	Rem_1	2	1	53	15	10	-9.95333333333333	63.5403112498138	0.332572	374.958	0	0.01662890068405	0.343773005128262	0.01662890068405
1942	Rem_1	1	1	51	1	53	1	54	18.3333333333333	10	-11.4733333333333	-188.759645195489	-0.110327	374.958	0	0.0055172563219865	-0.112796256965994	0.0055172563219865
1943	Rem_1	1	1	51	1	54	Rem_1	2	17.5	10	-11.52	-95.7827056669153	-0.222205	374.958	0	0.0111107000257635	-0.230976748162269	0.0111107000257635
1944	Rem_1	1	1	51	Rem_1	2	1	55	20	10	-13.0966666666667	128.348925177557	0.173982	374.958	0	0.00869967475311577	0.17997980516509	0.00869967475311577
1945	Rem_1	1	1	51	1	55	1	56	25	10	-14.57	-629.174497888746	-0.022345	374.958	0	0.00112171634672051	-0.0238979593710841	0.00112171634672051
1946	Rem_1	1	1	51	1	56	Rem_1	2	22.5	10	-14.6883333333333	-161.241507928586	-0.151607	374.958	0	0.00758100957145551	-0.156081845794006	0.00758100957145551
1947	Rem_1	1	1	51	Rem_1	2	1	57	25	10	-16.23	194.500738852849	0.138669	374.958	0	0.00693417110421282	0.141502418858441	0.00693417110421282
1948	Rem_1	1	1	51	1	57	1	58	31.6666666666667	10	-17.6366666666667	-1321.20741322989	-0.008801	374.958	0	0.000451269323685978	-0.0100367103186911	0.000451269323685978
1949	Rem_1	1	1	51	1	58	Rem_1	2	27.5	10	-17.8216666666667	-228.076946640223	-0.129827	374.958	0	0.00649212021010856	-0.13146570853975	0.00649212021010856
1950	Rem_1	1	1	51	1	59	Rem_1	2	30	10	-19.3633333333333	-262.030528304923	-0.122299	374.719	0	0.00611576761351345	-0.122961534452978	0.00611576761351345
1951	Rem_1	1	1	51	Rem_1	2	1	60	32.5	10	-20.83	296.38534132113	0.116032	374.719	0	0.00580246176721571	0.115314891027657	0.00580246176721571
1952	Rem_1	1	1	51	1	60	1	61	41.6666666666667	10	-22.0533333333333	-2828.82046533924	-0.005932	374.719	0	0.000313004089430154	-0.00678752243537586	0.000313004089430154
1953	Rem_1	1	1	51	1	61	Rem_1	2	35	10	-22.3466666666667	-331.073010006859	-0.110062	374.719	0	0.00550400850380884	-0.108527368592281	0.00550400850380884
1954	Rem_1	1	1	51	Rem_1	2	1	94	10	12.5	-8.57166666666667	31.5785913638359	0.818668	374.719	0	0.0409335221494559	0.802243980356699	0.0409335221494559
1955	Rem_1	1	1	51	1	94	1	93	11.6666666666667	13.3333333333333	-9.19368927062182	-107.253760853299	-0.213197	374.719	0	0.0106603190394331	-0.273312082562473	0.0106603190394331
1956	Rem_1	1	1	51	1	93	Rem_1	2	12.5	12.5	-9.13702260395516	-44.7560634362702	-0.605271	374.719	0	0.0302637152147997	-0.528931897794226	0.0302637152147997
1957	Rem_1	1	1	51	Rem_1	2	1	92	15	12.5	-10.3567799624997	71.1014310174953	0.323306	374.719	0	0.0161656093015389	0.317184734916759	0.0161656093015389
1958	Rem_1	1	1	51	1	92	1	91	18.3333333333333	13.3333333333333	-11.757129433614	-240.031040677261	-0.103778	374.719	0	0.00518986350591227	-0.0942816801956992	0.00518986350591227
1959	Rem_1	1	1	51	1	91	Rem_1	2	17.5	12.5	-11.8004627669473	-101.027584892577	-0.219431	374.719	0	0.0109720057146586	-0.22290305472106	0.0109720057146586
1960	Rem_1	1	1	51	1	90	Rem_1	2	20	12.5	-13.2468427093628	-132.400781030306	-0.172071	374.835	0	0.00860413113582656	-0.176587983411526	0.00860413113582656
1961	Rem_1	1	1	51	Rem_1	2	1	89	22.5	12.5	-14.803365855988	164.531103786941	0.150492	374.835	0	0.00752526445781143	0.154312348759119	0.00752526445781143
1962	Rem_1	1	1	51	1	89	1	88	28.3333333333333	13.3333333333333	-16.207937550497	-991.909496607626	-0.01259	374.835	0	0.000637393324408093	-0.0138533309218872	0.000637393324408093
1963	Rem_1	1	1	51	1	88	Rem_1	2	25	12.5	-16.367937550497	-197.249487960669	-0.137874	374.835	0	0.0068944252617604	-0.140459017837232	0.0068944252617604
1964	Rem_1	1	1	51	Rem_1	2	1	87	27.5	12.5	-17.9551130197758	230.44711604146	0.129556	374.835	0	0.00647857182101117	0.131067047495197	0.00647857182101117
1965	Rem_1	1	1	51	1	87	1	86	35	13.3333333333333	-19.3004295804976	-1807.85238778716	-0.008067	374.835	0	0.000415561334221556	-0.00883754474778048	0.000415561334221556
1966	Rem_1	1	1	51	1	86	Rem_1	2	30	12.5	-19.4920962471642	-264.11371665644	-0.12148	374.835	0	0.00607482312499714	-0.122229502747416	0.00607482312499714
1967	Rem_1	1	1	51	Rem_1	2	1	85	32.5	12.5	-21.0173085635624	298.204171108931	0.11538	374.835	0	0.00576986663624039	0.114624085764383	0.00576986663624039
1968	Rem_1	1	1	51	1	85	1	84	41.6666666666667	13.3333333333333	-22.2964593685348	-2877.53557919966	-0.005063	374.835	0	0.000272185456077286	-0.00596303757801264	0.000272185456077286
1969	Rem_1	1	1	51	1	84	Rem_1	2	35	12.5	-22.5747927018681	-332.680441737756	-0.110237	374.835	0	0.00551275706180673	-0.10866104818637	0.00551275706180673
1970	Rem_1	1	1	52	1	53	Rem_1	2	17.5	10	-8.17166666666667	-31.6134293564614	-0.749942	354.138	0	0.0374972333434082	-0.754736322168591	0.0374972333434082
1971	Rem_1	1	1	52	Rem_1	2	1	54	20	10	-9.73833333333333	63.5313451303023	0.346925	354.138	0	0.0173465382443443	0.35589844697993	0.0173465382443443
1972	Rem_1	1	1	52	1	54	1	55	23.3333333333333	10	-11.27	-188.735708954455	-0.117343	354.138	0	0.00586800214063526	-0.119529420206018	0.00586800214063526
1973	Rem_1	1	1	52	1	55	Rem_1	2	22.5	10	-11.315	-95.7684947853607	-0.229584	354.138	0	0.0114796355621596	-0.236369026773912	0.0114796355621596
1974	Rem_1	1	1	52	Rem_1	2	1	56	25	10	-12.9066666666667	128.327312752433	0.18598	354.138	0	0.00929953767668049	0.191018523505816	0.00929953767668049
1975	Rem_1	1	1	52	1	56	1	57	30	10	-14.36	-628.578135274869	-0.021836	354.138	0	0.00109637002877678	-0.0238055821934773	0.00109637002877678
1976	Rem_1	1	1	52	1	57	Rem_1	2	27.5	10	-14.4483333333333	-161.246597352954	-0.164148	354.138	0	0.00820800918371806	-0.167212941312339	0.00820800918371806
1977	Rem_1	1	1	52	Rem_1	2	1	58	30	10	-16.04	194.478550186606	0.150915	354.138	0	0.00754641259556486	0.152763776212088	0.00754641259556486
1978	Rem_1	1	1	52	1	58	1	59	36.6666666666667	10	-17.4266666666667	-1320.02509371761	-0.010521	354.138	0	0.000535470449698207	-0.011299304507705	0.000535470449698207
1979	Rem_1	1	1	52	1	59	Rem_1	2	32.5	10	-17.5816666666667	-228.081697653108	-0.140331	354.138	0	0.0070172625647399	-0.141464471704383	0.0070172625647399
1980	Rem_1	1	1	52	1	60	Rem_1	2	35	10	-19.0483333333333	-262.080017492453	-0.131867	354.233	0	0.00659410829623688	-0.131761446949826	0.00659410829623688
1981	Rem_1	1	1	52	Rem_1	2	1	61	37.5	10	-20.565	296.406352801915	0.124259	354.233	0	0.0062137547185659	0.123460922967402	0.0062137547185659
1982	Rem_1	1	1	52	1	61	1	62	46.6666666666667	10	-21.8	-2830.87426283611	-0.005925	354.233	0	0.000312672452416263	-0.00646487273940216	0.000312672452416263
1983	Rem_1	1	1	52	1	62	Rem_1	2	40	10	-22.1166666666667	-331.071114440246	-0.118357	354.233	0	0.00591869484113685	-0.116996050228	0.00591869484113685
1984	Rem_1	1	1	52	Rem_1	2	1	93	15	12.5	-8.33166666666667	31.5765550946648	0.904701	354.233	0	0.0452351605336214	0.855020720114933	0.0452351605336214
1985	Rem_1	1	1	52	1	93	1	92	16.6666666666667	13.3333333333333	-8.93368927062183	-107.159829740594	-0.305953	354.233	0	0.0152979768440961	-0.32088666824487	0.0152979768440961
1986	Rem_1	1	1	52	1	92	Rem_1	2	17.5	12.5	-8.87202260395516	-44.7683470131444	-0.598557	354.233	0	0.029928017068	-0.534134051870063	0.029928017068
1987	Rem_1	1	1	52	Rem_1	2	1	91	20	12.5	-10.1417799624996	71.0937236783456	0.331385	354.233	0	0.0165695517610616	0.323715180566957	0.0165695517610616
1988	Rem_1	1	1	52	1	91	1	90	23.3333333333333	13.3333333333333	-11.5104627669473	-239.814390345357	-0.107123	354.233	0	0.00535708342500843	-0.096580044659898	0.00535708342500843
1989	Rem_1	1	1	52	1	90	Rem_1	2	22.5	12.5	-11.5304627669473	-101.050442356018	-0.224197	354.233	0	0.011210296027425	-0.227135135907059	0.011210296027425
1990	Rem_1	1	1	52	1	89	Rem_1	2	25	12.5	-13.0618427093628	-132.374175853611	-0.183398	354.476	0	0.00917044524600633	-0.186980891979293	0.00917044524600633
1991	Rem_1	1	1	52	Rem_1	2	1	88	27.5	12.5	-14.613365855988	164.508600597184	0.16259	354.476	0	0.00813011502071158	0.165045649884688	0.00813011502071158
1992	Rem_1	1	1	52	1	88	1	87	33.3333333333333	13.3333333333333	-16.0412708838304	-991.839967715989	-0.01238	354.476	0	0.000627025517822042	-0.0132557760545319	0.000627025517822042
1993	Rem_1	1	1	52	1	87	Rem_1	2	30	12.5	-16.192937550497	-197.219894700165	-0.15017	354.476	0	0.00750916588243994	-0.151789873830156	0.00750916588243994
1994	Rem_1	1	1	52	Rem_1	2	1	86	32.5	12.5	-17.7251130197758	230.446386912876	0.138953	354.476	0	0.00694836963053204	0.140172645890515	0.00694836963053204
1995	Rem_1	1	1	52	1	86	1	85	40	13.3333333333333	-19.0604295804976	-1807.47000188967	-0.008046	354.476	0	0.000414542265637655	-0.00956936398493718	0.000414542265637655
1996	Rem_1	1	1	52	1	85	Rem_1	2	35	12.5	-19.2470962471643	-264.120922117588	-0.130888	354.476	0	0.00654516396738844	-0.130603281905577	0.00654516396738844
1997	Rem_1	1	1	52	Rem_1	2	1	84	37.5	12.5	-20.8023085635624	298.194282793006	0.124285	354.476	0	0.00621505455024331	0.123336369398939	0.00621505455024331
1998	Rem_1	1	1	52	1	84	1	83	46.6666666666667	13.3333333333333	-22.0831260352015	-2877.18373574616	-0.005596	354.476	0	0.000297133034178295	-0.00630213755971626	0.000297133034178295
1999	Rem_1	1	1	52	1	83	Rem_1	2	40	12.5	-22.3547927018681	-332.672838022697	-0.118613	354.476	0	0.00593149301799303	-0.117034231839223	0.00593149301799303
2000	Rem_1	1	1	53	1	54	Rem_1	2	22.5	10	-7.94666666666667	-31.5991549665272	-0.813324	350.388	0	0.0406663229520447	-0.821788021166777	0.0406663229520447
2001	Rem_1	1	1	53	Rem_1	2	1	55	25	10	-9.52333333333333	63.5126956229984	0.347153	350.388	0	0.017357938055037	0.360880837192252	0.017357938055037
2002	Rem_1	1	1	53	1	55	1	56	28.3333333333333	10	-11.0766666666667	-188.668717008948	-0.108171	350.388	0	0.00540947438320028	-0.111572736271009	0.00540947438320028
2003	Rem_1	1	1	53	1	56	Rem_1	2	27.5	10	-11.115	-95.7433662741551	-0.238967	350.388	0	0.0119487684604942	-0.249308100921243	0.0119487684604942
2004	Rem_1	1	1	53	Rem_1	2	1	57	30	10	-12.6566666666667	128.327103219439	0.196631	350.388	0	0.00983205855365498	0.202831330845524	0.00983205855365498
2005	Rem_1	1	1	53	1	57	1	58	35	10	-14.1433333333333	-628.972345907487	-0.021217	350.388	0	0.0010655527779045	-0.0233631757261422	0.0010655527779045
2006	Rem_1	1	1	53	1	58	Rem_1	2	32.5	10	-14.2483333333333	-161.220345812285	-0.175398	350.388	0	0.00877047011339757	-0.179468155119381	0.00877047011339757
2007	Rem_1	1	1	53	Rem_1	2	1	59	35	10	-15.79	194.477981671238	0.160243	350.388	0	0.00801277402791942	0.163405875715388	0.00801277402791942
2008	Rem_1	1	1	53	1	59	1	60	41.6666666666667	10	-17.1266666666667	-1318.57250860495	-0.011287	350.388	0	0.000573141276213815	-0.0128296821765156	0.000573141276213815
2009	Rem_1	1	1	53	1	60	Rem_1	2	37.5	10	-17.2566666666667	-228.124338315361	-0.148892	350.388	0	0.00744527159746372	-0.150576193538873	0.00744527159746372
2010	Rem_1	1	1	53	1	61	Rem_1	2	40	10	-18.7733333333333	-262.094619620763	-0.139236	350.466	0	0.00696251816801938	-0.140203356500987	0.00696251816801938
2011	Rem_1	1	1	53	Rem_1	2	1	62	42.5	10	-20.325	296.398243785932	0.131965	350.466	0	0.00659900773317474	0.132387476477069	0.00659900773317474
2012	Rem_1	1	1	53	1	62	1	63	51.6666666666667	10	-21.4833333333333	-2824.78044383551	-0.007685	350.466	0	0.000397049194055346	-0.00824175762735693	0.000397049194055346
2013	Rem_1	1	1	53	1	63	Rem_1	2	45	10	-21.7566666666667	-331.144540812411	-0.12423	350.466	0	0.00621230490639344	-0.124145718849712	0.00621230490639344
2014	Rem_1	1	1	53	Rem_1	2	1	92	20	12.5	-8.05666666666667	31.5736913668732	0.887801	350.466	0	0.0443901626377117	0.866894702561586	0.0443901626377117
2015	Rem_1	1	1	53	1	92	1	91	21.6666666666667	13.3333333333333	-8.68368927062183	-107.179872479074	-0.259768	350.466	0	0.0129887849531817	-0.305138592033633	0.0129887849531817
2016	Rem_1	1	1	53	1	91	Rem_1	2	22.5	12.5	-8.64702260395516	-44.7590946218153	-0.627902	350.466	0	0.0313952592601176	-0.561756110527953	0.0313952592601176
2017	Rem_1	1	1	53	Rem_1	2	1	90	25	12.5	-9.86177996249965	71.1095209720391	0.329178	350.466	0	0.0164592037842054	0.32707482714366	0.0164592037842054
2018	Rem_1	1	1	53	1	90	1	89	28.3333333333333	13.3333333333333	-11.277129433614	-240.169274447665	-0.095711	350.466	0	0.00478659469795595	-0.0879235574259801	0.00478659469795595
2019	Rem_1	1	1	53	1	89	Rem_1	2	27.5	12.5	-11.3354627669473	-101.019442576189	-0.233337	350.466	0	0.0116672785568229	-0.23915126971768	0.0116672785568229
2020	Rem_1	1	1	53	1	88	Rem_1	2	30	12.5	-12.8618427093628	-132.347604285572	-0.193901	350.607	0	0.00969556571338156	-0.198379877574575	0.00969556571338156
2021	Rem_1	1	1	53	Rem_1	2	1	87	32.5	12.5	-14.428365855988	164.475697537388	0.174343	350.607	0	0.0087177235630926	0.177603223330178	0.0087177235630926
2022	Rem_1	1	1	53	1	87	1	86	38.3333333333333	13.3333333333333	-15.8412708838304	-990.786127056861	-0.01609	350.607	0	0.000810691217418815	-0.0162590239660413	0.000810691217418815
2023	Rem_1	1	1	53	1	86	Rem_1	2	35	12.5	-15.952937550497	-197.214307766648	-0.158232	350.607	0	0.00791223195817716	-0.161344199364137	0.00791223195817716
2024	Rem_1	1	1	53	Rem_1	2	1	85	37.5	12.5	-17.4701130197758	230.448176599753	0.14729	350.607	0	0.00736517890142527	0.148831851144003	0.00736517890142528
2025	Rem_1	1	1	53	1	85	1	84	45	13.3333333333333	-18.8237629138309	-1808.27611353798	-0.008316	350.607	0	0.000427655983238865	-0.00905170386918333	0.000427655983238865
2026	Rem_1	1	1	53	1	84	Rem_1	2	40	12.5	-19.0220962471642	-264.106068474328	-0.138972	350.607	0	0.00694931953215565	-0.139780147274819	0.00694931953215565
2027	Rem_1	1	1	53	Rem_1	2	1	83	42.5	12.5	-20.5723085635624	298.181578404841	0.13205	350.607	0	0.0066032572454812	0.132224731856694	0.0066032572454812
2028	Rem_1	1	1	53	1	83	1	82	51.6666666666667	13.3333333333333	-21.8431260352015	-2875.94986742159	-0.006973	350.607	0	0.000362707626746392	-0.00787084771446842	0.000362707626746392
2029	Rem_1	1	1	53	1	82	Rem_1	2	45	12.5	-22.0997927018681	-332.673527925222	-0.125053	350.607	0	0.00625344960981537	-0.124353884142226	0.00625344960981537
2030	Rem_1	1	1	54	1	55	Rem_1	2	27.5	10	-7.75666666666667	-31.5943234597501	-0.805188	348.854	0	0.0402595241944065	-0.792796681201584	0.0402595241944065
2031	Rem_1	1	1	54	Rem_1	2	1	56	30	10	-9.34833333333333	63.5012719337369	0.358935	348.854	0	0.0179470285998128	0.373881585312268	0.0179470285998128
2032	Rem_1	1	1	54	1	56	1	57	33.3333333333333	10	-10.8766666666667	-188.522018305285	-0.109421	348.854	0	0.00547196382503576	-0.114410164701437	0.00547196382503576
2033	Rem_1	1	1	54	1	57	Rem_1	2	32.5	10	-10.89	-95.7552110137239	-0.249489	348.854	0	0.0124748508128354	-0.259471420610832	0.0124748508128354
2034	Rem_1	1	1	54	Rem_1	2	1	58	35	10	-12.4816666666667	128.314514270656	0.209094	348.854	0	0.0104551782428613	0.215132852014909	0.0104551782428613
2035	Rem_1	1	1	54	1	58	1	59	40	10	-13.9433333333333	-628.484706660604	-0.023926	348.854	0	0.00120047227789733	-0.0252941799910983	0.00120047227789733
2036	Rem_1	1	1	54	1	59	Rem_1	2	37.5	10	-14.0233333333333	-161.232538621211	-0.185185	348.854	0	0.00925978998479447	-0.189838672023811	0.00925978998479447
2037	Rem_1	1	1	54	Rem_1	2	1	60	40	10	-15.49	194.534258397549	0.169168	348.854	0	0.00845899110769127	0.171773027068677	0.00845899110769127
2038	Rem_1	1	1	54	1	60	1	61	46.6666666666667	10	-16.8266666666667	-1320.1443015863	-0.012695	348.854	0	0.000642578837575593	-0.0133995457373826	0.000642578837575593
2039	Rem_1	1	1	54	1	61	Rem_1	2	42.5	10	-17.0066666666667	-228.154763046811	-0.156408	348.854	0	0.00782103932735286	-0.158373481331295	0.00782103932735286
2040	Rem_1	1	1	54	1	62	Rem_1	2	45	10	-18.5583333333333	-262.102944689104	-0.147206	348.966	0	0.00736097928879032	-0.148800676993342	0.00736097928879032
2041	Rem_1	1	1	54	Rem_1	2	1	63	47.5	10	-19.99	296.489102030108	0.137918	348.966	0	0.00689662503040437	0.139031652049666	0.00689662503040437
2042	Rem_1	1	1	54	1	63	1	64	56.6666666666667	10	-20.9933333333333	-2815.76619228364	-0.009641	348.966	0	0.000492313114288052	-0.0103288355089588	0.000492313114288052
2043	Rem_1	1	1	54	1	64	Rem_1	2	50	10	-21.2566666666667	-331.382360879127	-0.128273	348.966	0	0.00641442953991234	-0.128702816540707	0.00641442953991234
2044	Rem_1	1	1	54	Rem_1	2	1	91	25	12.5	-7.85666666666667	31.5736809593544	1.005721	348.966	0	0.0502861494310561	0.93790113081181	0.0502861494310561
2045	Rem_1	1	1	54	1	91	1	90	26.6666666666667	13.3333333333333	-8.44702260395516	-107.046608821776	-0.366043	348.966	0	0.0183024231899085	-0.381438835972129	0.0183024231899085
2046	Rem_1	1	1	54	1	90	Rem_1	2	27.5	12.5	-8.39202260395516	-44.7823553484058	-0.639542	348.966	0	0.0319772563615142	-0.556462294839681	0.0319772563615142
2047	Rem_1	1	1	54	Rem_1	2	1	89	30	12.5	-9.69177996249965	71.0936070230982	0.34323	348.966	0	0.0171617913473507	0.33959098703999	0.0171617913473507
2048	Rem_1	1	1	54	1	89	1	88	33.3333333333333	13.3333333333333	-11.1137961002806	-240.058651590229	-0.098436	348.966	0	0.00492281578367503	-0.0904770035106038	0.00492281578367503
2049	Rem_1	1	1	54	1	88	Rem_1	2	32.5	12.5	-11.1604627669473	-101.006900464965	-0.244652	348.966	0	0.0122330087370197	-0.249113983529387	0.0122330087370197
2050	Rem_1	1	1	54	1	87	Rem_1	2	35	12.5	-12.7018427093628	-132.328544059418	-0.207938	349.295	0	0.0103973809014578	-0.211564176476917	0.0103973809014578
2051	Rem_1	1	1	54	Rem_1	2	1	86	37.5	12.5	-14.213365855988	164.482378954526	0.182591	349.295	0	0.0091300976556935	0.186597446173118	0.0091300976556935
2052	Rem_1	1	1	54	1	86	1	85	43.3333333333333	13.3333333333333	-15.6112708838304	-990.659868407831	-0.015659	349.295	0	0.00078931027010929	-0.0173500824371319	0.00078931027010929
2053	Rem_1	1	1	54	1	85	Rem_1	2	40	12.5	-15.722937550497	-197.228917479126	-0.166902	349.295	0	0.00834569913248734	-0.169247363735986	0.00834569913248734
2054	Rem_1	1	1	54	Rem_1	2	1	84	42.5	12.5	-17.2701130197758	230.447197541258	0.155958	349.295	0	0.00779854117191158	0.157623975294604	0.00779854117191158
2055	Rem_1	1	1	54	1	84	1	83	50	13.3333333333333	-18.6204295804976	-1808.15341758869	-0.008639	349.295	0	0.000443374336762966	-0.00920255370085771	0.000443374336762966
2056	Rem_1	1	1	54	1	83	Rem_1	2	45	12.5	-18.8170962471642	-264.107400042725	-0.147251	349.295	0	0.00736322908121838	-0.148421421593747	0.00736322908121837
2057	Rem_1	1	1	54	Rem_1	2	1	82	47.5	12.5	-20.3423085635624	298.196437742387	0.138699	349.295	0	0.00693567094825728	0.139111487707116	0.00693567094825728
2058	Rem_1	1	1	54	1	82	1	81	56.6666666666667	13.3333333333333	-21.4164593685348	-2862.38267619908	-0.009457	349.295	0	0.000483308516891644	-0.00985767024109055	0.000483308516891644
2059	Rem_1	1	1	54	1	81	Rem_1	2	50	12.5	-21.5897927018681	-332.874541129981	-0.129191	349.295	0	0.00646032400135628	-0.129253817466025	0.00646032400135628
2060	Rem_1	1	1	55	1	56	Rem_1	2	32.5	10	-7.59166666666667	-31.5880298624067	-0.895644	347.017	0	0.0447823116513652	-0.859376256240401	0.0447823116513652
2061	Rem_1	1	1	55	Rem_1	2	1	57	35	10	-9.13333333333333	63.5175794404456	0.388136	347.017	0	0.0194070576399412	0.397647893094257	0.0194070576399412
2062	Rem_1	1	1	55	1	57	1	58	38.3333333333333	10	-10.6833333333333	-188.694797462083	-0.112759	347.017	0	0.00563883677743025	-0.11397706227624	0.00563883677743025
2063	Rem_1	1	1	55	1	58	Rem_1	2	37.5	10	-10.725	-95.7477484898645	-0.275335	347.017	0	0.0137671131891366	-0.283670830818016	0.0137671131891366
2064	Rem_1	1	1	55	Rem_1	2	1	59	40	10	-12.2666666666667	128.331731072495	0.22714	347.017	0	0.0113574402485771	0.233781212503212	0.0113574402485771
2065	Rem_1	1	1	55	1	59	1	60	45	10	-13.6666666666667	-627.943463909576	-0.026646	347.017	0	0.00133604763762375	-0.0301217246217715	0.00133604763762375
2066	Rem_1	1	1	55	1	60	Rem_1	2	42.5	10	-13.7333333333333	-161.29539488908	-0.200461	347.017	0	0.0100235488377371	-0.203659487881441	0.0100235488377371
2067	Rem_1	1	1	55	Rem_1	2	1	61	45	10	-15.25	194.571932145994	0.181928	347.017	0	0.00909694965139414	0.184220521713608	0.00909694965139414
2068	Rem_1	1	1	55	1	61	1	62	51.6666666666667	10	-16.59	-1321.36696600165	-0.012405	347.017	0	0.000628259550265653	-0.0126492779175924	0.000628259550265653
2069	Rem_1	1	1	55	1	62	Rem_1	2	47.5	10	-16.8016666666667	-228.170089434176	-0.169455	347.017	0	0.00847334010662265	-0.171571243796016	0.00847334010662265
2070	Rem_1	1	1	55	1	63	Rem_1	2	50	10	-18.2333333333333	-262.20287665874	-0.157415	347.199	0	0.00787138523784092	-0.15934012308445	0.00787138523784092
2071	Rem_1	1	1	55	Rem_1	2	1	64	52.5	10	-19.5	296.741960959737	0.145352	347.199	0	0.00726828795246859	0.146801261349727	0.00726828795246859
2072	Rem_1	1	1	55	1	64	1	65	61.6666666666667	10	-20.3333333333333	-2809.2743787387	-0.010322	347.199	0	0.000525698782574204	-0.0109903451892373	0.000525698782574204
2073	Rem_1	1	1	55	1	65	Rem_1	2	55	10	-20.6666666666667	-331.788589919084	-0.135026	347.199	0	0.00675204055749075	-0.135810916160489	0.00675204055749075
2074	Rem_1	1	1	55	Rem_1	2	1	90	30	12.5	-7.61166666666667	31.5810925325801	1.052203	347.199	0	0.0526102450386092	0.969813734652185	0.0526102450386092
2075	Rem_1	1	1	55	1	90	1	89	31.6666666666667	13.3333333333333	-8.23702260395516	-107.187715777845	-0.354434	347.199	0	0.0177219821377294	-0.367444856228964	0.0177219821377294
2076	Rem_1	1	1	55	1	89	Rem_1	2	32.5	12.5	-8.23202260395516	-44.7726009314671	-0.697623	347.199	0	0.0348812933436033	-0.60236887842322	0.0348812933436033
2077	Rem_1	1	1	55	Rem_1	2	1	88	35	12.5	-9.52677996249965	71.0863801271373	0.369582	347.199	0	0.0184793705739671	0.36094685364026	0.0184793705739671
2078	Rem_1	1	1	55	1	88	1	87	38.3333333333333	13.3333333333333	-10.9637961002806	-240.053610576334	-0.095284	347.199	0	0.00476524937857401	-0.0861194351490436	0.00476524937857401
2079	Rem_1	1	1	55	1	87	Rem_1	2	37.5	12.5	-11.0104627669473	-100.993205410039	-0.274197	347.199	0	0.0137102146964408	-0.274827418491217	0.0137102146964408
2080	Rem_1	1	1	55	1	86	Rem_1	2	40	12.5	-12.4968427093628	-132.33975028711	-0.224018	347.799	0	0.0112013463838058	-0.22783948396647	0.0112013463838058
2081	Rem_1	1	1	55	Rem_1	2	1	85	42.5	12.5	-13.993365855988	164.502000038212	0.197531	347.799	0	0.00987705623667801	0.199674089709772	0.00987705623667801
2082	Rem_1	1	1	55	1	85	1	84	48.3333333333333	13.3333333333333	-15.397937550497	-991.258244336073	-0.016138	347.799	0	0.000813072942607242	-0.0166740438578343	0.000813072942607242
2083	Rem_1	1	1	55	1	84	Rem_1	2	45	12.5	-15.532937550497	-197.23342263491	-0.181382	347.799	0	0.00906965130586617	-0.183000045851937	0.00906965130586617
2084	Rem_1	1	1	55	Rem_1	2	1	83	47.5	12.5	-17.0751130197758	230.454136230544	0.169487	347.799	0	0.00847493999521531	0.170901531563483	0.00847493999521531
2085	Rem_1	1	1	55	1	83	1	82	55	13.3333333333333	-18.4037629138309	-1807.61276569822	-0.011062	347.799	0	0.000562067264657888	-0.0116390279819666	0.000562067264657888
2086	Rem_1	1	1	55	1	82	Rem_1	2	50	12.5	-18.5970962471642	-264.128053307414	-0.158381	347.799	0	0.00791968136369766	-0.159262503581516	0.00791968136369766
2087	Rem_1	1	1	55	Rem_1	2	1	81	52.5	12.5	-19.8423085635624	298.406522694673	0.146398	347.799	0	0.0073205830375729	0.147329479530542	0.0073205830375729
2088	Rem_1	1	1	55	1	81	1	80	61.6666666666667	13.3333333333333	-20.6631260352015	-2846.49657399709	-0.011335	347.799	0	0.000575504615533186	-0.0120751805306281	0.000575504615533186
2089	Rem_1	1	1	55	1	80	Rem_1	2	55	12.5	-20.8697927018682	-333.352875058166	-0.135057	347.799	0	0.00675359038752722	-0.135254298999914	0.00675359038752722
2090	Rem_1	1	1	56	1	57	Rem_1	2	37.5	10	-7.39166666666667	-31.613378075836	-0.828414	371.667	0	0.0414208207124147	-0.810617667641832	0.0414208207124147
2091	Rem_1	1	1	56	Rem_1	2	1	58	40	10	-8.98333333333333	63.5175086645999	0.404046	371.667	0	0.0202025474950562	0.416757849993669	0.0202025474950562
2092	Rem_1	1	1	56	1	58	1	59	43.3333333333333	10	-10.5	-188.594390448126	-0.11239	371.667	0	0.00562038968844688	-0.113171211469818	0.00562038968844688
2093	Rem_1	1	1	56	1	59	Rem_1	2	42.5	10	-10.525	-95.7734607592491	-0.2916	371.667	0	0.0145803429314951	-0.303586638523852	0.0145803429314951
2094	Rem_1	1	1	56	Rem_1	2	1	60	45	10	-11.9916666666667	128.40696936518	0.242937	371.667	0	0.0121472616223781	0.247618614595365	0.0121472616223781
2095	Rem_1	1	1	56	1	60	1	61	50	10	-13.3833333333333	-628.988673351155	-0.028454	371.667	0	0.00142621011425386	-0.0305789330372057	0.00142621011425386
2096	Rem_1	1	1	56	1	61	Rem_1	2	47.5	10	-13.5083333333333	-161.345348155812	-0.214382	371.667	0	0.0107195664469231	-0.217039681558159	0.0107195664469231
2097	Rem_1	1	1	56	Rem_1	2	1	62	50	10	-15.06	194.598482848726	0.197099	371.667	0	0.00985545734618643	0.199436823571501	0.00985545734618643
2098	Rem_1	1	1	56	1	62	1	63	56.6666666666667	10	-16.3066666666667	-1318.73444414399	-0.015919	371.667	0	0.000802207206711583	-0.0158060420017065	0.000802207206711583
2099	Rem_1	1	1	56	1	63	Rem_1	2	52.5	10	-16.4916666666667	-228.285306178701	-0.181104	371.667	0	0.00905575215208544	-0.183630781569794	0.00905575215208544
2100	Rem_1	1	1	56	1	64	Rem_1	2	55	10	-17.7583333333333	-262.480401631889	-0.165742	371.923	0	0.00828770332540928	-0.168089040660466	0.00828770332540928
2101	Rem_1	1	1	56	Rem_1	2	1	65	57.5	10	-18.925	297.184186813414	0.152962	371.923	0	0.00764875372920321	0.15480034748641	0.00764875372920321
2102	Rem_1	1	1	56	1	65	1	66	66.6666666666667	10	-19.3066666666667	-2763.63062997602	-0.010354	371.923	0	0.000527269655868797	-0.0112410700131334	0.000527269655868797
2103	Rem_1	1	1	56	1	66	Rem_1	2	60	10	-19.6266666666667	-332.992157076374	-0.142596	371.923	0	0.00713050124745799	-0.143559277473276	0.00713050124745799
2104	Rem_1	1	1	56	Rem_1	2	1	89	35	12.5	-7.46666666666667	31.5797449693743	0.9921	371.923	0	0.0496051007961883	0.944093604184148	0.0496051007961883
2105	Rem_1	1	1	56	1	89	1	88	36.6666666666667	13.3333333333333	-8.09035593728849	-107.172381308077	-0.348048	371.923	0	0.0174026873143202	-0.366654602242623	0.0174026873143202
2106	Rem_1	1	1	56	1	88	Rem_1	2	37.5	12.5	-8.08202260395516	-44.7725682473226	-0.643937	371.923	0	0.0321970052943205	-0.577439001941525	0.0321970052943205
2107	Rem_1	1	1	56	Rem_1	2	1	87	40	12.5	-9.39177996249965	71.0796576282207	0.393568	371.923	0	0.0196786540840577	0.385302585295407	0.0196786540840577
2108	Rem_1	1	1	56	1	87	1	86	43.3333333333333	13.3333333333333	-10.797129433614	-239.874397225467	-0.107293	371.923	0	0.00536558194630368	-0.0951945607773325	0.00536558194630368
2109	Rem_1	1	1	56	1	86	Rem_1	2	42.5	12.5	-10.8204627669473	-101.011382636951	-0.286156	371.923	0	0.0143081494554677	-0.290108024518075	0.0143081494554677
2110	Rem_1	1	1	56	1	85	Rem_1	2	45	12.5	-12.2918427093628	-132.367517687844	-0.23825	372.625	0	0.0119129197197832	-0.24037242335289	0.0119129197197832
2111	Rem_1	1	1	56	Rem_1	2	1	84	47.5	12.5	-13.818365855988	164.514852874007	0.213491	372.625	0	0.0106750183935439	0.214801128563518	0.0106750183935439
2112	Rem_1	1	1	56	1	84	1	83	53.3333333333333	13.3333333333333	-15.2112708838304	-991.333968927207	-0.016624	372.625	0	0.000837193788796835	-0.01660318255763	0.000837193788796835
2113	Rem_1	1	1	56	1	83	Rem_1	2	50	12.5	-15.352937550497	-197.24890109649	-0.196882	372.625	0	0.00984460790534595	-0.198197946005888	0.00984460790534595
2114	Rem_1	1	1	56	Rem_1	2	1	82	52.5	12.5	-16.8701130197758	230.483863253078	0.182174	372.625	0	0.0091092489092131	0.183240241455202	0.0091092489092131
2115	Rem_1	1	1	56	1	82	1	81	60	13.3333333333333	-17.9937629138309	-1798.88617667081	-0.015232	372.625	0	0.000768137071101246	-0.0147102929693253	0.000768137071101246
2116	Rem_1	1	1	56	1	81	Rem_1	2	55	12.5	-18.1120962471642	-264.35451669805	-0.166928	372.625	0	0.0083469990391757	-0.168529948485877	0.0083469990391757
2117	Rem_1	1	1	56	Rem_1	2	1	80	57.5	12.5	-19.1373085635624	298.919295526376	0.152822	372.625	0	0.00764175432803228	0.153952341968213	0.00764175432803228
2118	Rem_1	1	1	56	1	80	1	79	66.6666666666667	13.3333333333333	-19.6464593685348	-2826.05038740779	-0.010323	372.625	0	0.000525747869705622	-0.0115888720642773	0.000525747869705622
2119	Rem_1	1	1	56	1	79	Rem_1	2	60	12.5	-19.9747927018681	-334.276679844521	-0.142463	372.625	0	0.00712385190206113	-0.142363469903936	0.00712385190206113
2120	Rem_1	1	1	57	1	58	Rem_1	2	42.5	10	-7.19166666666667	-31.5879948600736	-0.823306	382.28	0	0.041165421461343	-0.816227520954318	0.041165421461343
2121	Rem_1	1	1	57	Rem_1	2	1	59	45	10	-8.73333333333333	63.5174286032006	0.417952	382.28	0	0.0208978392605551	0.445217498533563	0.0208978392605551
2122	Rem_1	1	1	57	1	60	Rem_1	2	47.5	10	-10.2	-95.8201649884544	-0.30788	382.28	0	0.0153943247984444	-0.319713996358	0.0153943247984444
2123	Rem_1	1	1	57	Rem_1	2	1	61	50	10	-11.7166666666667	128.424161798243	0.259107	382.28	0	0.0129557359351949	0.264603294075335	0.0129557359351949
2124	Rem_1	1	1	57	1	62	Rem_1	2	52.5	10	-13.2683333333333	-161.337665972025	-0.233511	382.28	0	0.0116759782374968	-0.237690363919249	0.0116759782374969
2125	Rem_1	1	1	57	Rem_1	2	1	63	55	10	-14.7	194.680191200747	0.211779	382.28	0	0.0105894221798217	0.215953479594653	0.0105894221798217
2126	Rem_1	1	1	57	1	63	1	64	61.6666666666667	10	-15.8	-1314.34435492615	-0.020142	382.28	0	0.00101205257274511	-0.0201419457328089	0.00101205257274511
2127	Rem_1	1	1	57	1	64	Rem_1	2	57.5	10	-15.9666666666667	-228.529963368014	-0.191584	382.28	0	0.00957972195003592	-0.195811533861844	0.00957972195003592
2128	Rem_1	1	1	57	1	65	Rem_1	2	60	10	-17.1333333333333	-262.889544550498	-0.17538	383.373	0	0.00876957017190695	-0.179177177396538	0.00876957017190695
2129	Rem_1	1	1	57	Rem_1	2	1	66	62.5	10	-17.835	298.381782111463	0.162578	383.373	0	0.00812951506610327	0.165456229030895	0.00812951506610327
2130	Rem_1	1	1	57	1	66	1	67	71.6666666666667	10	-18.49	-2869.82939314192	-0.012948	383.373	0	0.000655077674783686	-0.0145704427725996	0.000655077674783686
2131	Rem_1	1	1	57	1	67	Rem_1	2	65	10	-19.3666666666667	-333.004959933209	-0.149586	383.373	0	0.00747996848188547	-0.150885786258296	0.00747996848188547
2132	Rem_1	1	1	57	Rem_1	2	1	88	40	12.5	-7.26666666666667	31.5733818413565	0.91477	383.373	0	0.0457386093169655	0.903048478766385	0.0457386093169655
2133	Rem_1	1	1	57	1	88	1	87	41.6666666666667	13.3333333333333	-7.91702260395516	-107.223525967489	-0.247905	383.373	0	0.0123956533737637	-0.292149633274812	0.0123956533737637
2134	Rem_1	1	1	57	1	87	Rem_1	2	42.5	12.5	-7.89702260395516	-44.7508642165124	-0.666743	383.373	0	0.0333372999824896	-0.610898845491573	0.0333372999824896
2135	Rem_1	1	1	57	Rem_1	2	1	86	45	12.5	-9.15177996249965	71.0754219302621	0.399743	383.373	0	0.0199874001591628	0.403209976160154	0.0199874001591628
2136	Rem_1	1	1	57	1	86	1	85	48.3333333333333	13.3333333333333	-10.5504627669473	-239.813386051854	-0.10117	383.373	0	0.00505948833875521	-0.0996833338151945	0.00505948833875521
2137	Rem_1	1	1	57	1	85	Rem_1	2	47.5	12.5	-10.5654627669473	-101.013649695796	-0.298455	383.373	0	0.0149230850551252	-0.30352664234496	0.0149230850551252
2138	Rem_1	1	1	57	1	84	Rem_1	2	50	12.5	-12.0668427093628	-132.353877886462	-0.256986	383.752	0	0.012849689120364	-0.259700451781302	0.012849689120364
2139	Rem_1	1	1	57	Rem_1	2	1	83	52.5	12.5	-13.588365855988	164.503440456612	0.232858	383.752	0	0.0116433294383522	0.235115838386537	0.0116433294383522
2140	Rem_1	1	1	57	1	83	1	82	58.3333333333333	13.3333333333333	-14.9712708838304	-990.872940220818	-0.020053	383.752	0	0.00100762444516794	-0.0202902621842054	0.00100762444516794
2141	Rem_1	1	1	57	1	82	Rem_1	2	55	12.5	-15.097937550497	-197.250754980906	-0.212796	383.752	0	0.0106402699232679	-0.214825576202332	0.0106402699232679
2142	Rem_1	1	1	57	Rem_1	2	1	81	57.5	12.5	-16.3351130197758	230.679804157631	0.192906	383.752	0	0.00964581837326414	0.195972158265389	0.00964581837326414
2143	Rem_1	1	1	57	1	81	1	80	65	13.3333333333333	-17.2170962471643	-1788.461691906	-0.017922	383.752	0	0.000901662470107301	-0.0181706298498315	0.000901662470107301
2144	Rem_1	1	1	57	1	80	Rem_1	2	60	12.5	-17.3570962471643	-264.839382250504	-0.174957	383.752	0	0.00874842155034267	-0.177801528415557	0.00874842155034267
2145	Rem_1	1	1	57	Rem_1	2	1	79	62.5	12.5	-18.1923085635624	299.82377147655	0.162177	383.752	0	0.00810946658680459	0.163746785103385	0.00810946658680459
2146	Rem_1	1	1	57	1	79	1	78	71.6666666666667	13.3333333333333	-18.6864593685348	-2866.56318674356	-0.01077	383.752	0	0.00054770635380649	-0.0120516754290108	0.00054770635380649
2147	Rem_1	1	1	57	1	78	Rem_1	2	65	12.5	-19.3547927018681	-334.84652969179	-0.151379	383.752	0	0.00756961056478469	-0.151695109674375	0.00756961056478469
2148	Rem_1	1	1	58	1	59	Rem_1	2	47.5	10	-6.99166666666667	-31.6133383108116	-0.925169	402.784	0	0.0462585580882338	-0.907656729069128	0.0462585580882338
2149	Rem_1	1	1	58	Rem_1	2	1	60	50	10	-8.45833333333333	63.6013593359956	0.449441	402.784	0	0.0224722724975135	0.469962305940721	0.0224722724975135
2150	Rem_1	1	1	58	1	61	Rem_1	2	52.5	10	-9.975	-95.8765202533009	-0.334339	402.784	0	0.0167172490949468	-0.343733438915974	0.0167172490949468
2151	Rem_1	1	1	58	Rem_1	2	1	62	55	10	-11.5266666666667	128.453542392149	0.29067	402.784	0	0.0145338440286801	0.295625168297859	0.0145338440286801
2152	Rem_1	1	1	58	1	62	1	63	60	10	-12.84	-628.322252333883	-0.032508	402.784	0	0.0016284732604498	-0.0331339809496982	0.0016284732604498
2153	Rem_1	1	1	58	1	63	Rem_1	2	57.5	10	-12.9583333333333	-161.462835082254	-0.258163	402.784	0	0.012908537346365	-0.262491187348161	0.012908537346365
2154	Rem_1	1	1	58	Rem_1	2	1	64	60	10	-14.225	194.985878798642	0.229738	402.784	0	0.0114873352702008	0.234447676808127	0.0114873352702008
2155	Rem_1	1	1	58	1	64	1	65	66.6666666666667	10	-15.15	-1312.00629833805	-0.022037	402.784	0	0.00110637851682867	-0.0219892620070904	0.00110637851682867
2156	Rem_1	1	1	58	1	65	Rem_1	2	62.5	10	-15.3916666666667	-229.022403347187	-0.207645	402.784	0	0.0103827315800082	-0.212458414801036	0.0103827315800082
2157	Rem_1	1	1	58	1	66	Rem_1	2	65	10	-16.0933333333333	-264.241505236673	-0.190942	404.933	0	0.00954762370488071	-0.194967218753016	0.00954762370488071
2158	Rem_1	1	1	58	Rem_1	2	1	67	67.5	10	-17.625	298.481057652292	0.174443	404.933	0	0.00872272323431737	0.176826458494201	0.00872272323431737
2159	Rem_1	1	1	58	1	67	1	68	76.6666666666667	10	-18.25	-2870.21593286065	-0.014395	404.933	0	0.000726663651561023	-0.016264539774028	0.000726663651561023
2160	Rem_1	1	1	58	1	68	Rem_1	2	70	10	-19.1416666666667	-333.123408477826	-0.16	404.933	0	0.00800062497558784	-0.160561918720173	0.00800062497558784
2161	Rem_1	1	1	58	Rem_1	2	1	87	45	12.5	-7.13166666666667	31.5739332113141	1.008197	404.933	0	0.0504099491868669	0.948618032800781	0.0504099491868669
2162	Rem_1	1	1	58	1	87	1	86	46.6666666666667	13.3333333333333	-7.75035593728849	-107.163967611304	-0.295608	404.933	0	0.0147807382819668	-0.30221471314253	0.0147807382819668
2163	Rem_1	1	1	58	1	86	Rem_1	2	47.5	12.5	-7.70702260395516	-44.7623550230743	-0.712406	404.933	0	0.0356204403691195	-0.646403319658251	0.0356204403691195
2164	Rem_1	1	1	58	Rem_1	2	1	85	50	12.5	-8.94677996249965	71.1008977019991	0.416366	404.933	0	0.0208185401719237	0.419271718754697	0.0208185401719237
2165	Rem_1	1	1	58	1	85	1	84	53.3333333333333	13.3333333333333	-10.347129433614	-240.031501365482	-0.088639	404.933	0	0.00443307802801846	-0.0888331061162591	0.00443307802801846
2166	Rem_1	1	1	58	1	84	Rem_1	2	52.5	12.5	-10.3904627669473	-101.026426554667	-0.327608	404.933	0	0.0163807052400072	-0.330438612638438	0.0163807052400072
2167	Rem_1	1	1	58	1	83	Rem_1	2	55	12.5	-11.8868427093628	-132.369450151265	-0.28804	405.123	0	0.0144023471698192	-0.289427737787356	0.0144023471698192
2168	Rem_1	1	1	58	Rem_1	2	1	82	57.5	12.5	-13.383365855988	164.533406055	0.258465	405.123	0	0.0129236368937888	0.259471198753872	0.0129236368937888
2169	Rem_1	1	1	58	1	82	1	81	63.3333333333333	13.3333333333333	-14.5612708838304	-986.026029765644	-0.027583	405.123	0	0.00138277066880231	-0.0256575635128872	0.00138277066880231
2170	Rem_1	1	1	58	1	81	Rem_1	2	60	12.5	-14.612937550497	-197.48713068588	-0.230843	405.123	0	0.0115425831867264	-0.233813635240985	0.0115425831867264
2171	Rem_1	1	1	58	Rem_1	2	1	80	62.5	12.5	-15.6301130197758	231.239495871212	0.206692	405.123	0	0.0103350838003376	0.210008363920858	0.0103350838003376
2172	Rem_1	1	1	58	1	80	1	79	70	13.3333333333333	-16.2004295804976	-1775.43061152823	-0.016545	405.123	0	0.000833272201924437	-0.0177045395682334	0.000833272201924437
2173	Rem_1	1	1	58	1	79	Rem_1	2	65	12.5	-16.4620962471642	-265.867142610405	-0.190069	405.123	0	0.00950397611016042	-0.192303824352625	0.00950397611016042
2174	Rem_1	1	1	58	Rem_1	2	1	78	67.5	12.5	-17.6223085635624	300.509505420396	0.176388	405.123	0	0.00881996691377014	0.177411441058479	0.00881996691377014
2175	Rem_1	1	1	58	1	78	1	77	76.6666666666667	13.3333333333333	-18.1431260352015	-2908.86460167675	-0.015216	405.123	0	0.000767343886402961	-0.0163624368444493	0.000767343886402961
2176	Rem_1	1	1	58	1	77	Rem_1	2	70	12.5	-19.0347927018681	-335.131310932085	-0.161126	405.123	0	0.00805692060839624	-0.16104900421403	0.00805692060839624
2177	Rem_1	1	1	59	1	60	Rem_1	2	52.5	10	-6.66666666666667	-31.6750569634219	-1.023999	400.097	0	0.0512000476562522	-0.976629395234913	0.0512000476562522
2178	Rem_1	1	1	59	Rem_1	2	1	61	55	10	-8.18333333333333	63.6228478082973	0.486114	400.097	0	0.0243059057121927	0.508013126524759	0.0243059057121927
2179	Rem_1	1	1	59	1	62	Rem_1	2	57.5	10	-9.735	-95.8681829889278	-0.387767	400.097	0	0.0193886078851087	-0.396840016894342	0.0193886078851087
2180	Rem_1	1	1	59	Rem_1	2	1	63	60	10	-11.1666666666667	128.545744730113	0.332668	400.097	0	0.0166337005972814	0.337318972306907	0.0166337005972814
2181	Rem_1	1	1	59	1	63	1	64	65	10	-12.3333333333333	-626.324910718657	-0.043702	400.097	0	0.00218738702793996	-0.0437357874138645	0.00218738702793996
2182	Rem_1	1	1	59	1	64	Rem_1	2	62.5	10	-12.4333333333333	-161.741204920586	-0.288915	400.097	0	0.0144460961184155	-0.293583184893042	0.0144460961184155
2183	Rem_1	1	1	59	Rem_1	2	1	65	65	10	-13.6	195.454377368549	0.256789	400.097	0	0.0128398394188751	0.261924019198222	0.0128398394188751
2184	Rem_1	1	1	59	1	65	1	66	71.6666666666667	10	-14.09	-1288.64599681487	-0.023329	400.097	0	0.00117072866305562	-0.0238165371982239	0.00117072866305562
2185	Rem_1	1	1	59	1	66	Rem_1	2	67.5	10	-14.3016666666667	-230.400138891928	-0.233383	400.097	0	0.0116695784723571	-0.238107481999999	0.0116695784723571
2186	Rem_1	1	1	59	1	67	Rem_1	2	70	10	-15.8333333333333	-264.257528549807	-0.211169	402.103	0	0.0105589235437378	-0.214233902053155	0.0105589235437378
2187	Rem_1	1	1	59	Rem_1	2	1	68	72.5	10	-17.35	298.521277240797	0.192209	402.103	0	0.00961097025291932	0.193335771726233	0.00961097025291932
2188	Rem_1	1	1	59	1	68	1	69	81.6666666666667	10	-18.0333333333333	-2883.32742728382	-0.019225	402.103	0	0.000966437562649549	-0.022585904434098	0.000966437562649549
2189	Rem_1	1	1	59	1	69	Rem_1	2	75	10	-18.9666666666667	-332.997732260061	-0.172974	402.103	0	0.00864927810224645	-0.170749867292135	0.00864927810224645
2190	Rem_1	1	1	59	Rem_1	2	1	86	50	12.5	-6.89166666666667	31.5749265119015	1.227842	402.103	0	0.0613921814436497	1.04820935682829	0.0613921814436497
2191	Rem_1	1	1	59	1	86	1	85	51.6666666666667	13.3333333333333	-7.50368927062183	-107.165092614766	-0.46899	402.103	0	0.0234497132231932	-0.368889614798039	0.0234497132231932
2192	Rem_1	1	1	59	1	85	Rem_1	2	52.5	12.5	-7.45202260395516	-44.7641551593856	-0.758664	402.103	0	0.0379333318104276	-0.67931974203025	0.0379333318104276
2193	Rem_1	1	1	59	Rem_1	2	1	84	55	12.5	-8.72177996249965	71.0882831712453	0.463702	402.103	0	0.0231853156547415	0.463154404411069	0.0231853156547415
2194	Rem_1	1	1	59	1	84	1	83	58.3333333333333	13.3333333333333	-10.127129433614	-239.948451774393	-0.082558	402.103	0	0.00412911109199062	-0.0822451791314326	0.00412911109199062
2195	Rem_1	1	1	59	1	83	Rem_1	2	57.5	12.5	-10.1604627669473	-101.015672478264	-0.381022	402.103	0	0.0190513624502291	-0.380909225279636	0.0190513624502291
2196	Rem_1	1	1	59	1	82	Rem_1	2	60	12.5	-11.6318427093628	-132.371759933624	-0.331505	403.176	0	0.0165755516518305	-0.329990292861092	0.0165755516518305
2197	Rem_1	1	1	59	Rem_1	2	1	81	62.5	12.5	-12.848365855988	164.741610142218	0.289647	403.176	0	0.014482695243721	0.291293879071738	0.014482695243721
2198	Rem_1	1	1	59	1	81	1	80	68.3333333333333	13.3333333333333	-13.7846042171637	-980.057992635722	-0.035043	403.176	0	0.00175500131695107	-0.0337917588122851	0.00175500131695107
2199	Rem_1	1	1	59	1	80	Rem_1	2	65	12.5	-13.857937550497	-198.029053759195	-0.254557	403.176	0	0.0127282428332626	-0.257502120259453	0.0127282428332626
2200	Rem_1	1	1	59	Rem_1	2	1	79	67.5	12.5	-14.6851130197758	232.268269258128	0.231674	403.176	0	0.011584131632971	0.23377375190483	0.011584131632971
2201	Rem_1	1	1	59	1	79	1	78	75	13.3333333333333	-15.2404295804976	-1807.62898622202	-0.018368	403.176	0	0.000923828209138474	-0.0194036786285986	0.000923828209138474
2202	Rem_1	1	1	59	1	78	Rem_1	2	70	12.5	-15.8420962471643	-266.513473117304	-0.213261	403.176	0	0.0106635188986797	-0.214370073276231	0.0106635188986797
2203	Rem_1	1	1	59	Rem_1	2	1	77	72.5	12.5	-17.2523085635624	300.72258732787	0.193216	403.176	0	0.00966131754161926	0.193516976993924	0.00966131754161926
2204	Rem_1	1	1	59	1	77	1	76	81.6666666666667	13.3333333333333	-17.8497927018682	-2936.51805488554	-0.016464	403.176	0	0.000829251614409041	-0.0221133058262208	0.000829251614409041
2205	Rem_1	1	1	59	1	76	Rem_1	2	75	12.5	-18.8397927018681	-335.032561543344	-0.176711	403.176	0	0.00883611587760708	-0.171403671167703	0.00883611587760708
2206	Rem_1	1	1	60	1	61	Rem_1	2	57.5	10	-6.31666666666667	-31.6307156706254	-1.013087	355.144	0	0.0506544487081095	-0.977047351106287	0.0506544487081095
2207	Rem_1	1	1	60	Rem_1	2	1	62	60	10	-7.86833333333333	63.5558421113222	0.560503	355.144	0	0.0280253284106092	0.593942570444774	0.0280253284106092
2208	Rem_1	1	1	60	1	63	Rem_1	2	62.5	10	-9.3	-95.8970300894866	-0.448259	355.144	0	0.0224131730842043	-0.463299141764993	0.0224131730842043
2209	Rem_1	1	1	60	Rem_1	2	1	64	65	10	-10.5666666666667	128.75395663454	0.375242	355.144	0	0.0187623664927962	0.385608366861041	0.0187623664927962
2210	Rem_1	1	1	60	1	64	1	65	70	10	-11.6	-625.36961986416	-0.049305	355.144	0	0.00246727735824329	-0.050071863537184	0.00246727735824329
2211	Rem_1	1	1	60	1	65	Rem_1	2	67.5	10	-11.7333333333333	-162.135065158667	-0.325853	355.144	0	0.0162929568839576	-0.335536503323856	0.0162929568839576
2212	Rem_1	1	1	60	Rem_1	2	1	66	70	10	-12.435	196.792101808954	0.291987	355.144	0	0.0145996924769839	0.300778034584249	0.0145996924769839
2213	Rem_1	1	1	60	1	66	1	67	76.6666666666667	10	-13.2233333333333	-1353.49577543368	-0.031107	355.144	0	0.00155856139516543	-0.0332320155390105	0.00155856139516543
2214	Rem_1	1	1	60	1	67	Rem_1	2	72.5	10	-13.9666666666667	-230.272700355882	-0.260803	355.144	0	0.0130405334255352	-0.267546019045238	0.0130405334255352
2215	Rem_1	1	1	60	1	68	Rem_1	2	75	10	-15.4833333333333	-264.164734180135	-0.235086	358.001	0	0.0117547253685486	-0.239396935374389	0.0117547253685486
2216	Rem_1	1	1	60	Rem_1	2	1	69	77.5	10	-17.1	298.265045338613	0.209597	358.001	0	0.0104803270952056	0.209636915972292	0.0104803270952056
2217	Rem_1	1	1	60	1	69	1	70	86.6666666666667	10	-17.83	-2876.74869027895	-0.023272	358.001	0	0.00116788910432455	-0.0289618931573649	0.00116788910432455
2218	Rem_1	1	1	60	1	70	Rem_1	2	80	10	-18.7116666666667	-332.766732966306	-0.186313	358.001	0	0.00931618671573837	-0.180675022814927	0.00931618671573837
2219	Rem_1	1	1	60	Rem_1	2	1	85	55	12.5	-6.56166666666667	31.596217564912	1.284649	358.001	0	0.0642325278422273	1.05924473240478	0.0642325278422273
2220	Rem_1	1	1	60	1	85	1	84	56.6666666666667	13.3333333333333	-7.21702260395516	-107.525343732264	-0.49066	358.001	0	0.0245332038062704	-0.352696225607192	0.0245332038062704
2221	Rem_1	1	1	60	1	84	Rem_1	2	57.5	12.5	-7.15202260395516	-44.7442809603592	-0.793824	358.001	0	0.0396913259723079	-0.706548506797587	0.0396913259723079
2222	Rem_1	1	1	60	Rem_1	2	1	83	60	12.5	-8.41677996249965	71.0537654034305	0.540513	358.001	0	0.027025835008793	0.53922561181184	0.027025835008793
2223	Rem_1	1	1	60	1	83	1	82	63.3333333333333	13.3333333333333	-9.83712943361397	-239.734962962531	-0.096183	358.001	0	0.00481018957240772	-0.096186306662759	0.00481018957240772
2224	Rem_1	1	1	60	1	82	Rem_1	2	62.5	12.5	-9.8304627669473	-100.983820744879	-0.444199	358.001	0	0.022210175123184	-0.443039305149081	0.022210175123184
2225	Rem_1	1	1	60	1	81	Rem_1	2	65	12.5	-11.0218427093628	-132.516494988208	-0.375297	359.011	0	0.018765116453742	-0.378988106906104	0.018765116453742
2226	Rem_1	1	1	60	Rem_1	2	1	80	67.5	12.5	-12.018365855988	165.214453020447	0.321656	359.011	0	0.0160831108881336	0.327002483847105	0.0160831108881336
2227	Rem_1	1	1	60	1	80	1	79	73.3333333333333	13.3333333333333	-12.6846042171637	-973.207672357011	-0.033065	359.011	0	0.00165627158476501	-0.0337677568632061	0.00165627158476501
2228	Rem_1	1	1	60	1	79	Rem_1	2	70	12.5	-12.837937550497	-198.996686377873	-0.288601	359.011	0	0.0144303964949859	-0.293234726983899	0.0144303964949859
2229	Rem_1	1	1	60	Rem_1	2	1	78	72.5	12.5	-13.9901130197758	232.813084362812	0.263045	359.011	0	0.0131526301575959	0.266664078850444	0.0131526301575959
2230	Rem_1	1	1	60	1	78	1	77	80	13.3333333333333	-14.6137629138309	-1837.22527394895	-0.027022	359.011	0	0.00135479563403489	-0.0277466443038486	0.00135479563403489
2231	Rem_1	1	1	60	1	77	Rem_1	2	75	12.5	-15.3970962471642	-266.59613126456	-0.235944	359.011	0	0.0117976238217702	-0.238917434546595	0.0117976238217702
2232	Rem_1	1	1	60	Rem_1	2	1	76	77.5	12.5	-16.9823085635624	300.485832291092	0.214063	359.011	0	0.0107036171419992	0.20992094702797	0.0107036171419992
2233	Rem_1	1	1	60	1	76	1	75	86.6666666666667	13.3333333333333	-17.6097927018681	-2928.4790023215	-0.021642	359.011	0	0.00108671082170005	-0.0288958471510332	0.00108671082170005
2234	Rem_1	1	1	60	1	75	Rem_1	2	80	12.5	-18.5497927018681	-334.843507355607	-0.192349	359.011	0	0.009617969874277	-0.181025099876937	0.009617969874277
2235	Rem_1	1	1	61	1	62	Rem_1	2	62.5	10	-6.05166666666667	-31.6071755729756	-1.155862	341.615	0	0.0577931865154535	-1.15203228853283	0.0577931865154535
2236	Rem_1	1	1	61	Rem_1	2	1	63	65	10	-7.48333333333333	63.6226208320198	0.697316	341.615	0	0.0348659434067114	0.721712082813927	0.0348659434067114
2237	Rem_1	1	1	61	1	63	1	64	68.3333333333333	10	-8.76666666666667	-188.006854775422	-0.160042	341.615	0	0.00800272481158761	-0.172111749036621	0.00800272481158761
2238	Rem_1	1	1	61	1	64	Rem_1	2	67.5	10	-8.75	-96.1656349520957	-0.537248	341.615	0	0.0268625861331332	-0.549600333777306	0.0268625861331332
2239	Rem_1	1	1	61	Rem_1	2	1	65	70	10	-9.91666666666667	129.242936314223	0.446305	341.615	0	0.0223154740608955	0.457012713003963	0.0223154740608955
2240	Rem_1	1	1	61	1	65	1	66	75	10	-10.5233333333333	-614.350694355634	-0.056321	341.615	0	0.00281782497726527	-0.0567778320642687	0.00281782497726527
2241	Rem_1	1	1	61	1	66	Rem_1	2	72.5	10	-10.6183333333333	-163.675979922024	-0.389919	341.615	0	0.0194962064618351	-0.400234880939695	0.0194962064618351
2242	Rem_1	1	1	61	Rem_1	2	1	67	75	10	-12.15	196.759665987688	0.341885	341.615	0	0.0170945424935124	0.349687683923604	0.0170945424935124
2243	Rem_1	1	1	61	1	67	1	68	81.6666666666667	10	-12.9333333333333	-1352.02688855127	-0.038202	341.615	0	0.00191271587278404	-0.0408042235616448	0.00191271587278404
2244	Rem_1	1	1	61	1	68	Rem_1	2	77.5	10	-13.6666666666667	-230.270844530153	-0.303569	341.615	0	0.0151787794108255	-0.308883460361959	0.0151787794108255
2245	Rem_1	1	1	61	1	69	Rem_1	2	80	10	-15.2833333333333	-263.986337700251	-0.266832	347.201	0	0.0133419747623806	-0.267105453941359	0.0133419747623806
2246	Rem_1	1	1	61	Rem_1	2	1	70	82.5	10	-16.895	298.108409971822	0.234454	347.201	0	0.0117231265151409	0.22733576356357	0.0117231265151409
2247	Rem_1	1	1	61	1	70	1	71	91.6666666666667	10	-17.69	-2878.60355558243	-0.026634	347.201	0	0.00133544932138962	-0.0335680237660731	0.00133544932138962
2248	Rem_1	1	1	61	1	71	Rem_1	2	85	10	-18.5566666666667	-332.547003761504	-0.2078	347.201	0	0.0103904812208097	-0.193767739797497	0.0103904812208097
2249	Rem_1	1	1	61	Rem_1	2	1	84	60	12.5	-6.31166666666667	31.6266167917874	1.152989	347.201	0	0.0576495367310311	1.01211524957178	0.0576495367310311
2250	Rem_1	1	1	61	1	83	Rem_1	2	62.5	12.5	-6.89702260395516	-44.7470637917104	-0.936586	347.201	0	0.0468294067706393	-0.853607771334961	0.0468294067706393
2251	Rem_1	1	1	61	Rem_1	2	1	82	65	12.5	-8.13677996249965	71.0490215284711	0.674069	347.201	0	0.0337035983524386	0.65259651496958	0.0337035983524386
2252	Rem_1	1	1	61	1	82	1	81	68.3333333333333	13.3333333333333	-9.37712943361397	-238.799182861273	-0.139298	347.201	0	0.00696561784840369	-0.122553358763025	0.00696561784840369
2253	Rem_1	1	1	61	1	81	Rem_1	2	67.5	12.5	-9.2704627669473	-101.141174168125	-0.53461	347.201	0	0.0267306870515892	-0.530043156206555	0.0267306870515892
2254	Rem_1	1	1	61	1	80	Rem_1	2	70	12.5	-10.2418427093628	-133.056761068912	-0.437508	346.785	0	0.021875628566055	-0.438655527889547	0.021875628566055
2255	Rem_1	1	1	61	Rem_1	2	1	79	72.5	12.5	-11.048365855988	166.327769833352	0.383424	346.785	0	0.0191714608061045	0.38565730547944	0.0191714608061045
2256	Rem_1	1	1	61	1	79	1	78	78.3333333333333	13.3333333333333	-11.707937550497	-995.874652967622	-0.03943	346.785	0	0.00197403451084321	-0.0393820975465029	0.00197403451084321
2257	Rem_1	1	1	61	1	78	Rem_1	2	75	12.5	-12.192937550497	-199.677213463603	-0.343979	346.785	0	0.0171992407129646	-0.346275207932937	0.0171992407129646
2258	Rem_1	1	1	61	Rem_1	2	1	77	77.5	12.5	-13.5951130197758	233.00096254737	0.304046	346.785	0	0.0152026288940433	0.306837752257904	0.0152026288940433
2259	Rem_1	1	1	61	1	77	1	76	85	13.3333333333333	-14.3037629138309	-1856.37495650092	-0.031477	346.785	0	0.00157702372287166	-0.0403764279461546	0.00157702372287166
2260	Rem_1	1	1	61	1	76	Rem_1	2	80	12.5	-15.1770962471642	-266.443317020343	-0.272497	346.785	0	0.0136252169715752	-0.26646132431175	0.0136252169715752
2261	Rem_1	1	1	61	Rem_1	2	1	75	82.5	12.5	-16.7423085635624	300.378058988396	0.24222	346.785	0	0.0121114128407878	0.226951170724997	0.0121114128407878
2262	Rem_1	1	1	61	1	75	1	74	91.6666666666667	13.3333333333333	-17.4331260352015	-2934.05819300975	-0.02929	346.785	0	0.00146791016414493	-0.0326572013471769	0.00146791016414493
2263	Rem_1	1	1	61	1	74	Rem_1	2	85	12.5	-18.3747927018681	-334.636956701942	-0.212898	346.785	0	0.0106453696981364	-0.19429396937782	0.0106453696981364
2264	Rem_1	1	1	62	1	63	Rem_1	2	67.5	10	-5.70166666666667	-31.7134771947346	-1.247752	285.289	0	0.0623876801440797	-1.25983972187514	0.0623876801440797
2265	Rem_1	1	1	62	Rem_1	2	1	64	70	10	-6.96833333333333	63.980576988119	0.795842	285.289	0	0.0397922256528835	0.813115664081083	0.0397922256528835
2266	Rem_1	1	1	62	1	64	1	65	73.3333333333333	10	-8.09	-188.758365308759	-0.179992	285.289	0	0.00900015556310001	-0.181696406039206	0.00900015556310001
2267	Rem_1	1	1	62	1	65	Rem_1	2	72.5	10	-8.135	-96.7870106236757	-0.615841	285.289	0	0.0307922123791471	-0.631419258041876	0.0307922123791471
2268	Rem_1	1	1	62	Rem_1	2	1	66	75	10	-8.83666666666667	131.079100831544	0.519046	285.289	0	0.0259524926604363	0.536267932975173	0.0259524926604363
2269	Rem_1	1	1	62	1	66	1	67	80	10	-9.71333333333333	-657.443003498866	-0.073794	285.289	0	0.00369105487496461	-0.0777341382035333	0.00369105487496461
2270	Rem_1	1	1	62	1	67	Rem_1	2	77.5	10	-10.3683333333333	-163.721405115213	-0.445155	285.289	0	0.0222579746397218	-0.45853379477164	0.0222579746397218
2271	Rem_1	1	1	62	Rem_1	2	1	68	80	10	-11.885	196.831188172708	0.388679	285.289	0	0.0194342072800127	0.398875474048657	0.0194342072800127
2272	Rem_1	1	1	62	1	68	1	69	86.6666666666667	10	-12.7233333333333	-1359.74135467114	-0.052353	285.289	0	0.0026195594138137	-0.0589791410097031	0.0026195594138137
2273	Rem_1	1	1	62	1	69	Rem_1	2	82.5	10	-13.5016666666667	-230.146329577082	-0.336228	285.289	0	0.016811697414598	-0.339896333038953	0.016811697414598
2274	Rem_1	1	1	62	1	70	Rem_1	2	85	10	-15.1133333333333	-263.881332759339	-0.291051	385.507	0	0.0145528935783404	-0.285103414486956	0.0145528935783404
2275	Rem_1	1	1	62	Rem_1	2	1	71	87.5	10	-16.775	297.934145680913	0.255052	385.507	0	0.0127529920708828	0.239872023906671	0.0127529920708828
2276	Rem_1	1	1	62	1	71	1	72	96.6666666666667	10	-17.6	-2873.32833636534	-0.028087	385.507	0	0.0014079058642182	-0.0331636988849083	0.0014079058642182
2277	Rem_1	1	1	62	1	72	Rem_1	2	90	10	-18.4266666666667	-332.400619001265	-0.226981	385.507	0	0.0113494905569589	-0.206708325021762	0.0113494905569589
2278	Rem_1	1	1	62	Rem_1	2	1	83	65	12.5	-6.09166666666667	31.6341895985207	1.328572	385.507	0	0.0664286752687422	1.23174079224498	0.0664286752687422
2279	Rem_1	1	1	62	1	83	1	82	66.6666666666667	13.3333333333333	-6.74702260395516	-107.960759775101	-0.243877	385.507	0	0.0121942600358734	-0.235173647400231	0.0121942600358734
2280	Rem_1	1	1	62	1	82	Rem_1	2	67.5	12.5	-6.65202260395516	-44.7452458039809	-1.084599	385.507	0	0.054230042199896	-0.99656714484475	0.054230042199896
2281	Rem_1	1	1	62	Rem_1	2	1	81	70	12.5	-7.61177996249965	71.2097319275125	0.785024	385.507	0	0.0392513273844338	0.76644729165617	0.0392513273844338
2282	Rem_1	1	1	62	1	81	1	80	73.3333333333333	13.3333333333333	-8.60712943361396	-237.096093619701	-0.184421	385.507	0	0.00922159222165565	-0.168710980088879	0.00922159222165565
2283	Rem_1	1	1	62	1	80	Rem_1	2	72.5	12.5	-8.5254627669473	-101.777801957268	-0.600449	385.507	0	0.0300226165415758	-0.597736311567292	0.0300226165415758
2284	Rem_1	1	1	62	1	79	Rem_1	2	75	12.5	-9.30684270936277	-134.370668178663	-0.508974	385.945	0	0.0254488964729318	-0.511302774959389	0.0254488964729318
2285	Rem_1	1	1	62	Rem_1	2	1	78	77.5	12.5	-10.438365855988	167.15964556909	0.447668	385.945	0	0.0223836233787115	0.451727780718977	0.0223836233787115
2286	Rem_1	1	1	62	1	78	1	77	83.3333333333333	13.3333333333333	-11.137937550497	-1019.07889962684	-0.058862	385.945	0	0.00294479839887215	-0.0568445875639129	0.00294479839887215
2287	Rem_1	1	1	62	1	77	Rem_1	2	80	12.5	-11.832937550497	-199.958936081298	-0.388802	385.945	0	0.0194403571986216	-0.394883193155064	0.0194403571986216
2288	Rem_1	1	1	62	Rem_1	2	1	76	82.5	12.5	-13.4101130197758	232.908226912698	0.343828	385.945	0	0.0171916908406358	0.338188539649928	0.0171916908406358
2289	Rem_1	1	1	62	1	76	1	75	90	13.3333333333333	-14.1204295804976	-1852.86229165859	-0.041959	385.945	0	0.00210033192674396	-0.0542963400190688	0.00210033192674396
2290	Rem_1	1	1	62	1	75	Rem_1	2	85	12.5	-14.9720962471642	-266.39451108837	-0.301784	385.945	0	0.0150895313591907	-0.283892199630859	0.0150895313591907
2291	Rem_1	1	1	62	Rem_1	2	1	74	87.5	12.5	-16.6023085635624	300.221890233212	0.262053	385.945	0	0.0131030315966382	0.240115716975474	0.0131030315966382
2292	Rem_1	1	1	62	1	73	Rem_1	2	90	12.5	-18.5097927018682	-334.090554172775	-0.234084	385.945	0	0.0117046271892786	-0.208541265527928	0.0117046271892786
2293	Rem_1	1	1	63	1	64	Rem_1	2	72.5	10	-5.06666666666667	-31.9771860452869	-1.588361	224.944	0	0.079418112957955	-1.49426144552012	0.079418112957955
2294	Rem_1	1	1	63	Rem_1	2	1	65	75	10	-6.23333333333333	64.4958837718681	0.999428	224.944	0	0.0499715000571326	0.989697979473442	0.0499715000571326
2295	Rem_1	1	1	63	1	65	1	66	78.3333333333333	10	-6.95666666666667	-186.324131817944	-0.22244	224.944	0	0.0111224495503464	-0.193579142593071	0.0111224495503464
2296	Rem_1	1	1	63	1	66	Rem_1	2	77.5	10	-6.935	-98.6400095409679	-0.776978	224.944	0	0.0388490287035596	-0.796118836880371	0.0388490287035596
2297	Rem_1	1	1	63	Rem_1	2	1	67	80	10	-8.46666666666667	130.815510543239	0.640159	224.944	0	0.0320081062108101	0.65805217248365	0.0320081062108101
2298	Rem_1	1	1	63	1	67	1	68	85	10	-9.36666666666667	-653.969335280617	-0.096954	224.944	0	0.00484873130725966	-0.0985794141526509	0.00484873130725966
2299	Rem_1	1	1	63	1	68	Rem_1	2	82.5	10	-9.98333333333333	-163.526153167861	-0.543115	224.944	0	0.0271559341224437	-0.559472758330999	0.0271559341224437
2300	Rem_1	1	1	63	Rem_1	2	1	69	85	10	-11.6	196.45619809965	0.458349	224.944	0	0.0229176681733221	0.466673532323316	0.0229176681733221
2301	Rem_1	1	1	63	1	69	1	70	91.6666666666667	10	-12.4966666666667	-1353.19877393035	-0.069761	224.944	0	0.00348948317125903	-0.0833765575801525	0.00348948317125903
2302	Rem_1	1	1	63	1	70	Rem_1	2	87.5	10	-13.2116666666667	-229.821476233424	-0.388442	224.944	0	0.0194223574369848	-0.383296974743164	0.0194223574369848
2303	Rem_1	1	1	63	1	71	Rem_1	2	90	10	-14.8733333333333	-263.508541104442	-0.334208	135.021	0	0.0167106992121814	-0.3164813428729	0.0167106992121814
2304	Rem_1	1	1	63	Rem_1	2	1	72	92.5	10	-16.525	297.610815616017	0.293472	135.021	0	0.0146739407440537	0.269075529188449	0.0146739407440537
2305	Rem_1	1	1	63	1	82	Rem_1	2	70	12.5	-5.72666666666667	-31.7443745157343	-1.516368	135.021	0	0.0758184659470238	-1.41958786309569	0.0758184659470238
2306	Rem_1	1	1	63	Rem_1	2	1	81	72.5	12.5	-6.00702260395516	44.7845916291563	1.40567	135.021	0	0.0702835711404166	1.24810801302435	0.0702835711404166
2307	Rem_1	1	1	63	1	81	1	80	75	13.3333333333333	-6.90677996249965	-119.203857567752	-0.451347	135.021	0	0.0225675715579346	-0.340469738230972	0.0225675715579346
2308	Rem_1	1	1	63	1	80	Rem_1	2	75	12.5	-6.74677996249965	-71.7354036547034	-0.954121	135.021	0	0.0477061548083945	-0.907638274793374	0.0477061548083945
2309	Rem_1	1	1	63	Rem_1	2	1	79	77.5	12.5	-7.4704627669473	103.01541965046	0.75885	135.021	0	0.03794263177812	0.745597958504288	0.03794263177812
2310	Rem_1	1	1	63	1	79	1	78	81.6666666666667	13.3333333333333	-8.20850937602943	-434.720741702474	-0.115586	135.021	0	0.00578016509193293	-0.102638072586781	0.00578016509193293
2311	Rem_1	1	1	63	1	78	Rem_1	2	80	12.5	-8.57684270936277	-135.008203547055	-0.643116	135.021	0	0.0321559554925678	-0.642959885917506	0.0321559554925678
2312	Rem_1	1	1	63	1	77	Rem_1	2	82.5	12.5	-9.95836585598797	-167.182464288572	-0.541881	351.964	0	0.0270942345417342	-0.551051665943985	0.0270942345417342
2313	Rem_1	1	1	63	Rem_1	2	1	76	85	12.5	-11.527937550497	199.600463545539	0.469105	351.964	0	0.0234554631709225	0.462581251966989	0.0234554631709225
2314	Rem_1	1	1	63	1	76	1	75	91.6666666666667	13.3333333333333	-12.3117796864425	-1406.02379222585	-0.065015	351.964	0	0.00325228774288192	-0.0823140851621267	0.00325228774288192
2315	Rem_1	1	1	63	1	75	Rem_1	2	87.5	12.5	-13.0851130197758	-232.623983648698	-0.404084	351.964	0	0.0202044474717821	-0.380267166804862	0.0202044474717821
2316	Rem_1	1	1	63	Rem_1	2	1	74	90	12.5	-14.7120962471642	266.020787638355	0.344444	351.964	0	0.0172224903205082	0.316042766176784	0.0172224903205082
2317	Rem_1	1	1	63	1	74	1	73	98.3333333333333	13.3333333333333	-15.6923085635624	-2381.10418326069	-0.040671	351.964	0	0.00203600726975618	-0.0449911565396338	0.00203600726975618
2318	Rem_1	1	1	63	1	73	Rem_1	2	92.5	12.5	-16.6173085635624	-299.47907093924	-0.303743	351.964	0	0.0151874792221257	-0.27105160963715	0.0151874792221257
2319	Rem_1	1	1	64	1	65	Rem_1	2	77.5	10	-4.16666666666667	-32.202000900537	-2.04886	181.713	0	0.102443048807618	-1.792987510965	0.102443048807618
2320	Rem_1	1	1	64	Rem_1	2	1	66	80	10	-4.86833333333333	66.1615167562294	1.290285	181.713	0	0.0645143275022107	1.28284405731404	0.0645143275022107
2321	Rem_1	1	1	64	1	66	1	67	83.3333333333333	10	-5.95666666666667	-204.225731732185	-0.300053	181.713	0	0.0150029832707532	-0.274606406963739	0.0150029832707532
2322	Rem_1	1	1	64	1	67	Rem_1	2	82.5	10	-6.4	-97.8666642504382	-0.990218	181.713	0	0.0495110009877603	-1.00823765035031	0.0495110009877603
2323	Rem_1	1	1	64	Rem_1	2	1	68	85	10	-7.91666666666667	130.211685544494	0.803997	181.713	0	0.0401999743783811	0.831700762787107	0.0401999743783811
2324	Rem_1	1	1	64	1	68	1	69	90	10	-8.96666666666667	-650.449262230341	-0.14814	181.713	0	0.00740767500637008	-0.15593472763475	0.00740767500637008
2325	Rem_1	1	1	64	1	69	Rem_1	2	87.5	10	-9.53333333333333	-162.802724354781	-0.655773	181.713	0	0.0327888024914375	-0.675766035152358	0.0327888024914375
2326	Rem_1	1	1	64	Rem_1	2	1	70	90	10	-11.145	195.83720907562	0.540433	181.713	0	0.0270218350361795	0.541144530524489	0.0270218350361795
2327	Rem_1	1	1	64	1	70	1	71	96.6666666666667	10	-12.19	-1345.50147615682	-0.086078	181.713	0	0.00430506158027966	-0.104398175950592	0.00430506158027966
2328	Rem_1	1	1	64	1	71	Rem_1	2	92.5	10	-12.8066666666667	-229.196698064434	-0.454284	181.713	0	0.0227144201255502	-0.436746354573896	0.0227144201255502
2329	Rem_1	1	1	64	1	72	Rem_1	2	95	10	-14.4583333333333	-262.965654563423	-0.392165	120.815	0	0.0196085049930508	-0.36538971402854	0.0196085049930508
2330	Rem_1	1	1	64	Rem_1	2	1	81	75	12.5	-4.91666666666667	31.7314604512447	2.03348	120.815	0	0.101674049176769	1.75737498062445	0.101674049176769
2331	Rem_1	1	1	64	1	81	1	80	76.6666666666667	13.3333333333333	-5.27035593728849	-107.59650576962	-0.324431	120.815	0	0.0162218582290223	-0.309313492722283	0.0162218582290223
2332	Rem_1	1	1	64	1	80	Rem_1	2	77.5	12.5	-4.97702260395516	-45.0035224152679	-1.708993	120.815	0	0.0854497085139704	-1.44806148790216	0.0854497085139704
2333	Rem_1	1	1	64	Rem_1	2	1	79	80	12.5	-5.52677996249965	72.6761563199591	1.24654	120.815	0	0.062327080222003	1.15961611236561	0.062327080222003
2334	Rem_1	1	1	64	1	79	1	78	83.3333333333333	13.3333333333333	-6.3404627669473	-245.338703555295	-0.253052	120.815	0	0.0126529951695241	-0.18715072417219	0.0126529951695241
2335	Rem_1	1	1	64	1	78	Rem_1	2	82.5	12.5	-6.5754627669473	-103.266598671329	-0.993297	120.815	0	0.0496649506747213	-0.972465388193422	0.0496649506747213
2336	Rem_1	1	1	64	Rem_1	2	1	77	85	12.5	-7.93184270936277	134.617224168194	0.801265	120.815	0	0.0400633748024614	0.814182390651543	0.0400633748024614
2337	Rem_1	1	1	64	1	77	1	76	90	13.3333333333333	-8.86503252265464	-703.959252154771	-0.128309	120.815	0	0.00641622932122131	-0.146771728703517	0.00641622932122131
2338	Rem_1	1	1	64	1	76	Rem_1	2	87.5	12.5	-9.48836585598798	-166.446592372112	-0.672747	120.815	0	0.0336374986439613	-0.667410661948026	0.0336374986439613
2339	Rem_1	1	1	64	1	75	Rem_1	2	90	12.5	-11.037937550497	-198.9908060477	-0.564781	249.322	0	0.0282392270592256	-0.535076870735836	0.0282392270592256
2340	Rem_1	1	1	64	Rem_1	2	1	74	92.5	12.5	-12.6601130197758	231.964711565431	0.47021	249.322	0	0.0235107126699724	0.435388827656234	0.0235107126699724
2341	Rem_1	1	1	64	1	74	1	73	100	13.3333333333333	-13.7704295804976	-1858.02650769536	-0.062394	249.322	0	0.00312130230673032	-0.0676173573251135	0.00312130230673032
2342	Rem_1	1	1	64	1	73	Rem_1	2	95	12.5	-14.5620962471642	-265.055475729313	-0.40779	249.322	0	0.0203897452227829	-0.367771470331121	0.0203897452227829
2343	Rem_1	1	1	65	Rem_1	2	1	67	85	10	-4.23333333333333	64.9985629507545	1.562922	169.133	0	0.0781461639826934	1.53252899102168	0.0781461639826934
2344	Rem_1	1	1	65	1	67	1	68	88.3333333333333	10	-5.43333333333333	-196.935929032547	-0.377608	169.133	0	0.0188806648230405	-0.318647846742697	0.0188806648230405
2345	Rem_1	1	1	65	1	68	Rem_1	2	87.5	10	-5.75	-97.0199175611239	-1.185281	169.133	0	0.0592641343681193	-1.21388114427899	0.0592641343681193
2346	Rem_1	1	1	65	Rem_1	2	1	69	90	10	-7.36666666666667	129.32320357375	0.925632	169.133	0	0.0462817080341683	0.958076702659671	0.0462817080341683
2347	Rem_1	1	1	65	1	69	1	70	95	10	-8.56333333333333	-640.122833960205	-0.186945	169.133	0	0.00934778490138172	-0.210471629014263	0.00934778490138172
2348	Rem_1	1	1	65	1	70	Rem_1	2	92.5	10	-8.97833333333333	-162.06498721585	-0.738522	169.133	0	0.0369262354053321	-0.747605073645408	0.0369262354053321
2349	Rem_1	1	1	65	Rem_1	2	1	71	95	10	-10.64	195.131058233629	0.605272	169.133	0	0.0302637652145268	0.589780410954066	0.0302637652145268
2350	Rem_1	1	1	65	1	71	1	72	101.666666666667	10	-11.8433333333333	-1333.0585222857	-0.092461	169.133	0	0.00462413141060027	-0.103957403354238	0.00462413141060027
2351	Rem_1	1	1	65	1	72	Rem_1	2	97.5	10	-12.2916666666667	-228.592004638586	-0.512693	169.133	0	0.0256348450477568	-0.485823007599828	0.0256348450477568
2352	Rem_1	1	1	65	Rem_1	2	1	79	82.5	12.5	-3.65702260395516	45.6187410130361	2.090858	106.019	0	0.104542947827245	1.74790659398291	0.104542947827245
2353	Rem_1	1	1	65	1	78	Rem_1	2	85	12.5	-4.53177996249965	-72.6624878209951	-1.543071	106.019	0	0.0771536148058048	-1.43876813065912	0.0771536148058048
2354	Rem_1	1	1	65	Rem_1	2	1	77	87.5	12.5	-5.8304627669473	102.622532224368	1.172414	106.019	0	0.0586207852940406	1.17795990318093	0.0586207852940406
2355	Rem_1	1	1	65	1	77	1	76	91.6666666666667	13.3333333333333	-6.9051760426961	-441.645181078223	-0.223466	106.019	0	0.0111737474864076	-0.234749868254908	0.0111737474864076
2356	Rem_1	1	1	65	1	76	Rem_1	2	90	12.5	-7.36184270936277	-133.686486670318	-0.948741	106.019	0	0.0474371554027273	-0.943210034926025	0.0474371554027273
2357	Rem_1	1	1	65	Rem_1	2	1	75	92.5	12.5	-8.89836585598798	165.684699688889	0.774661	106.019	0	0.0387331790885089	0.737633841652544	0.0387331790885089
2358	Rem_1	1	1	65	1	75	1	74	98.3333333333333	13.3333333333333	-9.98793755049703	-1009.50040359485	-0.146035	106.019	0	0.00730243473524413	-0.149862106294792	0.00730243473524413
2359	Rem_1	1	1	65	1	74	Rem_1	2	95	12.5	-10.512937550497	-198.217182296083	-0.628353	106.019	0	0.0314178091458093	-0.587771735357752	0.0314178091458093
2360	Rem_1	1	1	65	1	73	Rem_1	2	97.5	12.5	-12.4101130197758	-230.964786091606	-0.536013	30.763	0	0.02680083656199	-0.489178183260327	0.02680083656199
2361	Rem_1	1	1	66	1	67	Rem_1	2	87.5	10	-1.60166666666667	-31.6196774883472	-2.850574	71.474	0	0.14252873508065	-2.49713225118009	0.14252873508065
2362	Rem_1	1	1	66	Rem_1	2	1	68	90	10	-3.11833333333333	63.5690752481652	1.80725	71.474	0	0.0903625553326708	1.79316626600955	0.0903625553326708
2363	Rem_1	1	1	66	1	68	1	69	93.3333333333333	10	-4.65666666666667	-189.03880905556	-0.49536	71.474	0	0.0247682018725623	-0.439131072235101	0.0247682018725623
2364	Rem_1	1	1	66	1	69	Rem_1	2	92.5	10	-4.735	-95.7762634303778	-1.311777	71.474	0	0.0655889262324251	-1.35403519377445	0.0655889262324251
2365	Rem_1	1	1	66	Rem_1	2	1	70	95	10	-6.34666666666667	128.320862000731	1.00177	71.474	0	0.0500885998232133	1.0227869433871	0.0500885998232133
2366	Rem_1	1	1	66	1	70	1	71	100	10	-7.88	-629.462916983701	-0.206018	71.474	0	0.0103013853830444	-0.236938650238401	0.0103013853830444
2367	Rem_1	1	1	66	1	71	Rem_1	2	97.5	10	-8.00833333333333	-161.178299250076	-0.795427	71.474	0	0.0397714757184405	-0.785848293148696	0.0397714757184405
2368	Rem_1	1	1	66	Rem_1	2	1	72	100	10	-9.66	194.382445424219	0.659627	71.474	0	0.0329815016004805	0.636625107144799	0.0329815016004805
2369	Rem_1	1	1	66	1	79	Rem_1	2	85	12.5	-2.00166666666667	-31.7508932084661	-2.585858	71.474	0	0.129292938671878	-2.39057240993328	0.129292938671878
2370	Rem_1	1	1	66	1	78	Rem_1	2	87.5	12.5	-2.19702260395516	-44.8390810546593	-2.408271	67.333	0	0.120413591523559	-2.09408738487211	0.120413591523559
2371	Rem_1	1	1	66	Rem_1	2	1	77	90	12.5	-3.32177996249965	71.2976839716148	1.714929	67.333	0	0.0857465083114321	1.69207248522022	0.0857465083114321
2372	Rem_1	1	1	66	1	77	1	76	93.3333333333333	13.3333333333333	-4.6604627669473	-241.423015334131	-0.393684	67.333	0	0.0196844540091921	-0.369595209130576	0.0196844540091921
2373	Rem_1	1	1	66	1	76	Rem_1	2	92.5	12.5	-4.7954627669473	-101.177771193219	-1.321226	67.333	0	0.066061375687235	-1.32247727608965	0.066061375687235
2374	Rem_1	1	1	66	Rem_1	2	1	75	95	12.5	-6.30684270936277	132.500358744615	1.042783	67.333	0	0.0521392458971407	1.00598119409599	0.0521392458971407
2375	Rem_1	1	1	66	1	75	1	74	100	13.3333333333333	-7.70503252265464	-679.672715344277	-0.220624	67.333	0	0.0110316532505332	-0.222491802515976	0.0110316532505332
2376	Rem_1	1	1	66	1	74	Rem_1	2	97.5	12.5	-7.90836585598798	-164.585943580358	-0.822055	67.333	0	0.0411028716461819	-0.783489391580012	0.0411028716461819
2377	Rem_1	1	1	66	Rem_1	2	1	73	100	12.5	-9.79793755049703	197.132137976725	0.688343	67.333	0	0.0344172952761036	0.64185747093364	0.0344172952761036
2378	Rem_1	1	1	67	1	68	Rem_1	2	92.5	10	-1.31666666666667	-31.630470063412	-3.433439	68.698	0	0.171671979125315	-3.08700941522361	0.171671979125315
2379	Rem_1	1	1	67	Rem_1	2	1	69	95	10	-2.93333333333333	63.5161088509947	2.052685	68.698	0	0.102634298716669	2.07116156476932	0.102634298716669
2380	Rem_1	1	1	67	1	69	1	70	98.3333333333333	10	-4.49666666666667	-188.730823639963	-0.611986	68.698	0	0.0305994634019945	-0.593601544470467	0.0305994634019945
2381	Rem_1	1	1	67	1	70	Rem_1	2	97.5	10	-4.545	-95.7351343095491	-1.44044	68.698	0	0.0720220694231983	-1.47756002029886	0.0720220694231983
2382	Rem_1	1	1	67	Rem_1	2	1	71	100	10	-6.20666666666667	128.26486471313	1.084764	68.698	0	0.0542382921858718	1.09255742063477	0.0542382921858718
2383	Rem_1	1	1	67	1	71	1	72	105	10	-7.77666666666667	-628.782382283748	-0.213049	68.698	0	0.0106529193652491	-0.226706803761452	0.0106529193652491
2384	Rem_1	1	1	67	1	72	Rem_1	2	102.5	10	-7.85833333333333	-161.134594427547	-0.871644	68.698	0	0.0435823147255857	-0.865850616873322	0.0435823147255857
2385	Rem_1	1	1	67	Rem_1	2	1	78	90	12.5	-1.37166666666667	31.5959817307242	3.350865	68.698	0	0.167543279843038	2.75938960311558	0.167543279843038
2386	Rem_1	1	1	67	1	77	Rem_1	2	92.5	12.5	-1.81702260395516	-44.9516358475307	-2.902527	68.698	0	0.145126384452733	-2.50001940155988	0.145126384452733
2387	Rem_1	1	1	67	1	76	Rem_1	2	95	12.5	-3.11677996249965	-71.2315477570004	-2.038121	40.242	0	0.101906099064789	-1.94082643106003	0.101906099064789
2388	Rem_1	1	1	67	Rem_1	2	1	75	97.5	12.5	-4.5704627669473	101.138821366504	1.507818	40.242	0	0.0753909663209724	1.42962151370589	0.0753909663209724
2389	Rem_1	1	1	67	1	75	1	74	101.666666666667	13.3333333333333	-5.98850937602943	-428.157002346415	-0.378351	40.242	0	0.0189178143029923	-0.345616414736435	0.0189178143029923
2390	Rem_1	1	1	67	1	74	Rem_1	2	100	12.5	-6.14684270936277	-132.418614914234	-1.129331	40.242	0	0.0564666385479294	-1.08400509896946	0.0564666385479294
2391	Rem_1	1	1	67	Rem_1	2	1	73	102.5	12.5	-8.02336585598798	164.398040866165	0.917848	40.242	0	0.0458925089503723	0.871836766265322	0.0458925089503723
2392	Rem_1	1	1	68	1	69	Rem_1	2	97.5	10	-1.11666666666667	-31.57970515541	-3.484803	25.262	0	0.174240178696024	-3.41641145430767	0.174240178696024
2393	Rem_1	1	1	68	Rem_1	2	1	70	100	10	-2.72833333333333	63.4787950235548	2.096889	25.262	0	0.104844497689686	2.15784565470626	0.104844497689686
2394	Rem_1	1	1	68	1	70	1	71	103.333333333333	10	-4.35666666666667	-188.580581339708	-0.630395	25.262	0	0.0315199086303006	-0.650984308845015	0.0315199086303006
2395	Rem_1	1	1	68	1	71	Rem_1	2	102.5	10	-4.39	-95.6890258787651	-1.46626	25.262	0	0.0733130682006967	-1.50686134586125	0.0733130682006967
2396	Rem_1	1	1	68	Rem_1	2	1	72	105	10	-6.04166666666667	128.230084241317	1.132842	25.262	0	0.0566421882734945	1.162328314163	0.0566421882734945
2397	Rem_1	1	1	68	1	72	1	77	101.666666666667	11.6666666666667	-6.16184270936277	42.0475810234226	2.329279	25.262	0	0.116463992931732	2.12661590565741	0.116463992931732
2398	Rem_1	1	1	68	1	77	Rem_1	2	95	12.5	-0.976666666666667	-31.6645453670875	-3.46261	25.262	0	0.173130528879947	-3.28894421982041	0.173130528879947
2399	Rem_1	1	1	68	Rem_1	2	1	76	97.5	12.5	-1.59702260395516	44.8653404921277	2.903444	25.262	0	0.145172234441852	2.80079638245609	0.145172234441852
2400	Rem_1	1	1	68	1	76	1	75	100	13.3333333333333	-2.82011329583298	-121.361617797369	-0.808941	25.262	0	0.0404471736182208	-0.792487263868745	0.0404471736182208
2401	Rem_1	1	1	68	1	75	Rem_1	2	100	12.5	-2.87677996249965	-71.1790233062931	-2.093569	25.262	0	0.104678497765312	-2.00830911858734	0.104678497765312
2402	Rem_1	1	1	68	1	74	Rem_1	2	102.5	12.5	-4.3954627669473	-101.048752524371	-1.495814	15.313	0	0.0747907668532019	-1.4795385649383	0.0747907668532019
2403	Rem_1	1	1	68	Rem_1	2	1	73	105	12.5	-6.24684270936277	132.252697802186	1.18519	15.313	0	0.0592595843745972	1.16667262427052	0.0592595843745972
2404	Rem_1	1	1	69	1	70	Rem_1	2	102.5	10	-1.01166666666667	-31.5809908748814	-3.930658	40.03	0	0.196532925441031	-3.83234365163186	0.196532925441031
2405	Rem_1	1	1	69	Rem_1	2	1	71	105	10	-2.67333333333333	63.4690837399348	2.184621	40.03	0	0.109231095774521	2.26624320947739	0.109231095774521
2406	Rem_1	1	1	69	1	71	1	72	108.333333333333	10	-4.31	-188.518340739603	-0.633837	40.03	0	0.0316920077688761	-0.611198885141317	0.0316920077688761
2407	Rem_1	1	1	69	1	72	Rem_1	2	107.5	10	-4.325	-95.6829863846947	-1.550646	40.03	0	0.0775323644892248	-1.65504432433607	0.0775323644892248
2408	Rem_1	1	1	69	Rem_1	2	1	76	100	12.5	-0.856666666666667	31.6847433111049	3.639377	40.03	0	0.181968877477228	3.72378220225207	0.181968877477228
2409	Rem_1	1	1	69	1	75	Rem_1	2	102.5	12.5	-1.45702260395516	-44.9054960360771	-3.271511	40.03	0	0.163575580566913	-2.9484571428368	0.163575580566913
2410	Rem_1	1	1	69	Rem_1	2	1	74	105	12.5	-2.80177996249965	71.1594200252558	2.139259	40.03	0	0.106962996745148	2.12724987456943	0.106962996745148
2411	Rem_1	1	1	69	1	74	1	73	108.333333333333	13.3333333333333	-4.40379610028063	-241.205694115157	-0.529086	40.03	0	0.0264544890045149	-0.491167769204669	0.0264544890045149
2412	Rem_1	1	1	69	1	73	Rem_1	2	107.5	12.5	-4.5954627669473	-100.937567682015	-1.610007	40.03	0	0.0805004121115072	-1.63608210536476	0.0805004121115072
2413	Rem_1	1	1	70	1	71	Rem_1	2	107.5	10	-0.951666666666667	-31.5733272446218	-3.813272	19.587	0	0.190663626224196	-4.01868399924603	0.190663626224196
2414	Rem_1	1	1	70	Rem_1	2	1	72	110	10	-2.60333333333333	63.4647787810205	2.237058	19.587	0	0.111852944701559	2.52026852482053	0.111852944701559
2415	Rem_1	1	1	70	1	72	1	75	108.333333333333	11.6666666666667	-2.84011329583298	63.4350468114719	1.557456	19.587	0	0.0778728642072449	1.51769425248	0.0778728642072449
2416	Rem_1	1	1	70	1	75	Rem_1	2	105	12.5	-0.711666666666667	-31.7249546566116	-3.795754	19.587	0	0.189787726345225	-4.03796277730053	0.189787726345225
2417	Rem_1	1	1	70	Rem_1	2	1	74	107.5	12.5	-1.37702260395516	44.8746746586129	3.054567	19.587	0	0.152728382737861	3.161496643833	0.152728382737861
2418	Rem_1	1	1	70	1	74	1	73	110	13.3333333333333	-2.82344662916632	-121.841632468141	-0.835394	19.587	0	0.0417698197038244	-0.787316429041248	0.0417698197038244
2419	Rem_1	1	1	70	1	73	Rem_1	2	110	12.5	-2.99677996249965	-71.0383230998022	-2.21878	19.587	0	0.110939045069804	-2.37418021479176	0.110939045069804
2420	Rem_1	1	1	71	1	72	Rem_1	2	112.5	10	-0.931666666666667	-31.5737836525511	-3.532293	32.117	0	0.17661467831022	-4.65705031498127	0.17661467831022
2421	Rem_1	1	1	71	Rem_1	2	1	74	110	12.5	-0.681666666666667	31.7506639464156	3.501623	32.117	0	0.175081178558183	4.4031030003083	0.175081178558183
2422	Rem_1	1	1	71	1	73	Rem_1	2	112.5	12.5	-1.62202260395516	-44.7437701359259	-3.032201	32.117	0	0.15161008297934	-3.53130275954585	0.15161008297934
2423	Rem_1	1	1	72	1	73	Rem_1	2	115	12.5	-0.916666666666667	-31.5728419665521	-3.375534	6.476	0	0.16877672962494	-5.44598060260198	0.16877672962494
2424	Rem_1	1	1	96	1	95	Rem_1	2	2.5	15	-9.16666666666667	-31.5738134543241	-0.622644	406.978	0	0.0311323606050039	-0.565768952325562	0.0311323606050039
2425	Rem_1	1	1	96	Rem_1	2	1	94	5	15	-10.5583333333333	63.563475764642	0.289888	406.978	0	0.0144947449567076	0.310548703108204	0.0144947449567076
2426	Rem_1	1	1	96	1	94	1	93	8.33333333333333	15	-12.05	-188.814535923348	-0.102123	406.978	0	0.00510712911746903	-0.103615236031744	0.00510712911746903
2427	Rem_1	1	1	96	1	93	Rem_1	2	7.5	15	-12.1	-95.8212103192457	-0.187734	406.978	0	0.00938723265345011	-0.20693346707646	0.00938723265345011
2428	Rem_1	1	1	96	Rem_1	2	1	92	10	15	-13.6166666666667	128.426192636438	0.149649	406.978	0	0.00748311820048969	0.160804769327329	0.00748311820048969
2429	Rem_1	1	1	96	1	92	1	91	15	15	-15.0333333333333	-629.67328942039	-0.021157	406.978	0	0.00106256605559372	-0.0248592174884618	0.00106256605559372
2430	Rem_1	1	1	96	1	91	Rem_1	2	12.5	15	-15.1833333333333	-161.330696345115	-0.128498	406.978	0	0.00642567817510339	-0.135945551838867	0.00642567817510339
2431	Rem_1	1	1	96	Rem_1	2	1	90	15	15	-16.695	194.613560387957	0.115009	406.978	0	0.00575131943144354	0.120463542557884	0.00575131943144354
2432	Rem_1	1	1	96	1	90	1	89	21.6666666666667	15	-18.0466666666667	-1322.88520913965	-0.007749	406.978	0	0.000400146851168418	-0.00939646435684671	0.000400146851168418
2433	Rem_1	1	1	96	1	89	Rem_1	2	17.5	15	-18.2916666666667	-228.182105630391	-0.107232	406.978	0	0.00536253247635853	-0.111067078201038	0.00536253247635853
2434	Rem_1	1	1	96	1	88	Rem_1	2	20	15	-19.8833333333333	-262.10567791839	-0.101993	402.529	0	0.00510063036520978	-0.10415244097813	0.00510063036520978
2435	Rem_1	1	1	96	Rem_1	2	1	87	22.5	15	-21.49	296.376140993733	0.097982	402.529	0	0.00490012048933493	0.0987121395874193	0.00490012048933493
2436	Rem_1	1	1	96	1	87	1	86	31.6666666666667	15	-22.7433333333333	-2830.24015849715	-0.004234	402.529	0	0.000234130070687214	-0.00553864698793644	0.000234130070687214
2437	Rem_1	1	1	96	1	86	Rem_1	2	25	15	-23.0416666666667	-331.042096366068	-0.093751	402.529	0	0.00468861653395754	-0.0931734925994829	0.00468861653395754
2438	Rem_1	1	1	95	1	94	Rem_1	2	7.5	15	-8.89166666666667	-31.7652214262672	-0.70138	53.163	0	0.0350691425757745	-0.666938376383398	0.0350691425757745
2439	Rem_1	1	1	95	Rem_1	2	1	93	10	15	-10.4333333333333	63.6713949776629	0.2915	53.163	0	0.0145753430491361	0.315928679492148	0.0145753430491361
2440	Rem_1	1	1	95	1	93	1	92	13.3333333333333	15	-11.8666666666667	-189.290335958763	-0.09409	53.163	0	0.00470556269217614	-0.105723981703664	0.00470556269217614
2441	Rem_1	1	1	95	1	92	Rem_1	2	12.5	15	-11.95	-95.9439687371526	-0.197233	53.163	0	0.00986215700151341	-0.210204697788484	0.00986215700151341
2442	Rem_1	1	1	95	Rem_1	2	1	91	15	15	-13.5166666666667	128.504469746823	0.157239	53.163	0	0.0078625859488148	0.16458634381864	0.0078625859488148
2443	Rem_1	1	1	95	1	91	1	90	20	15	-14.8633333333333	-629.744295644419	-0.022429	53.163	0	0.00112589968580687	-0.0244186932306283	0.00112589968580687
2444	Rem_1	1	1	95	1	90	Rem_1	2	17.5	15	-15.0283333333333	-161.449574847641	-0.134469	53.163	0	0.00672419362470326	-0.140167650588011	0.00672419362470326
2445	Rem_1	1	1	95	Rem_1	2	1	89	20	15	-16.625	194.665534450377	0.123136	53.163	0	0.00615761205663364	0.126839420747062	0.00615761205663364
2446	Rem_1	1	1	95	1	89	1	88	26.6666666666667	15	-17.95	-1323.53129645571	-0.007355	53.163	0	0.000381103742437673	-0.00913022749582101	0.000381103742437673
2447	Rem_1	1	1	95	1	88	Rem_1	2	22.5	15	-18.2166666666667	-228.234335611938	-0.115161	53.163	0	0.00575891828406169	-0.117709193251241	0.00575891828406169
2448	Rem_1	1	1	95	1	87	Rem_1	2	25	15	-19.8233333333333	-262.145014270019	-0.109719	56.22	0	0.00548686134347315	-0.110903712114108	0.00548686134347315
2449	Rem_1	1	1	95	Rem_1	2	1	86	27.5	15	-21.375	296.450237961297	0.108438	56.22	0	0.00542282210753774	0.104205599339233	0.00542282210753774
2450	Rem_1	1	1	95	1	86	1	85	36.6666666666667	15	-22.58	-2830.80645396983	-0.008597	56.22	0	0.000441328701196738	-0.00598729854772301	0.000441328701196738
2451	Rem_1	1	1	95	1	85	Rem_1	2	30	15	-22.9116666666667	-331.126793305881	-0.099674	56.22	0	0.00498470316969827	-0.0982183007915105	0.00498470316969827
2452	Rem_1	1	1	94	1	93	Rem_1	2	12.5	15	-8.49166666666667	-31.613448011036	-0.794139	384.721	0	0.0397070759223403	-0.750685664102461	0.0397070759223403
2453	Rem_1	1	1	94	Rem_1	2	1	92	15	15	-10.0083333333333	63.5634396727621	0.329043	384.721	0	0.0164524539088399	0.336144029716782	0.0164524539088399
2454	Rem_1	1	1	94	1	92	1	91	18.3333333333333	15	-11.5166666666667	-188.879526465983	-0.114297	384.721	0	0.00571572484664019	-0.115373637363177	0.00571572484664019
2455	Rem_1	1	1	94	1	91	Rem_1	2	17.5	15	-11.575	-95.8043990453574	-0.214723	384.721	0	0.0107366157061944	-0.220770392353605	0.0107366157061944
2456	Rem_1	1	1	94	Rem_1	2	1	90	20	15	-13.0866666666667	128.411857930885	0.167922	384.721	0	0.00839669549346646	0.172703616348293	0.00839669549346646
2457	Rem_1	1	1	94	1	90	1	89	25	15	-14.53	-629.83790994091	-0.020613	384.721	0	0.00103548994321529	-0.0220913292742918	0.00103548994321529
2458	Rem_1	1	1	94	1	89	Rem_1	2	22.5	15	-14.6833333333333	-161.297275812866	-0.147305	384.721	0	0.00736592883229943	-0.150612287074001	0.00736592883229943
2459	Rem_1	1	1	94	Rem_1	2	1	88	25	15	-16.275	194.527316844655	0.135307	384.721	0	0.00676608901969964	0.137147160194605	0.00676608901969964
2460	Rem_1	1	1	94	1	88	1	87	31.6666666666667	15	-17.6766666666667	-1321.85423066672	-0.007983	384.721	0	0.000411485993078744	-0.00919379962618619	0.000411485993078744
2461	Rem_1	1	1	94	1	87	Rem_1	2	27.5	15	-17.8816666666667	-228.094223244934	-0.127267	384.721	0	0.00636413570113806	-0.127953360568419	0.00636413570113806
2462	Rem_1	1	1	94	1	86	Rem_1	2	30	15	-19.4333333333333	-262.042816273234	-0.119674	383.575	0	0.00598453554505277	-0.119364812637752	0.00598453554505277
2463	Rem_1	1	1	94	Rem_1	2	1	85	32.5	15	-20.97	296.355685190799	0.11395	383.575	0	0.0056983775103094	0.1119454893244	0.0056983775103094
2464	Rem_1	1	1	94	1	85	1	84	41.6666666666667	15	-22.2433333333333	-2830.61106744904	-0.004817	383.575	0	0.000260784820302103	-0.00579066150160656	0.000260784820302103
2465	Rem_1	1	1	94	1	84	Rem_1	2	35	15	-22.5366666666667	-331.011502737746	-0.109137	383.575	0	0.00545776620262356	-0.106154827822794	0.00545776620262356
2466	Rem_1	1	1	93	1	92	Rem_1	2	17.5	15	-8.21666666666667	-31.6308677163608	-0.846979	317.972	0	0.0423490680665171	-0.803359383764728	0.0423490680665171
2467	Rem_1	1	1	93	Rem_1	2	1	91	20	15	-9.78333333333333	63.5466016580746	0.351039	317.972	0	0.0175522348663212	0.349609319703586	0.0175522348663212
2468	Rem_1	1	1	93	1	91	1	90	23.3333333333333	15	-11.2633333333333	-188.652992911116	-0.127089	317.972	0	0.00635523680144965	-0.120735922894355	0.00635523680144965
2469	Rem_1	1	1	93	1	90	Rem_1	2	22.5	15	-11.295	-95.8244936334125	-0.223941	317.972	0	0.0111974965372846	-0.22887339680923	0.0111974965372846
2470	Rem_1	1	1	93	Rem_1	2	1	89	25	15	-12.8916666666667	128.375568911911	0.181494	317.972	0	0.00907525096567583	0.185662928276797	0.00907525096567583
2471	Rem_1	1	1	93	1	89	1	88	30	15	-14.35	-629.432672892931	-0.02072	317.972	0	0.00104081506522533	-0.022261013699978	0.00104081506522533
2472	Rem_1	1	1	93	1	88	Rem_1	2	27.5	15	-14.4833333333333	-161.266603810962	-0.160766	317.972	0	0.00803892199800446	-0.163401914576819	0.00803892199800446
2473	Rem_1	1	1	93	Rem_1	2	1	87	30	15	-16.09	194.489686636881	0.148412	317.972	0	0.0074212737693741	0.150023988306994	0.00742127376937409
2474	Rem_1	1	1	93	1	87	1	86	36.6666666666667	15	-17.4766666666667	-1320.33101014652	-0.010978	317.972	0	0.000557934772173235	-0.0115618866729067	0.000557934772173235
2475	Rem_1	1	1	93	1	86	Rem_1	2	32.5	15	-17.6416666666667	-228.087883308321	-0.137428	317.972	0	0.00687212761522951	-0.138462101634087	0.00687212761522951
2476	Rem_1	1	1	93	1	85	Rem_1	2	35	15	-19.1783333333333	-262.044697638111	-0.129704	317.141	0	0.00648597094042211	-0.128935108139764	0.00648597094042211
2477	Rem_1	1	1	93	Rem_1	2	1	84	37.5	15	-20.745	296.339477533236	0.12351	317.141	0	0.00617630959797192	0.121757749552134	0.00617630959797192
2478	Rem_1	1	1	93	1	84	1	83	46.6666666666667	15	-22.0233333333333	-2830.1409384193	-0.005565	317.141	0	0.000295673912444098	-0.0063734586386025	0.000295673912444098
2479	Rem_1	1	1	93	1	83	Rem_1	2	40	15	-22.3066666666667	-330.99771232404	-0.11793	317.141	0	0.00589734789969186	-0.115384290913532	0.00589734789969186
2480	Rem_1	1	1	92	1	91	Rem_1	2	22.5	15	-7.96666666666667	-31.5991667717492	-0.78372	342.344	0	0.0391861275963829	-0.779438591620632	0.0391861275963829
2481	Rem_1	1	1	92	Rem_1	2	1	90	25	15	-9.47833333333333	63.5497932125796	0.324051	342.344	0	0.0162028585904617	0.33574727736072	0.0162028585904617
2482	Rem_1	1	1	92	1	90	1	89	28.3333333333333	15	-11.0133333333333	-188.877121631431	-0.098173	342.344	0	0.00490966850433917	-0.100200720368163	0.00490966850433917
2483	Rem_1	1	1	92	1	89	Rem_1	2	27.5	15	-11.075	-95.7740197106062	-0.225862	342.344	0	0.0112935427395481	-0.235546556992557	0.0112935427395481
2484	Rem_1	1	1	92	Rem_1	2	1	88	30	15	-12.6666666666667	128.332466127663	0.188466	342.344	0	0.00942383058474631	0.1949165339415	0.00942383058474631
2485	Rem_1	1	1	92	1	88	1	87	35	15	-14.16	-629.133610374282	-0.018734	342.344	0	0.000942022765117702	-0.0204835789664045	0.000942022765117702
2486	Rem_1	1	1	92	1	87	Rem_1	2	32.5	15	-14.2733333333333	-161.218217391637	-0.169673	342.344	0	0.008484239348492	-0.174432954975095	0.008484239348492
2487	Rem_1	1	1	92	Rem_1	2	1	86	35	15	-15.825	194.470670597152	0.154415	342.344	0	0.00772139757832091	0.158545513552983	0.00772139757832091
2488	Rem_1	1	1	92	1	86	1	85	41.6666666666667	15	-17.2133333333333	-1319.8519887456	-0.010178	342.344	0	0.000518632056471638	-0.0122943994028736	0.000518632056471638
2489	Rem_1	1	1	92	1	85	Rem_1	2	37.5	15	-17.3616666666667	-228.076028276918	-0.144219	342.344	0	0.00721164335657969	-0.14625111415011	0.00721164335657969
2490	Rem_1	1	1	92	1	84	Rem_1	2	40	15	-18.9283333333333	-262.015243676789	-0.13648	342.05	0	0.00682473266875707	-0.137399130700656	0.00682473266875707
2491	Rem_1	1	1	92	Rem_1	2	1	83	42.5	15	-20.49	296.312187994699	0.129763	342.05	0	0.00648892058993636	0.129794463652186	0.00648892058993636
2492	Rem_1	1	1	92	1	83	1	82	51.6666666666667	15	-21.7666666666667	-2828.66305073144	-0.00674	342.05	0	0.000351523825650553	-0.00778266228171529	0.000351523825650553
2493	Rem_1	1	1	92	1	82	Rem_1	2	45	15	-22.0266666666667	-330.98388931626	-0.123	342.05	0	0.00615081295439879	-0.122011801370471	0.00615081295439879
2494	Rem_1	1	1	91	1	90	Rem_1	2	27.5	15	-7.71166666666667	-31.6347110948912	-0.814036	340.68	0	0.0407019228445045	-0.796429768727616	0.0407019228445045
2495	Rem_1	1	1	91	Rem_1	2	1	89	30	15	-9.30833333333333	63.5312994745126	0.346983	340.68	0	0.0173494381961636	0.355434267820502	0.0173494381961636
2496	Rem_1	1	1	91	1	89	1	88	33.3333333333333	15	-10.85	-188.766707640286	-0.105429	340.68	0	0.0052723984203112	-0.105724440449327	0.0052723984203112
2497	Rem_1	1	1	91	1	88	Rem_1	2	32.5	15	-10.9	-95.7604116084986	-0.241547	340.68	0	0.0120777639910084	-0.249709827371175	0.0120777639910084
2498	Rem_1	1	1	91	Rem_1	2	1	87	35	15	-12.5066666666667	128.312343178326	0.204513	340.68	0	0.0102261389547815	0.210468878837596	0.0102261389547815
2499	Rem_1	1	1	91	1	87	1	86	40	15	-13.9766666666667	-628.544028740881	-0.025041	340.68	0	0.00125603710235805	-0.0250821763466245	0.00125603710235805
2500	Rem_1	1	1	91	1	86	Rem_1	2	37.5	15	-14.0583333333333	-161.225207131351	-0.179416	340.68	0	0.00897135734657805	-0.185386702490972	0.00897135734657805
2501	Rem_1	1	1	91	Rem_1	2	1	85	40	15	-15.595	194.485762851448	0.164333	340.68	0	0.00821725849797242	0.168011834011091	0.00821725849797242
2502	Rem_1	1	1	91	1	85	1	84	46.6666666666667	15	-16.9933333333333	-1320.57972394296	-0.010442	340.68	0	0.00053159045326266	-0.0115518167248184	0.00053159045326266
2503	Rem_1	1	1	91	1	84	Rem_1	2	42.5	15	-17.1616666666667	-228.075066460932	-0.153862	340.68	0	0.0076937499056052	-0.156460017286272	0.0076937499056052
2504	Rem_1	1	1	91	1	83	Rem_1	2	45	15	-18.7233333333333	-262.016646787157	-0.1453	340.611	0	0.00726568819864987	-0.147047362603553	0.00726568819864987
2505	Rem_1	1	1	91	Rem_1	2	1	82	47.5	15	-20.26	296.32734534968	0.136988	340.611	0	0.00685012995205201	0.13772019965204	0.00685012995205201
2506	Rem_1	1	1	91	1	82	1	81	56.6666666666667	15	-21.34	-2815.23910008238	-0.009439	340.611	0	0.00048242802831096	-0.00987835598589618	0.00048242802831096
2507	Rem_1	1	1	91	1	81	Rem_1	2	50	15	-21.5166666666667	-331.187596184989	-0.127563	340.611	0	0.0063789338782041	-0.127841843666144	0.0063789338782041
2508	Rem_1	1	1	90	1	89	Rem_1	2	32.5	15	-7.48666666666667	-31.5862020319653	-0.861495	361.965	0	0.0430748660771279	-0.854065282595115	0.0430748660771279
2509	Rem_1	1	1	90	Rem_1	2	1	88	35	15	-9.07833333333333	63.4933135395171	0.369955	361.965	0	0.0184980203011701	0.378314116637819	0.0184980203011701
2510	Rem_1	1	1	90	1	88	1	87	38.3333333333333	15	-10.6566666666667	-188.592842481036	-0.099405	361.965	0	0.00497125588382855	-0.102423272149569	0.00497125588382855
2511	Rem_1	1	1	90	1	87	Rem_1	2	37.5	15	-10.685	-95.7188614559446	-0.270554	361.965	0	0.0135280696069321	-0.275890844488249	0.0135280696069321
2512	Rem_1	1	1	90	Rem_1	2	1	86	40	15	-12.2366666666667	128.29427215816	0.22044	361.965	0	0.0110224536288433	0.227206949993984	0.0110224536288433
2513	Rem_1	1	1	90	1	86	1	85	45	15	-13.71	-628.303482463883	-0.025721	361.965	0	0.00128993201468139	-0.0284082502134801	0.00128993201468139
2514	Rem_1	1	1	90	1	85	Rem_1	2	42.5	15	-13.7733333333333	-161.212506321343	-0.19466	361.965	0	0.00973351370266668	-0.198798699780504	0.00973351370266668
2515	Rem_1	1	1	90	Rem_1	2	1	84	45	15	-15.34	194.456758643311	0.17915	361.965	0	0.00895805817406875	0.182170591917577	0.00895805817406875
2516	Rem_1	1	1	90	1	84	1	83	51.6666666666667	15	-16.7533333333333	-1320.15710927777	-0.011822	361.965	0	0.000599499132609881	-0.0124478178694114	0.000599499132609881
2517	Rem_1	1	1	90	1	83	Rem_1	2	47.5	15	-16.9016666666667	-228.04778574102	-0.167235	361.965	0	0.00836234793957415	-0.169722774048166	0.00836234793957415
2518	Rem_1	1	1	90	1	82	Rem_1	2	50	15	-18.4383333333333	-262.001558735381	-0.156425	362.1	0	0.00782188925787754	-0.158023915682989	0.00782188925787754
2519	Rem_1	1	1	90	Rem_1	2	1	81	52.5	15	-19.695	296.491840241707	0.144552	362.1	0	0.00722829175946849	0.146026525627003	0.00722829175946849
2520	Rem_1	1	1	90	1	81	1	80	61.6666666666667	15	-20.5433333333333	-2800.10045159525	-0.011004	362.1	0	0.000559213769501431	-0.0119030699021565	0.000559213769501431
2521	Rem_1	1	1	90	1	80	Rem_1	2	55	15	-20.7316666666667	-331.604122142027	-0.133553	362.1	0	0.00667839872443238	-0.134123455724846	0.00667839872443238
2522	Rem_1	1	1	89	1	88	Rem_1	2	37.5	15	-7.34166666666667	-31.5880253934124	-0.753314	331.424	0	0.0376658327465357	-0.79178508834372	0.0376658327465357
2523	Rem_1	1	1	89	Rem_1	2	1	87	40	15	-8.94833333333333	63.4896542244062	0.391303	331.424	0	0.0195654055547668	0.400577044191188	0.0195654055547668
2524	Rem_1	1	1	89	1	87	1	86	43.3333333333333	15	-10.4933333333333	-188.492685037349	-0.110667	331.424	0	0.00553425353796698	-0.110180660164944	0.00553425353796698
2525	Rem_1	1	1	89	1	86	Rem_1	2	42.5	15	-10.5	-95.7363619027713	-0.280603	331.424	0	0.0140305063708513	-0.290396384026243	0.0140305063708513
2526	Rem_1	1	1	89	Rem_1	2	1	85	45	15	-12.0366666666667	128.321407207265	0.234084	331.424	0	0.0117046271892786	0.239136304608804	0.0117046271892786
2527	Rem_1	1	1	89	1	85	1	84	50	15	-13.51	-628.738813999649	-0.023745	331.424	0	0.00119145396994596	-0.0255300175623673	0.00119145396994596
2528	Rem_1	1	1	89	1	84	Rem_1	2	47.5	15	-13.6033333333333	-161.226704513368	-0.210276	331.424	0	0.0105142755546923	-0.213606287046436	0.0105142755546923
2529	Rem_1	1	1	89	Rem_1	2	1	83	50	15	-15.165	194.47359652383	0.193701	331.424	0	0.00968556624583715	0.19649421130424	0.00968556624583715
2530	Rem_1	1	1	89	1	83	1	82	56.6666666666667	15	-16.55	-1319.91244400103	-0.014417	331.424	0	0.000727753201641875	-0.0150184287222504	0.000727753201641875
2531	Rem_1	1	1	89	1	82	Rem_1	2	52.5	15	-16.7016666666667	-228.078247571456	-0.179193	331.424	0	0.00896020804013501	-0.181475782581989	0.00896020804013501
2532	Rem_1	1	1	89	1	81	Rem_1	2	55	15	-17.9583333333333	-262.221010993788	-0.164099	331.585	0	0.00820555936560696	-0.166707205881127	0.00820555936560696
2533	Rem_1	1	1	89	Rem_1	2	1	80	57.5	15	-18.995	296.994373902873	0.150509	331.585	0	0.00752611438276751	0.152390400529848	0.00752611438276751
2534	Rem_1	1	1	89	1	80	1	79	66.6666666666667	15	-19.53	-2780.09058876743	-0.010185	331.585	0	0.000518975493159359	-0.0114410688830714	0.000518975493159359
2535	Rem_1	1	1	89	1	79	Rem_1	2	60	15	-19.8416666666667	-332.516822691581	-0.140319	331.585	0	0.00701666262567184	-0.140949331646776	0.00701666262567184
2536	Rem_1	1	1	88	1	87	Rem_1	2	42.5	15	-7.20666666666667	-31.5828679280753	-0.795776	339.119	0	0.0397889256633049	-0.831391612608522	0.0397889256633049
2537	Rem_1	1	1	88	Rem_1	2	1	86	45	15	-8.75833333333333	63.5054650954986	0.398816	339.119	0	0.0199410507406205	0.418877348191875	0.0199410507406205
2538	Rem_1	1	1	88	1	85	Rem_1	2	47.5	15	-10.295	-95.7625087455267	-0.293498	339.119	0	0.0146752407138691	-0.303070590028682	0.0146752407138691
2539	Rem_1	1	1	88	Rem_1	2	1	84	50	15	-11.8616666666667	128.333871876861	0.252962	339.119	0	0.012648495310115	0.258124465006524	0.012648495310115
2540	Rem_1	1	1	88	1	84	1	83	55	15	-13.3233333333333	-628.808620255318	-0.0245	339.119	0	0.00122907485532819	-0.0257145055695244	0.00122907485532819
2541	Rem_1	1	1	88	1	83	Rem_1	2	52.5	15	-13.4233333333333	-161.241791255946	-0.228441	339.119	0	0.0114224877414029	-0.232409959436999	0.0114224877414029
2542	Rem_1	1	1	88	Rem_1	2	1	82	55	15	-14.96	194.502642969154	0.2086	339.119	0	0.0104304793753691	0.211990694551506	0.0104304793753691
2543	Rem_1	1	1	88	1	82	1	81	61.6666666666667	15	-16.14	-1313.7064281876	-0.019893	339.119	0	0.00099966425488761	-0.018920888543897	0.00099966425488761
2544	Rem_1	1	1	88	1	81	Rem_1	2	57.5	15	-16.2166666666667	-228.304599879621	-0.188662	339.119	0	0.00943363003355548	-0.193069806007609	0.00943363003355548
2545	Rem_1	1	1	88	1	80	Rem_1	2	60	15	-17.2533333333333	-262.748581451519	-0.171544	339.158	0	0.0085777829210117	-0.175327830344269	0.0085777829210117
2546	Rem_1	1	1	88	Rem_1	2	1	79	62.5	15	-18.1	297.958412701084	0.159	339.158	0	0.00795062890594197	0.161523450230606	0.00795062890594197
2547	Rem_1	1	1	88	1	79	1	78	71.6666666666667	15	-18.6033333333333	-2819.88109798947	-0.010445	339.158	0	0.000531737776070123	-0.0117884048302355	0.000531737776070123
2548	Rem_1	1	1	88	1	78	Rem_1	2	65	15	-19.2716666666667	-333.161401364155	-0.14856	339.158	0	0.00742867309820536	-0.14973504540037	0.00742867309820536
2549	Rem_1	1	1	87	1	86	Rem_1	2	47.5	15	-7.03166666666667	-31.6072644995748	-0.875453	360.08	0	0.0437727642264285	-0.885552970020913	0.0437727642264285
2550	Rem_1	1	1	87	Rem_1	2	1	85	50	15	-8.56833333333333	63.5430368673962	0.409144	360.08	0	0.0204574444112651	0.431254513723487	0.0204574444112651
2551	Rem_1	1	1	87	1	84	Rem_1	2	52.5	15	-10.135	-95.784723649765	-0.318834	360.08	0	0.0159420136397508	-0.329154989222305	0.0159420136397508
2552	Rem_1	1	1	87	Rem_1	2	1	83	55	15	-11.6966666666667	128.358616744276	0.278342	360.08	0	0.0139174592656131	0.284324154388893	0.0139174592656131
2553	Rem_1	1	1	87	1	83	1	82	60	15	-13.1266666666667	-628.7998697355	-0.028999	360.08	0	0.00145339430386251	-0.0303998944772487	0.00145339430386251
2554	Rem_1	1	1	87	1	82	Rem_1	2	57.5	15	-13.2333333333333	-161.281431148613	-0.24933	360.08	0	0.0124669010684292	-0.253924259911644	0.0124669010684292
2555	Rem_1	1	1	87	Rem_1	2	1	81	60	15	-14.49	194.755232167665	0.221975	360.08	0	0.01109920049204	0.228179631116819	0.01109920049204
2556	Rem_1	1	1	87	1	81	1	80	66.6666666666667	15	-15.4066666666667	-1305.98477238507	-0.022761	360.08	0	0.00114243503206966	-0.0229618473895326	0.00114243503206966
2557	Rem_1	1	1	87	1	80	Rem_1	2	62.5	15	-15.5266666666667	-228.888234471815	-0.199141	360.08	0	0.00995755214410148	-0.205217783727286	0.00995755214410148
2558	Rem_1	1	1	87	1	79	Rem_1	2	65	15	-16.3733333333333	-263.808529979266	-0.183222	360.995	0	0.00916164576972937	-0.188017366302824	0.00916164576972937
2559	Rem_1	1	1	87	Rem_1	2	1	78	67.5	15	-17.545	298.674781271661	0.170296	360.995	0	0.0085153871926061	0.173631509279241	0.0085153871926061
2560	Rem_1	1	1	87	1	78	1	77	76.6666666666667	15	-18.07	-2862.15198167161	-0.014473	360.995	0	0.000730526743179194	-0.0159609129683306	0.000730526743179194
2561	Rem_1	1	1	87	1	77	Rem_1	2	70	15	-18.9666666666667	-333.473852218638	-0.155846	360.995	0	0.00779294163265708	-0.15767059631091	0.00779294163265708
2562	Rem_1	1	1	86	1	85	Rem_1	2	52.5	15	-6.78666666666667	-31.6165592949501	-0.914186	347.717	0	0.0457094093867991	-0.927935762598581	0.0457094093867991
2563	Rem_1	1	1	86	Rem_1	2	1	84	55	15	-8.35333333333333	63.5338126409931	0.46931	347.717	0	0.0234657130778078	0.491503366890215	0.0234657130778078
2564	Rem_1	1	1	86	1	83	Rem_1	2	57.5	15	-9.915	-95.7786224006389	-0.375068	347.717	0	0.0187536666164246	-0.382218912439412	0.0187536666164246
2565	Rem_1	1	1	86	Rem_1	2	1	82	60	15	-11.4516666666667	128.367144869459	0.323549	347.717	0	0.0161777590692438	0.326523695666356	0.0161777590692438
2566	Rem_1	1	1	86	1	82	1	81	65	15	-12.69	-625.592847836406	-0.043491	347.717	0	0.00217684811194994	-0.0404433363454422	0.00217684811194994
2567	Rem_1	1	1	86	1	81	Rem_1	2	62.5	15	-12.7083333333333	-161.507273755821	-0.280043	347.717	0	0.0140025070834654	-0.286080359320914	0.0140025070834654
2568	Rem_1	1	1	86	Rem_1	2	1	80	65	15	-13.745	195.324203416901	0.246261	347.717	0	0.0123134560665355	0.252988584778337	0.0123134560665355
2569	Rem_1	1	1	86	1	80	1	79	71.6666666666667	15	-14.3633333333333	-1297.07156146495	-0.022547	347.717	0	0.00113177648963919	-0.0233083502245583	0.00113177648963919
2570	Rem_1	1	1	86	1	79	Rem_1	2	67.5	15	-14.5916666666667	-229.952418462535	-0.223681	347.717	0	0.0111844970563052	-0.229680234553779	0.0111844970563052
2571	Rem_1	1	1	86	1	78	Rem_1	2	70	15	-15.7633333333333	-264.482267712948	-0.2061	348.384	0	0.0103054851899365	-0.210839745564715	0.0103054851899365
2572	Rem_1	1	1	86	Rem_1	2	1	77	72.5	15	-17.185	298.908774248391	0.18703	348.384	0	0.00935203465829763	0.190369844860539	0.00935203465829763
2573	Rem_1	1	1	86	1	77	1	76	81.6666666666667	15	-17.7833333333333	-2889.9549917332	-0.015645	348.384	0	0.000788615915702948	-0.0216232793199003	0.000788615915702948
2574	Rem_1	1	1	86	1	76	Rem_1	2	75	15	-18.7816666666667	-333.391546002808	-0.171401	348.384	0	0.00857063340731011	-0.168746565540638	0.00857063340731011
2575	Rem_1	1	1	85	1	84	Rem_1	2	57.5	15	-6.55666666666667	-31.5990360113207	-0.93938	358.443	0	0.0469691064530719	-0.972492482763562	0.0469691064530719
2576	Rem_1	1	1	85	Rem_1	2	1	83	60	15	-8.11833333333333	63.5197739100004	0.533422	358.443	0	0.0266712874681745	0.562902428786966	0.0266712874681745
2577	Rem_1	1	1	85	1	82	Rem_1	2	62.5	15	-9.655	-95.7783653826883	-0.430008	358.443	0	0.0215006325525553	-0.440987863893188	0.0215006325525553
2578	Rem_1	1	1	85	Rem_1	2	1	81	65	15	-10.9116666666667	128.58789879569	0.357536	358.443	0	0.017877079689927	0.370584504871202	0.017877079689927
2579	Rem_1	1	1	85	1	81	1	80	70	15	-11.91	-622.003054568266	-0.051166	358.443	0	0.00256025367688438	-0.0510788022377216	0.00256025367688438
2580	Rem_1	1	1	85	1	80	Rem_1	2	67.5	15	-11.9483333333333	-162.098923990692	-0.306361	358.443	0	0.0153183764088268	-0.31950570263348	0.0153183764088268
2581	Rem_1	1	1	85	Rem_1	2	1	79	70	15	-12.795	196.451190691843	0.274079	358.443	0	0.0137043148534504	0.286398025893806	0.0137043148534504
2582	Rem_1	1	1	85	1	79	1	78	76.6666666666667	15	-13.4	-1324.95214063671	-0.023947	358.443	0	0.00120151863177397	-0.0255688140414317	0.00120151863177397
2583	Rem_1	1	1	85	1	78	Rem_1	2	72.5	15	-13.9666666666667	-230.649717796432	-0.25012	358.443	0	0.0125063998017015	-0.260829211852374	0.0125063998017015
2584	Rem_1	1	1	85	1	77	Rem_1	2	75	15	-15.3883333333333	-264.703374923846	-0.224945	359.766	0	0.0112476945443277	-0.233795989438721	0.0112476945443277
2585	Rem_1	1	1	85	Rem_1	2	1	76	77.5	15	-16.985	298.795071411342	0.204644	359.766	0	0.0102326886417989	0.205683384564784	0.0102326886417989
2586	Rem_1	1	1	85	1	76	1	75	86.6666666666667	15	-17.59	-2884.81083173304	-0.020612	359.766	0	0.0010354401769296	-0.0279653253875841	0.0010354401769296
2587	Rem_1	1	1	85	1	75	Rem_1	2	80	15	-18.5616666666667	-333.318640861129	-0.184003	359.766	0	0.00920069345334905	-0.1777180591772	0.00920069345334905
2588	Rem_1	1	1	84	1	83	Rem_1	2	62.5	15	-6.35166666666667	-31.6016078094443	-1.043416	353.158	0	0.0521708958389637	-1.05091568015235	0.0521708958389637
2589	Rem_1	1	1	84	Rem_1	2	1	82	65	15	-7.88833333333333	63.5365638427999	0.630868	353.158	0	0.0315435585113665	0.641847724533417	0.0315435585113665
2590	Rem_1	1	1	84	1	82	1	81	68.3333333333333	15	-9.20333333333333	-187.736331705462	-0.146383	353.158	0	0.00731983310755785	-0.145357503076508	0.00731983310755785
2591	Rem_1	1	1	84	1	81	Rem_1	2	67.5	15	-9.145	-96.0398045043616	-0.484423	353.158	0	0.0242213564302766	-0.496490221456908	0.0242213564302766
2592	Rem_1	1	1	84	Rem_1	2	1	80	70	15	-10.1816666666667	129.284125146906	0.39741	353.158	0	0.0198707516277065	0.410190779623552	0.0198707516277065
2593	Rem_1	1	1	84	1	80	1	79	75	15	-10.8766666666667	-619.118723676308	-0.049942	353.158	0	0.00249910152054694	-0.049465011931958	0.00249910152054694
2594	Rem_1	1	1	84	1	79	Rem_1	2	72.5	15	-11.0283333333333	-163.406633163247	-0.347378	353.158	0	0.0173691878684641	-0.360725767691594	0.0173691878684641
2595	Rem_1	1	1	84	Rem_1	2	1	78	75	15	-12.2	197.281327916374	0.312696	353.158	0	0.0156351197961512	0.324958396714485	0.0156351197961512
2596	Rem_1	1	1	84	1	78	1	77	81.6666666666667	15	-12.84	-1353.14018857606	-0.035045	353.158	0	0.00175510115449224	-0.0364521175722909	0.00175510115449224
2597	Rem_1	1	1	84	1	77	Rem_1	2	77.5	15	-13.6216666666667	-230.9531919035	-0.277571	353.158	0	0.0138789102635077	-0.288506279142194	0.0138789102635077
2598	Rem_1	1	1	84	1	76	Rem_1	2	80	15	-15.2183333333333	-264.641707824353	-0.250161	357.222	0	0.0125084497361783	-0.2513756565179	0.0125084497361783
2599	Rem_1	1	1	84	Rem_1	2	1	75	82.5	15	-16.795	298.773528365075	0.222972	357.222	0	0.011149048477785	0.215068543369928	0.011149048477785
2600	Rem_1	1	1	84	1	75	1	74	91.6666666666667	15	-17.4466666666667	-2892.64778180956	-0.026634	357.222	0	0.00133544932138962	-0.0304846577622425	0.00133544932138962
2601	Rem_1	1	1	84	1	74	Rem_1	2	85	15	-18.4366666666667	-333.187540969263	-0.196317	357.222	0	0.00981635936702095	-0.184583885607686	0.00981635936702095
2602	Rem_1	1	1	83	1	82	Rem_1	2	67.5	15	-6.11666666666667	-31.6164750108023	-1.177838	359.237	0	0.058891984901258	-1.19514021060883	0.058891984901258
2603	Rem_1	1	1	83	Rem_1	2	1	81	70	15	-7.37333333333333	63.8384735407803	0.720067	359.237	0	0.0360034888756979	0.74157767502394	0.0360034888756979
2604	Rem_1	1	1	83	1	81	1	80	73.3333333333333	15	-8.44	-187.268403787049	-0.174224	359.237	0	0.00871177395482688	-0.17894669325177	0.00871177395482688
2605	Rem_1	1	1	83	1	80	Rem_1	2	72.5	15	-8.41	-96.8559977011337	-0.54581	359.237	0	0.0272906832133239	-0.56263098177217	0.0272906832133239
2606	Rem_1	1	1	83	Rem_1	2	1	79	75	15	-9.25666666666667	130.790723201116	0.46013	359.237	0	0.0230067173288585	0.478413618737281	0.0230067173288585
2607	Rem_1	1	1	83	1	79	1	78	80	15	-9.93	-640.745016701432	-0.054027	359.237	0	0.00270320029270863	-0.054876995904603	0.00270320029270863
2608	Rem_1	1	1	83	1	78	Rem_1	2	77.5	15	-10.4283333333333	-164.335324145751	-0.406032	359.237	0	0.0203018462845131	-0.423536622832678	0.0203018462845131
[truncated: 9,693 more chars]
