# Supplementary material for: Using integrated geophysics data set to delineate Phetchabun active fault in Thailand
Source: Data Brief. 2020 Apr 22;30:105608. doi: 10.1016/j.dib.2020.105608 (PMC7200228; doi:10.1016/j.dib.2020.105608)
Supplement: Supplementary file 1 [file mmc1.zip › ERT Location 1/3D ERT/Ban-Huana-3D Topo3.ERTprj/InvFullMeshOutput.vwer]

# version_info
# 1.0.0
# 2018/07/13 
# 1
# 183
# 33
# 20
hexa
#
# NN
#
142450
#
# NE
#
110656
#
# NP
#
98
#
# NQ
#
2664
#
# Nodes coordinates
#
#         X          Y           Z       Flag
0	0	0	
0	0	0	
0	0	0	
0	0	0	
0	0	0	
0	0	0	
0	0	0	
0	0	0	
0	0	0	
0	0	0	
0	0	0	
0	0	0	
0	0	0	
0	0	0	
0	0	0	
0	0	0	
0	0	0	
0	0	0	
0	0	0	
0	0	0	
0	0	0	
0	0	0	
0	0	0	
0	0	0	
0	0	0	
0	0	0	
0	0	0	
0	0	0	
0	0	0	
0	0	0	
0	0	0	
0	0	0	
0	0	0	
0	0	0	
0	0	0	
0	0	0	
0	0	0	
0	0	0	
0	0	0	
0	0	0	
0	0	0	
0	0	0	
0	0	0	
0	0	0	
0	0	0	
0	0	0	
0	0	0	
0	0	0	
0	0	0	
0	0	0	
0	0	0	
0	0	0	
0	0	0	
0	0	0	
0	0	0	
0	0	0	
0	0	0	
0	0	0	
0	0	0	
0	0	0	
0	0	0	
0	0	0	
0	0	0	
0	0	0	
0	0	0	
0	0	0	
0	0	0	
0	0	0	
0	0	0	
0	0	0	
0	0	0	
0	0	0	
0	0	0	
0	0	0	
0	0	0	
0	0	0	
0	0	0	
0	0	0	
0	0	0	
0	0	0	
0	0	0	
0	0	0	
0	0	0	
0	0	0	
0	0	0	
0	0	0	
0	0	0	
0	0	0	
0	0	0	
0	0	0	
0	0	0	
0	0	0	
0	0	0	
0	0	0	
0	0	0	
0	0	0	
0	0	0	
0	0	0	
0	0	0	
0	0	0	
0	0	0	
0	0	0	
0	0	0	
0	0	0	
0	0	0	
0	0	0	
0	0	0	
0	0	0	
0	0	0	
0	0	0	
0	0	0	
0	0	0	
0	0	0	
0	0	0	
0	0	0	
0	0	0	
0	0	0	
0	0	0	
0	0	0	
0	0	0	
0	0	0	
0	0	0	
0	0	0	
0	0	0	
0	0	0	
0	0	0	
0	0	0	
0	0	0	
0	0	0	
0	0	0	
0	0	0	
0	0	0	
0	0	0	
0	0	0	
0	0	0	
0	0	0	
0	0	0	
0	0	0	
0	0	0	
0	0	0	
0	0	0	
0	0	0	
0	0	0	
0	0	0	
0	0	0	
0	0	0	
0	0	0	
0	0	0	
0	0	0	
0	0	0	
0	0	0	
0	0	0	
0	0	0	
0	0	0	
0	0	0	
0	0	0	
0	0	0	
0	0	0	
0	0	0	
0	0	0	
0	0	0	
0	0	0	
0	0	0	
0	0	0	
0	0	0	
0	0	0	
0	0	0	
0	0	0	
0	0	0	
0	0	0	
0	0	0	
0	0	0	
0	0	0	
0	0	0	
0	0	0	
0	0	0	
0	0	0	
0	0	0	
0	0	0	
0	0	0	
0	0	0	
0	0	0	
0	0	0	
0	0	0	
0	0	0	
0	0	0	
0	0	0	
0	0	0	
0	0	0	
0	0	0	
0	0	0	
0	0	0	
0	0	0	
0	0	0	
0	0	0	
0	0	0	
0	0	0	
0	0	0	
0	0	0	
0	0	0	
0	0	0	
0	0	0	
0	0	0	
0	0	0	
0	0	0	
0	0	0	
0	0	0	
0	0	0	
0	0	0	
0	0	0	
0	0	0	
0	0	0	
0	0	0	
0	0	0	
0	0	0	
0	0	0	
0	0	0	
0	0	0	
0	0	0	
0	0	0	
0	0	0	
0	0	0	
0	0	0	
0	0	0	
0	0	0	
0	0	0	
0	0	0	
0	0	0	
0	0	0	
0	0	0	
0	0	0	
0	0	0	
0	0	0	
0	0	0	
0	0	0	
0	0	0	
0	0	0	
0	0	0	
0	0	0	
0	0	0	
0	0	0	
0	0	0	
0	0	0	
0	0	0	
0	0	0	
0	0	0	
0	0	0	
0	0	0	
0	0	0	
0	0	0	
0	0	0	
0	0	0	
0	0	0	
0	0	0	
0	0	0	
0	0	0	
0	0	0	
0	0	0	
0	0	0	
0	0	0	
0	0	0	
0	0	0	
0	0	0	
0	0	0	
0	0	0	
0	0	0	
0	0	0	
0	0	0	
0	0	0	
0	0	0	
0	0	0	
0	0	0	
0	0	0	
0	0	0	
0	0	0	
0	0	0	
0	0	0	
0	0	0	
0	0	0	
0	0	0	
0	0	0	
0	0	0	
0	0	0	
0	0	0	
0	0	0	
0	0	0	
0	0	0	
0	0	0	
0	0	0	
0	0	0	
0	0	0	
0	0	0	
0	0	0	
0	0	0	
0	0	0	
0	0	0	
0	0	0	
0	0	0	
0	0	0	
0	0	0	
0	0	0	
0	0	0	
0	0	0	
0	0	0	
0	0	0	
0	0	0	
0	0	0	
0	0	0	
0	0	0	
0	0	0	
0	0	0	
0	0	0	
0	0	0	
0	0	0	
0	0	0	
0	0	0	
0	0	0	
0	0	0	
0	0	0	
0	0	0	
0	0	0	
0	0	0	
0	0	0	
0	0	0	
0	0	0	
0	0	0	
0	0	0	
0	0	0	
0	0	0	
0	0	0	
0	0	0	
0	0	0	
0	0	0	
0	0	0	
0	0	0	
0	0	0	
0	0	0	
0	0	0	
0	0	0	
0	0	0	
0	0	0	
0	0	0	
0	0	0	
0	0	0	
0	0	0	
0	0	0	
0	0	0	
0	0	0	
0	0	0	
0	0	0	
0	0	0	
0	0	0	
0	0	0	
0	0	0	
0	0	0	
0	0	0	
0	0	0	
0	0	0	
0	0	0	
0	0	0	
0	0	0	
0	0	0	
0	0	0	
0	0	0	
0	0	0	
0	0	0	
0	0	0	
0	0	0	
0	0	0	
0	0	0	
0	0	0	
0	0	0	
0	0	0	
0	0	0	
0	0	0	
0	0	0	
0	0	0	
0	0	0	
0	0	0	
0	0	0	
0	0	0	
0	0	0	
0	0	0	
0	0	0	
0	0	0	
0	0	0	
0	0	0	
0	0	0	
0	0	0	
0	0	0	
0	0	0	
0	0	0	
0	0	0	
0	0	0	
0	0	0	
0	0	0	
0	0	0	
0	0	0	
0	0	0	
0	0	0	
0	0	0	
0	0	0	
0	0	0	
0	0	0	
0	0	0	
0	0	0	
0	0	0	
0	0	0	
0	0	0	
0	0	0	
0	0	0	
0	0	0	
0	0	0	
0	0	0	
0	0	0	
0	0	0	
0	0	0	
0	0	0	
0	0	0	
0	0	0	
0	0	0	
0	0	0	
0	0	0	
0	0	0	
0	0	0	
0	0	0	
0	0	0	
0	0	0	
0	0	0	
0	0	0	
0	0	0	
0	0	0	
0	0	0	
0	0	0	
0	0	0	
0	0	0	
0	0	0	
0	0	0	
0	0	0	
0	0	0	
0	0	0	
0	0	0	
0	0	0	
0	0	0	
0	0	0	
0	0	0	
0	0	0	
0	0	0	
0	0	0	
0	0	0	
0	0	0	
0	0	0	
0	0	0	
0	0	0	
0	0	0	
0	0	0	
0	0	0	
0	0	0	
0	0	0	
0	0	0	
0	0	0	
0	0	0	
0	0	0	
0	0	0	
0	0	0	
0	0	0	
0	0	0	
0	0	0	
0	0	0	
0	0	0	
0	0	0	
0	0	0	
0	0	0	
0	0	0	
0	0	0	
0	0	0	
0	0	0	
0	0	0	
0	0	0	
0	0	0	
0	0	0	
0	0	0	
0	0	0	
0	0	0	
0	0	0	
0	0	0	
0	0	0	
0	0	0	
0	0	0	
0	0	0	
0	0	0	
0	0	0	
0	0	0	
0	0	0	
0	0	0	
0	0	0	
0	0	0	
0	0	0	
0	0	0	
0	0	0	
0	0	0	
0	0	0	
0	0	0	
0	0	0	
0	0	0	
0	0	0	
0	0	0	
0	0	0	
0	0	0	
0	0	0	
0	0	0	
0	0	0	
0	0	0	
0	0	0	
0	0	0	
0	0	0	
0	0	0	
0	0	0	
0	0	0	
0	0	0	
0	0	0	
0	0	0	
0	0	0	
0	0	0	
0	0	0	
0	0	0	
0	0	0	
0	0	0	
0	0	0	
0	0	0	
0	0	0	
0	0	0	
0	0	0	
0	0	0	
0	0	0	
0	0	0	
0	0	0	
0	0	0	
0	0	0	
0	0	0	
0	0	0	
0	0	0	
0	0	0	
0	0	0	
0	0	0	
0	0	0	
0	0	0	
0	0	0	
0	0	0	
0	0	0	
0	0	0	
0	0	0	
0	0	0	
0	0	0	
0	0	0	
0	0	0	
0	0	0	
0	0	0	
0	0	0	
0	0	0	
0	0	0	
0	0	0	
0	0	0	
0	0	0	
0	0	0	
0	0	0	
0	0	0	
0	0	0	
0	0	0	
0	0	0	
0	0	0	
0	0	0	
0	0	0	
0	0	0	
0	0	0	
0	0	0	
0	0	0	
0	0	0	
0	0	0	
0	0	0	
0	0	0	
0	0	0	
0	0	0	
0	0	0	
0	0	0	
0	0	0	
0	0	0	
0	0	0	
0	0	0	
0	0	0	
0	0	0	
0	0	0	
0	0	0	
0	0	0	
0	0	0	
0	0	0	
0	0	0	
0	0	0	
0	0	0	
0	0	0	
0	0	0	
0	0	0	
0	0	0	
0	0	0	
0	0	0	
0	0	0	
0	0	0	
0	0	0	
0	0	0	
0	0	0	
0	0	0	
0	0	0	
0	0	0	
0	0	0	
0	0	0	
0	0	0	
0	0	0	
0	0	0	
0	0	0	
0	0	0	
0	0	0	
0	0	0	
0	0	0	
0	0	0	
0	0	0	
0	0	0	
0	0	0	
0	0	0	
0	0	0	
0	0	0	
0	0	0	
0	0	0	
0	0	0	
0	0	0	
0	0	0	
0	0	0	
0	0	0	
0	0	0	
0	0	0	
0	0	0	
0	0	0	
0	0	0	
0	0	0	
0	0	0	
0	0	0	
0	0	0	
0	0	0	
0	0	0	
0	0	0	
0	0	0	
0	0	0	
0	0	0	
0	0	0	
0	0	0	
0	0	0	
0	0	0	
0	0	0	
0	0	0	
0	0	0	
0	0	0	
0	0	0	
0	0	0	
0	0	0	
0	0	0	
0	0	0	
0	0	0	
0	0	0	
0	0	0	
0	0	0	
0	0	0	
0	0	0	
0	0	0	
0	0	0	
0	0	0	
0	0	0	
0	0	0	
0	0	0	
0	0	0	
0	0	0	
0	0	0	
0	0	0	
0	0	0	
0	0	0	
0	0	0	
0	0	0	
0	0	0	
0	0	0	
0	0	0	
0	0	0	
0	0	0	
0	0	0	
0	0	0	
0	0	0	
0	0	0	
0	0	0	
0	0	0	
0	0	0	
0	0	0	
0	0	0	
0	0	0	
0	0	0	
0	0	0	
0	0	0	
0	0	0	
0	0	0	
0	0	0	
0	0	0	
0	0	0	
0	0	0	
0	0	0	
0	0	0	
0	0	0	
0	0	0	
0	0	0	
0	0	0	
0	0	0	
0	0	0	
0	0	0	
0	0	0	
0	0	0	
0	0	0	
0	0	0	
0	0	0	
0	0	0	
0	0	0	
0	0	0	
0	0	0	
0	0	0	
0	0	0	
0	0	0	
0	0	0	
0	0	0	
0	0	0	
0	0	0	
0	0	0	
0	0	0	
0	0	0	
0	0	0	
0	0	0	
0	0	0	
0	0	0	
0	0	0	
0	0	0	
0	0	0	
0	0	0	
0	0	0	
0	0	0	
0	0	0	
0	0	0	
0	0	0	
0	0	0	
0	0	0	
0	0	0	
0	0	0	
0	0	0	
0	0	0	
0	0	0	
0	0	0	
0	0	0	
0	0	0	
0	0	0	
0	0	0	
0	0	0	
0	0	0	
0	0	0	
0	0	0	
0	0	0	
0	0	0	
0	0	0	
0	0	0	
0	0	0	
0	0	0	
0	0	0	
0	0	0	
0	0	0	
0	0	0	
0	0	0	
0	0	0	
0	0	0	
0	0	0	
0	0	0	
0	0	0	
0	0	0	
0	0	0	
0	0	0	
0	0	0	
0	0	0	
0	0	0	
0	0	0	
0	0	0	
0	0	0	
0	0	0	
0	0	0	
0	0	0	
0	0	0	
0	0	0	
0	0	0	
0	0	0	
0	0	0	
0	0	0	
0	0	0	
0	0	0	
0	0	0	
0	0	0	
0	0	0	
0	0	0	
0	0	0	
0	0	0	
0	0	0	
0	0	0	
0	0	0	
0	0	0	
0	0	0	
0	0	0	
0	0	0	
0	0	0	
0	0	0	
0	0	0	
0	0	0	
0	0	0	
0	0	0	
0	0	0	
0	0	0	
0	0	0	
0	0	0	
0	0	0	
0	0	0	
0	0	0	
0	0	0	
0	0	0	
0	0	0	
0	0	0	
0	0	0	
0	0	0	
0	0	0	
0	0	0	
0	0	0	
0	0	0	
0	0	0	
0	0	0	
0	0	0	
0	0	0	
0	0	0	
0	0	0	
0	0	0	
0	0	0	
0	0	0	
0	0	0	
0	0	0	
0	0	0	
0	0	0	
0	0	0	
0	0	0	
0	0	0	
0	0	0	
0	0	0	
0	0	0	
0	0	0	
0	0	0	
0	0	0	
0	0	0	
0	0	0	
0	0	0	
0	0	0	
0	0	0	
0	0	0	
0	0	0	
0	0	0	
0	0	0	
0	0	0	
0	0	0	
0	0	0	
0	0	0	
0	0	0	
0	0	0	
0	0	0	
0	0	0	
0	0	0	
0	0	0	
0	0	0	
0	0	0	
0	0	0	
0	0	0	
0	0	0	
0	0	0	
0	0	0	
0	0	0	
0	0	0	
0	0	0	
0	0	0	
0	0	0	
0	0	0	
0	0	0	
0	0	0	
0	0	0	
0	0	0	
0	0	0	
0	0	0	
0	0	0	
0	0	0	
0	0	0	
0	0	0	
0	0	0	
0	0	0	
0	0	0	
0	0	0	
0	0	0	
0	0	0	
0	0	0	
0	0	0	
0	0	0	
0	0	0	
0	0	0	
0	0	0	
0	0	0	
0	0	0	
0	0	0	
0	0	0	
0	0	0	
0	0	0	
0	0	0	
0	0	0	
0	0	0	
0	0	0	
0	0	0	
0	0	0	
0	0	0	
0	0	0	
0	0	0	
0	0	0	
0	0	0	
0	0	0	
0	0	0	
0	0	0	
0	0	0	
0	0	0	
0	0	0	
0	0	0	
0	0	0	
0	0	0	
0	0	0	
0	0	0	
0	0	0	
0	0	0	
0	0	0	
0	0	0	
0	0	0	
0	0	0	
0	0	0	
0	0	0	
0	0	0	
0	0	0	
0	0	0	
0	0	0	
0	0	0	
0	0	0	
0	0	0	
0	0	0	
0	0	0	
0	0	0	
0	0	0	
0	0	0	
0	0	0	
0	0	0	
0	0	0	
0	0	0	
0	0	0	
0	0	0	
0	0	0	
0	0	0	
0	0	0	
0	0	0	
0	0	0	
0	0	0	
0	0	0	
0	0	0	
0	0	0	
0	0	0	
0	0	0	
0	0	0	
0	0	0	
0	0	0	
0	0	0	
0	0	0	
0	0	0	
0	0	0	
0	0	0	
0	0	0	
0	0	0	
0	0	0	
0	0	0	
0	0	0	
0	0	0	
0	0	0	
0	0	0	
0	0	0	
0	0	0	
0	0	0	
0	0	0	
0	0	0	
0	0	0	
0	0	0	
0	0	0	
0	0	0	
0	0	0	
0	0	0	
0	0	0	
0	0	0	
0	0	0	
0	0	0	
0	0	0	
0	0	0	
0	0	0	
0	0	0	
0	0	0	
0	0	0	
0	0	0	
0	0	0	
0	0	0	
0	0	0	
0	0	0	
0	0	0	
0	0	0	
0	0	0	
0	0	0	
0	0	0	
0	0	0	
0	0	0	
0	0	0	
0	0	0	
0	0	0	
0	0	0	
0	0	0	
0	0	0	
0	0	0	
0	0	0	
0	0	0	
0	0	0	
0	0	0	
0	0	0	
0	0	0	
0	0	0	
0	0	0	
0	0	0	
0	0	0	
0	0	0	
0	0	0	
0	0	0	
0	0	0	
0	0	0	
0	0	0	
0	0	0	
0	0	0	
0	0	0	
0	0	0	
0	0	0	
0	0	0	
0	0	0	
0	0	0	
0	0	0	
0	0	0	
0	0	0	
0	0	0	
0	0	0	
0	0	0	
0	0	0	
0	0	0	
0	0	0	
0	0	0	
0	0	0	
0	0	0	
0	0	0	
0	0	0	
0	0	0	
0	0	0	
0	0	0	
0	0	0	
0	0	0	
0	0	0	
0	0	0	
0	0	0	
0	0	0	
0	0	0	
0	0	0	
0	0	0	
0	0	0	
0	0	0	
0	0	0	
0	0	0	
0	0	0	
0	0	0	
0	0	0	
0	0	0	
0	0	0	
0	0	0	
0	0	0	
0	0	0	
0	0	0	
0	0	0	
0	0	0	
0	0	0	
0	0	0	
0	0	0	
0	0	0	
0	0	0	
0	0	0	
0	0	0	
0	0	0	
0	0	0	
0	0	0	
0	0	0	
0	0	0	
0	0	0	
0	0	0	
0	0	0	
0	0	0	
0	0	0	
0	0	0	
0	0	0	
0	0	0	
0	0	0	
0	0	0	
0	0	0	
0	0	0	
0	0	0	
0	0	0	
0	0	0	
0	0	0	
0	0	0	
0	0	0	
0	0	0	
0	0	0	
0	0	0	
0	0	0	
0	0	0	
0	0	0	
0	0	0	
0	0	0	
0	0	0	
0	0	0	
0	0	0	
0	0	0	
0	0	0	
0	0	0	
0	0	0	
0	0	0	
0	0	0	
0	0	0	
0	0	0	
0	0	0	
0	0	0	
0	0	0	
0	0	0	
0	0	0	
0	0	0	
0	0	0	
0	0	0	
0	0	0	
0	0	0	
0	0	0	
0	0	0	
0	0	0	
0	0	0	
0	0	0	
0	0	0	
0	0	0	
0	0	0	
0	0	0	
0	0	0	
0	0	0	
0	0	0	
0	0	0	
0	0	0	
0	0	0	
0	0	0	
0	0	0	
0	0	0	
0	0	0	
0	0	0	
0	0	0	
0	0	0	
0	0	0	
0	0	0	
0	0	0	
0	0	0	
0	0	0	
0	0	0	
0	0	0	
0	0	0	
0	0	0	
0	0	0	
0	0	0	
0	0	0	
0	0	0	
0	0	0	
0	0	0	
0	0	0	
0	0	0	
0	0	0	
0	0	0	
0	0	0	
0	0	0	
0	0	0	
0	0	0	
0	0	0	
0	0	0	
0	0	0	
0	0	0	
0	0	0	
0	0	0	
0	0	0	
0	0	0	
0	0	0	
0	0	0	
0	0	0	
0	0	0	
0	0	0	
0	0	0	
0	0	0	
0	0	0	
0	0	0	
0	0	0	
0	0	0	
0	0	0	
0	0	0	
0	0	0	
0	0	0	
0	0	0	
0	0	0	
0	0	0	
0	0	0	
0	0	0	
0	0	0	
0	0	0	
0	0	0	
0	0	0	
0	0	0	
0	0	0	
0	0	0	
0	0	0	
0	0	0	
0	0	0	
0	0	0	
0	0	0	
0	0	0	
0	0	0	
0	0	0	
0	0	0	
0	0	0	
0	0	0	
0	0	0	
0	0	0	
0	0	0	
0	0	0	
0	0	0	
0	0	0	
0	0	0	
0	0	0	
0	0	0	
0	0	0	
0	0	0	
0	0	0	
0	0	0	
0	0	0	
0	0	0	
0	0	0	
0	0	0	
0	0	0	
0	0	0	
0	0	0	
0	0	0	
0	0	0	
0	0	0	
0	0	0	
0	0	0	
0	0	0	
0	0	0	
0	0	0	
0	0	0	
0	0	0	
0	0	0	
0	0	0	
0	0	0	
0	0	0	
0	0	0	
0	0	0	
0	0	0	
0	0	0	
0	0	0	
0	0	0	
0	0	0	
0	0	0	
0	0	0	
0	0	0	
0	0	0	
0	0	0	
0	0	0	
0	0	0	
0	0	0	
0	0	0	
0	0	0	
0	0	0	
0	0	0	
0	0	0	
0	0	0	
0	0	0	
0	0	0	
0	0	0	
0	0	0	
0	0	0	
0	0	0	
0	0	0	
0	0	0	
0	0	0	
0	0	0	
0	0	0	
0	0	0	
0	0	0	
0	0	0	
0	0	0	
0	0	0	
0	0	0	
0	0	0	
0	0	0	
0	0	0	
0	0	0	
0	0	0	
0	0	0	
0	0	0	
0	0	0	
0	0	0	
0	0	0	
0	0	0	
0	0	0	
0	0	0	
0	0	0	
0	0	0	
0	0	0	
0	0	0	
0	0	0	
0	0	0	
0	0	0	
0	0	0	
0	0	0	
0	0	0	
0	0	0	
0	0	0	
0	0	0	
0	0	0	
0	0	0	
0	0	0	
0	0	0	
0	0	0	
0	0	0	
0	0	0	
0	0	0	
0	0	0	
0	0	0	
0	0	0	
0	0	0	
0	0	0	
0	0	0	
0	0	0	
0	0	0	
0	0	0	
0	0	0	
0	0	0	
0	0	0	
0	0	0	
0	0	0	
0	0	0	
0	0	0	
0	0	0	
0	0	0	
0	0	0	
0	0	0	
0	0	0	
0	0	0	
0	0	0	
0	0	0	
0	0	0	
0	0	0	
0	0	0	
0	0	0	
0	0	0	
0	0	0	
0	0	0	
0	0	0	
0	0	0	
0	0	0	
0	0	0	
0	0	0	
0	0	0	
0	0	0	
0	0	0	
0	0	0	
0	0	0	
0	0	0	
0	0	0	
0	0	0	
0	0	0	
0	0	0	
0	0	0	
0	0	0	
0	0	0	
0	0	0	
0	0	0	
0	0	0	
0	0	0	
0	0	0	
0	0	0	
0	0	0	
0	0	0	
0	0	0	
0	0	0	
0	0	0	
0	0	0	
0	0	0	
0	0	0	
0	0	0	
0	0	0	
0	0	0	
0	0	0	
0	0	0	
0	0	0	
0	0	0	
0	0	0	
0	0	0	
0	0	0	
0	0	0	
0	0	0	
0	0	0	
0	0	0	
0	0	0	
0	0	0	
0	0	0	
0	0	0	
0	0	0	
0	0	0	
0	0	0	
0	0	0	
0	0	0	
0	0	0	
0	0	0	
0	0	0	
0	0	0	
0	0	0	
0	0	0	
0	0	0	
0	0	0	
0	0	0	
0	0	0	
0	0	0	
0	0	0	
0	0	0	
0	0	0	
0	0	0	
0	0	0	
0	0	0	
0	0	0	
0	0	0	
0	0	0	
0	0	0	
0	0	0	
0	0	0	
0	0	0	
0	0	0	
0	0	0	
0	0	0	
0	0	0	
0	0	0	
0	0	0	
0	0	0	
0	0	0	
0	0	0	
0	0	0	
0	0	0	
0	0	0	
0	0	0	
0	0	0	
0	0	0	
0	0	0	
0	0	0	
0	0	0	
0	0	0	
0	0	0	
0	0	0	
0	0	0	
0	0	0	
0	0	0	
0	0	0	
0	0	0	
0	0	0	
0	0	0	
0	0	0	
0	0	0	
0	0	0	
0	0	0	
0	0	0	
0	0	0	
0	0	0	
0	0	0	
0	0	0	
0	0	0	
0	0	0	
0	0	0	
0	0	0	
0	0	0	
0	0	0	
0	0	0	
0	0	0	
0	0	0	
0	0	0	
0	0	0	
0	0	0	
0	0	0	
0	0	0	
0	0	0	
0	0	0	
0	0	0	
0	0	0	
0	0	0	
0	0	0	
0	0	0	
0	0	0	
0	0	0	
0	0	0	
0	0	0	
0	0	0	
0	0	0	
0	0	0	
0	0	0	
0	0	0	
0	0	0	
0	0	0	
0	0	0	
0	0	0	
0	0	0	
0	0	0	
0	0	0	
0	0	0	
0	0	0	
0	0	0	
0	0	0	
0	0	0	
0	0	0	
0	0	0	
0	0	0	
0	0	0	
0	0	0	
0	0	0	
0	0	0	
0	0	0	
0	0	0	
0	0	0	
0	0	0	
0	0	0	
0	0	0	
0	0	0	
0	0	0	
0	0	0	
0	0	0	
0	0	0	
0	0	0	
0	0	0	
0	0	0	
0	0	0	
0	0	0	
0	0	0	
0	0	0	
0	0	0	
0	0	0	
0	0	0	
0	0	0	
0	0	0	
0	0	0	
0	0	0	
0	0	0	
0	0	0	
0	0	0	
0	0	0	
0	0	0	
0	0	0	
0	0	0	
0	0	0	
0	0	0	
0	0	0	
0	0	0	
0	0	0	
0	0	0	
0	0	0	
0	0	0	
0	0	0	
0	0	0	
0	0	0	
0	0	0	
0	0	0	
0	0	0	
0	0	0	
0	0	0	
0	0	0	
0	0	0	
0	0	0	
0	0	0	
0	0	0	
0	0	0	
0	0	0	
0	0	0	
0	0	0	
0	0	0	
0	0	0	
0	0	0	
0	0	0	
0	0	0	
0	0	0	
0	0	0	
0	0	0	
0	0	0	
0	0	0	
0	0	0	
0	0	0	
0	0	0	
0	0	0	
0	0	0	
0	0	0	
0	0	0	
0	0	0	
0	0	0	
0	0	0	
0	0	0	
0	0	0	
0	0	0	
0	0	0	
0	0	0	
0	0	0	
0	0	0	
0	0	0	
0	0	0	
0	0	0	
0	0	0	
0	0	0	
0	0	0	
0	0	0	
0	0	0	
0	0	0	
0	0	0	
0	0	0	
0	0	0	
0	0	0	
0	0	0	
0	0	0	
0	0	0	
0	0	0	
0	0	0	
0	0	0	
0	0	0	
0	0	0	
0	0	0	
0	0	0	
0	0	0	
0	0	0	
0	0	0	
0	0	0	
0	0	0	
0	0	0	
0	0	0	
0	0	0	
0	0	0	
0	0	0	
0	0	0	
0	0	0	
0	0	0	
0	0	0	
0	0	0	
0	0	0	
0	0	0	
0	0	0	
0	0	0	
0	0	0	
0	0	0	
0	0	0	
0	0	0	
0	0	0	
0	0	0	
0	0	0	
0	0	0	
0	0	0	
0	0	0	
0	0	0	
0	0	0	
0	0	0	
0	0	0	
0	0	0	
0	0	0	
0	0	0	
0	0	0	
0	0	0	
0	0	0	
0	0	0	
0	0	0	
0	0	0	
0	0	0	
0	0	0	
0	0	0	
0	0	0	
0	0	0	
0	0	0	
0	0	0	
0	0	0	
0	0	0	
0	0	0	
0	0	0	
0	0	0	
0	0	0	
0	0	0	
0	0	0	
0	0	0	
0	0	0	
0	0	0	
0	0	0	
0	0	0	
0	0	0	
0	0	0	
0	0	0	
0	0	0	
0	0	0	
0	0	0	
0	0	0	
0	0	0	
0	0	0	
0	0	0	
0	0	0	
0	0	0	
0	0	0	
0	0	0	
0	0	0	
0	0	0	
0	0	0	
0	0	0	
0	0	0	
0	0	0	
0	0	0	
0	0	0	
0	0	0	
0	0	0	
0	0	0	
0	0	0	
0	0	0	
0	0	0	
0	0	0	
0	0	0	
0	0	0	
0	0	0	
0	0	0	
0	0	0	
0	0	0	
0	0	0	
0	0	0	
0	0	0	
0	0	0	
0	0	0	
0	0	0	
0	0	0	
0	0	0	
0	0	0	
0	0	0	
0	0	0	
0	0	0	
0	0	0	
0	0	0	
0	0	0	
0	0	0	
0	0	0	
0	0	0	
0	0	0	
0	0	0	
0	0	0	
0	0	0	
0	0	0	
0	0	0	
0	0	0	
0	0	0	
0	0	0	
0	0	0	
0	0	0	
0	0	0	
0	0	0	
0	0	0	
0	0	0	
0	0	0	
0	0	0	
0	0	0	
0	0	0	
0	0	0	
0	0	0	
0	0	0	
0	0	0	
0	0	0	
0	0	0	
0	0	0	
0	0	0	
0	0	0	
0	0	0	
0	0	0	
0	0	0	
0	0	0	
0	0	0	
0	0	0	
0	0	0	
0	0	0	
0	0	0	
0	0	0	
0	0	0	
0	0	0	
0	0	0	
0	0	0	
0	0	0	
0	0	0	
0	0	0	
0	0	0	
0	0	0	
0	0	0	
0	0	0	
0	0	0	
0	0	0	
0	0	0	
0	0	0	
0	0	0	
0	0	0	
0	0	0	
0	0	0	
0	0	0	
0	0	0	
0	0	0	
0	0	0	
0	0	0	
0	0	0	
0	0	0	
0	0	0	
0	0	0	
0	0	0	
0	0	0	
0	0	0	
0	0	0	
0	0	0	
0	0	0	
0	0	0	
0	0	0	
0	0	0	
0	0	0	
0	0	0	
0	0	0	
0	0	0	
0	0	0	
0	0	0	
0	0	0	
0	0	0	
0	0	0	
0	0	0	
0	0	0	
0	0	0	
0	0	0	
0	0	0	
0	0	0	
0	0	0	
0	0	0	
0	0	0	
0	0	0	
0	0	0	
0	0	0	
0	0	0	
0	0	0	
0	0	0	
0	0	0	
0	0	0	
0	0	0	
0	0	0	
0	0	0	
0	0	0	
0	0	0	
0	0	0	
0	0	0	
0	0	0	
0	0	0	
0	0	0	
0	0	0	
0	0	0	
0	0	0	
0	0	0	
0	0	0	
0	0	0	
0	0	0	
0	0	0	
0	0	0	
0	0	0	
0	0	0	
0	0	0	
0	0	0	
0	0	0	
0	0	0	
0	0	0	
0	0	0	
0	0	0	
0	0	0	
0	0	0	
0	0	0	
0	0	0	
0	0	0	
0	0	0	
0	0	0	
0	0	0	
0	0	0	
0	0	0	
0	0	0	
0	0	0	
0	0	0	
0	0	0	
0	0	0	
0	0	0	
0	0	0	
0	0	0	
0	0	0	
0	0	0	
0	0	0	
0	0	0	
0	0	0	
0	0	0	
0	0	0	
0	0	0	
0	0	0	
0	0	0	
0	0	0	
0	0	0	
0	0	0	
0	0	0	
0	0	0	
0	0	0	
0	0	0	
0	0	0	
0	0	0	
0	0	0	
0	0	0	
0	0	0	
0	0	0	
0	0	0	
0	0	0	
0	0	0	
0	0	0	
0	0	0	
0	0	0	
0	0	0	
0	0	0	
0	0	0	
0	0	0	
0	0	0	
0	0	0	
0	0	0	
0	0	0	
0	0	0	
0	0	0	
0	0	0	
0	0	0	
0	0	0	
0	0	0	
0	0	0	
0	0	0	
0	0	0	
0	0	0	
0	0	0	
0	0	0	
0	0	0	
0	0	0	
0	0	0	
0	0	0	
0	0	0	
0	0	0	
0	0	0	
0	0	0	
0	0	0	
0	0	0	
0	0	0	
0	0	0	
0	0	0	
0	0	0	
0	0	0	
0	0	0	
0	0	0	
0	0	0	
0	0	0	
0	0	0	
0	0	0	
0	0	0	
0	0	0	
0	0	0	
0	0	0	
0	0	0	
0	0	0	
0	0	0	
0	0	0	
0	0	0	
0	0	0	
0	0	0	
0	0	0	
0	0	0	
0	0	0	
0	0	0	
0	0	0	
0	0	0	
0	0	0	
0	0	0	
0	0	0	
0	0	0	
0	0	0	
0	0	0	
0	0	0	
0	0	0	
0	0	0	
0	0	0	
0	0	0	
0	0	0	
0	0	0	
0	0	0	
0	0	0	
0	0	0	
0	0	0	
0	0	0	
0	0	0	
0	0	0	
0	0	0	
0	0	0	
0	0	0	
0	0	0	
0	0	0	
0	0	0	
0	0	0	
0	0	0	
0	0	0	
0	0	0	
0	0	0	
0	0	0	
0	0	0	
0	0	0	
0	0	0	
0	0	0	
0	0	0	
0	0	0	
0	0	0	
0	0	0	
0	0	0	
0	0	0	
0	0	0	
0	0	0	
0	0	0	
0	0	0	
0	0	0	
0	0	0	
0	0	0	
0	0	0	
0	0	0	
0	0	0	
0	0	0	
0	0	0	
0	0	0	
0	0	0	
0	0	0	
0	0	0	
0	0	0	
0	0	0	
0	0	0	
0	0	0	
0	0	0	
0	0	0	
0	0	0	
0	0	0	
0	0	0	
0	0	0	
0	0	0	
0	0	0	
0	0	0	
0	0	0	
0	0	0	
0	0	0	
0	0	0	
0	0	0	
0	0	0	
0	0	0	
0	0	0	
0	0	0	
0	0	0	
0	0	0	
0	0	0	
0	0	0	
0	0	0	
0	0	0	
0	0	0	
0	0	0	
0	0	0	
0	0	0	
0	0	0	
0	0	0	
0	0	0	
0	0	0	
0	0	0	
0	0	0	
0	0	0	
0	0	0	
0	0	0	
0	0	0	
0	0	0	
0	0	0	
0	0	0	
0	0	0	
0	0	0	
0	0	0	
0	0	0	
0	0	0	
0	0	0	
0	0	0	
0	0	0	
0	0	0	
0	0	0	
0	0	0	
0	0	0	
0	0	0	
0	0	0	
0	0	0	
0	0	0	
0	0	0	
0	0	0	
0	0	0	
0	0	0	
0	0	0	
0	0	0	
0	0	0	
0	0	0	
0	0	0	
0	0	0	
0	0	0	
0	0	0	
0	0	0	
0	0	0	
0	0	0	
0	0	0	
0	0	0	
0	0	0	
0	0	0	
0	0	0	
0	0	0	
0	0	0	
0	0	0	
0	0	0	
0	0	0	
0	0	0	
0	0	0	
0	0	0	
0	0	0	
0	0	0	
0	0	0	
0	0	0	
0	0	0	
0	0	0	
0	0	0	
0	0	0	
0	0	0	
0	0	0	
0	0	0	
0	0	0	
0	0	0	
0	0	0	
0	0	0	
0	0	0	
0	0	0	
0	0	0	
0	0	0	
0	0	0	
0	0	0	
0	0	0	
0	0	0	
0	0	0	
0	0	0	
0	0	0	
0	0	0	
0	0	0	
0	0	0	
0	0	0	
0	0	0	
0	0	0	
0	0	0	
0	0	0	
0	0	0	
0	0	0	
0	0	0	
0	0	0	
0	0	0	
0	0	0	
0	0	0	
0	0	0	
0	0	0	
0	0	0	
0	0	0	
0	0	0	
0	0	0	
0	0	0	
0	0	0	
0	0	0	
0	0	0	
0	0	0	
0	0	0	
0	0	0	
0	0	0	
0	0	0	
0	0	0	
0	0	0	
0	0	0	
0	0	0	
0	0	0	
0	0	0	
0	0	0	
0	0	0	
0	0	0	
0	0	0	
0	0	0	
0	0	0	
0	0	0	
0	0	0	
0	0	0	
0	0	0	
0	0	0	
0	0	0	
0	0	0	
0	0	0	
0	0	0	
0	0	0	
0	0	0	
0	0	0	
0	0	0	
0	0	0	
0	0	0	
0	0	0	
0	0	0	
0	0	0	
0	0	0	
0	0	0	
0	0	0	
0	0	0	
0	0	0	
0	0	0	
0	0	0	
0	0	0	
0	0	0	
0	0	0	
0	0	0	
0	0	0	
0	0	0	
0	0	0	
0	0	0	
0	0	0	
0	0	0	
0	0	0	
0	0	0	
0	0	0	
0	0	0	
0	0	0	
0	0	0	
0	0	0	
0	0	0	
0	0	0	
0	0	0	
0	0	0	
0	0	0	
0	0	0	
0	0	0	
0	0	0	
0	0	0	
0	0	0	
0	0	0	
0	0	0	
0	0	0	
0	0	0	
0	0	0	
0	0	0	
0	0	0	
0	0	0	
0	0	0	
0	0	0	
0	0	0	
0	0	0	
0	0	0	
0	0	0	
0	0	0	
0	0	0	
0	0	0	
0	0	0	
0	0	0	
0	0	0	
0	0	0	
0	0	0	
0	0	0	
0	0	0	
0	0	0	
0	0	0	
0	0	0	
0	0	0	
0	0	0	
0	0	0	
0	0	0	
0	0	0	
0	0	0	
0	0	0	
0	0	0	
0	0	0	
0	0	0	
0	0	0	
0	0	0	
0	0	0	
0	0	0	
0	0	0	
0	0	0	
0	0	0	
0	0	0	
0	0	0	
0	0	0	
0	0	0	
0	0	0	
0	0	0	
0	0	0	
0	0	0	
0	0	0	
0	0	0	
0	0	0	
0	0	0	
0	0	0	
0	0	0	
0	0	0	
0	0	0	
0	0	0	
0	0	0	
0	0	0	
0	0	0	
0	0	0	
0	0	0	
0	0	0	
0	0	0	
0	0	0	
0	0	0	
0	0	0	
0	0	0	
0	0	0	
0	0	0	
0	0	0	
0	0	0	
0	0	0	
0	0	0	
0	0	0	
0	0	0	
0	0	0	
0	0	0	
0	0	0	
0	0	0	
0	0	0	
0	0	0	
0	0	0	
0	0	0	
0	0	0	
0	0	0	
0	0	0	
0	0	0	
0	0	0	
0	0	0	
0	0	0	
0	0	0	
0	0	0	
0	0	0	
0	0	0	
0	0	0	
0	0	0	
0	0	0	
0	0	0	
0	0	0	
0	0	0	
0	0	0	
0	0	0	
0	0	0	
0	0	0	
0	0	0	
0	0	0	
0	0	0	
0	0	0	
0	0	0	
0	0	0	
0	0	0	
0	0	0	
0	0	0	
0	0	0	
0	0	0	
0	0	0	
0	0	0	
0	0	0	
0	0	0	
0	0	0	
0	0	0	
0	0	0	
0	0	0	
0	0	0	
0	0	0	
0	0	0	
0	0	0	
0	0	0	
0	0	0	
0	0	0	
0	0	0	
0	0	0	
0	0	0	
0	0	0	
0	0	0	
0	0	0	
0	0	0	
0	0	0	
0	0	0	
0	0	0	
0	0	0	
0	0	0	
0	0	0	
0	0	0	
0	0	0	
0	0	0	
0	0	0	
0	0	0	
0	0	0	
0	0	0	
0	0	0	
0	0	0	
0	0	0	
0	0	0	
0	0	0	
0	0	0	
0	0	0	
0	0	0	
0	0	0	
0	0	0	
0	0	0	
0	0	0	
0	0	0	
0	0	0	
0	0	0	
0	0	0	
0	0	0	
0	0	0	
0	0	0	
0	0	0	
0	0	0	
0	0	0	
0	0	0	
0	0	0	
0	0	0	
0	0	0	
0	0	0	
0	0	0	
0	0	0	
0	0	0	
0	0	0	
0	0	0	
0	0	0	
0	0	0	
0	0	0	
0	0	0	
0	0	0	
0	0	0	
0	0	0	
0	0	0	
0	0	0	
0	0	0	
0	0	0	
0	0	0	
0	0	0	
0	0	0	
0	0	0	
0	0	0	
0	0	0	
0	0	0	
0	0	0	
0	0	0	
0	0	0	
0	0	0	
0	0	0	
0	0	0	
0	0	0	
0	0	0	
0	0	0	
0	0	0	
0	0	0	
0	0	0	
0	0	0	
0	0	0	
0	0	0	
0	0	0	
0	0	0	
0	0	0	
0	0	0	
0	0	0	
0	0	0	
0	0	0	
0	0	0	
0	0	0	
0	0	0	
0	0	0	
0	0	0	
0	0	0	
0	0	0	
0	0	0	
0	0	0	
0	0	0	
0	0	0	
0	0	0	
0	0	0	
0	0	0	
0	0	0	
0	0	0	
0	0	0	
0	0	0	
0	0	0	
0	0	0	
0	0	0	
0	0	0	
0	0	0	
0	0	0	
0	0	0	
0	0	0	
0	0	0	
0	0	0	
0	0	0	
0	0	0	
0	0	0	
0	0	0	
0	0	0	
0	0	0	
0	0	0	
0	0	0	
0	0	0	
0	0	0	
0	0	0	
0	0	0	
0	0	0	
0	0	0	
0	0	0	
0	0	0	
0	0	0	
0	0	0	
0	0	0	
0	0	0	
0	0	0	
0	0	0	
0	0	0	
0	0	0	
0	0	0	
0	0	0	
0	0	0	
0	0	0	
0	0	0	
0	0	0	
0	0	0	
0	0	0	
0	0	0	
0	0	0	
0	0	0	
0	0	0	
0	0	0	
0	0	0	
0	0	0	
0	0	0	
0	0	0	
0	0	0	
0	0	0	
0	0	0	
0	0	0	
0	0	0	
0	0	0	
0	0	0	
0	0	0	
0	0	0	
0	0	0	
0	0	0	
0	0	0	
0	0	0	
0	0	0	
0	0	0	
0	0	0	
0	0	0	
0	0	0	
0	0	0	
0	0	0	
0	0	0	
0	0	0	
0	0	0	
0	0	0	
0	0	0	
0	0	0	
0	0	0	
0	0	0	
0	0	0	
0	0	0	
0	0	0	
0	0	0	
0	0	0	
0	0	0	
0	0	0	
0	0	0	
0	0	0	
0	0	0	
0	0	0	
0	0	0	
0	0	0	
0	0	0	
0	0	0	
0	0	0	
0	0	0	
0	0	0	
0	0	0	
0	0	0	
0	0	0	
0	0	0	
0	0	0	
0	0	0	
0	0	0	
0	0	0	
0	0	0	
0	0	0	
0	0	0	
0	0	0	
0	0	0	
0	0	0	
0	0	0	
0	0	0	
0	0	0	
0	0	0	
0	0	0	
0	0	0	
0	0	0	
0	0	0	
0	0	0	
0	0	0	
0	0	0	
0	0	0	
0	0	0	
0	0	0	
0	0	0	
0	0	0	
0	0	0	
0	0	0	
0	0	0	
0	0	0	
0	0	0	
0	0	0	
0	0	0	
0	0	0	
0	0	0	
0	0	0	
0	0	0	
0	0	0	
0	0	0	
0	0	0	
0	0	0	
0	0	0	
0	0	0	
0	0	0	
0	0	0	
0	0	0	
0	0	0	
0	0	0	
0	0	0	
0	0	0	
0	0	0	
0	0	0	
0	0	0	
0	0	0	
0	0	0	
0	0	0	
0	0	0	
0	0	0	
0	0	0	
0	0	0	
0	0	0	
0	0	0	
0	0	0	
0	0	0	
0	0	0	
0	0	0	
0	0	0	
0	0	0	
0	0	0	
0	0	0	
0	0	0	
0	0	0	
0	0	0	
0	0	0	
0	0	0	
0	0	0	
0	0	0	
0	0	0	
0	0	0	
0	0	0	
0	0	0	
0	0	0	
0	0	0	
0	0	0	
0	0	0	
0	0	0	
0	0	0	
0	0	0	
0	0	0	
0	0	0	
0	0	0	
0	0	0	
0	0	0	
0	0	0	
0	0	0	
0	0	0	
0	0	0	
0	0	0	
0	0	0	
0	0	0	
0	0	0	
0	0	0	
0	0	0	
0	0	0	
0	0	0	
0	0	0	
0	0	0	
0	0	0	
0	0	0	
0	0	0	
0	0	0	
0	0	0	
0	0	0	
0	0	0	
0	0	0	
0	0	0	
0	0	0	
0	0	0	
0	0	0	
0	0	0	
0	0	0	
0	0	0	
0	0	0	
0	0	0	
0	0	0	
0	0	0	
0	0	0	
0	0	0	
0	0	0	
0	0	0	
0	0	0	
0	0	0	
0	0	0	
0	0	0	
0	0	0	
0	0	0	
0	0	0	
0	0	0	
0	0	0	
0	0	0	
0	0	0	
0	0	0	
0	0	0	
0	0	0	
0	0	0	
0	0	0	
0	0	0	
0	0	0	
0	0	0	
0	0	0	
0	0	0	
0	0	0	
0	0	0	
0	0	0	
0	0	0	
0	0	0	
0	0	0	
0	0	0	
0	0	0	
0	0	0	
0	0	0	
0	0	0	
0	0	0	
0	0	0	
0	0	0	
0	0	0	
0	0	0	
0	0	0	
0	0	0	
0	0	0	
0	0	0	
0	0	0	
0	0	0	
0	0	0	
0	0	0	
0	0	0	
0	0	0	
0	0	0	
0	0	0	
0	0	0	
0	0	0	
0	0	0	
0	0	0	
0	0	0	
0	0	0	
0	0	0	
0	0	0	
0	0	0	
0	0	0	
0	0	0	
0	0	0	
0	0	0	
0	0	0	
0	0	0	
0	0	0	
0	0	0	
0	0	0	
0	0	0	
0	0	0	
0	0	0	
0	0	0	
0	0	0	
0	0	0	
0	0	0	
0	0	0	
0	0	0	
0	0	0	
0	0	0	
0	0	0	
0	0	0	
0	0	0	
0	0	0	
0	0	0	
0	0	0	
0	0	0	
0	0	0	
0	0	0	
0	0	0	
0	0	0	
0	0	0	
0	0	0	
0	0	0	
0	0	0	
0	0	0	
0	0	0	
0	0	0	
0	0	0	
0	0	0	
0	0	0	
0	0	0	
0	0	0	
0	0	0	
0	0	0	
0	0	0	
0	0	0	
0	0	0	
0	0	0	
0	0	0	
0	0	0	
0	0	0	
0	0	0	
0	0	0	
0	0	0	
0	0	0	
0	0	0	
0	0	0	
0	0	0	
0	0	0	
0	0	0	
0	0	0	
0	0	0	
0	0	0	
0	0	0	
0	0	0	
0	0	0	
0	0	0	
0	0	0	
0	0	0	
0	0	0	
0	0	0	
0	0	0	
0	0	0	
0	0	0	
0	0	0	
0	0	0	
0	0	0	
0	0	0	
0	0	0	
0	0	0	
0	0	0	
0	0	0	
0	0	0	
0	0	0	
0	0	0	
0	0	0	
0	0	0	
0	0	0	
0	0	0	
0	0	0	
0	0	0	
0	0	0	
0	0	0	
0	0	0	
0	0	0	
0	0	0	
0	0	0	
0	0	0	
0	0	0	
0	0	0	
0	0	0	
0	0	0	
0	0	0	
0	0	0	
0	0	0	
0	0	0	
0	0	0	
0	0	0	
0	0	0	
0	0	0	
0	0	0	
0	0	0	
0	0	0	
0	0	0	
0	0	0	
0	0	0	
0	0	0	
0	0	0	
0	0	0	
0	0	0	
0	0	0	
0	0	0	
0	0	0	
0	0	0	
0	0	0	
0	0	0	
0	0	0	
0	0	0	
0	0	0	
0	0	0	
0	0	0	
0	0	0	
0	0	0	
0	0	0	
0	0	0	
0	0	0	
0	0	0	
0	0	0	
0	0	0	
0	0	0	
0	0	0	
0	0	0	
0	0	0	
0	0	0	
0	0	0	
0	0	0	
0	0	0	
0	0	0	
0	0	0	
0	0	0	
0	0	0	
0	0	0	
0	0	0	
0	0	0	
0	0	0	
0	0	0	
0	0	0	
0	0	0	
0	0	0	
0	0	0	
0	0	0	
0	0	0	
0	0	0	
0	0	0	
0	0	0	
0	0	0	
0	0	0	
0	0	0	
0	0	0	
0	0	0	
0	0	0	
0	0	0	
0	0	0	
0	0	0	
0	0	0	
0	0	0	
0	0	0	
0	0	0	
0	0	0	
0	0	0	
0	0	0	
0	0	0	
0	0	0	
0	0	0	
0	0	0	
0	0	0	
0	0	0	
0	0	0	
0	0	0	
0	0	0	
0	0	0	
0	0	0	
0	0	0	
0	0	0	
0	0	0	
0	0	0	
0	0	0	
0	0	0	
0	0	0	
0	0	0	
0	0	0	
0	0	0	
0	0	0	
0	0	0	
0	0	0	
0	0	0	
0	0	0	
0	0	0	
0	0	0	
0	0	0	
0	0	0	
0	0	0	
0	0	0	
0	0	0	
0	0	0	
0	0	0	
0	0	0	
0	0	0	
0	0	0	
0	0	0	
0	0	0	
0	0	0	
0	0	0	
0	0	0	
0	0	0	
0	0	0	
0	0	0	
0	0	0	
0	0	0	
0	0	0	
0	0	0	
0	0	0	
0	0	0	
0	0	0	
0	0	0	
0	0	0	
0	0	0	
0	0	0	
0	0	0	
0	0	0	
0	0	0	
0	0	0	
0	0	0	
0	0	0	
0	0	0	
0	0	0	
0	0	0	
0	0	0	
0	0	0	
0	0	0	
0	0	0	
0	0	0	
0	0	0	
0	0	0	
0	0	0	
0	0	0	
0	0	0	
0	0	0	
0	0	0	
0	0	0	
0	0	0	
0	0	0	
0	0	0	
0	0	0	
0	0	0	
0	0	0	
0	0	0	
0	0	0	
0	0	0	
0	0	0	
0	0	0	
0	0	0	
0	0	0	
0	0	0	
0	0	0	
0	0	0	
0	0	0	
0	0	0	
0	0	0	
0	0	0	
0	0	0	
0	0	0	
0	0	0	
0	0	0	
0	0	0	
0	0	0	
0	0	0	
0	0	0	
0	0	0	
0	0	0	
0	0	0	
0	0	0	
0	0	0	
0	0	0	
0	0	0	
0	0	0	
0	0	0	
0	0	0	
0	0	0	
0	0	0	
0	0	0	
0	0	0	
0	0	0	
0	0	0	
0	0	0	
0	0	0	
0	0	0	
0	0	0	
0	0	0	
0	0	0	
0	0	0	
0	0	0	
0	0	0	
0	0	0	
0	0	0	
0	0	0	
0	0	0	
0	0	0	
0	0	0	
0	0	0	
0	0	0	
0	0	0	
0	0	0	
0	0	0	
0	0	0	
0	0	0	
0	0	0	
0	0	0	
0	0	0	
0	0	0	
0	0	0	
0	0	0	
0	0	0	
0	0	0	
0	0	0	
0	0	0	
0	0	0	
0	0	0	
0	0	0	
0	0	0	
0	0	0	
0	0	0	
0	0	0	
0	0	0	
0	0	0	
0	0	0	
0	0	0	
0	0	0	
0	0	0	
0	0	0	
0	0	0	
0	0	0	
0	0	0	
0	0	0	
0	0	0	
0	0	0	
0	0	0	
0	0	0	
0	0	0	
0	0	0	
0	0	0	
0	0	0	
0	0	0	
0	0	0	
0	0	0	
0	0	0	
0	0	0	
0	0	0	
0	0	0	
0	0	0	
0	0	0	
0	0	0	
0	0	0	
0	0	0	
0	0	0	
0	0	0	
0	0	0	
0	0	0	
0	0	0	
0	0	0	
0	0	0	
0	0	0	
0	0	0	
0	0	0	
0	0	0	
0	0	0	
0	0	0	
0	0	0	
0	0	0	
0	0	0	
0	0	0	
0	0	0	
0	0	0	
0	0	0	
0	0	0	
0	0	0	
0	0	0	
0	0	0	
0	0	0	
0	0	0	
0	0	0	
0	0	0	
0	0	0	
0	0	0	
0	0	0	
0	0	0	
0	0	0	
0	0	0	
0	0	0	
0	0	0	
0	0	0	
0	0	0	
0	0	0	
0	0	0	
0	0	0	
0	0	0	
0	0	0	
0	0	0	
0	0	0	
0	0	0	
0	0	0	
0	0	0	
0	0	0	
0	0	0	
0	0	0	
0	0	0	
0	0	0	
0	0	0	
0	0	0	
0	0	0	
0	0	0	
0	0	0	
0	0	0	
0	0	0	
0	0	0	
0	0	0	
0	0	0	
0	0	0	
0	0	0	
0	0	0	
0	0	0	
0	0	0	
0	0	0	
0	0	0	
0	0	0	
0	0	0	
0	0	0	
0	0	0	
0	0	0	
0	0	0	
0	0	0	
0	0	0	
0	0	0	
0	0	0	
0	0	0	
0	0	0	
0	0	0	
0	0	0	
0	0	0	
0	0	0	
0	0	0	
0	0	0	
0	0	0	
0	0	0	
0	0	0	
0	0	0	
0	0	0	
0	0	0	
0	0	0	
0	0	0	
0	0	0	
0	0	0	
0	0	0	
0	0	0	
0	0	0	
0	0	0	
0	0	0	
0	0	0	
0	0	0	
0	0	0	
0	0	0	
0	0	0	
0	0	0	
0	0	0	
0	0	0	
0	0	0	
0	0	0	
0	0	0	
0	0	0	
0	0	0	
0	0	0	
0	0	0	
0	0	0	
0	0	0	
0	0	0	
0	0	0	
0	0	0	
0	0	0	
0	0	0	
0	0	0	
0	0	0	
0	0	0	
0	0	0	
0	0	0	
0	0	0	
0	0	0	
0	0	0	
0	0	0	
0	0	0	
0	0	0	
0	0	0	
0	0	0	
0	0	0	
0	0	0	
0	0	0	
0	0	0	
0	0	0	
0	0	0	
0	0	0	
0	0	0	
0	0	0	
0	0	0	
0	0	0	
0	0	0	
0	0	0	
0	0	0	
0	0	0	
0	0	0	
0	0	0	
0	0	0	
0	0	0	
0	0	0	
0	0	0	
0	0	0	
0	0	0	
0	0	0	
0	0	0	
0	0	0	
0	0	0	
0	0	0	
0	0	0	
0	0	0	
0	0	0	
0	0	0	
0	0	0	
0	0	0	
0	0	0	
0	0	0	
0	0	0	
0	0	0	
0	0	0	
0	0	0	
0	0	0	
0	0	0	
0	0	0	
0	0	0	
0	0	0	
0	0	0	
0	0	0	
0	0	0	
0	0	0	
0	0	0	
0	0	0	
0	0	0	
0	0	0	
0	0	0	
0	0	0	
0	0	0	
0	0	0	
0	0	0	
0	0	0	
0	0	0	
0	0	0	
0	0	0	
0	0	0	
0	0	0	
0	0	0	
0	0	0	
0	0	0	
0	0	0	
0	0	0	
0	0	0	
0	0	0	
0	0	0	
0	0	0	
0	0	0	
0	0	0	
0	0	0	
0	0	0	
0	0	0	
0	0	0	
0	0	0	
0	0	0	
0	0	0	
0	0	0	
0	0	0	
0	0	0	
0	0	0	
0	0	0	
0	0	0	
0	0	0	
0	0	0	
0	0	0	
0	0	0	
0	0	0	
0	0	0	
0	0	0	
0	0	0	
0	0	0	
0	0	0	
0	0	0	
0	0	0	
0	0	0	
0	0	0	
0	0	0	
0	0	0	
0	0	0	
0	0	0	
0	0	0	
0	0	0	
0	0	0	
0	0	0	
0	0	0	
0	0	0	
0	0	0	
0	0	0	
0	0	0	
0	0	0	
0	0	0	
0	0	0	
0	0	0	
0	0	0	
0	0	0	
0	0	0	
0	0	0	
0	0	0	
0	0	0	
0	0	0	
0	0	0	
0	0	0	
0	0	0	
0	0	0	
0	0	0	
0	0	0	
0	0	0	
0	0	0	
0	0	0	
0	0	0	
0	0	0	
0	0	0	
0	0	0	
0	0	0	
0	0	0	
0	0	0	
0	0	0	
0	0	0	
0	0	0	
0	0	0	
0	0	0	
0	0	0	
0	0	0	
0	0	0	
0	0	0	
0	0	0	
0	0	0	
0	0	0	
0	0	0	
0	0	0	
0	0	0	
0	0	0	
0	0	0	
0	0	0	
0	0	0	
0	0	0	
0	0	0	
0	0	0	
0	0	0	
0	0	0	
0	0	0	
0	0	0	
0	0	0	
0	0	0	
0	0	0	
0	0	0	
0	0	0	
0	0	0	
0	0	0	
0	0	0	
0	0	0	
0	0	0	
0	0	0	
0	0	0	
0	0	0	
0	0	0	
0	0	0	
0	0	0	
0	0	0	
0	0	0	
0	0	0	
0	0	0	
0	0	0	
0	0	0	
0	0	0	
0	0	0	
0	0	0	
0	0	0	
0	0	0	
0	0	0	
0	0	0	
0	0	0	
0	0	0	
0	0	0	
0	0	0	
0	0	0	
0	0	0	
0	0	0	
0	0	0	
0	0	0	
0	0	0	
0	0	0	
0	0	0	
0	0	0	
0	0	0	
0	0	0	
0	0	0	
0	0	0	
0	0	0	
0	0	0	
0	0	0	
0	0	0	
0	0	0	
0	0	0	
0	0	0	
0	0	0	
0	0	0	
0	0	0	
0	0	0	
0	0	0	
0	0	0	
0	0	0	
0	0	0	
0	0	0	
0	0	0	
0	0	0	
0	0	0	
0	0	0	
0	0	0	
0	0	0	
0	0	0	
0	0	0	
0	0	0	
0	0	0	
0	0	0	
0	0	0	
0	0	0	
0	0	0	
0	0	0	
0	0	0	
0	0	0	
0	0	0	
0	0	0	
0	0	0	
0	0	0	
0	0	0	
0	0	0	
0	0	0	
0	0	0	
0	0	0	
0	0	0	
0	0	0	
0	0	0	
0	0	0	
0	0	0	
0	0	0	
0	0	0	
0	0	0	
0	0	0	
0	0	0	
0	0	0	
0	0	0	
0	0	0	
0	0	0	
0	0	0	
0	0	0	
0	0	0	
0	0	0	
0	0	0	
0	0	0	
0	0	0	
0	0	0	
0	0	0	
0	0	0	
0	0	0	
0	0	0	
0	0	0	
0	0	0	
0	0	0	
0	0	0	
0	0	0	
0	0	0	
0	0	0	
0	0	0	
0	0	0	
0	0	0	
0	0	0	
0	0	0	
0	0	0	
0	0	0	
0	0	0	
0	0	0	
0	0	0	
0	0	0	
0	0	0	
0	0	0	
0	0	0	
0	0	0	
0	0	0	
0	0	0	
0	0	0	
0	0	0	
0	0	0	
0	0	0	
0	0	0	
0	0	0	
0	0	0	
0	0	0	
0	0	0	
0	0	0	
0	0	0	
0	0	0	
0	0	0	
0	0	0	
0	0	0	
0	0	0	
0	0	0	
0	0	0	
0	0	0	
0	0	0	
0	0	0	
0	0	0	
0	0	0	
0	0	0	
0	0	0	
0	0	0	
0	0	0	
0	0	0	
0	0	0	
0	0	0	
0	0	0	
0	0	0	
0	0	0	
0	0	0	
0	0	0	
0	0	0	
0	0	0	
0	0	0	
0	0	0	
0	0	0	
0	0	0	
0	0	0	
0	0	0	
0	0	0	
0	0	0	
0	0	0	
0	0	0	
0	0	0	
0	0	0	
0	0	0	
0	0	0	
0	0	0	
0	0	0	
0	0	0	
0	0	0	
0	0	0	
0	0	0	
0	0	0	
0	0	0	
0	0	0	
0	0	0	
0	0	0	
0	0	0	
0	0	0	
0	0	0	
0	0	0	
0	0	0	
0	0	0	
0	0	0	
0	0	0	
0	0	0	
0	0	0	
0	0	0	
0	0	0	
0	0	0	
0	0	0	
0	0	0	
0	0	0	
0	0	0	
0	0	0	
0	0	0	
0	0	0	
0	0	0	
0	0	0	
0	0	0	
0	0	0	
0	0	0	
0	0	0	
0	0	0	
0	0	0	
0	0	0	
0	0	0	
0	0	0	
0	0	0	
0	0	0	
0	0	0	
0	0	0	
0	0	0	
0	0	0	
0	0	0	
0	0	0	
0	0	0	
0	0	0	
0	0	0	
0	0	0	
0	0	0	
0	0	0	
0	0	0	
0	0	0	
0	0	0	
0	0	0	
0	0	0	
0	0	0	
0	0	0	
0	0	0	
0	0	0	
0	0	0	
0	0	0	
0	0	0	
0	0	0	
0	0	0	
0	0	0	
0	0	0	
0	0	0	
0	0	0	
0	0	0	
0	0	0	
0	0	0	
0	0	0	
0	0	0	
0	0	0	
0	0	0	
0	0	0	
0	0	0	
0	0	0	
0	0	0	
0	0	0	
0	0	0	
0	0	0	
0	0	0	
0	0	0	
0	0	0	
0	0	0	
0	0	0	
0	0	0	
0	0	0	
0	0	0	
0	0	0	
0	0	0	
0	0	0	
0	0	0	
0	0	0	
0	0	0	
0	0	0	
0	0	0	
0	0	0	
0	0	0	
0	0	0	
0	0	0	
0	0	0	
0	0	0	
0	0	0	
0	0	0	
0	0	0	
0	0	0	
0	0	0	
0	0	0	
0	0	0	
0	0	0	
0	0	0	
0	0	0	
0	0	0	
0	0	0	
0	0	0	
0	0	0	
0	0	0	
0	0	0	
0	0	0	
0	0	0	
0	0	0	
0	0	0	
0	0	0	
0	0	0	
0	0	0	
0	0	0	
0	0	0	
0	0	0	
0	0	0	
0	0	0	
0	0	0	
0	0	0	
0	0	0	
0	0	0	
0	0	0	
0	0	0	
0	0	0	
0	0	0	
0	0	0	
0	0	0	
0	0	0	
0	0	0	
0	0	0	
0	0	0	
0	0	0	
0	0	0	
0	0	0	
0	0	0	
0	0	0	
0	0	0	
0	0	0	
0	0	0	
0	0	0	
0	0	0	
0	0	0	
0	0	0	
0	0	0	
0	0	0	
0	0	0	
0	0	0	
0	0	0	
0	0	0	
0	0	0	
0	0	0	
0	0	0	
0	0	0	
0	0	0	
0	0	0	
0	0	0	
0	0	0	
0	0	0	
0	0	0	
0	0	0	
0	0	0	
0	0	0	
0	0	0	
0	0	0	
0	0	0	
0	0	0	
0	0	0	
0	0	0	
0	0	0	
0	0	0	
0	0	0	
0	0	0	
0	0	0	
0	0	0	
0	0	0	
0	0	0	
0	0	0	
0	0	0	
0	0	0	
0	0	0	
0	0	0	
0	0	0	
0	0	0	
0	0	0	
0	0	0	
0	0	0	
0	0	0	
0	0	0	
0	0	0	
0	0	0	
0	0	0	
0	0	0	
0	0	0	
0	0	0	
0	0	0	
0	0	0	
0	0	0	
0	0	0	
0	0	0	
0	0	0	
0	0	0	
0	0	0	
0	0	0	
0	0	0	
0	0	0	
0	0	0	
0	0	0	
0	0	0	
0	0	0	
0	0	0	
0	0	0	
0	0	0	
0	0	0	
0	0	0	
0	0	0	
0	0	0	
0	0	0	
0	0	0	
0	0	0	
0	0	0	
0	0	0	
0	0	0	
0	0	0	
0	0	0	
0	0	0	
0	0	0	
0	0	0	
0	0	0	
0	0	0	
0	0	0	
0	0	0	
0	0	0	
0	0	0	
0	0	0	
0	0	0	
0	0	0	
0	0	0	
0	0	0	
0	0	0	
0	0	0	
0	0	0	
0	0	0	
0	0	0	
0	0	0	
0	0	0	
0	0	0	
0	0	0	
0	0	0	
0	0	0	
0	0	0	
0	0	0	
0	0	0	
0	0	0	
0	0	0	
0	0	0	
0	0	0	
0	0	0	
0	0	0	
0	0	0	
0	0	0	
0	0	0	
0	0	0	
0	0	0	
0	0	0	
0	0	0	
0	0	0	
0	0	0	
0	0	0	
0	0	0	
0	0	0	
0	0	0	
0	0	0	
0	0	0	
0	0	0	
0	0	0	
0	0	0	
0	0	0	
0	0	0	
0	0	0	
0	0	0	
0	0	0	
0	0	0	
0	0	0	
0	0	0	
0	0	0	
0	0	0	
0	0	0	
0	0	0	
0	0	0	
0	0	0	
0	0	0	
0	0	0	
0	0	0	
0	0	0	
0	0	0	
0	0	0	
0	0	0	
0	0	0	
0	0	0	
0	0	0	
0	0	0	
0	0	0	
0	0	0	
0	0	0	
0	0	0	
0	0	0	
0	0	0	
0	0	0	
0	0	0	
0	0	0	
0	0	0	
0	0	0	
0	0	0	
0	0	0	
0	0	0	
0	0	0	
0	0	0	
0	0	0	
0	0	0	
0	0	0	
0	0	0	
0	0	0	
0	0	0	
0	0	0	
0	0	0	
0	0	0	
0	0	0	
0	0	0	
0	0	0	
0	0	0	
0	0	0	
0	0	0	
0	0	0	
0	0	0	
0	0	0	
0	0	0	
0	0	0	
0	0	0	
0	0	0	
0	0	0	
0	0	0	
0	0	0	
0	0	0	
0	0	0	
0	0	0	
0	0	0	
0	0	0	
0	0	0	
0	0	0	
0	0	0	
0	0	0	
0	0	0	
0	0	0	
0	0	0	
0	0	0	
0	0	0	
0	0	0	
0	0	0	
0	0	0	
0	0	0	
0	0	0	
0	0	0	
0	0	0	
0	0	0	
0	0	0	
0	0	0	
0	0	0	
0	0	0	
0	0	0	
0	0	0	
0	0	0	
0	0	0	
0	0	0	
0	0	0	
0	0	0	
0	0	0	
0	0	0	
0	0	0	
0	0	0	
0	0	0	
0	0	0	
0	0	0	
0	0	0	
0	0	0	
0	0	0	
0	0	0	
0	0	0	
0	0	0	
0	0	0	
0	0	0	
0	0	0	
0	0	0	
0	0	0	
0	0	0	
0	0	0	
0	0	0	
0	0	0	
0	0	0	
0	0	0	
0	0	0	
0	0	0	
0	0	0	
0	0	0	
0	0	0	
0	0	0	
0	0	0	
0	0	0	
0	0	0	
0	0	0	
0	0	0	
0	0	0	
0	0	0	
0	0	0	
0	0	0	
0	0	0	
0	0	0	
0	0	0	
0	0	0	
0	0	0	
0	0	0	
0	0	0	
0	0	0	
0	0	0	
0	0	0	
0	0	0	
0	0	0	
0	0	0	
0	0	0	
0	0	0	
0	0	0	
0	0	0	
0	0	0	
0	0	0	
0	0	0	
0	0	0	
0	0	0	
0	0	0	
0	0	0	
0	0	0	
0	0	0	
0	0	0	
0	0	0	
0	0	0	
0	0	0	
0	0	0	
0	0	0	
0	0	0	
0	0	0	
0	0	0	
0	0	0	
0	0	0	
0	0	0	
0	0	0	
0	0	0	
0	0	0	
0	0	0	
0	0	0	
0	0	0	
0	0	0	
0	0	0	
0	0	0	
0	0	0	
0	0	0	
0	0	0	
0	0	0	
0	0	0	
0	0	0	
0	0	0	
0	0	0	
0	0	0	
0	0	0	
0	0	0	
0	0	0	
0	0	0	
0	0	0	
0	0	0	
0	0	0	
0	0	0	
0	0	0	
0	0	0	
0	0	0	
0	0	0	
0	0	0	
0	0	0	
0	0	0	
0	0	0	
0	0	0	
0	0	0	
0	0	0	
0	0	0	
0	0	0	
0	0	0	
0	0	0	
0	0	0	
0	0	0	
0	0	0	
0	0	0	
0	0	0	
0	0	0	
0	0	0	
0	0	0	
0	0	0	
0	0	0	
0	0	0	
0	0	0	
0	0	0	
0	0	0	
0	0	0	
0	0	0	
0	0	0	
0	0	0	
0	0	0	
0	0	0	
0	0	0	
0	0	0	
0	0	0	
0	0	0	
0	0	0	
0	0	0	
0	0	0	
0	0	0	
0	0	0	
0	0	0	
0	0	0	
0	0	0	
0	0	0	
0	0	0	
0	0	0	
0	0	0	
0	0	0	
0	0	0	
0	0	0	
0	0	0	
0	0	0	
0	0	0	
0	0	0	
0	0	0	
0	0	0	
0	0	0	
0	0	0	
0	0	0	
0	0	0	
0	0	0	
0	0	0	
0	0	0	
0	0	0	
0	0	0	
0	0	0	
0	0	0	
0	0	0	
0	0	0	
0	0	0	
0	0	0	
0	0	0	
0	0	0	
0	0	0	
0	0	0	
0	0	0	
0	0	0	
0	0	0	
0	0	0	
0	0	0	
0	0	0	
0	0	0	
0	0	0	
0	0	0	
0	0	0	
0	0	0	
0	0	0	
0	0	0	
0	0	0	
0	0	0	
0	0	0	
0	0	0	
0	0	0	
0	0	0	
0	0	0	
0	0	0	
0	0	0	
0	0	0	
0	0	0	
0	0	0	
0	0	0	
0	0	0	
0	0	0	
0	0	0	
0	0	0	
0	0	0	
0	0	0	
0	0	0	
0	0	0	
0	0	0	
0	0	0	
0	0	0	
0	0	0	
0	0	0	
0	0	0	
0	0	0	
0	0	0	
0	0	0	
0	0	0	
0	0	0	
0	0	0	
0	0	0	
0	0	0	
0	0	0	
0	0	0	
0	0	0	
0	0	0	
0	0	0	
0	0	0	
0	0	0	
0	0	0	
0	0	0	
0	0	0	
0	0	0	
0	0	0	
0	0	0	
0	0	0	
0	0	0	
0	0	0	
0	0	0	
0	0	0	
0	0	0	
0	0	0	
0	0	0	
0	0	0	
0	0	0	
0	0	0	
0	0	0	
0	0	0	
0	0	0	
0	0	0	
0	0	0	
0	0	0	
0	0	0	
0	0	0	
0	0	0	
0	0	0	
0	0	0	
0	0	0	
0	0	0	
0	0	0	
0	0	0	
0	0	0	
0	0	0	
0	0	0	
0	0	0	
0	0	0	
0	0	0	
0	0	0	
0	0	0	
0	0	0	
0	0	0	
0	0	0	
0	0	0	
0	0	0	
0	0	0	
0	0	0	
0	0	0	
0	0	0	
0	0	0	
0	0	0	
0	0	0	
0	0	0	
0	0	0	
0	0	0	
0	0	0	
0	0	0	
0	0	0	
0	0	0	
0	0	0	
0	0	0	
0	0	0	
0	0	0	
0	0	0	
0	0	0	
0	0	0	
0	0	0	
0	0	0	
0	0	0	
0	0	0	
0	0	0	
0	0	0	
0	0	0	
0	0	0	
0	0	0	
0	0	0	
0	0	0	
0	0	0	
0	0	0	
0	0	0	
0	0	0	
0	0	0	
0	0	0	
0	0	0	
0	0	0	
0	0	0	
0	0	0	
0	0	0	
0	0	0	
0	0	0	
0	0	0	
0	0	0	
0	0	0	
0	0	0	
0	0	0	
0	0	0	
0	0	0	
0	0	0	
0	0	0	
0	0	0	
0	0	0	
0	0	0	
0	0	0	
0	0	0	
0	0	0	
0	0	0	
0	0	0	
0	0	0	
0	0	0	
0	0	0	
0	0	0	
0	0	0	
0	0	0	
0	0	0	
0	0	0	
0	0	0	
0	0	0	
0	0	0	
0	0	0	
0	0	0	
0	0	0	
0	0	0	
0	0	0	
0	0	0	
0	0	0	
0	0	0	
0	0	0	
0	0	0	
0	0	0	
0	0	0	
0	0	0	
0	0	0	
0	0	0	
0	0	0	
0	0	0	
0	0	0	
0	0	0	
0	0	0	
0	0	0	
0	0	0	
0	0	0	
0	0	0	
0	0	0	
0	0	0	
0	0	0	
0	0	0	
0	0	0	
0	0	0	
0	0	0	
0	0	0	
0	0	0	
0	0	0	
0	0	0	
0	0	0	
0	0	0	
0	0	0	
0	0	0	
0	0	0	
0	0	0	
0	0	0	
0	0	0	
0	0	0	
0	0	0	
0	0	0	
0	0	0	
0	0	0	
0	0	0	
0	0	0	
0	0	0	
0	0	0	
0	0	0	
0	0	0	
0	0	0	
0	0	0	
0	0	0	
0	0	0	
0	0	0	
0	0	0	
0	0	0	
0	0	0	
0	0	0	
0	0	0	
0	0	0	
0	0	0	
0	0	0	
0	0	0	
0	0	0	
0	0	0	
0	0	0	
0	0	0	
0	0	0	
0	0	0	
0	0	0	
0	0	0	
0	0	0	
0	0	0	
0	0	0	
0	0	0	
0	0	0	
0	0	0	
0	0	0	
0	0	0	
0	0	0	
0	0	0	
0	0	0	
0	0	0	
0	0	0	
0	0	0	
0	0	0	
0	0	0	
0	0	0	
0	0	0	
0	0	0	
0	0	0	
0	0	0	
0	0	0	
0	0	0	
0	0	0	
0	0	0	
0	0	0	
0	0	0	
0	0	0	
0	0	0	
0	0	0	
0	0	0	
0	0	0	
0	0	0	
0	0	0	
0	0	0	
0	0	0	
0	0	0	
0	0	0	
0	0	0	
0	0	0	
0	0	0	
0	0	0	
0	0	0	
0	0	0	
0	0	0	
0	0	0	
0	0	0	
0	0	0	
0	0	0	
0	0	0	
0	0	0	
0	0	0	
0	0	0	
0	0	0	
0	0	0	
0	0	0	
0	0	0	
0	0	0	
0	0	0	
0	0	0	
0	0	0	
0	0	0	
0	0	0	
0	0	0	
0	0	0	
0	0	0	
0	0	0	
0	0	0	
0	0	0	
0	0	0	
0	0	0	
0	0	0	
0	0	0	
0	0	0	
0	0	0	
0	0	0	
0	0	0	
0	0	0	
0	0	0	
0	0	0	
0	0	0	
0	0	0	
0	0	0	
0	0	0	
0	0	0	
0	0	0	
0	0	0	
0	0	0	
0	0	0	
0	0	0	
0	0	0	
0	0	0	
0	0	0	
0	0	0	
0	0	0	
0	0	0	
0	0	0	
0	0	0	
0	0	0	
0	0	0	
0	0	0	
0	0	0	
0	0	0	
0	0	0	
0	0	0	
0	0	0	
0	0	0	
0	0	0	
0	0	0	
0	0	0	
0	0	0	
0	0	0	
0	0	0	
0	0	0	
0	0	0	
0	0	0	
0	0	0	
0	0	0	
0	0	0	
0	0	0	
0	0	0	
0	0	0	
0	0	0	
0	0	0	
0	0	0	
0	0	0	
0	0	0	
0	0	0	
0	0	0	
0	0	0	
0	0	0	
0	0	0	
0	0	0	
0	0	0	
0	0	0	
0	0	0	
0	0	0	
0	0	0	
0	0	0	
0	0	0	
0	0	0	
0	0	0	
0	0	0	
0	0	0	
0	0	0	
0	0	0	
0	0	0	
0	0	0	
0	0	0	
0	0	0	
0	0	0	
0	0	0	
0	0	0	
0	0	0	
0	0	0	
0	0	0	
0	0	0	
0	0	0	
0	0	0	
0	0	0	
0	0	0	
0	0	0	
0	0	0	
0	0	0	
0	0	0	
0	0	0	
0	0	0	
0	0	0	
0	0	0	
0	0	0	
0	0	0	
0	0	0	
0	0	0	
0	0	0	
0	0	0	
0	0	0	
0	0	0	
0	0	0	
0	0	0	
0	0	0	
0	0	0	
0	0	0	
0	0	0	
0	0	0	
0	0	0	
0	0	0	
0	0	0	
0	0	0	
0	0	0	
0	0	0	
0	0	0	
0	0	0	
0	0	0	
0	0	0	
0	0	0	
0	0	0	
0	0	0	
0	0	0	
0	0	0	
0	0	0	
0	0	0	
0	0	0	
0	0	0	
0	0	0	
0	0	0	
0	0	0	
0	0	0	
0	0	0	
0	0	0	
0	0	0	
0	0	0	
0	0	0	
0	0	0	
0	0	0	
0	0	0	
0	0	0	
0	0	0	
0	0	0	
0	0	0	
0	0	0	
0	0	0	
0	0	0	
0	0	0	
0	0	0	
0	0	0	
0	0	0	
0	0	0	
0	0	0	
0	0	0	
0	0	0	
0	0	0	
0	0	0	
0	0	0	
0	0	0	
0	0	0	
0	0	0	
0	0	0	
0	0	0	
0	0	0	
0	0	0	
0	0	0	
0	0	0	
0	0	0	
0	0	0	
0	0	0	
0	0	0	
0	0	0	
0	0	0	
0	0	0	
0	0	0	
0	0	0	
0	0	0	
0	0	0	
0	0	0	
0	0	0	
0	0	0	
0	0	0	
0	0	0	
0	0	0	
0	0	0	
0	0	0	
0	0	0	
0	0	0	
0	0	0	
0	0	0	
0	0	0	
0	0	0	
0	0	0	
0	0	0	
0	0	0	
0	0	0	
0	0	0	
0	0	0	
0	0	0	
0	0	0	
0	0	0	
0	0	0	
0	0	0	
0	0	0	
0	0	0	
0	0	0	
0	0	0	
0	0	0	
0	0	0	
0	0	0	
0	0	0	
0	0	0	
0	0	0	
0	0	0	
0	0	0	
0	0	0	
0	0	0	
0	0	0	
0	0	0	
0	0	0	
0	0	0	
0	0	0	
0	0	0	
0	0	0	
0	0	0	
0	0	0	
0	0	0	
0	0	0	
0	0	0	
0	0	0	
0	0	0	
0	0	0	
0	0	0	
0	0	0	
0	0	0	
0	0	0	
0	0	0	
0	0	0	
0	0	0	
0	0	0	
0	0	0	
0	0	0	
0	0	0	
0	0	0	
0	0	0	
0	0	0	
0	0	0	
0	0	0	
0	0	0	
0	0	0	
0	0	0	
0	0	0	
0	0	0	
0	0	0	
0	0	0	
0	0	0	
0	0	0	
0	0	0	
0	0	0	
0	0	0	
0	0	0	
0	0	0	
0	0	0	
0	0	0	
0	0	0	
0	0	0	
0	0	0	
0	0	0	
0	0	0	
0	0	0	
0	0	0	
0	0	0	
0	0	0	
0	0	0	
0	0	0	
0	0	0	
0	0	0	
0	0	0	
0	0	0	
0	0	0	
0	0	0	
0	0	0	
0	0	0	
0	0	0	
0	0	0	
0	0	0	
0	0	0	
0	0	0	
0	0	0	
0	0	0	
0	0	0	
0	0	0	
0	0	0	
0	0	0	
0	0	0	
0	0	0	
0	0	0	
0	0	0	
0	0	0	
0	0	0	
0	0	0	
0	0	0	
0	0	0	
0	0	0	
0	0	0	
0	0	0	
0	0	0	
0	0	0	
0	0	0	
0	0	0	
0	0	0	
0	0	0	
0	0	0	
0	0	0	
0	0	0	
0	0	0	
0	0	0	
0	0	0	
0	0	0	
0	0	0	
0	0	0	
0	0	0	
0	0	0	
0	0	0	
0	0	0	
0	0	0	
0	0	0	
0	0	0	
0	0	0	
0	0	0	
0	0	0	
0	0	0	
0	0	0	
0	0	0	
0	0	0	
0	0	0	
0	0	0	
0	0	0	
0	0	0	
0	0	0	
0	0	0	
0	0	0	
0	0	0	
0	0	0	
0	0	0	
0	0	0	
0	0	0	
0	0	0	
0	0	0	
0	0	0	
0	0	0	
0	0	0	
0	0	0	
0	0	0	
0	0	0	
0	0	0	
0	0	0	
0	0	0	
0	0	0	
0	0	0	
0	0	0	
0	0	0	
0	0	0	
0	0	0	
0	0	0	
0	0	0	
0	0	0	
0	0	0	
0	0	0	
0	0	0	
0	0	0	
0	0	0	
0	0	0	
0	0	0	
0	0	0	
0	0	0	
0	0	0	
0	0	0	
0	0	0	
0	0	0	
0	0	0	
0	0	0	
0	0	0	
0	0	0	
0	0	0	
0	0	0	
0	0	0	
0	0	0	
0	0	0	
0	0	0	
0	0	0	
0	0	0	
0	0	0	
0	0	0	
0	0	0	
0	0	0	
0	0	0	
0	0	0	
0	0	0	
0	0	0	
0	0	0	
0	0	0	
0	0	0	
0	0	0	
0	0	0	
0	0	0	
0	0	0	
0	0	0	
0	0	0	
0	0	0	
0	0	0	
0	0	0	
0	0	0	
0	0	0	
0	0	0	
0	0	0	
0	0	0	
0	0	0	
0	0	0	
0	0	0	
0	0	0	
0	0	0	
0	0	0	
0	0	0	
0	0	0	
0	0	0	
0	0	0	
0	0	0	
0	0	0	
0	0	0	
0	0	0	
0	0	0	
0	0	0	
0	0	0	
0	0	0	
0	0	0	
0	0	0	
0	0	0	
0	0	0	
0	0	0	
0	0	0	
0	0	0	
0	0	0	
0	0	0	
0	0	0	
0	0	0	
0	0	0	
0	0	0	
0	0	0	
0	0	0	
0	0	0	
0	0	0	
0	0	0	
0	0	0	
0	0	0	
0	0	0	
0	0	0	
0	0	0	
0	0	0	
0	0	0	
0	0	0	
0	0	0	
0	0	0	
0	0	0	
0	0	0	
0	0	0	
0	0	0	
0	0	0	
0	0	0	
0	0	0	
0	0	0	
0	0	0	
0	0	0	
0	0	0	
0	0	0	
0	0	0	
0	0	0	
0	0	0	
0	0	0	
0	0	0	
0	0	0	
0	0	0	
0	0	0	
0	0	0	
0	0	0	
0	0	0	
0	0	0	
0	0	0	
0	0	0	
0	0	0	
0	0	0	
0	0	0	
0	0	0	
0	0	0	
0	0	0	
0	0	0	
0	0	0	
0	0	0	
0	0	0	
0	0	0	
0	0	0	
0	0	0	
0	0	0	
0	0	0	
0	0	0	
0	0	0	
0	0	0	
0	0	0	
0	0	0	
0	0	0	
0	0	0	
0	0	0	
0	0	0	
0	0	0	
0	0	0	
0	0	0	
0	0	0	
0	0	0	
0	0	0	
0	0	0	
0	0	0	
0	0	0	
0	0	0	
0	0	0	
0	0	0	
0	0	0	
0	0	0	
0	0	0	
0	0	0	
0	0	0	
0	0	0	
0	0	0	
0	0	0	
0	0	0	
0	0	0	
0	0	0	
0	0	0	
0	0	0	
0	0	0	
0	0	0	
0	0	0	
0	0	0	
0	0	0	
0	0	0	
0	0	0	
0	0	0	
0	0	0	
0	0	0	
0	0	0	
0	0	0	
0	0	0	
0	0	0	
0	0	0	
0	0	0	
0	0	0	
0	0	0	
0	0	0	
0	0	0	
0	0	0	
0	0	0	
0	0	0	
0	0	0	
0	0	0	
0	0	0	
0	0	0	
0	0	0	
0	0	0	
0	0	0	
0	0	0	
0	0	0	
0	0	0	
0	0	0	
0	0	0	
0	0	0	
0	0	0	
0	0	0	
0	0	0	
0	0	0	
0	0	0	
0	0	0	
0	0	0	
0	0	0	
0	0	0	
0	0	0	
0	0	0	
0	0	0	
0	0	0	
0	0	0	
0	0	0	
0	0	0	
0	0	0	
0	0	0	
0	0	0	
0	0	0	
0	0	0	
0	0	0	
0	0	0	
0	0	0	
0	0	0	
0	0	0	
0	0	0	
0	0	0	
0	0	0	
0	0	0	
0	0	0	
0	0	0	
0	0	0	
0	0	0	
0	0	0	
0	0	0	
0	0	0	
0	0	0	
0	0	0	
0	0	0	
0	0	0	
0	0	0	
0	0	0	
0	0	0	
0	0	0	
0	0	0	
0	0	0	
0	0	0	
0	0	0	
0	0	0	
0	0	0	
0	0	0	
0	0	0	
0	0	0	
0	0	0	
0	0	0	
0	0	0	
0	0	0	
0	0	0	
0	0	0	
0	0	0	
0	0	0	
0	0	0	
0	0	0	
0	0	0	
0	0	0	
0	0	0	
0	0	0	
0	0	0	
0	0	0	
0	0	0	
0	0	0	
0	0	0	
0	0	0	
0	0	0	
0	0	0	
0	0	0	
0	0	0	
0	0	0	
0	0	0	
0	0	0	
0	0	0	
0	0	0	
0	0	0	
0	0	0	
0	0	0	
0	0	0	
0	0	0	
0	0	0	
0	0	0	
0	0	0	
0	0	0	
0	0	0	
0	0	0	
0	0	0	
0	0	0	
0	0	0	
0	0	0	
0	0	0	
0	0	0	
0	0	0	
0	0	0	
0	0	0	
0	0	0	
0	0	0	
0	0	0	
0	0	0	
0	0	0	
0	0	0	
0	0	0	
0	0	0	
0	0	0	
0	0	0	
0	0	0	
0	0	0	
0	0	0	
0	0	0	
0	0	0	
0	0	0	
0	0	0	
0	0	0	
0	0	0	
0	0	0	
0	0	0	
0	0	0	
0	0	0	
0	0	0	
0	0	0	
0	0	0	
0	0	0	
0	0	0	
0	0	0	
0	0	0	
0	0	0	
0	0	0	
0	0	0	
0	0	0	
0	0	0	
0	0	0	
0	0	0	
0	0	0	
0	0	0	
0	0	0	
0	0	0	
0	0	0	
0	0	0	
0	0	0	
0	0	0	
0	0	0	
0	0	0	
0	0	0	
0	0	0	
0	0	0	
0	0	0	
0	0	0	
0	0	0	
0	0	0	
0	0	0	
0	0	0	
0	0	0	
0	0	0	
0	0	0	
0	0	0	
0	0	0	
0	0	0	
0	0	0	
0	0	0	
0	0	0	
0	0	0	
0	0	0	
0	0	0	
0	0	0	
0	0	0	
0	0	0	
0	0	0	
0	0	0	
0	0	0	
0	0	0	
0	0	0	
0	0	0	
0	0	0	
0	0	0	
0	0	0	
0	0	0	
0	0	0	
0	0	0	
0	0	0	
0	0	0	
0	0	0	
0	0	0	
0	0	0	
0	0	0	
0	0	0	
0	0	0	
0	0	0	
0	0	0	
0	0	0	
0	0	0	
0	0	0	
0	0	0	
0	0	0	
0	0	0	
0	0	0	
0	0	0	
0	0	0	
0	0	0	
0	0	0	
0	0	0	
0	0	0	
0	0	0	
0	0	0	
0	0	0	
0	0	0	
0	0	0	
0	0	0	
0	0	0	
0	0	0	
0	0	0	
0	0	0	
0	0	0	
0	0	0	
0	0	0	
0	0	0	
0	0	0	
0	0	0	
0	0	0	
0	0	0	
0	0	0	
0	0	0	
0	0	0	
0	0	0	
0	0	0	
0	0	0	
0	0	0	
0	0	0	
0	0	0	
0	0	0	
0	0	0	
0	0	0	
0	0	0	
0	0	0	
0	0	0	
0	0	0	
0	0	0	
0	0	0	
0	0	0	
0	0	0	
0	0	0	
0	0	0	
0	0	0	
0	0	0	
0	0	0	
0	0	0	
0	0	0	
0	0	0	
0	0	0	
0	0	0	
0	0	0	
0	0	0	
0	0	0	
0	0	0	
0	0	0	
0	0	0	
0	0	0	
0	0	0	
0	0	0	
0	0	0	
0	0	0	
0	0	0	
0	0	0	
0	0	0	
0	0	0	
0	0	0	
0	0	0	
0	0	0	
0	0	0	
0	0	0	
0	0	0	
0	0	0	
0	0	0	
0	0	0	
0	0	0	
0	0	0	
0	0	0	
0	0	0	
0	0	0	
0	0	0	
0	0	0	
0	0	0	
0	0	0	
0	0	0	
0	0	0	
0	0	0	
0	0	0	
0	0	0	
0	0	0	
0	0	0	
0	0	0	
0	0	0	
0	0	0	
0	0	0	
0	0	0	
0	0	0	
0	0	0	
0	0	0	
0	0	0	
0	0	0	
0	0	0	
0	0	0	
0	0	0	
0	0	0	
0	0	0	
0	0	0	
0	0	0	
0	0	0	
0	0	0	
0	0	0	
0	0	0	
0	0	0	
0	0	0	
0	0	0	
0	0	0	
0	0	0	
0	0	0	
0	0	0	
0	0	0	
0	0	0	
0	0	0	
0	0	0	
0	0	0	
0	0	0	
0	0	0	
0	0	0	
0	0	0	
0	0	0	
0	0	0	
0	0	0	
0	0	0	
0	0	0	
0	0	0	
0	0	0	
0	0	0	
0	0	0	
0	0	0	
0	0	0	
0	0	0	
0	0	0	
0	0	0	
0	0	0	
0	0	0	
0	0	0	
0	0	0	
0	0	0	
0	0	0	
0	0	0	
0	0	0	
0	0	0	
0	0	0	
0	0	0	
0	0	0	
0	0	0	
0	0	0	
0	0	0	
0	0	0	
0	0	0	
0	0	0	
0	0	0	
0	0	0	
0	0	0	
0	0	0	
0	0	0	
0	0	0	
0	0	0	
0	0	0	
0	0	0	
0	0	0	
0	0	0	
0	0	0	
0	0	0	
0	0	0	
0	0	0	
0	0	0	
0	0	0	
0	0	0	
0	0	0	
0	0	0	
0	0	0	
0	0	0	
0	0	0	
0	0	0	
0	0	0	
0	0	0	
0	0	0	
0	0	0	
0	0	0	
0	0	0	
0	0	0	
0	0	0	
0	0	0	
0	0	0	
0	0	0	
0	0	0	
0	0	0	
0	0	0	
0	0	0	
0	0	0	
0	0	0	
0	0	0	
0	0	0	
0	0	0	
0	0	0	
0	0	0	
0	0	0	
0	0	0	
0	0	0	
0	0	0	
0	0	0	
0	0	0	
0	0	0	
0	0	0	
0	0	0	
0	0	0	
0	0	0	
0	0	0	
0	0	0	
0	0	0	
0	0	0	
0	0	0	
0	0	0	
0	0	0	
0	0	0	
0	0	0	
0	0	0	
0	0	0	
0	0	0	
0	0	0	
0	0	0	
0	0	0	
0	0	0	
0	0	0	
0	0	0	
0	0	0	
0	0	0	
0	0	0	
0	0	0	
0	0	0	
0	0	0	
0	0	0	
0	0	0	
0	0	0	
0	0	0	
0	0	0	
0	0	0	
0	0	0	
0	0	0	
0	0	0	
0	0	0	
0	0	0	
0	0	0	
0	0	0	
0	0	0	
0	0	0	
0	0	0	
0	0	0	
0	0	0	
0	0	0	
0	0	0	
0	0	0	
0	0	0	
0	0	0	
0	0	0	
0	0	0	
0	0	0	
0	0	0	
0	0	0	
0	0	0	
0	0	0	
0	0	0	
0	0	0	
0	0	0	
0	0	0	
0	0	0	
0	0	0	
0	0	0	
0	0	0	
0	0	0	
0	0	0	
0	0	0	
0	0	0	
0	0	0	
0	0	0	
0	0	0	
0	0	0	
0	0	0	
0	0	0	
0	0	0	
0	0	0	
0	0	0	
0	0	0	
0	0	0	
0	0	0	
0	0	0	
0	0	0	
0	0	0	
0	0	0	
0	0	0	
0	0	0	
0	0	0	
0	0	0	
0	0	0	
0	0	0	
0	0	0	
0	0	0	
0	0	0	
0	0	0	
0	0	0	
0	0	0	
0	0	0	
0	0	0	
0	0	0	
0	0	0	
0	0	0	
0	0	0	
0	0	0	
0	0	0	
0	0	0	
0	0	0	
0	0	0	
0	0	0	
0	0	0	
0	0	0	
0	0	0	
0	0	0	
0	0	0	
0	0	0	
0	0	0	
0	0	0	
0	0	0	
0	0	0	
0	0	0	
0	0	0	
0	0	0	
0	0	0	
0	0	0	
0	0	0	
0	0	0	
0	0	0	
0	0	0	
0	0	0	
0	0	0	
0	0	0	
0	0	0	
0	0	0	
0	0	0	
0	0	0	
0	0	0	
0	0	0	
0	0	0	
0	0	0	
0	0	0	
0	0	0	
0	0	0	
0	0	0	
0	0	0	
0	0	0	
0	0	0	
0	0	0	
0	0	0	
0	0	0	
0	0	0	
0	0	0	
0	0	0	
0	0	0	
0	0	0	
0	0	0	
0	0	0	
0	0	0	
0	0	0	
0	0	0	
0	0	0	
0	0	0	
0	0	0	
0	0	0	
0	0	0	
0	0	0	
0	0	0	
0	0	0	
0	0	0	
0	0	0	
0	0	0	
0	0	0	
0	0	0	
0	0	0	
0	0	0	
0	0	0	
0	0	0	
0	0	0	
0	0	0	
0	0	0	
0	0	0	
0	0	0	
0	0	0	
0	0	0	
0	0	0	
0	0	0	
0	0	0	
0	0	0	
0	0	0	
0	0	0	
0	0	0	
0	0	0	
0	0	0	
0	0	0	
0	0	0	
0	0	0	
0	0	0	
0	0	0	
0	0	0	
0	0	0	
0	0	0	
0	0	0	
0	0	0	
0	0	0	
0	0	0	
0	0	0	
0	0	0	
0	0	0	
0	0	0	
0	0	0	
0	0	0	
0	0	0	
0	0	0	
0	0	0	
0	0	0	
0	0	0	
0	0	0	
0	0	0	
0	0	0	
0	0	0	
0	0	0	
0	0	0	
0	0	0	
0	0	0	
0	0	0	
0	0	0	
0	0	0	
0	0	0	
0	0	0	
0	0	0	
0	0	0	
0	0	0	
0	0	0	
0	0	0	
0	0	0	
0	0	0	
0	0	0	
0	0	0	
0	0	0	
0	0	0	
0	0	0	
0	0	0	
0	0	0	
0	0	0	
0	0	0	
0	0	0	
0	0	0	
0	0	0	
0	0	0	
0	0	0	
0	0	0	
0	0	0	
0	0	0	
0	0	0	
0	0	0	
0	0	0	
0	0	0	
0	0	0	
0	0	0	
0	0	0	
0	0	0	
0	0	0	
0	0	0	
0	0	0	
0	0	0	
0	0	0	
0	0	0	
0	0	0	
0	0	0	
0	0	0	
0	0	0	
0	0	0	
0	0	0	
0	0	0	
0	0	0	
0	0	0	
0	0	0	
0	0	0	
0	0	0	
0	0	0	
0	0	0	
0	0	0	
0	0	0	
0	0	0	
0	0	0	
0	0	0	
0	0	0	
0	0	0	
0	0	0	
0	0	0	
0	0	0	
0	0	0	
0	0	0	
0	0	0	
0	0	0	
0	0	0	
0	0	0	
0	0	0	
0	0	0	
0	0	0	
0	0	0	
0	0	0	
0	0	0	
0	0	0	
0	0	0	
0	0	0	
0	0	0	
0	0	0	
0	0	0	
0	0	0	
0	0	0	
0	0	0	
0	0	0	
0	0	0	
0	0	0	
0	0	0	
0	0	0	
0	0	0	
0	0	0	
0	0	0	
0	0	0	
0	0	0	
0	0	0	
0	0	0	
0	0	0	
0	0	0	
0	0	0	
0	0	0	
0	0	0	
0	0	0	
0	0	0	
0	0	0	
0	0	0	
0	0	0	
0	0	0	
0	0	0	
0	0	0	
0	0	0	
0	0	0	
0	0	0	
0	0	0	
0	0	0	
0	0	0	
0	0	0	
0	0	0	
0	0	0	
0	0	0	
0	0	0	
0	0	0	
0	0	0	
0	0	0	
0	0	0	
0	0	0	
0	0	0	
0	0	0	
0	0	0	
0	0	0	
0	0	0	
0	0	0	
0	0	0	
0	0	0	
0	0	0	
0	0	0	
0	0	0	
0	0	0	
0	0	0	
0	0	0	
0	0	0	
0	0	0	
0	0	0	
0	0	0	
0	0	0	
0	0	0	
0	0	0	
0	0	0	
0	0	0	
0	0	0	
0	0	0	
0	0	0	
0	0	0	
0	0	0	
0	0	0	
0	0	0	
0	0	0	
0	0	0	
0	0	0	
0	0	0	
0	0	0	
0	0	0	
0	0	0	
0	0	0	
0	0	0	
0	0	0	
0	0	0	
0	0	0	
0	0	0	
0	0	0	
0	0	0	
0	0	0	
0	0	0	
0	0	0	
0	0	0	
0	0	0	
0	0	0	
0	0	0	
0	0	0	
0	0	0	
0	0	0	
0	0	0	
0	0	0	
0	0	0	
0	0	0	
0	0	0	
0	0	0	
0	0	0	
0	0	0	
0	0	0	
0	0	0	
0	0	0	
0	0	0	
0	0	0	
0	0	0	
0	0	0	
0	0	0	
0	0	0	
0	0	0	
0	0	0	
0	0	0	
0	0	0	
0	0	0	
0	0	0	
0	0	0	
0	0	0	
0	0	0	
0	0	0	
0	0	0	
0	0	0	
0	0	0	
0	0	0	
0	0	0	
0	0	0	
0	0	0	
0	0	0	
0	0	0	
0	0	0	
0	0	0	
0	0	0	
0	0	0	
0	0	0	
0	0	0	
0	0	0	
0	0	0	
0	0	0	
0	0	0	
0	0	0	
0	0	0	
0	0	0	
0	0	0	
0	0	0	
0	0	0	
0	0	0	
0	0	0	
0	0	0	
0	0	0	
0	0	0	
0	0	0	
0	0	0	
0	0	0	
0	0	0	
0	0	0	
0	0	0	
0	0	0	
0	0	0	
0	0	0	
0	0	0	
0	0	0	
0	0	0	
0	0	0	
0	0	0	
0	0	0	
0	0	0	
0	0	0	
0	0	0	
0	0	0	
0	0	0	
0	0	0	
0	0	0	
0	0	0	
0	0	0	
0	0	0	
0	0	0	
0	0	0	
0	0	0	
0	0	0	
0	0	0	
0	0	0	
0	0	0	
0	0	0	
0	0	0	
0	0	0	
0	0	0	
0	0	0	
0	0	0	
0	0	0	
0	0	0	
0	0	0	
0	0	0	
0	0	0	
0	0	0	
0	0	0	
0	0	0	
0	0	0	
0	0	0	
0	0	0	
0	0	0	
0	0	0	
0	0	0	
0	0	0	
0	0	0	
0	0	0	
0	0	0	
0	0	0	
0	0	0	
0	0	0	
0	0	0	
0	0	0	
0	0	0	
0	0	0	
0	0	0	
0	0	0	
0	0	0	
0	0	0	
0	0	0	
0	0	0	
0	0	0	
0	0	0	
0	0	0	
0	0	0	
0	0	0	
0	0	0	
0	0	0	
0	0	0	
0	0	0	
0	0	0	
0	0	0	
0	0	0	
0	0	0	
0	0	0	
0	0	0	
0	0	0	
0	0	0	
0	0	0	
0	0	0	
0	0	0	
0	0	0	
0	0	0	
0	0	0	
0	0	0	
0	0	0	
0	0	0	
0	0	0	
0	0	0	
0	0	0	
0	0	0	
0	0	0	
0	0	0	
0	0	0	
0	0	0	
0	0	0	
0	0	0	
0	0	0	
0	0	0	
0	0	0	
0	0	0	
0	0	0	
0	0	0	
0	0	0	
0	0	0	
0	0	0	
0	0	0	
0	0	0	
0	0	0	
0	0	0	
0	0	0	
0	0	0	
0	0	0	
0	0	0	
0	0	0	
0	0	0	
0	0	0	
0	0	0	
0	0	0	
0	0	0	
0	0	0	
0	0	0	
0	0	0	
0	0	0	
0	0	0	
0	0	0	
0	0	0	
0	0	0	
0	0	0	
0	0	0	
0	0	0	
0	0	0	
0	0	0	
0	0	0	
0	0	0	
0	0	0	
0	0	0	
0	0	0	
0	0	0	
0	0	0	
0	0	0	
0	0	0	
0	0	0	
0	0	0	
0	0	0	
0	0	0	
0	0	0	
0	0	0	
0	0	0	
0	0	0	
0	0	0	
0	0	0	
0	0	0	
0	0	0	
0	0	0	
0	0	0	
0	0	0	
0	0	0	
0	0	0	
0	0	0	
0	0	0	
0	0	0	
0	0	0	
0	0	0	
0	0	0	
0	0	0	
0	0	0	
0	0	0	
0	0	0	
0	0	0	
0	0	0	
0	0	0	
0	0	0	
0	0	0	
0	0	0	
0	0	0	
0	0	0	
0	0	0	
0	0	0	
0	0	0	
0	0	0	
0	0	0	
0	0	0	
0	0	0	
0	0	0	
0	0	0	
0	0	0	
0	0	0	
0	0	0	
0	0	0	
0	0	0	
0	0	0	
0	0	0	
0	0	0	
0	0	0	
0	0	0	
0	0	0	
0	0	0	
0	0	0	
0	0	0	
0	0	0	
0	0	0	
0	0	0	
0	0	0	
0	0	0	
0	0	0	
0	0	0	
0	0	0	
0	0	0	
0	0	0	
0	0	0	
0	0	0	
0	0	0	
0	0	0	
0	0	0	
0	0	0	
0	0	0	
0	0	0	
0	0	0	
0	0	0	
0	0	0	
0	0	0	
0	0	0	
0	0	0	
0	0	0	
0	0	0	
0	0	0	
0	0	0	
0	0	0	
0	0	0	
0	0	0	
0	0	0	
0	0	0	
0	0	0	
0	0	0	
0	0	0	
0	0	0	
0	0	0	
0	0	0	
0	0	0	
0	0	0	
0	0	0	
0	0	0	
0	0	0	
0	0	0	
0	0	0	
0	0	0	
0	0	0	
0	0	0	
0	0	0	
0	0	0	
0	0	0	
0	0	0	
0	0	0	
0	0	0	
0	0	0	
0	0	0	
0	0	0	
0	0	0	
0	0	0	
0	0	0	
0	0	0	
0	0	0	
0	0	0	
0	0	0	
0	0	0	
0	0	0	
0	0	0	
0	0	0	
0	0	0	
0	0	0	
0	0	0	
0	0	0	
0	0	0	
0	0	0	
0	0	0	
0	0	0	
0	0	0	
0	0	0	
0	0	0	
0	0	0	
0	0	0	
0	0	0	
0	0	0	
0	0	0	
0	0	0	
0	0	0	
0	0	0	
0	0	0	
0	0	0	
0	0	0	
0	0	0	
0	0	0	
0	0	0	
0	0	0	
0	0	0	
0	0	0	
0	0	0	
0	0	0	
0	0	0	
0	0	0	
0	0	0	
0	0	0	
0	0	0	
0	0	0	
0	0	0	
0	0	0	
0	0	0	
0	0	0	
0	0	0	
0	0	0	
0	0	0	
0	0	0	
0	0	0	
0	0	0	
0	0	0	
0	0	0	
0	0	0	
0	0	0	
0	0	0	
0	0	0	
0	0	0	
0	0	0	
0	0	0	
0	0	0	
0	0	0	
0	0	0	
0	0	0	
0	0	0	
0	0	0	
0	0	0	
0	0	0	
0	0	0	
0	0	0	
0	0	0	
0	0	0	
0	0	0	
0	0	0	
0	0	0	
0	0	0	
0	0	0	
0	0	0	
0	0	0	
0	0	0	
0	0	0	
0	0	0	
0	0	0	
0	0	0	
0	0	0	
0	0	0	
0	0	0	
0	0	0	
0	0	0	
0	0	0	
0	0	0	
0	0	0	
0	0	0	
0	0	0	
0	0	0	
0	0	0	
0	0	0	
0	0	0	
0	0	0	
0	0	0	
0	0	0	
0	0	0	
0	0	0	
0	0	0	
0	0	0	
0	0	0	
0	0	0	
0	0	0	
0	0	0	
0	0	0	
0	0	0	
0	0	0	
0	0	0	
0	0	0	
0	0	0	
0	0	0	
0	0	0	
0	0	0	
0	0	0	
0	0	0	
0	0	0	
0	0	0	
0	0	0	
0	0	0	
0	0	0	
0	0	0	
0	0	0	
0	0	0	
0	0	0	
0	0	0	
0	0	0	
0	0	0	
0	0	0	
0	0	0	
0	0	0	
0	0	0	
0	0	0	
0	0	0	
0	0	0	
0	0	0	
0	0	0	
0	0	0	
0	0	0	
0	0	0	
0	0	0	
0	0	0	
0	0	0	
0	0	0	
0	0	0	
0	0	0	
0	0	0	
0	0	0	
0	0	0	
0	0	0	
0	0	0	
0	0	0	
0	0	0	
0	0	0	
0	0	0	
0	0	0	
0	0	0	
0	0	0	
0	0	0	
0	0	0	
0	0	0	
0	0	0	
0	0	0	
0	0	0	
0	0	0	
0	0	0	
0	0	0	
0	0	0	
0	0	0	
0	0	0	
0	0	0	
0	0	0	
0	0	0	
0	0	0	
0	0	0	
0	0	0	
0	0	0	
0	0	0	
0	0	0	
0	0	0	
0	0	0	
0	0	0	
0	0	0	
0	0	0	
0	0	0	
0	0	0	
0	0	0	
0	0	0	
0	0	0	
0	0	0	
0	0	0	
0	0	0	
0	0	0	
0	0	0	
0	0	0	
0	0	0	
0	0	0	
0	0	0	
0	0	0	
0	0	0	
0	0	0	
0	0	0	
0	0	0	
0	0	0	
0	0	0	
0	0	0	
0	0	0	
0	0	0	
0	0	0	
0	0	0	
0	0	0	
0	0	0	
0	0	0	
0	0	0	
0	0	0	
0	0	0	
0	0	0	
0	0	0	
0	0	0	
0	0	0	
0	0	0	
0	0	0	
0	0	0	
0	0	0	
0	0	0	
0	0	0	
0	0	0	
0	0	0	
0	0	0	
0	0	0	
0	0	0	
0	0	0	
0	0	0	
0	0	0	
0	0	0	
0	0	0	
0	0	0	
0	0	0	
0	0	0	
0	0	0	
0	0	0	
0	0	0	
0	0	0	
0	0	0	
0	0	0	
0	0	0	
0	0	0	
0	0	0	
0	0	0	
0	0	0	
0	0	0	
0	0	0	
0	0	0	
0	0	0	
0	0	0	
0	0	0	
0	0	0	
0	0	0	
0	0	0	
0	0	0	
0	0	0	
0	0	0	
0	0	0	
0	0	0	
0	0	0	
0	0	0	
0	0	0	
0	0	0	
0	0	0	
0	0	0	
0	0	0	
0	0	0	
0	0	0	
0	0	0	
0	0	0	
0	0	0	
0	0	0	
0	0	0	
0	0	0	
0	0	0	
0	0	0	
0	0	0	
0	0	0	
0	0	0	
0	0	0	
0	0	0	
0	0	0	
0	0	0	
0	0	0	
0	0	0	
0	0	0	
0	0	0	
0	0	0	
0	0	0	
0	0	0	
0	0	0	
0	0	0	
0	0	0	
0	0	0	
0	0	0	
0	0	0	
0	0	0	
0	0	0	
0	0	0	
0	0	0	
0	0	0	
0	0	0	
0	0	0	
0	0	0	
0	0	0	
0	0	0	
0	0	0	
0	0	0	
0	0	0	
0	0	0	
0	0	0	
0	0	0	
0	0	0	
0	0	0	
0	0	0	
0	0	0	
0	0	0	
0	0	0	
0	0	0	
0	0	0	
0	0	0	
0	0	0	
0	0	0	
0	0	0	
0	0	0	
0	0	0	
0	0	0	
0	0	0	
0	0	0	
0	0	0	
0	0	0	
0	0	0	
0	0	0	
0	0	0	
0	0	0	
0	0	0	
0	0	0	
0	0	0	
0	0	0	
0	0	0	
0	0	0	
-1300	-200	-1e-005	
-1280	-200	-0.17626	
-1260	-200	-0.35251	
-1240	-200	-0.52876	
-1220	-200	-0.70501	
-1200	-200	-0.88126	
-1180	-200	-1.05751	
-1160	-200	-1.23376	
-1140	-200	-1.41001	
-1120	-200	-1.58626	
-1100	-200	-1.76251	
-1080	-200	-1.93876	
-1060	-200	-2.11501	
-1040	-200	-2.29126	
-1020	-200	-2.46751	
-1000	-200	-2.64376	
-980	-200	-2.82001	
-960	-200	-2.99626	
-940	-200	-3.17251	
-920	-200	-3.34876	
-900	-200	-3.52501	
-880	-200	-3.70126	
-860	-200	-3.87751	
-840	-200	-4.05376	
-820	-200	-4.23001	
-800	-200	-4.40626	
-780	-200	-4.58251	
-760	-200	-4.75876	
-740	-200	-4.93501	
-720	-200	-5.11126	
-700	-200	-5.28751	
-680	-200	-5.46376	
-660	-200	-5.64001	
-640	-200	-5.81626	
-620	-200	-5.99251	
-600	-200	-6.16876	
-580	-200	-6.34501	
-560	-200	-6.52126	
-540	-200	-6.69751	
-520	-200	-6.87376	
-500	-200	-7.05	
-480	-200	-7.05	
-460	-200	-7.05	
-440	-200	-7.05	
-420	-200	-7.05	
-400	-200	-7.05	
-380	-200	-7.05	
-360	-200	-7.05	
-340	-200	-7.05	
-320	-200	-7.05	
-300	-200	-7.05	
-280	-200	-7.05	
-260	-200	-7.05	
-240	-200	-7.05	
-220	-200	-7.05	
-200	-200	-7.05	
-180	-200	-6.18	
-160	-200	-5.47373	
-140	-200	-5.34153	
-120	-200	-5.20934	
-100	-200	-5.07714	
-80	-200	-4.94494	
-60	-200	-4.81274	
-40	-200	-4.68055	
-20	-200	-4.54835	
-10	-200	-4.48225	
-5	-200	-4.4492	
-2.5	-200	-4.43268	
0	-200	-4.41615	
2.5	-200	-4.39963	
5	-200	-4.3831	
7.5	-200	-4.36658	
10	-200	-4.35005	
12.5	-200	-4.33353	
15	-200	-4.317	
17.5	-200	-4.30048	
20	-200	-4.28396	
22.5	-200	-4.26743	
25	-200	-4.25091	
27.5	-200	-4.23438	
30	-200	-4.21786	
32.5	-200	-4.20133	
35	-200	-4.18481	
37.5	-200	-4.16828	
40	-200	-4.15176	
42.5	-200	-4.13523	
45	-200	-4.11871	
47.5	-200	-4.10218	
50	-200	-4.08566	
52.5	-200	-4.06914	
55	-200	-4.05261	
57.5	-200	-4.03609	
60	-200	-4.01956	
62.5	-200	-4.00304	
65	-200	-3.98651	
67.5	-200	-3.96999	
70	-200	-3.95346	
72.5	-200	-3.93694	
75	-200	-3.92041	
77.5	-200	-3.90389	
80	-200	-3.88736	
82.5	-200	-3.87084	
85	-200	-3.85432	
87.5	-200	-3.83779	
90	-200	-3.82127	
92.5	-200	-3.80474	
95	-200	-3.78822	
97.5	-200	-3.77169	
100	-200	-3.75517	
102.5	-200	-3.73864	
105	-200	-3.72212	
107.5	-200	-3.70559	
110	-200	-3.68907	
112.5	-200	-3.67254	
115	-200	-3.65602	
117.5	-200	-3.63949	
120	-200	-3.62297	
125	-200	-3.58992	
135	-200	-3.52382	
155	-200	-3.39163	
175	-200	-3.25943	
195	-200	-3.12723	
215	-200	-2.99503	
235	-200	-2.86284	
255	-200	-2.73064	
275	-200	-2.59844	
295	-200	-0.43	
315	-200	0.32	
335	-200	0.32	
355	-200	0.32	
375	-200	0.32	
395	-200	0.32	
415	-200	0.32	
435	-200	0.32	
455	-200	0.32	
475	-200	0.32	
495	-200	0.32	
515	-200	0.32	
535	-200	0.32	
555	-200	0.32	
575	-200	0.32	
595	-200	0.32	
615	-200	0.32	
635	-200	0.312	
655	-200	0.304	
675	-200	0.296	
695	-200	0.288	
715	-200	0.28	
735	-200	0.272	
755	-200	0.264	
775	-200	0.256	
795	-200	0.248	
815	-200	0.24	
835	-200	0.232	
855	-200	0.224	
875	-200	0.216	
895	-200	0.208	
915	-200	0.2	
935	-200	0.192	
955	-200	0.184	
975	-200	0.176	
995	-200	0.168	
1015	-200	0.16	
1035	-200	0.152	
1055	-200	0.144	
1075	-200	0.136	
1095	-200	0.128	
1115	-200	0.12	
1135	-200	0.112	
1155	-200	0.104	
1175	-200	0.096	
1195	-200	0.088	
1215	-200	0.08	
1235	-200	0.072	
1255	-200	0.064	
1275	-200	0.056	
1295	-200	0.048	
1315	-200	0.04	
1335	-200	0.032	
1355	-200	0.024	
1375	-200	0.016	
1395	-200	0.008	
1415	-200	0	
0	0	0	
0	0	0	
-1300	-180	-1e-005	
-1280	-180	-0.17626	
-1260	-180	-0.35251	
-1240	-180	-0.52876	
-1220	-180	-0.70501	
-1200	-180	-0.88126	
-1180	-180	-1.05751	
-1160	-180	-1.23376	
-1140	-180	-1.41001	
-1120	-180	-1.58626	
-1100	-180	-1.76251	
-1080	-180	-1.93876	
-1060	-180	-2.11501	
-1040	-180	-2.29126	
-1020	-180	-2.46751	
-1000	-180	-2.64376	
-980	-180	-2.82001	
-960	-180	-2.99626	
-940	-180	-3.17251	
-920	-180	-3.34876	
-900	-180	-3.52501	
-880	-180	-3.70126	
-860	-180	-3.87751	
-840	-180	-4.05376	
-820	-180	-4.23001	
-800	-180	-4.40626	
-780	-180	-4.58251	
-760	-180	-4.75876	
-740	-180	-4.93501	
-720	-180	-5.11126	
-700	-180	-5.28751	
-680	-180	-5.46376	
-660	-180	-5.64001	
-640	-180	-5.81626	
-620	-180	-5.99251	
-600	-180	-6.16876	
-580	-180	-6.34501	
-560	-180	-6.52126	
-540	-180	-6.69751	
-520	-180	-6.87376	
-500	-180	-7.05	
-480	-180	-7.05	
-460	-180	-7.05	
-440	-180	-7.05	
-420	-180	-7.05	
-400	-180	-7.05	
-380	-180	-7.05	
-360	-180	-7.05	
-340	-180	-7.05	
-320	-180	-7.05	
-300	-180	-7.05	
-280	-180	-7.05	
-260	-180	-7.05	
-240	-180	-7.05	
-220	-180	-7.05	
-200	-180	-7.05	
-180	-180	-7.05	
-160	-180	-6.202	
-140	-180	-5.38627	
-120	-180	-5.25407	
-100	-180	-5.12188	
-80	-180	-4.98968	
-60	-180	-4.85748	
-40	-180	-4.72529	
-20	-180	-4.59309	
-10	-180	-4.52699	
-5	-180	-4.49394	
-2.5	-180	-4.47742	
0	-180	-4.46089	
2.5	-180	-4.44437	
5	-180	-4.42784	
7.5	-180	-4.41132	
10	-180	-4.39479	
12.5	-180	-4.37827	
15	-180	-4.36174	
17.5	-180	-4.34522	
20	-180	-4.32869	
22.5	-180	-4.31217	
25	-180	-4.29565	
27.5	-180	-4.27912	
30	-180	-4.2626	
32.5	-180	-4.24607	
35	-180	-4.22955	
37.5	-180	-4.21302	
40	-180	-4.1965	
42.5	-180	-4.17997	
45	-180	-4.16345	
47.5	-180	-4.14692	
50	-180	-4.1304	
52.5	-180	-4.11387	
55	-180	-4.09735	
57.5	-180	-4.08083	
60	-180	-4.0643	
62.5	-180	-4.04778	
65	-180	-4.03125	
67.5	-180	-4.01473	
70	-180	-3.9982	
72.5	-180	-3.98168	
75	-180	-3.96515	
77.5	-180	-3.94863	
80	-180	-3.9321	
82.5	-180	-3.91558	
85	-180	-3.89905	
87.5	-180	-3.88253	
90	-180	-3.866	
92.5	-180	-3.84948	
95	-180	-3.83296	
97.5	-180	-3.81643	
100	-180	-3.79991	
102.5	-180	-3.78338	
105	-180	-3.76686	
107.5	-180	-3.75033	
110	-180	-3.73381	
112.5	-180	-3.71728	
115	-180	-3.70076	
117.5	-180	-3.68423	
120	-180	-3.66771	
125	-180	-3.63466	
135	-180	-3.56856	
155	-180	-3.43636	
175	-180	-3.30417	
195	-180	-3.17197	
215	-180	-3.03977	
235	-180	-2.90758	
255	-180	-2.77538	
275	-180	-0.376	
295	-180	0.32	
315	-180	0.32	
335	-180	0.32	
355	-180	0.32	
375	-180	0.32	
395	-180	0.32	
415	-180	0.32	
435	-180	0.32	
455	-180	0.32	
475	-180	0.32	
495	-180	0.32	
515	-180	0.32	
535	-180	0.32	
555	-180	0.32	
575	-180	0.32	
595	-180	0.32	
615	-180	0.32	
635	-180	0.312	
655	-180	0.304	
675	-180	0.296	
695	-180	0.288	
715	-180	0.28	
735	-180	0.272	
755	-180	0.264	
775	-180	0.256	
795	-180	0.248	
815	-180	0.24	
835	-180	0.232	
855	-180	0.224	
875	-180	0.216	
895	-180	0.208	
915	-180	0.2	
935	-180	0.192	
955	-180	0.184	
975	-180	0.176	
995	-180	0.168	
1015	-180	0.16	
1035	-180	0.152	
1055	-180	0.144	
1075	-180	0.136	
1095	-180	0.128	
1115	-180	0.12	
1135	-180	0.112	
1155	-180	0.104	
1175	-180	0.096	
1195	-180	0.088	
1215	-180	0.08	
1235	-180	0.072	
1255	-180	0.064	
1275	-180	0.056	
1295	-180	0.048	
1315	-180	0.04	
1335	-180	0.032	
1355	-180	0.024	
1375	-180	0.016	
1395	-180	0.008	
1415	-180	0	
0	0	0	
0	0	0	
-1300	-160	-1e-005	
-1280	-160	-0.17626	
-1260	-160	-0.35251	
-1240	-160	-0.52876	
-1220	-160	-0.70501	
-1200	-160	-0.88126	
-1180	-160	-1.05751	
-1160	-160	-1.23376	
-1140	-160	-1.41001	
-1120	-160	-1.58626	
-1100	-160	-1.76251	
-1080	-160	-1.93876	
-1060	-160	-2.11501	
-1040	-160	-2.29126	
-1020	-160	-2.46751	
-1000	-160	-2.64376	
-980	-160	-2.82001	
-960	-160	-2.99626	
-940	-160	-3.17251	
-920	-160	-3.34876	
-900	-160	-3.52501	
-880	-160	-3.70126	
-860	-160	-3.87751	
-840	-160	-4.05376	
-820	-160	-4.23001	
-800	-160	-4.40626	
-780	-160	-4.58251	
-760	-160	-4.75876	
-740	-160	-4.93501	
-720	-160	-5.11126	
-700	-160	-5.28751	
-680	-160	-5.46376	
-660	-160	-5.64001	
-640	-160	-5.81626	
-620	-160	-5.99251	
-600	-160	-6.16876	
-580	-160	-6.34501	
-560	-160	-6.52126	
-540	-160	-6.69751	
-520	-160	-6.87376	
-500	-160	-7.05	
-480	-160	-7.05	
-460	-160	-7.05	
-440	-160	-7.05	
-420	-160	-7.05	
-400	-160	-7.05	
-380	-160	-7.05	
-360	-160	-7.05	
-340	-160	-7.05	
-320	-160	-7.05	
-300	-160	-7.05	
-280	-160	-7.05	
-260	-160	-7.05	
-240	-160	-7.05	
-220	-160	-7.05	
-200	-160	-7.05	
-180	-160	-7.05	
-160	-160	-7.05	
-140	-160	-6.224	
-120	-160	-5.29881	
-100	-160	-5.16662	
-80	-160	-5.03442	
-60	-160	-4.90222	
-40	-160	-4.77002	
-20	-160	-4.63783	
-10	-160	-4.57173	
-5	-160	-4.53868	
-2.5	-160	-4.52216	
0	-160	-4.50563	
2.5	-160	-4.48911	
5	-160	-4.47258	
7.5	-160	-4.45606	
10	-160	-4.43953	
12.5	-160	-4.42301	
15	-160	-4.40648	
17.5	-160	-4.38996	
20	-160	-4.37343	
22.5	-160	-4.35691	
25	-160	-4.34038	
27.5	-160	-4.32386	
30	-160	-4.30733	
32.5	-160	-4.29081	
35	-160	-4.27429	
37.5	-160	-4.25776	
40	-160	-4.24124	
42.5	-160	-4.22471	
45	-160	-4.20819	
47.5	-160	-4.19166	
50	-160	-4.17514	
52.5	-160	-4.15861	
55	-160	-4.14209	
57.5	-160	-4.12556	
60	-160	-4.10904	
62.5	-160	-4.09251	
65	-160	-4.07599	
67.5	-160	-4.05947	
70	-160	-4.04294	
72.5	-160	-4.02642	
75	-160	-4.00989	
77.5	-160	-3.99337	
80	-160	-3.97684	
82.5	-160	-3.96032	
85	-160	-3.94379	
87.5	-160	-3.92727	
90	-160	-3.91074	
92.5	-160	-3.89422	
95	-160	-3.87769	
97.5	-160	-3.86117	
100	-160	-3.84465	
102.5	-160	-3.82812	
105	-160	-3.8116	
107.5	-160	-3.79507	
110	-160	-3.77855	
112.5	-160	-3.76202	
115	-160	-3.7455	
117.5	-160	-3.72897	
120	-160	-3.71245	
125	-160	-3.6794	
135	-160	-3.6133	
155	-160	-3.4811	
175	-160	-3.34891	
195	-160	-3.21671	
215	-160	-3.08451	
235	-160	-2.9256	
255	-160	-0.3396	
275	-160	0.32	
295	-160	0.32	
315	-160	0.32	
335	-160	0.32	
355	-160	0.32	
375	-160	0.32	
395	-160	0.32	
415	-160	0.32	
435	-160	0.32	
455	-160	0.32	
475	-160	0.32	
495	-160	0.32	
515	-160	0.32	
535	-160	0.32	
555	-160	0.32	
575	-160	0.32	
595	-160	0.32	
615	-160	0.32	
635	-160	0.312	
655	-160	0.304	
675	-160	0.296	
695	-160	0.288	
715	-160	0.28	
735	-160	0.272	
755	-160	0.264	
775	-160	0.256	
795	-160	0.248	
815	-160	0.24	
835	-160	0.232	
855	-160	0.224	
875	-160	0.216	
895	-160	0.208	
915	-160	0.2	
935	-160	0.192	
955	-160	0.184	
975	-160	0.176	
995	-160	0.168	
1015	-160	0.16	
1035	-160	0.152	
1055	-160	0.144	
1075	-160	0.136	
1095	-160	0.128	
1115	-160	0.12	
1135	-160	0.112	
1155	-160	0.104	
1175	-160	0.096	
1195	-160	0.088	
1215	-160	0.08	
1235	-160	0.072	
1255	-160	0.064	
1275	-160	0.056	
1295	-160	0.048	
1315	-160	0.04	
1335	-160	0.032	
1355	-160	0.024	
1375	-160	0.016	
1395	-160	0.008	
1415	-160	0	
0	0	0	
0	0	0	
-1300	-140	-1e-005	
-1280	-140	-0.17626	
-1260	-140	-0.35251	
-1240	-140	-0.52876	
-1220	-140	-0.70501	
-1200	-140	-0.88126	
-1180	-140	-1.05751	
-1160	-140	-1.23376	
-1140	-140	-1.41001	
-1120	-140	-1.58626	
-1100	-140	-1.76251	
-1080	-140	-1.93876	
-1060	-140	-2.11501	
-1040	-140	-2.29126	
-1020	-140	-2.46751	
-1000	-140	-2.64376	
-980	-140	-2.82001	
-960	-140	-2.99626	
-940	-140	-3.17251	
-920	-140	-3.34876	
-900	-140	-3.52501	
-880	-140	-3.70126	
-860	-140	-3.87751	
-840	-140	-4.05376	
-820	-140	-4.23001	
-800	-140	-4.40626	
-780	-140	-4.58251	
-760	-140	-4.75876	
-740	-140	-4.93501	
-720	-140	-5.11126	
-700	-140	-5.28751	
-680	-140	-5.46376	
-660	-140	-5.64001	
-640	-140	-5.81626	
-620	-140	-5.99251	
-600	-140	-6.16876	
-580	-140	-6.34501	
-560	-140	-6.52126	
-540	-140	-6.69751	
-520	-140	-6.87376	
-500	-140	-7.05	
-480	-140	-7.056	
-460	-140	-7.062	
-440	-140	-7.068	
-420	-140	-7.05	
-400	-140	-7.05	
-380	-140	-7.05	
-360	-140	-7.05	
-340	-140	-7.05	
-320	-140	-7.05	
-300	-140	-7.05	
-280	-140	-7.05	
-260	-140	-7.05	
-240	-140	-7.05	
-220	-140	-7.05	
-200	-140	-7.05	
-180	-140	-7.05	
-160	-140	-7.05	
-140	-140	-7.05	
-120	-140	-6.246	
-100	-140	-5.21135	
-80	-140	-5.07916	
-60	-140	-4.94696	
-40	-140	-4.81476	
-20	-140	-4.68257	
-10	-140	-4.61647	
-5	-140	-4.58342	
-2.5	-140	-4.56689	
0	-140	-4.55037	
2.5	-140	-4.53384	
5	-140	-4.51732	
7.5	-140	-4.5008	
10	-140	-4.48427	
12.5	-140	-4.46775	
15	-140	-4.45122	
17.5	-140	-4.4347	
20	-140	-4.41817	
22.5	-140	-4.40165	
25	-140	-4.38512	
27.5	-140	-4.3686	
30	-140	-4.35207	
32.5	-140	-4.33555	
35	-140	-4.31902	
37.5	-140	-4.3025	
40	-140	-4.28598	
42.5	-140	-4.26945	
45	-140	-4.25293	
47.5	-140	-4.2364	
50	-140	-4.21988	
52.5	-140	-4.20335	
55	-140	-4.18683	
57.5	-140	-4.1703	
60	-140	-4.15378	
62.5	-140	-4.13725	
65	-140	-4.12073	
67.5	-140	-4.1042	
70	-140	-4.08768	
72.5	-140	-4.07116	
75	-140	-4.05463	
77.5	-140	-4.03811	
80	-140	-4.02158	
82.5	-140	-4.00506	
85	-140	-3.98853	
87.5	-140	-3.97201	
90	-140	-3.95548	
92.5	-140	-3.93896	
95	-140	-3.92243	
97.5	-140	-3.90591	
100	-140	-3.88938	
102.5	-140	-3.87286	
105	-140	-3.85633	
107.5	-140	-3.83981	
110	-140	-3.82329	
112.5	-140	-3.80676	
115	-140	-3.79024	
117.5	-140	-3.77371	
120	-140	-3.75719	
125	-140	-3.72414	
135	-140	-3.65804	
155	-140	-3.52584	
175	-140	-3.39365	
195	-140	-3.26145	
215	-140	-3.0224	
235	-140	-0.3384	
255	-140	0.32	
275	-140	0.32	
295	-140	0.32	
315	-140	0.32	
335	-140	0.32	
355	-140	0.32	
375	-140	0.32	
395	-140	0.32	
415	-140	0.32	
435	-140	0.32	
455	-140	0.32	
475	-140	0.32	
495	-140	0.32	
515	-140	0.32	
535	-140	0.32	
555	-140	0.32	
575	-140	0.32	
595	-140	0.32	
615	-140	0.32	
635	-140	0.312	
655	-140	0.304	
675	-140	0.296	
695	-140	0.288	
715	-140	0.28	
735	-140	0.272	
755	-140	0.264	
775	-140	0.256	
795	-140	0.248	
815	-140	0.24	
835	-140	0.232	
855	-140	0.224	
875	-140	0.216	
895	-140	0.208	
915	-140	0.2	
935	-140	0.192	
955	-140	0.184	
975	-140	0.176	
995	-140	0.168	
1015	-140	0.16	
1035	-140	0.152	
1055	-140	0.144	
1075	-140	0.136	
1095	-140	0.128	
1115	-140	0.12	
1135	-140	0.112	
1155	-140	0.104	
1175	-140	0.096	
1195	-140	0.088	
1215	-140	0.08	
1235	-140	0.072	
1255	-140	0.064	
1275	-140	0.056	
1295	-140	0.048	
1315	-140	0.04	
1335	-140	0.032	
1355	-140	0.024	
1375	-140	0.016	
1395	-140	0.008	
1415	-140	0	
0	0	0	
0	0	0	
-1300	-120	-1e-005	
-1280	-120	-0.17626	
-1260	-120	-0.35251	
-1240	-120	-0.52876	
-1220	-120	-0.70501	
-1200	-120	-0.88126	
-1180	-120	-1.05751	
-1160	-120	-1.23376	
-1140	-120	-1.41001	
-1120	-120	-1.58626	
-1100	-120	-1.76251	
-1080	-120	-1.93876	
-1060	-120	-2.11501	
-1040	-120	-2.29126	
-1020	-120	-2.46751	
-1000	-120	-2.64376	
-980	-120	-2.82001	
-960	-120	-2.99626	
-940	-120	-3.17251	
-920	-120	-3.34876	
-900	-120	-3.52501	
-880	-120	-3.70126	
-860	-120	-3.87751	
-840	-120	-4.05376	
-820	-120	-4.23001	
-800	-120	-4.40626	
-780	-120	-4.58251	
-760	-120	-4.75876	
-740	-120	-4.93501	
-720	-120	-5.11126	
-700	-120	-5.28751	
-680	-120	-5.46376	
-660	-120	-5.64001	
-640	-120	-5.81626	
-620	-120	-5.99251	
-600	-120	-6.16876	
-580	-120	-6.34501	
-560	-120	-6.52126	
-540	-120	-6.69751	
-520	-120	-6.87376	
-500	-120	-7.05	
-480	-120	-7.056	
-460	-120	-7.062	
-440	-120	-7.068	
-420	-120	-7.074	
-400	-120	-7.08	
-380	-120	-7.086	
-360	-120	-7.05	
-340	-120	-7.05	
-320	-120	-7.05	
-300	-120	-7.05	
-280	-120	-7.05	
-260	-120	-7.05	
-240	-120	-7.05	
-220	-120	-7.05	
-200	-120	-7.05	
-180	-120	-7.05	
-160	-120	-7.05	
-140	-120	-7.05	
-120	-120	-7.05	
-100	-120	-6.268	
-80	-120	-5.184	
-60	-120	-4.9917	
-40	-120	-4.8595	
-20	-120	-4.72731	
-10	-120	-4.66121	
-5	-120	-4.62816	
-2.5	-120	-4.61163	
0	-120	-4.59511	
2.5	-120	-4.57858	
5	-120	-4.56206	
7.5	-120	-4.54553	
10	-120	-4.52901	
12.5	-120	-4.51249	
15	-120	-4.49596	
17.5	-120	-4.47944	
20	-120	-4.46291	
22.5	-120	-4.44639	
25	-120	-4.42986	
27.5	-120	-4.41334	
30	-120	-4.39681	
32.5	-120	-4.38029	
35	-120	-4.36376	
37.5	-120	-4.34724	
40	-120	-4.33071	
42.5	-120	-4.31419	
45	-120	-4.29766	
47.5	-120	-4.28114	
50	-120	-4.26462	
52.5	-120	-4.24809	
55	-120	-4.23157	
57.5	-120	-4.21504	
60	-120	-4.19852	
62.5	-120	-4.18199	
65	-120	-4.16547	
67.5	-120	-4.14894	
70	-120	-4.13242	
72.5	-120	-4.11589	
75	-120	-4.09937	
77.5	-120	-4.08284	
80	-120	-4.06632	
82.5	-120	-4.0498	
85	-120	-4.03327	
87.5	-120	-4.01675	
90	-120	-4.00022	
92.5	-120	-3.9837	
95	-120	-3.96717	
97.5	-120	-3.95065	
100	-120	-3.93412	
102.5	-120	-3.9176	
105	-120	-3.90107	
107.5	-120	-3.88455	
110	-120	-3.86802	
112.5	-120	-3.8515	
115	-120	-3.83498	
117.5	-120	-3.81845	
120	-120	-3.80193	
125	-120	-3.76888	
135	-120	-3.70278	
155	-120	-3.57058	
175	-120	-3.43838	
195	-120	-3.0904	
215	-120	-0.3372	
235	-120	0.32	
255	-120	0.32	
275	-120	0.32	
295	-120	0.32	
315	-120	0.32	
335	-120	0.32	
355	-120	0.32	
375	-120	0.32	
395	-120	0.32	
415	-120	0.32	
435	-120	0.32	
455	-120	0.32	
475	-120	0.32	
495	-120	0.32	
515	-120	0.32	
535	-120	0.32	
555	-120	0.32	
575	-120	0.32	
595	-120	0.32	
615	-120	0.32	
635	-120	0.312	
655	-120	0.304	
675	-120	0.296	
695	-120	0.288	
715	-120	0.28	
735	-120	0.272	
755	-120	0.264	
775	-120	0.256	
795	-120	0.248	
815	-120	0.24	
835	-120	0.232	
855	-120	0.224	
875	-120	0.216	
895	-120	0.208	
915	-120	0.2	
935	-120	0.192	
955	-120	0.184	
975	-120	0.176	
995	-120	0.168	
1015	-120	0.16	
1035	-120	0.152	
1055	-120	0.144	
1075	-120	0.136	
1095	-120	0.128	
1115	-120	0.12	
1135	-120	0.112	
1155	-120	0.104	
1175	-120	0.096	
1195	-120	0.088	
1215	-120	0.08	
1235	-120	0.072	
1255	-120	0.064	
1275	-120	0.056	
1295	-120	0.048	
1315	-120	0.04	
1335	-120	0.032	
1355	-120	0.024	
1375	-120	0.016	
1395	-120	0.008	
1415	-120	0	
0	0	0	
0	0	0	
-1300	-100	-1e-005	
-1280	-100	-0.17626	
-1260	-100	-0.35251	
-1240	-100	-0.52876	
-1220	-100	-0.70501	
-1200	-100	-0.88126	
-1180	-100	-1.05751	
-1160	-100	-1.23376	
-1140	-100	-1.41001	
-1120	-100	-1.58626	
-1100	-100	-1.76251	
-1080	-100	-1.93876	
-1060	-100	-2.11501	
-1040	-100	-2.29126	
-1020	-100	-2.46751	
-1000	-100	-2.64376	
-980	-100	-2.82001	
-960	-100	-2.99626	
-940	-100	-3.17251	
-920	-100	-3.34876	
-900	-100	-3.52501	
-880	-100	-3.70126	
-860	-100	-3.87751	
-840	-100	-4.05376	
-820	-100	-4.23001	
-800	-100	-4.40626	
-780	-100	-4.58251	
-760	-100	-4.75876	
-740	-100	-4.93501	
-720	-100	-5.11126	
-700	-100	-5.28751	
-680	-100	-5.46376	
-660	-100	-5.64001	
-640	-100	-5.81626	
-620	-100	-5.99251	
-600	-100	-6.16876	
-580	-100	-6.34501	
-560	-100	-6.52126	
-540	-100	-6.69751	
-520	-100	-6.87376	
-500	-100	-7.05	
-480	-100	-7.056	
-460	-100	-7.062	
-440	-100	-7.068	
-420	-100	-7.074	
-400	-100	-7.08	
-380	-100	-7.086	
-360	-100	-7.092	
-340	-100	-7.098	
-320	-100	-7.104	
-300	-100	-7.05	
-280	-100	-7.05	
-260	-100	-7.05	
-240	-100	-7.05	
-220	-100	-7.05	
-200	-100	-7.05	
-180	-100	-7.05	
-160	-100	-7.05	
-140	-100	-7.05	
-120	-100	-7.05	
-100	-100	-7.05	
-80	-100	-6.29	
-60	-100	-5.17	
-40	-100	-4.90424	
-20	-100	-4.77204	
-10	-100	-4.70595	
-5	-100	-4.6729	
-2.5	-100	-4.65637	
0	-100	-4.63985	
2.5	-100	-4.62332	
5	-100	-4.6068	
7.5	-100	-4.59027	
10	-100	-4.57375	
12.5	-100	-4.55722	
15	-100	-4.5407	
17.5	-100	-4.52417	
20	-100	-4.50765	
22.5	-100	-4.49113	
25	-100	-4.4746	
27.5	-100	-4.45808	
30	-100	-4.44155	
32.5	-100	-4.42503	
35	-100	-4.4085	
37.5	-100	-4.39198	
40	-100	-4.37545	
42.5	-100	-4.35893	
45	-100	-4.3424	
47.5	-100	-4.32588	
50	-100	-4.30935	
52.5	-100	-4.29283	
55	-100	-4.27631	
57.5	-100	-4.25978	
60	-100	-4.24326	
62.5	-100	-4.22673	
65	-100	-4.21021	
67.5	-100	-4.19368	
70	-100	-4.17716	
72.5	-100	-4.16063	
75	-100	-4.14411	
77.5	-100	-4.12758	
80	-100	-4.11106	
82.5	-100	-4.09453	
85	-100	-4.07801	
87.5	-100	-4.06149	
90	-100	-4.04496	
92.5	-100	-4.02844	
95	-100	-4.01191	
97.5	-100	-3.99539	
100	-100	-3.97886	
102.5	-100	-3.96234	
105	-100	-3.94581	
107.5	-100	-3.92929	
110	-100	-3.91276	
112.5	-100	-3.89624	
115	-100	-3.87971	
117.5	-100	-3.86319	
120	-100	-3.84666	
125	-100	-3.81362	
135	-100	-3.74752	
155	-100	-3.61532	
175	-100	-3.152	
195	-100	-0.336	
215	-100	0.32	
235	-100	0.32	
255	-100	0.32	
275	-100	0.32	
295	-100	0.32	
315	-100	0.32	
335	-100	0.32	
355	-100	0.32	
375	-100	0.32	
395	-100	0.32	
415	-100	0.32	
435	-100	0.32	
455	-100	0.32	
475	-100	0.32	
495	-100	0.32	
515	-100	0.32	
535	-100	0.32	
555	-100	0.32	
575	-100	0.32	
595	-100	0.32	
615	-100	0.32	
635	-100	0.312	
655	-100	0.304	
675	-100	0.296	
695	-100	0.288	
715	-100	0.28	
735	-100	0.272	
755	-100	0.264	
775	-100	0.256	
795	-100	0.248	
815	-100	0.24	
835	-100	0.232	
855	-100	0.224	
875	-100	0.216	
895	-100	0.208	
915	-100	0.2	
935	-100	0.192	
955	-100	0.184	
975	-100	0.176	
995	-100	0.168	
1015	-100	0.16	
1035	-100	0.152	
1055	-100	0.144	
1075	-100	0.136	
1095	-100	0.128	
1115	-100	0.12	
1135	-100	0.112	
1155	-100	0.104	
1175	-100	0.096	
1195	-100	0.088	
1215	-100	0.08	
1235	-100	0.072	
1255	-100	0.064	
1275	-100	0.056	
1295	-100	0.048	
1315	-100	0.04	
1335	-100	0.032	
1355	-100	0.024	
1375	-100	0.016	
1395	-100	0.008	
1415	-100	0	
0	0	0	
0	0	0	
-1300	-80	-1e-005	
-1280	-80	-0.17626	
-1260	-80	-0.35251	
-1240	-80	-0.52876	
-1220	-80	-0.70501	
-1200	-80	-0.88126	
-1180	-80	-1.05751	
-1160	-80	-1.23376	
-1140	-80	-1.41001	
-1120	-80	-1.58626	
-1100	-80	-1.76251	
-1080	-80	-1.93876	
-1060	-80	-2.11501	
-1040	-80	-2.29126	
-1020	-80	-2.46751	
-1000	-80	-2.64376	
-980	-80	-2.82001	
-960	-80	-2.99626	
-940	-80	-3.17251	
-920	-80	-3.34876	
-900	-80	-3.52501	
-880	-80	-3.70126	
-860	-80	-3.87751	
-840	-80	-4.05376	
-820	-80	-4.23001	
-800	-80	-4.40626	
-780	-80	-4.58251	
-760	-80	-4.75876	
-740	-80	-4.93501	
-720	-80	-5.11126	
-700	-80	-5.28751	
-680	-80	-5.46376	
-660	-80	-5.64001	
-640	-80	-5.81626	
-620	-80	-5.99251	
-600	-80	-6.16876	
-580	-80	-6.34501	
-560	-80	-6.52126	
-540	-80	-6.69751	
-520	-80	-6.87376	
-500	-80	-7.05	
-480	-80	-7.056	
-460	-80	-7.062	
-440	-80	-7.068	
-420	-80	-7.074	
-400	-80	-7.08	
-380	-80	-7.086	
-360	-80	-7.092	
-340	-80	-7.098	
-320	-80	-7.104	
-300	-80	-7.11	
-280	-80	-7.116	
-260	-80	-7.122	
-240	-80	-7.05	
-220	-80	-7.05	
-200	-80	-7.05	
-180	-80	-7.05	
-160	-80	-7.05	
-140	-80	-7.05	
-120	-80	-7.05	
-100	-80	-7.05	
-80	-80	-7.05	
-60	-80	-6.292	
-40	-80	-5.176	
-20	-80	-4.81678	
-10	-80	-4.75068	
-5	-80	-4.71764	
-2.5	-80	-4.70111	
0	-80	-4.68459	
2.5	-80	-4.66806	
5	-80	-4.65154	
7.5	-80	-4.63501	
10	-80	-4.61849	
12.5	-80	-4.60196	
15	-80	-4.58544	
17.5	-80	-4.56891	
20	-80	-4.55239	
22.5	-80	-4.53586	
25	-80	-4.51934	
27.5	-80	-4.50282	
30	-80	-4.48629	
32.5	-80	-4.46977	
35	-80	-4.45324	
37.5	-80	-4.43672	
40	-80	-4.42019	
42.5	-80	-4.40367	
45	-80	-4.38714	
47.5	-80	-4.37062	
50	-80	-4.35409	
52.5	-80	-4.33757	
55	-80	-4.32104	
57.5	-80	-4.30452	
60	-80	-4.288	
62.5	-80	-4.27147	
65	-80	-4.25495	
67.5	-80	-4.23842	
70	-80	-4.2219	
72.5	-80	-4.20537	
75	-80	-4.18885	
77.5	-80	-4.17232	
80	-80	-4.1558	
82.5	-80	-4.13927	
85	-80	-4.12275	
87.5	-80	-4.10622	
90	-80	-4.0897	
92.5	-80	-4.07317	
95	-80	-4.05665	
97.5	-80	-4.04013	
100	-80	-4.0236	
102.5	-80	-4.00708	
105	-80	-3.99055	
107.5	-80	-3.97403	
110	-80	-3.9575	
112.5	-80	-3.94098	
115	-80	-3.92445	
117.5	-80	-3.90793	
120	-80	-3.8914	
125	-80	-3.85835	
135	-80	-3.79226	
155	-80	-3.0936	
175	-80	-0.3308	
195	-80	0.32	
215	-80	0.32	
235	-80	0.32	
255	-80	0.32	
275	-80	0.32	
295	-80	0.32	
315	-80	0.32	
335	-80	0.32	
355	-80	0.32	
375	-80	0.32	
395	-80	0.32	
415	-80	0.32	
435	-80	0.32	
455	-80	0.32	
475	-80	0.32	
495	-80	0.32	
515	-80	0.32	
535	-80	0.32	
555	-80	0.32	
575	-80	0.32	
595	-80	0.32	
615	-80	0.32	
635	-80	0.312	
655	-80	0.304	
675	-80	0.296	
695	-80	0.288	
715	-80	0.28	
735	-80	0.272	
755	-80	0.264	
775	-80	0.256	
795	-80	0.248	
815	-80	0.24	
835	-80	0.232	
855	-80	0.224	
875	-80	0.216	
895	-80	0.208	
915	-80	0.2	
935	-80	0.192	
955	-80	0.184	
975	-80	0.176	
995	-80	0.168	
1015	-80	0.16	
1035	-80	0.152	
1055	-80	0.144	
1075	-80	0.136	
1095	-80	0.128	
1115	-80	0.12	
1135	-80	0.112	
1155	-80	0.104	
1175	-80	0.096	
1195	-80	0.088	
1215	-80	0.08	
1235	-80	0.072	
1255	-80	0.064	
1275	-80	0.056	
1295	-80	0.048	
1315	-80	0.04	
1335	-80	0.032	
1355	-80	0.024	
1375	-80	0.016	
1395	-80	0.008	
1415	-80	0	
0	0	0	
0	0	0	
-1300	-60	-1e-005	
-1280	-60	-0.17626	
-1260	-60	-0.35251	
-1240	-60	-0.52876	
-1220	-60	-0.70501	
-1200	-60	-0.88126	
-1180	-60	-1.05751	
-1160	-60	-1.23376	
-1140	-60	-1.41001	
-1120	-60	-1.58626	
-1100	-60	-1.76251	
-1080	-60	-1.93876	
-1060	-60	-2.11501	
-1040	-60	-2.29126	
-1020	-60	-2.46751	
-1000	-60	-2.64376	
-980	-60	-2.82001	
-960	-60	-2.99626	
-940	-60	-3.17251	
-920	-60	-3.34876	
-900	-60	-3.52501	
-880	-60	-3.70126	
-860	-60	-3.87751	
-840	-60	-4.05376	
-820	-60	-4.23001	
-800	-60	-4.40626	
-780	-60	-4.58251	
-760	-60	-4.75876	
-740	-60	-4.93501	
-720	-60	-5.11126	
-700	-60	-5.28751	
-680	-60	-5.46376	
-660	-60	-5.64001	
-640	-60	-5.81626	
-620	-60	-5.99251	
-600	-60	-6.16876	
-580	-60	-6.34501	
-560	-60	-6.52126	
-540	-60	-6.69751	
-520	-60	-6.87376	
-500	-60	-7.05	
-480	-60	-7.056	
-460	-60	-7.062	
-440	-60	-7.068	
-420	-60	-7.074	
-400	-60	-7.08	
-380	-60	-7.086	
-360	-60	-7.092	
-340	-60	-7.098	
-320	-60	-7.104	
-300	-60	-7.11	
-280	-60	-7.116	
-260	-60	-7.122	
-240	-60	-7.128	
-220	-60	-7.134	
-200	-60	-7.14	
-180	-60	-7.05	
-160	-60	-7.05	
-140	-60	-7.05	
-120	-60	-7.05	
-100	-60	-7.05	
-80	-60	-7.05	
-60	-60	-7.05	
-40	-60	-6.294	
-20	-60	-5.182	
-10	-60	-4.79542	
-5	-60	-4.76237	
-2.5	-60	-4.74585	
0	-60	-4.72933	
2.5	-60	-4.7128	
5	-60	-4.69628	
7.5	-60	-4.67975	
10	-60	-4.66323	
12.5	-60	-4.6467	
15	-60	-4.63018	
17.5	-60	-4.61365	
20	-60	-4.59713	
22.5	-60	-4.5806	
25	-60	-4.56408	
27.5	-60	-4.54755	
30	-60	-4.53103	
32.5	-60	-4.5145	
35	-60	-4.49798	
37.5	-60	-4.48146	
40	-60	-4.46493	
42.5	-60	-4.44841	
45	-60	-4.43188	
47.5	-60	-4.41536	
50	-60	-4.39883	
52.5	-60	-4.38231	
55	-60	-4.36578	
57.5	-60	-4.34926	
60	-60	-4.33273	
62.5	-60	-4.31621	
65	-60	-4.29968	
67.5	-60	-4.28316	
70	-60	-4.26664	
72.5	-60	-4.25011	
75	-60	-4.23359	
77.5	-60	-4.21706	
80	-60	-4.20054	
82.5	-60	-4.18401	
85	-60	-4.16749	
87.5	-60	-4.15096	
90	-60	-4.13444	
92.5	-60	-4.11791	
95	-60	-4.10139	
97.5	-60	-4.08486	
100	-60	-4.06834	
102.5	-60	-4.05182	
105	-60	-4.03529	
107.5	-60	-4.01877	
110	-60	-4.00224	
112.5	-60	-3.98572	
115	-60	-3.96919	
117.5	-60	-3.95267	
120	-60	-3.93614	
125	-60	-3.8096	
135	-60	-3.0352	
155	-60	-0.3256	
175	-60	0.32	
195	-60	0.32	
215	-60	0.32	
235	-60	0.32	
255	-60	0.32	
275	-60	0.32	
295	-60	0.32	
315	-60	0.32	
335	-60	0.32	
355	-60	0.32	
375	-60	0.32	
395	-60	0.32	
415	-60	0.32	
435	-60	0.32	
455	-60	0.32	
475	-60	0.32	
495	-60	0.32	
515	-60	0.32	
535	-60	0.32	
555	-60	0.32	
575	-60	0.32	
595	-60	0.32	
615	-60	0.32	
635	-60	0.312	
655	-60	0.304	
675	-60	0.296	
695	-60	0.288	
715	-60	0.28	
735	-60	0.272	
755	-60	0.264	
775	-60	0.256	
795	-60	0.248	
815	-60	0.24	
835	-60	0.232	
855	-60	0.224	
875	-60	0.216	
895	-60	0.208	
915	-60	0.2	
935	-60	0.192	
955	-60	0.184	
975	-60	0.176	
995	-60	0.168	
1015	-60	0.16	
1035	-60	0.152	
1055	-60	0.144	
1075	-60	0.136	
1095	-60	0.128	
1115	-60	0.12	
1135	-60	0.112	
1155	-60	0.104	
1175	-60	0.096	
1195	-60	0.088	
1215	-60	0.08	
1235	-60	0.072	
1255	-60	0.064	
1275	-60	0.056	
1295	-60	0.048	
1315	-60	0.04	
1335	-60	0.032	
1355	-60	0.024	
1375	-60	0.016	
1395	-60	0.008	
1415	-60	0	
0	0	0	
0	0	0	
-1300	-40	-1e-005	
-1280	-40	-0.17626	
-1260	-40	-0.35251	
-1240	-40	-0.52876	
-1220	-40	-0.70501	
-1200	-40	-0.88126	
-1180	-40	-1.05751	
-1160	-40	-1.23376	
-1140	-40	-1.41001	
-1120	-40	-1.58626	
-1100	-40	-1.76251	
-1080	-40	-1.93876	
-1060	-40	-2.11501	
-1040	-40	-2.29126	
-1020	-40	-2.46751	
-1000	-40	-2.64376	
-980	-40	-2.82001	
-960	-40	-2.99626	
-940	-40	-3.17251	
-920	-40	-3.34876	
-900	-40	-3.52501	
-880	-40	-3.70126	
-860	-40	-3.87751	
-840	-40	-4.05376	
-820	-40	-4.23001	
-800	-40	-4.40626	
-780	-40	-4.58251	
-760	-40	-4.75876	
-740	-40	-4.93501	
-720	-40	-5.11126	
-700	-40	-5.28751	
-680	-40	-5.46376	
-660	-40	-5.64001	
-640	-40	-5.81626	
-620	-40	-5.99251	
-600	-40	-6.16876	
-580	-40	-6.34501	
-560	-40	-6.52126	
-540	-40	-6.69751	
-520	-40	-6.87376	
-500	-40	-7.05	
-480	-40	-7.056	
-460	-40	-7.062	
-440	-40	-7.068	
-420	-40	-7.074	
-400	-40	-7.08	
-380	-40	-7.086	
-360	-40	-7.092	
-340	-40	-7.098	
-320	-40	-7.104	
-300	-40	-7.11	
-280	-40	-7.116	
-260	-40	-7.122	
-240	-40	-7.128	
-220	-40	-7.134	
-200	-40	-7.14	
-180	-40	-7.146	
-160	-40	-7.152	
-140	-40	-7.158	
-120	-40	-7.05	
-100	-40	-7.05	
-80	-40	-7.05	
-60	-40	-7.05	
-40	-40	-7.05	
-20	-40	-6.296	
-10	-40	-5.756	
-5	-40	-5.456	
-2.5	-40	-5.313	
0	-40	-5.188	
2.5	-40	-5.063	
5	-40	-4.938	
7.5	-40	-4.828	
10	-40	-4.728	
12.5	-40	-4.69144	
15	-40	-4.67492	
17.5	-40	-4.65839	
20	-40	-4.64187	
22.5	-40	-4.62534	
25	-40	-4.60882	
27.5	-40	-4.59229	
30	-40	-4.57577	
32.5	-40	-4.55924	
35	-40	-4.54272	
37.5	-40	-4.52619	
40	-40	-4.50967	
42.5	-40	-4.49315	
45	-40	-4.47662	
47.5	-40	-4.4601	
50	-40	-4.44357	
52.5	-40	-4.42705	
55	-40	-4.41052	
57.5	-40	-4.394	
60	-40	-4.37747	
62.5	-40	-4.36095	
65	-40	-4.34442	
67.5	-40	-4.3279	
70	-40	-4.31137	
72.5	-40	-4.29485	
75	-40	-4.27833	
77.5	-40	-4.2618	
80	-40	-4.24528	
82.5	-40	-4.22875	
85	-40	-4.21223	
87.5	-40	-4.1957	
90	-40	-4.17918	
92.5	-40	-4.16265	
95	-40	-4.14613	
97.5	-40	-4.1296	
100	-40	-4.1064	
102.5	-40	-4.0064	
105	-40	-3.8968	
107.5	-40	-3.7568	
110	-40	-3.5568	
112.5	-40	-3.2668	
115	-40	-2.792	
117.5	-40	-2.172	
120	-40	-1.588	
125	-40	-0.778	
135	-40	-0.3204	
155	-40	0.32	
175	-40	0.32	
195	-40	0.32	
215	-40	0.32	
235	-40	0.32	
255	-40	0.32	
275	-40	0.32	
295	-40	0.32	
315	-40	0.32	
335	-40	0.32	
355	-40	0.32	
375	-40	0.32	
395	-40	0.32	
415	-40	0.32	
435	-40	0.32	
455	-40	0.32	
475	-40	0.32	
495	-40	0.32	
515	-40	0.32	
535	-40	0.32	
555	-40	0.32	
575	-40	0.32	
595	-40	0.32	
615	-40	0.32	
635	-40	0.312	
655	-40	0.304	
675	-40	0.296	
695	-40	0.288	
715	-40	0.28	
735	-40	0.272	
755	-40	0.264	
775	-40	0.256	
795	-40	0.248	
815	-40	0.24	
835	-40	0.232	
855	-40	0.224	
875	-40	0.216	
895	-40	0.208	
915	-40	0.2	
935	-40	0.192	
955	-40	0.184	
975	-40	0.176	
995	-40	0.168	
1015	-40	0.16	
1035	-40	0.152	
1055	-40	0.144	
1075	-40	0.136	
1095	-40	0.128	
1115	-40	0.12	
1135	-40	0.112	
1155	-40	0.104	
1175	-40	0.096	
1195	-40	0.088	
1215	-40	0.08	
1235	-40	0.072	
1255	-40	0.064	
1275	-40	0.056	
1295	-40	0.048	
1315	-40	0.04	
1335	-40	0.032	
1355	-40	0.024	
1375	-40	0.016	
1395	-40	0.008	
1415	-40	0	
0	0	0	
0	0	0	
-1300	-20	-1e-005	
-1280	-20	-0.17626	
-1260	-20	-0.35251	
-1240	-20	-0.52876	
-1220	-20	-0.70501	
-1200	-20	-0.88126	
-1180	-20	-1.05751	
-1160	-20	-1.23376	
-1140	-20	-1.41001	
-1120	-20	-1.58626	
-1100	-20	-1.76251	
-1080	-20	-1.93876	
-1060	-20	-2.11501	
-1040	-20	-2.29126	
-1020	-20	-2.46751	
-1000	-20	-2.64376	
-980	-20	-2.82001	
-960	-20	-2.99626	
-940	-20	-3.17251	
-920	-20	-3.34876	
-900	-20	-3.52501	
-880	-20	-3.70126	
-860	-20	-3.87751	
-840	-20	-4.05376	
-820	-20	-4.23001	
-800	-20	-4.40626	
-780	-20	-4.58251	
-760	-20	-4.75876	
-740	-20	-4.93501	
-720	-20	-5.11126	
-700	-20	-5.28751	
-680	-20	-5.46376	
-660	-20	-5.64001	
-640	-20	-5.81626	
-620	-20	-5.99251	
-600	-20	-6.16876	
-580	-20	-6.34501	
-560	-20	-6.52126	
-540	-20	-6.69751	
-520	-20	-6.87376	
-500	-20	-7.05	
-480	-20	-7.056	
-460	-20	-7.062	
-440	-20	-7.068	
-420	-20	-7.074	
-400	-20	-7.08	
-380	-20	-7.086	
-360	-20	-7.092	
-340	-20	-7.098	
-320	-20	-7.104	
-300	-20	-7.11	
-280	-20	-7.116	
-260	-20	-7.122	
-240	-20	-7.128	
-220	-20	-7.134	
-200	-20	-7.14	
-180	-20	-7.146	
-160	-20	-7.152	
-140	-20	-7.158	
-120	-20	-7.164	
-100	-20	-7.17	
-80	-20	-7.176	
-60	-20	-7.05	
-40	-20	-7.05	
-20	-20	-7.05	
-10	-20	-6.794	
-5	-20	-6.582	
-2.5	-20	-6.432	
0	-20	-6.298	
2.5	-20	-6.198	
5	-20	-6.078	
7.5	-20	-5.928	
10	-20	-5.778	
12.5	-20	-5.628	
15	-20	-5.478	
17.5	-20	-5.328	
20	-20	-5.194	
22.5	-20	-5.069	
25	-20	-4.944	
27.5	-20	-4.819	
30	-20	-4.714	
32.5	-20	-4.614	
35	-20	-4.58746	
37.5	-20	-4.57093	
40	-20	-4.55441	
42.5	-20	-4.53788	
45	-20	-4.52136	
47.5	-20	-4.50483	
50	-20	-4.48831	
52.5	-20	-4.47179	
55	-20	-4.45526	
57.5	-20	-4.43874	
60	-20	-4.42221	
62.5	-20	-4.40569	
65	-20	-4.38916	
67.5	-20	-4.37264	
70	-20	-4.35611	
72.5	-20	-4.33959	
75	-20	-4.32306	
77.5	-20	-4.3032	
80	-20	-4.2032	
82.5	-20	-4.0984	
85	-20	-3.9584	
87.5	-20	-3.7884	
90	-20	-3.4984	
92.5	-20	-3.116	
95	-20	-2.496	
97.5	-20	-1.894	
100	-20	-1.324	
102.5	-20	-0.919	
105	-20	-0.724	
107.5	-20	-0.5862	
110	-20	-0.5012	
112.5	-20	-0.4102	
115	-20	-0.3152	
117.5	-20	-0.2134	
120	-20	-0.1084	
125	-20	0.0048	
135	-20	0.32	
155	-20	0.32	
175	-20	0.32	
195	-20	0.32	
215	-20	0.32	
235	-20	0.32	
255	-20	0.32	
275	-20	0.32	
295	-20	0.32	
315	-20	0.32	
335	-20	0.32	
355	-20	0.32	
375	-20	0.32	
395	-20	0.32	
415	-20	0.32	
435	-20	0.32	
455	-20	0.32	
475	-20	0.32	
495	-20	0.32	
515	-20	0.32	
535	-20	0.32	
555	-20	0.32	
575	-20	0.32	
595	-20	0.32	
615	-20	0.32	
635	-20	0.312	
655	-20	0.304	
675	-20	0.296	
695	-20	0.288	
715	-20	0.28	
735	-20	0.272	
755	-20	0.264	
775	-20	0.256	
795	-20	0.248	
815	-20	0.24	
835	-20	0.232	
855	-20	0.224	
875	-20	0.216	
895	-20	0.208	
915	-20	0.2	
935	-20	0.192	
955	-20	0.184	
975	-20	0.176	
995	-20	0.168	
1015	-20	0.16	
1035	-20	0.152	
1055	-20	0.144	
1075	-20	0.136	
1095	-20	0.128	
1115	-20	0.12	
1135	-20	0.112	
1155	-20	0.104	
1175	-20	0.096	
1195	-20	0.088	
1215	-20	0.08	
1235	-20	0.072	
1255	-20	0.064	
1275	-20	0.056	
1295	-20	0.048	
1315	-20	0.04	
1335	-20	0.032	
1355	-20	0.024	
1375	-20	0.016	
1395	-20	0.008	
1415	-20	0	
0	0	0	
0	0	0	
-1300	-10	-1e-005	
-1280	-10	-0.17626	
-1260	-10	-0.35251	
-1240	-10	-0.52876	
-1220	-10	-0.70501	
-1200	-10	-0.88126	
-1180	-10	-1.05751	
-1160	-10	-1.23376	
-1140	-10	-1.41001	
-1120	-10	-1.58626	
-1100	-10	-1.76251	
-1080	-10	-1.93876	
-1060	-10	-2.11501	
-1040	-10	-2.29126	
-1020	-10	-2.46751	
-1000	-10	-2.64376	
-980	-10	-2.82001	
-960	-10	-2.99626	
-940	-10	-3.17251	
-920	-10	-3.34876	
-900	-10	-3.52501	
-880	-10	-3.70126	
-860	-10	-3.87751	
-840	-10	-4.05376	
-820	-10	-4.23001	
-800	-10	-4.40626	
-780	-10	-4.58251	
-760	-10	-4.75876	
-740	-10	-4.93501	
-720	-10	-5.11126	
-700	-10	-5.28751	
-680	-10	-5.46376	
-660	-10	-5.64001	
-640	-10	-5.81626	
-620	-10	-5.99251	
-600	-10	-6.16876	
-580	-10	-6.34501	
-560	-10	-6.52126	
-540	-10	-6.69751	
-520	-10	-6.87376	
-500	-10	-7.05	
-480	-10	-7.056	
-460	-10	-7.062	
-440	-10	-7.068	
-420	-10	-7.074	
-400	-10	-7.08	
-380	-10	-7.086	
-360	-10	-7.092	
-340	-10	-7.098	
-320	-10	-7.104	
-300	-10	-7.11	
-280	-10	-7.116	
-260	-10	-7.122	
-240	-10	-7.128	
-220	-10	-7.134	
-200	-10	-7.14	
-180	-10	-7.146	
-160	-10	-7.152	
-140	-10	-7.158	
-120	-10	-7.164	
-100	-10	-7.17	
-80	-10	-7.176	
-60	-10	-7.182	
-40	-10	-7.134	
-20	-10	-7.05	
-10	-10	-7.05	
-5	-10	-6.997	
-2.5	-10	-6.897	
0	-10	-6.797	
2.5	-10	-6.697	
5	-10	-6.591	
7.5	-10	-6.441	
10	-10	-6.299	
12.5	-10	-6.199	
15	-10	-6.089	
17.5	-10	-5.939	
20	-10	-5.789	
22.5	-10	-5.639	
25	-10	-5.489	
27.5	-10	-5.339	
30	-10	-5.197	
32.5	-10	-5.072	
35	-10	-4.947	
37.5	-10	-4.822	
40	-10	-4.707	
42.5	-10	-4.607	
45	-10	-4.54373	
47.5	-10	-4.5272	
50	-10	-4.51068	
52.5	-10	-4.49416	
55	-10	-4.47763	
57.5	-10	-4.46111	
60	-10	-4.44458	
62.5	-10	-4.42806	
65	-10	-4.41153	
67.5	-10	-4.3516	
70	-10	-4.2516	
72.5	-10	-4.1292	
75	-10	-3.9892	
77.5	-10	-3.7592	
80	-10	-3.4692	
82.5	-10	-2.968	
85	-10	-2.348	
87.5	-10	-1.762	
90	-10	-1.192	
92.5	-10	-0.892	
95	-10	-0.697	
97.5	-10	-0.5856	
100	-10	-0.5006	
102.5	-10	-0.4076	
105	-10	-0.3126	
107.5	-10	-0.2092	
110	-10	-0.1042	
112.5	-10	-0.0476	
115	-10	0.0024	
117.5	-10	0.0524	
120	-10	0.1024	
125	-10	0.32	
135	-10	0.32	
155	-10	0.32	
175	-10	0.32	
195	-10	0.32	
215	-10	0.32	
235	-10	0.32	
255	-10	0.32	
275	-10	0.32	
295	-10	0.32	
315	-10	0.32	
335	-10	0.32	
355	-10	0.32	
375	-10	0.32	
395	-10	0.32	
415	-10	0.32	
435	-10	0.32	
455	-10	0.32	
475	-10	0.32	
495	-10	0.32	
515	-10	0.32	
535	-10	0.32	
555	-10	0.32	
575	-10	0.32	
595	-10	0.32	
615	-10	0.32	
635	-10	0.312	
655	-10	0.304	
675	-10	0.296	
695	-10	0.288	
715	-10	0.28	
735	-10	0.272	
755	-10	0.264	
775	-10	0.256	
795	-10	0.248	
815	-10	0.24	
835	-10	0.232	
855	-10	0.224	
875	-10	0.216	
895	-10	0.208	
915	-10	0.2	
935	-10	0.192	
955	-10	0.184	
975	-10	0.176	
995	-10	0.168	
1015	-10	0.16	
1035	-10	0.152	
1055	-10	0.144	
1075	-10	0.136	
1095	-10	0.128	
1115	-10	0.12	
1135	-10	0.112	
1155	-10	0.104	
1175	-10	0.096	
1195	-10	0.088	
1215	-10	0.08	
1235	-10	0.072	
1255	-10	0.064	
1275	-10	0.056	
1295	-10	0.048	
1315	-10	0.04	
1335	-10	0.032	
1355	-10	0.024	
1375	-10	0.016	
1395	-10	0.008	
1415	-10	0	
0	0	0	
0	0	0	
-1300	-5	-1e-005	
-1280	-5	-0.17626	
-1260	-5	-0.35251	
-1240	-5	-0.52876	
-1220	-5	-0.70501	
-1200	-5	-0.88126	
-1180	-5	-1.05751	
-1160	-5	-1.23376	
-1140	-5	-1.41001	
-1120	-5	-1.58626	
-1100	-5	-1.76251	
-1080	-5	-1.93876	
-1060	-5	-2.11501	
-1040	-5	-2.29126	
-1020	-5	-2.46751	
-1000	-5	-2.64376	
-980	-5	-2.82001	
-960	-5	-2.99626	
-940	-5	-3.17251	
-920	-5	-3.34876	
-900	-5	-3.52501	
-880	-5	-3.70126	
-860	-5	-3.87751	
-840	-5	-4.05376	
-820	-5	-4.23001	
-800	-5	-4.40626	
-780	-5	-4.58251	
-760	-5	-4.75876	
-740	-5	-4.93501	
-720	-5	-5.11126	
-700	-5	-5.28751	
-680	-5	-5.46376	
-660	-5	-5.64001	
-640	-5	-5.81626	
-620	-5	-5.99251	
-600	-5	-6.16876	
-580	-5	-6.34501	
-560	-5	-6.52126	
-540	-5	-6.69751	
-520	-5	-6.87376	
-500	-5	-7.05	
-480	-5	-7.056	
-460	-5	-7.062	
-440	-5	-7.068	
-420	-5	-7.074	
-400	-5	-7.08	
-380	-5	-7.086	
-360	-5	-7.092	
-340	-5	-7.098	
-320	-5	-7.104	
-300	-5	-7.11	
-280	-5	-7.116	
-260	-5	-7.122	
-240	-5	-7.128	
-220	-5	-7.134	
-200	-5	-7.14	
-180	-5	-7.146	
-160	-5	-7.152	
-140	-5	-7.158	
-120	-5	-7.164	
-100	-5	-7.17	
-80	-5	-7.176	
-60	-5	-7.182	
-40	-5	-7.188	
-20	-5	-7.092	
-10	-5	-7.05	
-5	-5	-7.05	
-2.5	-5	-7.025	
0	-5	-6.9985	
2.5	-5	-6.8985	
5	-5	-6.7985	
7.5	-5	-6.6985	
10	-5	-6.5955	
12.5	-5	-6.4455	
15	-5	-6.2995	
17.5	-5	-6.1995	
20	-5	-6.0945	
22.5	-5	-5.9445	
25	-5	-5.7945	
27.5	-5	-5.6445	
30	-5	-5.4945	
32.5	-5	-5.3445	
35	-5	-5.1985	
37.5	-5	-5.0735	
40	-5	-4.9485	
42.5	-5	-4.8235	
45	-5	-4.7035	
47.5	-5	-4.6035	
50	-5	-4.52186	
52.5	-5	-4.50534	
55	-5	-4.48882	
57.5	-5	-4.47229	
60	-5	-4.45577	
62.5	-5	-4.3758	
65	-5	-4.2758	
67.5	-5	-4.1446	
70	-5	-4.0046	
72.5	-5	-3.7446	
75	-5	-3.4546	
77.5	-5	-2.894	
80	-5	-2.274	
82.5	-5	-1.696	
85	-5	-1.126	
87.5	-5	-0.8785	
90	-5	-0.6835	
92.5	-5	-0.5853	
95	-5	-0.5003	
97.5	-5	-0.4063	
100	-5	-0.3113	
102.5	-5	-0.2071	
105	-5	-0.1021	
107.5	-5	-0.0488	
110	-5	0.0012	
112.5	-5	0.0512	
115	-5	0.1012	
117.5	-5	0.21	
120	-5	0.32	
125	-5	0.32	
135	-5	0.32	
155	-5	0.32	
175	-5	0.32	
195	-5	0.32	
215	-5	0.32	
235	-5	0.32	
255	-5	0.32	
275	-5	0.32	
295	-5	0.32	
315	-5	0.32	
335	-5	0.32	
355	-5	0.32	
375	-5	0.32	
395	-5	0.32	
415	-5	0.32	
435	-5	0.32	
455	-5	0.32	
475	-5	0.32	
495	-5	0.32	
515	-5	0.32	
535	-5	0.32	
555	-5	0.32	
575	-5	0.32	
595	-5	0.32	
615	-5	0.32	
635	-5	0.312	
655	-5	0.304	
675	-5	0.296	
695	-5	0.288	
715	-5	0.28	
735	-5	0.272	
755	-5	0.264	
775	-5	0.256	
795	-5	0.248	
815	-5	0.24	
835	-5	0.232	
855	-5	0.224	
875	-5	0.216	
895	-5	0.208	
915	-5	0.2	
935	-5	0.192	
955	-5	0.184	
975	-5	0.176	
995	-5	0.168	
1015	-5	0.16	
1035	-5	0.152	
1055	-5	0.144	
1075	-5	0.136	
1095	-5	0.128	
1115	-5	0.12	
1135	-5	0.112	
1155	-5	0.104	
1175	-5	0.096	
1195	-5	0.088	
1215	-5	0.08	
1235	-5	0.072	
1255	-5	0.064	
1275	-5	0.056	
1295	-5	0.048	
1315	-5	0.04	
1335	-5	0.032	
1355	-5	0.024	
1375	-5	0.016	
1395	-5	0.008	
1415	-5	0	
0	0	0	
0	0	0	
-1300	-2.5	-1e-005	
-1280	-2.5	-0.17626	
-1260	-2.5	-0.35251	
-1240	-2.5	-0.52876	
-1220	-2.5	-0.70501	
-1200	-2.5	-0.88126	
-1180	-2.5	-1.05751	
-1160	-2.5	-1.23376	
-1140	-2.5	-1.41001	
-1120	-2.5	-1.58626	
-1100	-2.5	-1.76251	
-1080	-2.5	-1.93876	
-1060	-2.5	-2.11501	
-1040	-2.5	-2.29126	
-1020	-2.5	-2.46751	
-1000	-2.5	-2.64376	
-980	-2.5	-2.82001	
-960	-2.5	-2.99626	
-940	-2.5	-3.17251	
-920	-2.5	-3.34876	
-900	-2.5	-3.52501	
-880	-2.5	-3.70126	
-860	-2.5	-3.87751	
-840	-2.5	-4.05376	
-820	-2.5	-4.23001	
-800	-2.5	-4.40626	
-780	-2.5	-4.58251	
-760	-2.5	-4.75876	
-740	-2.5	-4.93501	
-720	-2.5	-5.11126	
-700	-2.5	-5.28751	
-680	-2.5	-5.46376	
-660	-2.5	-5.64001	
-640	-2.5	-5.81626	
-620	-2.5	-5.99251	
-600	-2.5	-6.16876	
-580	-2.5	-6.34501	
-560	-2.5	-6.52126	
-540	-2.5	-6.69751	
-520	-2.5	-6.87376	
-500	-2.5	-7.05	
-480	-2.5	-7.056	
-460	-2.5	-7.062	
-440	-2.5	-7.068	
-420	-2.5	-7.074	
-400	-2.5	-7.08	
-380	-2.5	-7.086	
-360	-2.5	-7.092	
-340	-2.5	-7.098	
-320	-2.5	-7.104	
-300	-2.5	-7.11	
-280	-2.5	-7.116	
-260	-2.5	-7.122	
-240	-2.5	-7.128	
-220	-2.5	-7.134	
-200	-2.5	-7.14	
-180	-2.5	-7.146	
-160	-2.5	-7.152	
-140	-2.5	-7.158	
-120	-2.5	-7.164	
-100	-2.5	-7.17	
-80	-2.5	-7.176	
-60	-2.5	-7.182	
-40	-2.5	-7.188	
-20	-2.5	-7.167	
-10	-2.5	-7.071	
-5	-2.5	-7.05	
-2.5	-2.5	-7.05	
0	-2.5	-7.025	
2.5	-2.5	-6.99925	
5	-2.5	-6.89925	
7.5	-2.5	-6.79925	
10	-2.5	-6.69925	
12.5	-2.5	-6.59775	
15	-2.5	-6.44775	
17.5	-2.5	-6.29975	
20	-2.5	-6.19975	
22.5	-2.5	-6.09725	
25	-2.5	-5.94725	
27.5	-2.5	-5.79725	
30	-2.5	-5.64725	
32.5	-2.5	-5.49725	
35	-2.5	-5.34725	
37.5	-2.5	-5.19925	
40	-2.5	-5.07425	
42.5	-2.5	-4.94925	
45	-2.5	-4.82425	
47.5	-2.5	-4.70175	
50	-2.5	-4.60175	
52.5	-2.5	-4.51093	
55	-2.5	-4.49441	
57.5	-2.5	-4.47788	
60	-2.5	-4.3879	
62.5	-2.5	-4.2879	
65	-2.5	-4.1523	
67.5	-2.5	-4.0123	
70	-2.5	-3.7373	
72.5	-2.5	-3.4473	
75	-2.5	-2.857	
77.5	-2.5	-2.237	
80	-2.5	-1.663	
82.5	-2.5	-1.093	
85	-2.5	-0.87175	
87.5	-2.5	-0.67675	
90	-2.5	-0.58515	
92.5	-2.5	-0.50015	
95	-2.5	-0.40565	
97.5	-2.5	-0.31065	
100	-2.5	-0.20605	
102.5	-2.5	-0.10105	
105	-2.5	-0.0494	
107.5	-2.5	0.0006	
110	-2.5	0.0506	
112.5	-2.5	0.1006	
115	-2.5	0.21	
117.5	-2.5	0.32	
120	-2.5	0.32	
125	-2.5	0.32	
135	-2.5	0.32	
155	-2.5	0.32	
175	-2.5	0.32	
195	-2.5	0.32	
215	-2.5	0.32	
235	-2.5	0.32	
255	-2.5	0.32	
275	-2.5	0.32	
295	-2.5	0.32	
315	-2.5	0.32	
335	-2.5	0.32	
355	-2.5	0.32	
375	-2.5	0.32	
395	-2.5	0.32	
415	-2.5	0.32	
435	-2.5	0.32	
455	-2.5	0.32	
475	-2.5	0.32	
495	-2.5	0.32	
515	-2.5	0.32	
535	-2.5	0.32	
555	-2.5	0.32	
575	-2.5	0.32	
595	-2.5	0.32	
615	-2.5	0.32	
635	-2.5	0.312	
655	-2.5	0.304	
675	-2.5	0.296	
695	-2.5	0.288	
715	-2.5	0.28	
735	-2.5	0.272	
755	-2.5	0.264	
775	-2.5	0.256	
795	-2.5	0.248	
815	-2.5	0.24	
835	-2.5	0.232	
855	-2.5	0.224	
875	-2.5	0.216	
895	-2.5	0.208	
915	-2.5	0.2	
935	-2.5	0.192	
955	-2.5	0.184	
975	-2.5	0.176	
995	-2.5	0.168	
1015	-2.5	0.16	
1035	-2.5	0.152	
1055	-2.5	0.144	
1075	-2.5	0.136	
1095	-2.5	0.128	
1115	-2.5	0.12	
1135	-2.5	0.112	
1155	-2.5	0.104	
1175	-2.5	0.096	
1195	-2.5	0.088	
1215	-2.5	0.08	
1235	-2.5	0.072	
1255	-2.5	0.064	
1275	-2.5	0.056	
1295	-2.5	0.048	
1315	-2.5	0.04	
1335	-2.5	0.032	
1355	-2.5	0.024	
1375	-2.5	0.016	
1395	-2.5	0.008	
1415	-2.5	0	
0	0	0	
0	0	0	
-1300	0	-1e-005	
-1280	0	-0.17626	
-1260	0	-0.35251	
-1240	0	-0.52876	
-1220	0	-0.70501	
-1200	0	-0.88126	
-1180	0	-1.05751	
-1160	0	-1.23376	
-1140	0	-1.41001	
-1120	0	-1.58626	
-1100	0	-1.76251	
-1080	0	-1.93876	
-1060	0	-2.11501	
-1040	0	-2.29126	
-1020	0	-2.46751	
-1000	0	-2.64376	
-980	0	-2.82001	
-960	0	-2.99626	
-940	0	-3.17251	
-920	0	-3.34876	
-900	0	-3.52501	
-880	0	-3.70126	
-860	0	-3.87751	
-840	0	-4.05376	
-820	0	-4.23001	
-800	0	-4.40626	
-780	0	-4.58251	
-760	0	-4.75876	
-740	0	-4.93501	
-720	0	-5.11126	
-700	0	-5.28751	
-680	0	-5.46376	
-660	0	-5.64001	
-640	0	-5.81626	
-620	0	-5.99251	
-600	0	-6.16876	
-580	0	-6.34501	
-560	0	-6.52126	
-540	0	-6.69751	
-520	0	-6.87376	
-500	0	-7.05	
-480	0	-7.056	
-460	0	-7.062	
-440	0	-7.068	
-420	0	-7.074	
-400	0	-7.08	
-380	0	-7.086	
-360	0	-7.092	
-340	0	-7.098	
-320	0	-7.104	
-300	0	-7.11	
-280	0	-7.116	
-260	0	-7.122	
-240	0	-7.128	
-220	0	-7.134	
-200	0	-7.14	
-180	0	-7.146	
-160	0	-7.152	
-140	0	-7.158	
-120	0	-7.164	
-100	0	-7.17	
-80	0	-7.176	
-60	0	-7.182	
-40	0	-7.188	
-20	0	-7.194	
-10	0	-7.146	
-5	0	-7.098	
-2.5	0	-7.074	
0	0	-7.05	
2.5	0	-7.025	
5	0	-7	
7.5	0	-6.9	
10	0	-6.8	
12.5	0	-6.7	
15	0	-6.6	
17.5	0	-6.45	
20	0	-6.3	
22.5	0	-6.2	
25	0	-6.1	
27.5	0	-5.95	
30	0	-5.8	
32.5	0	-5.65	
35	0	-5.5	
37.5	0	-5.35	
40	0	-5.2	
42.5	0	-5.075	
45	0	-4.95	
47.5	0	-4.825	
50	0	-4.7	
52.5	0	-4.6	
55	0	-4.5	
57.5	0	-4.4	
60	0	-4.3	
62.5	0	-4.16	
65	0	-4.02	
67.5	0	-3.73	
70	0	-3.44	
72.5	0	-2.82	
75	0	-2.2	
77.5	0	-1.63	
80	0	-1.06	
82.5	0	-0.865	
85	0	-0.67	
87.5	0	-0.585	
90	0	-0.5	
92.5	0	-0.405	
95	0	-0.31	
97.5	0	-0.205	
100	0	-0.1	
102.5	0	-0.05	
105	0	0	
107.5	0	0.05	
110	0	0.1	
112.5	0	0.21	
115	0	0.32	
117.5	0	0.32	
120	0	0.32	
125	0	0.32	
135	0	0.32	
155	0	0.32	
175	0	0.32	
195	0	0.32	
215	0	0.32	
235	0	0.32	
255	0	0.32	
275	0	0.32	
295	0	0.32	
315	0	0.32	
335	0	0.32	
355	0	0.32	
375	0	0.32	
395	0	0.32	
415	0	0.32	
435	0	0.32	
455	0	0.32	
475	0	0.32	
495	0	0.32	
515	0	0.32	
535	0	0.32	
555	0	0.32	
575	0	0.32	
595	0	0.32	
615	0	0.32	
635	0	0.312	
655	0	0.304	
675	0	0.296	
695	0	0.288	
715	0	0.28	
735	0	0.272	
755	0	0.264	
775	0	0.256	
795	0	0.248	
815	0	0.24	
835	0	0.232	
855	0	0.224	
875	0	0.216	
895	0	0.208	
915	0	0.2	
935	0	0.192	
955	0	0.184	
975	0	0.176	
995	0	0.168	
1015	0	0.16	
1035	0	0.152	
1055	0	0.144	
1075	0	0.136	
1095	0	0.128	
1115	0	0.12	
1135	0	0.112	
1155	0	0.104	
1175	0	0.096	
1195	0	0.088	
1215	0	0.08	
1235	0	0.072	
1255	0	0.064	
1275	0	0.056	
1295	0	0.048	
1315	0	0.04	
1335	0	0.032	
1355	0	0.024	
1375	0	0.016	
1395	0	0.008	
1415	0	0	
0	0	0	
0	0	0	
-1300	2.5	-1e-005	
-1280	2.5	-0.17626	
-1260	2.5	-0.35251	
-1240	2.5	-0.52876	
-1220	2.5	-0.70501	
-1200	2.5	-0.88126	
-1180	2.5	-1.05751	
-1160	2.5	-1.23376	
-1140	2.5	-1.41001	
-1120	2.5	-1.58626	
-1100	2.5	-1.76251	
-1080	2.5	-1.93876	
-1060	2.5	-2.11501	
-1040	2.5	-2.29126	
-1020	2.5	-2.46751	
-1000	2.5	-2.64376	
-980	2.5	-2.82001	
-960	2.5	-2.99626	
-940	2.5	-3.17251	
-920	2.5	-3.34876	
-900	2.5	-3.52501	
-880	2.5	-3.70126	
-860	2.5	-3.87751	
-840	2.5	-4.05376	
-820	2.5	-4.23001	
-800	2.5	-4.40626	
-780	2.5	-4.58251	
-760	2.5	-4.75876	
-740	2.5	-4.93501	
-720	2.5	-5.11126	
-700	2.5	-5.28751	
-680	2.5	-5.46376	
-660	2.5	-5.64001	
-640	2.5	-5.81626	
-620	2.5	-5.99251	
-600	2.5	-6.16876	
-580	2.5	-6.34501	
-560	2.5	-6.52126	
-540	2.5	-6.69751	
-520	2.5	-6.87376	
-500	2.5	-7.05	
-480	2.5	-7.056	
-460	2.5	-7.062	
-440	2.5	-7.068	
-420	2.5	-7.074	
-400	2.5	-7.08	
-380	2.5	-7.086	
-360	2.5	-7.092	
-340	2.5	-7.098	
-320	2.5	-7.104	
-300	2.5	-7.11	
-280	2.5	-7.116	
-260	2.5	-7.122	
-240	2.5	-7.128	
-220	2.5	-7.134	
-200	2.5	-7.14	
-180	2.5	-7.146	
-160	2.5	-7.152	
-140	2.5	-7.158	
-120	2.5	-7.164	
-100	2.5	-7.17	
-80	2.5	-7.176	
-60	2.5	-7.182	
-40	2.5	-7.188	
-20	2.5	-7.194	
-10	2.5	-7.197	
-5	2.5	-7.173	
-2.5	2.5	-7.149	
0	2.5	-7.125	
2.5	2.5	-7	
5	2.5	-6.975	
7.5	2.5	-6.85	
10	2.5	-6.75	
12.5	2.5	-6.65	
15	2.5	-6.55	
17.5	2.5	-6.45	
20	2.5	-6.3	
22.5	2.5	-6.2	
25	2.5	-6.1	
27.5	2.5	-5.975	
30	2.5	-5.825	
32.5	2.5	-5.75	
35	2.5	-5.6	
37.5	2.5	-5.45	
40	2.5	-5.3	
42.5	2.5	-5.175	
45	2.5	-5.05	
47.5	2.5	-4.925	
50	2.5	-4.8	
52.5	2.5	-4.7	
55	2.5	-4.6	
57.5	2.5	-4.475	
60	2.5	-4.375	
62.5	2.5	-4.2	
65	2.5	-4.06	
67.5	2.5	-3.81	
70	2.5	-3.52	
72.5	2.5	-2.97	
75	2.5	-2.35	
77.5	2.5	-1.5	
80	2.5	-0.93	
82.5	2.5	-0.56	
85	2.5	-0.365	
87.5	2.5	-0.34	
90	2.5	-0.255	
92.5	2.5	-0.15	
95	2.5	-0.055	
97.5	2.5	-0.03	
100	2.5	0.075	
102.5	2.5	0.05	
105	2.5	0.1	
107.5	2.5	0.255	
110	2.5	0.305	
112.5	2.5	0.21	
115	2.5	0.32	
117.5	2.5	0.32	
120	2.5	0.32	
125	2.5	0.32	
135	2.5	0.32	
155	2.5	0.32	
175	2.5	0.32	
195	2.5	0.32	
215	2.5	0.32	
235	2.5	0.32	
255	2.5	0.32	
275	2.5	0.32	
295	2.5	0.32	
315	2.5	0.32	
335	2.5	0.32	
355	2.5	0.32	
375	2.5	0.32	
395	2.5	0.32	
415	2.5	0.32	
435	2.5	0.32	
455	2.5	0.32	
475	2.5	0.32	
495	2.5	0.32	
515	2.5	0.32	
535	2.5	0.32	
555	2.5	0.32	
575	2.5	0.32	
595	2.5	0.32	
615	2.5	0.32	
635	2.5	0.312	
655	2.5	0.304	
675	2.5	0.296	
695	2.5	0.288	
715	2.5	0.28	
735	2.5	0.272	
755	2.5	0.264	
775	2.5	0.256	
795	2.5	0.248	
815	2.5	0.24	
835	2.5	0.232	
855	2.5	0.224	
875	2.5	0.216	
895	2.5	0.208	
915	2.5	0.2	
935	2.5	0.192	
955	2.5	0.184	
975	2.5	0.176	
995	2.5	0.168	
1015	2.5	0.16	
1035	2.5	0.152	
1055	2.5	0.144	
1075	2.5	0.136	
1095	2.5	0.128	
1115	2.5	0.12	
1135	2.5	0.112	
1155	2.5	0.104	
1175	2.5	0.096	
1195	2.5	0.088	
1215	2.5	0.08	
1235	2.5	0.072	
1255	2.5	0.064	
1275	2.5	0.056	
1295	2.5	0.048	
1315	2.5	0.04	
1335	2.5	0.032	
1355	2.5	0.024	
1375	2.5	0.016	
1395	2.5	0.008	
1415	2.5	0	
0	0	0	
0	0	0	
-1300	5	-1e-005	
-1280	5	-0.17626	
-1260	5	-0.35251	
-1240	5	-0.52876	
-1220	5	-0.70501	
-1200	5	-0.88126	
-1180	5	-1.05751	
-1160	5	-1.23376	
-1140	5	-1.41001	
-1120	5	-1.58626	
-1100	5	-1.76251	
-1080	5	-1.93876	
-1060	5	-2.11501	
-1040	5	-2.29126	
-1020	5	-2.46751	
-1000	5	-2.64376	
-980	5	-2.82001	
-960	5	-2.99626	
-940	5	-3.17251	
-920	5	-3.34876	
-900	5	-3.52501	
-880	5	-3.70126	
-860	5	-3.87751	
-840	5	-4.05376	
-820	5	-4.23001	
-800	5	-4.40626	
-780	5	-4.58251	
-760	5	-4.75876	
-740	5	-4.93501	
-720	5	-5.11126	
-700	5	-5.28751	
-680	5	-5.46376	
-660	5	-5.64001	
-640	5	-5.81626	
-620	5	-5.99251	
-600	5	-6.16876	
-580	5	-6.34501	
-560	5	-6.52126	
-540	5	-6.69751	
-520	5	-6.87376	
-500	5	-7.05	
-480	5	-7.056	
-460	5	-7.062	
-440	5	-7.068	
-420	5	-7.074	
-400	5	-7.08	
-380	5	-7.086	
-360	5	-7.092	
-340	5	-7.098	
-320	5	-7.104	
-300	5	-7.11	
-280	5	-7.116	
-260	5	-7.122	
-240	5	-7.128	
-220	5	-7.134	
-200	5	-7.14	
-180	5	-7.146	
-160	5	-7.152	
-140	5	-7.158	
-120	5	-7.164	
-100	5	-7.17	
-80	5	-7.176	
-60	5	-7.182	
-40	5	-7.188	
-20	5	-7.194	
-10	5	-7.197	
-5	5	-7.1985	
-2.5	5	-7.19925	
0	5	-7.2	
2.5	5	-7.075	
5	5	-6.95	
7.5	5	-6.825	
10	5	-6.7	
12.5	5	-6.6	
15	5	-6.5	
17.5	5	-6.4	
20	5	-6.3	
22.5	5	-6.2	
25	5	-6.1	
27.5	5	-5.975	
30	5	-5.85	
32.5	5	-5.775	
35	5	-5.7	
37.5	5	-5.55	
40	5	-5.4	
42.5	5	-5.275	
45	5	-5.15	
47.5	5	-5.025	
50	5	-4.9	
52.5	5	-4.8	
55	5	-4.7	
57.5	5	-4.575	
60	5	-4.45	
62.5	5	-4.275	
65	5	-4.1	
67.5	5	-3.85	
70	5	-3.6	
72.5	5	-3.05	
75	5	-2.5	
77.5	5	-1.65	
80	5	-0.8	
82.5	5	-0.43	
85	5	-0.06	
87.5	5	-0.035	
90	5	-0.01	
92.5	5	0.095	
95	5	0.2	
97.5	5	0.225	
100	5	0.25	
102.5	5	0.225	
105	5	0.2	
107.5	5	0.355	
110	5	0.51	
112.5	5	0.415	
115	5	0.32	
117.5	5	0.32	
120	5	0.32	
125	5	0.32	
135	5	0.32	
155	5	0.32	
175	5	0.32	
195	5	0.32	
215	5	0.32	
235	5	0.32	
255	5	0.32	
275	5	0.32	
295	5	0.32	
315	5	0.32	
335	5	0.32	
355	5	0.32	
375	5	0.32	
395	5	0.32	
415	5	0.32	
435	5	0.32	
455	5	0.32	
475	5	0.32	
495	5	0.32	
515	5	0.32	
535	5	0.32	
555	5	0.32	
575	5	0.32	
595	5	0.32	
615	5	0.32	
635	5	0.312	
655	5	0.304	
675	5	0.296	
695	5	0.288	
715	5	0.28	
735	5	0.272	
755	5	0.264	
775	5	0.256	
795	5	0.248	
815	5	0.24	
835	5	0.232	
855	5	0.224	
875	5	0.216	
895	5	0.208	
915	5	0.2	
935	5	0.192	
955	5	0.184	
975	5	0.176	
995	5	0.168	
1015	5	0.16	
1035	5	0.152	
1055	5	0.144	
1075	5	0.136	
1095	5	0.128	
1115	5	0.12	
1135	5	0.112	
1155	5	0.104	
1175	5	0.096	
1195	5	0.088	
1215	5	0.08	
1235	5	0.072	
1255	5	0.064	
1275	5	0.056	
1295	5	0.048	
1315	5	0.04	
1335	5	0.032	
1355	5	0.024	
1375	5	0.016	
1395	5	0.008	
1415	5	0	
0	0	0	
0	0	0	
-1300	7.5	-1e-005	
-1280	7.5	-0.17626	
-1260	7.5	-0.35251	
-1240	7.5	-0.52876	
-1220	7.5	-0.70501	
-1200	7.5	-0.88126	
-1180	7.5	-1.05751	
-1160	7.5	-1.23376	
-1140	7.5	-1.41001	
-1120	7.5	-1.58626	
-1100	7.5	-1.76251	
-1080	7.5	-1.93876	
-1060	7.5	-2.11501	
-1040	7.5	-2.29126	
-1020	7.5	-2.46751	
-1000	7.5	-2.64376	
-980	7.5	-2.82001	
-960	7.5	-2.99626	
-940	7.5	-3.17251	
-920	7.5	-3.34876	
-900	7.5	-3.52501	
-880	7.5	-3.70126	
-860	7.5	-3.87751	
-840	7.5	-4.05376	
-820	7.5	-4.23001	
-800	7.5	-4.40626	
-780	7.5	-4.58251	
-760	7.5	-4.75876	
-740	7.5	-4.93501	
-720	7.5	-5.11126	
-700	7.5	-5.28751	
-680	7.5	-5.46376	
-660	7.5	-5.64001	
-640	7.5	-5.81626	
-620	7.5	-5.99251	
-600	7.5	-6.16876	
-580	7.5	-6.34501	
-560	7.5	-6.52126	
-540	7.5	-6.69751	
-520	7.5	-6.87376	
-500	7.5	-7.05	
-480	7.5	-7.056	
-460	7.5	-7.062	
-440	7.5	-7.068	
-420	7.5	-7.074	
-400	7.5	-7.08	
-380	7.5	-7.086	
-360	7.5	-7.092	
-340	7.5	-7.098	
-320	7.5	-7.104	
-300	7.5	-7.11	
-280	7.5	-7.116	
-260	7.5	-7.122	
-240	7.5	-7.128	
-220	7.5	-7.134	
-200	7.5	-7.14	
-180	7.5	-7.146	
-160	7.5	-7.152	
-140	7.5	-7.158	
-120	7.5	-7.164	
-100	7.5	-7.17	
-80	7.5	-7.176	
-60	7.5	-7.182	
-40	7.5	-7.188	
-20	7.5	-7.194	
-10	7.5	-7.197	
-5	7.5	-7.2225	
-2.5	7.5	-7.24875	
0	7.5	-7.275	
2.5	7.5	-7.175	
5	7.5	-7.05	
7.5	7.5	-6.905	
10	7.5	-6.78	
12.5	7.5	-6.665	
15	7.5	-6.565	
17.5	7.5	-6.44	
20	7.5	-6.34	
22.5	7.5	-6.24	
25	7.5	-6.14	
27.5	7.5	-6.05	
30	7.5	-5.925	
32.5	7.5	-5.85	
35	7.5	-5.775	
37.5	7.5	-5.65	
40	7.5	-5.5	
42.5	7.5	-5.425	
45	7.5	-5.3	
47.5	7.5	-5.175	
50	7.5	-5.05	
52.5	7.5	-4.85	
55	7.5	-4.75	
57.5	7.5	-4.6	
60	7.5	-4.475	
62.5	7.5	-4.36	
65	7.5	-4.185	
67.5	7.5	-3.95	
70	7.5	-3.7	
72.5	7.5	-3.3	
75	7.5	-2.75	
77.5	7.5	-2.25	
80	7.5	-1.4	
82.5	7.5	-0.435	
85	7.5	-0.065	
87.5	7.5	0.07	
90	7.5	0.095	
92.5	7.5	0.245	
95	7.5	0.35	
97.5	7.5	0.4	
100	7.5	0.425	
102.5	7.5	0.48	
105	7.5	0.455	
107.5	7.5	0.46	
110	7.5	0.615	
112.5	7.5	0.63	
115	7.5	0.535	
117.5	7.5	0.4619	
120	7.5	0.3888	
125	7.5	0.32	
135	7.5	0.32	
155	7.5	0.32	
175	7.5	0.32	
195	7.5	0.32	
215	7.5	0.32	
235	7.5	0.32	
255	7.5	0.32	
275	7.5	0.32	
295	7.5	0.32	
315	7.5	0.32	
335	7.5	0.32	
355	7.5	0.32	
375	7.5	0.32	
395	7.5	0.32	
415	7.5	0.32	
435	7.5	0.32	
455	7.5	0.32	
475	7.5	0.32	
495	7.5	0.32	
515	7.5	0.32	
535	7.5	0.32	
555	7.5	0.32	
575	7.5	0.32	
595	7.5	0.32	
615	7.5	0.32	
635	7.5	0.312	
655	7.5	0.304	
675	7.5	0.296	
695	7.5	0.288	
715	7.5	0.28	
735	7.5	0.272	
755	7.5	0.264	
775	7.5	0.256	
795	7.5	0.248	
815	7.5	0.24	
835	7.5	0.232	
855	7.5	0.224	
875	7.5	0.216	
895	7.5	0.208	
915	7.5	0.2	
935	7.5	0.192	
955	7.5	0.184	
975	7.5	0.176	
995	7.5	0.168	
1015	7.5	0.16	
1035	7.5	0.152	
1055	7.5	0.144	
1075	7.5	0.136	
1095	7.5	0.128	
1115	7.5	0.12	
1135	7.5	0.112	
1155	7.5	0.104	
1175	7.5	0.096	
1195	7.5	0.088	
1215	7.5	0.08	
1235	7.5	0.072	
1255	7.5	0.064	
1275	7.5	0.056	
1295	7.5	0.048	
1315	7.5	0.04	
1335	7.5	0.032	
1355	7.5	0.024	
1375	7.5	0.016	
1395	7.5	0.008	
1415	7.5	0	
0	0	0	
0	0	0	
-1300	10	-1e-005	
-1280	10	-0.17626	
-1260	10	-0.35251	
-1240	10	-0.52876	
-1220	10	-0.70501	
-1200	10	-0.88126	
-1180	10	-1.05751	
-1160	10	-1.23376	
-1140	10	-1.41001	
-1120	10	-1.58626	
-1100	10	-1.76251	
-1080	10	-1.93876	
-1060	10	-2.11501	
-1040	10	-2.29126	
-1020	10	-2.46751	
-1000	10	-2.64376	
-980	10	-2.82001	
-960	10	-2.99626	
-940	10	-3.17251	
-920	10	-3.34876	
-900	10	-3.52501	
-880	10	-3.70126	
-860	10	-3.87751	
-840	10	-4.05376	
-820	10	-4.23001	
-800	10	-4.40626	
-780	10	-4.58251	
-760	10	-4.75876	
-740	10	-4.93501	
-720	10	-5.11126	
-700	10	-5.28751	
-680	10	-5.46376	
-660	10	-5.64001	
-640	10	-5.81626	
-620	10	-5.99251	
-600	10	-6.16876	
-580	10	-6.34501	
-560	10	-6.52126	
-540	10	-6.69751	
-520	10	-6.87376	
-500	10	-7.05	
-480	10	-7.056	
-460	10	-7.062	
-440	10	-7.068	
-420	10	-7.074	
-400	10	-7.08	
-380	10	-7.086	
-360	10	-7.092	
-340	10	-7.098	
-320	10	-7.104	
-300	10	-7.11	
-280	10	-7.116	
-260	10	-7.122	
-240	10	-7.128	
-220	10	-7.134	
-200	10	-7.14	
-180	10	-7.146	
-160	10	-7.152	
-140	10	-7.158	
-120	10	-7.164	
-100	10	-7.17	
-80	10	-7.176	
-60	10	-7.182	
-40	10	-7.188	
-20	10	-7.194	
-10	10	-7.245	
-5	10	-7.2975	
-2.5	10	-7.32375	
0	10	-7.35	
2.5	10	-7.25	
5	10	-7.15	
7.5	10	-7.005	
10	10	-6.86	
12.5	10	-6.745	
15	10	-6.63	
17.5	10	-6.505	
20	10	-6.38	
22.5	10	-6.28	
25	10	-6.18	
27.5	10	-6.09	
30	10	-6	
32.5	10	-5.925	
35	10	-5.85	
37.5	10	-5.725	
40	10	-5.6	
42.5	10	-5.525	
45	10	-5.45	
47.5	10	-5.325	
50	10	-5.2	
52.5	10	-5	
55	10	-4.8	
57.5	10	-4.65	
60	10	-4.5	
62.5	10	-4.385	
65	10	-4.27	
67.5	10	-4.035	
70	10	-3.8	
72.5	10	-3.4	
75	10	-3	
77.5	10	-2.5	
80	10	-2	
82.5	10	-1.035	
85	10	-0.07	
87.5	10	0.065	
90	10	0.2	
92.5	10	0.35	
95	10	0.5	
97.5	10	0.55	
100	10	0.6	
102.5	10	0.655	
105	10	0.71	
107.5	10	0.715	
110	10	0.72	
112.5	10	0.735	
115	10	0.75	
117.5	10	0.6769	
120	10	0.6038	
125	10	0.4576	
135	10	0.32	
155	10	0.32	
175	10	0.32	
195	10	0.32	
215	10	0.32	
235	10	0.32	
255	10	0.32	
275	10	0.32	
295	10	0.32	
315	10	0.32	
335	10	0.32	
355	10	0.32	
375	10	0.32	
395	10	0.32	
415	10	0.32	
435	10	0.32	
455	10	0.32	
475	10	0.32	
495	10	0.32	
515	10	0.32	
535	10	0.32	
555	10	0.32	
575	10	0.32	
595	10	0.32	
615	10	0.32	
635	10	0.312	
655	10	0.304	
675	10	0.296	
695	10	0.288	
715	10	0.28	
735	10	0.272	
755	10	0.264	
775	10	0.256	
795	10	0.248	
815	10	0.24	
835	10	0.232	
855	10	0.224	
875	10	0.216	
895	10	0.208	
915	10	0.2	
935	10	0.192	
955	10	0.184	
975	10	0.176	
995	10	0.168	
1015	10	0.16	
1035	10	0.152	
1055	10	0.144	
1075	10	0.136	
1095	10	0.128	
1115	10	0.12	
1135	10	0.112	
1155	10	0.104	
1175	10	0.096	
1195	10	0.088	
1215	10	0.08	
1235	10	0.072	
1255	10	0.064	
1275	10	0.056	
1295	10	0.048	
1315	10	0.04	
1335	10	0.032	
1355	10	0.024	
1375	10	0.016	
1395	10	0.008	
1415	10	0	
0	0	0	
0	0	0	
-1300	12.5	-1e-005	
-1280	12.5	-0.17626	
-1260	12.5	-0.35251	
-1240	12.5	-0.52876	
-1220	12.5	-0.70501	
-1200	12.5	-0.88126	
-1180	12.5	-1.05751	
-1160	12.5	-1.23376	
-1140	12.5	-1.41001	
-1120	12.5	-1.58626	
-1100	12.5	-1.76251	
-1080	12.5	-1.93876	
-1060	12.5	-2.11501	
-1040	12.5	-2.29126	
-1020	12.5	-2.46751	
-1000	12.5	-2.64376	
-980	12.5	-2.82001	
-960	12.5	-2.99626	
-940	12.5	-3.17251	
-920	12.5	-3.34876	
-900	12.5	-3.52501	
-880	12.5	-3.70126	
-860	12.5	-3.87751	
-840	12.5	-4.05376	
-820	12.5	-4.23001	
-800	12.5	-4.40626	
-780	12.5	-4.58251	
-760	12.5	-4.75876	
-740	12.5	-4.93501	
-720	12.5	-5.11126	
-700	12.5	-5.28751	
-680	12.5	-5.46376	
-660	12.5	-5.64001	
-640	12.5	-5.81626	
-620	12.5	-5.99251	
-600	12.5	-6.16876	
-580	12.5	-6.34501	
-560	12.5	-6.52126	
-540	12.5	-6.69751	
-520	12.5	-6.87376	
-500	12.5	-7.05	
-480	12.5	-7.056	
-460	12.5	-7.062	
-440	12.5	-7.068	
-420	12.5	-7.074	
-400	12.5	-7.08	
-380	12.5	-7.086	
-360	12.5	-7.092	
-340	12.5	-7.098	
-320	12.5	-7.104	
-300	12.5	-7.11	
-280	12.5	-7.116	
-260	12.5	-7.122	
-240	12.5	-7.128	
-220	12.5	-7.134	
-200	12.5	-7.14	
-180	12.5	-7.146	
-160	12.5	-7.152	
-140	12.5	-7.158	
-120	12.5	-7.164	
-100	12.5	-7.17	
-80	12.5	-7.176	
-60	12.5	-7.182	
-40	12.5	-7.188	
-20	12.5	-7.215	
-10	12.5	-7.32	
-5	12.5	-7.3725	
-2.5	12.5	-7.39875	
0	12.5	-7.425	
2.5	12.5	-7.425	
5	12.5	-7.325	
7.5	12.5	-7.05	
10	12.5	-6.905	
12.5	12.5	-6.78	
15	12.5	-6.665	
17.5	12.5	-6.515	
20	12.5	-6.39	
22.5	12.5	-6.29	
25	12.5	-6.19	
27.5	12.5	-6.035	
30	12.5	-5.945	
32.5	12.5	-5.875	
35	12.5	-5.8	
37.5	12.5	-5.725	
40	12.5	-5.6	
42.5	12.5	-5.54	
45	12.5	-5.465	
47.5	12.5	-5.35	
50	12.5	-5.225	
52.5	12.5	-5.095	
55	12.5	-4.895	
57.5	12.5	-4.795	
60	12.5	-4.645	
62.5	12.5	-4.54	
65	12.5	-4.425	
67.5	12.5	-4.295	
70	12.5	-4.06	
72.5	12.5	-3.65	
75	12.5	-3.25	
77.5	12.5	-2.62	
80	12.5	-2.12	
82.5	12.5	-1.3	
85	12.5	-0.335	
87.5	12.5	0.16	
90	12.5	0.295	
92.5	12.5	0.54	
95	12.5	0.69	
97.5	12.5	0.76	
100	12.5	0.81	
102.5	12.5	0.9	
105	12.5	0.955	
107.5	12.5	0.98	
110	12.5	0.985	
112.5	12.5	0.735	
115	12.5	0.75	
117.5	12.5	0.74785	
120	12.5	0.7457	
125	12.5	0.6726	
135	12.5	0.3802	
155	12.5	0.32	
175	12.5	0.32	
195	12.5	0.32	
215	12.5	0.32	
235	12.5	0.32	
255	12.5	0.32	
275	12.5	0.32	
295	12.5	0.32	
315	12.5	0.32	
335	12.5	0.32	
355	12.5	0.32	
375	12.5	0.32	
395	12.5	0.32	
415	12.5	0.32	
435	12.5	0.32	
455	12.5	0.32	
475	12.5	0.32	
495	12.5	0.32	
515	12.5	0.32	
535	12.5	0.32	
555	12.5	0.32	
575	12.5	0.32	
595	12.5	0.32	
615	12.5	0.32	
635	12.5	0.312	
655	12.5	0.304	
675	12.5	0.296	
695	12.5	0.288	
715	12.5	0.28	
735	12.5	0.272	
755	12.5	0.264	
775	12.5	0.256	
795	12.5	0.248	
815	12.5	0.24	
835	12.5	0.232	
855	12.5	0.224	
875	12.5	0.216	
895	12.5	0.208	
915	12.5	0.2	
935	12.5	0.192	
955	12.5	0.184	
975	12.5	0.176	
995	12.5	0.168	
1015	12.5	0.16	
1035	12.5	0.152	
1055	12.5	0.144	
1075	12.5	0.136	
1095	12.5	0.128	
1115	12.5	0.12	
1135	12.5	0.112	
1155	12.5	0.104	
1175	12.5	0.096	
1195	12.5	0.088	
1215	12.5	0.08	
1235	12.5	0.072	
1255	12.5	0.064	
1275	12.5	0.056	
1295	12.5	0.048	
1315	12.5	0.04	
1335	12.5	0.032	
1355	12.5	0.024	
1375	12.5	0.016	
1395	12.5	0.008	
1415	12.5	0	
0	0	0	
0	0	0	
-1300	15	-1e-005	
-1280	15	-0.17626	
-1260	15	-0.35251	
-1240	15	-0.52876	
-1220	15	-0.70501	
-1200	15	-0.88126	
-1180	15	-1.05751	
-1160	15	-1.23376	
-1140	15	-1.41001	
-1120	15	-1.58626	
-1100	15	-1.76251	
-1080	15	-1.93876	
-1060	15	-2.11501	
-1040	15	-2.29126	
-1020	15	-2.46751	
-1000	15	-2.64376	
-980	15	-2.82001	
-960	15	-2.99626	
-940	15	-3.17251	
-920	15	-3.34876	
-900	15	-3.52501	
-880	15	-3.70126	
-860	15	-3.87751	
-840	15	-4.05376	
-820	15	-4.23001	
-800	15	-4.40626	
-780	15	-4.58251	
-760	15	-4.75876	
-740	15	-4.93501	
-720	15	-5.11126	
-700	15	-5.28751	
-680	15	-5.46376	
-660	15	-5.64001	
-640	15	-5.81626	
-620	15	-5.99251	
-600	15	-6.16876	
-580	15	-6.34501	
-560	15	-6.52126	
-540	15	-6.69751	
-520	15	-6.87376	
-500	15	-7.05	
-480	15	-7.056	
-460	15	-7.062	
-440	15	-7.068	
-420	15	-7.074	
-400	15	-7.08	
-380	15	-7.086	
-360	15	-7.092	
-340	15	-7.098	
-320	15	-7.104	
-300	15	-7.11	
-280	15	-7.116	
-260	15	-7.122	
-240	15	-7.128	
-220	15	-7.134	
-200	15	-7.14	
-180	15	-7.146	
-160	15	-7.152	
-140	15	-7.158	
-120	15	-7.164	
-100	15	-7.17	
-80	15	-7.176	
-60	15	-7.182	
-40	15	-7.188	
-20	15	-7.29	
-10	15	-7.395	
-5	15	-7.4475	
-2.5	15	-7.47375	
0	15	-7.5	
2.5	15	-7.5	
5	15	-7.5	
7.5	15	-7.225	
10	15	-6.95	
12.5	15	-6.825	
15	15	-6.7	
17.5	15	-6.55	
20	15	-6.4	
22.5	15	-6.3	
25	15	-6.2	
27.5	15	-6.045	
30	15	-5.89	
32.5	15	-5.82	
35	15	-5.75	
37.5	15	-5.675	
40	15	-5.6	
42.5	15	-5.54	
45	15	-5.48	
47.5	15	-5.365	
50	15	-5.25	
52.5	15	-5.12	
55	15	-4.99	
57.5	15	-4.89	
60	15	-4.79	
62.5	15	-4.685	
65	15	-4.58	
67.5	15	-4.45	
70	15	-4.32	
72.5	15	-3.91	
75	15	-3.5	
77.5	15	-2.87	
80	15	-2.24	
82.5	15	-1.42	
85	15	-0.6	
87.5	15	-0.105	
90	15	0.39	
92.5	15	0.635	
95	15	0.88	
97.5	15	0.95	
100	15	1.02	
102.5	15	1.11	
105	15	1.2	
107.5	15	1.225	
110	15	1.25	
112.5	15	1	
115	15	0.75	
117.5	15	0.74785	
120	15	0.7457	
125	15	0.7414	
135	15	0.5952	
155	15	0.32	
175	15	0.32	
195	15	0.32	
215	15	0.32	
235	15	0.32	
255	15	0.32	
275	15	0.32	
295	15	0.32	
315	15	0.32	
335	15	0.32	
355	15	0.32	
375	15	0.32	
395	15	0.32	
415	15	0.32	
435	15	0.32	
455	15	0.32	
475	15	0.32	
495	15	0.32	
515	15	0.32	
535	15	0.32	
555	15	0.32	
575	15	0.32	
595	15	0.32	
615	15	0.32	
635	15	0.312	
655	15	0.304	
675	15	0.296	
695	15	0.288	
715	15	0.28	
735	15	0.272	
755	15	0.264	
775	15	0.256	
795	15	0.248	
815	15	0.24	
835	15	0.232	
855	15	0.224	
875	15	0.216	
895	15	0.208	
915	15	0.2	
935	15	0.192	
955	15	0.184	
975	15	0.176	
995	15	0.168	
1015	15	0.16	
1035	15	0.152	
1055	15	0.144	
1075	15	0.136	
1095	15	0.128	
1115	15	0.12	
1135	15	0.112	
1155	15	0.104	
1175	15	0.096	
1195	15	0.088	
1215	15	0.08	
1235	15	0.072	
1255	15	0.064	
1275	15	0.056	
1295	15	0.048	
1315	15	0.04	
1335	15	0.032	
1355	15	0.024	
1375	15	0.016	
1395	15	0.008	
1415	15	0	
0	0	0	
0	0	0	
-1300	17.5	-1e-005	
-1280	17.5	-0.17626	
-1260	17.5	-0.35251	
-1240	17.5	-0.52876	
-1220	17.5	-0.70501	
-1200	17.5	-0.88126	
-1180	17.5	-1.05751	
-1160	17.5	-1.23376	
-1140	17.5	-1.41001	
-1120	17.5	-1.58626	
-1100	17.5	-1.76251	
-1080	17.5	-1.93876	
-1060	17.5	-2.11501	
-1040	17.5	-2.29126	
-1020	17.5	-2.46751	
-1000	17.5	-2.64376	
-980	17.5	-2.82001	
-960	17.5	-2.99626	
-940	17.5	-3.17251	
-920	17.5	-3.34876	
-900	17.5	-3.52501	
-880	17.5	-3.70126	
-860	17.5	-3.87751	
-840	17.5	-4.05376	
-820	17.5	-4.23001	
-800	17.5	-4.40626	
-780	17.5	-4.58251	
-760	17.5	-4.75876	
-740	17.5	-4.93501	
-720	17.5	-5.11126	
-700	17.5	-5.28751	
-680	17.5	-5.46376	
-660	17.5	-5.64001	
-640	17.5	-5.81626	
-620	17.5	-5.99251	
-600	17.5	-6.16876	
-580	17.5	-6.34501	
-560	17.5	-6.52126	
-540	17.5	-6.69751	
-520	17.5	-6.87376	
-500	17.5	-7.05	
-480	17.5	-7.056	
-460	17.5	-7.062	
-440	17.5	-7.068	
-420	17.5	-7.074	
-400	17.5	-7.08	
-380	17.5	-7.086	
-360	17.5	-7.092	
-340	17.5	-7.098	
-320	17.5	-7.104	
-300	17.5	-7.11	
-280	17.5	-7.116	
-260	17.5	-7.122	
-240	17.5	-7.128	
-220	17.5	-7.134	
-200	17.5	-7.14	
-180	17.5	-7.146	
-160	17.5	-7.152	
-140	17.5	-7.158	
-120	17.5	-7.164	
-100	17.5	-7.17	
-80	17.5	-7.176	
-60	17.5	-7.182	
-40	17.5	-7.188	
-20	17.5	-7.365	
-10	17.5	-7.47	
-5	17.5	-7.4955	
-2.5	17.5	-7.49775	
0	17.5	-7.49775	
2.5	17.5	-7.495	
5	17.5	-7.22	
7.5	17.5	-6.948	
10	17.5	-6.823	
12.5	17.5	-6.69725	
15	17.5	-6.54725	
17.5	17.5	-6.39925	
20	17.5	-6.29925	
22.5	17.5	-6.1965	
25	17.5	-6.0415	
27.5	17.5	-5.8916	
30	17.5	-5.8216	
32.5	17.5	-5.75125	
35	17.5	-5.67625	
37.5	17.5	-5.60245	
40	17.5	-5.54245	
42.5	17.5	-5.4775	
45	17.5	-5.3625	
47.5	17.5	-5.246	
50	17.5	-5.116	
52.5	17.5	-4.99848	
55	17.5	-4.98196	
57.5	17.5	-4.96543	
60	17.5	-4.87545	
62.5	17.5	-4.77545	
65	17.5	-4.671	
67.5	17.5	-4.566	
70	17.5	-4.4385	
72.5	17.5	-4.3085	
75	17.5	-3.9237	
77.5	17.5	-3.5137	
80	17.5	-2.9013	
82.5	17.5	-2.2713	
85	17.5	-1.4646	
87.5	17.5	-0.6446	
90	17.5	-0.1301	
92.5	17.5	0.3649	
95	17.5	0.6224	
97.5	17.5	0.8674	
100	17.5	0.9444	
102.5	17.5	1.0144	
105	17.5	1.1038	
107.5	17.5	1.1938	
110	17.5	1.2201	
112.5	17.5	1.2451	
115	17.5	0.99785	
117.5	17.5	0.74785	
120	17.5	0.7457	
125	17.5	0.7414	
135	17.5	0.7328	
155	17.5	0.32	
175	17.5	0.32	
195	17.5	0.32	
215	17.5	0.32	
235	17.5	0.32	
255	17.5	0.32	
275	17.5	0.32	
295	17.5	0.32	
315	17.5	0.32	
335	17.5	0.32	
355	17.5	0.32	
375	17.5	0.32	
395	17.5	0.32	
415	17.5	0.32	
435	17.5	0.32	
455	17.5	0.32	
475	17.5	0.32	
495	17.5	0.32	
515	17.5	0.32	
535	17.5	0.32	
555	17.5	0.32	
575	17.5	0.32	
595	17.5	0.32	
615	17.5	0.32	
635	17.5	0.312	
655	17.5	0.304	
675	17.5	0.296	
695	17.5	0.288	
715	17.5	0.28	
735	17.5	0.272	
755	17.5	0.264	
775	17.5	0.256	
795	17.5	0.248	
815	17.5	0.24	
835	17.5	0.232	
855	17.5	0.224	
875	17.5	0.216	
895	17.5	0.208	
915	17.5	0.2	
935	17.5	0.192	
955	17.5	0.184	
975	17.5	0.176	
995	17.5	0.168	
1015	17.5	0.16	
1035	17.5	0.152	
1055	17.5	0.144	
1075	17.5	0.136	
1095	17.5	0.128	
1115	17.5	0.12	
1135	17.5	0.112	
1155	17.5	0.104	
1175	17.5	0.096	
1195	17.5	0.088	
1215	17.5	0.08	
1235	17.5	0.072	
1255	17.5	0.064	
1275	17.5	0.056	
1295	17.5	0.048	
1315	17.5	0.04	
1335	17.5	0.032	
1355	17.5	0.024	
1375	17.5	0.016	
1395	17.5	0.008	
1415	17.5	0	
0	0	0	
0	0	0	
-1300	20	-1e-005	
-1280	20	-0.17626	
-1260	20	-0.35251	
-1240	20	-0.52876	
-1220	20	-0.70501	
-1200	20	-0.88126	
-1180	20	-1.05751	
-1160	20	-1.23376	
-1140	20	-1.41001	
-1120	20	-1.58626	
-1100	20	-1.76251	
-1080	20	-1.93876	
-1060	20	-2.11501	
-1040	20	-2.29126	
-1020	20	-2.46751	
-1000	20	-2.64376	
-980	20	-2.82001	
-960	20	-2.99626	
-940	20	-3.17251	
-920	20	-3.34876	
-900	20	-3.52501	
-880	20	-3.70126	
-860	20	-3.87751	
-840	20	-4.05376	
-820	20	-4.23001	
-800	20	-4.40626	
-780	20	-4.58251	
-760	20	-4.75876	
-740	20	-4.93501	
-720	20	-5.11126	
-700	20	-5.28751	
-680	20	-5.46376	
-660	20	-5.64001	
-640	20	-5.81626	
-620	20	-5.99251	
-600	20	-6.16876	
-580	20	-6.34501	
-560	20	-6.52126	
-540	20	-6.69751	
-520	20	-6.87376	
-500	20	-7.05	
-480	20	-7.056	
-460	20	-7.062	
-440	20	-7.068	
-420	20	-7.074	
-400	20	-7.08	
-380	20	-7.086	
-360	20	-7.092	
-340	20	-7.098	
-320	20	-7.104	
-300	20	-7.11	
-280	20	-7.116	
-260	20	-7.122	
-240	20	-7.128	
-220	20	-7.134	
-200	20	-7.14	
-180	20	-7.146	
-160	20	-7.152	
-140	20	-7.158	
-120	20	-7.164	
-100	20	-7.17	
-80	20	-7.176	
-60	20	-7.182	
-40	20	-7.23	
-20	20	-7.44	
-10	20	-7.491	
-5	20	-7.4955	
-2.5	20	-7.4955	
0	20	-7.49	
2.5	20	-7.215	
5	20	-6.946	
7.5	20	-6.821	
10	20	-6.6945	
12.5	20	-6.5445	
15	20	-6.3985	
17.5	20	-6.2985	
20	20	-6.193	
22.5	20	-6.038	
25	20	-5.8932	
27.5	20	-5.8232	
30	20	-5.7525	
32.5	20	-5.6775	
35	20	-5.6049	
37.5	20	-5.5449	
40	20	-5.475	
42.5	20	-5.36	
45	20	-5.242	
47.5	20	-5.112	
50	20	-5.00696	
52.5	20	-4.99044	
55	20	-4.97392	
57.5	20	-4.95739	
60	20	-4.94087	
62.5	20	-4.8609	
65	20	-4.7609	
67.5	20	-4.657	
70	20	-4.552	
72.5	20	-4.427	
75	20	-4.297	
77.5	20	-3.9374	
80	20	-3.5274	
82.5	20	-2.9326	
85	20	-2.3026	
87.5	20	-1.5092	
90	20	-0.6892	
92.5	20	-0.1552	
95	20	0.3398	
97.5	20	0.6098	
100	20	0.8548	
102.5	20	0.9388	
105	20	1.0088	
107.5	20	1.0976	
110	20	1.1876	
112.5	20	1.2152	
115	20	1.2402	
117.5	20	0.9957	
120	20	0.7457	
125	20	0.7414	
135	20	0.7328	
155	20	0.4404	
175	20	0.32	
195	20	0.32	
215	20	0.32	
235	20	0.32	
255	20	0.32	
275	20	0.32	
295	20	0.32	
315	20	0.32	
335	20	0.32	
355	20	0.32	
375	20	0.32	
395	20	0.32	
415	20	0.32	
435	20	0.32	
455	20	0.32	
475	20	0.32	
495	20	0.32	
515	20	0.32	
535	20	0.32	
555	20	0.32	
575	20	0.32	
595	20	0.32	
615	20	0.32	
635	20	0.312	
655	20	0.304	
675	20	0.296	
695	20	0.288	
715	20	0.28	
735	20	0.272	
755	20	0.264	
775	20	0.256	
795	20	0.248	
815	20	0.24	
835	20	0.232	
855	20	0.224	
875	20	0.216	
895	20	0.208	
915	20	0.2	
935	20	0.192	
955	20	0.184	
975	20	0.176	
995	20	0.168	
1015	20	0.16	
1035	20	0.152	
1055	20	0.144	
1075	20	0.136	
1095	20	0.128	
1115	20	0.12	
1135	20	0.112	
1155	20	0.104	
1175	20	0.096	
1195	20	0.088	
1215	20	0.08	
1235	20	0.072	
1255	20	0.064	
1275	20	0.056	
1295	20	0.048	
1315	20	0.04	
1335	20	0.032	
1355	20	0.024	
1375	20	0.016	
1395	20	0.008	
1415	20	0	
0	0	0	
0	0	0	
-1300	25	-1e-005	
-1280	25	-0.17626	
-1260	25	-0.35251	
-1240	25	-0.52876	
-1220	25	-0.70501	
-1200	25	-0.88126	
-1180	25	-1.05751	
-1160	25	-1.23376	
-1140	25	-1.41001	
-1120	25	-1.58626	
-1100	25	-1.76251	
-1080	25	-1.93876	
-1060	25	-2.11501	
-1040	25	-2.29126	
-1020	25	-2.46751	
-1000	25	-2.64376	
-980	25	-2.82001	
-960	25	-2.99626	
-940	25	-3.17251	
-920	25	-3.34876	
-900	25	-3.52501	
-880	25	-3.70126	
-860	25	-3.87751	
-840	25	-4.05376	
-820	25	-4.23001	
-800	25	-4.40626	
-780	25	-4.58251	
-760	25	-4.75876	
-740	25	-4.93501	
-720	25	-5.11126	
-700	25	-5.28751	
-680	25	-5.46376	
-660	25	-5.64001	
-640	25	-5.81626	
-620	25	-5.99251	
-600	25	-6.16876	
-580	25	-6.34501	
-560	25	-6.52126	
-540	25	-6.69751	
-520	25	-6.87376	
-500	25	-7.05	
-480	25	-7.056	
-460	25	-7.062	
-440	25	-7.068	
-420	25	-7.074	
-400	25	-7.08	
-380	25	-7.086	
-360	25	-7.092	
-340	25	-7.098	
-320	25	-7.104	
-300	25	-7.11	
-280	25	-7.116	
-260	25	-7.122	
-240	25	-7.128	
-220	25	-7.134	
-200	25	-7.14	
-180	25	-7.146	
-160	25	-7.152	
-140	25	-7.158	
-120	25	-7.164	
-100	25	-7.17	
-80	25	-7.176	
-60	25	-7.182	
-40	25	-7.38	
-20	25	-7.482	
-10	25	-7.491	
-5	25	-7.48	
-2.5	25	-7.205	
0	25	-6.942	
2.5	25	-6.817	
5	25	-6.689	
7.5	25	-6.539	
10	25	-6.397	
12.5	25	-6.297	
15	25	-6.186	
17.5	25	-6.031	
20	25	-5.8964	
22.5	25	-5.8264	
25	25	-5.755	
27.5	25	-5.68	
30	25	-5.6098	
32.5	25	-5.5498	
35	25	-5.47	
37.5	25	-5.355	
40	25	-5.234	
42.5	25	-5.104	
45	25	-5.02393	
47.5	25	-5.0074	
50	25	-4.99088	
52.5	25	-4.97436	
55	25	-4.95783	
57.5	25	-4.94131	
60	25	-4.92478	
62.5	25	-4.90826	
65	25	-4.89173	
67.5	25	-4.8318	
70	25	-4.7318	
72.5	25	-4.629	
75	25	-4.524	
77.5	25	-4.404	
80	25	-4.274	
82.5	25	-3.9648	
85	25	-3.5548	
87.5	25	-2.9952	
90	25	-2.3652	
92.5	25	-1.5984	
95	25	-0.7784	
97.5	25	-0.2054	
100	25	0.2896	
102.5	25	0.5846	
105	25	0.8296	
107.5	25	0.9276	
110	25	0.9976	
112.5	25	1.0852	
115	25	1.1752	
117.5	25	1.2054	
120	25	1.2304	
125	25	0.7414	
135	25	0.7328	
155	25	0.7156	
175	25	0.32	
195	25	0.32	
215	25	0.32	
235	25	0.32	
255	25	0.32	
275	25	0.32	
295	25	0.32	
315	25	0.32	
335	25	0.32	
355	25	0.32	
375	25	0.32	
395	25	0.32	
415	25	0.32	
435	25	0.32	
455	25	0.32	
475	25	0.32	
495	25	0.32	
515	25	0.32	
535	25	0.32	
555	25	0.32	
575	25	0.32	
595	25	0.32	
615	25	0.32	
635	25	0.312	
655	25	0.304	
675	25	0.296	
695	25	0.288	
715	25	0.28	
735	25	0.272	
755	25	0.264	
775	25	0.256	
795	25	0.248	
815	25	0.24	
835	25	0.232	
855	25	0.224	
875	25	0.216	
895	25	0.208	
915	25	0.2	
935	25	0.192	
955	25	0.184	
975	25	0.176	
995	25	0.168	
1015	25	0.16	
1035	25	0.152	
1055	25	0.144	
1075	25	0.136	
1095	25	0.128	
1115	25	0.12	
1135	25	0.112	
1155	25	0.104	
1175	25	0.096	
1195	25	0.088	
1215	25	0.08	
1235	25	0.072	
1255	25	0.064	
1275	25	0.056	
1295	25	0.048	
1315	25	0.04	
1335	25	0.032	
1355	25	0.024	
1375	25	0.016	
1395	25	0.008	
1415	25	0	
0	0	0	
0	0	0	
-1300	35	-1e-005	
-1280	35	-0.17626	
-1260	35	-0.35251	
-1240	35	-0.52876	
-1220	35	-0.70501	
-1200	35	-0.88126	
-1180	35	-1.05751	
-1160	35	-1.23376	
-1140	35	-1.41001	
-1120	35	-1.58626	
-1100	35	-1.76251	
-1080	35	-1.93876	
-1060	35	-2.11501	
-1040	35	-2.29126	
-1020	35	-2.46751	
-1000	35	-2.64376	
-980	35	-2.82001	
-960	35	-2.99626	
-940	35	-3.17251	
-920	35	-3.34876	
-900	35	-3.52501	
-880	35	-3.70126	
-860	35	-3.87751	
-840	35	-4.05376	
-820	35	-4.23001	
-800	35	-4.40626	
-780	35	-4.58251	
-760	35	-4.75876	
-740	35	-4.93501	
-720	35	-5.11126	
-700	35	-5.28751	
-680	35	-5.46376	
-660	35	-5.64001	
-640	35	-5.81626	
-620	35	-5.99251	
-600	35	-6.16876	
-580	35	-6.34501	
-560	35	-6.52126	
-540	35	-6.69751	
-520	35	-6.87376	
-500	35	-7.05	
-480	35	-7.056	
-460	35	-7.062	
-440	35	-7.068	
-420	35	-7.074	
-400	35	-7.08	
-380	35	-7.086	
-360	35	-7.092	
-340	35	-7.098	
-320	35	-7.104	
-300	35	-7.11	
-280	35	-7.116	
-260	35	-7.122	
-240	35	-7.128	
-220	35	-7.134	
-200	35	-7.14	
-180	35	-7.146	
-160	35	-7.152	
-140	35	-7.158	
-120	35	-7.164	
-100	35	-7.17	
-80	35	-7.26	
-60	35	-7.446	
-40	35	-7.464	
-20	35	-7.482	
-10	35	-6.934	
-5	35	-6.678	
-2.5	35	-6.528	
0	35	-6.394	
2.5	35	-6.294	
5	35	-6.172	
7.5	35	-6.017	
10	35	-5.9028	
12.5	35	-5.8328	
15	35	-5.76	
17.5	35	-5.685	
20	35	-5.6196	
22.5	35	-5.5596	
25	35	-5.46	
27.5	35	-5.345	
30	35	-5.218	
32.5	35	-5.088	
35	35	-5.05786	
37.5	35	-5.04133	
40	35	-5.02481	
42.5	35	-5.00828	
45	35	-4.99176	
47.5	35	-4.97524	
50	35	-4.95871	
52.5	35	-4.94219	
55	35	-4.92566	
57.5	35	-4.90914	
60	35	-4.89261	
62.5	35	-4.87609	
65	35	-4.85956	
67.5	35	-4.84304	
70	35	-4.82651	
72.5	35	-4.80999	
75	35	-4.79346	
77.5	35	-4.7736	
80	35	-4.6736	
82.5	35	-4.573	
85	35	-4.468	
87.5	35	-4.358	
90	35	-4.228	
92.5	35	-4.0196	
95	35	-3.6096	
97.5	35	-3.1204	
100	35	-2.4904	
102.5	35	-1.7768	
105	35	-0.9568	
107.5	35	-0.3058	
110	35	0.1892	
112.5	35	0.5342	
115	35	0.7792	
117.5	35	0.9052	
120	35	0.9752	
125	35	1.1504	
135	35	0.7328	
155	35	0.7156	
175	35	0.6984	
195	35	0.56079	
215	35	0.32	
235	35	0.32	
255	35	0.32	
275	35	0.32	
295	35	0.32	
315	35	0.32	
335	35	0.32	
355	35	0.32	
375	35	0.32	
395	35	0.32	
415	35	0.32	
435	35	0.32	
455	35	0.32	
475	35	0.32	
495	35	0.32	
515	35	0.32	
535	35	0.32	
555	35	0.32	
575	35	0.32	
595	35	0.32	
615	35	0.32	
635	35	0.312	
655	35	0.304	
675	35	0.296	
695	35	0.288	
715	35	0.28	
735	35	0.272	
755	35	0.264	
775	35	0.256	
795	35	0.248	
815	35	0.24	
835	35	0.232	
855	35	0.224	
875	35	0.216	
895	35	0.208	
915	35	0.2	
935	35	0.192	
955	35	0.184	
975	35	0.176	
995	35	0.168	
1015	35	0.16	
1035	35	0.152	
1055	35	0.144	
1075	35	0.136	
1095	35	0.128	
1115	35	0.12	
1135	35	0.112	
1155	35	0.104	
1175	35	0.096	
1195	35	0.088	
1215	35	0.08	
1235	35	0.072	
1255	35	0.064	
1275	35	0.056	
1295	35	0.048	
1315	35	0.04	
1335	35	0.032	
1355	35	0.024	
1375	35	0.016	
1395	35	0.008	
1415	35	0	
0	0	0	
0	0	0	
-1300	55	-1e-005	
-1280	55	-0.17626	
-1260	55	-0.35251	
-1240	55	-0.52876	
-1220	55	-0.70501	
-1200	55	-0.88126	
-1180	55	-1.05751	
-1160	55	-1.23376	
-1140	55	-1.41001	
-1120	55	-1.58626	
-1100	55	-1.76251	
-1080	55	-1.93876	
-1060	55	-2.11501	
-1040	55	-2.29126	
-1020	55	-2.46751	
-1000	55	-2.64376	
-980	55	-2.82001	
-960	55	-2.99626	
-940	55	-3.17251	
-920	55	-3.34876	
-900	55	-3.52501	
-880	55	-3.70126	
-860	55	-3.87751	
-840	55	-4.05376	
-820	55	-4.23001	
-800	55	-4.40626	
-780	55	-4.58251	
-760	55	-4.75876	
-740	55	-4.93501	
-720	55	-5.11126	
-700	55	-5.28751	
-680	55	-5.46376	
-660	55	-5.64001	
-640	55	-5.81626	
-620	55	-5.99251	
-600	55	-6.16876	
-580	55	-6.34501	
-560	55	-6.52126	
-540	55	-6.69751	
-520	55	-6.87376	
-500	55	-7.05	
-480	55	-7.056	
-460	55	-7.062	
-440	55	-7.068	
-420	55	-7.074	
-400	55	-7.08	
-380	55	-7.086	
-360	55	-7.092	
-340	55	-7.098	
-320	55	-7.104	
-300	55	-7.11	
-280	55	-7.116	
-260	55	-7.122	
-240	55	-7.128	
-220	55	-7.134	
-200	55	-7.14	
-180	55	-7.146	
-160	55	-7.152	
-140	55	-7.22999	
-120	55	-7.392	
-100	55	-7.41	
-80	55	-7.428	
-60	55	-7.446	
-40	55	-7.464	
-20	55	-6.388	
-10	55	-5.9156	
-5	55	-5.77	
-2.5	55	-5.6992	
0	55	-5.6392	
2.5	55	-5.555	
5	55	-5.44	
7.5	55	-5.316	
10	55	-5.186	
12.5	55	-5.14224	
15	55	-5.12572	
17.5	55	-5.10919	
20	55	-5.09267	
22.5	55	-5.07614	
25	55	-5.05962	
27.5	55	-5.04309	
30	55	-5.02657	
32.5	55	-5.01004	
35	55	-4.99352	
37.5	55	-4.97699	
40	55	-4.96047	
42.5	55	-4.94395	
45	55	-4.92742	
47.5	55	-4.9109	
50	55	-4.89437	
52.5	55	-4.87785	
55	55	-4.86132	
57.5	55	-4.8448	
60	55	-4.82827	
62.5	55	-4.81175	
65	55	-4.79522	
67.5	55	-4.7787	
70	55	-4.76217	
72.5	55	-4.74565	
75	55	-4.72913	
77.5	55	-4.7126	
80	55	-4.69608	
82.5	55	-4.67955	
85	55	-4.66303	
87.5	55	-4.6465	
90	55	-4.62998	
92.5	55	-4.61345	
95	55	-4.59693	
97.5	55	-4.5804	
100	55	-4.5572	
102.5	55	-4.4572	
105	55	-4.356	
107.5	55	-4.251	
110	55	-4.136	
112.5	55	-4.006	
115	55	-3.7192	
117.5	55	-3.3092	
120	55	-2.7408	
125	55	-1.3136	
135	55	0.6784	
155	55	0.7156	
175	55	0.6984	
195	55	0.6812	
215	55	0.664	
235	55	0.6468	
255	55	0.52638	
275	55	0.32	
295	55	0.32	
315	55	0.32	
335	55	0.32	
355	55	0.32	
375	55	0.32	
395	55	0.32	
415	55	0.32	
435	55	0.32	
455	55	0.32	
475	55	0.32	
495	55	0.32	
515	55	0.32	
535	55	0.32	
555	55	0.32	
575	55	0.32	
595	55	0.32	
615	55	0.32	
635	55	0.312	
655	55	0.304	
675	55	0.296	
695	55	0.288	
715	55	0.28	
735	55	0.272	
755	55	0.264	
775	55	0.256	
795	55	0.248	
815	55	0.24	
835	55	0.232	
855	55	0.224	
875	55	0.216	
895	55	0.208	
915	55	0.2	
935	55	0.192	
955	55	0.184	
975	55	0.176	
995	55	0.168	
1015	55	0.16	
1035	55	0.152	
1055	55	0.144	
1075	55	0.136	
1095	55	0.128	
1115	55	0.12	
1135	55	0.112	
1155	55	0.104	
1175	55	0.096	
1195	55	0.088	
1215	55	0.08	
1235	55	0.072	
1255	55	0.064	
1275	55	0.056	
1295	55	0.048	
1315	55	0.04	
1335	55	0.032	
1355	55	0.024	
1375	55	0.016	
1395	55	0.008	
1415	55	0	
0	0	0	
0	0	0	
-1300	75	-1e-005	
-1280	75	-0.17626	
-1260	75	-0.35251	
-1240	75	-0.52876	
-1220	75	-0.70501	
-1200	75	-0.88126	
-1180	75	-1.05751	
-1160	75	-1.23376	
-1140	75	-1.41001	
-1120	75	-1.58626	
-1100	75	-1.76251	
-1080	75	-1.93876	
-1060	75	-2.11501	
-1040	75	-2.29126	
-1020	75	-2.46751	
-1000	75	-2.64376	
-980	75	-2.82001	
-960	75	-2.99626	
-940	75	-3.17251	
-920	75	-3.34876	
-900	75	-3.52501	
-880	75	-3.70126	
-860	75	-3.87751	
-840	75	-4.05376	
-820	75	-4.23001	
-800	75	-4.40626	
-780	75	-4.58251	
-760	75	-4.75876	
-740	75	-4.93501	
-720	75	-5.11126	
-700	75	-5.28751	
-680	75	-5.46376	
-660	75	-5.64001	
-640	75	-5.81626	
-620	75	-5.99251	
-600	75	-6.16876	
-580	75	-6.34501	
-560	75	-6.52126	
-540	75	-6.69751	
-520	75	-6.87376	
-500	75	-7.05	
-480	75	-7.056	
-460	75	-7.062	
-440	75	-7.068	
-420	75	-7.074	
-400	75	-7.08	
-380	75	-7.086	
-360	75	-7.092	
-340	75	-7.098	
-320	75	-7.104	
-300	75	-7.11	
-280	75	-7.116	
-260	75	-7.122	
-240	75	-7.128	
-220	75	-7.134	
-200	75	-7.19999	
-180	75	-7.338	
-160	75	-7.356	
-140	75	-7.374	
-120	75	-7.392	
-100	75	-7.41	
-80	75	-7.428	
-60	75	-7.446	
-40	75	-6.382	
-20	75	-5.65	
-10	75	-5.22662	
-5	75	-5.19357	
-2.5	75	-5.17705	
0	75	-5.16053	
2.5	75	-5.144	
5	75	-5.12748	
7.5	75	-5.11095	
10	75	-5.09443	
12.5	75	-5.0779	
15	75	-5.06138	
17.5	75	-5.04485	
20	75	-5.02833	
22.5	75	-5.0118	
25	75	-4.99528	
27.5	75	-4.97875	
30	75	-4.96223	
32.5	75	-4.94571	
35	75	-4.92918	
37.5	75	-4.91266	
40	75	-4.89613	
42.5	75	-4.87961	
45	75	-4.86308	
47.5	75	-4.84656	
50	75	-4.83003	
52.5	75	-4.81351	
55	75	-4.79698	
57.5	75	-4.78046	
60	75	-4.76393	
62.5	75	-4.74741	
65	75	-4.73088	
67.5	75	-4.71436	
70	75	-4.69784	
72.5	75	-4.68131	
75	75	-4.66479	
77.5	75	-4.64826	
80	75	-4.63174	
82.5	75	-4.61521	
85	75	-4.59869	
87.5	75	-4.58216	
90	75	-4.56564	
92.5	75	-4.54911	
95	75	-4.53259	
97.5	75	-4.51606	
100	75	-4.49954	
102.5	75	-4.48302	
105	75	-4.46649	
107.5	75	-4.44997	
110	75	-4.43344	
112.5	75	-4.41692	
115	75	-4.40039	
117.5	75	-4.38387	
120	75	-4.36734	
125	75	-4.2408	
135	75	-3.784	
155	75	0.5776	
175	75	0.6984	
195	75	0.6812	
215	75	0.664	
235	75	0.6468	
255	75	0.6296	
275	75	0.6124	
295	75	0.5952	
315	75	0.49198	
335	75	0.32	
355	75	0.32	
375	75	0.32	
395	75	0.32	
415	75	0.32	
435	75	0.32	
455	75	0.32	
475	75	0.32	
495	75	0.32	
515	75	0.32	
535	75	0.32	
555	75	0.32	
575	75	0.32	
595	75	0.32	
615	75	0.32	
635	75	0.312	
655	75	0.304	
675	75	0.296	
695	75	0.288	
715	75	0.28	
735	75	0.272	
755	75	0.264	
775	75	0.256	
795	75	0.248	
815	75	0.24	
835	75	0.232	
855	75	0.224	
875	75	0.216	
895	75	0.208	
915	75	0.2	
935	75	0.192	
955	75	0.184	
975	75	0.176	
995	75	0.168	
1015	75	0.16	
1035	75	0.152	
1055	75	0.144	
1075	75	0.136	
1095	75	0.128	
1115	75	0.12	
1135	75	0.112	
1155	75	0.104	
1175	75	0.096	
1195	75	0.088	
1215	75	0.08	
1235	75	0.072	
1255	75	0.064	
1275	75	0.056	
1295	75	0.048	
1315	75	0.04	
1335	75	0.032	
1355	75	0.024	
1375	75	0.016	
1395	75	0.008	
1415	75	0	
0	0	0	
0	0	0	
-1300	95	-1e-005	
-1280	95	-0.17626	
-1260	95	-0.35251	
-1240	95	-0.52876	
-1220	95	-0.70501	
-1200	95	-0.88126	
-1180	95	-1.05751	
-1160	95	-1.23376	
-1140	95	-1.41001	
-1120	95	-1.58626	
-1100	95	-1.76251	
-1080	95	-1.93876	
-1060	95	-2.11501	
-1040	95	-2.29126	
-1020	95	-2.46751	
-1000	95	-2.64376	
-980	95	-2.82001	
-960	95	-2.99626	
-940	95	-3.17251	
-920	95	-3.34876	
-900	95	-3.52501	
-880	95	-3.70126	
-860	95	-3.87751	
-840	95	-4.05376	
-820	95	-4.23001	
-800	95	-4.40626	
-780	95	-4.58251	
-760	95	-4.75876	
-740	95	-4.93501	
-720	95	-5.11126	
-700	95	-5.28751	
-680	95	-5.46376	
-660	95	-5.64001	
-640	95	-5.81626	
-620	95	-5.99251	
-600	95	-6.16876	
-580	95	-6.34501	
-560	95	-6.52126	
-540	95	-6.69751	
-520	95	-6.87376	
-500	95	-7.05	
-480	95	-7.056	
-460	95	-7.062	
-440	95	-7.068	
-420	95	-7.074	
-400	95	-7.08	
-380	95	-7.086	
-360	95	-7.092	
-340	95	-7.098	
-320	95	-7.104	
-300	95	-7.11	
-280	95	-7.116	
-260	95	-7.16999	
-240	95	-7.284	
-220	95	-7.302	
-200	95	-7.32	
-180	95	-7.338	
-160	95	-7.356	
-140	95	-7.374	
-120	95	-7.392	
-100	95	-7.41	
-80	95	-7.428	
-60	95	-6.376	
-40	95	-5.63	
-20	95	-5.22838	
-10	95	-5.16228	
-5	95	-5.12924	
-2.5	95	-5.11271	
0	95	-5.09619	
2.5	95	-5.07966	
5	95	-5.06314	
7.5	95	-5.04661	
10	95	-5.03009	
12.5	95	-5.01356	
15	95	-4.99704	
17.5	95	-4.98051	
20	95	-4.96399	
22.5	95	-4.94746	
25	95	-4.93094	
27.5	95	-4.91442	
30	95	-4.89789	
32.5	95	-4.88137	
35	95	-4.86484	
37.5	95	-4.84832	
40	95	-4.83179	
42.5	95	-4.81527	
45	95	-4.79874	
47.5	95	-4.78222	
50	95	-4.76569	
52.5	95	-4.74917	
55	95	-4.73264	
57.5	95	-4.71612	
60	95	-4.6996	
62.5	95	-4.68307	
65	95	-4.66655	
67.5	95	-4.65002	
70	95	-4.6335	
72.5	95	-4.61697	
75	95	-4.60045	
77.5	95	-4.58392	
80	95	-4.5674	
82.5	95	-4.55087	
85	95	-4.53435	
87.5	95	-4.51782	
90	95	-4.5013	
92.5	95	-4.48477	
95	95	-4.46825	
97.5	95	-4.45173	
100	95	-4.4352	
102.5	95	-4.41868	
105	95	-4.40215	
107.5	95	-4.38563	
110	95	-4.3691	
112.5	95	-4.35258	
115	95	-4.33605	
117.5	95	-4.31953	
120	95	-4.303	
125	95	-4.26995	
135	95	-4.20386	
155	95	-3.692	
175	95	0.4768	
195	95	0.6812	
215	95	0.664	
235	95	0.6468	
255	95	0.6296	
275	95	0.6124	
295	95	0.5952	
315	95	0.578	
335	95	0.5608	
355	95	0.5436	
375	95	0.45757	
395	95	0.32	
415	95	0.32	
435	95	0.32	
455	95	0.32	
475	95	0.32	
495	95	0.32	
515	95	0.32	
535	95	0.32	
555	95	0.32	
575	95	0.32	
595	95	0.32	
615	95	0.32	
635	95	0.312	
655	95	0.304	
675	95	0.296	
695	95	0.288	
715	95	0.28	
735	95	0.272	
755	95	0.264	
775	95	0.256	
795	95	0.248	
815	95	0.24	
835	95	0.232	
855	95	0.224	
875	95	0.216	
895	95	0.208	
915	95	0.2	
935	95	0.192	
955	95	0.184	
975	95	0.176	
995	95	0.168	
1015	95	0.16	
1035	95	0.152	
1055	95	0.144	
1075	95	0.136	
1095	95	0.128	
1115	95	0.12	
1135	95	0.112	
1155	95	0.104	
1175	95	0.096	
1195	95	0.088	
1215	95	0.08	
1235	95	0.072	
1255	95	0.064	
1275	95	0.056	
1295	95	0.048	
1315	95	0.04	
1335	95	0.032	
1355	95	0.024	
1375	95	0.016	
1395	95	0.008	
1415	95	0	
0	0	0	
0	0	0	
-1300	115	-1e-005	
-1280	115	-0.17626	
-1260	115	-0.35251	
-1240	115	-0.52876	
-1220	115	-0.70501	
-1200	115	-0.88126	
-1180	115	-1.05751	
-1160	115	-1.23376	
-1140	115	-1.41001	
-1120	115	-1.58626	
-1100	115	-1.76251	
-1080	115	-1.93876	
-1060	115	-2.11501	
-1040	115	-2.29126	
-1020	115	-2.46751	
-1000	115	-2.64376	
-980	115	-2.82001	
-960	115	-2.99626	
-940	115	-3.17251	
-920	115	-3.34876	
-900	115	-3.52501	
-880	115	-3.70126	
-860	115	-3.87751	
-840	115	-4.05376	
-820	115	-4.23001	
-800	115	-4.40626	
-780	115	-4.58251	
-760	115	-4.75876	
-740	115	-4.93501	
-720	115	-5.11126	
-700	115	-5.28751	
-680	115	-5.46376	
-660	115	-5.64001	
-640	115	-5.81626	
-620	115	-5.99251	
-600	115	-6.16876	
-580	115	-6.34501	
-560	115	-6.52126	
-540	115	-6.69751	
-520	115	-6.87376	
-500	115	-7.05	
-480	115	-7.056	
-460	115	-7.062	
-440	115	-7.068	
-420	115	-7.074	
-400	115	-7.08	
-380	115	-7.086	
-360	115	-7.092	
-340	115	-7.098	
-320	115	-7.13999	
-300	115	-7.23	
-280	115	-7.248	
-260	115	-7.266	
-240	115	-7.284	
-220	115	-7.302	
-200	115	-7.32	
-180	115	-7.338	
-160	115	-7.356	
-140	115	-7.374	
-120	115	-7.392	
-100	115	-7.41	
-80	115	-6.37	
-60	115	-5.61	
-40	115	-5.29624	
-20	115	-5.16404	
-10	115	-5.09795	
-5	115	-5.0649	
-2.5	115	-5.04837	
0	115	-5.03185	
2.5	115	-5.01532	
5	115	-4.9988	
7.5	115	-4.98227	
10	115	-4.96575	
12.5	115	-4.94922	
15	115	-4.9327	
17.5	115	-4.91618	
20	115	-4.89965	
22.5	115	-4.88313	
25	115	-4.8666	
27.5	115	-4.85008	
30	115	-4.83355	
32.5	115	-4.81703	
35	115	-4.8005	
37.5	115	-4.78398	
40	115	-4.76745	
42.5	115	-4.75093	
45	115	-4.7344	
47.5	115	-4.71788	
50	115	-4.70135	
52.5	115	-4.68483	
55	115	-4.66831	
57.5	115	-4.65178	
60	115	-4.63526	
62.5	115	-4.61873	
65	115	-4.60221	
67.5	115	-4.58568	
70	115	-4.56916	
72.5	115	-4.55263	
75	115	-4.53611	
77.5	115	-4.51958	
80	115	-4.50306	
82.5	115	-4.48653	
85	115	-4.47001	
87.5	115	-4.45349	
90	115	-4.43696	
92.5	115	-4.42044	
95	115	-4.40391	
97.5	115	-4.38739	
100	115	-4.37086	
102.5	115	-4.35434	
105	115	-4.33781	
107.5	115	-4.32129	
110	115	-4.30476	
112.5	115	-4.28824	
115	115	-4.27171	
117.5	115	-4.25519	
120	115	-4.23867	
125	115	-4.20562	
135	115	-4.13952	
155	115	-4.00732	
175	115	-3.6	
195	115	0.376	
215	115	0.664	
235	115	0.6468	
255	115	0.6296	
275	115	0.6124	
295	115	0.5952	
315	115	0.578	
335	115	0.5608	
355	115	0.5436	
375	115	0.5264	
395	115	0.5092	
415	115	0.492	
435	115	0.42316	
455	115	0.32	
475	115	0.32	
495	115	0.32	
515	115	0.32	
535	115	0.32	
555	115	0.32	
575	115	0.32	
595	115	0.32	
615	115	0.32	
635	115	0.312	
655	115	0.304	
675	115	0.296	
695	115	0.288	
715	115	0.28	
735	115	0.272	
755	115	0.264	
775	115	0.256	
795	115	0.248	
815	115	0.24	
835	115	0.232	
855	115	0.224	
875	115	0.216	
895	115	0.208	
915	115	0.2	
935	115	0.192	
955	115	0.184	
975	115	0.176	
995	115	0.168	
1015	115	0.16	
1035	115	0.152	
1055	115	0.144	
1075	115	0.136	
1095	115	0.128	
1115	115	0.12	
1135	115	0.112	
1155	115	0.104	
1175	115	0.096	
1195	115	0.088	
1215	115	0.08	
1235	115	0.072	
1255	115	0.064	
1275	115	0.056	
1295	115	0.048	
1315	115	0.04	
1335	115	0.032	
1355	115	0.024	
1375	115	0.016	
1395	115	0.008	
1415	115	0	
0	0	0	
0	0	0	
-1300	135	-1e-005	
-1280	135	-0.17626	
-1260	135	-0.35251	
-1240	135	-0.52876	
-1220	135	-0.70501	
-1200	135	-0.88126	
-1180	135	-1.05751	
-1160	135	-1.23376	
-1140	135	-1.41001	
-1120	135	-1.58626	
-1100	135	-1.76251	
-1080	135	-1.93876	
-1060	135	-2.11501	
-1040	135	-2.29126	
-1020	135	-2.46751	
-1000	135	-2.64376	
-980	135	-2.82001	
-960	135	-2.99626	
-940	135	-3.17251	
-920	135	-3.34876	
-900	135	-3.52501	
-880	135	-3.70126	
-860	135	-3.87751	
-840	135	-4.05376	
-820	135	-4.23001	
-800	135	-4.40626	
-780	135	-4.58251	
-760	135	-4.75876	
-740	135	-4.93501	
-720	135	-5.11126	
-700	135	-5.28751	
-680	135	-5.46376	
-660	135	-5.64001	
-640	135	-5.81626	
-620	135	-5.99251	
-600	135	-6.16876	
-580	135	-6.34501	
-560	135	-6.52126	
-540	135	-6.69751	
-520	135	-6.87376	
-500	135	-7.05	
-480	135	-7.056	
-460	135	-7.062	
-440	135	-7.068	
-420	135	-7.074	
-400	135	-7.08	
-380	135	-7.10999	
-360	135	-7.176	
-340	135	-7.194	
-320	135	-7.212	
-300	135	-7.23	
-280	135	-7.248	
-260	135	-7.266	
-240	135	-7.284	
-220	135	-7.302	
-200	135	-7.32	
-180	135	-7.338	
-160	135	-7.356	
-140	135	-7.374	
-120	135	-7.392	
-100	135	-6.342	
-80	135	-5.578	
-60	135	-5.3641	
-40	135	-5.2319	
-20	135	-5.09971	
-10	135	-5.03361	
-5	135	-5.00056	
-2.5	135	-4.98403	
0	135	-4.96751	
2.5	135	-4.95098	
5	135	-4.93446	
7.5	135	-4.91793	
10	135	-4.90141	
12.5	135	-4.88489	
15	135	-4.86836	
17.5	135	-4.85184	
20	135	-4.83531	
22.5	135	-4.81879	
25	135	-4.80226	
27.5	135	-4.78574	
30	135	-4.76921	
32.5	135	-4.75269	
35	135	-4.73616	
37.5	135	-4.71964	
40	135	-4.70311	
42.5	135	-4.68659	
45	135	-4.67007	
47.5	135	-4.65354	
50	135	-4.63702	
52.5	135	-4.62049	
55	135	-4.60397	
57.5	135	-4.58744	
60	135	-4.57092	
62.5	135	-4.55439	
65	135	-4.53787	
67.5	135	-4.52134	
70	135	-4.50482	
72.5	135	-4.48829	
75	135	-4.47177	
77.5	135	-4.45524	
80	135	-4.43872	
82.5	135	-4.4222	
85	135	-4.40567	
87.5	135	-4.38915	
90	135	-4.37262	
92.5	135	-4.3561	
95	135	-4.33957	
97.5	135	-4.32305	
100	135	-4.30652	
102.5	135	-4.29	
105	135	-4.27347	
107.5	135	-4.25695	
110	135	-4.24042	
112.5	135	-4.2239	
115	135	-4.20738	
117.5	135	-4.19085	
120	135	-4.17433	
125	135	-4.14128	
135	135	-4.07518	
155	135	-3.94298	
175	135	-3.81078	
195	135	-3.488	
215	135	0.1752	
235	135	0.6468	
255	135	0.6296	
275	135	0.6124	
295	135	0.5952	
315	135	0.578	
335	135	0.5608	
355	135	0.5436	
375	135	0.5264	
395	135	0.5092	
415	135	0.492	
435	135	0.4748	
455	135	0.4576	
475	135	0.4404	
495	135	0.38876	
515	135	0.32	
535	135	0.32	
555	135	0.32	
575	135	0.32	
595	135	0.32	
615	135	0.32	
635	135	0.312	
655	135	0.304	
675	135	0.296	
695	135	0.288	
715	135	0.28	
735	135	0.272	
755	135	0.264	
775	135	0.256	
795	135	0.248	
815	135	0.24	
835	135	0.232	
855	135	0.224	
875	135	0.216	
895	135	0.208	
915	135	0.2	
935	135	0.192	
955	135	0.184	
975	135	0.176	
995	135	0.168	
1015	135	0.16	
1035	135	0.152	
1055	135	0.144	
1075	135	0.136	
1095	135	0.128	
1115	135	0.12	
1135	135	0.112	
1155	135	0.104	
1175	135	0.096	
1195	135	0.088	
1215	135	0.08	
1235	135	0.072	
1255	135	0.064	
1275	135	0.056	
1295	135	0.048	
1315	135	0.04	
1335	135	0.032	
1355	135	0.024	
1375	135	0.016	
1395	135	0.008	
1415	135	0	
0	0	0	
0	0	0	
-1300	155	-1e-005	
-1280	155	-0.17626	
-1260	155	-0.35251	
-1240	155	-0.52876	
-1220	155	-0.70501	
-1200	155	-0.88126	
-1180	155	-1.05751	
-1160	155	-1.23376	
-1140	155	-1.41001	
-1120	155	-1.58626	
-1100	155	-1.76251	
-1080	155	-1.93876	
-1060	155	-2.11501	
-1040	155	-2.29126	
-1020	155	-2.46751	
-1000	155	-2.64376	
-980	155	-2.82001	
-960	155	-2.99626	
-940	155	-3.17251	
-920	155	-3.34876	
-900	155	-3.52501	
-880	155	-3.70126	
-860	155	-3.87751	
-840	155	-4.05376	
-820	155	-4.23001	
-800	155	-4.40626	
-780	155	-4.58251	
-760	155	-4.75876	
-740	155	-4.93501	
-720	155	-5.11126	
-700	155	-5.28751	
-680	155	-5.46376	
-660	155	-5.64001	
-640	155	-5.81626	
-620	155	-5.99251	
-600	155	-6.16876	
-580	155	-6.34501	
-560	155	-6.52126	
-540	155	-6.69751	
-520	155	-6.87376	
-500	155	-7.05	
-480	155	-7.056	
-460	155	-7.062	
-440	155	-7.07998	
-420	155	-7.122	
-400	155	-7.14	
-380	155	-7.158	
-360	155	-7.176	
-340	155	-7.194	
-320	155	-7.212	
-300	155	-7.23	
-280	155	-7.248	
-260	155	-7.266	
-240	155	-7.284	
-220	155	-7.302	
-200	155	-7.32	
-180	155	-7.338	
-160	155	-7.356	
-140	155	-7.374	
-120	155	-6.314	
-100	155	-5.56416	
-80	155	-5.43196	
-60	155	-5.29976	
-40	155	-5.16756	
-20	155	-5.03537	
-10	155	-4.96927	
-5	155	-4.93622	
-2.5	155	-4.91969	
0	155	-4.90317	
2.5	155	-4.88665	
5	155	-4.87012	
7.5	155	-4.8536	
10	155	-4.83707	
12.5	155	-4.82055	
15	155	-4.80402	
17.5	155	-4.7875	
20	155	-4.77097	
22.5	155	-4.75445	
25	155	-4.73792	
27.5	155	-4.7214	
30	155	-4.70487	
32.5	155	-4.68835	
35	155	-4.67182	
37.5	155	-4.6553	
40	155	-4.63878	
42.5	155	-4.62225	
45	155	-4.60573	
47.5	155	-4.5892	
50	155	-4.57268	
52.5	155	-4.55615	
55	155	-4.53963	
57.5	155	-4.5231	
60	155	-4.50658	
62.5	155	-4.49005	
65	155	-4.47353	
67.5	155	-4.457	
70	155	-4.44048	
72.5	155	-4.42396	
75	155	-4.40743	
77.5	155	-4.39091	
80	155	-4.37438	
82.5	155	-4.35786	
85	155	-4.34133	
87.5	155	-4.32481	
90	155	-4.30828	
92.5	155	-4.29176	
95	155	-4.27523	
97.5	155	-4.25871	
100	155	-4.24218	
102.5	155	-4.22566	
105	155	-4.20914	
107.5	155	-4.19261	
110	155	-4.17609	
112.5	155	-4.15956	
115	155	-4.14304	
117.5	155	-4.12651	
120	155	-4.10999	
125	155	-4.07694	
135	155	-4.01084	
155	155	-3.87864	
175	155	-3.74645	
195	155	-3.61425	
215	155	-3.3752	
235	155	-0.0256	
255	155	0.6296	
275	155	0.6124	
295	155	0.5952	
315	155	0.578	
335	155	0.5608	
355	155	0.5436	
375	155	0.5264	
395	155	0.5092	
415	155	0.492	
435	155	0.4748	
455	155	0.4576	
475	155	0.4404	
495	155	0.4232	
515	155	0.406	
535	155	0.3888	
555	155	0.35435	
575	155	0.32	
595	155	0.32	
615	155	0.32	
635	155	0.312	
655	155	0.304	
675	155	0.296	
695	155	0.288	
715	155	0.28	
735	155	0.272	
755	155	0.264	
775	155	0.256	
795	155	0.248	
815	155	0.24	
835	155	0.232	
855	155	0.224	
875	155	0.216	
895	155	0.208	
915	155	0.2	
935	155	0.192	
955	155	0.184	
975	155	0.176	
995	155	0.168	
1015	155	0.16	
1035	155	0.152	
1055	155	0.144	
1075	155	0.136	
1095	155	0.128	
1115	155	0.12	
1135	155	0.112	
1155	155	0.104	
1175	155	0.096	
1195	155	0.088	
1215	155	0.08	
1235	155	0.072	
1255	155	0.064	
1275	155	0.056	
1295	155	0.048	
1315	155	0.04	
1335	155	0.032	
1355	155	0.024	
1375	155	0.016	
1395	155	0.008	
1415	155	0	
0	0	0	
0	0	0	
-1300	175	-1e-005	
-1280	175	-0.17626	
-1260	175	-0.35251	
-1240	175	-0.52876	
-1220	175	-0.70501	
-1200	175	-0.88126	
-1180	175	-1.05751	
-1160	175	-1.23376	
-1140	175	-1.41001	
-1120	175	-1.58626	
-1100	175	-1.76251	
-1080	175	-1.93876	
-1060	175	-2.11501	
-1040	175	-2.29126	
-1020	175	-2.46751	
-1000	175	-2.64376	
-980	175	-2.82001	
-960	175	-2.99626	
-940	175	-3.17251	
-920	175	-3.34876	
-900	175	-3.52501	
-880	175	-3.70126	
-860	175	-3.87751	
-840	175	-4.05376	
-820	175	-4.23001	
-800	175	-4.40626	
-780	175	-4.58251	
-760	175	-4.75876	
-740	175	-4.93501	
-720	175	-5.11126	
-700	175	-5.28751	
-680	175	-5.46376	
-660	175	-5.64001	
-640	175	-5.81626	
-620	175	-5.99251	
-600	175	-6.16876	
-580	175	-6.34501	
-560	175	-6.52126	
-540	175	-6.69751	
-520	175	-6.87376	
-500	175	-7.05	
-480	175	-7.068	
-460	175	-7.086	
-440	175	-7.104	
-420	175	-7.122	
-400	175	-7.14	
-380	175	-7.158	
-360	175	-7.176	
-340	175	-7.194	
-320	175	-7.212	
-300	175	-7.23	
-280	175	-7.248	
-260	175	-7.266	
-240	175	-7.284	
-220	175	-7.302	
-200	175	-7.32	
-180	175	-7.338	
-160	175	-7.356	
-140	175	-6.286	
-120	175	-5.63201	
-100	175	-5.49982	
-80	175	-5.36762	
-60	175	-5.23542	
-40	175	-5.10323	
-20	175	-4.97103	
-10	175	-4.90493	
-5	175	-4.87188	
-2.5	175	-4.85536	
0	175	-4.83883	
2.5	175	-4.82231	
5	175	-4.80578	
7.5	175	-4.78926	
10	175	-4.77273	
12.5	175	-4.75621	
15	175	-4.73968	
17.5	175	-4.72316	
20	175	-4.70663	
22.5	175	-4.69011	
25	175	-4.67358	
27.5	175	-4.65706	
30	175	-4.64054	
32.5	175	-4.62401	
35	175	-4.60749	
37.5	175	-4.59096	
40	175	-4.57444	
42.5	175	-4.55791	
45	175	-4.54139	
47.5	175	-4.52486	
50	175	-4.50834	
52.5	175	-4.49181	
55	175	-4.47529	
57.5	175	-4.45876	
60	175	-4.44224	
62.5	175	-4.42572	
65	175	-4.40919	
67.5	175	-4.39267	
70	175	-4.37614	
72.5	175	-4.35962	
75	175	-4.34309	
77.5	175	-4.32657	
80	175	-4.31004	
82.5	175	-4.29352	
85	175	-4.27699	
87.5	175	-4.26047	
90	175	-4.24394	
92.5	175	-4.22742	
95	175	-4.21089	
97.5	175	-4.19437	
100	175	-4.17785	
102.5	175	-4.16132	
105	175	-4.1448	
107.5	175	-4.12827	
110	175	-4.11175	
112.5	175	-4.09522	
115	175	-4.0787	
117.5	175	-4.06217	
120	175	-4.04565	
125	175	-4.0126	
135	175	-3.9465	
155	175	-3.8143	
175	175	-3.68211	
195	175	-3.54991	
215	175	-3.41771	
235	175	-3.2588	
255	175	-0.2264	
275	175	0.6124	
295	175	0.5952	
315	175	0.578	
335	175	0.5608	
355	175	0.5436	
375	175	0.5264	
395	175	0.5092	
415	175	0.492	
435	175	0.4748	
455	175	0.4576	
475	175	0.4404	
495	175	0.4232	
515	175	0.406	
535	175	0.3888	
555	175	0.3716	
575	175	0.3544	
595	175	0.3372	
615	175	0.32	
635	175	0.312	
655	175	0.304	
675	175	0.296	
695	175	0.288	
715	175	0.28	
735	175	0.272	
755	175	0.264	
775	175	0.256	
795	175	0.248	
815	175	0.24	
835	175	0.232	
855	175	0.224	
875	175	0.216	
895	175	0.208	
915	175	0.2	
935	175	0.192	
955	175	0.184	
975	175	0.176	
995	175	0.168	
1015	175	0.16	
1035	175	0.152	
1055	175	0.144	
1075	175	0.136	
1095	175	0.128	
1115	175	0.12	
1135	175	0.112	
1155	175	0.104	
1175	175	0.096	
1195	175	0.088	
1215	175	0.08	
1235	175	0.072	
1255	175	0.064	
1275	175	0.056	
1295	175	0.048	
1315	175	0.04	
1335	175	0.032	
1355	175	0.024	
1375	175	0.016	
1395	175	0.008	
1415	175	0	
0	0	0	
0	0	0	
-1300	195	-1e-005	
-1280	195	-0.17626	
-1260	195	-0.35251	
-1240	195	-0.52876	
-1220	195	-0.70501	
-1200	195	-0.88126	
-1180	195	-1.05751	
-1160	195	-1.23376	
-1140	195	-1.41001	
-1120	195	-1.58626	
-1100	195	-1.76251	
-1080	195	-1.93876	
-1060	195	-2.11501	
-1040	195	-2.29126	
-1020	195	-2.46751	
-1000	195	-2.64376	
-980	195	-2.82001	
-960	195	-2.99626	
-940	195	-3.17251	
-920	195	-3.34876	
-900	195	-3.52501	
-880	195	-3.70126	
-860	195	-3.87751	
-840	195	-4.05376	
-820	195	-4.23001	
-800	195	-4.40626	
-780	195	-4.58251	
-760	195	-4.75876	
-740	195	-4.93501	
-720	195	-5.11126	
-700	195	-5.28751	
-680	195	-5.46376	
-660	195	-5.64001	
-640	195	-5.81626	
-620	195	-5.99251	
-600	195	-6.16876	
-580	195	-6.34501	
-560	195	-6.52126	
-540	195	-6.69751	
-520	195	-6.87376	
-500	195	-7.05	
-480	195	-7.068	
-460	195	-7.086	
-440	195	-7.104	
-420	195	-7.122	
-400	195	-7.14	
-380	195	-7.158	
-360	195	-7.176	
-340	195	-7.194	
-320	195	-7.212	
-300	195	-7.23	
-280	195	-7.248	
-260	195	-7.266	
-240	195	-7.284	
-220	195	-7.302	
-200	195	-7.32	
-180	195	-7.338	
-160	195	-6.2852	
-140	195	-5.69987	
-120	195	-5.56767	
-100	195	-5.43548	
-80	195	-5.30328	
-60	195	-5.17108	
-40	195	-5.03889	
-20	195	-4.90669	
-10	195	-4.84059	
-5	195	-4.80754	
-2.5	195	-4.79102	
0	195	-4.77449	
2.5	195	-4.75797	
5	195	-4.74144	
7.5	195	-4.72492	
10	195	-4.70839	
12.5	195	-4.69187	
15	195	-4.67534	
17.5	195	-4.65882	
20	195	-4.64229	
22.5	195	-4.62577	
25	195	-4.60925	
27.5	195	-4.59272	
30	195	-4.5762	
32.5	195	-4.55967	
35	195	-4.54315	
37.5	195	-4.52662	
40	195	-4.5101	
42.5	195	-4.49357	
45	195	-4.47705	
47.5	195	-4.46052	
50	195	-4.444	
52.5	195	-4.42747	
55	195	-4.41095	
57.5	195	-4.39443	
60	195	-4.3779	
62.5	195	-4.36138	
65	195	-4.34485	
67.5	195	-4.32833	
70	195	-4.3118	
72.5	195	-4.29528	
75	195	-4.27875	
77.5	195	-4.26223	
80	195	-4.2457	
82.5	195	-4.22918	
85	195	-4.21265	
87.5	195	-4.19613	
90	195	-4.17961	
92.5	195	-4.16308	
95	195	-4.14656	
97.5	195	-4.13003	
100	195	-4.11351	
102.5	195	-4.09698	
105	195	-4.08046	
107.5	195	-4.06393	
110	195	-4.04741	
112.5	195	-4.03088	
115	195	-4.01436	
117.5	195	-3.99783	
120	195	-3.98131	
125	195	-3.94826	
135	195	-3.88216	
155	195	-3.74996	
175	195	-3.61777	
195	195	-3.48557	
215	195	-3.35337	
235	195	-3.22118	
255	195	-3.08898	
275	195	-0.53119	
295	195	0.5952	
315	195	0.578	
335	195	0.5608	
355	195	0.5436	
375	195	0.5264	
395	195	0.5092	
415	195	0.492	
435	195	0.4748	
455	195	0.4576	
475	195	0.4404	
495	195	0.4232	
515	195	0.406	
535	195	0.3888	
555	195	0.3716	
575	195	0.3544	
595	195	0.3372	
615	195	0.32	
635	195	0.312	
655	195	0.304	
675	195	0.296	
695	195	0.288	
715	195	0.28	
735	195	0.272	
755	195	0.264	
775	195	0.256	
795	195	0.248	
815	195	0.24	
835	195	0.232	
855	195	0.224	
875	195	0.216	
895	195	0.208	
915	195	0.2	
935	195	0.192	
955	195	0.184	
975	195	0.176	
995	195	0.168	
1015	195	0.16	
1035	195	0.152	
1055	195	0.144	
1075	195	0.136	
1095	195	0.128	
1115	195	0.12	
1135	195	0.112	
1155	195	0.104	
1175	195	0.096	
1195	195	0.088	
1215	195	0.08	
1235	195	0.072	
1255	195	0.064	
1275	195	0.056	
1295	195	0.048	
1315	195	0.04	
1335	195	0.032	
1355	195	0.024	
1375	195	0.016	
1395	195	0.008	
1415	195	0	
0	0	0	
0	0	0	
-1300	215	-1e-005	
-1280	215	-0.17626	
-1260	215	-0.35251	
-1240	215	-0.52876	
-1220	215	-0.70501	
-1200	215	-0.88126	
-1180	215	-1.05751	
-1160	215	-1.23376	
-1140	215	-1.41001	
-1120	215	-1.58626	
-1100	215	-1.76251	
-1080	215	-1.93876	
-1060	215	-2.11501	
-1040	215	-2.29126	
-1020	215	-2.46751	
-1000	215	-2.64376	
-980	215	-2.82001	
-960	215	-2.99626	
-940	215	-3.17251	
-920	215	-3.34876	
-900	215	-3.52501	
-880	215	-3.70126	
-860	215	-3.87751	
-840	215	-4.05376	
-820	215	-4.23001	
-800	215	-4.40626	
-780	215	-4.58251	
-760	215	-4.75876	
-740	215	-4.93501	
-720	215	-5.11126	
-700	215	-5.28751	
-680	215	-5.46376	
-660	215	-5.64001	
-640	215	-5.81626	
-620	215	-5.99251	
-600	215	-6.16876	
-580	215	-6.34501	
-560	215	-6.52126	
-540	215	-6.69751	
-520	215	-6.87376	
-500	215	-7.05	
-480	215	-7.068	
-460	215	-7.086	
-440	215	-7.104	
-420	215	-7.122	
-400	215	-7.14	
-380	215	-7.158	
-360	215	-7.176	
-340	215	-7.194	
-320	215	-7.212	
-300	215	-7.23	
-280	215	-7.248	
-260	215	-7.266	
-240	215	-7.284	
-220	215	-7.302	
-200	215	-7.32	
-180	215	-6.298	
-160	215	-5.76773	
-140	215	-5.63553	
-120	215	-5.50334	
-100	215	-5.37114	
-80	215	-5.23894	
-60	215	-5.10674	
-40	215	-4.97455	
-20	215	-4.84235	
-10	215	-4.77625	
-5	215	-4.7432	
-2.5	215	-4.72668	
0	215	-4.71015	
2.5	215	-4.69363	
5	215	-4.6771	
7.5	215	-4.66058	
10	215	-4.64405	
12.5	215	-4.62753	
15	215	-4.61101	
17.5	215	-4.59448	
20	215	-4.57796	
22.5	215	-4.56143	
25	215	-4.54491	
27.5	215	-4.52838	
30	215	-4.51186	
32.5	215	-4.49533	
35	215	-4.47881	
37.5	215	-4.46228	
40	215	-4.44576	
42.5	215	-4.42923	
45	215	-4.41271	
47.5	215	-4.39619	
50	215	-4.37966	
52.5	215	-4.36314	
55	215	-4.34661	
57.5	215	-4.33009	
60	215	-4.31356	
62.5	215	-4.29704	
65	215	-4.28051	
67.5	215	-4.26399	
70	215	-4.24746	
72.5	215	-4.23094	
75	215	-4.21441	
77.5	215	-4.19789	
80	215	-4.18136	
82.5	215	-4.16484	
85	215	-4.14832	
87.5	215	-4.13179	
90	215	-4.11527	
92.5	215	-4.09874	
95	215	-4.08222	
97.5	215	-4.06569	
100	215	-4.04917	
102.5	215	-4.03264	
105	215	-4.01612	
107.5	215	-3.99959	
110	215	-3.98307	
112.5	215	-3.96654	
115	215	-3.95002	
117.5	215	-3.9335	
120	215	-3.91697	
125	215	-3.88392	
135	215	-3.81782	
155	215	-3.68563	
175	215	-3.55343	
195	215	-3.42123	
215	215	-3.28903	
235	215	-3.15684	
255	215	-3.02464	
275	215	-2.89244	
295	215	-0.88799	
315	215	0.578	
335	215	0.5608	
355	215	0.5436	
375	215	0.5264	
395	215	0.5092	
415	215	0.492	
435	215	0.4748	
455	215	0.4576	
475	215	0.4404	
495	215	0.4232	
515	215	0.406	
535	215	0.3888	
555	215	0.3716	
575	215	0.3544	
595	215	0.3372	
615	215	0.32	
635	215	0.312	
655	215	0.304	
675	215	0.296	
695	215	0.288	
715	215	0.28	
735	215	0.272	
755	215	0.264	
775	215	0.256	
795	215	0.248	
815	215	0.24	
835	215	0.232	
855	215	0.224	
875	215	0.216	
895	215	0.208	
915	215	0.2	
935	215	0.192	
955	215	0.184	
975	215	0.176	
995	215	0.168	
1015	215	0.16	
1035	215	0.152	
1055	215	0.144	
1075	215	0.136	
1095	215	0.128	
1115	215	0.12	
1135	215	0.112	
1155	215	0.104	
1175	215	0.096	
1195	215	0.088	
1215	215	0.08	
1235	215	0.072	
1255	215	0.064	
1275	215	0.056	
1295	215	0.048	
1315	215	0.04	
1335	215	0.032	
1355	215	0.024	
1375	215	0.016	
1395	215	0.008	
1415	215	0	
0	0	0	
0	0	0	
0	0	0	
0	0	0	
0	0	0	
0	0	0	
0	0	0	
0	0	0	
0	0	0	
0	0	0	
0	0	0	
0	0	0	
0	0	0	
0	0	0	
0	0	0	
0	0	0	
0	0	0	
0	0	0	
0	0	0	
0	0	0	
0	0	0	
0	0	0	
0	0	0	
0	0	0	
0	0	0	
0	0	0	
0	0	0	
0	0	0	
0	0	0	
0	0	0	
0	0	0	
0	0	0	
0	0	0	
0	0	0	
0	0	0	
0	0	0	
0	0	0	
0	0	0	
0	0	0	
0	0	0	
0	0	0	
0	0	0	
0	0	0	
0	0	0	
0	0	0	
0	0	0	
0	0	0	
0	0	0	
0	0	0	
0	0	0	
0	0	0	
0	0	0	
0	0	0	
0	0	0	
0	0	0	
0	0	0	
0	0	0	
0	0	0	
0	0	0	
0	0	0	
0	0	0	
0	0	0	
0	0	0	
0	0	0	
0	0	0	
0	0	0	
0	0	0	
0	0	0	
0	0	0	
0	0	0	
0	0	0	
0	0	0	
0	0	0	
0	0	0	
0	0	0	
0	0	0	
0	0	0	
0	0	0	
0	0	0	
0	0	0	
0	0	0	
0	0	0	
0	0	0	
0	0	0	
0	0	0	
0	0	0	
0	0	0	
0	0	0	
0	0	0	
0	0	0	
0	0	0	
0	0	0	
0	0	0	
0	0	0	
0	0	0	
0	0	0	
0	0	0	
0	0	0	
0	0	0	
0	0	0	
0	0	0	
0	0	0	
0	0	0	
0	0	0	
0	0	0	
0	0	0	
0	0	0	
0	0	0	
0	0	0	
0	0	0	
0	0	0	
0	0	0	
0	0	0	
0	0	0	
0	0	0	
0	0	0	
0	0	0	
0	0	0	
0	0	0	
0	0	0	
0	0	0	
0	0	0	
0	0	0	
0	0	0	
0	0	0	
0	0	0	
0	0	0	
0	0	0	
0	0	0	
0	0	0	
0	0	0	
0	0	0	
0	0	0	
0	0	0	
0	0	0	
0	0	0	
0	0	0	
0	0	0	
0	0	0	
0	0	0	
0	0	0	
0	0	0	
0	0	0	
0	0	0	
0	0	0	
0	0	0	
0	0	0	
0	0	0	
0	0	0	
0	0	0	
0	0	0	
0	0	0	
0	0	0	
0	0	0	
0	0	0	
0	0	0	
0	0	0	
0	0	0	
0	0	0	
0	0	0	
0	0	0	
0	0	0	
0	0	0	
0	0	0	
0	0	0	
0	0	0	
0	0	0	
0	0	0	
0	0	0	
0	0	0	
0	0	0	
0	0	0	
0	0	0	
0	0	0	
0	0	0	
0	0	0	
0	0	0	
0	0	0	
0	0	0	
0	0	0	
0	0	0	
0	0	0	
0	0	0	
0	0	0	
0	0	0	
0	0	0	
0	0	0	
0	0	0	
0	0	0	
0	0	0	
0	0	0	
0	0	0	
0	0	0	
0	0	0	
0	0	0	
0	0	0	
0	0	0	
0	0	0	
0	0	0	
0	0	0	
0	0	0	
0	0	0	
0	0	0	
0	0	0	
0	0	0	
0	0	0	
0	0	0	
0	0	0	
0	0	0	
0	0	0	
0	0	0	
0	0	0	
0	0	0	
0	0	0	
0	0	0	
0	0	0	
0	0	0	
0	0	0	
0	0	0	
0	0	0	
0	0	0	
0	0	0	
0	0	0	
0	0	0	
0	0	0	
0	0	0	
0	0	0	
0	0	0	
0	0	0	
0	0	0	
0	0	0	
0	0	0	
0	0	0	
0	0	0	
0	0	0	
0	0	0	
0	0	0	
0	0	0	
0	0	0	
0	0	0	
0	0	0	
0	0	0	
0	0	0	
0	0	0	
0	0	0	
0	0	0	
0	0	0	
0	0	0	
0	0	0	
0	0	0	
0	0	0	
0	0	0	
0	0	0	
0	0	0	
0	0	0	
0	0	0	
0	0	0	
0	0	0	
0	0	0	
0	0	0	
0	0	0	
0	0	0	
0	0	0	
0	0	0	
0	0	0	
0	0	0	
0	0	0	
0	0	0	
0	0	0	
0	0	0	
0	0	0	
0	0	0	
0	0	0	
0	0	0	
0	0	0	
0	0	0	
0	0	0	
0	0	0	
0	0	0	
0	0	0	
0	0	0	
0	0	0	
0	0	0	
0	0	0	
0	0	0	
0	0	0	
0	0	0	
0	0	0	
0	0	0	
0	0	0	
0	0	0	
0	0	0	
0	0	0	
0	0	0	
0	0	0	
0	0	0	
0	0	0	
0	0	0	
0	0	0	
0	0	0	
0	0	0	
0	0	0	
0	0	0	
0	0	0	
0	0	0	
0	0	0	
0	0	0	
0	0	0	
0	0	0	
0	0	0	
0	0	0	
0	0	0	
0	0	0	
0	0	0	
0	0	0	
0	0	0	
0	0	0	
0	0	0	
0	0	0	
0	0	0	
0	0	0	
0	0	0	
0	0	0	
0	0	0	
0	0	0	
0	0	0	
0	0	0	
0	0	0	
0	0	0	
0	0	0	
0	0	0	
0	0	0	
0	0	0	
0	0	0	
0	0	0	
0	0	0	
0	0	0	
0	0	0	
0	0	0	
0	0	0	
0	0	0	
0	0	0	
0	0	0	
0	0	0	
0	0	0	
0	0	0	
0	0	0	
0	0	0	
0	0	0	
0	0	0	
0	0	0	
0	0	0	
0	0	0	
0	0	0	
0	0	0	
0	0	0	
0	0	0	
0	0	0	
0	0	0	
0	0	0	
0	0	0	
0	0	0	
0	0	0	
0	0	0	
0	0	0	
0	0	0	
0	0	0	
0	0	0	
0	0	0	
0	0	0	
0	0	0	
0	0	0	
-1300	-200	-1.82901	
-1280	-200	-2.00526	
-1260	-200	-2.18151	
-1240	-200	-2.35776	
-1220	-200	-2.53401	
-1200	-200	-2.71026	
-1180	-200	-2.88651	
-1160	-200	-3.06276	
-1140	-200	-3.23901	
-1120	-200	-3.41526	
-1100	-200	-3.59151	
-1080	-200	-3.76776	
-1060	-200	-3.94401	
-1040	-200	-4.12026	
-1020	-200	-4.29651	
-1000	-200	-4.47276	
-980	-200	-4.64901	
-960	-200	-4.82526	
-940	-200	-5.00151	
-920	-200	-5.17776	
-900	-200	-5.35401	
-880	-200	-5.53026	
-860	-200	-5.70651	
-840	-200	-5.88276	
-820	-200	-6.05901	
-800	-200	-6.23526	
-780	-200	-6.41151	
-760	-200	-6.58776	
-740	-200	-6.76401	
-720	-200	-6.94026	
-700	-200	-7.11651	
-680	-200	-7.29276	
-660	-200	-7.46901	
-640	-200	-7.64526	
-620	-200	-7.82151	
-600	-200	-7.99776	
-580	-200	-8.17401	
-560	-200	-8.35026	
-540	-200	-8.52651	
-520	-200	-8.70276	
-500	-200	-8.879	
-480	-200	-8.879	
-460	-200	-8.879	
-440	-200	-8.879	
-420	-200	-8.879	
-400	-200	-8.879	
-380	-200	-8.879	
-360	-200	-8.879	
-340	-200	-8.879	
-320	-200	-8.879	
-300	-200	-8.879	
-280	-200	-8.879	
-260	-200	-8.879	
-240	-200	-8.879	
-220	-200	-8.879	
-200	-200	-8.879	
-180	-200	-8.009	
-160	-200	-7.30273	
-140	-200	-7.17053	
-120	-200	-7.03834	
-100	-200	-6.90614	
-80	-200	-6.77394	
-60	-200	-6.64174	
-40	-200	-6.50955	
-20	-200	-6.37735	
-10	-200	-6.31125	
-5	-200	-6.2782	
-2.5	-200	-6.26168	
0	-200	-6.24515	
2.5	-200	-6.22863	
5	-200	-6.2121	
7.5	-200	-6.19558	
10	-200	-6.17905	
12.5	-200	-6.16253	
15	-200	-6.146	
17.5	-200	-6.12948	
20	-200	-6.11296	
22.5	-200	-6.09643	
25	-200	-6.07991	
27.5	-200	-6.06338	
30	-200	-6.04686	
32.5	-200	-6.03033	
35	-200	-6.01381	
37.5	-200	-5.99728	
40	-200	-5.98076	
42.5	-200	-5.96423	
45	-200	-5.94771	
47.5	-200	-5.93118	
50	-200	-5.91466	
52.5	-200	-5.89814	
55	-200	-5.88161	
57.5	-200	-5.86509	
60	-200	-5.84856	
62.5	-200	-5.83204	
65	-200	-5.81551	
67.5	-200	-5.79899	
70	-200	-5.78246	
72.5	-200	-5.76594	
75	-200	-5.74941	
77.5	-200	-5.73289	
80	-200	-5.71636	
82.5	-200	-5.69984	
85	-200	-5.68332	
87.5	-200	-5.66679	
90	-200	-5.65027	
92.5	-200	-5.63374	
95	-200	-5.61722	
97.5	-200	-5.60069	
100	-200	-5.58417	
102.5	-200	-5.56764	
105	-200	-5.55112	
107.5	-200	-5.53459	
110	-200	-5.51807	
112.5	-200	-5.50154	
115	-200	-5.48502	
117.5	-200	-5.46849	
120	-200	-5.45197	
125	-200	-5.41892	
135	-200	-5.35282	
155	-200	-5.22063	
175	-200	-5.08843	
195	-200	-4.95623	
215	-200	-4.82403	
235	-200	-4.69184	
255	-200	-4.55964	
275	-200	-4.42744	
295	-200	-2.259	
315	-200	-1.509	
335	-200	-1.509	
355	-200	-1.509	
375	-200	-1.509	
395	-200	-1.509	
415	-200	-1.509	
435	-200	-1.509	
455	-200	-1.509	
475	-200	-1.509	
495	-200	-1.509	
515	-200	-1.509	
535	-200	-1.509	
555	-200	-1.509	
575	-200	-1.509	
595	-200	-1.509	
615	-200	-1.509	
635	-200	-1.517	
655	-200	-1.525	
675	-200	-1.533	
695	-200	-1.541	
715	-200	-1.549	
735	-200	-1.557	
755	-200	-1.565	
775	-200	-1.573	
795	-200	-1.581	
815	-200	-1.589	
835	-200	-1.597	
855	-200	-1.605	
875	-200	-1.613	
895	-200	-1.621	
915	-200	-1.629	
935	-200	-1.637	
955	-200	-1.645	
975	-200	-1.653	
995	-200	-1.661	
1015	-200	-1.669	
1035	-200	-1.677	
1055	-200	-1.685	
1075	-200	-1.693	
1095	-200	-1.701	
1115	-200	-1.709	
1135	-200	-1.717	
1155	-200	-1.725	
1175	-200	-1.733	
1195	-200	-1.741	
1215	-200	-1.749	
1235	-200	-1.757	
1255	-200	-1.765	
1275	-200	-1.773	
1295	-200	-1.781	
1315	-200	-1.789	
1335	-200	-1.797	
1355	-200	-1.805	
1375	-200	-1.813	
1395	-200	-1.821	
1415	-200	-1.829	
0	0	0	
0	0	0	
-1300	-180	-1.82901	
-1280	-180	-2.00526	
-1260	-180	-2.18151	
-1240	-180	-2.35776	
-1220	-180	-2.53401	
-1200	-180	-2.71026	
-1180	-180	-2.88651	
-1160	-180	-3.06276	
-1140	-180	-3.23901	
-1120	-180	-3.41526	
-1100	-180	-3.59151	
-1080	-180	-3.76776	
-1060	-180	-3.94401	
-1040	-180	-4.12026	
-1020	-180	-4.29651	
-1000	-180	-4.47276	
-980	-180	-4.64901	
-960	-180	-4.82526	
-940	-180	-5.00151	
-920	-180	-5.17776	
-900	-180	-5.35401	
-880	-180	-5.53026	
-860	-180	-5.70651	
-840	-180	-5.88276	
-820	-180	-6.05901	
-800	-180	-6.23526	
-780	-180	-6.41151	
-760	-180	-6.58776	
-740	-180	-6.76401	
-720	-180	-6.94026	
-700	-180	-7.11651	
-680	-180	-7.29276	
-660	-180	-7.46901	
-640	-180	-7.64526	
-620	-180	-7.82151	
-600	-180	-7.99776	
-580	-180	-8.17401	
-560	-180	-8.35026	
-540	-180	-8.52651	
-520	-180	-8.70276	
-500	-180	-8.879	
-480	-180	-8.879	
-460	-180	-8.879	
-440	-180	-8.879	
-420	-180	-8.879	
-400	-180	-8.879	
-380	-180	-8.879	
-360	-180	-8.879	
-340	-180	-8.879	
-320	-180	-8.879	
-300	-180	-8.879	
-280	-180	-8.879	
-260	-180	-8.879	
-240	-180	-8.879	
-220	-180	-8.879	
-200	-180	-8.879	
-180	-180	-8.879	
-160	-180	-8.031	
-140	-180	-7.21527	
-120	-180	-7.08307	
-100	-180	-6.95088	
-80	-180	-6.81868	
-60	-180	-6.68648	
-40	-180	-6.55429	
-20	-180	-6.42209	
-10	-180	-6.35599	
-5	-180	-6.32294	
-2.5	-180	-6.30642	
0	-180	-6.28989	
2.5	-180	-6.27337	
5	-180	-6.25684	
7.5	-180	-6.24032	
10	-180	-6.22379	
12.5	-180	-6.20727	
15	-180	-6.19074	
17.5	-180	-6.17422	
20	-180	-6.15769	
22.5	-180	-6.14117	
25	-180	-6.12465	
27.5	-180	-6.10812	
30	-180	-6.0916	
32.5	-180	-6.07507	
35	-180	-6.05855	
37.5	-180	-6.04202	
40	-180	-6.0255	
42.5	-180	-6.00897	
45	-180	-5.99245	
47.5	-180	-5.97592	
50	-180	-5.9594	
52.5	-180	-5.94287	
55	-180	-5.92635	
57.5	-180	-5.90983	
60	-180	-5.8933	
62.5	-180	-5.87678	
65	-180	-5.86025	
67.5	-180	-5.84373	
70	-180	-5.8272	
72.5	-180	-5.81068	
75	-180	-5.79415	
77.5	-180	-5.77763	
80	-180	-5.7611	
82.5	-180	-5.74458	
85	-180	-5.72805	
87.5	-180	-5.71153	
90	-180	-5.695	
92.5	-180	-5.67848	
95	-180	-5.66196	
97.5	-180	-5.64543	
100	-180	-5.62891	
102.5	-180	-5.61238	
105	-180	-5.59586	
107.5	-180	-5.57933	
110	-180	-5.56281	
112.5	-180	-5.54628	
115	-180	-5.52976	
117.5	-180	-5.51323	
120	-180	-5.49671	
125	-180	-5.46366	
135	-180	-5.39756	
155	-180	-5.26536	
175	-180	-5.13317	
195	-180	-5.00097	
215	-180	-4.86877	
235	-180	-4.73658	
255	-180	-4.60438	
275	-180	-2.205	
295	-180	-1.509	
315	-180	-1.509	
335	-180	-1.509	
355	-180	-1.509	
375	-180	-1.509	
395	-180	-1.509	
415	-180	-1.509	
435	-180	-1.509	
455	-180	-1.509	
475	-180	-1.509	
495	-180	-1.509	
515	-180	-1.509	
535	-180	-1.509	
555	-180	-1.509	
575	-180	-1.509	
595	-180	-1.509	
615	-180	-1.509	
635	-180	-1.517	
655	-180	-1.525	
675	-180	-1.533	
695	-180	-1.541	
715	-180	-1.549	
735	-180	-1.557	
755	-180	-1.565	
775	-180	-1.573	
795	-180	-1.581	
815	-180	-1.589	
835	-180	-1.597	
855	-180	-1.605	
875	-180	-1.613	
895	-180	-1.621	
915	-180	-1.629	
935	-180	-1.637	
955	-180	-1.645	
975	-180	-1.653	
995	-180	-1.661	
1015	-180	-1.669	
1035	-180	-1.677	
1055	-180	-1.685	
1075	-180	-1.693	
1095	-180	-1.701	
1115	-180	-1.709	
1135	-180	-1.717	
1155	-180	-1.725	
1175	-180	-1.733	
1195	-180	-1.741	
1215	-180	-1.749	
1235	-180	-1.757	
1255	-180	-1.765	
1275	-180	-1.773	
1295	-180	-1.781	
1315	-180	-1.789	
1335	-180	-1.797	
1355	-180	-1.805	
1375	-180	-1.813	
1395	-180	-1.821	
1415	-180	-1.829	
0	0	0	
0	0	0	
-1300	-160	-1.82901	
-1280	-160	-2.00526	
-1260	-160	-2.18151	
-1240	-160	-2.35776	
-1220	-160	-2.53401	
-1200	-160	-2.71026	
-1180	-160	-2.88651	
-1160	-160	-3.06276	
-1140	-160	-3.23901	
-1120	-160	-3.41526	
-1100	-160	-3.59151	
-1080	-160	-3.76776	
-1060	-160	-3.94401	
-1040	-160	-4.12026	
-1020	-160	-4.29651	
-1000	-160	-4.47276	
-980	-160	-4.64901	
-960	-160	-4.82526	
-940	-160	-5.00151	
-920	-160	-5.17776	
-900	-160	-5.35401	
-880	-160	-5.53026	
-860	-160	-5.70651	
-840	-160	-5.88276	
-820	-160	-6.05901	
-800	-160	-6.23526	
-780	-160	-6.41151	
-760	-160	-6.58776	
-740	-160	-6.76401	
-720	-160	-6.94026	
-700	-160	-7.11651	
-680	-160	-7.29276	
-660	-160	-7.46901	
-640	-160	-7.64526	
-620	-160	-7.82151	
-600	-160	-7.99776	
-580	-160	-8.17401	
-560	-160	-8.35026	
-540	-160	-8.52651	
-520	-160	-8.70276	
-500	-160	-8.879	
-480	-160	-8.879	
-460	-160	-8.879	
-440	-160	-8.879	
-420	-160	-8.879	
-400	-160	-8.879	
-380	-160	-8.879	
-360	-160	-8.879	
-340	-160	-8.879	
-320	-160	-8.879	
-300	-160	-8.879	
-280	-160	-8.879	
-260	-160	-8.879	
-240	-160	-8.879	
-220	-160	-8.879	
-200	-160	-8.879	
-180	-160	-8.879	
-160	-160	-8.879	
-140	-160	-8.053	
-120	-160	-7.12781	
-100	-160	-6.99562	
-80	-160	-6.86342	
-60	-160	-6.73122	
-40	-160	-6.59902	
-20	-160	-6.46683	
-10	-160	-6.40073	
-5	-160	-6.36768	
-2.5	-160	-6.35116	
0	-160	-6.33463	
2.5	-160	-6.31811	
5	-160	-6.30158	
7.5	-160	-6.28506	
10	-160	-6.26853	
12.5	-160	-6.25201	
15	-160	-6.23548	
17.5	-160	-6.21896	
20	-160	-6.20243	
22.5	-160	-6.18591	
25	-160	-6.16938	
27.5	-160	-6.15286	
30	-160	-6.13633	
32.5	-160	-6.11981	
35	-160	-6.10329	
37.5	-160	-6.08676	
40	-160	-6.07024	
42.5	-160	-6.05371	
45	-160	-6.03719	
47.5	-160	-6.02066	
50	-160	-6.00414	
52.5	-160	-5.98761	
55	-160	-5.97109	
57.5	-160	-5.95456	
60	-160	-5.93804	
62.5	-160	-5.92151	
65	-160	-5.90499	
67.5	-160	-5.88847	
70	-160	-5.87194	
72.5	-160	-5.85542	
75	-160	-5.83889	
77.5	-160	-5.82237	
80	-160	-5.80584	
82.5	-160	-5.78932	
85	-160	-5.77279	
87.5	-160	-5.75627	
90	-160	-5.73974	
92.5	-160	-5.72322	
95	-160	-5.70669	
97.5	-160	-5.69017	
100	-160	-5.67365	
102.5	-160	-5.65712	
105	-160	-5.6406	
107.5	-160	-5.62407	
110	-160	-5.60755	
112.5	-160	-5.59102	
115	-160	-5.5745	
117.5	-160	-5.55797	
120	-160	-5.54145	
125	-160	-5.5084	
135	-160	-5.4423	
155	-160	-5.3101	
175	-160	-5.17791	
195	-160	-5.04571	
215	-160	-4.91351	
235	-160	-4.7546	
255	-160	-2.1686	
275	-160	-1.509	
295	-160	-1.509	
315	-160	-1.509	
335	-160	-1.509	
355	-160	-1.509	
375	-160	-1.509	
395	-160	-1.509	
415	-160	-1.509	
435	-160	-1.509	
455	-160	-1.509	
475	-160	-1.509	
495	-160	-1.509	
515	-160	-1.509	
535	-160	-1.509	
555	-160	-1.509	
575	-160	-1.509	
595	-160	-1.509	
615	-160	-1.509	
635	-160	-1.517	
655	-160	-1.525	
675	-160	-1.533	
695	-160	-1.541	
715	-160	-1.549	
735	-160	-1.557	
755	-160	-1.565	
775	-160	-1.573	
795	-160	-1.581	
815	-160	-1.589	
835	-160	-1.597	
855	-160	-1.605	
875	-160	-1.613	
895	-160	-1.621	
915	-160	-1.629	
935	-160	-1.637	
955	-160	-1.645	
975	-160	-1.653	
995	-160	-1.661	
1015	-160	-1.669	
1035	-160	-1.677	
1055	-160	-1.685	
1075	-160	-1.693	
1095	-160	-1.701	
1115	-160	-1.709	
1135	-160	-1.717	
1155	-160	-1.725	
1175	-160	-1.733	
1195	-160	-1.741	
1215	-160	-1.749	
1235	-160	-1.757	
1255	-160	-1.765	
1275	-160	-1.773	
1295	-160	-1.781	
1315	-160	-1.789	
1335	-160	-1.797	
1355	-160	-1.805	
1375	-160	-1.813	
1395	-160	-1.821	
1415	-160	-1.829	
0	0	0	
0	0	0	
-1300	-140	-1.82901	
-1280	-140	-2.00526	
-1260	-140	-2.18151	
-1240	-140	-2.35776	
-1220	-140	-2.53401	
-1200	-140	-2.71026	
-1180	-140	-2.88651	
-1160	-140	-3.06276	
-1140	-140	-3.23901	
-1120	-140	-3.41526	
-1100	-140	-3.59151	
-1080	-140	-3.76776	
-1060	-140	-3.94401	
-1040	-140	-4.12026	
-1020	-140	-4.29651	
-1000	-140	-4.47276	
-980	-140	-4.64901	
-960	-140	-4.82526	
-940	-140	-5.00151	
-920	-140	-5.17776	
-900	-140	-5.35401	
-880	-140	-5.53026	
-860	-140	-5.70651	
-840	-140	-5.88276	
-820	-140	-6.05901	
-800	-140	-6.23526	
-780	-140	-6.41151	
-760	-140	-6.58776	
-740	-140	-6.76401	
-720	-140	-6.94026	
-700	-140	-7.11651	
-680	-140	-7.29276	
-660	-140	-7.46901	
-640	-140	-7.64526	
-620	-140	-7.82151	
-600	-140	-7.99776	
-580	-140	-8.17401	
-560	-140	-8.35026	
-540	-140	-8.52651	
-520	-140	-8.70276	
-500	-140	-8.879	
-480	-140	-8.885	
-460	-140	-8.891	
-440	-140	-8.897	
-420	-140	-8.879	
-400	-140	-8.879	
-380	-140	-8.879	
-360	-140	-8.879	
-340	-140	-8.879	
-320	-140	-8.879	
-300	-140	-8.879	
-280	-140	-8.879	
-260	-140	-8.879	
-240	-140	-8.879	
-220	-140	-8.879	
-200	-140	-8.879	
-180	-140	-8.879	
-160	-140	-8.879	
-140	-140	-8.879	
-120	-140	-8.075	
-100	-140	-7.04035	
-80	-140	-6.90816	
-60	-140	-6.77596	
-40	-140	-6.64376	
-20	-140	-6.51157	
-10	-140	-6.44547	
-5	-140	-6.41242	
-2.5	-140	-6.39589	
0	-140	-6.37937	
2.5	-140	-6.36284	
5	-140	-6.34632	
7.5	-140	-6.3298	
10	-140	-6.31327	
12.5	-140	-6.29675	
15	-140	-6.28022	
17.5	-140	-6.2637	
20	-140	-6.24717	
22.5	-140	-6.23065	
25	-140	-6.21412	
27.5	-140	-6.1976	
30	-140	-6.18107	
32.5	-140	-6.16455	
35	-140	-6.14802	
37.5	-140	-6.1315	
40	-140	-6.11498	
42.5	-140	-6.09845	
45	-140	-6.08193	
47.5	-140	-6.0654	
50	-140	-6.04888	
52.5	-140	-6.03235	
55	-140	-6.01583	
57.5	-140	-5.9993	
60	-140	-5.98278	
62.5	-140	-5.96625	
65	-140	-5.94973	
67.5	-140	-5.9332	
70	-140	-5.91668	
72.5	-140	-5.90016	
75	-140	-5.88363	
77.5	-140	-5.86711	
80	-140	-5.85058	
82.5	-140	-5.83406	
85	-140	-5.81753	
87.5	-140	-5.80101	
90	-140	-5.78448	
92.5	-140	-5.76796	
95	-140	-5.75143	
97.5	-140	-5.73491	
100	-140	-5.71838	
102.5	-140	-5.70186	
105	-140	-5.68533	
107.5	-140	-5.66881	
110	-140	-5.65229	
112.5	-140	-5.63576	
115	-140	-5.61924	
117.5	-140	-5.60271	
120	-140	-5.58619	
125	-140	-5.55314	
135	-140	-5.48704	
155	-140	-5.35484	
175	-140	-5.22265	
195	-140	-5.09045	
215	-140	-4.8514	
235	-140	-2.1674	
255	-140	-1.509	
275	-140	-1.509	
295	-140	-1.509	
315	-140	-1.509	
335	-140	-1.509	
355	-140	-1.509	
375	-140	-1.509	
395	-140	-1.509	
415	-140	-1.509	
435	-140	-1.509	
455	-140	-1.509	
475	-140	-1.509	
495	-140	-1.509	
515	-140	-1.509	
535	-140	-1.509	
555	-140	-1.509	
575	-140	-1.509	
595	-140	-1.509	
615	-140	-1.509	
635	-140	-1.517	
655	-140	-1.525	
675	-140	-1.533	
695	-140	-1.541	
715	-140	-1.549	
735	-140	-1.557	
755	-140	-1.565	
775	-140	-1.573	
795	-140	-1.581	
815	-140	-1.589	
835	-140	-1.597	
855	-140	-1.605	
875	-140	-1.613	
895	-140	-1.621	
915	-140	-1.629	
935	-140	-1.637	
955	-140	-1.645	
975	-140	-1.653	
995	-140	-1.661	
1015	-140	-1.669	
1035	-140	-1.677	
1055	-140	-1.685	
1075	-140	-1.693	
1095	-140	-1.701	
1115	-140	-1.709	
1135	-140	-1.717	
1155	-140	-1.725	
1175	-140	-1.733	
1195	-140	-1.741	
1215	-140	-1.749	
1235	-140	-1.757	
1255	-140	-1.765	
1275	-140	-1.773	
1295	-140	-1.781	
1315	-140	-1.789	
1335	-140	-1.797	
1355	-140	-1.805	
1375	-140	-1.813	
1395	-140	-1.821	
1415	-140	-1.829	
0	0	0	
0	0	0	
-1300	-120	-1.82901	
-1280	-120	-2.00526	
-1260	-120	-2.18151	
-1240	-120	-2.35776	
-1220	-120	-2.53401	
-1200	-120	-2.71026	
-1180	-120	-2.88651	
-1160	-120	-3.06276	
-1140	-120	-3.23901	
-1120	-120	-3.41526	
-1100	-120	-3.59151	
-1080	-120	-3.76776	
-1060	-120	-3.94401	
-1040	-120	-4.12026	
-1020	-120	-4.29651	
-1000	-120	-4.47276	
-980	-120	-4.64901	
-960	-120	-4.82526	
-940	-120	-5.00151	
-920	-120	-5.17776	
-900	-120	-5.35401	
-880	-120	-5.53026	
-860	-120	-5.70651	
-840	-120	-5.88276	
-820	-120	-6.05901	
-800	-120	-6.23526	
-780	-120	-6.41151	
-760	-120	-6.58776	
-740	-120	-6.76401	
-720	-120	-6.94026	
-700	-120	-7.11651	
-680	-120	-7.29276	
-660	-120	-7.46901	
-640	-120	-7.64526	
-620	-120	-7.82151	
-600	-120	-7.99776	
-580	-120	-8.17401	
-560	-120	-8.35026	
-540	-120	-8.52651	
-520	-120	-8.70276	
-500	-120	-8.879	
-480	-120	-8.885	
-460	-120	-8.891	
-440	-120	-8.897	
-420	-120	-8.903	
-400	-120	-8.909	
-380	-120	-8.915	
-360	-120	-8.879	
-340	-120	-8.879	
-320	-120	-8.879	
-300	-120	-8.879	
-280	-120	-8.879	
-260	-120	-8.879	
-240	-120	-8.879	
-220	-120	-8.879	
-200	-120	-8.879	
-180	-120	-8.879	
-160	-120	-8.879	
-140	-120	-8.879	
-120	-120	-8.879	
-100	-120	-8.097	
-80	-120	-7.013	
-60	-120	-6.8207	
-40	-120	-6.6885	
-20	-120	-6.55631	
-10	-120	-6.49021	
-5	-120	-6.45716	
-2.5	-120	-6.44063	
0	-120	-6.42411	
2.5	-120	-6.40758	
5	-120	-6.39106	
7.5	-120	-6.37453	
10	-120	-6.35801	
12.5	-120	-6.34149	
15	-120	-6.32496	
17.5	-120	-6.30844	
20	-120	-6.29191	
22.5	-120	-6.27539	
25	-120	-6.25886	
27.5	-120	-6.24234	
30	-120	-6.22581	
32.5	-120	-6.20929	
35	-120	-6.19276	
37.5	-120	-6.17624	
40	-120	-6.15971	
42.5	-120	-6.14319	
45	-120	-6.12666	
47.5	-120	-6.11014	
50	-120	-6.09362	
52.5	-120	-6.07709	
55	-120	-6.06057	
57.5	-120	-6.04404	
60	-120	-6.02752	
62.5	-120	-6.01099	
65	-120	-5.99447	
67.5	-120	-5.97794	
70	-120	-5.96142	
72.5	-120	-5.94489	
75	-120	-5.92837	
77.5	-120	-5.91184	
80	-120	-5.89532	
82.5	-120	-5.8788	
85	-120	-5.86227	
87.5	-120	-5.84575	
90	-120	-5.82922	
92.5	-120	-5.8127	
95	-120	-5.79617	
97.5	-120	-5.77965	
100	-120	-5.76312	
102.5	-120	-5.7466	
105	-120	-5.73007	
107.5	-120	-5.71355	
110	-120	-5.69702	
112.5	-120	-5.6805	
115	-120	-5.66398	
117.5	-120	-5.64745	
120	-120	-5.63093	
125	-120	-5.59788	
135	-120	-5.53178	
155	-120	-5.39958	
175	-120	-5.26738	
195	-120	-4.9194	
215	-120	-2.1662	
235	-120	-1.509	
255	-120	-1.509	
275	-120	-1.509	
295	-120	-1.509	
315	-120	-1.509	
335	-120	-1.509	
355	-120	-1.509	
375	-120	-1.509	
395	-120	-1.509	
415	-120	-1.509	
435	-120	-1.509	
455	-120	-1.509	
475	-120	-1.509	
495	-120	-1.509	
515	-120	-1.509	
535	-120	-1.509	
555	-120	-1.509	
575	-120	-1.509	
595	-120	-1.509	
615	-120	-1.509	
635	-120	-1.517	
655	-120	-1.525	
675	-120	-1.533	
695	-120	-1.541	
715	-120	-1.549	
735	-120	-1.557	
755	-120	-1.565	
775	-120	-1.573	
795	-120	-1.581	
815	-120	-1.589	
835	-120	-1.597	
855	-120	-1.605	
875	-120	-1.613	
895	-120	-1.621	
915	-120	-1.629	
935	-120	-1.637	
955	-120	-1.645	
975	-120	-1.653	
995	-120	-1.661	
1015	-120	-1.669	
1035	-120	-1.677	
1055	-120	-1.685	
1075	-120	-1.693	
1095	-120	-1.701	
1115	-120	-1.709	
1135	-120	-1.717	
1155	-120	-1.725	
1175	-120	-1.733	
1195	-120	-1.741	
1215	-120	-1.749	
1235	-120	-1.757	
1255	-120	-1.765	
1275	-120	-1.773	
1295	-120	-1.781	
1315	-120	-1.789	
1335	-120	-1.797	
1355	-120	-1.805	
1375	-120	-1.813	
1395	-120	-1.821	
1415	-120	-1.829	
0	0	0	
0	0	0	
-1300	-100	-1.82901	
-1280	-100	-2.00526	
-1260	-100	-2.18151	
-1240	-100	-2.35776	
-1220	-100	-2.53401	
-1200	-100	-2.71026	
-1180	-100	-2.88651	
-1160	-100	-3.06276	
-1140	-100	-3.23901	
-1120	-100	-3.41526	
-1100	-100	-3.59151	
-1080	-100	-3.76776	
-1060	-100	-3.94401	
-1040	-100	-4.12026	
-1020	-100	-4.29651	
-1000	-100	-4.47276	
-980	-100	-4.64901	
-960	-100	-4.82526	
-940	-100	-5.00151	
-920	-100	-5.17776	
-900	-100	-5.35401	
-880	-100	-5.53026	
-860	-100	-5.70651	
-840	-100	-5.88276	
-820	-100	-6.05901	
-800	-100	-6.23526	
-780	-100	-6.41151	
-760	-100	-6.58776	
-740	-100	-6.76401	
-720	-100	-6.94026	
-700	-100	-7.11651	
-680	-100	-7.29276	
-660	-100	-7.46901	
-640	-100	-7.64526	
-620	-100	-7.82151	
-600	-100	-7.99776	
-580	-100	-8.17401	
-560	-100	-8.35026	
-540	-100	-8.52651	
-520	-100	-8.70276	
-500	-100	-8.879	
-480	-100	-8.885	
-460	-100	-8.891	
-440	-100	-8.897	
-420	-100	-8.903	
-400	-100	-8.909	
-380	-100	-8.915	
-360	-100	-8.921	
-340	-100	-8.927	
-320	-100	-8.933	
-300	-100	-8.879	
-280	-100	-8.879	
-260	-100	-8.879	
-240	-100	-8.879	
-220	-100	-8.879	
-200	-100	-8.879	
-180	-100	-8.879	
-160	-100	-8.879	
-140	-100	-8.879	
-120	-100	-8.879	
-100	-100	-8.879	
-80	-100	-8.119	
-60	-100	-6.999	
-40	-100	-6.73324	
-20	-100	-6.60104	
-10	-100	-6.53495	
-5	-100	-6.5019	
-2.5	-100	-6.48537	
0	-100	-6.46885	
2.5	-100	-6.45232	
5	-100	-6.4358	
7.5	-100	-6.41927	
10	-100	-6.40275	
12.5	-100	-6.38622	
15	-100	-6.3697	
17.5	-100	-6.35317	
20	-100	-6.33665	
22.5	-100	-6.32013	
25	-100	-6.3036	
27.5	-100	-6.28708	
30	-100	-6.27055	
32.5	-100	-6.25403	
35	-100	-6.2375	
37.5	-100	-6.22098	
40	-100	-6.20445	
42.5	-100	-6.18793	
45	-100	-6.1714	
47.5	-100	-6.15488	
50	-100	-6.13835	
52.5	-100	-6.12183	
55	-100	-6.10531	
57.5	-100	-6.08878	
60	-100	-6.07226	
62.5	-100	-6.05573	
65	-100	-6.03921	
67.5	-100	-6.02268	
70	-100	-6.00616	
72.5	-100	-5.98963	
75	-100	-5.97311	
77.5	-100	-5.95658	
80	-100	-5.94006	
82.5	-100	-5.92353	
85	-100	-5.90701	
87.5	-100	-5.89049	
90	-100	-5.87396	
92.5	-100	-5.85744	
95	-100	-5.84091	
97.5	-100	-5.82439	
100	-100	-5.80786	
102.5	-100	-5.79134	
105	-100	-5.77481	
107.5	-100	-5.75829	
110	-100	-5.74176	
112.5	-100	-5.72524	
115	-100	-5.70871	
117.5	-100	-5.69219	
120	-100	-5.67566	
125	-100	-5.64262	
135	-100	-5.57652	
155	-100	-5.44432	
175	-100	-4.981	
195	-100	-2.165	
215	-100	-1.509	
235	-100	-1.509	
255	-100	-1.509	
275	-100	-1.509	
295	-100	-1.509	
315	-100	-1.509	
335	-100	-1.509	
355	-100	-1.509	
375	-100	-1.509	
395	-100	-1.509	
415	-100	-1.509	
435	-100	-1.509	
455	-100	-1.509	
475	-100	-1.509	
495	-100	-1.509	
515	-100	-1.509	
535	-100	-1.509	
555	-100	-1.509	
575	-100	-1.509	
595	-100	-1.509	
615	-100	-1.509	
635	-100	-1.517	
655	-100	-1.525	
675	-100	-1.533	
695	-100	-1.541	
715	-100	-1.549	
735	-100	-1.557	
755	-100	-1.565	
775	-100	-1.573	
795	-100	-1.581	
815	-100	-1.589	
835	-100	-1.597	
855	-100	-1.605	
875	-100	-1.613	
895	-100	-1.621	
915	-100	-1.629	
935	-100	-1.637	
955	-100	-1.645	
975	-100	-1.653	
995	-100	-1.661	
1015	-100	-1.669	
1035	-100	-1.677	
1055	-100	-1.685	
1075	-100	-1.693	
1095	-100	-1.701	
1115	-100	-1.709	
1135	-100	-1.717	
1155	-100	-1.725	
1175	-100	-1.733	
1195	-100	-1.741	
1215	-100	-1.749	
1235	-100	-1.757	
1255	-100	-1.765	
1275	-100	-1.773	
1295	-100	-1.781	
1315	-100	-1.789	
1335	-100	-1.797	
1355	-100	-1.805	
1375	-100	-1.813	
1395	-100	-1.821	
1415	-100	-1.829	
0	0	0	
0	0	0	
-1300	-80	-1.82901	
-1280	-80	-2.00526	
-1260	-80	-2.18151	
-1240	-80	-2.35776	
-1220	-80	-2.53401	
-1200	-80	-2.71026	
-1180	-80	-2.88651	
-1160	-80	-3.06276	
-1140	-80	-3.23901	
-1120	-80	-3.41526	
-1100	-80	-3.59151	
-1080	-80	-3.76776	
-1060	-80	-3.94401	
-1040	-80	-4.12026	
-1020	-80	-4.29651	
-1000	-80	-4.47276	
-980	-80	-4.64901	
-960	-80	-4.82526	
-940	-80	-5.00151	
-920	-80	-5.17776	
-900	-80	-5.35401	
-880	-80	-5.53026	
-860	-80	-5.70651	
-840	-80	-5.88276	
-820	-80	-6.05901	
-800	-80	-6.23526	
-780	-80	-6.41151	
-760	-80	-6.58776	
-740	-80	-6.76401	
-720	-80	-6.94026	
-700	-80	-7.11651	
-680	-80	-7.29276	
-660	-80	-7.46901	
-640	-80	-7.64526	
-620	-80	-7.82151	
-600	-80	-7.99776	
-580	-80	-8.17401	
-560	-80	-8.35026	
-540	-80	-8.52651	
-520	-80	-8.70276	
-500	-80	-8.879	
-480	-80	-8.885	
-460	-80	-8.891	
-440	-80	-8.897	
-420	-80	-8.903	
-400	-80	-8.909	
-380	-80	-8.915	
-360	-80	-8.921	
-340	-80	-8.927	
-320	-80	-8.933	
-300	-80	-8.939	
-280	-80	-8.945	
-260	-80	-8.951	
-240	-80	-8.879	
-220	-80	-8.879	
-200	-80	-8.879	
-180	-80	-8.879	
-160	-80	-8.879	
-140	-80	-8.879	
-120	-80	-8.879	
-100	-80	-8.879	
-80	-80	-8.879	
-60	-80	-8.121	
-40	-80	-7.005	
-20	-80	-6.64578	
-10	-80	-6.57968	
-5	-80	-6.54664	
-2.5	-80	-6.53011	
0	-80	-6.51359	
2.5	-80	-6.49706	
5	-80	-6.48054	
7.5	-80	-6.46401	
10	-80	-6.44749	
12.5	-80	-6.43096	
15	-80	-6.41444	
17.5	-80	-6.39791	
20	-80	-6.38139	
22.5	-80	-6.36486	
25	-80	-6.34834	
27.5	-80	-6.33182	
30	-80	-6.31529	
32.5	-80	-6.29877	
35	-80	-6.28224	
37.5	-80	-6.26572	
40	-80	-6.24919	
42.5	-80	-6.23267	
45	-80	-6.21614	
47.5	-80	-6.19962	
50	-80	-6.18309	
52.5	-80	-6.16657	
55	-80	-6.15004	
57.5	-80	-6.13352	
60	-80	-6.117	
62.5	-80	-6.10047	
65	-80	-6.08395	
67.5	-80	-6.06742	
70	-80	-6.0509	
72.5	-80	-6.03437	
75	-80	-6.01785	
77.5	-80	-6.00132	
80	-80	-5.9848	
82.5	-80	-5.96827	
85	-80	-5.95175	
87.5	-80	-5.93522	
90	-80	-5.9187	
92.5	-80	-5.90217	
95	-80	-5.88565	
97.5	-80	-5.86913	
100	-80	-5.8526	
102.5	-80	-5.83608	
105	-80	-5.81955	
107.5	-80	-5.80303	
110	-80	-5.7865	
112.5	-80	-5.76998	
115	-80	-5.75345	
117.5	-80	-5.73693	
120	-80	-5.7204	
125	-80	-5.68735	
135	-80	-5.62126	
155	-80	-4.9226	
175	-80	-2.1598	
195	-80	-1.509	
215	-80	-1.509	
235	-80	-1.509	
255	-80	-1.509	
275	-80	-1.509	
295	-80	-1.509	
315	-80	-1.509	
335	-80	-1.509	
355	-80	-1.509	
375	-80	-1.509	
395	-80	-1.509	
415	-80	-1.509	
435	-80	-1.509	
455	-80	-1.509	
475	-80	-1.509	
495	-80	-1.509	
515	-80	-1.509	
535	-80	-1.509	
555	-80	-1.509	
575	-80	-1.509	
595	-80	-1.509	
615	-80	-1.509	
635	-80	-1.517	
655	-80	-1.525	
675	-80	-1.533	
695	-80	-1.541	
715	-80	-1.549	
735	-80	-1.557	
755	-80	-1.565	
775	-80	-1.573	
795	-80	-1.581	
815	-80	-1.589	
835	-80	-1.597	
855	-80	-1.605	
875	-80	-1.613	
895	-80	-1.621	
915	-80	-1.629	
935	-80	-1.637	
955	-80	-1.645	
975	-80	-1.653	
995	-80	-1.661	
1015	-80	-1.669	
1035	-80	-1.677	
1055	-80	-1.685	
1075	-80	-1.693	
1095	-80	-1.701	
1115	-80	-1.709	
1135	-80	-1.717	
1155	-80	-1.725	
1175	-80	-1.733	
1195	-80	-1.741	
1215	-80	-1.749	
1235	-80	-1.757	
1255	-80	-1.765	
1275	-80	-1.773	
1295	-80	-1.781	
1315	-80	-1.789	
1335	-80	-1.797	
1355	-80	-1.805	
1375	-80	-1.813	
1395	-80	-1.821	
1415	-80	-1.829	
0	0	0	
0	0	0	
-1300	-60	-1.82901	
-1280	-60	-2.00526	
-1260	-60	-2.18151	
-1240	-60	-2.35776	
-1220	-60	-2.53401	
-1200	-60	-2.71026	
-1180	-60	-2.88651	
-1160	-60	-3.06276	
-1140	-60	-3.23901	
-1120	-60	-3.41526	
-1100	-60	-3.59151	
-1080	-60	-3.76776	
-1060	-60	-3.94401	
-1040	-60	-4.12026	
-1020	-60	-4.29651	
-1000	-60	-4.47276	
-980	-60	-4.64901	
-960	-60	-4.82526	
-940	-60	-5.00151	
-920	-60	-5.17776	
-900	-60	-5.35401	
-880	-60	-5.53026	
-860	-60	-5.70651	
-840	-60	-5.88276	
-820	-60	-6.05901	
-800	-60	-6.23526	
-780	-60	-6.41151	
-760	-60	-6.58776	
-740	-60	-6.76401	
-720	-60	-6.94026	
-700	-60	-7.11651	
-680	-60	-7.29276	
-660	-60	-7.46901	
-640	-60	-7.64526	
-620	-60	-7.82151	
-600	-60	-7.99776	
-580	-60	-8.17401	
-560	-60	-8.35026	
-540	-60	-8.52651	
-520	-60	-8.70276	
-500	-60	-8.879	
-480	-60	-8.885	
-460	-60	-8.891	
-440	-60	-8.897	
-420	-60	-8.903	
-400	-60	-8.909	
-380	-60	-8.915	
-360	-60	-8.921	
-340	-60	-8.927	
-320	-60	-8.933	
-300	-60	-8.939	
-280	-60	-8.945	
-260	-60	-8.951	
-240	-60	-8.957	
-220	-60	-8.963	
-200	-60	-8.969	
-180	-60	-8.879	
-160	-60	-8.879	
-140	-60	-8.879	
-120	-60	-8.879	
-100	-60	-8.879	
-80	-60	-8.879	
-60	-60	-8.879	
-40	-60	-8.123	
-20	-60	-7.011	
-10	-60	-6.62442	
-5	-60	-6.59137	
-2.5	-60	-6.57485	
0	-60	-6.55833	
2.5	-60	-6.5418	
5	-60	-6.52528	
7.5	-60	-6.50875	
10	-60	-6.49223	
12.5	-60	-6.4757	
15	-60	-6.45918	
17.5	-60	-6.44265	
20	-60	-6.42613	
22.5	-60	-6.4096	
25	-60	-6.39308	
27.5	-60	-6.37655	
30	-60	-6.36003	
32.5	-60	-6.3435	
35	-60	-6.32698	
37.5	-60	-6.31046	
40	-60	-6.29393	
42.5	-60	-6.27741	
45	-60	-6.26088	
47.5	-60	-6.24436	
50	-60	-6.22783	
52.5	-60	-6.21131	
55	-60	-6.19478	
57.5	-60	-6.17826	
60	-60	-6.16173	
62.5	-60	-6.14521	
65	-60	-6.12868	
67.5	-60	-6.11216	
70	-60	-6.09564	
72.5	-60	-6.07911	
75	-60	-6.06259	
77.5	-60	-6.04606	
80	-60	-6.02954	
82.5	-60	-6.01301	
85	-60	-5.99649	
87.5	-60	-5.97996	
90	-60	-5.96344	
92.5	-60	-5.94691	
95	-60	-5.93039	
97.5	-60	-5.91386	
100	-60	-5.89734	
102.5	-60	-5.88082	
105	-60	-5.86429	
107.5	-60	-5.84777	
110	-60	-5.83124	
112.5	-60	-5.81472	
115	-60	-5.79819	
117.5	-60	-5.78167	
120	-60	-5.76514	
125	-60	-5.6386	
135	-60	-4.8642	
155	-60	-2.1546	
175	-60	-1.509	
195	-60	-1.509	
215	-60	-1.509	
235	-60	-1.509	
255	-60	-1.509	
275	-60	-1.509	
295	-60	-1.509	
315	-60	-1.509	
335	-60	-1.509	
355	-60	-1.509	
375	-60	-1.509	
395	-60	-1.509	
415	-60	-1.509	
435	-60	-1.509	
455	-60	-1.509	
475	-60	-1.509	
495	-60	-1.509	
515	-60	-1.509	
535	-60	-1.509	
555	-60	-1.509	
575	-60	-1.509	
595	-60	-1.509	
615	-60	-1.509	
635	-60	-1.517	
655	-60	-1.525	
675	-60	-1.533	
695	-60	-1.541	
715	-60	-1.549	
735	-60	-1.557	
755	-60	-1.565	
775	-60	-1.573	
795	-60	-1.581	
815	-60	-1.589	
835	-60	-1.597	
855	-60	-1.605	
875	-60	-1.613	
895	-60	-1.621	
915	-60	-1.629	
935	-60	-1.637	
955	-60	-1.645	
975	-60	-1.653	
995	-60	-1.661	
1015	-60	-1.669	
1035	-60	-1.677	
1055	-60	-1.685	
1075	-60	-1.693	
1095	-60	-1.701	
1115	-60	-1.709	
1135	-60	-1.717	
1155	-60	-1.725	
1175	-60	-1.733	
1195	-60	-1.741	
1215	-60	-1.749	
1235	-60	-1.757	
1255	-60	-1.765	
1275	-60	-1.773	
1295	-60	-1.781	
1315	-60	-1.789	
1335	-60	-1.797	
1355	-60	-1.805	
1375	-60	-1.813	
1395	-60	-1.821	
1415	-60	-1.829	
0	0	0	
0	0	0	
-1300	-40	-1.82901	
-1280	-40	-2.00526	
-1260	-40	-2.18151	
-1240	-40	-2.35776	
-1220	-40	-2.53401	
-1200	-40	-2.71026	
-1180	-40	-2.88651	
-1160	-40	-3.06276	
-1140	-40	-3.23901	
-1120	-40	-3.41526	
-1100	-40	-3.59151	
-1080	-40	-3.76776	
-1060	-40	-3.94401	
-1040	-40	-4.12026	
-1020	-40	-4.29651	
-1000	-40	-4.47276	
-980	-40	-4.64901	
-960	-40	-4.82526	
-940	-40	-5.00151	
-920	-40	-5.17776	
-900	-40	-5.35401	
-880	-40	-5.53026	
-860	-40	-5.70651	
-840	-40	-5.88276	
-820	-40	-6.05901	
-800	-40	-6.23526	
-780	-40	-6.41151	
-760	-40	-6.58776	
-740	-40	-6.76401	
-720	-40	-6.94026	
-700	-40	-7.11651	
-680	-40	-7.29276	
-660	-40	-7.46901	
-640	-40	-7.64526	
-620	-40	-7.82151	
-600	-40	-7.99776	
-580	-40	-8.17401	
-560	-40	-8.35026	
-540	-40	-8.52651	
-520	-40	-8.70276	
-500	-40	-8.879	
-480	-40	-8.885	
-460	-40	-8.891	
-440	-40	-8.897	
-420	-40	-8.903	
-400	-40	-8.909	
-380	-40	-8.915	
-360	-40	-8.921	
-340	-40	-8.927	
-320	-40	-8.933	
-300	-40	-8.939	
-280	-40	-8.945	
-260	-40	-8.951	
-240	-40	-8.957	
-220	-40	-8.963	
-200	-40	-8.969	
-180	-40	-8.975	
-160	-40	-8.981	
-140	-40	-8.987	
-120	-40	-8.879	
-100	-40	-8.879	
-80	-40	-8.879	
-60	-40	-8.879	
-40	-40	-8.879	
-20	-40	-8.125	
-10	-40	-7.585	
-5	-40	-7.285	
-2.5	-40	-7.142	
0	-40	-7.017	
2.5	-40	-6.892	
5	-40	-6.767	
7.5	-40	-6.657	
10	-40	-6.557	
12.5	-40	-6.52044	
15	-40	-6.50392	
17.5	-40	-6.48739	
20	-40	-6.47087	
22.5	-40	-6.45434	
25	-40	-6.43782	
27.5	-40	-6.42129	
30	-40	-6.40477	
32.5	-40	-6.38824	
35	-40	-6.37172	
37.5	-40	-6.35519	
40	-40	-6.33867	
42.5	-40	-6.32215	
45	-40	-6.30562	
47.5	-40	-6.2891	
50	-40	-6.27257	
52.5	-40	-6.25605	
55	-40	-6.23952	
57.5	-40	-6.223	
60	-40	-6.20647	
62.5	-40	-6.18995	
65	-40	-6.17342	
67.5	-40	-6.1569	
70	-40	-6.14037	
72.5	-40	-6.12385	
75	-40	-6.10733	
77.5	-40	-6.0908	
80	-40	-6.07428	
82.5	-40	-6.05775	
85	-40	-6.04123	
87.5	-40	-6.0247	
90	-40	-6.00818	
92.5	-40	-5.99165	
95	-40	-5.97513	
97.5	-40	-5.9586	
100	-40	-5.9354	
102.5	-40	-5.8354	
105	-40	-5.7258	
107.5	-40	-5.5858	
110	-40	-5.3858	
112.5	-40	-5.0958	
115	-40	-4.621	
117.5	-40	-4.001	
120	-40	-3.417	
125	-40	-2.607	
135	-40	-2.1494	
155	-40	-1.509	
175	-40	-1.509	
195	-40	-1.509	
215	-40	-1.509	
235	-40	-1.509	
255	-40	-1.509	
275	-40	-1.509	
295	-40	-1.509	
315	-40	-1.509	
335	-40	-1.509	
355	-40	-1.509	
375	-40	-1.509	
395	-40	-1.509	
415	-40	-1.509	
435	-40	-1.509	
455	-40	-1.509	
475	-40	-1.509	
495	-40	-1.509	
515	-40	-1.509	
535	-40	-1.509	
555	-40	-1.509	
575	-40	-1.509	
595	-40	-1.509	
615	-40	-1.509	
635	-40	-1.517	
655	-40	-1.525	
675	-40	-1.533	
695	-40	-1.541	
715	-40	-1.549	
735	-40	-1.557	
755	-40	-1.565	
775	-40	-1.573	
795	-40	-1.581	
815	-40	-1.589	
835	-40	-1.597	
855	-40	-1.605	
875	-40	-1.613	
895	-40	-1.621	
915	-40	-1.629	
935	-40	-1.637	
955	-40	-1.645	
975	-40	-1.653	
995	-40	-1.661	
1015	-40	-1.669	
1035	-40	-1.677	
1055	-40	-1.685	
1075	-40	-1.693	
1095	-40	-1.701	
1115	-40	-1.709	
1135	-40	-1.717	
1155	-40	-1.725	
1175	-40	-1.733	
1195	-40	-1.741	
1215	-40	-1.749	
1235	-40	-1.757	
1255	-40	-1.765	
1275	-40	-1.773	
1295	-40	-1.781	
1315	-40	-1.789	
1335	-40	-1.797	
1355	-40	-1.805	
1375	-40	-1.813	
1395	-40	-1.821	
1415	-40	-1.829	
0	0	0	
0	0	0	
-1300	-20	-1.82901	
-1280	-20	-2.00526	
-1260	-20	-2.18151	
-1240	-20	-2.35776	
-1220	-20	-2.53401	
-1200	-20	-2.71026	
-1180	-20	-2.88651	
-1160	-20	-3.06276	
-1140	-20	-3.23901	
-1120	-20	-3.41526	
-1100	-20	-3.59151	
-1080	-20	-3.76776	
-1060	-20	-3.94401	
-1040	-20	-4.12026	
-1020	-20	-4.29651	
-1000	-20	-4.47276	
-980	-20	-4.64901	
-960	-20	-4.82526	
-940	-20	-5.00151	
-920	-20	-5.17776	
-900	-20	-5.35401	
-880	-20	-5.53026	
-860	-20	-5.70651	
-840	-20	-5.88276	
-820	-20	-6.05901	
-800	-20	-6.23526	
-780	-20	-6.41151	
-760	-20	-6.58776	
-740	-20	-6.76401	
-720	-20	-6.94026	
-700	-20	-7.11651	
-680	-20	-7.29276	
-660	-20	-7.46901	
-640	-20	-7.64526	
-620	-20	-7.82151	
-600	-20	-7.99776	
-580	-20	-8.17401	
-560	-20	-8.35026	
-540	-20	-8.52651	
-520	-20	-8.70276	
-500	-20	-8.879	
-480	-20	-8.885	
-460	-20	-8.891	
-440	-20	-8.897	
-420	-20	-8.903	
-400	-20	-8.909	
-380	-20	-8.915	
-360	-20	-8.921	
-340	-20	-8.927	
-320	-20	-8.933	
-300	-20	-8.939	
-280	-20	-8.945	
-260	-20	-8.951	
-240	-20	-8.957	
-220	-20	-8.963	
-200	-20	-8.969	
-180	-20	-8.975	
-160	-20	-8.981	
-140	-20	-8.987	
-120	-20	-8.993	
-100	-20	-8.999	
-80	-20	-9.005	
-60	-20	-8.879	
-40	-20	-8.879	
-20	-20	-8.879	
-10	-20	-8.623	
-5	-20	-8.411	
-2.5	-20	-8.261	
0	-20	-8.127	
2.5	-20	-8.027	
5	-20	-7.907	
7.5	-20	-7.757	
10	-20	-7.607	
12.5	-20	-7.457	
15	-20	-7.307	
17.5	-20	-7.157	
20	-20	-7.023	
22.5	-20	-6.898	
25	-20	-6.773	
27.5	-20	-6.648	
30	-20	-6.543	
32.5	-20	-6.443	
35	-20	-6.41646	
37.5	-20	-6.39993	
40	-20	-6.38341	
42.5	-20	-6.36688	
45	-20	-6.35036	
47.5	-20	-6.33383	
50	-20	-6.31731	
52.5	-20	-6.30079	
55	-20	-6.28426	
57.5	-20	-6.26774	
60	-20	-6.25121	
62.5	-20	-6.23469	
65	-20	-6.21816	
67.5	-20	-6.20164	
70	-20	-6.18511	
72.5	-20	-6.16859	
75	-20	-6.15206	
77.5	-20	-6.1322	
80	-20	-6.0322	
82.5	-20	-5.9274	
85	-20	-5.7874	
87.5	-20	-5.6174	
90	-20	-5.3274	
92.5	-20	-4.945	
95	-20	-4.325	
97.5	-20	-3.723	
100	-20	-3.153	
102.5	-20	-2.748	
105	-20	-2.553	
107.5	-20	-2.4152	
110	-20	-2.3302	
112.5	-20	-2.2392	
115	-20	-2.1442	
117.5	-20	-2.0424	
120	-20	-1.9374	
125	-20	-1.8242	
135	-20	-1.509	
155	-20	-1.509	
175	-20	-1.509	
195	-20	-1.509	
215	-20	-1.509	
235	-20	-1.509	
255	-20	-1.509	
275	-20	-1.509	
295	-20	-1.509	
315	-20	-1.509	
335	-20	-1.509	
355	-20	-1.509	
375	-20	-1.509	
395	-20	-1.509	
415	-20	-1.509	
435	-20	-1.509	
455	-20	-1.509	
475	-20	-1.509	
495	-20	-1.509	
515	-20	-1.509	
535	-20	-1.509	
555	-20	-1.509	
575	-20	-1.509	
595	-20	-1.509	
615	-20	-1.509	
635	-20	-1.517	
655	-20	-1.525	
675	-20	-1.533	
695	-20	-1.541	
715	-20	-1.549	
735	-20	-1.557	
755	-20	-1.565	
775	-20	-1.573	
795	-20	-1.581	
815	-20	-1.589	
835	-20	-1.597	
855	-20	-1.605	
875	-20	-1.613	
895	-20	-1.621	
915	-20	-1.629	
935	-20	-1.637	
955	-20	-1.645	
975	-20	-1.653	
995	-20	-1.661	
1015	-20	-1.669	
1035	-20	-1.677	
1055	-20	-1.685	
1075	-20	-1.693	
1095	-20	-1.701	
1115	-20	-1.709	
1135	-20	-1.717	
1155	-20	-1.725	
1175	-20	-1.733	
1195	-20	-1.741	
1215	-20	-1.749	
1235	-20	-1.757	
1255	-20	-1.765	
1275	-20	-1.773	
1295	-20	-1.781	
1315	-20	-1.789	
1335	-20	-1.797	
1355	-20	-1.805	
1375	-20	-1.813	
1395	-20	-1.821	
1415	-20	-1.829	
0	0	0	
0	0	0	
-1300	-10	-1.82901	
-1280	-10	-2.00526	
-1260	-10	-2.18151	
-1240	-10	-2.35776	
-1220	-10	-2.53401	
-1200	-10	-2.71026	
-1180	-10	-2.88651	
-1160	-10	-3.06276	
-1140	-10	-3.23901	
-1120	-10	-3.41526	
-1100	-10	-3.59151	
-1080	-10	-3.76776	
-1060	-10	-3.94401	
-1040	-10	-4.12026	
-1020	-10	-4.29651	
-1000	-10	-4.47276	
-980	-10	-4.64901	
-960	-10	-4.82526	
-940	-10	-5.00151	
-920	-10	-5.17776	
-900	-10	-5.35401	
-880	-10	-5.53026	
-860	-10	-5.70651	
-840	-10	-5.88276	
-820	-10	-6.05901	
-800	-10	-6.23526	
-780	-10	-6.41151	
-760	-10	-6.58776	
-740	-10	-6.76401	
-720	-10	-6.94026	
-700	-10	-7.11651	
-680	-10	-7.29276	
-660	-10	-7.46901	
-640	-10	-7.64526	
-620	-10	-7.82151	
-600	-10	-7.99776	
-580	-10	-8.17401	
-560	-10	-8.35026	
-540	-10	-8.52651	
-520	-10	-8.70276	
-500	-10	-8.879	
-480	-10	-8.885	
-460	-10	-8.891	
-440	-10	-8.897	
-420	-10	-8.903	
-400	-10	-8.909	
-380	-10	-8.915	
-360	-10	-8.921	
-340	-10	-8.927	
-320	-10	-8.933	
-300	-10	-8.939	
-280	-10	-8.945	
-260	-10	-8.951	
-240	-10	-8.957	
-220	-10	-8.963	
-200	-10	-8.969	
-180	-10	-8.975	
-160	-10	-8.981	
-140	-10	-8.987	
-120	-10	-8.993	
-100	-10	-8.999	
-80	-10	-9.005	
-60	-10	-9.011	
-40	-10	-8.963	
-20	-10	-8.879	
-10	-10	-8.879	
-5	-10	-8.826	
-2.5	-10	-8.726	
0	-10	-8.626	
2.5	-10	-8.526	
5	-10	-8.42	
7.5	-10	-8.27	
10	-10	-8.128	
12.5	-10	-8.028	
15	-10	-7.918	
17.5	-10	-7.768	
20	-10	-7.618	
22.5	-10	-7.468	
25	-10	-7.318	
27.5	-10	-7.168	
30	-10	-7.026	
32.5	-10	-6.901	
35	-10	-6.776	
37.5	-10	-6.651	
40	-10	-6.536	
42.5	-10	-6.436	
45	-10	-6.37273	
47.5	-10	-6.3562	
50	-10	-6.33968	
52.5	-10	-6.32316	
55	-10	-6.30663	
57.5	-10	-6.29011	
60	-10	-6.27358	
62.5	-10	-6.25706	
65	-10	-6.24053	
67.5	-10	-6.1806	
70	-10	-6.0806	
72.5	-10	-5.9582	
75	-10	-5.8182	
77.5	-10	-5.5882	
80	-10	-5.2982	
82.5	-10	-4.797	
85	-10	-4.177	
87.5	-10	-3.591	
90	-10	-3.021	
92.5	-10	-2.721	
95	-10	-2.526	
97.5	-10	-2.4146	
100	-10	-2.3296	
102.5	-10	-2.2366	
105	-10	-2.1416	
107.5	-10	-2.0382	
110	-10	-1.9332	
112.5	-10	-1.8766	
115	-10	-1.8266	
117.5	-10	-1.7766	
120	-10	-1.7266	
125	-10	-1.509	
135	-10	-1.509	
155	-10	-1.509	
175	-10	-1.509	
195	-10	-1.509	
215	-10	-1.509	
235	-10	-1.509	
255	-10	-1.509	
275	-10	-1.509	
295	-10	-1.509	
315	-10	-1.509	
335	-10	-1.509	
355	-10	-1.509	
375	-10	-1.509	
395	-10	-1.509	
415	-10	-1.509	
435	-10	-1.509	
455	-10	-1.509	
475	-10	-1.509	
495	-10	-1.509	
515	-10	-1.509	
535	-10	-1.509	
555	-10	-1.509	
575	-10	-1.509	
595	-10	-1.509	
615	-10	-1.509	
635	-10	-1.517	
655	-10	-1.525	
675	-10	-1.533	
695	-10	-1.541	
715	-10	-1.549	
735	-10	-1.557	
755	-10	-1.565	
775	-10	-1.573	
795	-10	-1.581	
815	-10	-1.589	
835	-10	-1.597	
855	-10	-1.605	
875	-10	-1.613	
895	-10	-1.621	
915	-10	-1.629	
935	-10	-1.637	
955	-10	-1.645	
975	-10	-1.653	
995	-10	-1.661	
1015	-10	-1.669	
1035	-10	-1.677	
1055	-10	-1.685	
1075	-10	-1.693	
1095	-10	-1.701	
1115	-10	-1.709	
1135	-10	-1.717	
1155	-10	-1.725	
1175	-10	-1.733	
1195	-10	-1.741	
1215	-10	-1.749	
1235	-10	-1.757	
1255	-10	-1.765	
1275	-10	-1.773	
1295	-10	-1.781	
1315	-10	-1.789	
1335	-10	-1.797	
1355	-10	-1.805	
1375	-10	-1.813	
1395	-10	-1.821	
1415	-10	-1.829	
0	0	0	
0	0	0	
-1300	-5	-1.82901	
-1280	-5	-2.00526	
-1260	-5	-2.18151	
-1240	-5	-2.35776	
-1220	-5	-2.53401	
-1200	-5	-2.71026	
-1180	-5	-2.88651	
-1160	-5	-3.06276	
-1140	-5	-3.23901	
-1120	-5	-3.41526	
-1100	-5	-3.59151	
-1080	-5	-3.76776	
-1060	-5	-3.94401	
-1040	-5	-4.12026	
-1020	-5	-4.29651	
-1000	-5	-4.47276	
-980	-5	-4.64901	
-960	-5	-4.82526	
-940	-5	-5.00151	
-920	-5	-5.17776	
-900	-5	-5.35401	
-880	-5	-5.53026	
-860	-5	-5.70651	
-840	-5	-5.88276	
-820	-5	-6.05901	
-800	-5	-6.23526	
-780	-5	-6.41151	
-760	-5	-6.58776	
-740	-5	-6.76401	
-720	-5	-6.94026	
-700	-5	-7.11651	
-680	-5	-7.29276	
-660	-5	-7.46901	
-640	-5	-7.64526	
-620	-5	-7.82151	
-600	-5	-7.99776	
-580	-5	-8.17401	
-560	-5	-8.35026	
-540	-5	-8.52651	
-520	-5	-8.70276	
-500	-5	-8.879	
-480	-5	-8.885	
-460	-5	-8.891	
-440	-5	-8.897	
-420	-5	-8.903	
-400	-5	-8.909	
-380	-5	-8.915	
-360	-5	-8.921	
-340	-5	-8.927	
-320	-5	-8.933	
-300	-5	-8.939	
-280	-5	-8.945	
-260	-5	-8.951	
-240	-5	-8.957	
-220	-5	-8.963	
-200	-5	-8.969	
-180	-5	-8.975	
-160	-5	-8.981	
-140	-5	-8.987	
-120	-5	-8.993	
-100	-5	-8.999	
-80	-5	-9.005	
-60	-5	-9.011	
-40	-5	-9.017	
-20	-5	-8.921	
-10	-5	-8.879	
-5	-5	-8.879	
-2.5	-5	-8.854	
0	-5	-8.8275	
2.5	-5	-8.7275	
5	-5	-8.6275	
7.5	-5	-8.5275	
10	-5	-8.4245	
12.5	-5	-8.2745	
15	-5	-8.1285	
17.5	-5	-8.0285	
20	-5	-7.9235	
22.5	-5	-7.7735	
25	-5	-7.6235	
27.5	-5	-7.4735	
30	-5	-7.3235	
32.5	-5	-7.1735	
35	-5	-7.0275	
37.5	-5	-6.9025	
40	-5	-6.7775	
42.5	-5	-6.6525	
45	-5	-6.5325	
47.5	-5	-6.4325	
50	-5	-6.35086	
52.5	-5	-6.33434	
55	-5	-6.31782	
57.5	-5	-6.30129	
60	-5	-6.28477	
62.5	-5	-6.2048	
65	-5	-6.1048	
67.5	-5	-5.9736	
70	-5	-5.8336	
72.5	-5	-5.5736	
75	-5	-5.2836	
77.5	-5	-4.723	
80	-5	-4.103	
82.5	-5	-3.525	
85	-5	-2.955	
87.5	-5	-2.7075	
90	-5	-2.5125	
92.5	-5	-2.4143	
95	-5	-2.3293	
97.5	-5	-2.2353	
100	-5	-2.1403	
102.5	-5	-2.0361	
105	-5	-1.9311	
107.5	-5	-1.8778	
110	-5	-1.8278	
112.5	-5	-1.7778	
115	-5	-1.7278	
117.5	-5	-1.619	
120	-5	-1.509	
125	-5	-1.509	
135	-5	-1.509	
155	-5	-1.509	
175	-5	-1.509	
195	-5	-1.509	
215	-5	-1.509	
235	-5	-1.509	
255	-5	-1.509	
275	-5	-1.509	
295	-5	-1.509	
315	-5	-1.509	
335	-5	-1.509	
355	-5	-1.509	
375	-5	-1.509	
395	-5	-1.509	
415	-5	-1.509	
435	-5	-1.509	
455	-5	-1.509	
475	-5	-1.509	
495	-5	-1.509	
515	-5	-1.509	
535	-5	-1.509	
555	-5	-1.509	
575	-5	-1.509	
595	-5	-1.509	
615	-5	-1.509	
635	-5	-1.517	
655	-5	-1.525	
675	-5	-1.533	
695	-5	-1.541	
715	-5	-1.549	
735	-5	-1.557	
755	-5	-1.565	
775	-5	-1.573	
795	-5	-1.581	
815	-5	-1.589	
835	-5	-1.597	
855	-5	-1.605	
875	-5	-1.613	
895	-5	-1.621	
915	-5	-1.629	
935	-5	-1.637	
955	-5	-1.645	
975	-5	-1.653	
995	-5	-1.661	
1015	-5	-1.669	
1035	-5	-1.677	
1055	-5	-1.685	
1075	-5	-1.693	
1095	-5	-1.701	
1115	-5	-1.709	
1135	-5	-1.717	
1155	-5	-1.725	
1175	-5	-1.733	
1195	-5	-1.741	
1215	-5	-1.749	
1235	-5	-1.757	
1255	-5	-1.765	
1275	-5	-1.773	
1295	-5	-1.781	
1315	-5	-1.789	
1335	-5	-1.797	
1355	-5	-1.805	
1375	-5	-1.813	
1395	-5	-1.821	
1415	-5	-1.829	
0	0	0	
0	0	0	
-1300	-2.5	-1.82901	
-1280	-2.5	-2.00526	
-1260	-2.5	-2.18151	
-1240	-2.5	-2.35776	
-1220	-2.5	-2.53401	
-1200	-2.5	-2.71026	
-1180	-2.5	-2.88651	
-1160	-2.5	-3.06276	
-1140	-2.5	-3.23901	
-1120	-2.5	-3.41526	
-1100	-2.5	-3.59151	
-1080	-2.5	-3.76776	
-1060	-2.5	-3.94401	
-1040	-2.5	-4.12026	
-1020	-2.5	-4.29651	
-1000	-2.5	-4.47276	
-980	-2.5	-4.64901	
-960	-2.5	-4.82526	
-940	-2.5	-5.00151	
-920	-2.5	-5.17776	
-900	-2.5	-5.35401	
-880	-2.5	-5.53026	
-860	-2.5	-5.70651	
-840	-2.5	-5.88276	
-820	-2.5	-6.05901	
-800	-2.5	-6.23526	
-780	-2.5	-6.41151	
-760	-2.5	-6.58776	
-740	-2.5	-6.76401	
-720	-2.5	-6.94026	
-700	-2.5	-7.11651	
-680	-2.5	-7.29276	
-660	-2.5	-7.46901	
-640	-2.5	-7.64526	
-620	-2.5	-7.82151	
-600	-2.5	-7.99776	
-580	-2.5	-8.17401	
-560	-2.5	-8.35026	
-540	-2.5	-8.52651	
-520	-2.5	-8.70276	
-500	-2.5	-8.879	
-480	-2.5	-8.885	
-460	-2.5	-8.891	
-440	-2.5	-8.897	
-420	-2.5	-8.903	
-400	-2.5	-8.909	
-380	-2.5	-8.915	
-360	-2.5	-8.921	
-340	-2.5	-8.927	
-320	-2.5	-8.933	
-300	-2.5	-8.939	
-280	-2.5	-8.945	
-260	-2.5	-8.951	
-240	-2.5	-8.957	
-220	-2.5	-8.963	
-200	-2.5	-8.969	
-180	-2.5	-8.975	
-160	-2.5	-8.981	
-140	-2.5	-8.987	
-120	-2.5	-8.993	
-100	-2.5	-8.999	
-80	-2.5	-9.005	
-60	-2.5	-9.011	
-40	-2.5	-9.017	
-20	-2.5	-8.996	
-10	-2.5	-8.9	
-5	-2.5	-8.879	
-2.5	-2.5	-8.879	
0	-2.5	-8.854	
2.5	-2.5	-8.82825	
5	-2.5	-8.72825	
7.5	-2.5	-8.62825	
10	-2.5	-8.52825	
12.5	-2.5	-8.42675	
15	-2.5	-8.27675	
17.5	-2.5	-8.12875	
20	-2.5	-8.02875	
22.5	-2.5	-7.92625	
25	-2.5	-7.77625	
27.5	-2.5	-7.62625	
30	-2.5	-7.47625	
32.5	-2.5	-7.32625	
35	-2.5	-7.17625	
37.5	-2.5	-7.02825	
40	-2.5	-6.90325	
42.5	-2.5	-6.77825	
45	-2.5	-6.65325	
47.5	-2.5	-6.53075	
50	-2.5	-6.43075	
52.5	-2.5	-6.33993	
55	-2.5	-6.32341	
57.5	-2.5	-6.30688	
60	-2.5	-6.2169	
62.5	-2.5	-6.1169	
65	-2.5	-5.9813	
67.5	-2.5	-5.8413	
70	-2.5	-5.5663	
72.5	-2.5	-5.2763	
75	-2.5	-4.686	
77.5	-2.5	-4.066	
80	-2.5	-3.492	
82.5	-2.5	-2.922	
85	-2.5	-2.70075	
87.5	-2.5	-2.50575	
90	-2.5	-2.41415	
92.5	-2.5	-2.32915	
95	-2.5	-2.23465	
97.5	-2.5	-2.13965	
100	-2.5	-2.03505	
102.5	-2.5	-1.93005	
105	-2.5	-1.8784	
107.5	-2.5	-1.8284	
110	-2.5	-1.7784	
112.5	-2.5	-1.7284	
115	-2.5	-1.619	
117.5	-2.5	-1.509	
120	-2.5	-1.509	
125	-2.5	-1.509	
135	-2.5	-1.509	
155	-2.5	-1.509	
175	-2.5	-1.509	
195	-2.5	-1.509	
215	-2.5	-1.509	
235	-2.5	-1.509	
255	-2.5	-1.509	
275	-2.5	-1.509	
295	-2.5	-1.509	
315	-2.5	-1.509	
335	-2.5	-1.509	
355	-2.5	-1.509	
375	-2.5	-1.509	
395	-2.5	-1.509	
415	-2.5	-1.509	
435	-2.5	-1.509	
455	-2.5	-1.509	
475	-2.5	-1.509	
495	-2.5	-1.509	
515	-2.5	-1.509	
535	-2.5	-1.509	
555	-2.5	-1.509	
575	-2.5	-1.509	
595	-2.5	-1.509	
615	-2.5	-1.509	
635	-2.5	-1.517	
655	-2.5	-1.525	
675	-2.5	-1.533	
695	-2.5	-1.541	
715	-2.5	-1.549	
735	-2.5	-1.557	
755	-2.5	-1.565	
775	-2.5	-1.573	
795	-2.5	-1.581	
815	-2.5	-1.589	
835	-2.5	-1.597	
855	-2.5	-1.605	
875	-2.5	-1.613	
895	-2.5	-1.621	
915	-2.5	-1.629	
935	-2.5	-1.637	
955	-2.5	-1.645	
975	-2.5	-1.653	
995	-2.5	-1.661	
1015	-2.5	-1.669	
1035	-2.5	-1.677	
1055	-2.5	-1.685	
1075	-2.5	-1.693	
1095	-2.5	-1.701	
1115	-2.5	-1.709	
1135	-2.5	-1.717	
1155	-2.5	-1.725	
1175	-2.5	-1.733	
1195	-2.5	-1.741	
1215	-2.5	-1.749	
1235	-2.5	-1.757	
1255	-2.5	-1.765	
1275	-2.5	-1.773	
1295	-2.5	-1.781	
1315	-2.5	-1.789	
1335	-2.5	-1.797	
1355	-2.5	-1.805	
1375	-2.5	-1.813	
1395	-2.5	-1.821	
1415	-2.5	-1.829	
0	0	0	
0	0	0	
-1300	0	-1.82901	
-1280	0	-2.00526	
-1260	0	-2.18151	
-1240	0	-2.35776	
-1220	0	-2.53401	
-1200	0	-2.71026	
-1180	0	-2.88651	
-1160	0	-3.06276	
-1140	0	-3.23901	
-1120	0	-3.41526	
-1100	0	-3.59151	
-1080	0	-3.76776	
-1060	0	-3.94401	
-1040	0	-4.12026	
-1020	0	-4.29651	
-1000	0	-4.47276	
-980	0	-4.64901	
-960	0	-4.82526	
-940	0	-5.00151	
-920	0	-5.17776	
-900	0	-5.35401	
-880	0	-5.53026	
-860	0	-5.70651	
-840	0	-5.88276	
-820	0	-6.05901	
-800	0	-6.23526	
-780	0	-6.41151	
-760	0	-6.58776	
-740	0	-6.76401	
-720	0	-6.94026	
-700	0	-7.11651	
-680	0	-7.29276	
-660	0	-7.46901	
-640	0	-7.64526	
-620	0	-7.82151	
-600	0	-7.99776	
-580	0	-8.17401	
-560	0	-8.35026	
-540	0	-8.52651	
-520	0	-8.70276	
-500	0	-8.879	
-480	0	-8.885	
-460	0	-8.891	
-440	0	-8.897	
-420	0	-8.903	
-400	0	-8.909	
-380	0	-8.915	
-360	0	-8.921	
-340	0	-8.927	
-320	0	-8.933	
-300	0	-8.939	
-280	0	-8.945	
-260	0	-8.951	
-240	0	-8.957	
-220	0	-8.963	
-200	0	-8.969	
-180	0	-8.975	
-160	0	-8.981	
-140	0	-8.987	
-120	0	-8.993	
-100	0	-8.999	
-80	0	-9.005	
-60	0	-9.011	
-40	0	-9.017	
-20	0	-9.023	
-10	0	-8.975	
-5	0	-8.927	
-2.5	0	-8.903	
0	0	-8.879	
2.5	0	-8.854	
5	0	-8.829	
7.5	0	-8.729	
10	0	-8.629	
12.5	0	-8.529	
15	0	-8.429	
17.5	0	-8.279	
20	0	-8.129	
22.5	0	-8.029	
25	0	-7.929	
27.5	0	-7.779	
30	0	-7.629	
32.5	0	-7.479	
35	0	-7.329	
37.5	0	-7.179	
40	0	-7.029	
42.5	0	-6.904	
45	0	-6.779	
47.5	0	-6.654	
50	0	-6.529	
52.5	0	-6.429	
55	0	-6.329	
57.5	0	-6.229	
60	0	-6.129	
62.5	0	-5.989	
65	0	-5.849	
67.5	0	-5.559	
70	0	-5.269	
72.5	0	-4.649	
75	0	-4.029	
77.5	0	-3.459	
80	0	-2.889	
82.5	0	-2.694	
85	0	-2.499	
87.5	0	-2.414	
90	0	-2.329	
92.5	0	-2.234	
95	0	-2.139	
97.5	0	-2.034	
100	0	-1.929	
102.5	0	-1.879	
105	0	-1.829	
107.5	0	-1.779	
110	0	-1.729	
112.5	0	-1.619	
115	0	-1.509	
117.5	0	-1.509	
120	0	-1.509	
125	0	-1.509	
135	0	-1.509	
155	0	-1.509	
175	0	-1.509	
195	0	-1.509	
215	0	-1.509	
235	0	-1.509	
255	0	-1.509	
275	0	-1.509	
295	0	-1.509	
315	0	-1.509	
335	0	-1.509	
355	0	-1.509	
375	0	-1.509	
395	0	-1.509	
415	0	-1.509	
435	0	-1.509	
455	0	-1.509	
475	0	-1.509	
495	0	-1.509	
515	0	-1.509	
535	0	-1.509	
555	0	-1.509	
575	0	-1.509	
595	0	-1.509	
615	0	-1.509	
635	0	-1.517	
655	0	-1.525	
675	0	-1.533	
695	0	-1.541	
715	0	-1.549	
735	0	-1.557	
755	0	-1.565	
775	0	-1.573	
795	0	-1.581	
815	0	-1.589	
835	0	-1.597	
855	0	-1.605	
875	0	-1.613	
895	0	-1.621	
915	0	-1.629	
935	0	-1.637	
955	0	-1.645	
975	0	-1.653	
995	0	-1.661	
1015	0	-1.669	
1035	0	-1.677	
1055	0	-1.685	
1075	0	-1.693	
1095	0	-1.701	
1115	0	-1.709	
1135	0	-1.717	
1155	0	-1.725	
1175	0	-1.733	
1195	0	-1.741	
1215	0	-1.749	
1235	0	-1.757	
1255	0	-1.765	
1275	0	-1.773	
1295	0	-1.781	
1315	0	-1.789	
1335	0	-1.797	
1355	0	-1.805	
1375	0	-1.813	
1395	0	-1.821	
1415	0	-1.829	
0	0	0	
0	0	0	
-1300	2.5	-1.82901	
-1280	2.5	-2.00526	
-1260	2.5	-2.18151	
-1240	2.5	-2.35776	
-1220	2.5	-2.53401	
-1200	2.5	-2.71026	
-1180	2.5	-2.88651	
-1160	2.5	-3.06276	
-1140	2.5	-3.23901	
-1120	2.5	-3.41526	
-1100	2.5	-3.59151	
-1080	2.5	-3.76776	
-1060	2.5	-3.94401	
-1040	2.5	-4.12026	
-1020	2.5	-4.29651	
-1000	2.5	-4.47276	
-980	2.5	-4.64901	
-960	2.5	-4.82526	
-940	2.5	-5.00151	
-920	2.5	-5.17776	
-900	2.5	-5.35401	
-880	2.5	-5.53026	
-860	2.5	-5.70651	
-840	2.5	-5.88276	
-820	2.5	-6.05901	
-800	2.5	-6.23526	
-780	2.5	-6.41151	
-760	2.5	-6.58776	
-740	2.5	-6.76401	
-720	2.5	-6.94026	
-700	2.5	-7.11651	
-680	2.5	-7.29276	
-660	2.5	-7.46901	
-640	2.5	-7.64526	
-620	2.5	-7.82151	
-600	2.5	-7.99776	
-580	2.5	-8.17401	
-560	2.5	-8.35026	
-540	2.5	-8.52651	
-520	2.5	-8.70276	
-500	2.5	-8.879	
-480	2.5	-8.885	
-460	2.5	-8.891	
-440	2.5	-8.897	
-420	2.5	-8.903	
-400	2.5	-8.909	
-380	2.5	-8.915	
-360	2.5	-8.921	
-340	2.5	-8.927	
-320	2.5	-8.933	
-300	2.5	-8.939	
-280	2.5	-8.945	
-260	2.5	-8.951	
-240	2.5	-8.957	
-220	2.5	-8.963	
-200	2.5	-8.969	
-180	2.5	-8.975	
-160	2.5	-8.981	
-140	2.5	-8.987	
-120	2.5	-8.993	
-100	2.5	-8.999	
-80	2.5	-9.005	
-60	2.5	-9.011	
-40	2.5	-9.017	
-20	2.5	-9.023	
-10	2.5	-9.026	
-5	2.5	-9.002	
-2.5	2.5	-8.978	
0	2.5	-8.954	
2.5	2.5	-8.829	
5	2.5	-8.804	
7.5	2.5	-8.679	
10	2.5	-8.579	
12.5	2.5	-8.479	
15	2.5	-8.379	
17.5	2.5	-8.279	
20	2.5	-8.129	
22.5	2.5	-8.029	
25	2.5	-7.929	
27.5	2.5	-7.804	
30	2.5	-7.654	
32.5	2.5	-7.579	
35	2.5	-7.429	
37.5	2.5	-7.279	
40	2.5	-7.129	
42.5	2.5	-7.004	
45	2.5	-6.879	
47.5	2.5	-6.754	
50	2.5	-6.629	
52.5	2.5	-6.529	
55	2.5	-6.429	
57.5	2.5	-6.304	
60	2.5	-6.204	
62.5	2.5	-6.029	
65	2.5	-5.889	
67.5	2.5	-5.639	
70	2.5	-5.349	
72.5	2.5	-4.799	
75	2.5	-4.179	
77.5	2.5	-3.329	
80	2.5	-2.759	
82.5	2.5	-2.389	
85	2.5	-2.194	
87.5	2.5	-2.169	
90	2.5	-2.084	
92.5	2.5	-1.979	
95	2.5	-1.884	
97.5	2.5	-1.859	
100	2.5	-1.754	
102.5	2.5	-1.779	
105	2.5	-1.729	
107.5	2.5	-1.574	
110	2.5	-1.524	
112.5	2.5	-1.619	
115	2.5	-1.509	
117.5	2.5	-1.509	
120	2.5	-1.509	
125	2.5	-1.509	
135	2.5	-1.509	
155	2.5	-1.509	
175	2.5	-1.509	
195	2.5	-1.509	
215	2.5	-1.509	
235	2.5	-1.509	
255	2.5	-1.509	
275	2.5	-1.509	
295	2.5	-1.509	
315	2.5	-1.509	
335	2.5	-1.509	
355	2.5	-1.509	
375	2.5	-1.509	
395	2.5	-1.509	
415	2.5	-1.509	
435	2.5	-1.509	
455	2.5	-1.509	
475	2.5	-1.509	
495	2.5	-1.509	
515	2.5	-1.509	
535	2.5	-1.509	
555	2.5	-1.509	
575	2.5	-1.509	
595	2.5	-1.509	
615	2.5	-1.509	
635	2.5	-1.517	
655	2.5	-1.525	
675	2.5	-1.533	
695	2.5	-1.541	
715	2.5	-1.549	
735	2.5	-1.557	
755	2.5	-1.565	
775	2.5	-1.573	
795	2.5	-1.581	
815	2.5	-1.589	
835	2.5	-1.597	
855	2.5	-1.605	
875	2.5	-1.613	
895	2.5	-1.621	
915	2.5	-1.629	
935	2.5	-1.637	
955	2.5	-1.645	
975	2.5	-1.653	
995	2.5	-1.661	
1015	2.5	-1.669	
1035	2.5	-1.677	
1055	2.5	-1.685	
1075	2.5	-1.693	
1095	2.5	-1.701	
1115	2.5	-1.709	
1135	2.5	-1.717	
1155	2.5	-1.725	
1175	2.5	-1.733	
1195	2.5	-1.741	
1215	2.5	-1.749	
1235	2.5	-1.757	
1255	2.5	-1.765	
1275	2.5	-1.773	
1295	2.5	-1.781	
1315	2.5	-1.789	
1335	2.5	-1.797	
1355	2.5	-1.805	
1375	2.5	-1.813	
1395	2.5	-1.821	
1415	2.5	-1.829	
0	0	0	
0	0	0	
-1300	5	-1.82901	
-1280	5	-2.00526	
-1260	5	-2.18151	
-1240	5	-2.35776	
-1220	5	-2.53401	
-1200	5	-2.71026	
-1180	5	-2.88651	
-1160	5	-3.06276	
-1140	5	-3.23901	
-1120	5	-3.41526	
-1100	5	-3.59151	
-1080	5	-3.76776	
-1060	5	-3.94401	
-1040	5	-4.12026	
-1020	5	-4.29651	
-1000	5	-4.47276	
-980	5	-4.64901	
-960	5	-4.82526	
-940	5	-5.00151	
-920	5	-5.17776	
-900	5	-5.35401	
-880	5	-5.53026	
-860	5	-5.70651	
-840	5	-5.88276	
-820	5	-6.05901	
-800	5	-6.23526	
-780	5	-6.41151	
-760	5	-6.58776	
-740	5	-6.76401	
-720	5	-6.94026	
-700	5	-7.11651	
-680	5	-7.29276	
-660	5	-7.46901	
-640	5	-7.64526	
-620	5	-7.82151	
-600	5	-7.99776	
-580	5	-8.17401	
-560	5	-8.35026	
-540	5	-8.52651	
-520	5	-8.70276	
-500	5	-8.879	
-480	5	-8.885	
-460	5	-8.891	
-440	5	-8.897	
-420	5	-8.903	
-400	5	-8.909	
-380	5	-8.915	
-360	5	-8.921	
-340	5	-8.927	
-320	5	-8.933	
-300	5	-8.939	
-280	5	-8.945	
-260	5	-8.951	
-240	5	-8.957	
-220	5	-8.963	
-200	5	-8.969	
-180	5	-8.975	
-160	5	-8.981	
-140	5	-8.987	
-120	5	-8.993	
-100	5	-8.999	
-80	5	-9.005	
-60	5	-9.011	
-40	5	-9.017	
-20	5	-9.023	
-10	5	-9.026	
-5	5	-9.0275	
-2.5	5	-9.02825	
0	5	-9.029	
2.5	5	-8.904	
5	5	-8.779	
7.5	5	-8.654	
10	5	-8.529	
12.5	5	-8.429	
15	5	-8.329	
17.5	5	-8.229	
20	5	-8.129	
22.5	5	-8.029	
25	5	-7.929	
27.5	5	-7.804	
30	5	-7.679	
32.5	5	-7.604	
35	5	-7.529	
37.5	5	-7.379	
40	5	-7.229	
42.5	5	-7.104	
45	5	-6.979	
47.5	5	-6.854	
50	5	-6.729	
52.5	5	-6.629	
55	5	-6.529	
57.5	5	-6.404	
60	5	-6.279	
62.5	5	-6.104	
65	5	-5.929	
67.5	5	-5.679	
70	5	-5.429	
72.5	5	-4.879	
75	5	-4.329	
77.5	5	-3.479	
80	5	-2.629	
82.5	5	-2.259	
85	5	-1.889	
87.5	5	-1.864	
90	5	-1.839	
92.5	5	-1.734	
95	5	-1.629	
97.5	5	-1.604	
100	5	-1.579	
102.5	5	-1.604	
105	5	-1.629	
107.5	5	-1.474	
110	5	-1.319	
112.5	5	-1.414	
115	5	-1.509	
117.5	5	-1.509	
120	5	-1.509	
125	5	-1.509	
135	5	-1.509	
155	5	-1.509	
175	5	-1.509	
195	5	-1.509	
215	5	-1.509	
235	5	-1.509	
255	5	-1.509	
275	5	-1.509	
295	5	-1.509	
315	5	-1.509	
335	5	-1.509	
355	5	-1.509	
375	5	-1.509	
395	5	-1.509	
415	5	-1.509	
435	5	-1.509	
455	5	-1.509	
475	5	-1.509	
495	5	-1.509	
515	5	-1.509	
535	5	-1.509	
555	5	-1.509	
575	5	-1.509	
595	5	-1.509	
615	5	-1.509	
635	5	-1.517	
655	5	-1.525	
675	5	-1.533	
695	5	-1.541	
715	5	-1.549	
735	5	-1.557	
755	5	-1.565	
775	5	-1.573	
795	5	-1.581	
815	5	-1.589	
835	5	-1.597	
855	5	-1.605	
875	5	-1.613	
895	5	-1.621	
915	5	-1.629	
935	5	-1.637	
955	5	-1.645	
975	5	-1.653	
995	5	-1.661	
1015	5	-1.669	
1035	5	-1.677	
1055	5	-1.685	
1075	5	-1.693	
1095	5	-1.701	
1115	5	-1.709	
1135	5	-1.717	
1155	5	-1.725	
1175	5	-1.733	
1195	5	-1.741	
1215	5	-1.749	
1235	5	-1.757	
1255	5	-1.765	
1275	5	-1.773	
1295	5	-1.781	
1315	5	-1.789	
1335	5	-1.797	
1355	5	-1.805	
1375	5	-1.813	
1395	5	-1.821	
1415	5	-1.829	
0	0	0	
0	0	0	
-1300	7.5	-1.82901	
-1280	7.5	-2.00526	
-1260	7.5	-2.18151	
-1240	7.5	-2.35776	
-1220	7.5	-2.53401	
-1200	7.5	-2.71026	
-1180	7.5	-2.88651	
-1160	7.5	-3.06276	
-1140	7.5	-3.23901	
-1120	7.5	-3.41526	
-1100	7.5	-3.59151	
-1080	7.5	-3.76776	
-1060	7.5	-3.94401	
-1040	7.5	-4.12026	
-1020	7.5	-4.29651	
-1000	7.5	-4.47276	
-980	7.5	-4.64901	
-960	7.5	-4.82526	
-940	7.5	-5.00151	
-920	7.5	-5.17776	
-900	7.5	-5.35401	
-880	7.5	-5.53026	
-860	7.5	-5.70651	
-840	7.5	-5.88276	
-820	7.5	-6.05901	
-800	7.5	-6.23526	
-780	7.5	-6.41151	
-760	7.5	-6.58776	
-740	7.5	-6.76401	
-720	7.5	-6.94026	
-700	7.5	-7.11651	
-680	7.5	-7.29276	
-660	7.5	-7.46901	
-640	7.5	-7.64526	
-620	7.5	-7.82151	
-600	7.5	-7.99776	
-580	7.5	-8.17401	
-560	7.5	-8.35026	
-540	7.5	-8.52651	
-520	7.5	-8.70276	
-500	7.5	-8.879	
-480	7.5	-8.885	
-460	7.5	-8.891	
-440	7.5	-8.897	
-420	7.5	-8.903	
-400	7.5	-8.909	
-380	7.5	-8.915	
-360	7.5	-8.921	
-340	7.5	-8.927	
-320	7.5	-8.933	
-300	7.5	-8.939	
-280	7.5	-8.945	
-260	7.5	-8.951	
-240	7.5	-8.957	
-220	7.5	-8.963	
-200	7.5	-8.969	
-180	7.5	-8.975	
-160	7.5	-8.981	
-140	7.5	-8.987	
-120	7.5	-8.993	
-100	7.5	-8.999	
-80	7.5	-9.005	
-60	7.5	-9.011	
-40	7.5	-9.017	
-20	7.5	-9.023	
-10	7.5	-9.026	
-5	7.5	-9.0515	
-2.5	7.5	-9.07775	
0	7.5	-9.104	
2.5	7.5	-9.004	
5	7.5	-8.879	
7.5	7.5	-8.734	
10	7.5	-8.609	
12.5	7.5	-8.494	
15	7.5	-8.394	
17.5	7.5	-8.269	
20	7.5	-8.169	
22.5	7.5	-8.069	
25	7.5	-7.969	
27.5	7.5	-7.879	
30	7.5	-7.754	
32.5	7.5	-7.679	
35	7.5	-7.604	
37.5	7.5	-7.479	
40	7.5	-7.329	
42.5	7.5	-7.254	
45	7.5	-7.129	
47.5	7.5	-7.004	
50	7.5	-6.879	
52.5	7.5	-6.679	
55	7.5	-6.579	
57.5	7.5	-6.429	
60	7.5	-6.304	
62.5	7.5	-6.189	
65	7.5	-6.014	
67.5	7.5	-5.779	
70	7.5	-5.529	
72.5	7.5	-5.129	
75	7.5	-4.579	
77.5	7.5	-4.079	
80	7.5	-3.229	
82.5	7.5	-2.264	
85	7.5	-1.894	
87.5	7.5	-1.759	
90	7.5	-1.734	
92.5	7.5	-1.584	
95	7.5	-1.479	
97.5	7.5	-1.429	
100	7.5	-1.404	
102.5	7.5	-1.349	
105	7.5	-1.374	
107.5	7.5	-1.369	
110	7.5	-1.214	
112.5	7.5	-1.199	
115	7.5	-1.294	
117.5	7.5	-1.3671	
120	7.5	-1.4402	
125	7.5	-1.509	
135	7.5	-1.509	
155	7.5	-1.509	
175	7.5	-1.509	
195	7.5	-1.509	
215	7.5	-1.509	
235	7.5	-1.509	
255	7.5	-1.509	
275	7.5	-1.509	
295	7.5	-1.509	
315	7.5	-1.509	
335	7.5	-1.509	
355	7.5	-1.509	
375	7.5	-1.509	
395	7.5	-1.509	
415	7.5	-1.509	
435	7.5	-1.509	
455	7.5	-1.509	
475	7.5	-1.509	
495	7.5	-1.509	
515	7.5	-1.509	
535	7.5	-1.509	
555	7.5	-1.509	
575	7.5	-1.509	
595	7.5	-1.509	
615	7.5	-1.509	
635	7.5	-1.517	
655	7.5	-1.525	
675	7.5	-1.533	
695	7.5	-1.541	
715	7.5	-1.549	
735	7.5	-1.557	
755	7.5	-1.565	
775	7.5	-1.573	
795	7.5	-1.581	
815	7.5	-1.589	
835	7.5	-1.597	
855	7.5	-1.605	
875	7.5	-1.613	
895	7.5	-1.621	
915	7.5	-1.629	
935	7.5	-1.637	
955	7.5	-1.645	
975	7.5	-1.653	
995	7.5	-1.661	
1015	7.5	-1.669	
1035	7.5	-1.677	
1055	7.5	-1.685	
1075	7.5	-1.693	
1095	7.5	-1.701	
1115	7.5	-1.709	
1135	7.5	-1.717	
1155	7.5	-1.725	
1175	7.5	-1.733	
1195	7.5	-1.741	
1215	7.5	-1.749	
1235	7.5	-1.757	
1255	7.5	-1.765	
1275	7.5	-1.773	
1295	7.5	-1.781	
1315	7.5	-1.789	
1335	7.5	-1.797	
1355	7.5	-1.805	
1375	7.5	-1.813	
1395	7.5	-1.821	
1415	7.5	-1.829	
0	0	0	
0	0	0	
-1300	10	-1.82901	
-1280	10	-2.00526	
-1260	10	-2.18151	
-1240	10	-2.35776	
-1220	10	-2.53401	
-1200	10	-2.71026	
-1180	10	-2.88651	
-1160	10	-3.06276	
-1140	10	-3.23901	
-1120	10	-3.41526	
-1100	10	-3.59151	
-1080	10	-3.76776	
-1060	10	-3.94401	
-1040	10	-4.12026	
-1020	10	-4.29651	
-1000	10	-4.47276	
-980	10	-4.64901	
-960	10	-4.82526	
-940	10	-5.00151	
-920	10	-5.17776	
-900	10	-5.35401	
-880	10	-5.53026	
-860	10	-5.70651	
-840	10	-5.88276	
-820	10	-6.05901	
-800	10	-6.23526	
-780	10	-6.41151	
-760	10	-6.58776	
-740	10	-6.76401	
-720	10	-6.94026	
-700	10	-7.11651	
-680	10	-7.29276	
-660	10	-7.46901	
-640	10	-7.64526	
-620	10	-7.82151	
-600	10	-7.99776	
-580	10	-8.17401	
-560	10	-8.35026	
-540	10	-8.52651	
-520	10	-8.70276	
-500	10	-8.879	
-480	10	-8.885	
-460	10	-8.891	
-440	10	-8.897	
-420	10	-8.903	
-400	10	-8.909	
-380	10	-8.915	
-360	10	-8.921	
-340	10	-8.927	
-320	10	-8.933	
-300	10	-8.939	
-280	10	-8.945	
-260	10	-8.951	
-240	10	-8.957	
-220	10	-8.963	
-200	10	-8.969	
-180	10	-8.975	
-160	10	-8.981	
-140	10	-8.987	
-120	10	-8.993	
-100	10	-8.999	
-80	10	-9.005	
-60	10	-9.011	
-40	10	-9.017	
-20	10	-9.023	
-10	10	-9.074	
-5	10	-9.1265	
-2.5	10	-9.15275	
0	10	-9.179	
2.5	10	-9.079	
5	10	-8.979	
7.5	10	-8.834	
10	10	-8.689	
12.5	10	-8.574	
15	10	-8.459	
17.5	10	-8.334	
20	10	-8.209	
22.5	10	-8.109	
25	10	-8.009	
27.5	10	-7.919	
30	10	-7.829	
32.5	10	-7.754	
35	10	-7.679	
37.5	10	-7.554	
40	10	-7.429	
42.5	10	-7.354	
45	10	-7.279	
47.5	10	-7.154	
50	10	-7.029	
52.5	10	-6.829	
55	10	-6.629	
57.5	10	-6.479	
60	10	-6.329	
62.5	10	-6.214	
65	10	-6.099	
67.5	10	-5.864	
70	10	-5.629	
72.5	10	-5.229	
75	10	-4.829	
77.5	10	-4.329	
80	10	-3.829	
82.5	10	-2.864	
85	10	-1.899	
87.5	10	-1.764	
90	10	-1.629	
92.5	10	-1.479	
95	10	-1.329	
97.5	10	-1.279	
100	10	-1.229	
102.5	10	-1.174	
105	10	-1.119	
107.5	10	-1.114	
110	10	-1.109	
112.5	10	-1.094	
115	10	-1.079	
117.5	10	-1.1521	
120	10	-1.2252	
125	10	-1.3714	
135	10	-1.509	
155	10	-1.509	
175	10	-1.509	
195	10	-1.509	
215	10	-1.509	
235	10	-1.509	
255	10	-1.509	
275	10	-1.509	
295	10	-1.509	
315	10	-1.509	
335	10	-1.509	
355	10	-1.509	
375	10	-1.509	
395	10	-1.509	
415	10	-1.509	
435	10	-1.509	
455	10	-1.509	
475	10	-1.509	
495	10	-1.509	
515	10	-1.509	
535	10	-1.509	
555	10	-1.509	
575	10	-1.509	
595	10	-1.509	
615	10	-1.509	
635	10	-1.517	
655	10	-1.525	
675	10	-1.533	
695	10	-1.541	
715	10	-1.549	
735	10	-1.557	
755	10	-1.565	
775	10	-1.573	
795	10	-1.581	
815	10	-1.589	
835	10	-1.597	
855	10	-1.605	
875	10	-1.613	
895	10	-1.621	
915	10	-1.629	
935	10	-1.637	
955	10	-1.645	
975	10	-1.653	
995	10	-1.661	
1015	10	-1.669	
1035	10	-1.677	
1055	10	-1.685	
1075	10	-1.693	
1095	10	-1.701	
1115	10	-1.709	
1135	10	-1.717	
1155	10	-1.725	
1175	10	-1.733	
1195	10	-1.741	
1215	10	-1.749	
1235	10	-1.757	
1255	10	-1.765	
1275	10	-1.773	
1295	10	-1.781	
1315	10	-1.789	
1335	10	-1.797	
1355	10	-1.805	
1375	10	-1.813	
1395	10	-1.821	
1415	10	-1.829	
0	0	0	
0	0	0	
-1300	12.5	-1.82901	
-1280	12.5	-2.00526	
-1260	12.5	-2.18151	
-1240	12.5	-2.35776	
-1220	12.5	-2.53401	
-1200	12.5	-2.71026	
-1180	12.5	-2.88651	
-1160	12.5	-3.06276	
-1140	12.5	-3.23901	
-1120	12.5	-3.41526	
-1100	12.5	-3.59151	
-1080	12.5	-3.76776	
-1060	12.5	-3.94401	
-1040	12.5	-4.12026	
-1020	12.5	-4.29651	
-1000	12.5	-4.47276	
-980	12.5	-4.64901	
-960	12.5	-4.82526	
-940	12.5	-5.00151	
-920	12.5	-5.17776	
-900	12.5	-5.35401	
-880	12.5	-5.53026	
-860	12.5	-5.70651	
-840	12.5	-5.88276	
-820	12.5	-6.05901	
-800	12.5	-6.23526	
-780	12.5	-6.41151	
-760	12.5	-6.58776	
-740	12.5	-6.76401	
-720	12.5	-6.94026	
-700	12.5	-7.11651	
-680	12.5	-7.29276	
-660	12.5	-7.46901	
-640	12.5	-7.64526	
-620	12.5	-7.82151	
-600	12.5	-7.99776	
-580	12.5	-8.17401	
-560	12.5	-8.35026	
-540	12.5	-8.52651	
-520	12.5	-8.70276	
-500	12.5	-8.879	
-480	12.5	-8.885	
-460	12.5	-8.891	
-440	12.5	-8.897	
-420	12.5	-8.903	
-400	12.5	-8.909	
-380	12.5	-8.915	
-360	12.5	-8.921	
-340	12.5	-8.927	
-320	12.5	-8.933	
-300	12.5	-8.939	
-280	12.5	-8.945	
-260	12.5	-8.951	
-240	12.5	-8.957	
-220	12.5	-8.963	
-200	12.5	-8.969	
-180	12.5	-8.975	
-160	12.5	-8.981	
-140	12.5	-8.987	
-120	12.5	-8.993	
-100	12.5	-8.999	
-80	12.5	-9.005	
-60	12.5	-9.011	
-40	12.5	-9.017	
-20	12.5	-9.044	
-10	12.5	-9.149	
-5	12.5	-9.2015	
-2.5	12.5	-9.22775	
0	12.5	-9.254	
2.5	12.5	-9.254	
5	12.5	-9.154	
7.5	12.5	-8.879	
10	12.5	-8.734	
12.5	12.5	-8.609	
15	12.5	-8.494	
17.5	12.5	-8.344	
20	12.5	-8.219	
22.5	12.5	-8.119	
25	12.5	-8.019	
27.5	12.5	-7.864	
30	12.5	-7.774	
32.5	12.5	-7.704	
35	12.5	-7.629	
37.5	12.5	-7.554	
40	12.5	-7.429	
42.5	12.5	-7.369	
45	12.5	-7.294	
47.5	12.5	-7.179	
50	12.5	-7.054	
52.5	12.5	-6.924	
55	12.5	-6.724	
57.5	12.5	-6.624	
60	12.5	-6.474	
62.5	12.5	-6.369	
65	12.5	-6.254	
67.5	12.5	-6.124	
70	12.5	-5.889	
72.5	12.5	-5.479	
75	12.5	-5.079	
77.5	12.5	-4.449	
80	12.5	-3.949	
82.5	12.5	-3.129	
85	12.5	-2.164	
87.5	12.5	-1.669	
90	12.5	-1.534	
92.5	12.5	-1.289	
95	12.5	-1.139	
97.5	12.5	-1.069	
100	12.5	-1.019	
102.5	12.5	-0.929	
105	12.5	-0.874	
107.5	12.5	-0.849	
110	12.5	-0.844	
112.5	12.5	-1.094	
115	12.5	-1.079	
117.5	12.5	-1.08115	
120	12.5	-1.0833	
125	12.5	-1.1564	
135	12.5	-1.4488	
155	12.5	-1.509	
175	12.5	-1.509	
195	12.5	-1.509	
215	12.5	-1.509	
235	12.5	-1.509	
255	12.5	-1.509	
275	12.5	-1.509	
295	12.5	-1.509	
315	12.5	-1.509	
335	12.5	-1.509	
355	12.5	-1.509	
375	12.5	-1.509	
395	12.5	-1.509	
415	12.5	-1.509	
435	12.5	-1.509	
455	12.5	-1.509	
475	12.5	-1.509	
495	12.5	-1.509	
515	12.5	-1.509	
535	12.5	-1.509	
555	12.5	-1.509	
575	12.5	-1.509	
595	12.5	-1.509	
615	12.5	-1.509	
635	12.5	-1.517	
655	12.5	-1.525	
675	12.5	-1.533	
695	12.5	-1.541	
715	12.5	-1.549	
735	12.5	-1.557	
755	12.5	-1.565	
775	12.5	-1.573	
795	12.5	-1.581	
815	12.5	-1.589	
835	12.5	-1.597	
855	12.5	-1.605	
875	12.5	-1.613	
895	12.5	-1.621	
915	12.5	-1.629	
935	12.5	-1.637	
955	12.5	-1.645	
975	12.5	-1.653	
995	12.5	-1.661	
1015	12.5	-1.669	
1035	12.5	-1.677	
1055	12.5	-1.685	
1075	12.5	-1.693	
1095	12.5	-1.701	
1115	12.5	-1.709	
1135	12.5	-1.717	
1155	12.5	-1.725	
1175	12.5	-1.733	
1195	12.5	-1.741	
1215	12.5	-1.749	
1235	12.5	-1.757	
1255	12.5	-1.765	
1275	12.5	-1.773	
1295	12.5	-1.781	
1315	12.5	-1.789	
1335	12.5	-1.797	
1355	12.5	-1.805	
1375	12.5	-1.813	
1395	12.5	-1.821	
1415	12.5	-1.829	
0	0	0	
0	0	0	
-1300	15	-1.82901	
-1280	15	-2.00526	
-1260	15	-2.18151	
-1240	15	-2.35776	
-1220	15	-2.53401	
-1200	15	-2.71026	
-1180	15	-2.88651	
-1160	15	-3.06276	
-1140	15	-3.23901	
-1120	15	-3.41526	
-1100	15	-3.59151	
-1080	15	-3.76776	
-1060	15	-3.94401	
-1040	15	-4.12026	
-1020	15	-4.29651	
-1000	15	-4.47276	
-980	15	-4.64901	
-960	15	-4.82526	
-940	15	-5.00151	
-920	15	-5.17776	
-900	15	-5.35401	
-880	15	-5.53026	
-860	15	-5.70651	
-840	15	-5.88276	
-820	15	-6.05901	
-800	15	-6.23526	
-780	15	-6.41151	
-760	15	-6.58776	
-740	15	-6.76401	
-720	15	-6.94026	
-700	15	-7.11651	
-680	15	-7.29276	
-660	15	-7.46901	
-640	15	-7.64526	
-620	15	-7.82151	
-600	15	-7.99776	
-580	15	-8.17401	
-560	15	-8.35026	
-540	15	-8.52651	
-520	15	-8.70276	
-500	15	-8.879	
-480	15	-8.885	
-460	15	-8.891	
-440	15	-8.897	
-420	15	-8.903	
-400	15	-8.909	
-380	15	-8.915	
-360	15	-8.921	
-340	15	-8.927	
-320	15	-8.933	
-300	15	-8.939	
-280	15	-8.945	
-260	15	-8.951	
-240	15	-8.957	
-220	15	-8.963	
-200	15	-8.969	
-180	15	-8.975	
-160	15	-8.981	
-140	15	-8.987	
-120	15	-8.993	
-100	15	-8.999	
-80	15	-9.005	
-60	15	-9.011	
-40	15	-9.017	
-20	15	-9.119	
-10	15	-9.224	
-5	15	-9.2765	
-2.5	15	-9.30275	
0	15	-9.329	
2.5	15	-9.329	
5	15	-9.329	
7.5	15	-9.054	
10	15	-8.779	
12.5	15	-8.654	
15	15	-8.529	
17.5	15	-8.379	
20	15	-8.229	
22.5	15	-8.129	
25	15	-8.029	
27.5	15	-7.874	
30	15	-7.719	
32.5	15	-7.649	
35	15	-7.579	
37.5	15	-7.504	
40	15	-7.429	
42.5	15	-7.369	
45	15	-7.309	
47.5	15	-7.194	
50	15	-7.079	
52.5	15	-6.949	
55	15	-6.819	
57.5	15	-6.719	
60	15	-6.619	
62.5	15	-6.514	
65	15	-6.409	
67.5	15	-6.279	
70	15	-6.149	
72.5	15	-5.739	
75	15	-5.329	
77.5	15	-4.699	
80	15	-4.069	
82.5	15	-3.249	
85	15	-2.429	
87.5	15	-1.934	
90	15	-1.439	
92.5	15	-1.194	
95	15	-0.949	
97.5	15	-0.879	
100	15	-0.809	
102.5	15	-0.719	
105	15	-0.629	
107.5	15	-0.604	
110	15	-0.579	
112.5	15	-0.829	
115	15	-1.079	
117.5	15	-1.08115	
120	15	-1.0833	
125	15	-1.0876	
135	15	-1.2338	
155	15	-1.509	
175	15	-1.509	
195	15	-1.509	
215	15	-1.509	
235	15	-1.509	
255	15	-1.509	
275	15	-1.509	
295	15	-1.509	
315	15	-1.509	
335	15	-1.509	
355	15	-1.509	
375	15	-1.509	
395	15	-1.509	
415	15	-1.509	
435	15	-1.509	
455	15	-1.509	
475	15	-1.509	
495	15	-1.509	
515	15	-1.509	
535	15	-1.509	
555	15	-1.509	
575	15	-1.509	
595	15	-1.509	
615	15	-1.509	
635	15	-1.517	
655	15	-1.525	
675	15	-1.533	
695	15	-1.541	
715	15	-1.549	
735	15	-1.557	
755	15	-1.565	
775	15	-1.573	
795	15	-1.581	
815	15	-1.589	
835	15	-1.597	
855	15	-1.605	
875	15	-1.613	
895	15	-1.621	
915	15	-1.629	
935	15	-1.637	
955	15	-1.645	
975	15	-1.653	
995	15	-1.661	
1015	15	-1.669	
1035	15	-1.677	
1055	15	-1.685	
1075	15	-1.693	
1095	15	-1.701	
1115	15	-1.709	
1135	15	-1.717	
1155	15	-1.725	
1175	15	-1.733	
1195	15	-1.741	
1215	15	-1.749	
1235	15	-1.757	
1255	15	-1.765	
1275	15	-1.773	
1295	15	-1.781	
1315	15	-1.789	
1335	15	-1.797	
1355	15	-1.805	
1375	15	-1.813	
1395	15	-1.821	
1415	15	-1.829	
0	0	0	
0	0	0	
-1300	17.5	-1.82901	
-1280	17.5	-2.00526	
-1260	17.5	-2.18151	
-1240	17.5	-2.35776	
-1220	17.5	-2.53401	
-1200	17.5	-2.71026	
-1180	17.5	-2.88651	
-1160	17.5	-3.06276	
-1140	17.5	-3.23901	
-1120	17.5	-3.41526	
-1100	17.5	-3.59151	
-1080	17.5	-3.76776	
-1060	17.5	-3.94401	
-1040	17.5	-4.12026	
-1020	17.5	-4.29651	
-1000	17.5	-4.47276	
-980	17.5	-4.64901	
-960	17.5	-4.82526	
-940	17.5	-5.00151	
-920	17.5	-5.17776	
-900	17.5	-5.35401	
-880	17.5	-5.53026	
-860	17.5	-5.70651	
-840	17.5	-5.88276	
-820	17.5	-6.05901	
-800	17.5	-6.23526	
-780	17.5	-6.41151	
-760	17.5	-6.58776	
-740	17.5	-6.76401	
-720	17.5	-6.94026	
-700	17.5	-7.11651	
-680	17.5	-7.29276	
-660	17.5	-7.46901	
-640	17.5	-7.64526	
-620	17.5	-7.82151	
-600	17.5	-7.99776	
-580	17.5	-8.17401	
-560	17.5	-8.35026	
-540	17.5	-8.52651	
-520	17.5	-8.70276	
-500	17.5	-8.879	
-480	17.5	-8.885	
-460	17.5	-8.891	
-440	17.5	-8.897	
-420	17.5	-8.903	
-400	17.5	-8.909	
-380	17.5	-8.915	
-360	17.5	-8.921	
-340	17.5	-8.927	
-320	17.5	-8.933	
-300	17.5	-8.939	
-280	17.5	-8.945	
-260	17.5	-8.951	
-240	17.5	-8.957	
-220	17.5	-8.963	
-200	17.5	-8.969	
-180	17.5	-8.975	
-160	17.5	-8.981	
-140	17.5	-8.987	
-120	17.5	-8.993	
-100	17.5	-8.999	
-80	17.5	-9.005	
-60	17.5	-9.011	
-40	17.5	-9.017	
-20	17.5	-9.194	
-10	17.5	-9.299	
-5	17.5	-9.3245	
-2.5	17.5	-9.32675	
0	17.5	-9.32675	
2.5	17.5	-9.324	
5	17.5	-9.049	
7.5	17.5	-8.777	
10	17.5	-8.652	
12.5	17.5	-8.52625	
15	17.5	-8.37625	
17.5	17.5	-8.22825	
20	17.5	-8.12825	
22.5	17.5	-8.0255	
25	17.5	-7.8705	
27.5	17.5	-7.7206	
30	17.5	-7.6506	
32.5	17.5	-7.58025	
35	17.5	-7.50525	
37.5	17.5	-7.43145	
40	17.5	-7.37145	
42.5	17.5	-7.3065	
45	17.5	-7.1915	
47.5	17.5	-7.075	
50	17.5	-6.945	
52.5	17.5	-6.82748	
55	17.5	-6.81096	
57.5	17.5	-6.79443	
60	17.5	-6.70445	
62.5	17.5	-6.60445	
65	17.5	-6.5	
67.5	17.5	-6.395	
70	17.5	-6.2675	
72.5	17.5	-6.1375	
75	17.5	-5.7527	
77.5	17.5	-5.3427	
80	17.5	-4.7303	
82.5	17.5	-4.1003	
85	17.5	-3.2936	
87.5	17.5	-2.4736	
90	17.5	-1.9591	
92.5	17.5	-1.4641	
95	17.5	-1.2066	
97.5	17.5	-0.9616	
100	17.5	-0.8846	
102.5	17.5	-0.8146	
105	17.5	-0.7252	
107.5	17.5	-0.6352	
110	17.5	-0.6089	
112.5	17.5	-0.5839	
115	17.5	-0.83115	
117.5	17.5	-1.08115	
120	17.5	-1.0833	
125	17.5	-1.0876	
135	17.5	-1.0962	
155	17.5	-1.509	
175	17.5	-1.509	
195	17.5	-1.509	
215	17.5	-1.509	
235	17.5	-1.509	
255	17.5	-1.509	
275	17.5	-1.509	
295	17.5	-1.509	
315	17.5	-1.509	
335	17.5	-1.509	
355	17.5	-1.509	
375	17.5	-1.509	
395	17.5	-1.509	
415	17.5	-1.509	
435	17.5	-1.509	
455	17.5	-1.509	
475	17.5	-1.509	
495	17.5	-1.509	
515	17.5	-1.509	
535	17.5	-1.509	
555	17.5	-1.509	
575	17.5	-1.509	
595	17.5	-1.509	
615	17.5	-1.509	
635	17.5	-1.517	
655	17.5	-1.525	
675	17.5	-1.533	
695	17.5	-1.541	
715	17.5	-1.549	
735	17.5	-1.557	
755	17.5	-1.565	
775	17.5	-1.573	
795	17.5	-1.581	
815	17.5	-1.589	
835	17.5	-1.597	
855	17.5	-1.605	
875	17.5	-1.613	
895	17.5	-1.621	
915	17.5	-1.629	
935	17.5	-1.637	
955	17.5	-1.645	
975	17.5	-1.653	
995	17.5	-1.661	
1015	17.5	-1.669	
1035	17.5	-1.677	
1055	17.5	-1.685	
1075	17.5	-1.693	
1095	17.5	-1.701	
1115	17.5	-1.709	
1135	17.5	-1.717	
1155	17.5	-1.725	
1175	17.5	-1.733	
1195	17.5	-1.741	
1215	17.5	-1.749	
1235	17.5	-1.757	
1255	17.5	-1.765	
1275	17.5	-1.773	
1295	17.5	-1.781	
1315	17.5	-1.789	
1335	17.5	-1.797	
1355	17.5	-1.805	
1375	17.5	-1.813	
1395	17.5	-1.821	
1415	17.5	-1.829	
0	0	0	
0	0	0	
-1300	20	-1.82901	
-1280	20	-2.00526	
-1260	20	-2.18151	
-1240	20	-2.35776	
-1220	20	-2.53401	
-1200	20	-2.71026	
-1180	20	-2.88651	
-1160	20	-3.06276	
-1140	20	-3.23901	
-1120	20	-3.41526	
-1100	20	-3.59151	
-1080	20	-3.76776	
-1060	20	-3.94401	
-1040	20	-4.12026	
-1020	20	-4.29651	
-1000	20	-4.47276	
-980	20	-4.64901	
-960	20	-4.82526	
-940	20	-5.00151	
-920	20	-5.17776	
-900	20	-5.35401	
-880	20	-5.53026	
-860	20	-5.70651	
-840	20	-5.88276	
-820	20	-6.05901	
-800	20	-6.23526	
-780	20	-6.41151	
-760	20	-6.58776	
-740	20	-6.76401	
-720	20	-6.94026	
-700	20	-7.11651	
-680	20	-7.29276	
-660	20	-7.46901	
-640	20	-7.64526	
-620	20	-7.82151	
-600	20	-7.99776	
-580	20	-8.17401	
-560	20	-8.35026	
-540	20	-8.52651	
-520	20	-8.70276	
-500	20	-8.879	
-480	20	-8.885	
-460	20	-8.891	
-440	20	-8.897	
-420	20	-8.903	
-400	20	-8.909	
-380	20	-8.915	
-360	20	-8.921	
-340	20	-8.927	
-320	20	-8.933	
-300	20	-8.939	
-280	20	-8.945	
-260	20	-8.951	
-240	20	-8.957	
-220	20	-8.963	
-200	20	-8.969	
-180	20	-8.975	
-160	20	-8.981	
-140	20	-8.987	
-120	20	-8.993	
-100	20	-8.999	
-80	20	-9.005	
-60	20	-9.011	
-40	20	-9.059	
-20	20	-9.269	
-10	20	-9.32	
-5	20	-9.3245	
-2.5	20	-9.3245	
0	20	-9.319	
2.5	20	-9.044	
5	20	-8.775	
7.5	20	-8.65	
10	20	-8.5235	
12.5	20	-8.3735	
15	20	-8.2275	
17.5	20	-8.1275	
20	20	-8.022	
22.5	20	-7.867	
25	20	-7.7222	
27.5	20	-7.6522	
30	20	-7.5815	
32.5	20	-7.5065	
35	20	-7.4339	
37.5	20	-7.3739	
40	20	-7.304	
42.5	20	-7.189	
45	20	-7.071	
47.5	20	-6.941	
50	20	-6.83596	
52.5	20	-6.81944	
55	20	-6.80292	
57.5	20	-6.78639	
60	20	-6.76987	
62.5	20	-6.6899	
65	20	-6.5899	
67.5	20	-6.486	
70	20	-6.381	
72.5	20	-6.256	
75	20	-6.126	
77.5	20	-5.7664	
80	20	-5.3564	
82.5	20	-4.7616	
85	20	-4.1316	
87.5	20	-3.3382	
90	20	-2.5182	
92.5	20	-1.9842	
95	20	-1.4892	
97.5	20	-1.2192	
100	20	-0.9742	
102.5	20	-0.8902	
105	20	-0.8202	
107.5	20	-0.7314	
110	20	-0.6414	
112.5	20	-0.6138	
115	20	-0.5888	
117.5	20	-0.8333	
120	20	-1.0833	
125	20	-1.0876	
135	20	-1.0962	
155	20	-1.3886	
175	20	-1.509	
195	20	-1.509	
215	20	-1.509	
235	20	-1.509	
255	20	-1.509	
275	20	-1.509	
295	20	-1.509	
315	20	-1.509	
335	20	-1.509	
355	20	-1.509	
375	20	-1.509	
395	20	-1.509	
415	20	-1.509	
435	20	-1.509	
455	20	-1.509	
475	20	-1.509	
495	20	-1.509	
515	20	-1.509	
535	20	-1.509	
555	20	-1.509	
575	20	-1.509	
595	20	-1.509	
615	20	-1.509	
635	20	-1.517	
655	20	-1.525	
675	20	-1.533	
695	20	-1.541	
715	20	-1.549	
735	20	-1.557	
755	20	-1.565	
775	20	-1.573	
795	20	-1.581	
815	20	-1.589	
835	20	-1.597	
855	20	-1.605	
875	20	-1.613	
895	20	-1.621	
915	20	-1.629	
935	20	-1.637	
955	20	-1.645	
975	20	-1.653	
995	20	-1.661	
1015	20	-1.669	
1035	20	-1.677	
1055	20	-1.685	
1075	20	-1.693	
1095	20	-1.701	
1115	20	-1.709	
1135	20	-1.717	
1155	20	-1.725	
1175	20	-1.733	
1195	20	-1.741	
1215	20	-1.749	
1235	20	-1.757	
1255	20	-1.765	
1275	20	-1.773	
1295	20	-1.781	
1315	20	-1.789	
1335	20	-1.797	
1355	20	-1.805	
1375	20	-1.813	
1395	20	-1.821	
1415	20	-1.829	
0	0	0	
0	0	0	
-1300	25	-1.82901	
-1280	25	-2.00526	
-1260	25	-2.18151	
-1240	25	-2.35776	
-1220	25	-2.53401	
-1200	25	-2.71026	
-1180	25	-2.88651	
-1160	25	-3.06276	
-1140	25	-3.23901	
-1120	25	-3.41526	
-1100	25	-3.59151	
-1080	25	-3.76776	
-1060	25	-3.94401	
-1040	25	-4.12026	
-1020	25	-4.29651	
-1000	25	-4.47276	
-980	25	-4.64901	
-960	25	-4.82526	
-940	25	-5.00151	
-920	25	-5.17776	
-900	25	-5.35401	
-880	25	-5.53026	
-860	25	-5.70651	
-840	25	-5.88276	
-820	25	-6.05901	
-800	25	-6.23526	
-780	25	-6.41151	
-760	25	-6.58776	
-740	25	-6.76401	
-720	25	-6.94026	
-700	25	-7.11651	
-680	25	-7.29276	
-660	25	-7.46901	
-640	25	-7.64526	
-620	25	-7.82151	
-600	25	-7.99776	
-580	25	-8.17401	
-560	25	-8.35026	
-540	25	-8.52651	
-520	25	-8.70276	
-500	25	-8.879	
-480	25	-8.885	
-460	25	-8.891	
-440	25	-8.897	
-420	25	-8.903	
-400	25	-8.909	
-380	25	-8.915	
-360	25	-8.921	
-340	25	-8.927	
-320	25	-8.933	
-300	25	-8.939	
-280	25	-8.945	
-260	25	-8.951	
-240	25	-8.957	
-220	25	-8.963	
-200	25	-8.969	
-180	25	-8.975	
-160	25	-8.981	
-140	25	-8.987	
-120	25	-8.993	
-100	25	-8.999	
-80	25	-9.005	
-60	25	-9.011	
-40	25	-9.209	
-20	25	-9.311	
-10	25	-9.32	
-5	25	-9.309	
-2.5	25	-9.034	
0	25	-8.771	
2.5	25	-8.646	
5	25	-8.518	
7.5	25	-8.368	
10	25	-8.226	
12.5	25	-8.126	
15	25	-8.015	
17.5	25	-7.86	
20	25	-7.7254	
22.5	25	-7.6554	
25	25	-7.584	
27.5	25	-7.509	
30	25	-7.4388	
32.5	25	-7.3788	
35	25	-7.299	
37.5	25	-7.184	
40	25	-7.063	
42.5	25	-6.933	
45	25	-6.85293	
47.5	25	-6.8364	
50	25	-6.81988	
52.5	25	-6.80336	
55	25	-6.78683	
57.5	25	-6.77031	
60	25	-6.75378	
62.5	25	-6.73726	
65	25	-6.72073	
67.5	25	-6.6608	
70	25	-6.5608	
72.5	25	-6.458	
75	25	-6.353	
77.5	25	-6.233	
80	25	-6.103	
82.5	25	-5.7938	
85	25	-5.3838	
87.5	25	-4.8242	
90	25	-4.1942	
92.5	25	-3.4274	
95	25	-2.6074	
97.5	25	-2.0344	
100	25	-1.5394	
102.5	25	-1.2444	
105	25	-0.9994	
107.5	25	-0.9014	
110	25	-0.8314	
112.5	25	-0.7438	
115	25	-0.6538	
117.5	25	-0.6236	
120	25	-0.5986	
125	25	-1.0876	
135	25	-1.0962	
155	25	-1.1134	
175	25	-1.509	
195	25	-1.509	
215	25	-1.509	
235	25	-1.509	
255	25	-1.509	
275	25	-1.509	
295	25	-1.509	
315	25	-1.509	
335	25	-1.509	
355	25	-1.509	
375	25	-1.509	
395	25	-1.509	
415	25	-1.509	
435	25	-1.509	
455	25	-1.509	
475	25	-1.509	
495	25	-1.509	
515	25	-1.509	
535	25	-1.509	
555	25	-1.509	
575	25	-1.509	
595	25	-1.509	
615	25	-1.509	
635	25	-1.517	
655	25	-1.525	
675	25	-1.533	
695	25	-1.541	
715	25	-1.549	
735	25	-1.557	
755	25	-1.565	
775	25	-1.573	
795	25	-1.581	
815	25	-1.589	
835	25	-1.597	
855	25	-1.605	
875	25	-1.613	
895	25	-1.621	
915	25	-1.629	
935	25	-1.637	
955	25	-1.645	
975	25	-1.653	
995	25	-1.661	
1015	25	-1.669	
1035	25	-1.677	
1055	25	-1.685	
1075	25	-1.693	
1095	25	-1.701	
1115	25	-1.709	
1135	25	-1.717	
1155	25	-1.725	
1175	25	-1.733	
1195	25	-1.741	
1215	25	-1.749	
1235	25	-1.757	
1255	25	-1.765	
1275	25	-1.773	
1295	25	-1.781	
1315	25	-1.789	
1335	25	-1.797	
1355	25	-1.805	
1375	25	-1.813	
1395	25	-1.821	
1415	25	-1.829	
0	0	0	
0	0	0	
-1300	35	-1.82901	
-1280	35	-2.00526	
-1260	35	-2.18151	
-1240	35	-2.35776	
-1220	35	-2.53401	
-1200	35	-2.71026	
-1180	35	-2.88651	
-1160	35	-3.06276	
-1140	35	-3.23901	
-1120	35	-3.41526	
-1100	35	-3.59151	
-1080	35	-3.76776	
-1060	35	-3.94401	
-1040	35	-4.12026	
-1020	35	-4.29651	
-1000	35	-4.47276	
-980	35	-4.64901	
-960	35	-4.82526	
-940	35	-5.00151	
-920	35	-5.17776	
-900	35	-5.35401	
-880	35	-5.53026	
-860	35	-5.70651	
-840	35	-5.88276	
-820	35	-6.05901	
-800	35	-6.23526	
-780	35	-6.41151	
-760	35	-6.58776	
-740	35	-6.76401	
-720	35	-6.94026	
-700	35	-7.11651	
-680	35	-7.29276	
-660	35	-7.46901	
-640	35	-7.64526	
-620	35	-7.82151	
-600	35	-7.99776	
-580	35	-8.17401	
-560	35	-8.35026	
-540	35	-8.52651	
-520	35	-8.70276	
-500	35	-8.879	
-480	35	-8.885	
-460	35	-8.891	
-440	35	-8.897	
-420	35	-8.903	
-400	35	-8.909	
-380	35	-8.915	
-360	35	-8.921	
-340	35	-8.927	
-320	35	-8.933	
-300	35	-8.939	
-280	35	-8.945	
-260	35	-8.951	
-240	35	-8.957	
-220	35	-8.963	
-200	35	-8.969	
-180	35	-8.975	
-160	35	-8.981	
-140	35	-8.987	
-120	35	-8.993	
-100	35	-8.999	
-80	35	-9.089	
-60	35	-9.275	
-40	35	-9.293	
-20	35	-9.311	
-10	35	-8.763	
-5	35	-8.507	
-2.5	35	-8.357	
0	35	-8.223	
2.5	35	-8.123	
5	35	-8.001	
7.5	35	-7.846	
10	35	-7.7318	
12.5	35	-7.6618	
15	35	-7.589	
17.5	35	-7.514	
20	35	-7.4486	
22.5	35	-7.3886	
25	35	-7.289	
27.5	35	-7.174	
30	35	-7.047	
32.5	35	-6.917	
35	35	-6.88686	
37.5	35	-6.87033	
40	35	-6.85381	
42.5	35	-6.83728	
45	35	-6.82076	
47.5	35	-6.80424	
50	35	-6.78771	
52.5	35	-6.77119	
55	35	-6.75466	
57.5	35	-6.73814	
60	35	-6.72161	
62.5	35	-6.70509	
65	35	-6.68856	
67.5	35	-6.67204	
70	35	-6.65551	
72.5	35	-6.63899	
75	35	-6.62246	
77.5	35	-6.6026	
80	35	-6.5026	
82.5	35	-6.402	
85	35	-6.297	
87.5	35	-6.187	
90	35	-6.057	
92.5	35	-5.8486	
95	35	-5.4386	
97.5	35	-4.9494	
100	35	-4.3194	
102.5	35	-3.6058	
105	35	-2.7858	
107.5	35	-2.1348	
110	35	-1.6398	
112.5	35	-1.2948	
115	35	-1.0498	
117.5	35	-0.9238	
120	35	-0.8538	
125	35	-0.6786	
135	35	-1.0962	
155	35	-1.1134	
175	35	-1.1306	
195	35	-1.26821	
215	35	-1.509	
235	35	-1.509	
255	35	-1.509	
275	35	-1.509	
295	35	-1.509	
315	35	-1.509	
335	35	-1.509	
355	35	-1.509	
375	35	-1.509	
395	35	-1.509	
415	35	-1.509	
435	35	-1.509	
455	35	-1.509	
475	35	-1.509	
495	35	-1.509	
515	35	-1.509	
535	35	-1.509	
555	35	-1.509	
575	35	-1.509	
595	35	-1.509	
615	35	-1.509	
635	35	-1.517	
655	35	-1.525	
675	35	-1.533	
695	35	-1.541	
715	35	-1.549	
735	35	-1.557	
755	35	-1.565	
775	35	-1.573	
795	35	-1.581	
815	35	-1.589	
835	35	-1.597	
855	35	-1.605	
875	35	-1.613	
895	35	-1.621	
915	35	-1.629	
935	35	-1.637	
955	35	-1.645	
975	35	-1.653	
995	35	-1.661	
1015	35	-1.669	
1035	35	-1.677	
1055	35	-1.685	
1075	35	-1.693	
1095	35	-1.701	
1115	35	-1.709	
1135	35	-1.717	
1155	35	-1.725	
1175	35	-1.733	
1195	35	-1.741	
1215	35	-1.749	
1235	35	-1.757	
1255	35	-1.765	
1275	35	-1.773	
1295	35	-1.781	
1315	35	-1.789	
1335	35	-1.797	
1355	35	-1.805	
1375	35	-1.813	
1395	35	-1.821	
1415	35	-1.829	
0	0	0	
0	0	0	
-1300	55	-1.82901	
-1280	55	-2.00526	
-1260	55	-2.18151	
-1240	55	-2.35776	
-1220	55	-2.53401	
-1200	55	-2.71026	
-1180	55	-2.88651	
-1160	55	-3.06276	
-1140	55	-3.23901	
-1120	55	-3.41526	
-1100	55	-3.59151	
-1080	55	-3.76776	
-1060	55	-3.94401	
-1040	55	-4.12026	
-1020	55	-4.29651	
-1000	55	-4.47276	
-980	55	-4.64901	
-960	55	-4.82526	
-940	55	-5.00151	
-920	55	-5.17776	
-900	55	-5.35401	
-880	55	-5.53026	
-860	55	-5.70651	
-840	55	-5.88276	
-820	55	-6.05901	
-800	55	-6.23526	
-780	55	-6.41151	
-760	55	-6.58776	
-740	55	-6.76401	
-720	55	-6.94026	
-700	55	-7.11651	
-680	55	-7.29276	
-660	55	-7.46901	
-640	55	-7.64526	
-620	55	-7.82151	
-600	55	-7.99776	
-580	55	-8.17401	
-560	55	-8.35026	
-540	55	-8.52651	
-520	55	-8.70276	
-500	55	-8.879	
-480	55	-8.885	
-460	55	-8.891	
-440	55	-8.897	
-420	55	-8.903	
-400	55	-8.909	
-380	55	-8.915	
-360	55	-8.921	
-340	55	-8.927	
-320	55	-8.933	
-300	55	-8.939	
-280	55	-8.945	
-260	55	-8.951	
-240	55	-8.957	
-220	55	-8.963	
-200	55	-8.969	
-180	55	-8.975	
-160	55	-8.981	
-140	55	-9.05899	
-120	55	-9.221	
-100	55	-9.239	
-80	55	-9.257	
-60	55	-9.275	
-40	55	-9.293	
-20	55	-8.217	
-10	55	-7.7446	
-5	55	-7.599	
-2.5	55	-7.5282	
0	55	-7.4682	
2.5	55	-7.384	
5	55	-7.269	
7.5	55	-7.145	
10	55	-7.015	
12.5	55	-6.97124	
15	55	-6.95472	
17.5	55	-6.93819	
20	55	-6.92167	
22.5	55	-6.90514	
25	55	-6.88862	
27.5	55	-6.87209	
30	55	-6.85557	
32.5	55	-6.83904	
35	55	-6.82252	
37.5	55	-6.80599	
40	55	-6.78947	
42.5	55	-6.77295	
45	55	-6.75642	
47.5	55	-6.7399	
50	55	-6.72337	
52.5	55	-6.70685	
55	55	-6.69032	
57.5	55	-6.6738	
60	55	-6.65727	
62.5	55	-6.64075	
65	55	-6.62422	
67.5	55	-6.6077	
70	55	-6.59117	
72.5	55	-6.57465	
75	55	-6.55813	
77.5	55	-6.5416	
80	55	-6.52508	
82.5	55	-6.50855	
85	55	-6.49203	
87.5	55	-6.4755	
90	55	-6.45898	
92.5	55	-6.44245	
95	55	-6.42593	
97.5	55	-6.4094	
100	55	-6.3862	
102.5	55	-6.2862	
105	55	-6.185	
107.5	55	-6.08	
110	55	-5.965	
112.5	55	-5.835	
115	55	-5.5482	
117.5	55	-5.1382	
120	55	-4.5698	
125	55	-3.1426	
135	55	-1.1506	
155	55	-1.1134	
175	55	-1.1306	
195	55	-1.1478	
215	55	-1.165	
235	55	-1.1822	
255	55	-1.30262	
275	55	-1.509	
295	55	-1.509	
315	55	-1.509	
335	55	-1.509	
355	55	-1.509	
375	55	-1.509	
395	55	-1.509	
415	55	-1.509	
435	55	-1.509	
455	55	-1.509	
475	55	-1.509	
495	55	-1.509	
515	55	-1.509	
535	55	-1.509	
555	55	-1.509	
575	55	-1.509	
595	55	-1.509	
615	55	-1.509	
635	55	-1.517	
655	55	-1.525	
675	55	-1.533	
695	55	-1.541	
715	55	-1.549	
735	55	-1.557	
755	55	-1.565	
775	55	-1.573	
795	55	-1.581	
815	55	-1.589	
835	55	-1.597	
855	55	-1.605	
875	55	-1.613	
895	55	-1.621	
915	55	-1.629	
935	55	-1.637	
955	55	-1.645	
975	55	-1.653	
995	55	-1.661	
1015	55	-1.669	
1035	55	-1.677	
1055	55	-1.685	
1075	55	-1.693	
1095	55	-1.701	
1115	55	-1.709	
1135	55	-1.717	
1155	55	-1.725	
1175	55	-1.733	
1195	55	-1.741	
1215	55	-1.749	
1235	55	-1.757	
1255	55	-1.765	
1275	55	-1.773	
1295	55	-1.781	
1315	55	-1.789	
1335	55	-1.797	
1355	55	-1.805	
1375	55	-1.813	
1395	55	-1.821	
1415	55	-1.829	
0	0	0	
0	0	0	
-1300	75	-1.82901	
-1280	75	-2.00526	
-1260	75	-2.18151	
-1240	75	-2.35776	
-1220	75	-2.53401	
-1200	75	-2.71026	
-1180	75	-2.88651	
-1160	75	-3.06276	
-1140	75	-3.23901	
-1120	75	-3.41526	
-1100	75	-3.59151	
-1080	75	-3.76776	
-1060	75	-3.94401	
-1040	75	-4.12026	
-1020	75	-4.29651	
-1000	75	-4.47276	
-980	75	-4.64901	
-960	75	-4.82526	
-940	75	-5.00151	
-920	75	-5.17776	
-900	75	-5.35401	
-880	75	-5.53026	
-860	75	-5.70651	
-840	75	-5.88276	
-820	75	-6.05901	
-800	75	-6.23526	
-780	75	-6.41151	
-760	75	-6.58776	
-740	75	-6.76401	
-720	75	-6.94026	
-700	75	-7.11651	
-680	75	-7.29276	
-660	75	-7.46901	
-640	75	-7.64526	
-620	75	-7.82151	
-600	75	-7.99776	
-580	75	-8.17401	
-560	75	-8.35026	
-540	75	-8.52651	
-520	75	-8.70276	
-500	75	-8.879	
-480	75	-8.885	
-460	75	-8.891	
-440	75	-8.897	
-420	75	-8.903	
-400	75	-8.909	
-380	75	-8.915	
-360	75	-8.921	
-340	75	-8.927	
-320	75	-8.933	
-300	75	-8.939	
-280	75	-8.945	
-260	75	-8.951	
-240	75	-8.957	
-220	75	-8.963	
-200	75	-9.02899	
-180	75	-9.167	
-160	75	-9.185	
-140	75	-9.203	
-120	75	-9.221	
-100	75	-9.239	
-80	75	-9.257	
-60	75	-9.275	
-40	75	-8.211	
-20	75	-7.479	
-10	75	-7.05562	
-5	75	-7.02257	
-2.5	75	-7.00605	
0	75	-6.98953	
2.5	75	-6.973	
5	75	-6.95648	
7.5	75	-6.93995	
10	75	-6.92343	
12.5	75	-6.9069	
15	75	-6.89038	
17.5	75	-6.87385	
20	75	-6.85733	
22.5	75	-6.8408	
25	75	-6.82428	
27.5	75	-6.80775	
30	75	-6.79123	
32.5	75	-6.77471	
35	75	-6.75818	
37.5	75	-6.74166	
40	75	-6.72513	
42.5	75	-6.70861	
45	75	-6.69208	
47.5	75	-6.67556	
50	75	-6.65903	
52.5	75	-6.64251	
55	75	-6.62598	
57.5	75	-6.60946	
60	75	-6.59293	
62.5	75	-6.57641	
65	75	-6.55988	
67.5	75	-6.54336	
70	75	-6.52684	
72.5	75	-6.51031	
75	75	-6.49379	
77.5	75	-6.47726	
80	75	-6.46074	
82.5	75	-6.44421	
85	75	-6.42769	
87.5	75	-6.41116	
90	75	-6.39464	
92.5	75	-6.37811	
95	75	-6.36159	
97.5	75	-6.34506	
100	75	-6.32854	
102.5	75	-6.31202	
105	75	-6.29549	
107.5	75	-6.27897	
110	75	-6.26244	
112.5	75	-6.24592	
115	75	-6.22939	
117.5	75	-6.21287	
120	75	-6.19634	
125	75	-6.0698	
135	75	-5.613	
155	75	-1.2514	
175	75	-1.1306	
195	75	-1.1478	
215	75	-1.165	
235	75	-1.1822	
255	75	-1.1994	
275	75	-1.2166	
295	75	-1.2338	
315	75	-1.33702	
335	75	-1.509	
355	75	-1.509	
375	75	-1.509	
395	75	-1.509	
415	75	-1.509	
435	75	-1.509	
455	75	-1.509	
475	75	-1.509	
495	75	-1.509	
515	75	-1.509	
535	75	-1.509	
555	75	-1.509	
575	75	-1.509	
595	75	-1.509	
615	75	-1.509	
635	75	-1.517	
655	75	-1.525	
675	75	-1.533	
695	75	-1.541	
715	75	-1.549	
735	75	-1.557	
755	75	-1.565	
775	75	-1.573	
795	75	-1.581	
815	75	-1.589	
835	75	-1.597	
855	75	-1.605	
875	75	-1.613	
895	75	-1.621	
915	75	-1.629	
935	75	-1.637	
955	75	-1.645	
975	75	-1.653	
995	75	-1.661	
1015	75	-1.669	
1035	75	-1.677	
1055	75	-1.685	
1075	75	-1.693	
1095	75	-1.701	
1115	75	-1.709	
1135	75	-1.717	
1155	75	-1.725	
1175	75	-1.733	
1195	75	-1.741	
1215	75	-1.749	
1235	75	-1.757	
1255	75	-1.765	
1275	75	-1.773	
1295	75	-1.781	
1315	75	-1.789	
1335	75	-1.797	
1355	75	-1.805	
1375	75	-1.813	
1395	75	-1.821	
1415	75	-1.829	
0	0	0	
0	0	0	
-1300	95	-1.82901	
-1280	95	-2.00526	
-1260	95	-2.18151	
-1240	95	-2.35776	
-1220	95	-2.53401	
-1200	95	-2.71026	
-1180	95	-2.88651	
-1160	95	-3.06276	
-1140	95	-3.23901	
-1120	95	-3.41526	
-1100	95	-3.59151	
-1080	95	-3.76776	
-1060	95	-3.94401	
-1040	95	-4.12026	
-1020	95	-4.29651	
-1000	95	-4.47276	
-980	95	-4.64901	
-960	95	-4.82526	
-940	95	-5.00151	
-920	95	-5.17776	
-900	95	-5.35401	
-880	95	-5.53026	
-860	95	-5.70651	
-840	95	-5.88276	
-820	95	-6.05901	
-800	95	-6.23526	
-780	95	-6.41151	
-760	95	-6.58776	
-740	95	-6.76401	
-720	95	-6.94026	
-700	95	-7.11651	
-680	95	-7.29276	
-660	95	-7.46901	
-640	95	-7.64526	
-620	95	-7.82151	
-600	95	-7.99776	
-580	95	-8.17401	
-560	95	-8.35026	
-540	95	-8.52651	
-520	95	-8.70276	
-500	95	-8.879	
-480	95	-8.885	
-460	95	-8.891	
-440	95	-8.897	
-420	95	-8.903	
-400	95	-8.909	
-380	95	-8.915	
-360	95	-8.921	
-340	95	-8.927	
-320	95	-8.933	
-300	95	-8.939	
-280	95	-8.945	
-260	95	-8.99899	
-240	95	-9.113	
-220	95	-9.131	
-200	95	-9.149	
-180	95	-9.167	
-160	95	-9.185	
-140	95	-9.203	
-120	95	-9.221	
-100	95	-9.239	
-80	95	-9.257	
-60	95	-8.205	
-40	95	-7.459	
-20	95	-7.05738	
-10	95	-6.99128	
-5	95	-6.95824	
-2.5	95	-6.94171	
0	95	-6.92519	
2.5	95	-6.90866	
5	95	-6.89214	
7.5	95	-6.87561	
10	95	-6.85909	
12.5	95	-6.84256	
15	95	-6.82604	
17.5	95	-6.80951	
20	95	-6.79299	
22.5	95	-6.77646	
25	95	-6.75994	
27.5	95	-6.74342	
30	95	-6.72689	
32.5	95	-6.71037	
35	95	-6.69384	
37.5	95	-6.67732	
40	95	-6.66079	
42.5	95	-6.64427	
45	95	-6.62774	
47.5	95	-6.61122	
50	95	-6.59469	
52.5	95	-6.57817	
55	95	-6.56164	
57.5	95	-6.54512	
60	95	-6.5286	
62.5	95	-6.51207	
65	95	-6.49555	
67.5	95	-6.47902	
70	95	-6.4625	
72.5	95	-6.44597	
75	95	-6.42945	
77.5	95	-6.41292	
80	95	-6.3964	
82.5	95	-6.37987	
85	95	-6.36335	
87.5	95	-6.34682	
90	95	-6.3303	
92.5	95	-6.31377	
95	95	-6.29725	
97.5	95	-6.28073	
100	95	-6.2642	
102.5	95	-6.24768	
105	95	-6.23115	
107.5	95	-6.21463	
110	95	-6.1981	
112.5	95	-6.18158	
115	95	-6.16505	
117.5	95	-6.14853	
120	95	-6.132	
125	95	-6.09895	
135	95	-6.03286	
155	95	-5.521	
175	95	-1.3522	
195	95	-1.1478	
215	95	-1.165	
235	95	-1.1822	
255	95	-1.1994	
275	95	-1.2166	
295	95	-1.2338	
315	95	-1.251	
335	95	-1.2682	
355	95	-1.2854	
375	95	-1.37143	
395	95	-1.509	
415	95	-1.509	
435	95	-1.509	
455	95	-1.509	
475	95	-1.509	
495	95	-1.509	
515	95	-1.509	
535	95	-1.509	
555	95	-1.509	
575	95	-1.509	
595	95	-1.509	
615	95	-1.509	
635	95	-1.517	
655	95	-1.525	
675	95	-1.533	
695	95	-1.541	
715	95	-1.549	
735	95	-1.557	
755	95	-1.565	
775	95	-1.573	
795	95	-1.581	
815	95	-1.589	
835	95	-1.597	
855	95	-1.605	
875	95	-1.613	
895	95	-1.621	
915	95	-1.629	
935	95	-1.637	
955	95	-1.645	
975	95	-1.653	
995	95	-1.661	
1015	95	-1.669	
1035	95	-1.677	
1055	95	-1.685	
1075	95	-1.693	
1095	95	-1.701	
1115	95	-1.709	
1135	95	-1.717	
1155	95	-1.725	
1175	95	-1.733	
1195	95	-1.741	
1215	95	-1.749	
1235	95	-1.757	
1255	95	-1.765	
1275	95	-1.773	
1295	95	-1.781	
1315	95	-1.789	
1335	95	-1.797	
1355	95	-1.805	
1375	95	-1.813	
1395	95	-1.821	
1415	95	-1.829	
0	0	0	
0	0	0	
-1300	115	-1.82901	
-1280	115	-2.00526	
-1260	115	-2.18151	
-1240	115	-2.35776	
-1220	115	-2.53401	
-1200	115	-2.71026	
-1180	115	-2.88651	
-1160	115	-3.06276	
-1140	115	-3.23901	
-1120	115	-3.41526	
-1100	115	-3.59151	
-1080	115	-3.76776	
-1060	115	-3.94401	
-1040	115	-4.12026	
-1020	115	-4.29651	
-1000	115	-4.47276	
-980	115	-4.64901	
-960	115	-4.82526	
-940	115	-5.00151	
-920	115	-5.17776	
-900	115	-5.35401	
-880	115	-5.53026	
-860	115	-5.70651	
-840	115	-5.88276	
-820	115	-6.05901	
-800	115	-6.23526	
-780	115	-6.41151	
-760	115	-6.58776	
-740	115	-6.76401	
-720	115	-6.94026	
-700	115	-7.11651	
-680	115	-7.29276	
-660	115	-7.46901	
-640	115	-7.64526	
-620	115	-7.82151	
-600	115	-7.99776	
-580	115	-8.17401	
-560	115	-8.35026	
-540	115	-8.52651	
-520	115	-8.70276	
-500	115	-8.879	
-480	115	-8.885	
-460	115	-8.891	
-440	115	-8.897	
-420	115	-8.903	
-400	115	-8.909	
-380	115	-8.915	
-360	115	-8.921	
-340	115	-8.927	
-320	115	-8.96899	
-300	115	-9.059	
-280	115	-9.077	
-260	115	-9.095	
-240	115	-9.113	
-220	115	-9.131	
-200	115	-9.149	
-180	115	-9.167	
-160	115	-9.185	
-140	115	-9.203	
-120	115	-9.221	
-100	115	-9.239	
-80	115	-8.199	
-60	115	-7.439	
-40	115	-7.12524	
-20	115	-6.99304	
-10	115	-6.92695	
-5	115	-6.8939	
-2.5	115	-6.87737	
0	115	-6.86085	
2.5	115	-6.84432	
5	115	-6.8278	
7.5	115	-6.81127	
10	115	-6.79475	
12.5	115	-6.77822	
15	115	-6.7617	
17.5	115	-6.74518	
20	115	-6.72865	
22.5	115	-6.71213	
25	115	-6.6956	
27.5	115	-6.67908	
30	115	-6.66255	
32.5	115	-6.64603	
35	115	-6.6295	
37.5	115	-6.61298	
40	115	-6.59645	
42.5	115	-6.57993	
45	115	-6.5634	
47.5	115	-6.54688	
50	115	-6.53035	
52.5	115	-6.51383	
55	115	-6.49731	
57.5	115	-6.48078	
60	115	-6.46426	
62.5	115	-6.44773	
65	115	-6.43121	
67.5	115	-6.41468	
70	115	-6.39816	
72.5	115	-6.38163	
75	115	-6.36511	
77.5	115	-6.34858	
80	115	-6.33206	
82.5	115	-6.31553	
85	115	-6.29901	
87.5	115	-6.28249	
90	115	-6.26596	
92.5	115	-6.24944	
95	115	-6.23291	
97.5	115	-6.21639	
100	115	-6.19986	
102.5	115	-6.18334	
105	115	-6.16681	
107.5	115	-6.15029	
110	115	-6.13376	
112.5	115	-6.11724	
115	115	-6.10071	
117.5	115	-6.08419	
120	115	-6.06767	
125	115	-6.03462	
135	115	-5.96852	
155	115	-5.83632	
175	115	-5.429	
195	115	-1.453	
215	115	-1.165	
235	115	-1.1822	
255	115	-1.1994	
275	115	-1.2166	
295	115	-1.2338	
315	115	-1.251	
335	115	-1.2682	
355	115	-1.2854	
375	115	-1.3026	
395	115	-1.3198	
415	115	-1.337	
435	115	-1.40584	
455	115	-1.509	
475	115	-1.509	
495	115	-1.509	
515	115	-1.509	
535	115	-1.509	
555	115	-1.509	
575	115	-1.509	
595	115	-1.509	
615	115	-1.509	
635	115	-1.517	
655	115	-1.525	
675	115	-1.533	
695	115	-1.541	
715	115	-1.549	
735	115	-1.557	
755	115	-1.565	
775	115	-1.573	
795	115	-1.581	
815	115	-1.589	
835	115	-1.597	
855	115	-1.605	
875	115	-1.613	
895	115	-1.621	
915	115	-1.629	
935	115	-1.637	
955	115	-1.645	
975	115	-1.653	
995	115	-1.661	
1015	115	-1.669	
1035	115	-1.677	
1055	115	-1.685	
1075	115	-1.693	
1095	115	-1.701	
1115	115	-1.709	
1135	115	-1.717	
1155	115	-1.725	
1175	115	-1.733	
1195	115	-1.741	
1215	115	-1.749	
1235	115	-1.757	
1255	115	-1.765	
1275	115	-1.773	
1295	115	-1.781	
1315	115	-1.789	
1335	115	-1.797	
1355	115	-1.805	
1375	115	-1.813	
1395	115	-1.821	
1415	115	-1.829	
0	0	0	
0	0	0	
-1300	135	-1.82901	
-1280	135	-2.00526	
-1260	135	-2.18151	
-1240	135	-2.35776	
-1220	135	-2.53401	
-1200	135	-2.71026	
-1180	135	-2.88651	
-1160	135	-3.06276	
-1140	135	-3.23901	
-1120	135	-3.41526	
-1100	135	-3.59151	
-1080	135	-3.76776	
-1060	135	-3.94401	
-1040	135	-4.12026	
-1020	135	-4.29651	
-1000	135	-4.47276	
-980	135	-4.64901	
-960	135	-4.82526	
-940	135	-5.00151	
-920	135	-5.17776	
-900	135	-5.35401	
-880	135	-5.53026	
-860	135	-5.70651	
-840	135	-5.88276	
-820	135	-6.05901	
-800	135	-6.23526	
-780	135	-6.41151	
-760	135	-6.58776	
-740	135	-6.76401	
-720	135	-6.94026	
-700	135	-7.11651	
-680	135	-7.29276	
-660	135	-7.46901	
-640	135	-7.64526	
-620	135	-7.82151	
-600	135	-7.99776	
-580	135	-8.17401	
-560	135	-8.35026	
-540	135	-8.52651	
-520	135	-8.70276	
-500	135	-8.879	
-480	135	-8.885	
-460	135	-8.891	
-440	135	-8.897	
-420	135	-8.903	
-400	135	-8.909	
-380	135	-8.93899	
-360	135	-9.005	
-340	135	-9.023	
-320	135	-9.041	
-300	135	-9.059	
-280	135	-9.077	
-260	135	-9.095	
-240	135	-9.113	
-220	135	-9.131	
-200	135	-9.149	
-180	135	-9.167	
-160	135	-9.185	
-140	135	-9.203	
-120	135	-9.221	
-100	135	-8.171	
-80	135	-7.407	
-60	135	-7.1931	
-40	135	-7.0609	
-20	135	-6.92871	
-10	135	-6.86261	
-5	135	-6.82956	
-2.5	135	-6.81303	
0	135	-6.79651	
2.5	135	-6.77998	
5	135	-6.76346	
7.5	135	-6.74693	
10	135	-6.73041	
12.5	135	-6.71389	
15	135	-6.69736	
17.5	135	-6.68084	
20	135	-6.66431	
22.5	135	-6.64779	
25	135	-6.63126	
27.5	135	-6.61474	
30	135	-6.59821	
32.5	135	-6.58169	
35	135	-6.56516	
37.5	135	-6.54864	
40	135	-6.53211	
42.5	135	-6.51559	
45	135	-6.49907	
47.5	135	-6.48254	
50	135	-6.46602	
52.5	135	-6.44949	
55	135	-6.43297	
57.5	135	-6.41644	
60	135	-6.39992	
62.5	135	-6.38339	
65	135	-6.36687	
67.5	135	-6.35034	
70	135	-6.33382	
72.5	135	-6.31729	
75	135	-6.30077	
77.5	135	-6.28424	
80	135	-6.26772	
82.5	135	-6.2512	
85	135	-6.23467	
87.5	135	-6.21815	
90	135	-6.20162	
92.5	135	-6.1851	
95	135	-6.16857	
97.5	135	-6.15205	
100	135	-6.13552	
102.5	135	-6.119	
105	135	-6.10247	
107.5	135	-6.08595	
110	135	-6.06942	
112.5	135	-6.0529	
115	135	-6.03638	
117.5	135	-6.01985	
120	135	-6.00333	
125	135	-5.97028	
135	135	-5.90418	
155	135	-5.77198	
175	135	-5.63978	
195	135	-5.317	
215	135	-1.6538	
235	135	-1.1822	
255	135	-1.1994	
275	135	-1.2166	
295	135	-1.2338	
315	135	-1.251	
335	135	-1.2682	
355	135	-1.2854	
375	135	-1.3026	
395	135	-1.3198	
415	135	-1.337	
435	135	-1.3542	
455	135	-1.3714	
475	135	-1.3886	
495	135	-1.44024	
515	135	-1.509	
535	135	-1.509	
555	135	-1.509	
575	135	-1.509	
595	135	-1.509	
615	135	-1.509	
635	135	-1.517	
655	135	-1.525	
675	135	-1.533	
695	135	-1.541	
715	135	-1.549	
735	135	-1.557	
755	135	-1.565	
775	135	-1.573	
795	135	-1.581	
815	135	-1.589	
835	135	-1.597	
855	135	-1.605	
875	135	-1.613	
895	135	-1.621	
915	135	-1.629	
935	135	-1.637	
955	135	-1.645	
975	135	-1.653	
995	135	-1.661	
1015	135	-1.669	
1035	135	-1.677	
1055	135	-1.685	
1075	135	-1.693	
1095	135	-1.701	
1115	135	-1.709	
1135	135	-1.717	
1155	135	-1.725	
1175	135	-1.733	
1195	135	-1.741	
1215	135	-1.749	
1235	135	-1.757	
1255	135	-1.765	
1275	135	-1.773	
1295	135	-1.781	
1315	135	-1.789	
1335	135	-1.797	
1355	135	-1.805	
1375	135	-1.813	
1395	135	-1.821	
1415	135	-1.829	
0	0	0	
0	0	0	
-1300	155	-1.82901	
-1280	155	-2.00526	
-1260	155	-2.18151	
-1240	155	-2.35776	
-1220	155	-2.53401	
-1200	155	-2.71026	
-1180	155	-2.88651	
-1160	155	-3.06276	
-1140	155	-3.23901	
-1120	155	-3.41526	
-1100	155	-3.59151	
-1080	155	-3.76776	
-1060	155	-3.94401	
-1040	155	-4.12026	
-1020	155	-4.29651	
-1000	155	-4.47276	
-980	155	-4.64901	
-960	155	-4.82526	
-940	155	-5.00151	
-920	155	-5.17776	
-900	155	-5.35401	
-880	155	-5.53026	
-860	155	-5.70651	
-840	155	-5.88276	
-820	155	-6.05901	
-800	155	-6.23526	
-780	155	-6.41151	
-760	155	-6.58776	
-740	155	-6.76401	
-720	155	-6.94026	
-700	155	-7.11651	
-680	155	-7.29276	
-660	155	-7.46901	
-640	155	-7.64526	
-620	155	-7.82151	
-600	155	-7.99776	
-580	155	-8.17401	
-560	155	-8.35026	
-540	155	-8.52651	
-520	155	-8.70276	
-500	155	-8.879	
-480	155	-8.885	
-460	155	-8.891	
-440	155	-8.90898	
-420	155	-8.951	
-400	155	-8.969	
-380	155	-8.987	
-360	155	-9.005	
-340	155	-9.023	
-320	155	-9.041	
-300	155	-9.059	
-280	155	-9.077	
-260	155	-9.095	
-240	155	-9.113	
-220	155	-9.131	
-200	155	-9.149	
-180	155	-9.167	
-160	155	-9.185	
-140	155	-9.203	
-120	155	-8.143	
-100	155	-7.39316	
-80	155	-7.26096	
-60	155	-7.12876	
-40	155	-6.99656	
-20	155	-6.86437	
-10	155	-6.79827	
-5	155	-6.76522	
-2.5	155	-6.74869	
0	155	-6.73217	
2.5	155	-6.71565	
5	155	-6.69912	
7.5	155	-6.6826	
10	155	-6.66607	
12.5	155	-6.64955	
15	155	-6.63302	
17.5	155	-6.6165	
20	155	-6.59997	
22.5	155	-6.58345	
25	155	-6.56692	
27.5	155	-6.5504	
30	155	-6.53387	
32.5	155	-6.51735	
35	155	-6.50082	
37.5	155	-6.4843	
40	155	-6.46778	
42.5	155	-6.45125	
45	155	-6.43473	
47.5	155	-6.4182	
50	155	-6.40168	
52.5	155	-6.38515	
55	155	-6.36863	
57.5	155	-6.3521	
60	155	-6.33558	
62.5	155	-6.31905	
65	155	-6.30253	
67.5	155	-6.286	
70	155	-6.26948	
72.5	155	-6.25296	
75	155	-6.23643	
77.5	155	-6.21991	
80	155	-6.20338	
82.5	155	-6.18686	
85	155	-6.17033	
87.5	155	-6.15381	
90	155	-6.13728	
92.5	155	-6.12076	
95	155	-6.10423	
97.5	155	-6.08771	
100	155	-6.07118	
102.5	155	-6.05466	
105	155	-6.03814	
107.5	155	-6.02161	
110	155	-6.00509	
112.5	155	-5.98856	
115	155	-5.97204	
117.5	155	-5.95551	
120	155	-5.93899	
125	155	-5.90594	
135	155	-5.83984	
155	155	-5.70764	
175	155	-5.57545	
195	155	-5.44325	
215	155	-5.2042	
235	155	-1.8546	
255	155	-1.1994	
275	155	-1.2166	
295	155	-1.2338	
315	155	-1.251	
335	155	-1.2682	
355	155	-1.2854	
375	155	-1.3026	
395	155	-1.3198	
415	155	-1.337	
435	155	-1.3542	
455	155	-1.3714	
475	155	-1.3886	
495	155	-1.4058	
515	155	-1.423	
535	155	-1.4402	
555	155	-1.47465	
575	155	-1.509	
595	155	-1.509	
615	155	-1.509	
635	155	-1.517	
655	155	-1.525	
675	155	-1.533	
695	155	-1.541	
715	155	-1.549	
735	155	-1.557	
755	155	-1.565	
775	155	-1.573	
795	155	-1.581	
815	155	-1.589	
835	155	-1.597	
855	155	-1.605	
875	155	-1.613	
895	155	-1.621	
915	155	-1.629	
935	155	-1.637	
955	155	-1.645	
975	155	-1.653	
995	155	-1.661	
1015	155	-1.669	
1035	155	-1.677	
1055	155	-1.685	
1075	155	-1.693	
1095	155	-1.701	
1115	155	-1.709	
1135	155	-1.717	
1155	155	-1.725	
1175	155	-1.733	
1195	155	-1.741	
1215	155	-1.749	
1235	155	-1.757	
1255	155	-1.765	
1275	155	-1.773	
1295	155	-1.781	
1315	155	-1.789	
1335	155	-1.797	
1355	155	-1.805	
1375	155	-1.813	
1395	155	-1.821	
1415	155	-1.829	
0	0	0	
0	0	0	
-1300	175	-1.82901	
-1280	175	-2.00526	
-1260	175	-2.18151	
-1240	175	-2.35776	
-1220	175	-2.53401	
-1200	175	-2.71026	
-1180	175	-2.88651	
-1160	175	-3.06276	
-1140	175	-3.23901	
-1120	175	-3.41526	
-1100	175	-3.59151	
-1080	175	-3.76776	
-1060	175	-3.94401	
-1040	175	-4.12026	
-1020	175	-4.29651	
-1000	175	-4.47276	
-980	175	-4.64901	
-960	175	-4.82526	
-940	175	-5.00151	
-920	175	-5.17776	
-900	175	-5.35401	
-880	175	-5.53026	
-860	175	-5.70651	
-840	175	-5.88276	
-820	175	-6.05901	
-800	175	-6.23526	
-780	175	-6.41151	
-760	175	-6.58776	
-740	175	-6.76401	
-720	175	-6.94026	
-700	175	-7.11651	
-680	175	-7.29276	
-660	175	-7.46901	
-640	175	-7.64526	
-620	175	-7.82151	
-600	175	-7.99776	
-580	175	-8.17401	
-560	175	-8.35026	
-540	175	-8.52651	
-520	175	-8.70276	
-500	175	-8.879	
-480	175	-8.897	
-460	175	-8.915	
-440	175	-8.933	
-420	175	-8.951	
-400	175	-8.969	
-380	175	-8.987	
-360	175	-9.005	
-340	175	-9.023	
-320	175	-9.041	
-300	175	-9.059	
-280	175	-9.077	
-260	175	-9.095	
-240	175	-9.113	
-220	175	-9.131	
-200	175	-9.149	
-180	175	-9.167	
-160	175	-9.185	
-140	175	-8.115	
-120	175	-7.46101	
-100	175	-7.32882	
-80	175	-7.19662	
-60	175	-7.06442	
-40	175	-6.93223	
-20	175	-6.80003	
-10	175	-6.73393	
-5	175	-6.70088	
-2.5	175	-6.68436	
0	175	-6.66783	
2.5	175	-6.65131	
5	175	-6.63478	
7.5	175	-6.61826	
10	175	-6.60173	
12.5	175	-6.58521	
15	175	-6.56868	
17.5	175	-6.55216	
20	175	-6.53563	
22.5	175	-6.51911	
25	175	-6.50258	
27.5	175	-6.48606	
30	175	-6.46954	
32.5	175	-6.45301	
35	175	-6.43649	
37.5	175	-6.41996	
40	175	-6.40344	
42.5	175	-6.38691	
45	175	-6.37039	
47.5	175	-6.35386	
50	175	-6.33734	
52.5	175	-6.32081	
55	175	-6.30429	
57.5	175	-6.28776	
60	175	-6.27124	
62.5	175	-6.25472	
65	175	-6.23819	
67.5	175	-6.22167	
70	175	-6.20514	
72.5	175	-6.18862	
75	175	-6.17209	
77.5	175	-6.15557	
80	175	-6.13904	
82.5	175	-6.12252	
85	175	-6.10599	
87.5	175	-6.08947	
90	175	-6.07294	
92.5	175	-6.05642	
95	175	-6.03989	
97.5	175	-6.02337	
100	175	-6.00685	
102.5	175	-5.99032	
105	175	-5.9738	
107.5	175	-5.95727	
110	175	-5.94075	
112.5	175	-5.92422	
115	175	-5.9077	
117.5	175	-5.89117	
120	175	-5.87465	
125	175	-5.8416	
135	175	-5.7755	
155	175	-5.6433	
175	175	-5.51111	
195	175	-5.37891	
215	175	-5.24671	
235	175	-5.0878	
255	175	-2.0554	
275	175	-1.2166	
295	175	-1.2338	
315	175	-1.251	
335	175	-1.2682	
355	175	-1.2854	
375	175	-1.3026	
395	175	-1.3198	
415	175	-1.337	
435	175	-1.3542	
455	175	-1.3714	
475	175	-1.3886	
495	175	-1.4058	
515	175	-1.423	
535	175	-1.4402	
555	175	-1.4574	
575	175	-1.4746	
595	175	-1.4918	
615	175	-1.509	
635	175	-1.517	
655	175	-1.525	
675	175	-1.533	
695	175	-1.541	
715	175	-1.549	
735	175	-1.557	
755	175	-1.565	
775	175	-1.573	
795	175	-1.581	
815	175	-1.589	
835	175	-1.597	
855	175	-1.605	
875	175	-1.613	
895	175	-1.621	
915	175	-1.629	
935	175	-1.637	
955	175	-1.645	
975	175	-1.653	
995	175	-1.661	
1015	175	-1.669	
1035	175	-1.677	
1055	175	-1.685	
1075	175	-1.693	
1095	175	-1.701	
1115	175	-1.709	
1135	175	-1.717	
1155	175	-1.725	
1175	175	-1.733	
1195	175	-1.741	
1215	175	-1.749	
1235	175	-1.757	
1255	175	-1.765	
1275	175	-1.773	
1295	175	-1.781	
1315	175	-1.789	
1335	175	-1.797	
1355	175	-1.805	
1375	175	-1.813	
1395	175	-1.821	
1415	175	-1.829	
0	0	0	
0	0	0	
-1300	195	-1.82901	
-1280	195	-2.00526	
-1260	195	-2.18151	
-1240	195	-2.35776	
-1220	195	-2.53401	
-1200	195	-2.71026	
-1180	195	-2.88651	
-1160	195	-3.06276	
-1140	195	-3.23901	
-1120	195	-3.41526	
-1100	195	-3.59151	
-1080	195	-3.76776	
-1060	195	-3.94401	
-1040	195	-4.12026	
-1020	195	-4.29651	
-1000	195	-4.47276	
-980	195	-4.64901	
-960	195	-4.82526	
-940	195	-5.00151	
-920	195	-5.17776	
-900	195	-5.35401	
-880	195	-5.53026	
-860	195	-5.70651	
-840	195	-5.88276	
-820	195	-6.05901	
-800	195	-6.23526	
-780	195	-6.41151	
-760	195	-6.58776	
-740	195	-6.76401	
-720	195	-6.94026	
-700	195	-7.11651	
-680	195	-7.29276	
-660	195	-7.46901	
-640	195	-7.64526	
-620	195	-7.82151	
-600	195	-7.99776	
-580	195	-8.17401	
-560	195	-8.35026	
-540	195	-8.52651	
-520	195	-8.70276	
-500	195	-8.879	
-480	195	-8.897	
-460	195	-8.915	
-440	195	-8.933	
-420	195	-8.951	
-400	195	-8.969	
-380	195	-8.987	
-360	195	-9.005	
-340	195	-9.023	
-320	195	-9.041	
-300	195	-9.059	
-280	195	-9.077	
-260	195	-9.095	
-240	195	-9.113	
-220	195	-9.131	
-200	195	-9.149	
-180	195	-9.167	
-160	195	-8.1142	
-140	195	-7.52887	
-120	195	-7.39667	
-100	195	-7.26448	
-80	195	-7.13228	
-60	195	-7.00008	
-40	195	-6.86789	
-20	195	-6.73569	
-10	195	-6.66959	
-5	195	-6.63654	
-2.5	195	-6.62002	
0	195	-6.60349	
2.5	195	-6.58697	
5	195	-6.57044	
7.5	195	-6.55392	
10	195	-6.53739	
12.5	195	-6.52087	
15	195	-6.50434	
17.5	195	-6.48782	
20	195	-6.47129	
22.5	195	-6.45477	
25	195	-6.43825	
27.5	195	-6.42172	
30	195	-6.4052	
32.5	195	-6.38867	
35	195	-6.37215	
37.5	195	-6.35562	
40	195	-6.3391	
42.5	195	-6.32257	
45	195	-6.30605	
47.5	195	-6.28952	
50	195	-6.273	
52.5	195	-6.25647	
55	195	-6.23995	
57.5	195	-6.22343	
60	195	-6.2069	
62.5	195	-6.19038	
65	195	-6.17385	
67.5	195	-6.15733	
70	195	-6.1408	
72.5	195	-6.12428	
75	195	-6.10775	
77.5	195	-6.09123	
80	195	-6.0747	
82.5	195	-6.05818	
85	195	-6.04165	
87.5	195	-6.02513	
90	195	-6.00861	
92.5	195	-5.99208	
95	195	-5.97556	
97.5	195	-5.95903	
100	195	-5.94251	
102.5	195	-5.92598	
105	195	-5.90946	
107.5	195	-5.89293	
110	195	-5.87641	
112.5	195	-5.85988	
115	195	-5.84336	
117.5	195	-5.82683	
120	195	-5.81031	
125	195	-5.77726	
135	195	-5.71116	
155	195	-5.57896	
175	195	-5.44677	
195	195	-5.31457	
215	195	-5.18237	
235	195	-5.05018	
255	195	-4.91798	
275	195	-2.36019	
295	195	-1.2338	
315	195	-1.251	
335	195	-1.2682	
355	195	-1.2854	
375	195	-1.3026	
395	195	-1.3198	
415	195	-1.337	
435	195	-1.3542	
455	195	-1.3714	
475	195	-1.3886	
495	195	-1.4058	
515	195	-1.423	
535	195	-1.4402	
555	195	-1.4574	
575	195	-1.4746	
595	195	-1.4918	
615	195	-1.509	
635	195	-1.517	
655	195	-1.525	
675	195	-1.533	
695	195	-1.541	
715	195	-1.549	
735	195	-1.557	
755	195	-1.565	
775	195	-1.573	
795	195	-1.581	
815	195	-1.589	
835	195	-1.597	
855	195	-1.605	
875	195	-1.613	
895	195	-1.621	
915	195	-1.629	
935	195	-1.637	
955	195	-1.645	
975	195	-1.653	
995	195	-1.661	
1015	195	-1.669	
1035	195	-1.677	
1055	195	-1.685	
1075	195	-1.693	
1095	195	-1.701	
1115	195	-1.709	
1135	195	-1.717	
1155	195	-1.725	
1175	195	-1.733	
1195	195	-1.741	
1215	195	-1.749	
1235	195	-1.757	
1255	195	-1.765	
1275	195	-1.773	
1295	195	-1.781	
1315	195	-1.789	
1335	195	-1.797	
1355	195	-1.805	
1375	195	-1.813	
1395	195	-1.821	
1415	195	-1.829	
0	0	0	
0	0	0	
-1300	215	-1.82901	
-1280	215	-2.00526	
-1260	215	-2.18151	
-1240	215	-2.35776	
-1220	215	-2.53401	
-1200	215	-2.71026	
-1180	215	-2.88651	
-1160	215	-3.06276	
-1140	215	-3.23901	
-1120	215	-3.41526	
-1100	215	-3.59151	
-1080	215	-3.76776	
-1060	215	-3.94401	
-1040	215	-4.12026	
-1020	215	-4.29651	
-1000	215	-4.47276	
-980	215	-4.64901	
-960	215	-4.82526	
-940	215	-5.00151	
-920	215	-5.17776	
-900	215	-5.35401	
-880	215	-5.53026	
-860	215	-5.70651	
-840	215	-5.88276	
-820	215	-6.05901	
-800	215	-6.23526	
-780	215	-6.41151	
-760	215	-6.58776	
-740	215	-6.76401	
-720	215	-6.94026	
-700	215	-7.11651	
-680	215	-7.29276	
-660	215	-7.46901	
-640	215	-7.64526	
-620	215	-7.82151	
-600	215	-7.99776	
-580	215	-8.17401	
-560	215	-8.35026	
-540	215	-8.52651	
-520	215	-8.70276	
-500	215	-8.879	
-480	215	-8.897	
-460	215	-8.915	
-440	215	-8.933	
-420	215	-8.951	
-400	215	-8.969	
-380	215	-8.987	
-360	215	-9.005	
-340	215	-9.023	
-320	215	-9.041	
-300	215	-9.059	
-280	215	-9.077	
-260	215	-9.095	
-240	215	-9.113	
-220	215	-9.131	
-200	215	-9.149	
-180	215	-8.127	
-160	215	-7.59673	
-140	215	-7.46453	
-120	215	-7.33234	
-100	215	-7.20014	
-80	215	-7.06794	
-60	215	-6.93574	
-40	215	-6.80355	
-20	215	-6.67135	
-10	215	-6.60525	
-5	215	-6.5722	
-2.5	215	-6.55568	
0	215	-6.53915	
2.5	215	-6.52263	
5	215	-6.5061	
7.5	215	-6.48958	
10	215	-6.47305	
12.5	215	-6.45653	
15	215	-6.44001	
17.5	215	-6.42348	
20	215	-6.40696	
22.5	215	-6.39043	
25	215	-6.37391	
27.5	215	-6.35738	
30	215	-6.34086	
32.5	215	-6.32433	
35	215	-6.30781	
37.5	215	-6.29128	
40	215	-6.27476	
42.5	215	-6.25823	
45	215	-6.24171	
47.5	215	-6.22519	
50	215	-6.20866	
52.5	215	-6.19214	
55	215	-6.17561	
57.5	215	-6.15909	
60	215	-6.14256	
62.5	215	-6.12604	
65	215	-6.10951	
67.5	215	-6.09299	
70	215	-6.07646	
72.5	215	-6.05994	
75	215	-6.04341	
77.5	215	-6.02689	
80	215	-6.01036	
82.5	215	-5.99384	
85	215	-5.97732	
87.5	215	-5.96079	
90	215	-5.94427	
92.5	215	-5.92774	
95	215	-5.91122	
97.5	215	-5.89469	
100	215	-5.87817	
102.5	215	-5.86164	
105	215	-5.84512	
107.5	215	-5.82859	
110	215	-5.81207	
112.5	215	-5.79554	
115	215	-5.77902	
117.5	215	-5.7625	
120	215	-5.74597	
125	215	-5.71292	
135	215	-5.64682	
155	215	-5.51463	
175	215	-5.38243	
195	215	-5.25023	
215	215	-5.11803	
235	215	-4.98584	
255	215	-4.85364	
275	215	-4.72144	
295	215	-2.71699	
315	215	-1.251	
335	215	-1.2682	
355	215	-1.2854	
375	215	-1.3026	
395	215	-1.3198	
415	215	-1.337	
435	215	-1.3542	
455	215	-1.3714	
475	215	-1.3886	
495	215	-1.4058	
515	215	-1.423	
535	215	-1.4402	
555	215	-1.4574	
575	215	-1.4746	
595	215	-1.4918	
615	215	-1.509	
635	215	-1.517	
655	215	-1.525	
675	215	-1.533	
695	215	-1.541	
715	215	-1.549	
735	215	-1.557	
755	215	-1.565	
775	215	-1.573	
795	215	-1.581	
815	215	-1.589	
835	215	-1.597	
855	215	-1.605	
875	215	-1.613	
895	215	-1.621	
915	215	-1.629	
935	215	-1.637	
955	215	-1.645	
975	215	-1.653	
995	215	-1.661	
1015	215	-1.669	
1035	215	-1.677	
1055	215	-1.685	
1075	215	-1.693	
1095	215	-1.701	
1115	215	-1.709	
1135	215	-1.717	
1155	215	-1.725	
1175	215	-1.733	
1195	215	-1.741	
1215	215	-1.749	
1235	215	-1.757	
1255	215	-1.765	
1275	215	-1.773	
1295	215	-1.781	
1315	215	-1.789	
1335	215	-1.797	
1355	215	-1.805	
1375	215	-1.813	
1395	215	-1.821	
1415	215	-1.829	
0	0	0	
0	0	0	
0	0	0	
0	0	0	
0	0	0	
0	0	0	
0	0	0	
0	0	0	
0	0	0	
0	0	0	
0	0	0	
0	0	0	
0	0	0	
0	0	0	
0	0	0	
0	0	0	
0	0	0	
0	0	0	
0	0	0	
0	0	0	
0	0	0	
0	0	0	
0	0	0	
0	0	0	
0	0	0	
0	0	0	
0	0	0	
0	0	0	
0	0	0	
0	0	0	
0	0	0	
0	0	0	
0	0	0	
0	0	0	
0	0	0	
0	0	0	
0	0	0	
0	0	0	
0	0	0	
0	0	0	
0	0	0	
0	0	0	
0	0	0	
0	0	0	
0	0	0	
0	0	0	
0	0	0	
0	0	0	
0	0	0	
0	0	0	
0	0	0	
0	0	0	
0	0	0	
0	0	0	
0	0	0	
0	0	0	
0	0	0	
0	0	0	
0	0	0	
0	0	0	
0	0	0	
0	0	0	
0	0	0	
0	0	0	
0	0	0	
0	0	0	
0	0	0	
0	0	0	
0	0	0	
0	0	0	
0	0	0	
0	0	0	
0	0	0	
0	0	0	
0	0	0	
0	0	0	
0	0	0	
0	0	0	
0	0	0	
0	0	0	
0	0	0	
0	0	0	
0	0	0	
0	0	0	
0	0	0	
0	0	0	
0	0	0	
0	0	0	
0	0	0	
0	0	0	
0	0	0	
0	0	0	
0	0	0	
0	0	0	
0	0	0	
0	0	0	
0	0	0	
0	0	0	
0	0	0	
0	0	0	
0	0	0	
0	0	0	
0	0	0	
0	0	0	
0	0	0	
0	0	0	
0	0	0	
0	0	0	
0	0	0	
0	0	0	
0	0	0	
0	0	0	
0	0	0	
0	0	0	
0	0	0	
0	0	0	
0	0	0	
0	0	0	
0	0	0	
0	0	0	
0	0	0	
0	0	0	
0	0	0	
0	0	0	
0	0	0	
0	0	0	
0	0	0	
0	0	0	
0	0	0	
0	0	0	
0	0	0	
0	0	0	
0	0	0	
0	0	0	
0	0	0	
0	0	0	
0	0	0	
0	0	0	
0	0	0	
0	0	0	
0	0	0	
0	0	0	
0	0	0	
0	0	0	
0	0	0	
0	0	0	
0	0	0	
0	0	0	
0	0	0	
0	0	0	
0	0	0	
0	0	0	
0	0	0	
0	0	0	
0	0	0	
0	0	0	
0	0	0	
0	0	0	
0	0	0	
0	0	0	
0	0	0	
0	0	0	
0	0	0	
0	0	0	
0	0	0	
0	0	0	
0	0	0	
0	0	0	
0	0	0	
0	0	0	
0	0	0	
0	0	0	
0	0	0	
0	0	0	
0	0	0	
0	0	0	
0	0	0	
0	0	0	
0	0	0	
0	0	0	
0	0	0	
0	0	0	
0	0	0	
0	0	0	
0	0	0	
0	0	0	
0	0	0	
0	0	0	
0	0	0	
0	0	0	
0	0	0	
0	0	0	
0	0	0	
0	0	0	
0	0	0	
0	0	0	
0	0	0	
0	0	0	
0	0	0	
0	0	0	
0	0	0	
0	0	0	
0	0	0	
0	0	0	
0	0	0	
0	0	0	
0	0	0	
0	0	0	
0	0	0	
0	0	0	
0	0	0	
0	0	0	
0	0	0	
0	0	0	
0	0	0	
0	0	0	
0	0	0	
0	0	0	
0	0	0	
0	0	0	
0	0	0	
0	0	0	
0	0	0	
0	0	0	
0	0	0	
0	0	0	
0	0	0	
0	0	0	
0	0	0	
0	0	0	
0	0	0	
0	0	0	
0	0	0	
0	0	0	
0	0	0	
0	0	0	
0	0	0	
0	0	0	
0	0	0	
0	0	0	
0	0	0	
0	0	0	
0	0	0	
0	0	0	
0	0	0	
0	0	0	
0	0	0	
0	0	0	
0	0	0	
0	0	0	
0	0	0	
0	0	0	
0	0	0	
0	0	0	
0	0	0	
0	0	0	
0	0	0	
0	0	0	
0	0	0	
0	0	0	
0	0	0	
0	0	0	
0	0	0	
0	0	0	
0	0	0	
0	0	0	
0	0	0	
0	0	0	
0	0	0	
0	0	0	
0	0	0	
0	0	0	
0	0	0	
0	0	0	
0	0	0	
0	0	0	
0	0	0	
0	0	0	
0	0	0	
0	0	0	
0	0	0	
0	0	0	
0	0	0	
0	0	0	
0	0	0	
0	0	0	
0	0	0	
0	0	0	
0	0	0	
0	0	0	
0	0	0	
0	0	0	
0	0	0	
0	0	0	
0	0	0	
0	0	0	
0	0	0	
0	0	0	
0	0	0	
0	0	0	
0	0	0	
0	0	0	
0	0	0	
0	0	0	
0	0	0	
0	0	0	
0	0	0	
0	0	0	
0	0	0	
0	0	0	
0	0	0	
0	0	0	
0	0	0	
0	0	0	
0	0	0	
0	0	0	
0	0	0	
0	0	0	
0	0	0	
0	0	0	
0	0	0	
0	0	0	
0	0	0	
0	0	0	
0	0	0	
0	0	0	
0	0	0	
0	0	0	
0	0	0	
0	0	0	
0	0	0	
0	0	0	
0	0	0	
0	0	0	
0	0	0	
0	0	0	
0	0	0	
0	0	0	
0	0	0	
0	0	0	
0	0	0	
0	0	0	
0	0	0	
0	0	0	
0	0	0	
0	0	0	
0	0	0	
0	0	0	
0	0	0	
0	0	0	
0	0	0	
0	0	0	
0	0	0	
0	0	0	
0	0	0	
0	0	0	
0	0	0	
0	0	0	
0	0	0	
0	0	0	
0	0	0	
0	0	0	
0	0	0	
0	0	0	
0	0	0	
0	0	0	
0	0	0	
0	0	0	
0	0	0	
0	0	0	
0	0	0	
0	0	0	
-1300	-200	-4.32901	
-1280	-200	-4.50526	
-1260	-200	-4.68151	
-1240	-200	-4.85776	
-1220	-200	-5.03401	
-1200	-200	-5.21026	
-1180	-200	-5.38651	
-1160	-200	-5.56276	
-1140	-200	-5.73901	
-1120	-200	-5.91526	
-1100	-200	-6.09151	
-1080	-200	-6.26776	
-1060	-200	-6.44401	
-1040	-200	-6.62026	
-1020	-200	-6.79651	
-1000	-200	-6.97276	
-980	-200	-7.14901	
-960	-200	-7.32526	
-940	-200	-7.50151	
-920	-200	-7.67776	
-900	-200	-7.85401	
-880	-200	-8.03026	
-860	-200	-8.20651	
-840	-200	-8.38276	
-820	-200	-8.55901	
-800	-200	-8.73526	
-780	-200	-8.91151	
-760	-200	-9.08776	
-740	-200	-9.26401	
-720	-200	-9.44026	
-700	-200	-9.61651	
-680	-200	-9.79276	
-660	-200	-9.96901	
-640	-200	-10.14526	
-620	-200	-10.32151	
-600	-200	-10.49776	
-580	-200	-10.67401	
-560	-200	-10.85026	
-540	-200	-11.02651	
-520	-200	-11.20276	
-500	-200	-11.379	
-480	-200	-11.379	
-460	-200	-11.379	
-440	-200	-11.379	
-420	-200	-11.379	
-400	-200	-11.379	
-380	-200	-11.379	
-360	-200	-11.379	
-340	-200	-11.379	
-320	-200	-11.379	
-300	-200	-11.379	
-280	-200	-11.379	
-260	-200	-11.379	
-240	-200	-11.379	
-220	-200	-11.379	
-200	-200	-11.379	
-180	-200	-10.509	
-160	-200	-9.80273	
-140	-200	-9.67053	
-120	-200	-9.53834	
-100	-200	-9.40614	
-80	-200	-9.27394	
-60	-200	-9.14174	
-40	-200	-9.00955	
-20	-200	-8.87735	
-10	-200	-8.81125	
-5	-200	-8.7782	
-2.5	-200	-8.76168	
0	-200	-8.74515	
2.5	-200	-8.72863	
5	-200	-8.7121	
7.5	-200	-8.69558	
10	-200	-8.67905	
12.5	-200	-8.66253	
15	-200	-8.646	
17.5	-200	-8.62948	
20	-200	-8.61296	
22.5	-200	-8.59643	
25	-200	-8.57991	
27.5	-200	-8.56338	
30	-200	-8.54686	
32.5	-200	-8.53033	
35	-200	-8.51381	
37.5	-200	-8.49728	
40	-200	-8.48076	
42.5	-200	-8.46423	
45	-200	-8.44771	
47.5	-200	-8.43118	
50	-200	-8.41466	
52.5	-200	-8.39814	
55	-200	-8.38161	
57.5	-200	-8.36509	
60	-200	-8.34856	
62.5	-200	-8.33204	
65	-200	-8.31551	
67.5	-200	-8.29899	
70	-200	-8.28246	
72.5	-200	-8.26594	
75	-200	-8.24941	
77.5	-200	-8.23289	
80	-200	-8.21636	
82.5	-200	-8.19984	
85	-200	-8.18332	
87.5	-200	-8.16679	
90	-200	-8.15027	
92.5	-200	-8.13374	
95	-200	-8.11722	
97.5	-200	-8.10069	
100	-200	-8.08417	
102.5	-200	-8.06764	
105	-200	-8.05112	
107.5	-200	-8.03459	
110	-200	-8.01807	
112.5	-200	-8.00154	
115	-200	-7.98502	
117.5	-200	-7.96849	
120	-200	-7.95197	
125	-200	-7.91892	
135	-200	-7.85282	
155	-200	-7.72063	
175	-200	-7.58843	
195	-200	-7.45623	
215	-200	-7.32403	
235	-200	-7.19184	
255	-200	-7.05964	
275	-200	-6.92744	
295	-200	-4.759	
315	-200	-4.009	
335	-200	-4.009	
355	-200	-4.009	
375	-200	-4.009	
395	-200	-4.009	
415	-200	-4.009	
435	-200	-4.009	
455	-200	-4.009	
475	-200	-4.009	
495	-200	-4.009	
515	-200	-4.009	
535	-200	-4.009	
555	-200	-4.009	
575	-200	-4.009	
595	-200	-4.009	
615	-200	-4.009	
635	-200	-4.017	
655	-200	-4.025	
675	-200	-4.033	
695	-200	-4.041	
715	-200	-4.049	
735	-200	-4.057	
755	-200	-4.065	
775	-200	-4.073	
795	-200	-4.081	
815	-200	-4.089	
835	-200	-4.097	
855	-200	-4.105	
875	-200	-4.113	
895	-200	-4.121	
915	-200	-4.129	
935	-200	-4.137	
955	-200	-4.145	
975	-200	-4.153	
995	-200	-4.161	
1015	-200	-4.169	
1035	-200	-4.177	
1055	-200	-4.185	
1075	-200	-4.193	
1095	-200	-4.201	
1115	-200	-4.209	
1135	-200	-4.217	
1155	-200	-4.225	
1175	-200	-4.233	
1195	-200	-4.241	
1215	-200	-4.249	
1235	-200	-4.257	
1255	-200	-4.265	
1275	-200	-4.273	
1295	-200	-4.281	
1315	-200	-4.289	
1335	-200	-4.297	
1355	-200	-4.305	
1375	-200	-4.313	
1395	-200	-4.321	
1415	-200	-4.329	
0	0	0	
0	0	0	
-1300	-180	-4.32901	
-1280	-180	-4.50526	
-1260	-180	-4.68151	
-1240	-180	-4.85776	
-1220	-180	-5.03401	
-1200	-180	-5.21026	
-1180	-180	-5.38651	
-1160	-180	-5.56276	
-1140	-180	-5.73901	
-1120	-180	-5.91526	
-1100	-180	-6.09151	
-1080	-180	-6.26776	
-1060	-180	-6.44401	
-1040	-180	-6.62026	
-1020	-180	-6.79651	
-1000	-180	-6.97276	
-980	-180	-7.14901	
-960	-180	-7.32526	
-940	-180	-7.50151	
-920	-180	-7.67776	
-900	-180	-7.85401	
-880	-180	-8.03026	
-860	-180	-8.20651	
-840	-180	-8.38276	
-820	-180	-8.55901	
-800	-180	-8.73526	
-780	-180	-8.91151	
-760	-180	-9.08776	
-740	-180	-9.26401	
-720	-180	-9.44026	
-700	-180	-9.61651	
-680	-180	-9.79276	
-660	-180	-9.96901	
-640	-180	-10.14526	
-620	-180	-10.32151	
-600	-180	-10.49776	
-580	-180	-10.67401	
-560	-180	-10.85026	
-540	-180	-11.02651	
-520	-180	-11.20276	
-500	-180	-11.379	
-480	-180	-11.379	
-460	-180	-11.379	
-440	-180	-11.379	
-420	-180	-11.379	
-400	-180	-11.379	
-380	-180	-11.379	
-360	-180	-11.379	
-340	-180	-11.379	
-320	-180	-11.379	
-300	-180	-11.379	
-280	-180	-11.379	
-260	-180	-11.379	
-240	-180	-11.379	
-220	-180	-11.379	
-200	-180	-11.379	
-180	-180	-11.379	
-160	-180	-10.531	
-140	-180	-9.71527	
-120	-180	-9.58307	
-100	-180	-9.45088	
-80	-180	-9.31868	
-60	-180	-9.18648	
-40	-180	-9.05429	
-20	-180	-8.92209	
-10	-180	-8.85599	
-5	-180	-8.82294	
-2.5	-180	-8.80642	
0	-180	-8.78989	
2.5	-180	-8.77337	
5	-180	-8.75684	
7.5	-180	-8.74032	
10	-180	-8.72379	
12.5	-180	-8.70727	
15	-180	-8.69074	
17.5	-180	-8.67422	
20	-180	-8.65769	
22.5	-180	-8.64117	
25	-180	-8.62465	
27.5	-180	-8.60812	
30	-180	-8.5916	
32.5	-180	-8.57507	
35	-180	-8.55855	
37.5	-180	-8.54202	
40	-180	-8.5255	
42.5	-180	-8.50897	
45	-180	-8.49245	
47.5	-180	-8.47592	
50	-180	-8.4594	
52.5	-180	-8.44287	
55	-180	-8.42635	
57.5	-180	-8.40983	
60	-180	-8.3933	
62.5	-180	-8.37678	
65	-180	-8.36025	
67.5	-180	-8.34373	
70	-180	-8.3272	
72.5	-180	-8.31068	
75	-180	-8.29415	
77.5	-180	-8.27763	
80	-180	-8.2611	
82.5	-180	-8.24458	
85	-180	-8.22805	
87.5	-180	-8.21153	
90	-180	-8.195	
92.5	-180	-8.17848	
95	-180	-8.16196	
97.5	-180	-8.14543	
100	-180	-8.12891	
102.5	-180	-8.11238	
105	-180	-8.09586	
107.5	-180	-8.07933	
110	-180	-8.06281	
112.5	-180	-8.04628	
115	-180	-8.02976	
117.5	-180	-8.01323	
120	-180	-7.99671	
125	-180	-7.96366	
135	-180	-7.89756	
155	-180	-7.76536	
175	-180	-7.63317	
195	-180	-7.50097	
215	-180	-7.36877	
235	-180	-7.23658	
255	-180	-7.10438	
275	-180	-4.705	
295	-180	-4.009	
315	-180	-4.009	
335	-180	-4.009	
355	-180	-4.009	
375	-180	-4.009	
395	-180	-4.009	
415	-180	-4.009	
435	-180	-4.009	
455	-180	-4.009	
475	-180	-4.009	
495	-180	-4.009	
515	-180	-4.009	
535	-180	-4.009	
555	-180	-4.009	
575	-180	-4.009	
595	-180	-4.009	
615	-180	-4.009	
635	-180	-4.017	
655	-180	-4.025	
675	-180	-4.033	
695	-180	-4.041	
715	-180	-4.049	
735	-180	-4.057	
755	-180	-4.065	
775	-180	-4.073	
795	-180	-4.081	
815	-180	-4.089	
835	-180	-4.097	
855	-180	-4.105	
875	-180	-4.113	
895	-180	-4.121	
915	-180	-4.129	
935	-180	-4.137	
955	-180	-4.145	
975	-180	-4.153	
995	-180	-4.161	
1015	-180	-4.169	
1035	-180	-4.177	
1055	-180	-4.185	
1075	-180	-4.193	
1095	-180	-4.201	
1115	-180	-4.209	
1135	-180	-4.217	
1155	-180	-4.225	
1175	-180	-4.233	
1195	-180	-4.241	
1215	-180	-4.249	
1235	-180	-4.257	
1255	-180	-4.265	
1275	-180	-4.273	
1295	-180	-4.281	
1315	-180	-4.289	
1335	-180	-4.297	
1355	-180	-4.305	
1375	-180	-4.313	
1395	-180	-4.321	
1415	-180	-4.329	
0	0	0	
0	0	0	
-1300	-160	-4.32901	
-1280	-160	-4.50526	
-1260	-160	-4.68151	
-1240	-160	-4.85776	
-1220	-160	-5.03401	
-1200	-160	-5.21026	
-1180	-160	-5.38651	
-1160	-160	-5.56276	
-1140	-160	-5.73901	
-1120	-160	-5.91526	
-1100	-160	-6.09151	
-1080	-160	-6.26776	
-1060	-160	-6.44401	
-1040	-160	-6.62026	
-1020	-160	-6.79651	
-1000	-160	-6.97276	
-980	-160	-7.14901	
-960	-160	-7.32526	
-940	-160	-7.50151	
-920	-160	-7.67776	
-900	-160	-7.85401	
-880	-160	-8.03026	
-860	-160	-8.20651	
-840	-160	-8.38276	
-820	-160	-8.55901	
-800	-160	-8.73526	
-780	-160	-8.91151	
-760	-160	-9.08776	
-740	-160	-9.26401	
-720	-160	-9.44026	
-700	-160	-9.61651	
-680	-160	-9.79276	
-660	-160	-9.96901	
-640	-160	-10.14526	
-620	-160	-10.32151	
-600	-160	-10.49776	
-580	-160	-10.67401	
-560	-160	-10.85026	
-540	-160	-11.02651	
-520	-160	-11.20276	
-500	-160	-11.379	
-480	-160	-11.379	
-460	-160	-11.379	
-440	-160	-11.379	
-420	-160	-11.379	
-400	-160	-11.379	
-380	-160	-11.379	
-360	-160	-11.379	
-340	-160	-11.379	
-320	-160	-11.379	
-300	-160	-11.379	
-280	-160	-11.379	
-260	-160	-11.379	
-240	-160	-11.379	
-220	-160	-11.379	
-200	-160	-11.379	
-180	-160	-11.379	
-160	-160	-11.379	
-140	-160	-10.553	
-120	-160	-9.62781	
-100	-160	-9.49562	
-80	-160	-9.36342	
-60	-160	-9.23122	
-40	-160	-9.09902	
-20	-160	-8.96683	
-10	-160	-8.90073	
-5	-160	-8.86768	
-2.5	-160	-8.85116	
0	-160	-8.83463	
2.5	-160	-8.81811	
5	-160	-8.80158	
7.5	-160	-8.78506	
10	-160	-8.76853	
12.5	-160	-8.75201	
15	-160	-8.73548	
17.5	-160	-8.71896	
20	-160	-8.70243	
22.5	-160	-8.68591	
25	-160	-8.66938	
27.5	-160	-8.65286	
30	-160	-8.63633	
32.5	-160	-8.61981	
35	-160	-8.60329	
37.5	-160	-8.58676	
40	-160	-8.57024	
42.5	-160	-8.55371	
45	-160	-8.53719	
47.5	-160	-8.52066	
50	-160	-8.50414	
52.5	-160	-8.48761	
55	-160	-8.47109	
57.5	-160	-8.45456	
60	-160	-8.43804	
62.5	-160	-8.42151	
65	-160	-8.40499	
67.5	-160	-8.38847	
70	-160	-8.37194	
72.5	-160	-8.35542	
75	-160	-8.33889	
77.5	-160	-8.32237	
80	-160	-8.30584	
82.5	-160	-8.28932	
85	-160	-8.27279	
87.5	-160	-8.25627	
90	-160	-8.23974	
92.5	-160	-8.22322	
95	-160	-8.20669	
97.5	-160	-8.19017	
100	-160	-8.17365	
102.5	-160	-8.15712	
105	-160	-8.1406	
107.5	-160	-8.12407	
110	-160	-8.10755	
112.5	-160	-8.09102	
115	-160	-8.0745	
117.5	-160	-8.05797	
120	-160	-8.04145	
125	-160	-8.0084	
135	-160	-7.9423	
155	-160	-7.8101	
175	-160	-7.67791	
195	-160	-7.54571	
215	-160	-7.41351	
235	-160	-7.2546	
255	-160	-4.6686	
275	-160	-4.009	
295	-160	-4.009	
315	-160	-4.009	
335	-160	-4.009	
355	-160	-4.009	
375	-160	-4.009	
395	-160	-4.009	
415	-160	-4.009	
435	-160	-4.009	
455	-160	-4.009	
475	-160	-4.009	
495	-160	-4.009	
515	-160	-4.009	
535	-160	-4.009	
555	-160	-4.009	
575	-160	-4.009	
595	-160	-4.009	
615	-160	-4.009	
635	-160	-4.017	
655	-160	-4.025	
675	-160	-4.033	
695	-160	-4.041	
715	-160	-4.049	
735	-160	-4.057	
755	-160	-4.065	
775	-160	-4.073	
795	-160	-4.081	
815	-160	-4.089	
835	-160	-4.097	
855	-160	-4.105	
875	-160	-4.113	
895	-160	-4.121	
915	-160	-4.129	
935	-160	-4.137	
955	-160	-4.145	
975	-160	-4.153	
995	-160	-4.161	
1015	-160	-4.169	
1035	-160	-4.177	
1055	-160	-4.185	
1075	-160	-4.193	
1095	-160	-4.201	
1115	-160	-4.209	
1135	-160	-4.217	
1155	-160	-4.225	
1175	-160	-4.233	
1195	-160	-4.241	
1215	-160	-4.249	
1235	-160	-4.257	
1255	-160	-4.265	
1275	-160	-4.273	
1295	-160	-4.281	
1315	-160	-4.289	
1335	-160	-4.297	
1355	-160	-4.305	
1375	-160	-4.313	
1395	-160	-4.321	
1415	-160	-4.329	
0	0	0	
0	0	0	
-1300	-140	-4.32901	
-1280	-140	-4.50526	
-1260	-140	-4.68151	
-1240	-140	-4.85776	
-1220	-140	-5.03401	
-1200	-140	-5.21026	
-1180	-140	-5.38651	
-1160	-140	-5.56276	
-1140	-140	-5.73901	
-1120	-140	-5.91526	
-1100	-140	-6.09151	
-1080	-140	-6.26776	
-1060	-140	-6.44401	
-1040	-140	-6.62026	
-1020	-140	-6.79651	
-1000	-140	-6.97276	
-980	-140	-7.14901	
-960	-140	-7.32526	
-940	-140	-7.50151	
-920	-140	-7.67776	
-900	-140	-7.85401	
-880	-140	-8.03026	
-860	-140	-8.20651	
-840	-140	-8.38276	
-820	-140	-8.55901	
-800	-140	-8.73526	
-780	-140	-8.91151	
-760	-140	-9.08776	
-740	-140	-9.26401	
-720	-140	-9.44026	
-700	-140	-9.61651	
-680	-140	-9.79276	
-660	-140	-9.96901	
-640	-140	-10.14526	
-620	-140	-10.32151	
-600	-140	-10.49776	
-580	-140	-10.67401	
-560	-140	-10.85026	
-540	-140	-11.02651	
-520	-140	-11.20276	
-500	-140	-11.379	
-480	-140	-11.385	
-460	-140	-11.391	
-440	-140	-11.397	
-420	-140	-11.379	
-400	-140	-11.379	
-380	-140	-11.379	
-360	-140	-11.379	
-340	-140	-11.379	
-320	-140	-11.379	
-300	-140	-11.379	
-280	-140	-11.379	
-260	-140	-11.379	
-240	-140	-11.379	
-220	-140	-11.379	
-200	-140	-11.379	
-180	-140	-11.379	
-160	-140	-11.379	
-140	-140	-11.379	
-120	-140	-10.575	
-100	-140	-9.54035	
-80	-140	-9.40816	
-60	-140	-9.27596	
-40	-140	-9.14376	
-20	-140	-9.01157	
-10	-140	-8.94547	
-5	-140	-8.91242	
-2.5	-140	-8.89589	
0	-140	-8.87937	
2.5	-140	-8.86284	
5	-140	-8.84632	
7.5	-140	-8.8298	
10	-140	-8.81327	
12.5	-140	-8.79675	
15	-140	-8.78022	
17.5	-140	-8.7637	
20	-140	-8.74717	
22.5	-140	-8.73065	
25	-140	-8.71412	
27.5	-140	-8.6976	
30	-140	-8.68107	
32.5	-140	-8.66455	
35	-140	-8.64802	
37.5	-140	-8.6315	
40	-140	-8.61498	
42.5	-140	-8.59845	
45	-140	-8.58193	
47.5	-140	-8.5654	
50	-140	-8.54888	
52.5	-140	-8.53235	
55	-140	-8.51583	
57.5	-140	-8.4993	
60	-140	-8.48278	
62.5	-140	-8.46625	
65	-140	-8.44973	
67.5	-140	-8.4332	
70	-140	-8.41668	
72.5	-140	-8.40016	
75	-140	-8.38363	
77.5	-140	-8.36711	
80	-140	-8.35058	
82.5	-140	-8.33406	
85	-140	-8.31753	
87.5	-140	-8.30101	
90	-140	-8.28448	
92.5	-140	-8.26796	
95	-140	-8.25143	
97.5	-140	-8.23491	
100	-140	-8.21838	
102.5	-140	-8.20186	
105	-140	-8.18533	
107.5	-140	-8.16881	
110	-140	-8.15229	
112.5	-140	-8.13576	
115	-140	-8.11924	
117.5	-140	-8.10271	
120	-140	-8.08619	
125	-140	-8.05314	
135	-140	-7.98704	
155	-140	-7.85484	
175	-140	-7.72265	
195	-140	-7.59045	
215	-140	-7.3514	
235	-140	-4.6674	
255	-140	-4.009	
275	-140	-4.009	
295	-140	-4.009	
315	-140	-4.009	
335	-140	-4.009	
355	-140	-4.009	
375	-140	-4.009	
395	-140	-4.009	
415	-140	-4.009	
435	-140	-4.009	
455	-140	-4.009	
475	-140	-4.009	
495	-140	-4.009	
515	-140	-4.009	
535	-140	-4.009	
555	-140	-4.009	
575	-140	-4.009	
595	-140	-4.009	
615	-140	-4.009	
635	-140	-4.017	
655	-140	-4.025	
675	-140	-4.033	
695	-140	-4.041	
715	-140	-4.049	
735	-140	-4.057	
755	-140	-4.065	
775	-140	-4.073	
795	-140	-4.081	
815	-140	-4.089	
835	-140	-4.097	
855	-140	-4.105	
875	-140	-4.113	
895	-140	-4.121	
915	-140	-4.129	
935	-140	-4.137	
955	-140	-4.145	
975	-140	-4.153	
995	-140	-4.161	
1015	-140	-4.169	
1035	-140	-4.177	
1055	-140	-4.185	
1075	-140	-4.193	
1095	-140	-4.201	
1115	-140	-4.209	
1135	-140	-4.217	
1155	-140	-4.225	
1175	-140	-4.233	
1195	-140	-4.241	
1215	-140	-4.249	
1235	-140	-4.257	
1255	-140	-4.265	
1275	-140	-4.273	
1295	-140	-4.281	
1315	-140	-4.289	
1335	-140	-4.297	
1355	-140	-4.305	
1375	-140	-4.313	
1395	-140	-4.321	
1415	-140	-4.329	
0	0	0	
0	0	0	
-1300	-120	-4.32901	
-1280	-120	-4.50526	
-1260	-120	-4.68151	
-1240	-120	-4.85776	
-1220	-120	-5.03401	
-1200	-120	-5.21026	
-1180	-120	-5.38651	
-1160	-120	-5.56276	
-1140	-120	-5.73901	
-1120	-120	-5.91526	
-1100	-120	-6.09151	
-1080	-120	-6.26776	
-1060	-120	-6.44401	
-1040	-120	-6.62026	
-1020	-120	-6.79651	
-1000	-120	-6.97276	
-980	-120	-7.14901	
-960	-120	-7.32526	
-940	-120	-7.50151	
-920	-120	-7.67776	
-900	-120	-7.85401	
-880	-120	-8.03026	
-860	-120	-8.20651	
-840	-120	-8.38276	
-820	-120	-8.55901	
-800	-120	-8.73526	
-780	-120	-8.91151	
-760	-120	-9.08776	
-740	-120	-9.26401	
-720	-120	-9.44026	
-700	-120	-9.61651	
-680	-120	-9.79276	
-660	-120	-9.96901	
-640	-120	-10.14526	
-620	-120	-10.32151	
-600	-120	-10.49776	
-580	-120	-10.67401	
-560	-120	-10.85026	
-540	-120	-11.02651	
-520	-120	-11.20276	
-500	-120	-11.379	
-480	-120	-11.385	
-460	-120	-11.391	
-440	-120	-11.397	
-420	-120	-11.403	
-400	-120	-11.409	
-380	-120	-11.415	
-360	-120	-11.379	
-340	-120	-11.379	
-320	-120	-11.379	
-300	-120	-11.379	
-280	-120	-11.379	
-260	-120	-11.379	
-240	-120	-11.379	
-220	-120	-11.379	
-200	-120	-11.379	
-180	-120	-11.379	
-160	-120	-11.379	
-140	-120	-11.379	
-120	-120	-11.379	
-100	-120	-10.597	
-80	-120	-9.513	
-60	-120	-9.3207	
-40	-120	-9.1885	
-20	-120	-9.05631	
-10	-120	-8.99021	
-5	-120	-8.95716	
-2.5	-120	-8.94063	
0	-120	-8.92411	
2.5	-120	-8.90758	
5	-120	-8.89106	
7.5	-120	-8.87453	
10	-120	-8.85801	
12.5	-120	-8.84149	
15	-120	-8.82496	
17.5	-120	-8.80844	
20	-120	-8.79191	
22.5	-120	-8.77539	
25	-120	-8.75886	
27.5	-120	-8.74234	
30	-120	-8.72581	
32.5	-120	-8.70929	
35	-120	-8.69276	
37.5	-120	-8.67624	
40	-120	-8.65971	
42.5	-120	-8.64319	
45	-120	-8.62666	
47.5	-120	-8.61014	
50	-120	-8.59362	
52.5	-120	-8.57709	
55	-120	-8.56057	
57.5	-120	-8.54404	
60	-120	-8.52752	
62.5	-120	-8.51099	
65	-120	-8.49447	
67.5	-120	-8.47794	
70	-120	-8.46142	
72.5	-120	-8.44489	
75	-120	-8.42837	
77.5	-120	-8.41184	
80	-120	-8.39532	
82.5	-120	-8.3788	
85	-120	-8.36227	
87.5	-120	-8.34575	
90	-120	-8.32922	
92.5	-120	-8.3127	
95	-120	-8.29617	
97.5	-120	-8.27965	
100	-120	-8.26312	
102.5	-120	-8.2466	
105	-120	-8.23007	
107.5	-120	-8.21355	
110	-120	-8.19702	
112.5	-120	-8.1805	
115	-120	-8.16398	
117.5	-120	-8.14745	
120	-120	-8.13093	
125	-120	-8.09788	
135	-120	-8.03178	
155	-120	-7.89958	
175	-120	-7.76738	
195	-120	-7.4194	
215	-120	-4.6662	
235	-120	-4.009	
255	-120	-4.009	
275	-120	-4.009	
295	-120	-4.009	
315	-120	-4.009	
335	-120	-4.009	
355	-120	-4.009	
375	-120	-4.009	
395	-120	-4.009	
415	-120	-4.009	
435	-120	-4.009	
455	-120	-4.009	
475	-120	-4.009	
495	-120	-4.009	
515	-120	-4.009	
535	-120	-4.009	
555	-120	-4.009	
575	-120	-4.009	
595	-120	-4.009	
615	-120	-4.009	
635	-120	-4.017	
655	-120	-4.025	
675	-120	-4.033	
695	-120	-4.041	
715	-120	-4.049	
735	-120	-4.057	
755	-120	-4.065	
775	-120	-4.073	
795	-120	-4.081	
815	-120	-4.089	
835	-120	-4.097	
855	-120	-4.105	
875	-120	-4.113	
895	-120	-4.121	
915	-120	-4.129	
935	-120	-4.137	
955	-120	-4.145	
975	-120	-4.153	
995	-120	-4.161	
1015	-120	-4.169	
1035	-120	-4.177	
1055	-120	-4.185	
1075	-120	-4.193	
1095	-120	-4.201	
1115	-120	-4.209	
1135	-120	-4.217	
1155	-120	-4.225	
1175	-120	-4.233	
1195	-120	-4.241	
1215	-120	-4.249	
1235	-120	-4.257	
1255	-120	-4.265	
1275	-120	-4.273	
1295	-120	-4.281	
1315	-120	-4.289	
1335	-120	-4.297	
1355	-120	-4.305	
1375	-120	-4.313	
1395	-120	-4.321	
1415	-120	-4.329	
0	0	0	
0	0	0	
-1300	-100	-4.32901	
-1280	-100	-4.50526	
-1260	-100	-4.68151	
-1240	-100	-4.85776	
-1220	-100	-5.03401	
-1200	-100	-5.21026	
-1180	-100	-5.38651	
-1160	-100	-5.56276	
-1140	-100	-5.73901	
-1120	-100	-5.91526	
-1100	-100	-6.09151	
-1080	-100	-6.26776	
-1060	-100	-6.44401	
-1040	-100	-6.62026	
-1020	-100	-6.79651	
-1000	-100	-6.97276	
-980	-100	-7.14901	
-960	-100	-7.32526	
-940	-100	-7.50151	
-920	-100	-7.67776	
-900	-100	-7.85401	
-880	-100	-8.03026	
-860	-100	-8.20651	
-840	-100	-8.38276	
-820	-100	-8.55901	
-800	-100	-8.73526	
-780	-100	-8.91151	
-760	-100	-9.08776	
-740	-100	-9.26401	
-720	-100	-9.44026	
-700	-100	-9.61651	
-680	-100	-9.79276	
-660	-100	-9.96901	
-640	-100	-10.14526	
-620	-100	-10.32151	
-600	-100	-10.49776	
-580	-100	-10.67401	
-560	-100	-10.85026	
-540	-100	-11.02651	
-520	-100	-11.20276	
-500	-100	-11.379	
-480	-100	-11.385	
-460	-100	-11.391	
-440	-100	-11.397	
-420	-100	-11.403	
-400	-100	-11.409	
-380	-100	-11.415	
-360	-100	-11.421	
-340	-100	-11.427	
-320	-100	-11.433	
-300	-100	-11.379	
-280	-100	-11.379	
-260	-100	-11.379	
-240	-100	-11.379	
-220	-100	-11.379	
-200	-100	-11.379	
-180	-100	-11.379	
-160	-100	-11.379	
-140	-100	-11.379	
-120	-100	-11.379	
-100	-100	-11.379	
-80	-100	-10.619	
-60	-100	-9.499	
-40	-100	-9.23324	
-20	-100	-9.10104	
-10	-100	-9.03495	
-5	-100	-9.0019	
-2.5	-100	-8.98537	
0	-100	-8.96885	
2.5	-100	-8.95232	
5	-100	-8.9358	
7.5	-100	-8.91927	
10	-100	-8.90275	
12.5	-100	-8.88622	
15	-100	-8.8697	
17.5	-100	-8.85317	
20	-100	-8.83665	
22.5	-100	-8.82013	
25	-100	-8.8036	
27.5	-100	-8.78708	
30	-100	-8.77055	
32.5	-100	-8.75403	
35	-100	-8.7375	
37.5	-100	-8.72098	
40	-100	-8.70445	
42.5	-100	-8.68793	
45	-100	-8.6714	
47.5	-100	-8.65488	
50	-100	-8.63835	
52.5	-100	-8.62183	
55	-100	-8.60531	
57.5	-100	-8.58878	
60	-100	-8.57226	
62.5	-100	-8.55573	
65	-100	-8.53921	
67.5	-100	-8.52268	
70	-100	-8.50616	
72.5	-100	-8.48963	
75	-100	-8.47311	
77.5	-100	-8.45658	
80	-100	-8.44006	
82.5	-100	-8.42353	
85	-100	-8.40701	
87.5	-100	-8.39049	
90	-100	-8.37396	
92.5	-100	-8.35744	
95	-100	-8.34091	
97.5	-100	-8.32439	
100	-100	-8.30786	
102.5	-100	-8.29134	
105	-100	-8.27481	
107.5	-100	-8.25829	
110	-100	-8.24176	
112.5	-100	-8.22524	
115	-100	-8.20871	
117.5	-100	-8.19219	
120	-100	-8.17566	
125	-100	-8.14262	
135	-100	-8.07652	
155	-100	-7.94432	
175	-100	-7.481	
195	-100	-4.665	
215	-100	-4.009	
235	-100	-4.009	
255	-100	-4.009	
275	-100	-4.009	
295	-100	-4.009	
315	-100	-4.009	
335	-100	-4.009	
355	-100	-4.009	
375	-100	-4.009	
395	-100	-4.009	
415	-100	-4.009	
435	-100	-4.009	
455	-100	-4.009	
475	-100	-4.009	
495	-100	-4.009	
515	-100	-4.009	
535	-100	-4.009	
555	-100	-4.009	
575	-100	-4.009	
595	-100	-4.009	
615	-100	-4.009	
635	-100	-4.017	
655	-100	-4.025	
675	-100	-4.033	
695	-100	-4.041	
715	-100	-4.049	
735	-100	-4.057	
755	-100	-4.065	
775	-100	-4.073	
795	-100	-4.081	
815	-100	-4.089	
835	-100	-4.097	
855	-100	-4.105	
875	-100	-4.113	
895	-100	-4.121	
915	-100	-4.129	
935	-100	-4.137	
955	-100	-4.145	
975	-100	-4.153	
995	-100	-4.161	
1015	-100	-4.169	
1035	-100	-4.177	
1055	-100	-4.185	
1075	-100	-4.193	
1095	-100	-4.201	
1115	-100	-4.209	
1135	-100	-4.217	
1155	-100	-4.225	
1175	-100	-4.233	
1195	-100	-4.241	
1215	-100	-4.249	
1235	-100	-4.257	
1255	-100	-4.265	
1275	-100	-4.273	
1295	-100	-4.281	
1315	-100	-4.289	
1335	-100	-4.297	
1355	-100	-4.305	
1375	-100	-4.313	
1395	-100	-4.321	
1415	-100	-4.329	
0	0	0	
0	0	0	
-1300	-80	-4.32901	
-1280	-80	-4.50526	
-1260	-80	-4.68151	
-1240	-80	-4.85776	
-1220	-80	-5.03401	
-1200	-80	-5.21026	
-1180	-80	-5.38651	
-1160	-80	-5.56276	
-1140	-80	-5.73901	
-1120	-80	-5.91526	
-1100	-80	-6.09151	
-1080	-80	-6.26776	
-1060	-80	-6.44401	
-1040	-80	-6.62026	
-1020	-80	-6.79651	
-1000	-80	-6.97276	
-980	-80	-7.14901	
-960	-80	-7.32526	
-940	-80	-7.50151	
-920	-80	-7.67776	
-900	-80	-7.85401	
-880	-80	-8.03026	
-860	-80	-8.20651	
-840	-80	-8.38276	
-820	-80	-8.55901	
-800	-80	-8.73526	
-780	-80	-8.91151	
-760	-80	-9.08776	
-740	-80	-9.26401	
-720	-80	-9.44026	
-700	-80	-9.61651	
-680	-80	-9.79276	
-660	-80	-9.96901	
-640	-80	-10.14526	
-620	-80	-10.32151	
-600	-80	-10.49776	
-580	-80	-10.67401	
-560	-80	-10.85026	
-540	-80	-11.02651	
-520	-80	-11.20276	
-500	-80	-11.379	
-480	-80	-11.385	
-460	-80	-11.391	
-440	-80	-11.397	
-420	-80	-11.403	
-400	-80	-11.409	
-380	-80	-11.415	
-360	-80	-11.421	
-340	-80	-11.427	
-320	-80	-11.433	
-300	-80	-11.439	
-280	-80	-11.445	
-260	-80	-11.451	
-240	-80	-11.379	
-220	-80	-11.379	
-200	-80	-11.379	
-180	-80	-11.379	
-160	-80	-11.379	
-140	-80	-11.379	
-120	-80	-11.379	
-100	-80	-11.379	
-80	-80	-11.379	
-60	-80	-10.621	
-40	-80	-9.505	
-20	-80	-9.14578	
-10	-80	-9.07968	
-5	-80	-9.04664	
-2.5	-80	-9.03011	
0	-80	-9.01359	
2.5	-80	-8.99706	
5	-80	-8.98054	
7.5	-80	-8.96401	
10	-80	-8.94749	
12.5	-80	-8.93096	
15	-80	-8.91444	
17.5	-80	-8.89791	
20	-80	-8.88139	
22.5	-80	-8.86486	
25	-80	-8.84834	
27.5	-80	-8.83182	
30	-80	-8.81529	
32.5	-80	-8.79877	
35	-80	-8.78224	
37.5	-80	-8.76572	
40	-80	-8.74919	
42.5	-80	-8.73267	
45	-80	-8.71614	
47.5	-80	-8.69962	
50	-80	-8.68309	
52.5	-80	-8.66657	
55	-80	-8.65004	
57.5	-80	-8.63352	
60	-80	-8.617	
62.5	-80	-8.60047	
65	-80	-8.58395	
67.5	-80	-8.56742	
70	-80	-8.5509	
72.5	-80	-8.53437	
75	-80	-8.51785	
77.5	-80	-8.50132	
80	-80	-8.4848	
82.5	-80	-8.46827	
85	-80	-8.45175	
87.5	-80	-8.43522	
90	-80	-8.4187	
92.5	-80	-8.40217	
95	-80	-8.38565	
97.5	-80	-8.36913	
100	-80	-8.3526	
102.5	-80	-8.33608	
105	-80	-8.31955	
107.5	-80	-8.30303	
110	-80	-8.2865	
112.5	-80	-8.26998	
115	-80	-8.25345	
117.5	-80	-8.23693	
120	-80	-8.2204	
125	-80	-8.18735	
135	-80	-8.12126	
155	-80	-7.4226	
175	-80	-4.6598	
195	-80	-4.009	
215	-80	-4.009	
235	-80	-4.009	
255	-80	-4.009	
275	-80	-4.009	
295	-80	-4.009	
315	-80	-4.009	
335	-80	-4.009	
355	-80	-4.009	
375	-80	-4.009	
395	-80	-4.009	
415	-80	-4.009	
435	-80	-4.009	
455	-80	-4.009	
475	-80	-4.009	
495	-80	-4.009	
515	-80	-4.009	
535	-80	-4.009	
555	-80	-4.009	
575	-80	-4.009	
595	-80	-4.009	
615	-80	-4.009	
635	-80	-4.017	
655	-80	-4.025	
675	-80	-4.033	
695	-80	-4.041	
715	-80	-4.049	
735	-80	-4.057	
755	-80	-4.065	
775	-80	-4.073	
795	-80	-4.081	
815	-80	-4.089	
835	-80	-4.097	
855	-80	-4.105	
875	-80	-4.113	
895	-80	-4.121	
915	-80	-4.129	
935	-80	-4.137	
955	-80	-4.145	
975	-80	-4.153	
995	-80	-4.161	
1015	-80	-4.169	
1035	-80	-4.177	
1055	-80	-4.185	
1075	-80	-4.193	
1095	-80	-4.201	
1115	-80	-4.209	
1135	-80	-4.217	
1155	-80	-4.225	
1175	-80	-4.233	
1195	-80	-4.241	
1215	-80	-4.249	
1235	-80	-4.257	
1255	-80	-4.265	
1275	-80	-4.273	
1295	-80	-4.281	
1315	-80	-4.289	
1335	-80	-4.297	
1355	-80	-4.305	
1375	-80	-4.313	
1395	-80	-4.321	
1415	-80	-4.329	
0	0	0	
0	0	0	
-1300	-60	-4.32901	
-1280	-60	-4.50526	
-1260	-60	-4.68151	
-1240	-60	-4.85776	
-1220	-60	-5.03401	
-1200	-60	-5.21026	
-1180	-60	-5.38651	
-1160	-60	-5.56276	
-1140	-60	-5.73901	
-1120	-60	-5.91526	
-1100	-60	-6.09151	
-1080	-60	-6.26776	
-1060	-60	-6.44401	
-1040	-60	-6.62026	
-1020	-60	-6.79651	
-1000	-60	-6.97276	
-980	-60	-7.14901	
-960	-60	-7.32526	
-940	-60	-7.50151	
-920	-60	-7.67776	
-900	-60	-7.85401	
-880	-60	-8.03026	
-860	-60	-8.20651	
-840	-60	-8.38276	
-820	-60	-8.55901	
-800	-60	-8.73526	
-780	-60	-8.91151	
-760	-60	-9.08776	
-740	-60	-9.26401	
-720	-60	-9.44026	
-700	-60	-9.61651	
-680	-60	-9.79276	
-660	-60	-9.96901	
-640	-60	-10.14526	
-620	-60	-10.32151	
-600	-60	-10.49776	
-580	-60	-10.67401	
-560	-60	-10.85026	
-540	-60	-11.02651	
-520	-60	-11.20276	
-500	-60	-11.379	
-480	-60	-11.385	
-460	-60	-11.391	
-440	-60	-11.397	
-420	-60	-11.403	
-400	-60	-11.409	
-380	-60	-11.415	
-360	-60	-11.421	
-340	-60	-11.427	
-320	-60	-11.433	
-300	-60	-11.439	
-280	-60	-11.445	
-260	-60	-11.451	
-240	-60	-11.457	
-220	-60	-11.463	
-200	-60	-11.469	
-180	-60	-11.379	
-160	-60	-11.379	
-140	-60	-11.379	
-120	-60	-11.379	
-100	-60	-11.379	
-80	-60	-11.379	
-60	-60	-11.379	
-40	-60	-10.623	
-20	-60	-9.511	
-10	-60	-9.12442	
-5	-60	-9.09137	
-2.5	-60	-9.07485	
0	-60	-9.05833	
2.5	-60	-9.0418	
5	-60	-9.02528	
7.5	-60	-9.00875	
10	-60	-8.99223	
12.5	-60	-8.9757	
15	-60	-8.95918	
17.5	-60	-8.94265	
20	-60	-8.92613	
22.5	-60	-8.9096	
25	-60	-8.89308	
27.5	-60	-8.87655	
30	-60	-8.86003	
32.5	-60	-8.8435	
35	-60	-8.82698	
37.5	-60	-8.81046	
40	-60	-8.79393	
42.5	-60	-8.77741	
45	-60	-8.76088	
47.5	-60	-8.74436	
50	-60	-8.72783	
52.5	-60	-8.71131	
55	-60	-8.69478	
57.5	-60	-8.67826	
60	-60	-8.66173	
62.5	-60	-8.64521	
65	-60	-8.62868	
67.5	-60	-8.61216	
70	-60	-8.59564	
72.5	-60	-8.57911	
75	-60	-8.56259	
77.5	-60	-8.54606	
80	-60	-8.52954	
82.5	-60	-8.51301	
85	-60	-8.49649	
87.5	-60	-8.47996	
90	-60	-8.46344	
92.5	-60	-8.44691	
95	-60	-8.43039	
97.5	-60	-8.41386	
100	-60	-8.39734	
102.5	-60	-8.38082	
105	-60	-8.36429	
107.5	-60	-8.34777	
110	-60	-8.33124	
112.5	-60	-8.31472	
115	-60	-8.29819	
117.5	-60	-8.28167	
120	-60	-8.26514	
125	-60	-8.1386	
135	-60	-7.3642	
155	-60	-4.6546	
175	-60	-4.009	
195	-60	-4.009	
215	-60	-4.009	
235	-60	-4.009	
255	-60	-4.009	
275	-60	-4.009	
295	-60	-4.009	
315	-60	-4.009	
335	-60	-4.009	
355	-60	-4.009	
375	-60	-4.009	
395	-60	-4.009	
415	-60	-4.009	
435	-60	-4.009	
455	-60	-4.009	
475	-60	-4.009	
495	-60	-4.009	
515	-60	-4.009	
535	-60	-4.009	
555	-60	-4.009	
575	-60	-4.009	
595	-60	-4.009	
615	-60	-4.009	
635	-60	-4.017	
655	-60	-4.025	
675	-60	-4.033	
695	-60	-4.041	
715	-60	-4.049	
735	-60	-4.057	
755	-60	-4.065	
775	-60	-4.073	
795	-60	-4.081	
815	-60	-4.089	
835	-60	-4.097	
855	-60	-4.105	
875	-60	-4.113	
895	-60	-4.121	
915	-60	-4.129	
935	-60	-4.137	
955	-60	-4.145	
975	-60	-4.153	
995	-60	-4.161	
1015	-60	-4.169	
1035	-60	-4.177	
1055	-60	-4.185	
1075	-60	-4.193	
1095	-60	-4.201	
1115	-60	-4.209	
1135	-60	-4.217	
1155	-60	-4.225	
1175	-60	-4.233	
1195	-60	-4.241	
1215	-60	-4.249	
1235	-60	-4.257	
1255	-60	-4.265	
1275	-60	-4.273	
1295	-60	-4.281	
1315	-60	-4.289	
1335	-60	-4.297	
1355	-60	-4.305	
1375	-60	-4.313	
1395	-60	-4.321	
1415	-60	-4.329	
0	0	0	
0	0	0	
-1300	-40	-4.32901	
-1280	-40	-4.50526	
-1260	-40	-4.68151	
-1240	-40	-4.85776	
-1220	-40	-5.03401	
-1200	-40	-5.21026	
-1180	-40	-5.38651	
-1160	-40	-5.56276	
-1140	-40	-5.73901	
-1120	-40	-5.91526	
-1100	-40	-6.09151	
-1080	-40	-6.26776	
-1060	-40	-6.44401	
-1040	-40	-6.62026	
-1020	-40	-6.79651	
-1000	-40	-6.97276	
-980	-40	-7.14901	
-960	-40	-7.32526	
-940	-40	-7.50151	
-920	-40	-7.67776	
-900	-40	-7.85401	
-880	-40	-8.03026	
-860	-40	-8.20651	
-840	-40	-8.38276	
-820	-40	-8.55901	
-800	-40	-8.73526	
-780	-40	-8.91151	
-760	-40	-9.08776	
-740	-40	-9.26401	
-720	-40	-9.44026	
-700	-40	-9.61651	
-680	-40	-9.79276	
-660	-40	-9.96901	
-640	-40	-10.14526	
-620	-40	-10.32151	
-600	-40	-10.49776	
-580	-40	-10.67401	
-560	-40	-10.85026	
-540	-40	-11.02651	
-520	-40	-11.20276	
-500	-40	-11.379	
-480	-40	-11.385	
-460	-40	-11.391	
-440	-40	-11.397	
-420	-40	-11.403	
-400	-40	-11.409	
-380	-40	-11.415	
-360	-40	-11.421	
-340	-40	-11.427	
-320	-40	-11.433	
-300	-40	-11.439	
-280	-40	-11.445	
-260	-40	-11.451	
-240	-40	-11.457	
-220	-40	-11.463	
-200	-40	-11.469	
-180	-40	-11.475	
-160	-40	-11.481	
-140	-40	-11.487	
-120	-40	-11.379	
-100	-40	-11.379	
-80	-40	-11.379	
-60	-40	-11.379	
-40	-40	-11.379	
-20	-40	-10.625	
-10	-40	-10.085	
-5	-40	-9.785	
-2.5	-40	-9.642	
0	-40	-9.517	
2.5	-40	-9.392	
5	-40	-9.267	
7.5	-40	-9.157	
10	-40	-9.057	
12.5	-40	-9.02044	
15	-40	-9.00392	
17.5	-40	-8.98739	
20	-40	-8.97087	
22.5	-40	-8.95434	
25	-40	-8.93782	
27.5	-40	-8.92129	
30	-40	-8.90477	
32.5	-40	-8.88824	
35	-40	-8.87172	
37.5	-40	-8.85519	
40	-40	-8.83867	
42.5	-40	-8.82215	
45	-40	-8.80562	
47.5	-40	-8.7891	
50	-40	-8.77257	
52.5	-40	-8.75605	
55	-40	-8.73952	
57.5	-40	-8.723	
60	-40	-8.70647	
62.5	-40	-8.68995	
65	-40	-8.67342	
67.5	-40	-8.6569	
70	-40	-8.64037	
72.5	-40	-8.62385	
75	-40	-8.60733	
77.5	-40	-8.5908	
80	-40	-8.57428	
82.5	-40	-8.55775	
85	-40	-8.54123	
87.5	-40	-8.5247	
90	-40	-8.50818	
92.5	-40	-8.49165	
95	-40	-8.47513	
97.5	-40	-8.4586	
100	-40	-8.4354	
102.5	-40	-8.3354	
105	-40	-8.2258	
107.5	-40	-8.0858	
110	-40	-7.8858	
112.5	-40	-7.5958	
115	-40	-7.121	
117.5	-40	-6.501	
120	-40	-5.917	
125	-40	-5.107	
135	-40	-4.6494	
155	-40	-4.009	
175	-40	-4.009	
195	-40	-4.009	
215	-40	-4.009	
235	-40	-4.009	
255	-40	-4.009	
275	-40	-4.009	
295	-40	-4.009	
315	-40	-4.009	
335	-40	-4.009	
355	-40	-4.009	
375	-40	-4.009	
395	-40	-4.009	
415	-40	-4.009	
435	-40	-4.009	
455	-40	-4.009	
475	-40	-4.009	
495	-40	-4.009	
515	-40	-4.009	
535	-40	-4.009	
555	-40	-4.009	
575	-40	-4.009	
595	-40	-4.009	
615	-40	-4.009	
635	-40	-4.017	
655	-40	-4.025	
675	-40	-4.033	
695	-40	-4.041	
715	-40	-4.049	
735	-40	-4.057	
755	-40	-4.065	
775	-40	-4.073	
795	-40	-4.081	
815	-40	-4.089	
835	-40	-4.097	
855	-40	-4.105	
875	-40	-4.113	
895	-40	-4.121	
915	-40	-4.129	
935	-40	-4.137	
955	-40	-4.145	
975	-40	-4.153	
995	-40	-4.161	
1015	-40	-4.169	
1035	-40	-4.177	
1055	-40	-4.185	
1075	-40	-4.193	
1095	-40	-4.201	
1115	-40	-4.209	
1135	-40	-4.217	
1155	-40	-4.225	
1175	-40	-4.233	
1195	-40	-4.241	
1215	-40	-4.249	
1235	-40	-4.257	
1255	-40	-4.265	
1275	-40	-4.273	
1295	-40	-4.281	
1315	-40	-4.289	
1335	-40	-4.297	
1355	-40	-4.305	
1375	-40	-4.313	
1395	-40	-4.321	
1415	-40	-4.329	
0	0	0	
0	0	0	
-1300	-20	-4.32901	
-1280	-20	-4.50526	
-1260	-20	-4.68151	
-1240	-20	-4.85776	
-1220	-20	-5.03401	
-1200	-20	-5.21026	
-1180	-20	-5.38651	
-1160	-20	-5.56276	
-1140	-20	-5.73901	
-1120	-20	-5.91526	
-1100	-20	-6.09151	
-1080	-20	-6.26776	
-1060	-20	-6.44401	
-1040	-20	-6.62026	
-1020	-20	-6.79651	
-1000	-20	-6.97276	
-980	-20	-7.14901	
-960	-20	-7.32526	
-940	-20	-7.50151	
-920	-20	-7.67776	
-900	-20	-7.85401	
-880	-20	-8.03026	
-860	-20	-8.20651	
-840	-20	-8.38276	
-820	-20	-8.55901	
-800	-20	-8.73526	
-780	-20	-8.91151	
-760	-20	-9.08776	
-740	-20	-9.26401	
-720	-20	-9.44026	
-700	-20	-9.61651	
-680	-20	-9.79276	
-660	-20	-9.96901	
-640	-20	-10.14526	
-620	-20	-10.32151	
-600	-20	-10.49776	
-580	-20	-10.67401	
-560	-20	-10.85026	
-540	-20	-11.02651	
-520	-20	-11.20276	
-500	-20	-11.379	
-480	-20	-11.385	
-460	-20	-11.391	
-440	-20	-11.397	
-420	-20	-11.403	
-400	-20	-11.409	
-380	-20	-11.415	
-360	-20	-11.421	
-340	-20	-11.427	
-320	-20	-11.433	
-300	-20	-11.439	
-280	-20	-11.445	
-260	-20	-11.451	
-240	-20	-11.457	
-220	-20	-11.463	
-200	-20	-11.469	
-180	-20	-11.475	
-160	-20	-11.481	
-140	-20	-11.487	
-120	-20	-11.493	
-100	-20	-11.499	
-80	-20	-11.505	
-60	-20	-11.379	
-40	-20	-11.379	
-20	-20	-11.379	
-10	-20	-11.123	
-5	-20	-10.911	
-2.5	-20	-10.761	
0	-20	-10.627	
2.5	-20	-10.527	
5	-20	-10.407	
7.5	-20	-10.257	
10	-20	-10.107	
12.5	-20	-9.957	
15	-20	-9.807	
17.5	-20	-9.657	
20	-20	-9.523	
22.5	-20	-9.398	
25	-20	-9.273	
27.5	-20	-9.148	
30	-20	-9.043	
32.5	-20	-8.943	
35	-20	-8.91646	
37.5	-20	-8.89993	
40	-20	-8.88341	
42.5	-20	-8.86688	
45	-20	-8.85036	
47.5	-20	-8.83383	
50	-20	-8.81731	
52.5	-20	-8.80079	
55	-20	-8.78426	
57.5	-20	-8.76774	
60	-20	-8.75121	
62.5	-20	-8.73469	
65	-20	-8.71816	
67.5	-20	-8.70164	
70	-20	-8.68511	
72.5	-20	-8.66859	
75	-20	-8.65206	
77.5	-20	-8.6322	
80	-20	-8.5322	
82.5	-20	-8.4274	
85	-20	-8.2874	
87.5	-20	-8.1174	
90	-20	-7.8274	
92.5	-20	-7.445	
95	-20	-6.825	
97.5	-20	-6.223	
100	-20	-5.653	
102.5	-20	-5.248	
105	-20	-5.053	
107.5	-20	-4.9152	
110	-20	-4.8302	
112.5	-20	-4.7392	
115	-20	-4.6442	
117.5	-20	-4.5424	
120	-20	-4.4374	
125	-20	-4.3242	
135	-20	-4.009	
155	-20	-4.009	
175	-20	-4.009	
195	-20	-4.009	
215	-20	-4.009	
235	-20	-4.009	
255	-20	-4.009	
275	-20	-4.009	
295	-20	-4.009	
315	-20	-4.009	
335	-20	-4.009	
355	-20	-4.009	
375	-20	-4.009	
395	-20	-4.009	
415	-20	-4.009	
435	-20	-4.009	
455	-20	-4.009	
475	-20	-4.009	
495	-20	-4.009	
515	-20	-4.009	
535	-20	-4.009	
555	-20	-4.009	
575	-20	-4.009	
595	-20	-4.009	
615	-20	-4.009	
635	-20	-4.017	
655	-20	-4.025	
675	-20	-4.033	
695	-20	-4.041	
715	-20	-4.049	
735	-20	-4.057	
755	-20	-4.065	
775	-20	-4.073	
795	-20	-4.081	
815	-20	-4.089	
835	-20	-4.097	
855	-20	-4.105	
875	-20	-4.113	
895	-20	-4.121	
915	-20	-4.129	
935	-20	-4.137	
955	-20	-4.145	
975	-20	-4.153	
995	-20	-4.161	
1015	-20	-4.169	
1035	-20	-4.177	
1055	-20	-4.185	
1075	-20	-4.193	
1095	-20	-4.201	
1115	-20	-4.209	
1135	-20	-4.217	
1155	-20	-4.225	
1175	-20	-4.233	
1195	-20	-4.241	
1215	-20	-4.249	
1235	-20	-4.257	
1255	-20	-4.265	
1275	-20	-4.273	
1295	-20	-4.281	
1315	-20	-4.289	
1335	-20	-4.297	
1355	-20	-4.305	
1375	-20	-4.313	
1395	-20	-4.321	
1415	-20	-4.329	
0	0	0	
0	0	0	
-1300	-10	-4.32901	
-1280	-10	-4.50526	
-1260	-10	-4.68151	
-1240	-10	-4.85776	
-1220	-10	-5.03401	
-1200	-10	-5.21026	
-1180	-10	-5.38651	
-1160	-10	-5.56276	
-1140	-10	-5.73901	
-1120	-10	-5.91526	
-1100	-10	-6.09151	
-1080	-10	-6.26776	
-1060	-10	-6.44401	
-1040	-10	-6.62026	
-1020	-10	-6.79651	
-1000	-10	-6.97276	
-980	-10	-7.14901	
-960	-10	-7.32526	
-940	-10	-7.50151	
-920	-10	-7.67776	
-900	-10	-7.85401	
-880	-10	-8.03026	
-860	-10	-8.20651	
-840	-10	-8.38276	
-820	-10	-8.55901	
-800	-10	-8.73526	
-780	-10	-8.91151	
-760	-10	-9.08776	
-740	-10	-9.26401	
-720	-10	-9.44026	
-700	-10	-9.61651	
-680	-10	-9.79276	
-660	-10	-9.96901	
-640	-10	-10.14526	
-620	-10	-10.32151	
-600	-10	-10.49776	
-580	-10	-10.67401	
-560	-10	-10.85026	
-540	-10	-11.02651	
-520	-10	-11.20276	
-500	-10	-11.379	
-480	-10	-11.385	
-460	-10	-11.391	
-440	-10	-11.397	
-420	-10	-11.403	
-400	-10	-11.409	
-380	-10	-11.415	
-360	-10	-11.421	
-340	-10	-11.427	
-320	-10	-11.433	
-300	-10	-11.439	
-280	-10	-11.445	
-260	-10	-11.451	
-240	-10	-11.457	
-220	-10	-11.463	
-200	-10	-11.469	
-180	-10	-11.475	
-160	-10	-11.481	
-140	-10	-11.487	
-120	-10	-11.493	
-100	-10	-11.499	
-80	-10	-11.505	
-60	-10	-11.511	
-40	-10	-11.463	
-20	-10	-11.379	
-10	-10	-11.379	
-5	-10	-11.326	
-2.5	-10	-11.226	
0	-10	-11.126	
2.5	-10	-11.026	
5	-10	-10.92	
7.5	-10	-10.77	
10	-10	-10.628	
12.5	-10	-10.528	
15	-10	-10.418	
17.5	-10	-10.268	
20	-10	-10.118	
22.5	-10	-9.968	
25	-10	-9.818	
27.5	-10	-9.668	
30	-10	-9.526	
32.5	-10	-9.401	
35	-10	-9.276	
37.5	-10	-9.151	
40	-10	-9.036	
42.5	-10	-8.936	
45	-10	-8.87273	
47.5	-10	-8.8562	
50	-10	-8.83968	
52.5	-10	-8.82316	
55	-10	-8.80663	
57.5	-10	-8.79011	
60	-10	-8.77358	
62.5	-10	-8.75706	
65	-10	-8.74053	
67.5	-10	-8.6806	
70	-10	-8.5806	
72.5	-10	-8.4582	
75	-10	-8.3182	
77.5	-10	-8.0882	
80	-10	-7.7982	
82.5	-10	-7.297	
85	-10	-6.677	
87.5	-10	-6.091	
90	-10	-5.521	
92.5	-10	-5.221	
95	-10	-5.026	
97.5	-10	-4.9146	
100	-10	-4.8296	
102.5	-10	-4.7366	
105	-10	-4.6416	
107.5	-10	-4.5382	
110	-10	-4.4332	
112.5	-10	-4.3766	
115	-10	-4.3266	
117.5	-10	-4.2766	
120	-10	-4.2266	
125	-10	-4.009	
135	-10	-4.009	
155	-10	-4.009	
175	-10	-4.009	
195	-10	-4.009	
215	-10	-4.009	
235	-10	-4.009	
255	-10	-4.009	
275	-10	-4.009	
295	-10	-4.009	
315	-10	-4.009	
335	-10	-4.009	
355	-10	-4.009	
375	-10	-4.009	
395	-10	-4.009	
415	-10	-4.009	
435	-10	-4.009	
455	-10	-4.009	
475	-10	-4.009	
495	-10	-4.009	
515	-10	-4.009	
535	-10	-4.009	
555	-10	-4.009	
575	-10	-4.009	
595	-10	-4.009	
615	-10	-4.009	
635	-10	-4.017	
655	-10	-4.025	
675	-10	-4.033	
695	-10	-4.041	
715	-10	-4.049	
735	-10	-4.057	
755	-10	-4.065	
775	-10	-4.073	
795	-10	-4.081	
815	-10	-4.089	
835	-10	-4.097	
855	-10	-4.105	
875	-10	-4.113	
895	-10	-4.121	
915	-10	-4.129	
935	-10	-4.137	
955	-10	-4.145	
975	-10	-4.153	
995	-10	-4.161	
1015	-10	-4.169	
1035	-10	-4.177	
1055	-10	-4.185	
1075	-10	-4.193	
1095	-10	-4.201	
1115	-10	-4.209	
1135	-10	-4.217	
1155	-10	-4.225	
1175	-10	-4.233	
1195	-10	-4.241	
1215	-10	-4.249	
1235	-10	-4.257	
1255	-10	-4.265	
1275	-10	-4.273	
1295	-10	-4.281	
1315	-10	-4.289	
1335	-10	-4.297	
1355	-10	-4.305	
1375	-10	-4.313	
1395	-10	-4.321	
1415	-10	-4.329	
0	0	0	
0	0	0	
-1300	-5	-4.32901	
-1280	-5	-4.50526	
-1260	-5	-4.68151	
-1240	-5	-4.85776	
-1220	-5	-5.03401	
-1200	-5	-5.21026	
-1180	-5	-5.38651	
-1160	-5	-5.56276	
-1140	-5	-5.73901	
-1120	-5	-5.91526	
-1100	-5	-6.09151	
-1080	-5	-6.26776	
-1060	-5	-6.44401	
-1040	-5	-6.62026	
-1020	-5	-6.79651	
-1000	-5	-6.97276	
-980	-5	-7.14901	
-960	-5	-7.32526	
-940	-5	-7.50151	
-920	-5	-7.67776	
-900	-5	-7.85401	
-880	-5	-8.03026	
-860	-5	-8.20651	
-840	-5	-8.38276	
-820	-5	-8.55901	
-800	-5	-8.73526	
-780	-5	-8.91151	
-760	-5	-9.08776	
-740	-5	-9.26401	
-720	-5	-9.44026	
-700	-5	-9.61651	
-680	-5	-9.79276	
-660	-5	-9.96901	
-640	-5	-10.14526	
-620	-5	-10.32151	
-600	-5	-10.49776	
-580	-5	-10.67401	
-560	-5	-10.85026	
-540	-5	-11.02651	
-520	-5	-11.20276	
-500	-5	-11.379	
-480	-5	-11.385	
-460	-5	-11.391	
-440	-5	-11.397	
-420	-5	-11.403	
-400	-5	-11.409	
-380	-5	-11.415	
-360	-5	-11.421	
-340	-5	-11.427	
-320	-5	-11.433	
-300	-5	-11.439	
-280	-5	-11.445	
-260	-5	-11.451	
-240	-5	-11.457	
-220	-5	-11.463	
-200	-5	-11.469	
-180	-5	-11.475	
-160	-5	-11.481	
-140	-5	-11.487	
-120	-5	-11.493	
-100	-5	-11.499	
-80	-5	-11.505	
-60	-5	-11.511	
-40	-5	-11.517	
-20	-5	-11.421	
-10	-5	-11.379	
-5	-5	-11.379	
-2.5	-5	-11.354	
0	-5	-11.3275	
2.5	-5	-11.2275	
5	-5	-11.1275	
7.5	-5	-11.0275	
10	-5	-10.9245	
12.5	-5	-10.7745	
15	-5	-10.6285	
17.5	-5	-10.5285	
20	-5	-10.4235	
22.5	-5	-10.2735	
25	-5	-10.1235	
27.5	-5	-9.9735	
30	-5	-9.8235	
32.5	-5	-9.6735	
35	-5	-9.5275	
37.5	-5	-9.4025	
40	-5	-9.2775	
42.5	-5	-9.1525	
45	-5	-9.0325	
47.5	-5	-8.9325	
50	-5	-8.85086	
52.5	-5	-8.83434	
55	-5	-8.81782	
57.5	-5	-8.80129	
60	-5	-8.78477	
62.5	-5	-8.7048	
65	-5	-8.6048	
67.5	-5	-8.4736	
70	-5	-8.3336	
72.5	-5	-8.0736	
75	-5	-7.7836	
77.5	-5	-7.223	
80	-5	-6.603	
82.5	-5	-6.025	
85	-5	-5.455	
87.5	-5	-5.2075	
90	-5	-5.0125	
92.5	-5	-4.9143	
95	-5	-4.8293	
97.5	-5	-4.7353	
100	-5	-4.6403	
102.5	-5	-4.5361	
105	-5	-4.4311	
107.5	-5	-4.3778	
110	-5	-4.3278	
112.5	-5	-4.2778	
115	-5	-4.2278	
117.5	-5	-4.119	
120	-5	-4.009	
125	-5	-4.009	
135	-5	-4.009	
155	-5	-4.009	
175	-5	-4.009	
195	-5	-4.009	
215	-5	-4.009	
235	-5	-4.009	
255	-5	-4.009	
275	-5	-4.009	
295	-5	-4.009	
315	-5	-4.009	
335	-5	-4.009	
355	-5	-4.009	
375	-5	-4.009	
395	-5	-4.009	
415	-5	-4.009	
435	-5	-4.009	
455	-5	-4.009	
475	-5	-4.009	
495	-5	-4.009	
515	-5	-4.009	
535	-5	-4.009	
555	-5	-4.009	
575	-5	-4.009	
595	-5	-4.009	
615	-5	-4.009	
635	-5	-4.017	
655	-5	-4.025	
675	-5	-4.033	
695	-5	-4.041	
715	-5	-4.049	
735	-5	-4.057	
755	-5	-4.065	
775	-5	-4.073	
795	-5	-4.081	
815	-5	-4.089	
835	-5	-4.097	
855	-5	-4.105	
875	-5	-4.113	
895	-5	-4.121	
915	-5	-4.129	
935	-5	-4.137	
955	-5	-4.145	
975	-5	-4.153	
995	-5	-4.161	
1015	-5	-4.169	
1035	-5	-4.177	
1055	-5	-4.185	
1075	-5	-4.193	
1095	-5	-4.201	
1115	-5	-4.209	
1135	-5	-4.217	
1155	-5	-4.225	
1175	-5	-4.233	
1195	-5	-4.241	
1215	-5	-4.249	
1235	-5	-4.257	
1255	-5	-4.265	
1275	-5	-4.273	
1295	-5	-4.281	
1315	-5	-4.289	
1335	-5	-4.297	
1355	-5	-4.305	
1375	-5	-4.313	
1395	-5	-4.321	
1415	-5	-4.329	
0	0	0	
0	0	0	
-1300	-2.5	-4.32901	
-1280	-2.5	-4.50526	
-1260	-2.5	-4.68151	
-1240	-2.5	-4.85776	
-1220	-2.5	-5.03401	
-1200	-2.5	-5.21026	
-1180	-2.5	-5.38651	
-1160	-2.5	-5.56276	
-1140	-2.5	-5.73901	
-1120	-2.5	-5.91526	
-1100	-2.5	-6.09151	
-1080	-2.5	-6.26776	
-1060	-2.5	-6.44401	
-1040	-2.5	-6.62026	
-1020	-2.5	-6.79651	
-1000	-2.5	-6.97276	
-980	-2.5	-7.14901	
-960	-2.5	-7.32526	
-940	-2.5	-7.50151	
-920	-2.5	-7.67776	
-900	-2.5	-7.85401	
-880	-2.5	-8.03026	
-860	-2.5	-8.20651	
-840	-2.5	-8.38276	
-820	-2.5	-8.55901	
-800	-2.5	-8.73526	
-780	-2.5	-8.91151	
-760	-2.5	-9.08776	
-740	-2.5	-9.26401	
-720	-2.5	-9.44026	
-700	-2.5	-9.61651	
-680	-2.5	-9.79276	
-660	-2.5	-9.96901	
-640	-2.5	-10.14526	
-620	-2.5	-10.32151	
-600	-2.5	-10.49776	
-580	-2.5	-10.67401	
-560	-2.5	-10.85026	
-540	-2.5	-11.02651	
-520	-2.5	-11.20276	
-500	-2.5	-11.379	
-480	-2.5	-11.385	
-460	-2.5	-11.391	
-440	-2.5	-11.397	
-420	-2.5	-11.403	
-400	-2.5	-11.409	
-380	-2.5	-11.415	
-360	-2.5	-11.421	
-340	-2.5	-11.427	
-320	-2.5	-11.433	
-300	-2.5	-11.439	
-280	-2.5	-11.445	
-260	-2.5	-11.451	
-240	-2.5	-11.457	
-220	-2.5	-11.463	
-200	-2.5	-11.469	
-180	-2.5	-11.475	
-160	-2.5	-11.481	
-140	-2.5	-11.487	
-120	-2.5	-11.493	
-100	-2.5	-11.499	
-80	-2.5	-11.505	
-60	-2.5	-11.511	
-40	-2.5	-11.517	
-20	-2.5	-11.496	
-10	-2.5	-11.4	
-5	-2.5	-11.379	
-2.5	-2.5	-11.379	
0	-2.5	-11.354	
2.5	-2.5	-11.32825	
5	-2.5	-11.22825	
7.5	-2.5	-11.12825	
10	-2.5	-11.02825	
12.5	-2.5	-10.92675	
15	-2.5	-10.77675	
17.5	-2.5	-10.62875	
20	-2.5	-10.52875	
22.5	-2.5	-10.42625	
25	-2.5	-10.27625	
27.5	-2.5	-10.12625	
30	-2.5	-9.97625	
32.5	-2.5	-9.82625	
35	-2.5	-9.67625	
37.5	-2.5	-9.52825	
40	-2.5	-9.40325	
42.5	-2.5	-9.27825	
45	-2.5	-9.15325	
47.5	-2.5	-9.03075	
50	-2.5	-8.93075	
52.5	-2.5	-8.83993	
55	-2.5	-8.82341	
57.5	-2.5	-8.80688	
60	-2.5	-8.7169	
62.5	-2.5	-8.6169	
65	-2.5	-8.4813	
67.5	-2.5	-8.3413	
70	-2.5	-8.0663	
72.5	-2.5	-7.7763	
75	-2.5	-7.186	
77.5	-2.5	-6.566	
80	-2.5	-5.992	
82.5	-2.5	-5.422	
85	-2.5	-5.20075	
87.5	-2.5	-5.00575	
90	-2.5	-4.91415	
92.5	-2.5	-4.82915	
95	-2.5	-4.73465	
97.5	-2.5	-4.63965	
100	-2.5	-4.53505	
102.5	-2.5	-4.43005	
105	-2.5	-4.3784	
107.5	-2.5	-4.3284	
110	-2.5	-4.2784	
112.5	-2.5	-4.2284	
115	-2.5	-4.119	
117.5	-2.5	-4.009	
120	-2.5	-4.009	
125	-2.5	-4.009	
135	-2.5	-4.009	
155	-2.5	-4.009	
175	-2.5	-4.009	
195	-2.5	-4.009	
215	-2.5	-4.009	
235	-2.5	-4.009	
255	-2.5	-4.009	
275	-2.5	-4.009	
295	-2.5	-4.009	
315	-2.5	-4.009	
335	-2.5	-4.009	
355	-2.5	-4.009	
375	-2.5	-4.009	
395	-2.5	-4.009	
415	-2.5	-4.009	
435	-2.5	-4.009	
455	-2.5	-4.009	
475	-2.5	-4.009	
495	-2.5	-4.009	
515	-2.5	-4.009	
535	-2.5	-4.009	
555	-2.5	-4.009	
575	-2.5	-4.009	
595	-2.5	-4.009	
615	-2.5	-4.009	
635	-2.5	-4.017	
655	-2.5	-4.025	
675	-2.5	-4.033	
695	-2.5	-4.041	
715	-2.5	-4.049	
735	-2.5	-4.057	
755	-2.5	-4.065	
775	-2.5	-4.073	
795	-2.5	-4.081	
815	-2.5	-4.089	
835	-2.5	-4.097	
855	-2.5	-4.105	
875	-2.5	-4.113	
895	-2.5	-4.121	
915	-2.5	-4.129	
935	-2.5	-4.137	
955	-2.5	-4.145	
975	-2.5	-4.153	
995	-2.5	-4.161	
1015	-2.5	-4.169	
1035	-2.5	-4.177	
1055	-2.5	-4.185	
1075	-2.5	-4.193	
1095	-2.5	-4.201	
1115	-2.5	-4.209	
1135	-2.5	-4.217	
1155	-2.5	-4.225	
1175	-2.5	-4.233	
1195	-2.5	-4.241	
1215	-2.5	-4.249	
1235	-2.5	-4.257	
1255	-2.5	-4.265	
1275	-2.5	-4.273	
1295	-2.5	-4.281	
1315	-2.5	-4.289	
1335	-2.5	-4.297	
1355	-2.5	-4.305	
1375	-2.5	-4.313	
1395	-2.5	-4.321	
1415	-2.5	-4.329	
0	0	0	
0	0	0	
-1300	0	-4.32901	
-1280	0	-4.50526	
-1260	0	-4.68151	
-1240	0	-4.85776	
-1220	0	-5.03401	
-1200	0	-5.21026	
-1180	0	-5.38651	
-1160	0	-5.56276	
-1140	0	-5.73901	
-1120	0	-5.91526	
-1100	0	-6.09151	
-1080	0	-6.26776	
-1060	0	-6.44401	
-1040	0	-6.62026	
-1020	0	-6.79651	
-1000	0	-6.97276	
-980	0	-7.14901	
-960	0	-7.32526	
-940	0	-7.50151	
-920	0	-7.67776	
-900	0	-7.85401	
-880	0	-8.03026	
-860	0	-8.20651	
-840	0	-8.38276	
-820	0	-8.55901	
-800	0	-8.73526	
-780	0	-8.91151	
-760	0	-9.08776	
-740	0	-9.26401	
-720	0	-9.44026	
-700	0	-9.61651	
-680	0	-9.79276	
-660	0	-9.96901	
-640	0	-10.14526	
-620	0	-10.32151	
-600	0	-10.49776	
-580	0	-10.67401	
-560	0	-10.85026	
-540	0	-11.02651	
-520	0	-11.20276	
-500	0	-11.379	
-480	0	-11.385	
-460	0	-11.391	
-440	0	-11.397	
-420	0	-11.403	
-400	0	-11.409	
-380	0	-11.415	
-360	0	-11.421	
-340	0	-11.427	
-320	0	-11.433	
-300	0	-11.439	
-280	0	-11.445	
-260	0	-11.451	
-240	0	-11.457	
-220	0	-11.463	
-200	0	-11.469	
-180	0	-11.475	
-160	0	-11.481	
-140	0	-11.487	
-120	0	-11.493	
-100	0	-11.499	
-80	0	-11.505	
-60	0	-11.511	
-40	0	-11.517	
-20	0	-11.523	
-10	0	-11.475	
-5	0	-11.427	
-2.5	0	-11.403	
0	0	-11.379	
2.5	0	-11.354	
5	0	-11.329	
7.5	0	-11.229	
10	0	-11.129	
12.5	0	-11.029	
15	0	-10.929	
17.5	0	-10.779	
20	0	-10.629	
22.5	0	-10.529	
25	0	-10.429	
27.5	0	-10.279	
30	0	-10.129	
32.5	0	-9.979	
35	0	-9.829	
37.5	0	-9.679	
40	0	-9.529	
42.5	0	-9.404	
45	0	-9.279	
47.5	0	-9.154	
50	0	-9.029	
52.5	0	-8.929	
55	0	-8.829	
57.5	0	-8.729	
60	0	-8.629	
62.5	0	-8.489	
65	0	-8.349	
67.5	0	-8.059	
70	0	-7.769	
72.5	0	-7.149	
75	0	-6.529	
77.5	0	-5.959	
80	0	-5.389	
82.5	0	-5.194	
85	0	-4.999	
87.5	0	-4.914	
90	0	-4.829	
92.5	0	-4.734	
95	0	-4.639	
97.5	0	-4.534	
100	0	-4.429	
102.5	0	-4.379	
105	0	-4.329	
107.5	0	-4.279	
110	0	-4.229	
112.5	0	-4.119	
115	0	-4.009	
117.5	0	-4.009	
120	0	-4.009	
125	0	-4.009	
135	0	-4.009	
155	0	-4.009	
175	0	-4.009	
195	0	-4.009	
215	0	-4.009	
235	0	-4.009	
255	0	-4.009	
275	0	-4.009	
295	0	-4.009	
315	0	-4.009	
335	0	-4.009	
355	0	-4.009	
375	0	-4.009	
395	0	-4.009	
415	0	-4.009	
435	0	-4.009	
455	0	-4.009	
475	0	-4.009	
495	0	-4.009	
515	0	-4.009	
535	0	-4.009	
555	0	-4.009	
575	0	-4.009	
595	0	-4.009	
615	0	-4.009	
635	0	-4.017	
655	0	-4.025	
675	0	-4.033	
695	0	-4.041	
715	0	-4.049	
735	0	-4.057	
755	0	-4.065	
775	0	-4.073	
795	0	-4.081	
815	0	-4.089	
835	0	-4.097	
855	0	-4.105	
875	0	-4.113	
895	0	-4.121	
915	0	-4.129	
935	0	-4.137	
955	0	-4.145	
975	0	-4.153	
995	0	-4.161	
1015	0	-4.169	
1035	0	-4.177	
1055	0	-4.185	
1075	0	-4.193	
1095	0	-4.201	
1115	0	-4.209	
1135	0	-4.217	
1155	0	-4.225	
1175	0	-4.233	
1195	0	-4.241	
1215	0	-4.249	
1235	0	-4.257	
1255	0	-4.265	
1275	0	-4.273	
1295	0	-4.281	
1315	0	-4.289	
1335	0	-4.297	
1355	0	-4.305	
1375	0	-4.313	
1395	0	-4.321	
1415	0	-4.329	
0	0	0	
0	0	0	
-1300	2.5	-4.32901	
-1280	2.5	-4.50526	
-1260	2.5	-4.68151	
-1240	2.5	-4.85776	
-1220	2.5	-5.03401	
-1200	2.5	-5.21026	
-1180	2.5	-5.38651	
-1160	2.5	-5.56276	
-1140	2.5	-5.73901	
-1120	2.5	-5.91526	
-1100	2.5	-6.09151	
-1080	2.5	-6.26776	
-1060	2.5	-6.44401	
-1040	2.5	-6.62026	
-1020	2.5	-6.79651	
-1000	2.5	-6.97276	
-980	2.5	-7.14901	
-960	2.5	-7.32526	
-940	2.5	-7.50151	
-920	2.5	-7.67776	
-900	2.5	-7.85401	
-880	2.5	-8.03026	
-860	2.5	-8.20651	
-840	2.5	-8.38276	
-820	2.5	-8.55901	
-800	2.5	-8.73526	
-780	2.5	-8.91151	
-760	2.5	-9.08776	
-740	2.5	-9.26401	
-720	2.5	-9.44026	
-700	2.5	-9.61651	
-680	2.5	-9.79276	
-660	2.5	-9.96901	
-640	2.5	-10.14526	
-620	2.5	-10.32151	
-600	2.5	-10.49776	
-580	2.5	-10.67401	
-560	2.5	-10.85026	
-540	2.5	-11.02651	
-520	2.5	-11.20276	
-500	2.5	-11.379	
-480	2.5	-11.385	
-460	2.5	-11.391	
-440	2.5	-11.397	
-420	2.5	-11.403	
-400	2.5	-11.409	
-380	2.5	-11.415	
-360	2.5	-11.421	
-340	2.5	-11.427	
-320	2.5	-11.433	
-300	2.5	-11.439	
-280	2.5	-11.445	
-260	2.5	-11.451	
-240	2.5	-11.457	
-220	2.5	-11.463	
-200	2.5	-11.469	
-180	2.5	-11.475	
-160	2.5	-11.481	
-140	2.5	-11.487	
-120	2.5	-11.493	
-100	2.5	-11.499	
-80	2.5	-11.505	
-60	2.5	-11.511	
-40	2.5	-11.517	
-20	2.5	-11.523	
-10	2.5	-11.526	
-5	2.5	-11.502	
-2.5	2.5	-11.478	
0	2.5	-11.454	
2.5	2.5	-11.329	
5	2.5	-11.304	
7.5	2.5	-11.179	
10	2.5	-11.079	
12.5	2.5	-10.979	
15	2.5	-10.879	
17.5	2.5	-10.779	
20	2.5	-10.629	
22.5	2.5	-10.529	
25	2.5	-10.429	
27.5	2.5	-10.304	
30	2.5	-10.154	
32.5	2.5	-10.079	
35	2.5	-9.929	
37.5	2.5	-9.779	
40	2.5	-9.629	
42.5	2.5	-9.504	
45	2.5	-9.379	
47.5	2.5	-9.254	
50	2.5	-9.129	
52.5	2.5	-9.029	
55	2.5	-8.929	
57.5	2.5	-8.804	
60	2.5	-8.704	
62.5	2.5	-8.529	
65	2.5	-8.389	
67.5	2.5	-8.139	
70	2.5	-7.849	
72.5	2.5	-7.299	
75	2.5	-6.679	
77.5	2.5	-5.829	
80	2.5	-5.259	
82.5	2.5	-4.889	
85	2.5	-4.694	
87.5	2.5	-4.669	
90	2.5	-4.584	
92.5	2.5	-4.479	
95	2.5	-4.384	
97.5	2.5	-4.359	
100	2.5	-4.254	
102.5	2.5	-4.279	
105	2.5	-4.229	
107.5	2.5	-4.074	
110	2.5	-4.024	
112.5	2.5	-4.119	
115	2.5	-4.009	
117.5	2.5	-4.009	
120	2.5	-4.009	
125	2.5	-4.009	
135	2.5	-4.009	
155	2.5	-4.009	
175	2.5	-4.009	
195	2.5	-4.009	
215	2.5	-4.009	
235	2.5	-4.009	
255	2.5	-4.009	
275	2.5	-4.009	
295	2.5	-4.009	
315	2.5	-4.009	
335	2.5	-4.009	
355	2.5	-4.009	
375	2.5	-4.009	
395	2.5	-4.009	
415	2.5	-4.009	
435	2.5	-4.009	
455	2.5	-4.009	
475	2.5	-4.009	
495	2.5	-4.009	
515	2.5	-4.009	
535	2.5	-4.009	
555	2.5	-4.009	
575	2.5	-4.009	
595	2.5	-4.009	
615	2.5	-4.009	
635	2.5	-4.017	
655	2.5	-4.025	
675	2.5	-4.033	
695	2.5	-4.041	
715	2.5	-4.049	
735	2.5	-4.057	
755	2.5	-4.065	
775	2.5	-4.073	
795	2.5	-4.081	
815	2.5	-4.089	
835	2.5	-4.097	
855	2.5	-4.105	
875	2.5	-4.113	
895	2.5	-4.121	
915	2.5	-4.129	
935	2.5	-4.137	
955	2.5	-4.145	
975	2.5	-4.153	
995	2.5	-4.161	
1015	2.5	-4.169	
1035	2.5	-4.177	
1055	2.5	-4.185	
1075	2.5	-4.193	
1095	2.5	-4.201	
1115	2.5	-4.209	
1135	2.5	-4.217	
1155	2.5	-4.225	
1175	2.5	-4.233	
1195	2.5	-4.241	
1215	2.5	-4.249	
1235	2.5	-4.257	
1255	2.5	-4.265	
1275	2.5	-4.273	
1295	2.5	-4.281	
1315	2.5	-4.289	
1335	2.5	-4.297	
1355	2.5	-4.305	
1375	2.5	-4.313	
1395	2.5	-4.321	
1415	2.5	-4.329	
0	0	0	
0	0	0	
-1300	5	-4.32901	
-1280	5	-4.50526	
-1260	5	-4.68151	
-1240	5	-4.85776	
-1220	5	-5.03401	
-1200	5	-5.21026	
-1180	5	-5.38651	
-1160	5	-5.56276	
-1140	5	-5.73901	
-1120	5	-5.91526	
-1100	5	-6.09151	
-1080	5	-6.26776	
-1060	5	-6.44401	
-1040	5	-6.62026	
-1020	5	-6.79651	
-1000	5	-6.97276	
-980	5	-7.14901	
-960	5	-7.32526	
-940	5	-7.50151	
-920	5	-7.67776	
-900	5	-7.85401	
-880	5	-8.03026	
-860	5	-8.20651	
-840	5	-8.38276	
-820	5	-8.55901	
-800	5	-8.73526	
-780	5	-8.91151	
-760	5	-9.08776	
-740	5	-9.26401	
-720	5	-9.44026	
-700	5	-9.61651	
-680	5	-9.79276	
-660	5	-9.96901	
-640	5	-10.14526	
-620	5	-10.32151	
-600	5	-10.49776	
-580	5	-10.67401	
-560	5	-10.85026	
-540	5	-11.02651	
-520	5	-11.20276	
-500	5	-11.379	
-480	5	-11.385	
-460	5	-11.391	
-440	5	-11.397	
-420	5	-11.403	
-400	5	-11.409	
-380	5	-11.415	
-360	5	-11.421	
-340	5	-11.427	
-320	5	-11.433	
-300	5	-11.439	
-280	5	-11.445	
-260	5	-11.451	
-240	5	-11.457	
-220	5	-11.463	
-200	5	-11.469	
-180	5	-11.475	
-160	5	-11.481	
-140	5	-11.487	
-120	5	-11.493	
-100	5	-11.499	
-80	5	-11.505	
-60	5	-11.511	
-40	5	-11.517	
-20	5	-11.523	
-10	5	-11.526	
-5	5	-11.5275	
-2.5	5	-11.52825	
0	5	-11.529	
2.5	5	-11.404	
5	5	-11.279	
7.5	5	-11.154	
10	5	-11.029	
12.5	5	-10.929	
15	5	-10.829	
17.5	5	-10.729	
20	5	-10.629	
22.5	5	-10.529	
25	5	-10.429	
27.5	5	-10.304	
30	5	-10.179	
32.5	5	-10.104	
35	5	-10.029	
37.5	5	-9.879	
40	5	-9.729	
42.5	5	-9.604	
45	5	-9.479	
47.5	5	-9.354	
50	5	-9.229	
52.5	5	-9.129	
55	5	-9.029	
57.5	5	-8.904	
60	5	-8.779	
62.5	5	-8.604	
65	5	-8.429	
67.5	5	-8.179	
70	5	-7.929	
72.5	5	-7.379	
75	5	-6.829	
77.5	5	-5.979	
80	5	-5.129	
82.5	5	-4.759	
85	5	-4.389	
87.5	5	-4.364	
90	5	-4.339	
92.5	5	-4.234	
95	5	-4.129	
97.5	5	-4.104	
100	5	-4.079	
102.5	5	-4.104	
105	5	-4.129	
107.5	5	-3.974	
110	5	-3.819	
112.5	5	-3.914	
115	5	-4.009	
117.5	5	-4.009	
120	5	-4.009	
125	5	-4.009	
135	5	-4.009	
155	5	-4.009	
175	5	-4.009	
195	5	-4.009	
215	5	-4.009	
235	5	-4.009	
255	5	-4.009	
275	5	-4.009	
295	5	-4.009	
315	5	-4.009	
335	5	-4.009	
355	5	-4.009	
375	5	-4.009	
395	5	-4.009	
415	5	-4.009	
435	5	-4.009	
455	5	-4.009	
475	5	-4.009	
495	5	-4.009	
515	5	-4.009	
535	5	-4.009	
555	5	-4.009	
575	5	-4.009	
595	5	-4.009	
615	5	-4.009	
635	5	-4.017	
655	5	-4.025	
675	5	-4.033	
695	5	-4.041	
715	5	-4.049	
735	5	-4.057	
755	5	-4.065	
775	5	-4.073	
795	5	-4.081	
815	5	-4.089	
835	5	-4.097	
855	5	-4.105	
875	5	-4.113	
895	5	-4.121	
915	5	-4.129	
935	5	-4.137	
955	5	-4.145	
975	5	-4.153	
995	5	-4.161	
1015	5	-4.169	
1035	5	-4.177	
1055	5	-4.185	
1075	5	-4.193	
1095	5	-4.201	
1115	5	-4.209	
1135	5	-4.217	
1155	5	-4.225	
1175	5	-4.233	
1195	5	-4.241	
1215	5	-4.249	
1235	5	-4.257	
1255	5	-4.265	
1275	5	-4.273	
1295	5	-4.281	
1315	5	-4.289	
1335	5	-4.297	
1355	5	-4.305	
1375	5	-4.313	
1395	5	-4.321	
1415	5	-4.329	
0	0	0	
0	0	0	
-1300	7.5	-4.32901	
-1280	7.5	-4.50526	
-1260	7.5	-4.68151	
-1240	7.5	-4.85776	
-1220	7.5	-5.03401	
-1200	7.5	-5.21026	
-1180	7.5	-5.38651	
-1160	7.5	-5.56276	
-1140	7.5	-5.73901	
-1120	7.5	-5.91526	
-1100	7.5	-6.09151	
-1080	7.5	-6.26776	
-1060	7.5	-6.44401	
-1040	7.5	-6.62026	
-1020	7.5	-6.79651	
-1000	7.5	-6.97276	
-980	7.5	-7.14901	
-960	7.5	-7.32526	
-940	7.5	-7.50151	
-920	7.5	-7.67776	
-900	7.5	-7.85401	
-880	7.5	-8.03026	
-860	7.5	-8.20651	
-840	7.5	-8.38276	
-820	7.5	-8.55901	
-800	7.5	-8.73526	
-780	7.5	-8.91151	
-760	7.5	-9.08776	
-740	7.5	-9.26401	
-720	7.5	-9.44026	
-700	7.5	-9.61651	
-680	7.5	-9.79276	
-660	7.5	-9.96901	
-640	7.5	-10.14526	
-620	7.5	-10.32151	
-600	7.5	-10.49776	
-580	7.5	-10.67401	
-560	7.5	-10.85026	
-540	7.5	-11.02651	
-520	7.5	-11.20276	
-500	7.5	-11.379	
-480	7.5	-11.385	
-460	7.5	-11.391	
-440	7.5	-11.397	
-420	7.5	-11.403	
-400	7.5	-11.409	
-380	7.5	-11.415	
-360	7.5	-11.421	
-340	7.5	-11.427	
-320	7.5	-11.433	
-300	7.5	-11.439	
-280	7.5	-11.445	
-260	7.5	-11.451	
-240	7.5	-11.457	
-220	7.5	-11.463	
-200	7.5	-11.469	
-180	7.5	-11.475	
-160	7.5	-11.481	
-140	7.5	-11.487	
-120	7.5	-11.493	
-100	7.5	-11.499	
-80	7.5	-11.505	
-60	7.5	-11.511	
-40	7.5	-11.517	
-20	7.5	-11.523	
-10	7.5	-11.526	
-5	7.5	-11.5515	
-2.5	7.5	-11.57775	
0	7.5	-11.604	
2.5	7.5	-11.504	
5	7.5	-11.379	
7.5	7.5	-11.234	
10	7.5	-11.109	
12.5	7.5	-10.994	
15	7.5	-10.894	
17.5	7.5	-10.769	
20	7.5	-10.669	
22.5	7.5	-10.569	
25	7.5	-10.469	
27.5	7.5	-10.379	
30	7.5	-10.254	
32.5	7.5	-10.179	
35	7.5	-10.104	
37.5	7.5	-9.979	
40	7.5	-9.829	
42.5	7.5	-9.754	
45	7.5	-9.629	
47.5	7.5	-9.504	
50	7.5	-9.379	
52.5	7.5	-9.179	
55	7.5	-9.079	
57.5	7.5	-8.929	
60	7.5	-8.804	
62.5	7.5	-8.689	
65	7.5	-8.514	
67.5	7.5	-8.279	
70	7.5	-8.029	
72.5	7.5	-7.629	
75	7.5	-7.079	
77.5	7.5	-6.579	
80	7.5	-5.729	
82.5	7.5	-4.764	
85	7.5	-4.394	
87.5	7.5	-4.259	
90	7.5	-4.234	
92.5	7.5	-4.084	
95	7.5	-3.979	
97.5	7.5	-3.929	
100	7.5	-3.904	
102.5	7.5	-3.849	
105	7.5	-3.874	
107.5	7.5	-3.869	
110	7.5	-3.714	
112.5	7.5	-3.699	
115	7.5	-3.794	
117.5	7.5	-3.8671	
120	7.5	-3.9402	
125	7.5	-4.009	
135	7.5	-4.009	
155	7.5	-4.009	
175	7.5	-4.009	
195	7.5	-4.009	
215	7.5	-4.009	
235	7.5	-4.009	
255	7.5	-4.009	
275	7.5	-4.009	
295	7.5	-4.009	
315	7.5	-4.009	
335	7.5	-4.009	
355	7.5	-4.009	
375	7.5	-4.009	
395	7.5	-4.009	
415	7.5	-4.009	
435	7.5	-4.009	
455	7.5	-4.009	
475	7.5	-4.009	
495	7.5	-4.009	
515	7.5	-4.009	
535	7.5	-4.009	
555	7.5	-4.009	
575	7.5	-4.009	
595	7.5	-4.009	
615	7.5	-4.009	
635	7.5	-4.017	
655	7.5	-4.025	
675	7.5	-4.033	
695	7.5	-4.041	
715	7.5	-4.049	
735	7.5	-4.057	
755	7.5	-4.065	
775	7.5	-4.073	
795	7.5	-4.081	
815	7.5	-4.089	
835	7.5	-4.097	
855	7.5	-4.105	
875	7.5	-4.113	
895	7.5	-4.121	
915	7.5	-4.129	
935	7.5	-4.137	
955	7.5	-4.145	
975	7.5	-4.153	
995	7.5	-4.161	
1015	7.5	-4.169	
1035	7.5	-4.177	
1055	7.5	-4.185	
1075	7.5	-4.193	
1095	7.5	-4.201	
1115	7.5	-4.209	
1135	7.5	-4.217	
1155	7.5	-4.225	
1175	7.5	-4.233	
1195	7.5	-4.241	
1215	7.5	-4.249	
1235	7.5	-4.257	
1255	7.5	-4.265	
1275	7.5	-4.273	
1295	7.5	-4.281	
1315	7.5	-4.289	
1335	7.5	-4.297	
1355	7.5	-4.305	
1375	7.5	-4.313	
1395	7.5	-4.321	
1415	7.5	-4.329	
0	0	0	
0	0	0	
-1300	10	-4.32901	
-1280	10	-4.50526	
-1260	10	-4.68151	
-1240	10	-4.85776	
-1220	10	-5.03401	
-1200	10	-5.21026	
-1180	10	-5.38651	
-1160	10	-5.56276	
-1140	10	-5.73901	
-1120	10	-5.91526	
-1100	10	-6.09151	
-1080	10	-6.26776	
-1060	10	-6.44401	
-1040	10	-6.62026	
-1020	10	-6.79651	
-1000	10	-6.97276	
-980	10	-7.14901	
-960	10	-7.32526	
-940	10	-7.50151	
-920	10	-7.67776	
-900	10	-7.85401	
-880	10	-8.03026	
-860	10	-8.20651	
-840	10	-8.38276	
-820	10	-8.55901	
-800	10	-8.73526	
-780	10	-8.91151	
-760	10	-9.08776	
-740	10	-9.26401	
-720	10	-9.44026	
-700	10	-9.61651	
-680	10	-9.79276	
-660	10	-9.96901	
-640	10	-10.14526	
-620	10	-10.32151	
-600	10	-10.49776	
-580	10	-10.67401	
-560	10	-10.85026	
-540	10	-11.02651	
-520	10	-11.20276	
-500	10	-11.379	
-480	10	-11.385	
-460	10	-11.391	
-440	10	-11.397	
-420	10	-11.403	
-400	10	-11.409	
-380	10	-11.415	
-360	10	-11.421	
-340	10	-11.427	
-320	10	-11.433	
-300	10	-11.439	
-280	10	-11.445	
-260	10	-11.451	
-240	10	-11.457	
-220	10	-11.463	
-200	10	-11.469	
-180	10	-11.475	
-160	10	-11.481	
-140	10	-11.487	
-120	10	-11.493	
-100	10	-11.499	
-80	10	-11.505	
-60	10	-11.511	
-40	10	-11.517	
-20	10	-11.523	
-10	10	-11.574	
-5	10	-11.6265	
-2.5	10	-11.65275	
0	10	-11.679	
2.5	10	-11.579	
5	10	-11.479	
7.5	10	-11.334	
10	10	-11.189	
12.5	10	-11.074	
15	10	-10.959	
17.5	10	-10.834	
20	10	-10.709	
22.5	10	-10.609	
25	10	-10.509	
27.5	10	-10.419	
30	10	-10.329	
32.5	10	-10.254	
35	10	-10.179	
37.5	10	-10.054	
40	10	-9.929	
42.5	10	-9.854	
45	10	-9.779	
47.5	10	-9.654	
50	10	-9.529	
52.5	10	-9.329	
55	10	-9.129	
57.5	10	-8.979	
60	10	-8.829	
62.5	10	-8.714	
65	10	-8.599	
67.5	10	-8.364	
70	10	-8.129	
72.5	10	-7.729	
75	10	-7.329	
77.5	10	-6.829	
80	10	-6.329	
82.5	10	-5.364	
85	10	-4.399	
87.5	10	-4.264	
90	10	-4.129	
92.5	10	-3.979	
95	10	-3.829	
97.5	10	-3.779	
100	10	-3.729	
102.5	10	-3.674	
105	10	-3.619	
107.5	10	-3.614	
110	10	-3.609	
112.5	10	-3.594	
115	10	-3.579	
117.5	10	-3.6521	
120	10	-3.7252	
125	10	-3.8714	
135	10	-4.009	
155	10	-4.009	
175	10	-4.009	
195	10	-4.009	
215	10	-4.009	
235	10	-4.009	
255	10	-4.009	
275	10	-4.009	
295	10	-4.009	
315	10	-4.009	
335	10	-4.009	
355	10	-4.009	
375	10	-4.009	
395	10	-4.009	
415	10	-4.009	
435	10	-4.009	
455	10	-4.009	
475	10	-4.009	
495	10	-4.009	
515	10	-4.009	
535	10	-4.009	
555	10	-4.009	
575	10	-4.009	
595	10	-4.009	
615	10	-4.009	
635	10	-4.017	
655	10	-4.025	
675	10	-4.033	
695	10	-4.041	
715	10	-4.049	
735	10	-4.057	
755	10	-4.065	
775	10	-4.073	
795	10	-4.081	
815	10	-4.089	
835	10	-4.097	
855	10	-4.105	
875	10	-4.113	
895	10	-4.121	
915	10	-4.129	
935	10	-4.137	
955	10	-4.145	
975	10	-4.153	
995	10	-4.161	
1015	10	-4.169	
1035	10	-4.177	
1055	10	-4.185	
1075	10	-4.193	
1095	10	-4.201	
1115	10	-4.209	
1135	10	-4.217	
1155	10	-4.225	
1175	10	-4.233	
1195	10	-4.241	
1215	10	-4.249	
1235	10	-4.257	
1255	10	-4.265	
1275	10	-4.273	
1295	10	-4.281	
1315	10	-4.289	
1335	10	-4.297	
1355	10	-4.305	
1375	10	-4.313	
1395	10	-4.321	
1415	10	-4.329	
0	0	0	
0	0	0	
-1300	12.5	-4.32901	
-1280	12.5	-4.50526	
-1260	12.5	-4.68151	
-1240	12.5	-4.85776	
-1220	12.5	-5.03401	
-1200	12.5	-5.21026	
-1180	12.5	-5.38651	
-1160	12.5	-5.56276	
-1140	12.5	-5.73901	
-1120	12.5	-5.91526	
-1100	12.5	-6.09151	
-1080	12.5	-6.26776	
-1060	12.5	-6.44401	
-1040	12.5	-6.62026	
-1020	12.5	-6.79651	
-1000	12.5	-6.97276	
-980	12.5	-7.14901	
-960	12.5	-7.32526	
-940	12.5	-7.50151	
-920	12.5	-7.67776	
-900	12.5	-7.85401	
-880	12.5	-8.03026	
-860	12.5	-8.20651	
-840	12.5	-8.38276	
-820	12.5	-8.55901	
-800	12.5	-8.73526	
-780	12.5	-8.91151	
-760	12.5	-9.08776	
-740	12.5	-9.26401	
-720	12.5	-9.44026	
-700	12.5	-9.61651	
-680	12.5	-9.79276	
-660	12.5	-9.96901	
-640	12.5	-10.14526	
-620	12.5	-10.32151	
-600	12.5	-10.49776	
-580	12.5	-10.67401	
-560	12.5	-10.85026	
-540	12.5	-11.02651	
-520	12.5	-11.20276	
-500	12.5	-11.379	
-480	12.5	-11.385	
-460	12.5	-11.391	
-440	12.5	-11.397	
-420	12.5	-11.403	
-400	12.5	-11.409	
-380	12.5	-11.415	
-360	12.5	-11.421	
-340	12.5	-11.427	
-320	12.5	-11.433	
-300	12.5	-11.439	
-280	12.5	-11.445	
-260	12.5	-11.451	
-240	12.5	-11.457	
-220	12.5	-11.463	
-200	12.5	-11.469	
-180	12.5	-11.475	
-160	12.5	-11.481	
-140	12.5	-11.487	
-120	12.5	-11.493	
-100	12.5	-11.499	
-80	12.5	-11.505	
-60	12.5	-11.511	
-40	12.5	-11.517	
-20	12.5	-11.544	
-10	12.5	-11.649	
-5	12.5	-11.7015	
-2.5	12.5	-11.72775	
0	12.5	-11.754	
2.5	12.5	-11.754	
5	12.5	-11.654	
7.5	12.5	-11.379	
10	12.5	-11.234	
12.5	12.5	-11.109	
15	12.5	-10.994	
17.5	12.5	-10.844	
20	12.5	-10.719	
22.5	12.5	-10.619	
25	12.5	-10.519	
27.5	12.5	-10.364	
30	12.5	-10.274	
32.5	12.5	-10.204	
35	12.5	-10.129	
37.5	12.5	-10.054	
40	12.5	-9.929	
42.5	12.5	-9.869	
45	12.5	-9.794	
47.5	12.5	-9.679	
50	12.5	-9.554	
52.5	12.5	-9.424	
55	12.5	-9.224	
57.5	12.5	-9.124	
60	12.5	-8.974	
62.5	12.5	-8.869	
65	12.5	-8.754	
67.5	12.5	-8.624	
70	12.5	-8.389	
72.5	12.5	-7.979	
75	12.5	-7.579	
77.5	12.5	-6.949	
80	12.5	-6.449	
82.5	12.5	-5.629	
85	12.5	-4.664	
87.5	12.5	-4.169	
90	12.5	-4.034	
92.5	12.5	-3.789	
95	12.5	-3.639	
97.5	12.5	-3.569	
100	12.5	-3.519	
102.5	12.5	-3.429	
105	12.5	-3.374	
107.5	12.5	-3.349	
110	12.5	-3.344	
112.5	12.5	-3.594	
115	12.5	-3.579	
117.5	12.5	-3.58115	
120	12.5	-3.5833	
125	12.5	-3.6564	
135	12.5	-3.9488	
155	12.5	-4.009	
175	12.5	-4.009	
195	12.5	-4.009	
215	12.5	-4.009	
235	12.5	-4.009	
255	12.5	-4.009	
275	12.5	-4.009	
295	12.5	-4.009	
315	12.5	-4.009	
335	12.5	-4.009	
355	12.5	-4.009	
375	12.5	-4.009	
395	12.5	-4.009	
415	12.5	-4.009	
435	12.5	-4.009	
455	12.5	-4.009	
475	12.5	-4.009	
495	12.5	-4.009	
515	12.5	-4.009	
535	12.5	-4.009	
555	12.5	-4.009	
575	12.5	-4.009	
595	12.5	-4.009	
615	12.5	-4.009	
635	12.5	-4.017	
655	12.5	-4.025	
675	12.5	-4.033	
695	12.5	-4.041	
715	12.5	-4.049	
735	12.5	-4.057	
755	12.5	-4.065	
775	12.5	-4.073	
795	12.5	-4.081	
815	12.5	-4.089	
835	12.5	-4.097	
855	12.5	-4.105	
875	12.5	-4.113	
895	12.5	-4.121	
915	12.5	-4.129	
935	12.5	-4.137	
955	12.5	-4.145	
975	12.5	-4.153	
995	12.5	-4.161	
1015	12.5	-4.169	
1035	12.5	-4.177	
1055	12.5	-4.185	
1075	12.5	-4.193	
1095	12.5	-4.201	
1115	12.5	-4.209	
1135	12.5	-4.217	
1155	12.5	-4.225	
1175	12.5	-4.233	
1195	12.5	-4.241	
1215	12.5	-4.249	
1235	12.5	-4.257	
1255	12.5	-4.265	
1275	12.5	-4.273	
1295	12.5	-4.281	
1315	12.5	-4.289	
1335	12.5	-4.297	
1355	12.5	-4.305	
1375	12.5	-4.313	
1395	12.5	-4.321	
1415	12.5	-4.329	
0	0	0	
0	0	0	
-1300	15	-4.32901	
-1280	15	-4.50526	
-1260	15	-4.68151	
-1240	15	-4.85776	
-1220	15	-5.03401	
-1200	15	-5.21026	
-1180	15	-5.38651	
-1160	15	-5.56276	
-1140	15	-5.73901	
-1120	15	-5.91526	
-1100	15	-6.09151	
-1080	15	-6.26776	
-1060	15	-6.44401	
-1040	15	-6.62026	
-1020	15	-6.79651	
-1000	15	-6.97276	
-980	15	-7.14901	
-960	15	-7.32526	
-940	15	-7.50151	
-920	15	-7.67776	
-900	15	-7.85401	
-880	15	-8.03026	
-860	15	-8.20651	
-840	15	-8.38276	
-820	15	-8.55901	
-800	15	-8.73526	
-780	15	-8.91151	
-760	15	-9.08776	
-740	15	-9.26401	
-720	15	-9.44026	
-700	15	-9.61651	
-680	15	-9.79276	
-660	15	-9.96901	
-640	15	-10.14526	
-620	15	-10.32151	
-600	15	-10.49776	
-580	15	-10.67401	
-560	15	-10.85026	
-540	15	-11.02651	
-520	15	-11.20276	
-500	15	-11.379	
-480	15	-11.385	
-460	15	-11.391	
-440	15	-11.397	
-420	15	-11.403	
-400	15	-11.409	
-380	15	-11.415	
-360	15	-11.421	
-340	15	-11.427	
-320	15	-11.433	
-300	15	-11.439	
-280	15	-11.445	
-260	15	-11.451	
-240	15	-11.457	
-220	15	-11.463	
-200	15	-11.469	
-180	15	-11.475	
-160	15	-11.481	
-140	15	-11.487	
-120	15	-11.493	
-100	15	-11.499	
-80	15	-11.505	
-60	15	-11.511	
-40	15	-11.517	
-20	15	-11.619	
-10	15	-11.724	
-5	15	-11.7765	
-2.5	15	-11.80275	
0	15	-11.829	
2.5	15	-11.829	
5	15	-11.829	
7.5	15	-11.554	
10	15	-11.279	
12.5	15	-11.154	
15	15	-11.029	
17.5	15	-10.879	
20	15	-10.729	
22.5	15	-10.629	
25	15	-10.529	
27.5	15	-10.374	
30	15	-10.219	
32.5	15	-10.149	
35	15	-10.079	
37.5	15	-10.004	
40	15	-9.929	
42.5	15	-9.869	
45	15	-9.809	
47.5	15	-9.694	
50	15	-9.579	
52.5	15	-9.449	
55	15	-9.319	
57.5	15	-9.219	
60	15	-9.119	
62.5	15	-9.014	
65	15	-8.909	
67.5	15	-8.779	
70	15	-8.649	
72.5	15	-8.239	
75	15	-7.829	
77.5	15	-7.199	
80	15	-6.569	
82.5	15	-5.749	
85	15	-4.929	
87.5	15	-4.434	
90	15	-3.939	
92.5	15	-3.694	
95	15	-3.449	
97.5	15	-3.379	
100	15	-3.309	
102.5	15	-3.219	
105	15	-3.129	
107.5	15	-3.104	
110	15	-3.079	
112.5	15	-3.329	
115	15	-3.579	
117.5	15	-3.58115	
120	15	-3.5833	
125	15	-3.5876	
135	15	-3.7338	
155	15	-4.009	
175	15	-4.009	
195	15	-4.009	
215	15	-4.009	
235	15	-4.009	
255	15	-4.009	
275	15	-4.009	
295	15	-4.009	
315	15	-4.009	
335	15	-4.009	
355	15	-4.009	
375	15	-4.009	
395	15	-4.009	
415	15	-4.009	
435	15	-4.009	
455	15	-4.009	
475	15	-4.009	
495	15	-4.009	
515	15	-4.009	
535	15	-4.009	
555	15	-4.009	
575	15	-4.009	
595	15	-4.009	
615	15	-4.009	
635	15	-4.017	
655	15	-4.025	
675	15	-4.033	
695	15	-4.041	
715	15	-4.049	
735	15	-4.057	
755	15	-4.065	
775	15	-4.073	
795	15	-4.081	
815	15	-4.089	
835	15	-4.097	
855	15	-4.105	
875	15	-4.113	
895	15	-4.121	
915	15	-4.129	
935	15	-4.137	
955	15	-4.145	
975	15	-4.153	
995	15	-4.161	
1015	15	-4.169	
1035	15	-4.177	
1055	15	-4.185	
1075	15	-4.193	
1095	15	-4.201	
1115	15	-4.209	
1135	15	-4.217	
1155	15	-4.225	
1175	15	-4.233	
1195	15	-4.241	
1215	15	-4.249	
1235	15	-4.257	
1255	15	-4.265	
1275	15	-4.273	
1295	15	-4.281	
1315	15	-4.289	
1335	15	-4.297	
1355	15	-4.305	
1375	15	-4.313	
1395	15	-4.321	
1415	15	-4.329	
0	0	0	
0	0	0	
-1300	17.5	-4.32901	
-1280	17.5	-4.50526	
-1260	17.5	-4.68151	
-1240	17.5	-4.85776	
-1220	17.5	-5.03401	
-1200	17.5	-5.21026	
-1180	17.5	-5.38651	
-1160	17.5	-5.56276	
-1140	17.5	-5.73901	
-1120	17.5	-5.91526	
-1100	17.5	-6.09151	
-1080	17.5	-6.26776	
-1060	17.5	-6.44401	
-1040	17.5	-6.62026	
-1020	17.5	-6.79651	
-1000	17.5	-6.97276	
-980	17.5	-7.14901	
-960	17.5	-7.32526	
-940	17.5	-7.50151	
-920	17.5	-7.67776	
-900	17.5	-7.85401	
-880	17.5	-8.03026	
-860	17.5	-8.20651	
-840	17.5	-8.38276	
-820	17.5	-8.55901	
-800	17.5	-8.73526	
-780	17.5	-8.91151	
-760	17.5	-9.08776	
-740	17.5	-9.26401	
-720	17.5	-9.44026	
-700	17.5	-9.61651	
-680	17.5	-9.79276	
-660	17.5	-9.96901	
-640	17.5	-10.14526	
-620	17.5	-10.32151	
-600	17.5	-10.49776	
-580	17.5	-10.67401	
-560	17.5	-10.85026	
-540	17.5	-11.02651	
-520	17.5	-11.20276	
-500	17.5	-11.379	
-480	17.5	-11.385	
-460	17.5	-11.391	
-440	17.5	-11.397	
-420	17.5	-11.403	
-400	17.5	-11.409	
-380	17.5	-11.415	
-360	17.5	-11.421	
-340	17.5	-11.427	
-320	17.5	-11.433	
-300	17.5	-11.439	
-280	17.5	-11.445	
-260	17.5	-11.451	
-240	17.5	-11.457	
-220	17.5	-11.463	
-200	17.5	-11.469	
-180	17.5	-11.475	
-160	17.5	-11.481	
-140	17.5	-11.487	
-120	17.5	-11.493	
-100	17.5	-11.499	
-80	17.5	-11.505	
-60	17.5	-11.511	
-40	17.5	-11.517	
-20	17.5	-11.694	
-10	17.5	-11.799	
-5	17.5	-11.8245	
-2.5	17.5	-11.82675	
0	17.5	-11.82675	
2.5	17.5	-11.824	
5	17.5	-11.549	
7.5	17.5	-11.277	
10	17.5	-11.152	
12.5	17.5	-11.02625	
15	17.5	-10.87625	
17.5	17.5	-10.72825	
20	17.5	-10.62825	
22.5	17.5	-10.5255	
25	17.5	-10.3705	
27.5	17.5	-10.2206	
30	17.5	-10.1506	
32.5	17.5	-10.08025	
35	17.5	-10.00525	
37.5	17.5	-9.93145	
40	17.5	-9.87145	
42.5	17.5	-9.8065	
45	17.5	-9.6915	
47.5	17.5	-9.575	
50	17.5	-9.445	
52.5	17.5	-9.32748	
55	17.5	-9.31096	
57.5	17.5	-9.29443	
60	17.5	-9.20445	
62.5	17.5	-9.10445	
65	17.5	-9	
67.5	17.5	-8.895	
70	17.5	-8.7675	
72.5	17.5	-8.6375	
75	17.5	-8.2527	
77.5	17.5	-7.8427	
80	17.5	-7.2303	
82.5	17.5	-6.6003	
85	17.5	-5.7936	
87.5	17.5	-4.9736	
90	17.5	-4.4591	
92.5	17.5	-3.9641	
95	17.5	-3.7066	
97.5	17.5	-3.4616	
100	17.5	-3.3846	
102.5	17.5	-3.3146	
105	17.5	-3.2252	
107.5	17.5	-3.1352	
110	17.5	-3.1089	
112.5	17.5	-3.0839	
115	17.5	-3.33115	
117.5	17.5	-3.58115	
120	17.5	-3.5833	
125	17.5	-3.5876	
135	17.5	-3.5962	
155	17.5	-4.009	
175	17.5	-4.009	
195	17.5	-4.009	
215	17.5	-4.009	
235	17.5	-4.009	
255	17.5	-4.009	
275	17.5	-4.009	
295	17.5	-4.009	
315	17.5	-4.009	
335	17.5	-4.009	
355	17.5	-4.009	
375	17.5	-4.009	
395	17.5	-4.009	
415	17.5	-4.009	
435	17.5	-4.009	
455	17.5	-4.009	
475	17.5	-4.009	
495	17.5	-4.009	
515	17.5	-4.009	
535	17.5	-4.009	
555	17.5	-4.009	
575	17.5	-4.009	
595	17.5	-4.009	
615	17.5	-4.009	
635	17.5	-4.017	
655	17.5	-4.025	
675	17.5	-4.033	
695	17.5	-4.041	
715	17.5	-4.049	
735	17.5	-4.057	
755	17.5	-4.065	
775	17.5	-4.073	
795	17.5	-4.081	
815	17.5	-4.089	
835	17.5	-4.097	
855	17.5	-4.105	
875	17.5	-4.113	
895	17.5	-4.121	
915	17.5	-4.129	
935	17.5	-4.137	
955	17.5	-4.145	
975	17.5	-4.153	
995	17.5	-4.161	
1015	17.5	-4.169	
1035	17.5	-4.177	
1055	17.5	-4.185	
1075	17.5	-4.193	
1095	17.5	-4.201	
1115	17.5	-4.209	
1135	17.5	-4.217	
1155	17.5	-4.225	
1175	17.5	-4.233	
1195	17.5	-4.241	
1215	17.5	-4.249	
1235	17.5	-4.257	
1255	17.5	-4.265	
1275	17.5	-4.273	
1295	17.5	-4.281	
1315	17.5	-4.289	
1335	17.5	-4.297	
1355	17.5	-4.305	
1375	17.5	-4.313	
1395	17.5	-4.321	
1415	17.5	-4.329	
0	0	0	
0	0	0	
-1300	20	-4.32901	
-1280	20	-4.50526	
-1260	20	-4.68151	
-1240	20	-4.85776	
-1220	20	-5.03401	
-1200	20	-5.21026	
-1180	20	-5.38651	
-1160	20	-5.56276	
-1140	20	-5.73901	
-1120	20	-5.91526	
-1100	20	-6.09151	
-1080	20	-6.26776	
-1060	20	-6.44401	
-1040	20	-6.62026	
-1020	20	-6.79651	
-1000	20	-6.97276	
-980	20	-7.14901	
-960	20	-7.32526	
-940	20	-7.50151	
-920	20	-7.67776	
-900	20	-7.85401	
-880	20	-8.03026	
-860	20	-8.20651	
-840	20	-8.38276	
-820	20	-8.55901	
-800	20	-8.73526	
-780	20	-8.91151	
-760	20	-9.08776	
-740	20	-9.26401	
-720	20	-9.44026	
-700	20	-9.61651	
-680	20	-9.79276	
-660	20	-9.96901	
-640	20	-10.14526	
-620	20	-10.32151	
-600	20	-10.49776	
-580	20	-10.67401	
-560	20	-10.85026	
-540	20	-11.02651	
-520	20	-11.20276	
-500	20	-11.379	
-480	20	-11.385	
-460	20	-11.391	
-440	20	-11.397	
-420	20	-11.403	
-400	20	-11.409	
-380	20	-11.415	
-360	20	-11.421	
-340	20	-11.427	
-320	20	-11.433	
-300	20	-11.439	
-280	20	-11.445	
-260	20	-11.451	
-240	20	-11.457	
-220	20	-11.463	
-200	20	-11.469	
-180	20	-11.475	
-160	20	-11.481	
-140	20	-11.487	
-120	20	-11.493	
-100	20	-11.499	
-80	20	-11.505	
-60	20	-11.511	
-40	20	-11.559	
-20	20	-11.769	
-10	20	-11.82	
-5	20	-11.8245	
-2.5	20	-11.8245	
0	20	-11.819	
2.5	20	-11.544	
5	20	-11.275	
7.5	20	-11.15	
10	20	-11.0235	
12.5	20	-10.8735	
15	20	-10.7275	
17.5	20	-10.6275	
20	20	-10.522	
22.5	20	-10.367	
25	20	-10.2222	
27.5	20	-10.1522	
30	20	-10.0815	
32.5	20	-10.0065	
35	20	-9.9339	
37.5	20	-9.8739	
40	20	-9.804	
42.5	20	-9.689	
45	20	-9.571	
47.5	20	-9.441	
50	20	-9.33596	
52.5	20	-9.31944	
55	20	-9.30292	
57.5	20	-9.28639	
60	20	-9.26987	
62.5	20	-9.1899	
65	20	-9.0899	
67.5	20	-8.986	
70	20	-8.881	
72.5	20	-8.756	
75	20	-8.626	
77.5	20	-8.2664	
80	20	-7.8564	
82.5	20	-7.2616	
85	20	-6.6316	
87.5	20	-5.8382	
90	20	-5.0182	
92.5	20	-4.4842	
95	20	-3.9892	
97.5	20	-3.7192	
100	20	-3.4742	
102.5	20	-3.3902	
105	20	-3.3202	
107.5	20	-3.2314	
110	20	-3.1414	
112.5	20	-3.1138	
115	20	-3.0888	
117.5	20	-3.3333	
120	20	-3.5833	
125	20	-3.5876	
135	20	-3.5962	
155	20	-3.8886	
175	20	-4.009	
195	20	-4.009	
215	20	-4.009	
235	20	-4.009	
255	20	-4.009	
275	20	-4.009	
295	20	-4.009	
315	20	-4.009	
335	20	-4.009	
355	20	-4.009	
375	20	-4.009	
395	20	-4.009	
415	20	-4.009	
435	20	-4.009	
455	20	-4.009	
475	20	-4.009	
495	20	-4.009	
515	20	-4.009	
535	20	-4.009	
555	20	-4.009	
575	20	-4.009	
595	20	-4.009	
615	20	-4.009	
635	20	-4.017	
655	20	-4.025	
675	20	-4.033	
695	20	-4.041	
715	20	-4.049	
735	20	-4.057	
755	20	-4.065	
775	20	-4.073	
795	20	-4.081	
815	20	-4.089	
835	20	-4.097	
855	20	-4.105	
875	20	-4.113	
895	20	-4.121	
915	20	-4.129	
935	20	-4.137	
955	20	-4.145	
975	20	-4.153	
995	20	-4.161	
1015	20	-4.169	
1035	20	-4.177	
1055	20	-4.185	
1075	20	-4.193	
1095	20	-4.201	
1115	20	-4.209	
1135	20	-4.217	
1155	20	-4.225	
1175	20	-4.233	
1195	20	-4.241	
1215	20	-4.249	
1235	20	-4.257	
1255	20	-4.265	
1275	20	-4.273	
1295	20	-4.281	
1315	20	-4.289	
1335	20	-4.297	
1355	20	-4.305	
1375	20	-4.313	
1395	20	-4.321	
1415	20	-4.329	
0	0	0	
0	0	0	
-1300	25	-4.32901	
-1280	25	-4.50526	
-1260	25	-4.68151	
-1240	25	-4.85776	
-1220	25	-5.03401	
-1200	25	-5.21026	
-1180	25	-5.38651	
-1160	25	-5.56276	
-1140	25	-5.73901	
-1120	25	-5.91526	
-1100	25	-6.09151	
-1080	25	-6.26776	
-1060	25	-6.44401	
-1040	25	-6.62026	
-1020	25	-6.79651	
-1000	25	-6.97276	
-980	25	-7.14901	
-960	25	-7.32526	
-940	25	-7.50151	
-920	25	-7.67776	
-900	25	-7.85401	
-880	25	-8.03026	
-860	25	-8.20651	
-840	25	-8.38276	
-820	25	-8.55901	
-800	25	-8.73526	
-780	25	-8.91151	
-760	25	-9.08776	
-740	25	-9.26401	
-720	25	-9.44026	
-700	25	-9.61651	
-680	25	-9.79276	
-660	25	-9.96901	
-640	25	-10.14526	
-620	25	-10.32151	
-600	25	-10.49776	
-580	25	-10.67401	
-560	25	-10.85026	
-540	25	-11.02651	
-520	25	-11.20276	
-500	25	-11.379	
-480	25	-11.385	
-460	25	-11.391	
-440	25	-11.397	
-420	25	-11.403	
-400	25	-11.409	
-380	25	-11.415	
-360	25	-11.421	
-340	25	-11.427	
-320	25	-11.433	
-300	25	-11.439	
-280	25	-11.445	
-260	25	-11.451	
-240	25	-11.457	
-220	25	-11.463	
-200	25	-11.469	
-180	25	-11.475	
-160	25	-11.481	
-140	25	-11.487	
-120	25	-11.493	
-100	25	-11.499	
-80	25	-11.505	
-60	25	-11.511	
-40	25	-11.709	
-20	25	-11.811	
-10	25	-11.82	
-5	25	-11.809	
-2.5	25	-11.534	
0	25	-11.271	
2.5	25	-11.146	
5	25	-11.018	
7.5	25	-10.868	
10	25	-10.726	
12.5	25	-10.626	
15	25	-10.515	
17.5	25	-10.36	
20	25	-10.2254	
22.5	25	-10.1554	
25	25	-10.084	
27.5	25	-10.009	
30	25	-9.9388	
32.5	25	-9.8788	
35	25	-9.799	
37.5	25	-9.684	
40	25	-9.563	
42.5	25	-9.433	
45	25	-9.35293	
47.5	25	-9.3364	
50	25	-9.31988	
52.5	25	-9.30336	
55	25	-9.28683	
57.5	25	-9.27031	
60	25	-9.25378	
62.5	25	-9.23726	
65	25	-9.22073	
67.5	25	-9.1608	
70	25	-9.0608	
72.5	25	-8.958	
75	25	-8.853	
77.5	25	-8.733	
80	25	-8.603	
82.5	25	-8.2938	
85	25	-7.8838	
87.5	25	-7.3242	
90	25	-6.6942	
92.5	25	-5.9274	
95	25	-5.1074	
97.5	25	-4.5344	
100	25	-4.0394	
102.5	25	-3.7444	
105	25	-3.4994	
107.5	25	-3.4014	
110	25	-3.3314	
112.5	25	-3.2438	
115	25	-3.1538	
117.5	25	-3.1236	
120	25	-3.0986	
125	25	-3.5876	
135	25	-3.5962	
155	25	-3.6134	
175	25	-4.009	
195	25	-4.009	
215	25	-4.009	
235	25	-4.009	
255	25	-4.009	
275	25	-4.009	
295	25	-4.009	
315	25	-4.009	
335	25	-4.009	
355	25	-4.009	
375	25	-4.009	
395	25	-4.009	
415	25	-4.009	
435	25	-4.009	
455	25	-4.009	
475	25	-4.009	
495	25	-4.009	
515	25	-4.009	
535	25	-4.009	
555	25	-4.009	
575	25	-4.009	
595	25	-4.009	
615	25	-4.009	
635	25	-4.017	
655	25	-4.025	
675	25	-4.033	
695	25	-4.041	
715	25	-4.049	
735	25	-4.057	
755	25	-4.065	
775	25	-4.073	
795	25	-4.081	
815	25	-4.089	
835	25	-4.097	
855	25	-4.105	
875	25	-4.113	
895	25	-4.121	
915	25	-4.129	
935	25	-4.137	
955	25	-4.145	
975	25	-4.153	
995	25	-4.161	
1015	25	-4.169	
1035	25	-4.177	
1055	25	-4.185	
1075	25	-4.193	
1095	25	-4.201	
1115	25	-4.209	
1135	25	-4.217	
1155	25	-4.225	
1175	25	-4.233	
1195	25	-4.241	
1215	25	-4.249	
1235	25	-4.257	
1255	25	-4.265	
1275	25	-4.273	
1295	25	-4.281	
1315	25	-4.289	
1335	25	-4.297	
1355	25	-4.305	
1375	25	-4.313	
1395	25	-4.321	
1415	25	-4.329	
0	0	0	
0	0	0	
-1300	35	-4.32901	
-1280	35	-4.50526	
-1260	35	-4.68151	
-1240	35	-4.85776	
-1220	35	-5.03401	
-1200	35	-5.21026	
-1180	35	-5.38651	
-1160	35	-5.56276	
-1140	35	-5.73901	
-1120	35	-5.91526	
-1100	35	-6.09151	
-1080	35	-6.26776	
-1060	35	-6.44401	
-1040	35	-6.62026	
-1020	35	-6.79651	
-1000	35	-6.97276	
-980	35	-7.14901	
-960	35	-7.32526	
-940	35	-7.50151	
-920	35	-7.67776	
-900	35	-7.85401	
-880	35	-8.03026	
-860	35	-8.20651	
-840	35	-8.38276	
-820	35	-8.55901	
-800	35	-8.73526	
-780	35	-8.91151	
-760	35	-9.08776	
-740	35	-9.26401	
-720	35	-9.44026	
-700	35	-9.61651	
-680	35	-9.79276	
-660	35	-9.96901	
-640	35	-10.14526	
-620	35	-10.32151	
-600	35	-10.49776	
-580	35	-10.67401	
-560	35	-10.85026	
-540	35	-11.02651	
-520	35	-11.20276	
-500	35	-11.379	
-480	35	-11.385	
-460	35	-11.391	
-440	35	-11.397	
-420	35	-11.403	
-400	35	-11.409	
-380	35	-11.415	
-360	35	-11.421	
-340	35	-11.427	
-320	35	-11.433	
-300	35	-11.439	
-280	35	-11.445	
-260	35	-11.451	
-240	35	-11.457	
-220	35	-11.463	
-200	35	-11.469	
-180	35	-11.475	
-160	35	-11.481	
-140	35	-11.487	
-120	35	-11.493	
-100	35	-11.499	
-80	35	-11.589	
-60	35	-11.775	
-40	35	-11.793	
-20	35	-11.811	
-10	35	-11.263	
-5	35	-11.007	
-2.5	35	-10.857	
0	35	-10.723	
2.5	35	-10.623	
5	35	-10.501	
7.5	35	-10.346	
10	35	-10.2318	
12.5	35	-10.1618	
15	35	-10.089	
17.5	35	-10.014	
20	35	-9.9486	
22.5	35	-9.8886	
25	35	-9.789	
27.5	35	-9.674	
30	35	-9.547	
32.5	35	-9.417	
35	35	-9.38686	
37.5	35	-9.37033	
40	35	-9.35381	
42.5	35	-9.33728	
45	35	-9.32076	
47.5	35	-9.30424	
50	35	-9.28771	
52.5	35	-9.27119	
55	35	-9.25466	
57.5	35	-9.23814	
60	35	-9.22161	
62.5	35	-9.20509	
65	35	-9.18856	
67.5	35	-9.17204	
70	35	-9.15551	
72.5	35	-9.13899	
75	35	-9.12246	
77.5	35	-9.1026	
80	35	-9.0026	
82.5	35	-8.902	
85	35	-8.797	
87.5	35	-8.687	
90	35	-8.557	
92.5	35	-8.3486	
95	35	-7.9386	
97.5	35	-7.4494	
100	35	-6.8194	
102.5	35	-6.1058	
105	35	-5.2858	
107.5	35	-4.6348	
110	35	-4.1398	
112.5	35	-3.7948	
115	35	-3.5498	
117.5	35	-3.4238	
120	35	-3.3538	
125	35	-3.1786	
135	35	-3.5962	
155	35	-3.6134	
175	35	-3.6306	
195	35	-3.76821	
215	35	-4.009	
235	35	-4.009	
255	35	-4.009	
275	35	-4.009	
295	35	-4.009	
315	35	-4.009	
335	35	-4.009	
355	35	-4.009	
375	35	-4.009	
395	35	-4.009	
415	35	-4.009	
435	35	-4.009	
455	35	-4.009	
475	35	-4.009	
495	35	-4.009	
515	35	-4.009	
535	35	-4.009	
555	35	-4.009	
575	35	-4.009	
595	35	-4.009	
615	35	-4.009	
635	35	-4.017	
655	35	-4.025	
675	35	-4.033	
695	35	-4.041	
715	35	-4.049	
735	35	-4.057	
755	35	-4.065	
775	35	-4.073	
795	35	-4.081	
815	35	-4.089	
835	35	-4.097	
855	35	-4.105	
875	35	-4.113	
895	35	-4.121	
915	35	-4.129	
935	35	-4.137	
955	35	-4.145	
975	35	-4.153	
995	35	-4.161	
1015	35	-4.169	
1035	35	-4.177	
1055	35	-4.185	
1075	35	-4.193	
1095	35	-4.201	
1115	35	-4.209	
1135	35	-4.217	
1155	35	-4.225	
1175	35	-4.233	
1195	35	-4.241	
1215	35	-4.249	
1235	35	-4.257	
1255	35	-4.265	
1275	35	-4.273	
1295	35	-4.281	
1315	35	-4.289	
1335	35	-4.297	
1355	35	-4.305	
1375	35	-4.313	
1395	35	-4.321	
1415	35	-4.329	
0	0	0	
0	0	0	
-1300	55	-4.32901	
-1280	55	-4.50526	
-1260	55	-4.68151	
-1240	55	-4.85776	
-1220	55	-5.03401	
-1200	55	-5.21026	
-1180	55	-5.38651	
-1160	55	-5.56276	
-1140	55	-5.73901	
-1120	55	-5.91526	
-1100	55	-6.09151	
-1080	55	-6.26776	
-1060	55	-6.44401	
-1040	55	-6.62026	
-1020	55	-6.79651	
-1000	55	-6.97276	
-980	55	-7.14901	
-960	55	-7.32526	
-940	55	-7.50151	
-920	55	-7.67776	
-900	55	-7.85401	
-880	55	-8.03026	
-860	55	-8.20651	
-840	55	-8.38276	
-820	55	-8.55901	
-800	55	-8.73526	
-780	55	-8.91151	
-760	55	-9.08776	
-740	55	-9.26401	
-720	55	-9.44026	
-700	55	-9.61651	
-680	55	-9.79276	
-660	55	-9.96901	
-640	55	-10.14526	
-620	55	-10.32151	
-600	55	-10.49776	
-580	55	-10.67401	
-560	55	-10.85026	
-540	55	-11.02651	
-520	55	-11.20276	
-500	55	-11.379	
-480	55	-11.385	
-460	55	-11.391	
-440	55	-11.397	
-420	55	-11.403	
-400	55	-11.409	
-380	55	-11.415	
-360	55	-11.421	
-340	55	-11.427	
-320	55	-11.433	
-300	55	-11.439	
-280	55	-11.445	
-260	55	-11.451	
-240	55	-11.457	
-220	55	-11.463	
-200	55	-11.469	
-180	55	-11.475	
-160	55	-11.481	
-140	55	-11.55899	
-120	55	-11.721	
-100	55	-11.739	
-80	55	-11.757	
-60	55	-11.775	
-40	55	-11.793	
-20	55	-10.717	
-10	55	-10.2446	
-5	55	-10.099	
-2.5	55	-10.0282	
0	55	-9.9682	
2.5	55	-9.884	
5	55	-9.769	
7.5	55	-9.645	
10	55	-9.515	
12.5	55	-9.47124	
15	55	-9.45472	
17.5	55	-9.43819	
20	55	-9.42167	
22.5	55	-9.40514	
25	55	-9.38862	
27.5	55	-9.37209	
30	55	-9.35557	
32.5	55	-9.33904	
35	55	-9.32252	
37.5	55	-9.30599	
40	55	-9.28947	
42.5	55	-9.27295	
45	55	-9.25642	
47.5	55	-9.2399	
50	55	-9.22337	
52.5	55	-9.20685	
55	55	-9.19032	
57.5	55	-9.1738	
60	55	-9.15727	
62.5	55	-9.14075	
65	55	-9.12422	
67.5	55	-9.1077	
70	55	-9.09117	
72.5	55	-9.07465	
75	55	-9.05813	
77.5	55	-9.0416	
80	55	-9.02508	
82.5	55	-9.00855	
85	55	-8.99203	
87.5	55	-8.9755	
90	55	-8.95898	
92.5	55	-8.94245	
95	55	-8.92593	
97.5	55	-8.9094	
100	55	-8.8862	
102.5	55	-8.7862	
105	55	-8.685	
107.5	55	-8.58	
110	55	-8.465	
112.5	55	-8.335	
115	55	-8.0482	
117.5	55	-7.6382	
120	55	-7.0698	
125	55	-5.6426	
135	55	-3.6506	
155	55	-3.6134	
175	55	-3.6306	
195	55	-3.6478	
215	55	-3.665	
235	55	-3.6822	
255	55	-3.80262	
275	55	-4.009	
295	55	-4.009	
315	55	-4.009	
335	55	-4.009	
355	55	-4.009	
375	55	-4.009	
395	55	-4.009	
415	55	-4.009	
435	55	-4.009	
455	55	-4.009	
475	55	-4.009	
495	55	-4.009	
515	55	-4.009	
535	55	-4.009	
555	55	-4.009	
575	55	-4.009	
595	55	-4.009	
615	55	-4.009	
635	55	-4.017	
655	55	-4.025	
675	55	-4.033	
695	55	-4.041	
715	55	-4.049	
735	55	-4.057	
755	55	-4.065	
775	55	-4.073	
795	55	-4.081	
815	55	-4.089	
835	55	-4.097	
855	55	-4.105	
875	55	-4.113	
895	55	-4.121	
915	55	-4.129	
935	55	-4.137	
955	55	-4.145	
975	55	-4.153	
995	55	-4.161	
1015	55	-4.169	
1035	55	-4.177	
1055	55	-4.185	
1075	55	-4.193	
1095	55	-4.201	
1115	55	-4.209	
1135	55	-4.217	
1155	55	-4.225	
1175	55	-4.233	
1195	55	-4.241	
1215	55	-4.249	
1235	55	-4.257	
1255	55	-4.265	
1275	55	-4.273	
1295	55	-4.281	
1315	55	-4.289	
1335	55	-4.297	
1355	55	-4.305	
1375	55	-4.313	
1395	55	-4.321	
1415	55	-4.329	
0	0	0	
0	0	0	
-1300	75	-4.32901	
-1280	75	-4.50526	
-1260	75	-4.68151	
-1240	75	-4.85776	
-1220	75	-5.03401	
-1200	75	-5.21026	
-1180	75	-5.38651	
-1160	75	-5.56276	
-1140	75	-5.73901	
-1120	75	-5.91526	
-1100	75	-6.09151	
-1080	75	-6.26776	
-1060	75	-6.44401	
-1040	75	-6.62026	
-1020	75	-6.79651	
-1000	75	-6.97276	
-980	75	-7.14901	
-960	75	-7.32526	
-940	75	-7.50151	
-920	75	-7.67776	
-900	75	-7.85401	
-880	75	-8.03026	
-860	75	-8.20651	
-840	75	-8.38276	
-820	75	-8.55901	
-800	75	-8.73526	
-780	75	-8.91151	
-760	75	-9.08776	
-740	75	-9.26401	
-720	75	-9.44026	
-700	75	-9.61651	
-680	75	-9.79276	
-660	75	-9.96901	
-640	75	-10.14526	
-620	75	-10.32151	
-600	75	-10.49776	
-580	75	-10.67401	
-560	75	-10.85026	
-540	75	-11.02651	
-520	75	-11.20276	
-500	75	-11.379	
-480	75	-11.385	
-460	75	-11.391	
-440	75	-11.397	
-420	75	-11.403	
-400	75	-11.409	
-380	75	-11.415	
-360	75	-11.421	
-340	75	-11.427	
-320	75	-11.433	
-300	75	-11.439	
-280	75	-11.445	
-260	75	-11.451	
-240	75	-11.457	
-220	75	-11.463	
-200	75	-11.52899	
-180	75	-11.667	
-160	75	-11.685	
-140	75	-11.703	
-120	75	-11.721	
-100	75	-11.739	
-80	75	-11.757	
-60	75	-11.775	
-40	75	-10.711	
-20	75	-9.979	
-10	75	-9.55562	
-5	75	-9.52257	
-2.5	75	-9.50605	
0	75	-9.48953	
2.5	75	-9.473	
5	75	-9.45648	
7.5	75	-9.43995	
10	75	-9.42343	
12.5	75	-9.4069	
15	75	-9.39038	
17.5	75	-9.37385	
20	75	-9.35733	
22.5	75	-9.3408	
25	75	-9.32428	
27.5	75	-9.30775	
30	75	-9.29123	
32.5	75	-9.27471	
35	75	-9.25818	
37.5	75	-9.24166	
40	75	-9.22513	
42.5	75	-9.20861	
45	75	-9.19208	
47.5	75	-9.17556	
50	75	-9.15903	
52.5	75	-9.14251	
55	75	-9.12598	
57.5	75	-9.10946	
60	75	-9.09293	
62.5	75	-9.07641	
65	75	-9.05988	
67.5	75	-9.04336	
70	75	-9.02684	
72.5	75	-9.01031	
75	75	-8.99379	
77.5	75	-8.97726	
80	75	-8.96074	
82.5	75	-8.94421	
85	75	-8.92769	
87.5	75	-8.91116	
90	75	-8.89464	
92.5	75	-8.87811	
95	75	-8.86159	
97.5	75	-8.84506	
100	75	-8.82854	
102.5	75	-8.81202	
105	75	-8.79549	
107.5	75	-8.77897	
110	75	-8.76244	
112.5	75	-8.74592	
115	75	-8.72939	
117.5	75	-8.71287	
120	75	-8.69634	
125	75	-8.5698	
135	75	-8.113	
155	75	-3.7514	
175	75	-3.6306	
195	75	-3.6478	
215	75	-3.665	
235	75	-3.6822	
255	75	-3.6994	
275	75	-3.7166	
295	75	-3.7338	
315	75	-3.83702	
335	75	-4.009	
355	75	-4.009	
375	75	-4.009	
395	75	-4.009	
415	75	-4.009	
435	75	-4.009	
455	75	-4.009	
475	75	-4.009	
495	75	-4.009	
515	75	-4.009	
535	75	-4.009	
555	75	-4.009	
575	75	-4.009	
595	75	-4.009	
615	75	-4.009	
635	75	-4.017	
655	75	-4.025	
675	75	-4.033	
695	75	-4.041	
715	75	-4.049	
735	75	-4.057	
755	75	-4.065	
775	75	-4.073	
795	75	-4.081	
815	75	-4.089	
835	75	-4.097	
855	75	-4.105	
875	75	-4.113	
895	75	-4.121	
915	75	-4.129	
935	75	-4.137	
955	75	-4.145	
975	75	-4.153	
995	75	-4.161	
1015	75	-4.169	
1035	75	-4.177	
1055	75	-4.185	
1075	75	-4.193	
1095	75	-4.201	
1115	75	-4.209	
1135	75	-4.217	
1155	75	-4.225	
1175	75	-4.233	
1195	75	-4.241	
1215	75	-4.249	
1235	75	-4.257	
1255	75	-4.265	
1275	75	-4.273	
1295	75	-4.281	
1315	75	-4.289	
1335	75	-4.297	
1355	75	-4.305	
1375	75	-4.313	
1395	75	-4.321	
1415	75	-4.329	
0	0	0	
0	0	0	
-1300	95	-4.32901	
-1280	95	-4.50526	
-1260	95	-4.68151	
-1240	95	-4.85776	
-1220	95	-5.03401	
-1200	95	-5.21026	
-1180	95	-5.38651	
-1160	95	-5.56276	
-1140	95	-5.73901	
-1120	95	-5.91526	
-1100	95	-6.09151	
-1080	95	-6.26776	
-1060	95	-6.44401	
-1040	95	-6.62026	
-1020	95	-6.79651	
-1000	95	-6.97276	
-980	95	-7.14901	
-960	95	-7.32526	
-940	95	-7.50151	
-920	95	-7.67776	
-900	95	-7.85401	
-880	95	-8.03026	
-860	95	-8.20651	
-840	95	-8.38276	
-820	95	-8.55901	
-800	95	-8.73526	
-780	95	-8.91151	
-760	95	-9.08776	
-740	95	-9.26401	
-720	95	-9.44026	
-700	95	-9.61651	
-680	95	-9.79276	
-660	95	-9.96901	
-640	95	-10.14526	
-620	95	-10.32151	
-600	95	-10.49776	
-580	95	-10.67401	
-560	95	-10.85026	
-540	95	-11.02651	
-520	95	-11.20276	
-500	95	-11.379	
-480	95	-11.385	
-460	95	-11.391	
-440	95	-11.397	
-420	95	-11.403	
-400	95	-11.409	
-380	95	-11.415	
-360	95	-11.421	
-340	95	-11.427	
-320	95	-11.433	
-300	95	-11.439	
-280	95	-11.445	
-260	95	-11.49899	
-240	95	-11.613	
-220	95	-11.631	
-200	95	-11.649	
-180	95	-11.667	
-160	95	-11.685	
-140	95	-11.703	
-120	95	-11.721	
-100	95	-11.739	
-80	95	-11.757	
-60	95	-10.705	
-40	95	-9.959	
-20	95	-9.55738	
-10	95	-9.49128	
-5	95	-9.45824	
-2.5	95	-9.44171	
0	95	-9.42519	
2.5	95	-9.40866	
5	95	-9.39214	
7.5	95	-9.37561	
10	95	-9.35909	
12.5	95	-9.34256	
15	95	-9.32604	
17.5	95	-9.30951	
20	95	-9.29299	
22.5	95	-9.27646	
25	95	-9.25994	
27.5	95	-9.24342	
30	95	-9.22689	
32.5	95	-9.21037	
35	95	-9.19384	
37.5	95	-9.17732	
40	95	-9.16079	
42.5	95	-9.14427	
45	95	-9.12774	
47.5	95	-9.11122	
50	95	-9.09469	
52.5	95	-9.07817	
55	95	-9.06164	
57.5	95	-9.04512	
60	95	-9.0286	
62.5	95	-9.01207	
65	95	-8.99555	
67.5	95	-8.97902	
70	95	-8.9625	
72.5	95	-8.94597	
75	95	-8.92945	
77.5	95	-8.91292	
80	95	-8.8964	
82.5	95	-8.87987	
85	95	-8.86335	
87.5	95	-8.84682	
90	95	-8.8303	
92.5	95	-8.81377	
95	95	-8.79725	
97.5	95	-8.78073	
100	95	-8.7642	
102.5	95	-8.74768	
105	95	-8.73115	
107.5	95	-8.71463	
110	95	-8.6981	
112.5	95	-8.68158	
115	95	-8.66505	
117.5	95	-8.64853	
120	95	-8.632	
125	95	-8.59895	
135	95	-8.53286	
155	95	-8.021	
175	95	-3.8522	
195	95	-3.6478	
215	95	-3.665	
235	95	-3.6822	
255	95	-3.6994	
275	95	-3.7166	
295	95	-3.7338	
315	95	-3.751	
335	95	-3.7682	
355	95	-3.7854	
375	95	-3.87143	
395	95	-4.009	
415	95	-4.009	
435	95	-4.009	
455	95	-4.009	
475	95	-4.009	
495	95	-4.009	
515	95	-4.009	
535	95	-4.009	
555	95	-4.009	
575	95	-4.009	
595	95	-4.009	
615	95	-4.009	
635	95	-4.017	
655	95	-4.025	
675	95	-4.033	
695	95	-4.041	
715	95	-4.049	
735	95	-4.057	
755	95	-4.065	
775	95	-4.073	
795	95	-4.081	
815	95	-4.089	
835	95	-4.097	
855	95	-4.105	
875	95	-4.113	
895	95	-4.121	
915	95	-4.129	
935	95	-4.137	
955	95	-4.145	
975	95	-4.153	
995	95	-4.161	
1015	95	-4.169	
1035	95	-4.177	
1055	95	-4.185	
1075	95	-4.193	
1095	95	-4.201	
1115	95	-4.209	
1135	95	-4.217	
1155	95	-4.225	
1175	95	-4.233	
1195	95	-4.241	
1215	95	-4.249	
1235	95	-4.257	
1255	95	-4.265	
1275	95	-4.273	
1295	95	-4.281	
1315	95	-4.289	
1335	95	-4.297	
1355	95	-4.305	
1375	95	-4.313	
1395	95	-4.321	
1415	95	-4.329	
0	0	0	
0	0	0	
-1300	115	-4.32901	
-1280	115	-4.50526	
-1260	115	-4.68151	
-1240	115	-4.85776	
-1220	115	-5.03401	
-1200	115	-5.21026	
-1180	115	-5.38651	
-1160	115	-5.56276	
-1140	115	-5.73901	
-1120	115	-5.91526	
-1100	115	-6.09151	
-1080	115	-6.26776	
-1060	115	-6.44401	
-1040	115	-6.62026	
-1020	115	-6.79651	
-1000	115	-6.97276	
-980	115	-7.14901	
-960	115	-7.32526	
-940	115	-7.50151	
-920	115	-7.67776	
-900	115	-7.85401	
-880	115	-8.03026	
-860	115	-8.20651	
-840	115	-8.38276	
-820	115	-8.55901	
-800	115	-8.73526	
-780	115	-8.91151	
-760	115	-9.08776	
-740	115	-9.26401	
-720	115	-9.44026	
-700	115	-9.61651	
-680	115	-9.79276	
-660	115	-9.96901	
-640	115	-10.14526	
-620	115	-10.32151	
-600	115	-10.49776	
-580	115	-10.67401	
-560	115	-10.85026	
-540	115	-11.02651	
-520	115	-11.20276	
-500	115	-11.379	
-480	115	-11.385	
-460	115	-11.391	
-440	115	-11.397	
-420	115	-11.403	
-400	115	-11.409	
-380	115	-11.415	
-360	115	-11.421	
-340	115	-11.427	
-320	115	-11.46899	
-300	115	-11.559	
-280	115	-11.577	
-260	115	-11.595	
-240	115	-11.613	
-220	115	-11.631	
-200	115	-11.649	
-180	115	-11.667	
-160	115	-11.685	
-140	115	-11.703	
-120	115	-11.721	
-100	115	-11.739	
-80	115	-10.699	
-60	115	-9.939	
-40	115	-9.62524	
-20	115	-9.49304	
-10	115	-9.42695	
-5	115	-9.3939	
-2.5	115	-9.37737	
0	115	-9.36085	
2.5	115	-9.34432	
5	115	-9.3278	
7.5	115	-9.31127	
10	115	-9.29475	
12.5	115	-9.27822	
15	115	-9.2617	
17.5	115	-9.24518	
20	115	-9.22865	
22.5	115	-9.21213	
25	115	-9.1956	
27.5	115	-9.17908	
30	115	-9.16255	
32.5	115	-9.14603	
35	115	-9.1295	
37.5	115	-9.11298	
40	115	-9.09645	
42.5	115	-9.07993	
45	115	-9.0634	
47.5	115	-9.04688	
50	115	-9.03035	
52.5	115	-9.01383	
55	115	-8.99731	
57.5	115	-8.98078	
60	115	-8.96426	
62.5	115	-8.94773	
65	115	-8.93121	
67.5	115	-8.91468	
70	115	-8.89816	
72.5	115	-8.88163	
75	115	-8.86511	
77.5	115	-8.84858	
80	115	-8.83206	
82.5	115	-8.81553	
85	115	-8.79901	
87.5	115	-8.78249	
90	115	-8.76596	
92.5	115	-8.74944	
95	115	-8.73291	
97.5	115	-8.71639	
100	115	-8.69986	
102.5	115	-8.68334	
105	115	-8.66681	
107.5	115	-8.65029	
110	115	-8.63376	
112.5	115	-8.61724	
115	115	-8.60071	
117.5	115	-8.58419	
120	115	-8.56767	
125	115	-8.53462	
135	115	-8.46852	
155	115	-8.33632	
175	115	-7.929	
195	115	-3.953	
215	115	-3.665	
235	115	-3.6822	
255	115	-3.6994	
275	115	-3.7166	
295	115	-3.7338	
315	115	-3.751	
335	115	-3.7682	
355	115	-3.7854	
375	115	-3.8026	
395	115	-3.8198	
415	115	-3.837	
435	115	-3.90584	
455	115	-4.009	
475	115	-4.009	
495	115	-4.009	
515	115	-4.009	
535	115	-4.009	
555	115	-4.009	
575	115	-4.009	
595	115	-4.009	
615	115	-4.009	
635	115	-4.017	
655	115	-4.025	
675	115	-4.033	
695	115	-4.041	
715	115	-4.049	
735	115	-4.057	
755	115	-4.065	
775	115	-4.073	
795	115	-4.081	
815	115	-4.089	
835	115	-4.097	
855	115	-4.105	
875	115	-4.113	
895	115	-4.121	
915	115	-4.129	
935	115	-4.137	
955	115	-4.145	
975	115	-4.153	
995	115	-4.161	
1015	115	-4.169	
1035	115	-4.177	
1055	115	-4.185	
1075	115	-4.193	
1095	115	-4.201	
1115	115	-4.209	
1135	115	-4.217	
1155	115	-4.225	
1175	115	-4.233	
1195	115	-4.241	
1215	115	-4.249	
1235	115	-4.257	
1255	115	-4.265	
1275	115	-4.273	
1295	115	-4.281	
1315	115	-4.289	
1335	115	-4.297	
1355	115	-4.305	
1375	115	-4.313	
1395	115	-4.321	
1415	115	-4.329	
0	0	0	
0	0	0	
-1300	135	-4.32901	
-1280	135	-4.50526	
-1260	135	-4.68151	
-1240	135	-4.85776	
-1220	135	-5.03401	
-1200	135	-5.21026	
-1180	135	-5.38651	
-1160	135	-5.56276	
-1140	135	-5.73901	
-1120	135	-5.91526	
-1100	135	-6.09151	
-1080	135	-6.26776	
-1060	135	-6.44401	
-1040	135	-6.62026	
-1020	135	-6.79651	
-1000	135	-6.97276	
-980	135	-7.14901	
-960	135	-7.32526	
-940	135	-7.50151	
-920	135	-7.67776	
-900	135	-7.85401	
-880	135	-8.03026	
-860	135	-8.20651	
-840	135	-8.38276	
-820	135	-8.55901	
-800	135	-8.73526	
-780	135	-8.91151	
-760	135	-9.08776	
-740	135	-9.26401	
-720	135	-9.44026	
-700	135	-9.61651	
-680	135	-9.79276	
-660	135	-9.96901	
-640	135	-10.14526	
-620	135	-10.32151	
-600	135	-10.49776	
-580	135	-10.67401	
-560	135	-10.85026	
-540	135	-11.02651	
-520	135	-11.20276	
-500	135	-11.379	
-480	135	-11.385	
-460	135	-11.391	
-440	135	-11.397	
-420	135	-11.403	
-400	135	-11.409	
-380	135	-11.43899	
-360	135	-11.505	
-340	135	-11.523	
-320	135	-11.541	
-300	135	-11.559	
-280	135	-11.577	
-260	135	-11.595	
-240	135	-11.613	
-220	135	-11.631	
-200	135	-11.649	
-180	135	-11.667	
-160	135	-11.685	
-140	135	-11.703	
-120	135	-11.721	
-100	135	-10.671	
-80	135	-9.907	
-60	135	-9.6931	
-40	135	-9.5609	
-20	135	-9.42871	
-10	135	-9.36261	
-5	135	-9.32956	
-2.5	135	-9.31303	
0	135	-9.29651	
2.5	135	-9.27998	
5	135	-9.26346	
7.5	135	-9.24693	
10	135	-9.23041	
12.5	135	-9.21389	
15	135	-9.19736	
17.5	135	-9.18084	
20	135	-9.16431	
22.5	135	-9.14779	
25	135	-9.13126	
27.5	135	-9.11474	
30	135	-9.09821	
32.5	135	-9.08169	
35	135	-9.06516	
37.5	135	-9.04864	
40	135	-9.03211	
42.5	135	-9.01559	
45	135	-8.99907	
47.5	135	-8.98254	
50	135	-8.96602	
52.5	135	-8.94949	
55	135	-8.93297	
57.5	135	-8.91644	
60	135	-8.89992	
62.5	135	-8.88339	
65	135	-8.86687	
67.5	135	-8.85034	
70	135	-8.83382	
72.5	135	-8.81729	
75	135	-8.80077	
77.5	135	-8.78424	
80	135	-8.76772	
82.5	135	-8.7512	
85	135	-8.73467	
87.5	135	-8.71815	
90	135	-8.70162	
92.5	135	-8.6851	
95	135	-8.66857	
97.5	135	-8.65205	
100	135	-8.63552	
102.5	135	-8.619	
105	135	-8.60247	
107.5	135	-8.58595	
110	135	-8.56942	
112.5	135	-8.5529	
115	135	-8.53638	
117.5	135	-8.51985	
120	135	-8.50333	
125	135	-8.47028	
135	135	-8.40418	
155	135	-8.27198	
175	135	-8.13978	
195	135	-7.817	
215	135	-4.1538	
235	135	-3.6822	
255	135	-3.6994	
275	135	-3.7166	
295	135	-3.7338	
315	135	-3.751	
335	135	-3.7682	
355	135	-3.7854	
375	135	-3.8026	
395	135	-3.8198	
415	135	-3.837	
435	135	-3.8542	
455	135	-3.8714	
475	135	-3.8886	
495	135	-3.94024	
515	135	-4.009	
535	135	-4.009	
555	135	-4.009	
575	135	-4.009	
595	135	-4.009	
615	135	-4.009	
635	135	-4.017	
655	135	-4.025	
675	135	-4.033	
695	135	-4.041	
715	135	-4.049	
735	135	-4.057	
755	135	-4.065	
775	135	-4.073	
795	135	-4.081	
815	135	-4.089	
835	135	-4.097	
855	135	-4.105	
875	135	-4.113	
895	135	-4.121	
915	135	-4.129	
935	135	-4.137	
955	135	-4.145	
975	135	-4.153	
995	135	-4.161	
1015	135	-4.169	
1035	135	-4.177	
1055	135	-4.185	
1075	135	-4.193	
1095	135	-4.201	
1115	135	-4.209	
1135	135	-4.217	
1155	135	-4.225	
1175	135	-4.233	
1195	135	-4.241	
1215	135	-4.249	
1235	135	-4.257	
1255	135	-4.265	
1275	135	-4.273	
1295	135	-4.281	
1315	135	-4.289	
1335	135	-4.297	
1355	135	-4.305	
1375	135	-4.313	
1395	135	-4.321	
1415	135	-4.329	
0	0	0	
0	0	0	
-1300	155	-4.32901	
-1280	155	-4.50526	
-1260	155	-4.68151	
-1240	155	-4.85776	
-1220	155	-5.03401	
-1200	155	-5.21026	
-1180	155	-5.38651	
-1160	155	-5.56276	
-1140	155	-5.73901	
-1120	155	-5.91526	
-1100	155	-6.09151	
-1080	155	-6.26776	
-1060	155	-6.44401	
-1040	155	-6.62026	
-1020	155	-6.79651	
-1000	155	-6.97276	
-980	155	-7.14901	
-960	155	-7.32526	
-940	155	-7.50151	
-920	155	-7.67776	
-900	155	-7.85401	
-880	155	-8.03026	
-860	155	-8.20651	
-840	155	-8.38276	
-820	155	-8.55901	
-800	155	-8.73526	
-780	155	-8.91151	
-760	155	-9.08776	
-740	155	-9.26401	
-720	155	-9.44026	
-700	155	-9.61651	
-680	155	-9.79276	
-660	155	-9.96901	
-640	155	-10.14526	
-620	155	-10.32151	
-600	155	-10.49776	
-580	155	-10.67401	
-560	155	-10.85026	
-540	155	-11.02651	
-520	155	-11.20276	
-500	155	-11.379	
-480	155	-11.385	
-460	155	-11.391	
-440	155	-11.40898	
-420	155	-11.451	
-400	155	-11.469	
-380	155	-11.487	
-360	155	-11.505	
-340	155	-11.523	
-320	155	-11.541	
-300	155	-11.559	
-280	155	-11.577	
-260	155	-11.595	
-240	155	-11.613	
-220	155	-11.631	
-200	155	-11.649	
-180	155	-11.667	
-160	155	-11.685	
-140	155	-11.703	
-120	155	-10.643	
-100	155	-9.89316	
-80	155	-9.76096	
-60	155	-9.62876	
-40	155	-9.49656	
-20	155	-9.36437	
-10	155	-9.29827	
-5	155	-9.26522	
-2.5	155	-9.24869	
0	155	-9.23217	
2.5	155	-9.21565	
5	155	-9.19912	
7.5	155	-9.1826	
10	155	-9.16607	
12.5	155	-9.14955	
15	155	-9.13302	
17.5	155	-9.1165	
20	155	-9.09997	
22.5	155	-9.08345	
25	155	-9.06692	
27.5	155	-9.0504	
30	155	-9.03387	
32.5	155	-9.01735	
35	155	-9.00082	
37.5	155	-8.9843	
40	155	-8.96778	
42.5	155	-8.95125	
45	155	-8.93473	
47.5	155	-8.9182	
50	155	-8.90168	
52.5	155	-8.88515	
55	155	-8.86863	
57.5	155	-8.8521	
60	155	-8.83558	
62.5	155	-8.81905	
65	155	-8.80253	
67.5	155	-8.786	
70	155	-8.76948	
72.5	155	-8.75296	
75	155	-8.73643	
77.5	155	-8.71991	
80	155	-8.70338	
82.5	155	-8.68686	
85	155	-8.67033	
87.5	155	-8.65381	
90	155	-8.63728	
92.5	155	-8.62076	
95	155	-8.60423	
97.5	155	-8.58771	
100	155	-8.57118	
102.5	155	-8.55466	
105	155	-8.53814	
107.5	155	-8.52161	
110	155	-8.50509	
112.5	155	-8.48856	
115	155	-8.47204	
117.5	155	-8.45551	
120	155	-8.43899	
125	155	-8.40594	
135	155	-8.33984	
155	155	-8.20764	
175	155	-8.07545	
195	155	-7.94325	
215	155	-7.7042	
235	155	-4.3546	
255	155	-3.6994	
275	155	-3.7166	
295	155	-3.7338	
315	155	-3.751	
335	155	-3.7682	
355	155	-3.7854	
375	155	-3.8026	
395	155	-3.8198	
415	155	-3.837	
435	155	-3.8542	
455	155	-3.8714	
475	155	-3.8886	
495	155	-3.9058	
515	155	-3.923	
535	155	-3.9402	
555	155	-3.97465	
575	155	-4.009	
595	155	-4.009	
615	155	-4.009	
635	155	-4.017	
655	155	-4.025	
675	155	-4.033	
695	155	-4.041	
715	155	-4.049	
735	155	-4.057	
755	155	-4.065	
775	155	-4.073	
795	155	-4.081	
815	155	-4.089	
835	155	-4.097	
855	155	-4.105	
875	155	-4.113	
895	155	-4.121	
915	155	-4.129	
935	155	-4.137	
955	155	-4.145	
975	155	-4.153	
995	155	-4.161	
1015	155	-4.169	
1035	155	-4.177	
1055	155	-4.185	
1075	155	-4.193	
1095	155	-4.201	
1115	155	-4.209	
1135	155	-4.217	
1155	155	-4.225	
1175	155	-4.233	
1195	155	-4.241	
1215	155	-4.249	
1235	155	-4.257	
1255	155	-4.265	
1275	155	-4.273	
1295	155	-4.281	
1315	155	-4.289	
1335	155	-4.297	
1355	155	-4.305	
1375	155	-4.313	
1395	155	-4.321	
1415	155	-4.329	
0	0	0	
0	0	0	
-1300	175	-4.32901	
-1280	175	-4.50526	
-1260	175	-4.68151	
-1240	175	-4.85776	
-1220	175	-5.03401	
-1200	175	-5.21026	
-1180	175	-5.38651	
-1160	175	-5.56276	
-1140	175	-5.73901	
-1120	175	-5.91526	
-1100	175	-6.09151	
-1080	175	-6.26776	
-1060	175	-6.44401	
-1040	175	-6.62026	
-1020	175	-6.79651	
-1000	175	-6.97276	
-980	175	-7.14901	
-960	175	-7.32526	
-940	175	-7.50151	
-920	175	-7.67776	
-900	175	-7.85401	
-880	175	-8.03026	
-860	175	-8.20651	
-840	175	-8.38276	
-820	175	-8.55901	
-800	175	-8.73526	
-780	175	-8.91151	
-760	175	-9.08776	
-740	175	-9.26401	
-720	175	-9.44026	
-700	175	-9.61651	
-680	175	-9.79276	
-660	175	-9.96901	
-640	175	-10.14526	
-620	175	-10.32151	
-600	175	-10.49776	
-580	175	-10.67401	
-560	175	-10.85026	
-540	175	-11.02651	
-520	175	-11.20276	
-500	175	-11.379	
-480	175	-11.397	
-460	175	-11.415	
-440	175	-11.433	
-420	175	-11.451	
-400	175	-11.469	
-380	175	-11.487	
-360	175	-11.505	
-340	175	-11.523	
-320	175	-11.541	
-300	175	-11.559	
-280	175	-11.577	
-260	175	-11.595	
-240	175	-11.613	
-220	175	-11.631	
-200	175	-11.649	
-180	175	-11.667	
-160	175	-11.685	
-140	175	-10.615	
-120	175	-9.96101	
-100	175	-9.82882	
-80	175	-9.69662	
-60	175	-9.56442	
-40	175	-9.43223	
-20	175	-9.30003	
-10	175	-9.23393	
-5	175	-9.20088	
-2.5	175	-9.18436	
0	175	-9.16783	
2.5	175	-9.15131	
5	175	-9.13478	
7.5	175	-9.11826	
10	175	-9.10173	
12.5	175	-9.08521	
15	175	-9.06868	
17.5	175	-9.05216	
20	175	-9.03563	
22.5	175	-9.01911	
25	175	-9.00258	
27.5	175	-8.98606	
30	175	-8.96954	
32.5	175	-8.95301	
35	175	-8.93649	
37.5	175	-8.91996	
40	175	-8.90344	
42.5	175	-8.88691	
45	175	-8.87039	
47.5	175	-8.85386	
50	175	-8.83734	
52.5	175	-8.82081	
55	175	-8.80429	
57.5	175	-8.78776	
60	175	-8.77124	
62.5	175	-8.75472	
65	175	-8.73819	
67.5	175	-8.72167	
70	175	-8.70514	
72.5	175	-8.68862	
75	175	-8.67209	
77.5	175	-8.65557	
80	175	-8.63904	
82.5	175	-8.62252	
85	175	-8.60599	
87.5	175	-8.58947	
90	175	-8.57294	
92.5	175	-8.55642	
95	175	-8.53989	
97.5	175	-8.52337	
100	175	-8.50685	
102.5	175	-8.49032	
105	175	-8.4738	
107.5	175	-8.45727	
110	175	-8.44075	
112.5	175	-8.42422	
115	175	-8.4077	
117.5	175	-8.39117	
120	175	-8.37465	
125	175	-8.3416	
135	175	-8.2755	
155	175	-8.1433	
175	175	-8.01111	
195	175	-7.87891	
215	175	-7.74671	
235	175	-7.5878	
255	175	-4.5554	
275	175	-3.7166	
295	175	-3.7338	
315	175	-3.751	
335	175	-3.7682	
355	175	-3.7854	
375	175	-3.8026	
395	175	-3.8198	
415	175	-3.837	
435	175	-3.8542	
455	175	-3.8714	
475	175	-3.8886	
495	175	-3.9058	
515	175	-3.923	
535	175	-3.9402	
555	175	-3.9574	
575	175	-3.9746	
595	175	-3.9918	
615	175	-4.009	
635	175	-4.017	
655	175	-4.025	
675	175	-4.033	
695	175	-4.041	
715	175	-4.049	
735	175	-4.057	
755	175	-4.065	
775	175	-4.073	
795	175	-4.081	
815	175	-4.089	
835	175	-4.097	
855	175	-4.105	
875	175	-4.113	
895	175	-4.121	
915	175	-4.129	
935	175	-4.137	
955	175	-4.145	
975	175	-4.153	
995	175	-4.161	
1015	175	-4.169	
1035	175	-4.177	
1055	175	-4.185	
1075	175	-4.193	
1095	175	-4.201	
1115	175	-4.209	
1135	175	-4.217	
1155	175	-4.225	
1175	175	-4.233	
1195	175	-4.241	
1215	175	-4.249	
1235	175	-4.257	
1255	175	-4.265	
1275	175	-4.273	
1295	175	-4.281	
1315	175	-4.289	
1335	175	-4.297	
1355	175	-4.305	
1375	175	-4.313	
1395	175	-4.321	
1415	175	-4.329	
0	0	0	
0	0	0	
-1300	195	-4.32901	
-1280	195	-4.50526	
-1260	195	-4.68151	
-1240	195	-4.85776	
-1220	195	-5.03401	
-1200	195	-5.21026	
-1180	195	-5.38651	
-1160	195	-5.56276	
-1140	195	-5.73901	
-1120	195	-5.91526	
-1100	195	-6.09151	
-1080	195	-6.26776	
-1060	195	-6.44401	
-1040	195	-6.62026	
-1020	195	-6.79651	
-1000	195	-6.97276	
-980	195	-7.14901	
-960	195	-7.32526	
-940	195	-7.50151	
-920	195	-7.67776	
-900	195	-7.85401	
-880	195	-8.03026	
-860	195	-8.20651	
-840	195	-8.38276	
-820	195	-8.55901	
-800	195	-8.73526	
-780	195	-8.91151	
-760	195	-9.08776	
-740	195	-9.26401	
-720	195	-9.44026	
-700	195	-9.61651	
-680	195	-9.79276	
-660	195	-9.96901	
-640	195	-10.14526	
-620	195	-10.32151	
-600	195	-10.49776	
-580	195	-10.67401	
-560	195	-10.85026	
-540	195	-11.02651	
-520	195	-11.20276	
-500	195	-11.379	
-480	195	-11.397	
-460	195	-11.415	
-440	195	-11.433	
-420	195	-11.451	
-400	195	-11.469	
-380	195	-11.487	
-360	195	-11.505	
-340	195	-11.523	
-320	195	-11.541	
-300	195	-11.559	
-280	195	-11.577	
-260	195	-11.595	
-240	195	-11.613	
-220	195	-11.631	
-200	195	-11.649	
-180	195	-11.667	
-160	195	-10.6142	
-140	195	-10.02887	
-120	195	-9.89667	
-100	195	-9.76448	
-80	195	-9.63228	
-60	195	-9.50008	
-40	195	-9.36789	
-20	195	-9.23569	
-10	195	-9.16959	
-5	195	-9.13654	
-2.5	195	-9.12002	
0	195	-9.10349	
2.5	195	-9.08697	
5	195	-9.07044	
7.5	195	-9.05392	
10	195	-9.03739	
12.5	195	-9.02087	
15	195	-9.00434	
17.5	195	-8.98782	
20	195	-8.97129	
22.5	195	-8.95477	
25	195	-8.93825	
27.5	195	-8.92172	
30	195	-8.9052	
32.5	195	-8.88867	
35	195	-8.87215	
37.5	195	-8.85562	
40	195	-8.8391	
42.5	195	-8.82257	
45	195	-8.80605	
47.5	195	-8.78952	
50	195	-8.773	
52.5	195	-8.75647	
55	195	-8.73995	
57.5	195	-8.72343	
60	195	-8.7069	
62.5	195	-8.69038	
65	195	-8.67385	
67.5	195	-8.65733	
70	195	-8.6408	
72.5	195	-8.62428	
75	195	-8.60775	
77.5	195	-8.59123	
80	195	-8.5747	
82.5	195	-8.55818	
85	195	-8.54165	
87.5	195	-8.52513	
90	195	-8.50861	
92.5	195	-8.49208	
95	195	-8.47556	
97.5	195	-8.45903	
100	195	-8.44251	
102.5	195	-8.42598	
105	195	-8.40946	
107.5	195	-8.39293	
110	195	-8.37641	
112.5	195	-8.35988	
115	195	-8.34336	
117.5	195	-8.32683	
120	195	-8.31031	
125	195	-8.27726	
135	195	-8.21116	
155	195	-8.07896	
175	195	-7.94677	
195	195	-7.81457	
215	195	-7.68237	
235	195	-7.55018	
255	195	-7.41798	
275	195	-4.86019	
295	195	-3.7338	
315	195	-3.751	
335	195	-3.7682	
355	195	-3.7854	
375	195	-3.8026	
395	195	-3.8198	
415	195	-3.837	
435	195	-3.8542	
455	195	-3.8714	
475	195	-3.8886	
495	195	-3.9058	
515	195	-3.923	
535	195	-3.9402	
555	195	-3.9574	
575	195	-3.9746	
595	195	-3.9918	
615	195	-4.009	
635	195	-4.017	
655	195	-4.025	
675	195	-4.033	
695	195	-4.041	
715	195	-4.049	
735	195	-4.057	
755	195	-4.065	
775	195	-4.073	
795	195	-4.081	
815	195	-4.089	
835	195	-4.097	
855	195	-4.105	
875	195	-4.113	
895	195	-4.121	
915	195	-4.129	
935	195	-4.137	
955	195	-4.145	
975	195	-4.153	
995	195	-4.161	
1015	195	-4.169	
1035	195	-4.177	
1055	195	-4.185	
1075	195	-4.193	
1095	195	-4.201	
1115	195	-4.209	
1135	195	-4.217	
1155	195	-4.225	
1175	195	-4.233	
1195	195	-4.241	
1215	195	-4.249	
1235	195	-4.257	
1255	195	-4.265	
1275	195	-4.273	
1295	195	-4.281	
1315	195	-4.289	
1335	195	-4.297	
1355	195	-4.305	
1375	195	-4.313	
1395	195	-4.321	
1415	195	-4.329	
0	0	0	
0	0	0	
-1300	215	-4.32901	
-1280	215	-4.50526	
-1260	215	-4.68151	
-1240	215	-4.85776	
-1220	215	-5.03401	
-1200	215	-5.21026	
-1180	215	-5.38651	
-1160	215	-5.56276	
-1140	215	-5.73901	
-1120	215	-5.91526	
-1100	215	-6.09151	
-1080	215	-6.26776	
-1060	215	-6.44401	
-1040	215	-6.62026	
-1020	215	-6.79651	
-1000	215	-6.97276	
-980	215	-7.14901	
-960	215	-7.32526	
-940	215	-7.50151	
-920	215	-7.67776	
-900	215	-7.85401	
-880	215	-8.03026	
-860	215	-8.20651	
-840	215	-8.38276	
-820	215	-8.55901	
-800	215	-8.73526	
-780	215	-8.91151	
-760	215	-9.08776	
-740	215	-9.26401	
-720	215	-9.44026	
-700	215	-9.61651	
-680	215	-9.79276	
-660	215	-9.96901	
-640	215	-10.14526	
-620	215	-10.32151	
-600	215	-10.49776	
-580	215	-10.67401	
-560	215	-10.85026	
-540	215	-11.02651	
-520	215	-11.20276	
-500	215	-11.379	
-480	215	-11.397	
-460	215	-11.415	
-440	215	-11.433	
-420	215	-11.451	
-400	215	-11.469	
-380	215	-11.487	
-360	215	-11.505	
-340	215	-11.523	
-320	215	-11.541	
-300	215	-11.559	
-280	215	-11.577	
-260	215	-11.595	
-240	215	-11.613	
-220	215	-11.631	
-200	215	-11.649	
-180	215	-10.627	
-160	215	-10.09673	
-140	215	-9.96453	
-120	215	-9.83234	
-100	215	-9.70014	
-80	215	-9.56794	
-60	215	-9.43574	
-40	215	-9.30355	
-20	215	-9.17135	
-10	215	-9.10525	
-5	215	-9.0722	
-2.5	215	-9.05568	
0	215	-9.03915	
2.5	215	-9.02263	
5	215	-9.0061	
7.5	215	-8.98958	
10	215	-8.97305	
12.5	215	-8.95653	
15	215	-8.94001	
17.5	215	-8.92348	
20	215	-8.90696	
22.5	215	-8.89043	
25	215	-8.87391	
27.5	215	-8.85738	
30	215	-8.84086	
32.5	215	-8.82433	
35	215	-8.80781	
37.5	215	-8.79128	
40	215	-8.77476	
42.5	215	-8.75823	
45	215	-8.74171	
47.5	215	-8.72519	
50	215	-8.70866	
52.5	215	-8.69214	
55	215	-8.67561	
57.5	215	-8.65909	
60	215	-8.64256	
62.5	215	-8.62604	
65	215	-8.60951	
67.5	215	-8.59299	
70	215	-8.57646	
72.5	215	-8.55994	
75	215	-8.54341	
77.5	215	-8.52689	
80	215	-8.51036	
82.5	215	-8.49384	
85	215	-8.47732	
87.5	215	-8.46079	
90	215	-8.44427	
92.5	215	-8.42774	
95	215	-8.41122	
97.5	215	-8.39469	
100	215	-8.37817	
102.5	215	-8.36164	
105	215	-8.34512	
107.5	215	-8.32859	
110	215	-8.31207	
112.5	215	-8.29554	
115	215	-8.27902	
117.5	215	-8.2625	
120	215	-8.24597	
125	215	-8.21292	
135	215	-8.14682	
155	215	-8.01463	
175	215	-7.88243	
195	215	-7.75023	
215	215	-7.61803	
235	215	-7.48584	
255	215	-7.35364	
275	215	-7.22144	
295	215	-5.21699	
315	215	-3.751	
335	215	-3.7682	
355	215	-3.7854	
375	215	-3.8026	
395	215	-3.8198	
415	215	-3.837	
435	215	-3.8542	
455	215	-3.8714	
475	215	-3.8886	
495	215	-3.9058	
515	215	-3.923	
535	215	-3.9402	
555	215	-3.9574	
575	215	-3.9746	
595	215	-3.9918	
615	215	-4.009	
635	215	-4.017	
655	215	-4.025	
675	215	-4.033	
695	215	-4.041	
715	215	-4.049	
735	215	-4.057	
755	215	-4.065	
775	215	-4.073	
795	215	-4.081	
815	215	-4.089	
835	215	-4.097	
855	215	-4.105	
875	215	-4.113	
895	215	-4.121	
915	215	-4.129	
935	215	-4.137	
955	215	-4.145	
975	215	-4.153	
995	215	-4.161	
1015	215	-4.169	
1035	215	-4.177	
1055	215	-4.185	
1075	215	-4.193	
1095	215	-4.201	
1115	215	-4.209	
1135	215	-4.217	
1155	215	-4.225	
1175	215	-4.233	
1195	215	-4.241	
1215	215	-4.249	
1235	215	-4.257	
1255	215	-4.265	
1275	215	-4.273	
1295	215	-4.281	
1315	215	-4.289	
1335	215	-4.297	
1355	215	-4.305	
1375	215	-4.313	
1395	215	-4.321	
1415	215	-4.329	
0	0	0	
0	0	0	
0	0	0	
0	0	0	
0	0	0	
0	0	0	
0	0	0	
0	0	0	
0	0	0	
0	0	0	
0	0	0	
0	0	0	
0	0	0	
0	0	0	
0	0	0	
0	0	0	
0	0	0	
0	0	0	
0	0	0	
0	0	0	
0	0	0	
0	0	0	
0	0	0	
0	0	0	
0	0	0	
0	0	0	
0	0	0	
0	0	0	
0	0	0	
0	0	0	
0	0	0	
0	0	0	
0	0	0	
0	0	0	
0	0	0	
0	0	0	
0	0	0	
0	0	0	
0	0	0	
0	0	0	
0	0	0	
0	0	0	
0	0	0	
0	0	0	
0	0	0	
0	0	0	
0	0	0	
0	0	0	
0	0	0	
0	0	0	
0	0	0	
0	0	0	
0	0	0	
0	0	0	
0	0	0	
0	0	0	
0	0	0	
0	0	0	
0	0	0	
0	0	0	
0	0	0	
0	0	0	
0	0	0	
0	0	0	
0	0	0	
0	0	0	
0	0	0	
0	0	0	
0	0	0	
0	0	0	
0	0	0	
0	0	0	
0	0	0	
0	0	0	
0	0	0	
0	0	0	
0	0	0	
0	0	0	
0	0	0	
0	0	0	
0	0	0	
0	0	0	
0	0	0	
0	0	0	
0	0	0	
0	0	0	
0	0	0	
0	0	0	
0	0	0	
0	0	0	
0	0	0	
0	0	0	
0	0	0	
0	0	0	
0	0	0	
0	0	0	
0	0	0	
0	0	0	
0	0	0	
0	0	0	
0	0	0	
0	0	0	
0	0	0	
0	0	0	
0	0	0	
0	0	0	
0	0	0	
0	0	0	
0	0	0	
0	0	0	
0	0	0	
0	0	0	
0	0	0	
0	0	0	
0	0	0	
0	0	0	
0	0	0	
0	0	0	
0	0	0	
0	0	0	
0	0	0	
0	0	0	
0	0	0	
0	0	0	
0	0	0	
0	0	0	
0	0	0	
0	0	0	
0	0	0	
0	0	0	
0	0	0	
0	0	0	
0	0	0	
0	0	0	
0	0	0	
0	0	0	
0	0	0	
0	0	0	
0	0	0	
0	0	0	
0	0	0	
0	0	0	
0	0	0	
0	0	0	
0	0	0	
0	0	0	
0	0	0	
0	0	0	
0	0	0	
0	0	0	
0	0	0	
0	0	0	
0	0	0	
0	0	0	
0	0	0	
0	0	0	
0	0	0	
0	0	0	
0	0	0	
0	0	0	
0	0	0	
0	0	0	
0	0	0	
0	0	0	
0	0	0	
0	0	0	
0	0	0	
0	0	0	
0	0	0	
0	0	0	
0	0	0	
0	0	0	
0	0	0	
0	0	0	
0	0	0	
0	0	0	
0	0	0	
0	0	0	
0	0	0	
0	0	0	
0	0	0	
0	0	0	
0	0	0	
0	0	0	
0	0	0	
0	0	0	
0	0	0	
0	0	0	
0	0	0	
0	0	0	
0	0	0	
0	0	0	
0	0	0	
0	0	0	
0	0	0	
0	0	0	
0	0	0	
0	0	0	
0	0	0	
0	0	0	
0	0	0	
0	0	0	
0	0	0	
0	0	0	
0	0	0	
0	0	0	
0	0	0	
0	0	0	
0	0	0	
0	0	0	
0	0	0	
0	0	0	
0	0	0	
0	0	0	
0	0	0	
0	0	0	
0	0	0	
0	0	0	
0	0	0	
0	0	0	
0	0	0	
0	0	0	
0	0	0	
0	0	0	
0	0	0	
0	0	0	
0	0	0	
0	0	0	
0	0	0	
0	0	0	
0	0	0	
0	0	0	
0	0	0	
0	0	0	
0	0	0	
0	0	0	
0	0	0	
0	0	0	
0	0	0	
0	0	0	
0	0	0	
0	0	0	
0	0	0	
0	0	0	
0	0	0	
0	0	0	
0	0	0	
0	0	0	
0	0	0	
0	0	0	
0	0	0	
0	0	0	
0	0	0	
0	0	0	
0	0	0	
0	0	0	
0	0	0	
0	0	0	
0	0	0	
0	0	0	
0	0	0	
0	0	0	
0	0	0	
0	0	0	
0	0	0	
0	0	0	
0	0	0	
0	0	0	
0	0	0	
0	0	0	
0	0	0	
0	0	0	
0	0	0	
0	0	0	
0	0	0	
0	0	0	
0	0	0	
0	0	0	
0	0	0	
0	0	0	
0	0	0	
0	0	0	
0	0	0	
0	0	0	
0	0	0	
0	0	0	
0	0	0	
0	0	0	
0	0	0	
0	0	0	
0	0	0	
0	0	0	
0	0	0	
0	0	0	
0	0	0	
0	0	0	
0	0	0	
0	0	0	
0	0	0	
0	0	0	
0	0	0	
0	0	0	
0	0	0	
0	0	0	
0	0	0	
0	0	0	
0	0	0	
0	0	0	
0	0	0	
0	0	0	
0	0	0	
0	0	0	
0	0	0	
0	0	0	
0	0	0	
0	0	0	
0	0	0	
0	0	0	
0	0	0	
0	0	0	
0	0	0	
0	0	0	
0	0	0	
0	0	0	
0	0	0	
0	0	0	
0	0	0	
0	0	0	
0	0	0	
0	0	0	
0	0	0	
0	0	0	
0	0	0	
0	0	0	
0	0	0	
0	0	0	
0	0	0	
0	0	0	
0	0	0	
0	0	0	
0	0	0	
0	0	0	
0	0	0	
0	0	0	
0	0	0	
0	0	0	
0	0	0	
0	0	0	
0	0	0	
0	0	0	
0	0	0	
0	0	0	
0	0	0	
0	0	0	
0	0	0	
0	0	0	
0	0	0	
0	0	0	
0	0	0	
0	0	0	
0	0	0	
0	0	0	
0	0	0	
0	0	0	
0	0	0	
0	0	0	
0	0	0	
0	0	0	
0	0	0	
0	0	0	
0	0	0	
0	0	0	
-1300	-200	-6.82901	
-1280	-200	-7.00526	
-1260	-200	-7.18151	
-1240	-200	-7.35776	
-1220	-200	-7.53401	
-1200	-200	-7.71026	
-1180	-200	-7.88651	
-1160	-200	-8.06276	
-1140	-200	-8.23901	
-1120	-200	-8.41526	
-1100	-200	-8.59151	
-1080	-200	-8.76776	
-1060	-200	-8.94401	
-1040	-200	-9.12026	
-1020	-200	-9.29651	
-1000	-200	-9.47276	
-980	-200	-9.64901	
-960	-200	-9.82526	
-940	-200	-10.00151	
-920	-200	-10.17776	
-900	-200	-10.35401	
-880	-200	-10.53026	
-860	-200	-10.70651	
-840	-200	-10.88276	
-820	-200	-11.05901	
-800	-200	-11.23526	
-780	-200	-11.41151	
-760	-200	-11.58776	
-740	-200	-11.76401	
-720	-200	-11.94026	
-700	-200	-12.11651	
-680	-200	-12.29276	
-660	-200	-12.46901	
-640	-200	-12.64526	
-620	-200	-12.82151	
-600	-200	-12.99776	
-580	-200	-13.17401	
-560	-200	-13.35026	
-540	-200	-13.52651	
-520	-200	-13.70276	
-500	-200	-13.879	
-480	-200	-13.879	
-460	-200	-13.879	
-440	-200	-13.879	
-420	-200	-13.879	
-400	-200	-13.879	
-380	-200	-13.879	
-360	-200	-13.879	
-340	-200	-13.879	
-320	-200	-13.879	
-300	-200	-13.879	
-280	-200	-13.879	
-260	-200	-13.879	
-240	-200	-13.879	
-220	-200	-13.879	
-200	-200	-13.879	
-180	-200	-13.009	
-160	-200	-12.30273	
-140	-200	-12.17053	
-120	-200	-12.03834	
-100	-200	-11.90614	
-80	-200	-11.77394	
-60	-200	-11.64174	
-40	-200	-11.50955	
-20	-200	-11.37735	
-10	-200	-11.31125	
-5	-200	-11.2782	
-2.5	-200	-11.26168	
0	-200	-11.24515	
2.5	-200	-11.22863	
5	-200	-11.2121	
7.5	-200	-11.19558	
10	-200	-11.17905	
12.5	-200	-11.16253	
15	-200	-11.146	
17.5	-200	-11.12948	
20	-200	-11.11296	
22.5	-200	-11.09643	
25	-200	-11.07991	
27.5	-200	-11.06338	
30	-200	-11.04686	
32.5	-200	-11.03033	
35	-200	-11.01381	
37.5	-200	-10.99728	
40	-200	-10.98076	
42.5	-200	-10.96423	
45	-200	-10.94771	
47.5	-200	-10.93118	
50	-200	-10.91466	
52.5	-200	-10.89814	
55	-200	-10.88161	
57.5	-200	-10.86509	
60	-200	-10.84856	
62.5	-200	-10.83204	
65	-200	-10.81551	
67.5	-200	-10.79899	
70	-200	-10.78246	
72.5	-200	-10.76594	
75	-200	-10.74941	
77.5	-200	-10.73289	
80	-200	-10.71636	
82.5	-200	-10.69984	
85	-200	-10.68332	
87.5	-200	-10.66679	
90	-200	-10.65027	
92.5	-200	-10.63374	
95	-200	-10.61722	
97.5	-200	-10.60069	
100	-200	-10.58417	
102.5	-200	-10.56764	
105	-200	-10.55112	
107.5	-200	-10.53459	
110	-200	-10.51807	
112.5	-200	-10.50154	
115	-200	-10.48502	
117.5	-200	-10.46849	
120	-200	-10.45197	
125	-200	-10.41892	
135	-200	-10.35282	
155	-200	-10.22063	
175	-200	-10.08843	
195	-200	-9.95623	
215	-200	-9.82403	
235	-200	-9.69184	
255	-200	-9.55964	
275	-200	-9.42744	
295	-200	-7.259	
315	-200	-6.509	
335	-200	-6.509	
355	-200	-6.509	
375	-200	-6.509	
395	-200	-6.509	
415	-200	-6.509	
435	-200	-6.509	
455	-200	-6.509	
475	-200	-6.509	
495	-200	-6.509	
515	-200	-6.509	
535	-200	-6.509	
555	-200	-6.509	
575	-200	-6.509	
595	-200	-6.509	
615	-200	-6.509	
635	-200	-6.517	
655	-200	-6.525	
675	-200	-6.533	
695	-200	-6.541	
715	-200	-6.549	
735	-200	-6.557	
755	-200	-6.565	
775	-200	-6.573	
795	-200	-6.581	
815	-200	-6.589	
835	-200	-6.597	
855	-200	-6.605	
875	-200	-6.613	
895	-200	-6.621	
915	-200	-6.629	
935	-200	-6.637	
955	-200	-6.645	
975	-200	-6.653	
995	-200	-6.661	
1015	-200	-6.669	
1035	-200	-6.677	
1055	-200	-6.685	
1075	-200	-6.693	
1095	-200	-6.701	
1115	-200	-6.709	
1135	-200	-6.717	
1155	-200	-6.725	
1175	-200	-6.733	
1195	-200	-6.741	
1215	-200	-6.749	
1235	-200	-6.757	
1255	-200	-6.765	
1275	-200	-6.773	
1295	-200	-6.781	
1315	-200	-6.789	
1335	-200	-6.797	
1355	-200	-6.805	
1375	-200	-6.813	
1395	-200	-6.821	
1415	-200	-6.829	
0	0	0	
0	0	0	
-1300	-180	-6.82901	
-1280	-180	-7.00526	
-1260	-180	-7.18151	
-1240	-180	-7.35776	
-1220	-180	-7.53401	
-1200	-180	-7.71026	
-1180	-180	-7.88651	
-1160	-180	-8.06276	
-1140	-180	-8.23901	
-1120	-180	-8.41526	
-1100	-180	-8.59151	
-1080	-180	-8.76776	
-1060	-180	-8.94401	
-1040	-180	-9.12026	
-1020	-180	-9.29651	
-1000	-180	-9.47276	
-980	-180	-9.64901	
-960	-180	-9.82526	
-940	-180	-10.00151	
-920	-180	-10.17776	
-900	-180	-10.35401	
-880	-180	-10.53026	
-860	-180	-10.70651	
-840	-180	-10.88276	
-820	-180	-11.05901	
-800	-180	-11.23526	
-780	-180	-11.41151	
-760	-180	-11.58776	
-740	-180	-11.76401	
-720	-180	-11.94026	
-700	-180	-12.11651	
-680	-180	-12.29276	
-660	-180	-12.46901	
-640	-180	-12.64526	
-620	-180	-12.82151	
-600	-180	-12.99776	
-580	-180	-13.17401	
-560	-180	-13.35026	
-540	-180	-13.52651	
-520	-180	-13.70276	
-500	-180	-13.879	
-480	-180	-13.879	
-460	-180	-13.879	
-440	-180	-13.879	
-420	-180	-13.879	
-400	-180	-13.879	
-380	-180	-13.879	
-360	-180	-13.879	
-340	-180	-13.879	
-320	-180	-13.879	
-300	-180	-13.879	
-280	-180	-13.879	
-260	-180	-13.879	
-240	-180	-13.879	
-220	-180	-13.879	
-200	-180	-13.879	
-180	-180	-13.879	
-160	-180	-13.031	
-140	-180	-12.21527	
-120	-180	-12.08307	
-100	-180	-11.95088	
-80	-180	-11.81868	
-60	-180	-11.68648	
-40	-180	-11.55429	
-20	-180	-11.42209	
-10	-180	-11.35599	
-5	-180	-11.32294	
-2.5	-180	-11.30642	
0	-180	-11.28989	
2.5	-180	-11.27337	
5	-180	-11.25684	
7.5	-180	-11.24032	
10	-180	-11.22379	
12.5	-180	-11.20727	
15	-180	-11.19074	
17.5	-180	-11.17422	
20	-180	-11.15769	
22.5	-180	-11.14117	
25	-180	-11.12465	
27.5	-180	-11.10812	
30	-180	-11.0916	
32.5	-180	-11.07507	
35	-180	-11.05855	
37.5	-180	-11.04202	
40	-180	-11.0255	
42.5	-180	-11.00897	
45	-180	-10.99245	
47.5	-180	-10.97592	
50	-180	-10.9594	
52.5	-180	-10.94287	
55	-180	-10.92635	
57.5	-180	-10.90983	
60	-180	-10.8933	
62.5	-180	-10.87678	
65	-180	-10.86025	
67.5	-180	-10.84373	
70	-180	-10.8272	
72.5	-180	-10.81068	
75	-180	-10.79415	
77.5	-180	-10.77763	
80	-180	-10.7611	
82.5	-180	-10.74458	
85	-180	-10.72805	
87.5	-180	-10.71153	
90	-180	-10.695	
92.5	-180	-10.67848	
95	-180	-10.66196	
97.5	-180	-10.64543	
100	-180	-10.62891	
102.5	-180	-10.61238	
105	-180	-10.59586	
107.5	-180	-10.57933	
110	-180	-10.56281	
112.5	-180	-10.54628	
115	-180	-10.52976	
117.5	-180	-10.51323	
120	-180	-10.49671	
125	-180	-10.46366	
135	-180	-10.39756	
155	-180	-10.26536	
175	-180	-10.13317	
195	-180	-10.00097	
215	-180	-9.86877	
235	-180	-9.73658	
255	-180	-9.60438	
275	-180	-7.205	
295	-180	-6.509	
315	-180	-6.509	
335	-180	-6.509	
355	-180	-6.509	
375	-180	-6.509	
395	-180	-6.509	
415	-180	-6.509	
435	-180	-6.509	
455	-180	-6.509	
475	-180	-6.509	
495	-180	-6.509	
515	-180	-6.509	
535	-180	-6.509	
555	-180	-6.509	
575	-180	-6.509	
595	-180	-6.509	
615	-180	-6.509	
635	-180	-6.517	
655	-180	-6.525	
675	-180	-6.533	
695	-180	-6.541	
715	-180	-6.549	
735	-180	-6.557	
755	-180	-6.565	
775	-180	-6.573	
795	-180	-6.581	
815	-180	-6.589	
835	-180	-6.597	
855	-180	-6.605	
875	-180	-6.613	
895	-180	-6.621	
915	-180	-6.629	
935	-180	-6.637	
955	-180	-6.645	
975	-180	-6.653	
995	-180	-6.661	
1015	-180	-6.669	
1035	-180	-6.677	
1055	-180	-6.685	
1075	-180	-6.693	
1095	-180	-6.701	
1115	-180	-6.709	
1135	-180	-6.717	
1155	-180	-6.725	
1175	-180	-6.733	
1195	-180	-6.741	
1215	-180	-6.749	
1235	-180	-6.757	
1255	-180	-6.765	
1275	-180	-6.773	
1295	-180	-6.781	
1315	-180	-6.789	
1335	-180	-6.797	
1355	-180	-6.805	
1375	-180	-6.813	
1395	-180	-6.821	
1415	-180	-6.829	
0	0	0	
0	0	0	
-1300	-160	-6.82901	
-1280	-160	-7.00526	
-1260	-160	-7.18151	
-1240	-160	-7.35776	
-1220	-160	-7.53401	
-1200	-160	-7.71026	
-1180	-160	-7.88651	
-1160	-160	-8.06276	
-1140	-160	-8.23901	
-1120	-160	-8.41526	
-1100	-160	-8.59151	
-1080	-160	-8.76776	
-1060	-160	-8.94401	
-1040	-160	-9.12026	
-1020	-160	-9.29651	
-1000	-160	-9.47276	
-980	-160	-9.64901	
-960	-160	-9.82526	
-940	-160	-10.00151	
-920	-160	-10.17776	
-900	-160	-10.35401	
-880	-160	-10.53026	
-860	-160	-10.70651	
-840	-160	-10.88276	
-820	-160	-11.05901	
-800	-160	-11.23526	
-780	-160	-11.41151	
-760	-160	-11.58776	
-740	-160	-11.76401	
-720	-160	-11.94026	
-700	-160	-12.11651	
-680	-160	-12.29276	
-660	-160	-12.46901	
-640	-160	-12.64526	
-620	-160	-12.82151	
-600	-160	-12.99776	
-580	-160	-13.17401	
-560	-160	-13.35026	
-540	-160	-13.52651	
-520	-160	-13.70276	
-500	-160	-13.879	
-480	-160	-13.879	
-460	-160	-13.879	
-440	-160	-13.879	
-420	-160	-13.879	
-400	-160	-13.879	
-380	-160	-13.879	
-360	-160	-13.879	
-340	-160	-13.879	
-320	-160	-13.879	
-300	-160	-13.879	
-280	-160	-13.879	
-260	-160	-13.879	
-240	-160	-13.879	
-220	-160	-13.879	
-200	-160	-13.879	
-180	-160	-13.879	
-160	-160	-13.879	
-140	-160	-13.053	
-120	-160	-12.12781	
-100	-160	-11.99562	
-80	-160	-11.86342	
-60	-160	-11.73122	
-40	-160	-11.59902	
-20	-160	-11.46683	
-10	-160	-11.40073	
-5	-160	-11.36768	
-2.5	-160	-11.35116	
0	-160	-11.33463	
2.5	-160	-11.31811	
5	-160	-11.30158	
7.5	-160	-11.28506	
10	-160	-11.26853	
12.5	-160	-11.25201	
15	-160	-11.23548	
17.5	-160	-11.21896	
20	-160	-11.20243	
22.5	-160	-11.18591	
25	-160	-11.16938	
27.5	-160	-11.15286	
30	-160	-11.13633	
32.5	-160	-11.11981	
35	-160	-11.10329	
37.5	-160	-11.08676	
40	-160	-11.07024	
42.5	-160	-11.05371	
45	-160	-11.03719	
47.5	-160	-11.02066	
50	-160	-11.00414	
52.5	-160	-10.98761	
55	-160	-10.97109	
57.5	-160	-10.95456	
60	-160	-10.93804	
62.5	-160	-10.92151	
65	-160	-10.90499	
67.5	-160	-10.88847	
70	-160	-10.87194	
72.5	-160	-10.85542	
75	-160	-10.83889	
77.5	-160	-10.82237	
80	-160	-10.80584	
82.5	-160	-10.78932	
85	-160	-10.77279	
87.5	-160	-10.75627	
90	-160	-10.73974	
92.5	-160	-10.72322	
95	-160	-10.70669	
97.5	-160	-10.69017	
100	-160	-10.67365	
102.5	-160	-10.65712	
105	-160	-10.6406	
107.5	-160	-10.62407	
110	-160	-10.60755	
112.5	-160	-10.59102	
115	-160	-10.5745	
117.5	-160	-10.55797	
120	-160	-10.54145	
125	-160	-10.5084	
135	-160	-10.4423	
155	-160	-10.3101	
175	-160	-10.17791	
195	-160	-10.04571	
215	-160	-9.91351	
235	-160	-9.7546	
255	-160	-7.1686	
275	-160	-6.509	
295	-160	-6.509	
315	-160	-6.509	
335	-160	-6.509	
355	-160	-6.509	
375	-160	-6.509	
395	-160	-6.509	
415	-160	-6.509	
435	-160	-6.509	
455	-160	-6.509	
475	-160	-6.509	
495	-160	-6.509	
515	-160	-6.509	
535	-160	-6.509	
555	-160	-6.509	
575	-160	-6.509	
595	-160	-6.509	
615	-160	-6.509	
635	-160	-6.517	
655	-160	-6.525	
675	-160	-6.533	
695	-160	-6.541	
715	-160	-6.549	
735	-160	-6.557	
755	-160	-6.565	
775	-160	-6.573	
795	-160	-6.581	
815	-160	-6.589	
835	-160	-6.597	
855	-160	-6.605	
875	-160	-6.613	
895	-160	-6.621	
915	-160	-6.629	
935	-160	-6.637	
955	-160	-6.645	
975	-160	-6.653	
995	-160	-6.661	
1015	-160	-6.669	
1035	-160	-6.677	
1055	-160	-6.685	
1075	-160	-6.693	
1095	-160	-6.701	
1115	-160	-6.709	
1135	-160	-6.717	
1155	-160	-6.725	
1175	-160	-6.733	
1195	-160	-6.741	
1215	-160	-6.749	
1235	-160	-6.757	
1255	-160	-6.765	
1275	-160	-6.773	
1295	-160	-6.781	
1315	-160	-6.789	
1335	-160	-6.797	
1355	-160	-6.805	
1375	-160	-6.813	
1395	-160	-6.821	
1415	-160	-6.829	
0	0	0	
0	0	0	
-1300	-140	-6.82901	
-1280	-140	-7.00526	
-1260	-140	-7.18151	
-1240	-140	-7.35776	
-1220	-140	-7.53401	
-1200	-140	-7.71026	
-1180	-140	-7.88651	
-1160	-140	-8.06276	
-1140	-140	-8.23901	
-1120	-140	-8.41526	
-1100	-140	-8.59151	
-1080	-140	-8.76776	
-1060	-140	-8.94401	
-1040	-140	-9.12026	
-1020	-140	-9.29651	
-1000	-140	-9.47276	
-980	-140	-9.64901	
-960	-140	-9.82526	
-940	-140	-10.00151	
-920	-140	-10.17776	
-900	-140	-10.35401	
-880	-140	-10.53026	
-860	-140	-10.70651	
-840	-140	-10.88276	
-820	-140	-11.05901	
-800	-140	-11.23526	
-780	-140	-11.41151	
-760	-140	-11.58776	
-740	-140	-11.76401	
-720	-140	-11.94026	
-700	-140	-12.11651	
-680	-140	-12.29276	
-660	-140	-12.46901	
-640	-140	-12.64526	
-620	-140	-12.82151	
-600	-140	-12.99776	
-580	-140	-13.17401	
-560	-140	-13.35026	
-540	-140	-13.52651	
-520	-140	-13.70276	
-500	-140	-13.879	
-480	-140	-13.885	
-460	-140	-13.891	
-440	-140	-13.897	
-420	-140	-13.879	
-400	-140	-13.879	
-380	-140	-13.879	
-360	-140	-13.879	
-340	-140	-13.879	
-320	-140	-13.879	
-300	-140	-13.879	
-280	-140	-13.879	
-260	-140	-13.879	
-240	-140	-13.879	
-220	-140	-13.879	
-200	-140	-13.879	
-180	-140	-13.879	
-160	-140	-13.879	
-140	-140	-13.879	
-120	-140	-13.075	
-100	-140	-12.04035	
-80	-140	-11.90816	
-60	-140	-11.77596	
-40	-140	-11.64376	
-20	-140	-11.51157	
-10	-140	-11.44547	
-5	-140	-11.41242	
-2.5	-140	-11.39589	
0	-140	-11.37937	
2.5	-140	-11.36284	
5	-140	-11.34632	
7.5	-140	-11.3298	
10	-140	-11.31327	
12.5	-140	-11.29675	
15	-140	-11.28022	
17.5	-140	-11.2637	
20	-140	-11.24717	
22.5	-140	-11.23065	
25	-140	-11.21412	
27.5	-140	-11.1976	
30	-140	-11.18107	
32.5	-140	-11.16455	
35	-140	-11.14802	
37.5	-140	-11.1315	
40	-140	-11.11498	
42.5	-140	-11.09845	
45	-140	-11.08193	
47.5	-140	-11.0654	
50	-140	-11.04888	
52.5	-140	-11.03235	
55	-140	-11.01583	
57.5	-140	-10.9993	
60	-140	-10.98278	
62.5	-140	-10.96625	
65	-140	-10.94973	
67.5	-140	-10.9332	
70	-140	-10.91668	
72.5	-140	-10.90016	
75	-140	-10.88363	
77.5	-140	-10.86711	
80	-140	-10.85058	
82.5	-140	-10.83406	
85	-140	-10.81753	
87.5	-140	-10.80101	
90	-140	-10.78448	
92.5	-140	-10.76796	
95	-140	-10.75143	
97.5	-140	-10.73491	
100	-140	-10.71838	
102.5	-140	-10.70186	
105	-140	-10.68533	
107.5	-140	-10.66881	
110	-140	-10.65229	
112.5	-140	-10.63576	
115	-140	-10.61924	
117.5	-140	-10.60271	
120	-140	-10.58619	
125	-140	-10.55314	
135	-140	-10.48704	
155	-140	-10.35484	
175	-140	-10.22265	
195	-140	-10.09045	
215	-140	-9.8514	
235	-140	-7.1674	
255	-140	-6.509	
275	-140	-6.509	
295	-140	-6.509	
315	-140	-6.509	
335	-140	-6.509	
355	-140	-6.509	
375	-140	-6.509	
395	-140	-6.509	
415	-140	-6.509	
435	-140	-6.509	
455	-140	-6.509	
475	-140	-6.509	
495	-140	-6.509	
515	-140	-6.509	
535	-140	-6.509	
555	-140	-6.509	
575	-140	-6.509	
595	-140	-6.509	
615	-140	-6.509	
635	-140	-6.517	
655	-140	-6.525	
675	-140	-6.533	
695	-140	-6.541	
715	-140	-6.549	
735	-140	-6.557	
755	-140	-6.565	
775	-140	-6.573	
795	-140	-6.581	
815	-140	-6.589	
835	-140	-6.597	
855	-140	-6.605	
875	-140	-6.613	
895	-140	-6.621	
915	-140	-6.629	
935	-140	-6.637	
955	-140	-6.645	
975	-140	-6.653	
995	-140	-6.661	
1015	-140	-6.669	
1035	-140	-6.677	
1055	-140	-6.685	
1075	-140	-6.693	
1095	-140	-6.701	
1115	-140	-6.709	
1135	-140	-6.717	
1155	-140	-6.725	
1175	-140	-6.733	
1195	-140	-6.741	
1215	-140	-6.749	
1235	-140	-6.757	
1255	-140	-6.765	
1275	-140	-6.773	
1295	-140	-6.781	
1315	-140	-6.789	
1335	-140	-6.797	
1355	-140	-6.805	
1375	-140	-6.813	
1395	-140	-6.821	
1415	-140	-6.829	
0	0	0	
0	0	0	
-1300	-120	-6.82901	
-1280	-120	-7.00526	
-1260	-120	-7.18151	
-1240	-120	-7.35776	
-1220	-120	-7.53401	
-1200	-120	-7.71026	
-1180	-120	-7.88651	
-1160	-120	-8.06276	
-1140	-120	-8.23901	
-1120	-120	-8.41526	
-1100	-120	-8.59151	
-1080	-120	-8.76776	
-1060	-120	-8.94401	
-1040	-120	-9.12026	
-1020	-120	-9.29651	
-1000	-120	-9.47276	
-980	-120	-9.64901	
-960	-120	-9.82526	
-940	-120	-10.00151	
-920	-120	-10.17776	
-900	-120	-10.35401	
-880	-120	-10.53026	
-860	-120	-10.70651	
-840	-120	-10.88276	
-820	-120	-11.05901	
-800	-120	-11.23526	
-780	-120	-11.41151	
-760	-120	-11.58776	
-740	-120	-11.76401	
-720	-120	-11.94026	
-700	-120	-12.11651	
-680	-120	-12.29276	
-660	-120	-12.46901	
-640	-120	-12.64526	
-620	-120	-12.82151	
-600	-120	-12.99776	
-580	-120	-13.17401	
-560	-120	-13.35026	
-540	-120	-13.52651	
-520	-120	-13.70276	
-500	-120	-13.879	
-480	-120	-13.885	
-460	-120	-13.891	
-440	-120	-13.897	
-420	-120	-13.903	
-400	-120	-13.909	
-380	-120	-13.915	
-360	-120	-13.879	
-340	-120	-13.879	
-320	-120	-13.879	
-300	-120	-13.879	
-280	-120	-13.879	
-260	-120	-13.879	
-240	-120	-13.879	
-220	-120	-13.879	
-200	-120	-13.879	
-180	-120	-13.879	
-160	-120	-13.879	
-140	-120	-13.879	
-120	-120	-13.879	
-100	-120	-13.097	
-80	-120	-12.013	
-60	-120	-11.8207	
-40	-120	-11.6885	
-20	-120	-11.55631	
-10	-120	-11.49021	
-5	-120	-11.45716	
-2.5	-120	-11.44063	
0	-120	-11.42411	
2.5	-120	-11.40758	
5	-120	-11.39106	
7.5	-120	-11.37453	
10	-120	-11.35801	
12.5	-120	-11.34149	
15	-120	-11.32496	
17.5	-120	-11.30844	
20	-120	-11.29191	
22.5	-120	-11.27539	
25	-120	-11.25886	
27.5	-120	-11.24234	
30	-120	-11.22581	
32.5	-120	-11.20929	
35	-120	-11.19276	
37.5	-120	-11.17624	
40	-120	-11.15971	
42.5	-120	-11.14319	
45	-120	-11.12666	
47.5	-120	-11.11014	
50	-120	-11.09362	
52.5	-120	-11.07709	
55	-120	-11.06057	
57.5	-120	-11.04404	
60	-120	-11.02752	
62.5	-120	-11.01099	
65	-120	-10.99447	
67.5	-120	-10.97794	
70	-120	-10.96142	
72.5	-120	-10.94489	
75	-120	-10.92837	
77.5	-120	-10.91184	
80	-120	-10.89532	
82.5	-120	-10.8788	
85	-120	-10.86227	
87.5	-120	-10.84575	
90	-120	-10.82922	
92.5	-120	-10.8127	
95	-120	-10.79617	
97.5	-120	-10.77965	
100	-120	-10.76312	
102.5	-120	-10.7466	
105	-120	-10.73007	
107.5	-120	-10.71355	
110	-120	-10.69702	
112.5	-120	-10.6805	
115	-120	-10.66398	
117.5	-120	-10.64745	
120	-120	-10.63093	
125	-120	-10.59788	
135	-120	-10.53178	
155	-120	-10.39958	
175	-120	-10.26738	
195	-120	-9.9194	
215	-120	-7.1662	
235	-120	-6.509	
255	-120	-6.509	
275	-120	-6.509	
295	-120	-6.509	
315	-120	-6.509	
335	-120	-6.509	
355	-120	-6.509	
375	-120	-6.509	
395	-120	-6.509	
415	-120	-6.509	
435	-120	-6.509	
455	-120	-6.509	
475	-120	-6.509	
495	-120	-6.509	
515	-120	-6.509	
535	-120	-6.509	
555	-120	-6.509	
575	-120	-6.509	
595	-120	-6.509	
615	-120	-6.509	
635	-120	-6.517	
655	-120	-6.525	
675	-120	-6.533	
695	-120	-6.541	
715	-120	-6.549	
735	-120	-6.557	
755	-120	-6.565	
775	-120	-6.573	
795	-120	-6.581	
815	-120	-6.589	
835	-120	-6.597	
855	-120	-6.605	
875	-120	-6.613	
895	-120	-6.621	
915	-120	-6.629	
935	-120	-6.637	
955	-120	-6.645	
975	-120	-6.653	
995	-120	-6.661	
1015	-120	-6.669	
1035	-120	-6.677	
1055	-120	-6.685	
1075	-120	-6.693	
1095	-120	-6.701	
1115	-120	-6.709	
1135	-120	-6.717	
1155	-120	-6.725	
1175	-120	-6.733	
1195	-120	-6.741	
1215	-120	-6.749	
1235	-120	-6.757	
1255	-120	-6.765	
1275	-120	-6.773	
1295	-120	-6.781	
1315	-120	-6.789	
1335	-120	-6.797	
1355	-120	-6.805	
1375	-120	-6.813	
1395	-120	-6.821	
1415	-120	-6.829	
0	0	0	
0	0	0	
-1300	-100	-6.82901	
-1280	-100	-7.00526	
-1260	-100	-7.18151	
-1240	-100	-7.35776	
-1220	-100	-7.53401	
-1200	-100	-7.71026	
-1180	-100	-7.88651	
-1160	-100	-8.06276	
-1140	-100	-8.23901	
-1120	-100	-8.41526	
-1100	-100	-8.59151	
-1080	-100	-8.76776	
-1060	-100	-8.94401	
-1040	-100	-9.12026	
-1020	-100	-9.29651	
-1000	-100	-9.47276	
-980	-100	-9.64901	
-960	-100	-9.82526	
-940	-100	-10.00151	
-920	-100	-10.17776	
-900	-100	-10.35401	
-880	-100	-10.53026	
-860	-100	-10.70651	
-840	-100	-10.88276	
-820	-100	-11.05901	
-800	-100	-11.23526	
-780	-100	-11.41151	
-760	-100	-11.58776	
-740	-100	-11.76401	
-720	-100	-11.94026	
-700	-100	-12.11651	
-680	-100	-12.29276	
-660	-100	-12.46901	
-640	-100	-12.64526	
-620	-100	-12.82151	
-600	-100	-12.99776	
-580	-100	-13.17401	
-560	-100	-13.35026	
-540	-100	-13.52651	
-520	-100	-13.70276	
-500	-100	-13.879	
-480	-100	-13.885	
-460	-100	-13.891	
-440	-100	-13.897	
-420	-100	-13.903	
-400	-100	-13.909	
-380	-100	-13.915	
-360	-100	-13.921	
-340	-100	-13.927	
-320	-100	-13.933	
-300	-100	-13.879	
-280	-100	-13.879	
-260	-100	-13.879	
-240	-100	-13.879	
-220	-100	-13.879	
-200	-100	-13.879	
-180	-100	-13.879	
-160	-100	-13.879	
-140	-100	-13.879	
-120	-100	-13.879	
-100	-100	-13.879	
-80	-100	-13.119	
-60	-100	-11.999	
-40	-100	-11.73324	
-20	-100	-11.60104	
-10	-100	-11.53495	
-5	-100	-11.5019	
-2.5	-100	-11.48537	
0	-100	-11.46885	
2.5	-100	-11.45232	
5	-100	-11.4358	
7.5	-100	-11.41927	
10	-100	-11.40275	
12.5	-100	-11.38622	
15	-100	-11.3697	
17.5	-100	-11.35317	
20	-100	-11.33665	
22.5	-100	-11.32013	
25	-100	-11.3036	
27.5	-100	-11.28708	
30	-100	-11.27055	
32.5	-100	-11.25403	
35	-100	-11.2375	
37.5	-100	-11.22098	
40	-100	-11.20445	
42.5	-100	-11.18793	
45	-100	-11.1714	
47.5	-100	-11.15488	
50	-100	-11.13835	
52.5	-100	-11.12183	
55	-100	-11.10531	
57.5	-100	-11.08878	
60	-100	-11.07226	
62.5	-100	-11.05573	
65	-100	-11.03921	
67.5	-100	-11.02268	
70	-100	-11.00616	
72.5	-100	-10.98963	
75	-100	-10.97311	
77.5	-100	-10.95658	
80	-100	-10.94006	
82.5	-100	-10.92353	
85	-100	-10.90701	
87.5	-100	-10.89049	
90	-100	-10.87396	
92.5	-100	-10.85744	
95	-100	-10.84091	
97.5	-100	-10.82439	
100	-100	-10.80786	
102.5	-100	-10.79134	
105	-100	-10.77481	
107.5	-100	-10.75829	
110	-100	-10.74176	
112.5	-100	-10.72524	
115	-100	-10.70871	
117.5	-100	-10.69219	
120	-100	-10.67566	
125	-100	-10.64262	
135	-100	-10.57652	
155	-100	-10.44432	
175	-100	-9.981	
195	-100	-7.165	
215	-100	-6.509	
235	-100	-6.509	
255	-100	-6.509	
275	-100	-6.509	
295	-100	-6.509	
315	-100	-6.509	
335	-100	-6.509	
355	-100	-6.509	
375	-100	-6.509	
395	-100	-6.509	
415	-100	-6.509	
435	-100	-6.509	
455	-100	-6.509	
475	-100	-6.509	
495	-100	-6.509	
515	-100	-6.509	
535	-100	-6.509	
555	-100	-6.509	
575	-100	-6.509	
595	-100	-6.509	
615	-100	-6.509	
635	-100	-6.517	
655	-100	-6.525	
675	-100	-6.533	
695	-100	-6.541	
715	-100	-6.549	
735	-100	-6.557	
755	-100	-6.565	
775	-100	-6.573	
795	-100	-6.581	
815	-100	-6.589	
835	-100	-6.597	
855	-100	-6.605	
875	-100	-6.613	
895	-100	-6.621	
915	-100	-6.629	
935	-100	-6.637	
955	-100	-6.645	
975	-100	-6.653	
995	-100	-6.661	
1015	-100	-6.669	
1035	-100	-6.677	
1055	-100	-6.685	
1075	-100	-6.693	
1095	-100	-6.701	
1115	-100	-6.709	
1135	-100	-6.717	
1155	-100	-6.725	
1175	-100	-6.733	
1195	-100	-6.741	
1215	-100	-6.749	
1235	-100	-6.757	
1255	-100	-6.765	
1275	-100	-6.773	
1295	-100	-6.781	
1315	-100	-6.789	
1335	-100	-6.797	
1355	-100	-6.805	
1375	-100	-6.813	
1395	-100	-6.821	
1415	-100	-6.829	
0	0	0	
0	0	0	
-1300	-80	-6.82901	
-1280	-80	-7.00526	
-1260	-80	-7.18151	
-1240	-80	-7.35776	
-1220	-80	-7.53401	
-1200	-80	-7.71026	
-1180	-80	-7.88651	
-1160	-80	-8.06276	
-1140	-80	-8.23901	
-1120	-80	-8.41526	
-1100	-80	-8.59151	
-1080	-80	-8.76776	
-1060	-80	-8.94401	
-1040	-80	-9.12026	
-1020	-80	-9.29651	
-1000	-80	-9.47276	
-980	-80	-9.64901	
-960	-80	-9.82526	
-940	-80	-10.00151	
-920	-80	-10.17776	
-900	-80	-10.35401	
-880	-80	-10.53026	
-860	-80	-10.70651	
-840	-80	-10.88276	
-820	-80	-11.05901	
-800	-80	-11.23526	
-780	-80	-11.41151	
-760	-80	-11.58776	
-740	-80	-11.76401	
-720	-80	-11.94026	
-700	-80	-12.11651	
-680	-80	-12.29276	
-660	-80	-12.46901	
-640	-80	-12.64526	
-620	-80	-12.82151	
-600	-80	-12.99776	
-580	-80	-13.17401	
-560	-80	-13.35026	
-540	-80	-13.52651	
-520	-80	-13.70276	
-500	-80	-13.879	
-480	-80	-13.885	
-460	-80	-13.891	
-440	-80	-13.897	
-420	-80	-13.903	
-400	-80	-13.909	
-380	-80	-13.915	
-360	-80	-13.921	
-340	-80	-13.927	
-320	-80	-13.933	
-300	-80	-13.939	
-280	-80	-13.945	
-260	-80	-13.951	
-240	-80	-13.879	
-220	-80	-13.879	
-200	-80	-13.879	
-180	-80	-13.879	
-160	-80	-13.879	
-140	-80	-13.879	
-120	-80	-13.879	
-100	-80	-13.879	
-80	-80	-13.879	
-60	-80	-13.121	
-40	-80	-12.005	
-20	-80	-11.64578	
-10	-80	-11.57968	
-5	-80	-11.54664	
-2.5	-80	-11.53011	
0	-80	-11.51359	
2.5	-80	-11.49706	
5	-80	-11.48054	
7.5	-80	-11.46401	
10	-80	-11.44749	
12.5	-80	-11.43096	
15	-80	-11.41444	
17.5	-80	-11.39791	
20	-80	-11.38139	
22.5	-80	-11.36486	
25	-80	-11.34834	
27.5	-80	-11.33182	
30	-80	-11.31529	
32.5	-80	-11.29877	
35	-80	-11.28224	
37.5	-80	-11.26572	
40	-80	-11.24919	
42.5	-80	-11.23267	
45	-80	-11.21614	
47.5	-80	-11.19962	
50	-80	-11.18309	
52.5	-80	-11.16657	
55	-80	-11.15004	
57.5	-80	-11.13352	
60	-80	-11.117	
62.5	-80	-11.10047	
65	-80	-11.08395	
67.5	-80	-11.06742	
70	-80	-11.0509	
72.5	-80	-11.03437	
75	-80	-11.01785	
77.5	-80	-11.00132	
80	-80	-10.9848	
82.5	-80	-10.96827	
85	-80	-10.95175	
87.5	-80	-10.93522	
90	-80	-10.9187	
92.5	-80	-10.90217	
95	-80	-10.88565	
97.5	-80	-10.86913	
100	-80	-10.8526	
102.5	-80	-10.83608	
105	-80	-10.81955	
107.5	-80	-10.80303	
110	-80	-10.7865	
112.5	-80	-10.76998	
115	-80	-10.75345	
117.5	-80	-10.73693	
120	-80	-10.7204	
125	-80	-10.68735	
135	-80	-10.62126	
155	-80	-9.9226	
175	-80	-7.1598	
195	-80	-6.509	
215	-80	-6.509	
235	-80	-6.509	
255	-80	-6.509	
275	-80	-6.509	
295	-80	-6.509	
315	-80	-6.509	
335	-80	-6.509	
355	-80	-6.509	
375	-80	-6.509	
395	-80	-6.509	
415	-80	-6.509	
435	-80	-6.509	
455	-80	-6.509	
475	-80	-6.509	
495	-80	-6.509	
515	-80	-6.509	
535	-80	-6.509	
555	-80	-6.509	
575	-80	-6.509	
595	-80	-6.509	
615	-80	-6.509	
635	-80	-6.517	
655	-80	-6.525	
675	-80	-6.533	
695	-80	-6.541	
715	-80	-6.549	
735	-80	-6.557	
755	-80	-6.565	
775	-80	-6.573	
795	-80	-6.581	
815	-80	-6.589	
835	-80	-6.597	
855	-80	-6.605	
875	-80	-6.613	
895	-80	-6.621	
915	-80	-6.629	
935	-80	-6.637	
955	-80	-6.645	
975	-80	-6.653	
995	-80	-6.661	
1015	-80	-6.669	
1035	-80	-6.677	
1055	-80	-6.685	
1075	-80	-6.693	
1095	-80	-6.701	
1115	-80	-6.709	
1135	-80	-6.717	
1155	-80	-6.725	
1175	-80	-6.733	
1195	-80	-6.741	
1215	-80	-6.749	
1235	-80	-6.757	
1255	-80	-6.765	
1275	-80	-6.773	
1295	-80	-6.781	
1315	-80	-6.789	
1335	-80	-6.797	
1355	-80	-6.805	
1375	-80	-6.813	
1395	-80	-6.821	
1415	-80	-6.829	
0	0	0	
0	0	0	
-1300	-60	-6.82901	
-1280	-60	-7.00526	
-1260	-60	-7.18151	
-1240	-60	-7.35776	
-1220	-60	-7.53401	
-1200	-60	-7.71026	
-1180	-60	-7.88651	
-1160	-60	-8.06276	
-1140	-60	-8.23901	
-1120	-60	-8.41526	
-1100	-60	-8.59151	
-1080	-60	-8.76776	
-1060	-60	-8.94401	
-1040	-60	-9.12026	
-1020	-60	-9.29651	
-1000	-60	-9.47276	
-980	-60	-9.64901	
-960	-60	-9.82526	
-940	-60	-10.00151	
-920	-60	-10.17776	
-900	-60	-10.35401	
-880	-60	-10.53026	
-860	-60	-10.70651	
-840	-60	-10.88276	
-820	-60	-11.05901	
-800	-60	-11.23526	
-780	-60	-11.41151	
-760	-60	-11.58776	
-740	-60	-11.76401	
-720	-60	-11.94026	
-700	-60	-12.11651	
-680	-60	-12.29276	
-660	-60	-12.46901	
-640	-60	-12.64526	
-620	-60	-12.82151	
-600	-60	-12.99776	
-580	-60	-13.17401	
-560	-60	-13.35026	
-540	-60	-13.52651	
-520	-60	-13.70276	
-500	-60	-13.879	
-480	-60	-13.885	
-460	-60	-13.891	
-440	-60	-13.897	
-420	-60	-13.903	
-400	-60	-13.909	
-380	-60	-13.915	
-360	-60	-13.921	
-340	-60	-13.927	
-320	-60	-13.933	
-300	-60	-13.939	
-280	-60	-13.945	
-260	-60	-13.951	
-240	-60	-13.957	
-220	-60	-13.963	
-200	-60	-13.969	
-180	-60	-13.879	
-160	-60	-13.879	
-140	-60	-13.879	
-120	-60	-13.879	
-100	-60	-13.879	
-80	-60	-13.879	
-60	-60	-13.879	
-40	-60	-13.123	
-20	-60	-12.011	
-10	-60	-11.62442	
-5	-60	-11.59137	
-2.5	-60	-11.57485	
0	-60	-11.55833	
2.5	-60	-11.5418	
5	-60	-11.52528	
7.5	-60	-11.50875	
10	-60	-11.49223	
12.5	-60	-11.4757	
15	-60	-11.45918	
17.5	-60	-11.44265	
20	-60	-11.42613	
22.5	-60	-11.4096	
25	-60	-11.39308	
27.5	-60	-11.37655	
30	-60	-11.36003	
32.5	-60	-11.3435	
35	-60	-11.32698	
37.5	-60	-11.31046	
40	-60	-11.29393	
42.5	-60	-11.27741	
45	-60	-11.26088	
47.5	-60	-11.24436	
50	-60	-11.22783	
52.5	-60	-11.21131	
55	-60	-11.19478	
57.5	-60	-11.17826	
60	-60	-11.16173	
62.5	-60	-11.14521	
65	-60	-11.12868	
67.5	-60	-11.11216	
70	-60	-11.09564	
72.5	-60	-11.07911	
75	-60	-11.06259	
77.5	-60	-11.04606	
80	-60	-11.02954	
82.5	-60	-11.01301	
85	-60	-10.99649	
87.5	-60	-10.97996	
90	-60	-10.96344	
92.5	-60	-10.94691	
95	-60	-10.93039	
97.5	-60	-10.91386	
100	-60	-10.89734	
102.5	-60	-10.88082	
105	-60	-10.86429	
107.5	-60	-10.84777	
110	-60	-10.83124	
112.5	-60	-10.81472	
115	-60	-10.79819	
117.5	-60	-10.78167	
120	-60	-10.76514	
125	-60	-10.6386	
135	-60	-9.8642	
155	-60	-7.1546	
175	-60	-6.509	
195	-60	-6.509	
215	-60	-6.509	
235	-60	-6.509	
255	-60	-6.509	
275	-60	-6.509	
295	-60	-6.509	
315	-60	-6.509	
335	-60	-6.509	
355	-60	-6.509	
375	-60	-6.509	
395	-60	-6.509	
415	-60	-6.509	
435	-60	-6.509	
455	-60	-6.509	
475	-60	-6.509	
495	-60	-6.509	
515	-60	-6.509	
535	-60	-6.509	
555	-60	-6.509	
575	-60	-6.509	
595	-60	-6.509	
615	-60	-6.509	
635	-60	-6.517	
655	-60	-6.525	
675	-60	-6.533	
695	-60	-6.541	
715	-60	-6.549	
735	-60	-6.557	
755	-60	-6.565	
775	-60	-6.573	
795	-60	-6.581	
815	-60	-6.589	
835	-60	-6.597	
855	-60	-6.605	
875	-60	-6.613	
895	-60	-6.621	
915	-60	-6.629	
935	-60	-6.637	
955	-60	-6.645	
975	-60	-6.653	
995	-60	-6.661	
1015	-60	-6.669	
1035	-60	-6.677	
1055	-60	-6.685	
1075	-60	-6.693	
1095	-60	-6.701	
1115	-60	-6.709	
1135	-60	-6.717	
1155	-60	-6.725	
1175	-60	-6.733	
1195	-60	-6.741	
1215	-60	-6.749	
1235	-60	-6.757	
1255	-60	-6.765	
1275	-60	-6.773	
1295	-60	-6.781	
1315	-60	-6.789	
1335	-60	-6.797	
1355	-60	-6.805	
1375	-60	-6.813	
1395	-60	-6.821	
1415	-60	-6.829	
0	0	0	
0	0	0	
-1300	-40	-6.82901	
-1280	-40	-7.00526	
-1260	-40	-7.18151	
-1240	-40	-7.35776	
-1220	-40	-7.53401	
-1200	-40	-7.71026	
-1180	-40	-7.88651	
-1160	-40	-8.06276	
-1140	-40	-8.23901	
-1120	-40	-8.41526	
-1100	-40	-8.59151	
-1080	-40	-8.76776	
-1060	-40	-8.94401	
-1040	-40	-9.12026	
-1020	-40	-9.29651	
-1000	-40	-9.47276	
-980	-40	-9.64901	
-960	-40	-9.82526	
-940	-40	-10.00151	
-920	-40	-10.17776	
-900	-40	-10.35401	
-880	-40	-10.53026	
-860	-40	-10.70651	
-840	-40	-10.88276	
-820	-40	-11.05901	
-800	-40	-11.23526	
-780	-40	-11.41151	
-760	-40	-11.58776	
-740	-40	-11.76401	
-720	-40	-11.94026	
-700	-40	-12.11651	
-680	-40	-12.29276	
-660	-40	-12.46901	
-640	-40	-12.64526	
-620	-40	-12.82151	
-600	-40	-12.99776	
-580	-40	-13.17401	
-560	-40	-13.35026	
-540	-40	-13.52651	
-520	-40	-13.70276	
-500	-40	-13.879	
-480	-40	-13.885	
-460	-40	-13.891	
-440	-40	-13.897	
-420	-40	-13.903	
-400	-40	-13.909	
-380	-40	-13.915	
-360	-40	-13.921	
-340	-40	-13.927	
-320	-40	-13.933	
-300	-40	-13.939	
-280	-40	-13.945	
-260	-40	-13.951	
-240	-40	-13.957	
-220	-40	-13.963	
-200	-40	-13.969	
-180	-40	-13.975	
-160	-40	-13.981	
-140	-40	-13.987	
-120	-40	-13.879	
-100	-40	-13.879	
-80	-40	-13.879	
-60	-40	-13.879	
-40	-40	-13.879	
-20	-40	-13.125	
-10	-40	-12.585	
-5	-40	-12.285	
-2.5	-40	-12.142	
0	-40	-12.017	
2.5	-40	-11.892	
5	-40	-11.767	
7.5	-40	-11.657	
10	-40	-11.557	
12.5	-40	-11.52044	
15	-40	-11.50392	
17.5	-40	-11.48739	
20	-40	-11.47087	
22.5	-40	-11.45434	
25	-40	-11.43782	
27.5	-40	-11.42129	
30	-40	-11.40477	
32.5	-40	-11.38824	
35	-40	-11.37172	
37.5	-40	-11.35519	
40	-40	-11.33867	
42.5	-40	-11.32215	
45	-40	-11.30562	
47.5	-40	-11.2891	
50	-40	-11.27257	
52.5	-40	-11.25605	
55	-40	-11.23952	
57.5	-40	-11.223	
60	-40	-11.20647	
62.5	-40	-11.18995	
65	-40	-11.17342	
67.5	-40	-11.1569	
70	-40	-11.14037	
72.5	-40	-11.12385	
75	-40	-11.10733	
77.5	-40	-11.0908	
80	-40	-11.07428	
82.5	-40	-11.05775	
85	-40	-11.04123	
87.5	-40	-11.0247	
90	-40	-11.00818	
92.5	-40	-10.99165	
95	-40	-10.97513	
97.5	-40	-10.9586	
100	-40	-10.9354	
102.5	-40	-10.8354	
105	-40	-10.7258	
107.5	-40	-10.5858	
110	-40	-10.3858	
112.5	-40	-10.0958	
115	-40	-9.621	
117.5	-40	-9.001	
120	-40	-8.417	
125	-40	-7.607	
135	-40	-7.1494	
155	-40	-6.509	
175	-40	-6.509	
195	-40	-6.509	
215	-40	-6.509	
235	-40	-6.509	
255	-40	-6.509	
275	-40	-6.509	
295	-40	-6.509	
315	-40	-6.509	
335	-40	-6.509	
355	-40	-6.509	
375	-40	-6.509	
395	-40	-6.509	
415	-40	-6.509	
435	-40	-6.509	
455	-40	-6.509	
475	-40	-6.509	
495	-40	-6.509	
515	-40	-6.509	
535	-40	-6.509	
555	-40	-6.509	
575	-40	-6.509	
595	-40	-6.509	
615	-40	-6.509	
635	-40	-6.517	
655	-40	-6.525	
675	-40	-6.533	
695	-40	-6.541	
715	-40	-6.549	
735	-40	-6.557	
755	-40	-6.565	
775	-40	-6.573	
795	-40	-6.581	
815	-40	-6.589	
835	-40	-6.597	
855	-40	-6.605	
875	-40	-6.613	
895	-40	-6.621	
915	-40	-6.629	
935	-40	-6.637	
955	-40	-6.645	
975	-40	-6.653	
995	-40	-6.661	
1015	-40	-6.669	
1035	-40	-6.677	
1055	-40	-6.685	
1075	-40	-6.693	
1095	-40	-6.701	
1115	-40	-6.709	
1135	-40	-6.717	
1155	-40	-6.725	
1175	-40	-6.733	
1195	-40	-6.741	
1215	-40	-6.749	
1235	-40	-6.757	
1255	-40	-6.765	
1275	-40	-6.773	
1295	-40	-6.781	
1315	-40	-6.789	
1335	-40	-6.797	
1355	-40	-6.805	
1375	-40	-6.813	
1395	-40	-6.821	
1415	-40	-6.829	
0	0	0	
0	0	0	
-1300	-20	-6.82901	
-1280	-20	-7.00526	
-1260	-20	-7.18151	
-1240	-20	-7.35776	
-1220	-20	-7.53401	
-1200	-20	-7.71026	
-1180	-20	-7.88651	
-1160	-20	-8.06276	
-1140	-20	-8.23901	
-1120	-20	-8.41526	
-1100	-20	-8.59151	
-1080	-20	-8.76776	
-1060	-20	-8.94401	
-1040	-20	-9.12026	
-1020	-20	-9.29651	
-1000	-20	-9.47276	
-980	-20	-9.64901	
-960	-20	-9.82526	
-940	-20	-10.00151	
-920	-20	-10.17776	
-900	-20	-10.35401	
-880	-20	-10.53026	
-860	-20	-10.70651	
-840	-20	-10.88276	
-820	-20	-11.05901	
-800	-20	-11.23526	
-780	-20	-11.41151	
-760	-20	-11.58776	
-740	-20	-11.76401	
-720	-20	-11.94026	
-700	-20	-12.11651	
-680	-20	-12.29276	
-660	-20	-12.46901	
-640	-20	-12.64526	
-620	-20	-12.82151	
-600	-20	-12.99776	
-580	-20	-13.17401	
-560	-20	-13.35026	
-540	-20	-13.52651	
-520	-20	-13.70276	
-500	-20	-13.879	
-480	-20	-13.885	
-460	-20	-13.891	
-440	-20	-13.897	
-420	-20	-13.903	
-400	-20	-13.909	
-380	-20	-13.915	
-360	-20	-13.921	
-340	-20	-13.927	
-320	-20	-13.933	
-300	-20	-13.939	
-280	-20	-13.945	
-260	-20	-13.951	
-240	-20	-13.957	
-220	-20	-13.963	
-200	-20	-13.969	
-180	-20	-13.975	
-160	-20	-13.981	
-140	-20	-13.987	
-120	-20	-13.993	
-100	-20	-13.999	
-80	-20	-14.005	
-60	-20	-13.879	
-40	-20	-13.879	
-20	-20	-13.879	
-10	-20	-13.623	
-5	-20	-13.411	
-2.5	-20	-13.261	
0	-20	-13.127	
2.5	-20	-13.027	
5	-20	-12.907	
7.5	-20	-12.757	
10	-20	-12.607	
12.5	-20	-12.457	
15	-20	-12.307	
17.5	-20	-12.157	
20	-20	-12.023	
22.5	-20	-11.898	
25	-20	-11.773	
27.5	-20	-11.648	
30	-20	-11.543	
32.5	-20	-11.443	
35	-20	-11.41646	
37.5	-20	-11.39993	
40	-20	-11.38341	
42.5	-20	-11.36688	
45	-20	-11.35036	
47.5	-20	-11.33383	
50	-20	-11.31731	
52.5	-20	-11.30079	
55	-20	-11.28426	
57.5	-20	-11.26774	
60	-20	-11.25121	
62.5	-20	-11.23469	
65	-20	-11.21816	
67.5	-20	-11.20164	
70	-20	-11.18511	
72.5	-20	-11.16859	
75	-20	-11.15206	
77.5	-20	-11.1322	
80	-20	-11.0322	
82.5	-20	-10.9274	
85	-20	-10.7874	
87.5	-20	-10.6174	
90	-20	-10.3274	
92.5	-20	-9.945	
95	-20	-9.325	
97.5	-20	-8.723	
100	-20	-8.153	
102.5	-20	-7.748	
105	-20	-7.553	
107.5	-20	-7.4152	
110	-20	-7.3302	
112.5	-20	-7.2392	
115	-20	-7.1442	
117.5	-20	-7.0424	
120	-20	-6.9374	
125	-20	-6.8242
[truncated: 9,450,115 more chars]
