# Supplementary material for: Using integrated geophysics data set to delineate Phetchabun active fault in Thailand
Source: Data Brief. 2020 Apr 22;30:105608. doi: 10.1016/j.dib.2020.105608 (PMC7200228; doi:10.1016/j.dib.2020.105608)
Supplement: Supplementary file 1 [file mmc1.zip › ERT Location 1/3D ERT/Ban-Huana-3D Topo3.ERTprj/InvLog.prg]

[2018/07/13 11:18:30] Start Logging...
[2018/07/13 11:18:30] LOADCONFIGURATION D:\00 Research\Application of Geophysics to Study Active Fualt\ERT Data\Ban-Huana-3D Topo3.ERTprj\DataInput.data 
[2018/07/13 11:18:30] Configuration Correctly Loaded
[2018/07/13 11:18:30] LOADMESH D:\00 Research\Application of Geophysics to Study Active Fualt\ERT Data\Ban-Huana-3D Topo3.ERTprj\FullMeshModelInput.vwer 
[2018/07/13 11:18:33] Warning: Skipped Unknown Tag xyzflag
[2018/07/13 11:18:38] Warning: Skipped Unknown Tag cable#xyz
[2018/07/13 11:18:38] Warning: Skipped Unknown Tag #cabaacabbbcabmmcabnn
[2018/07/13 11:18:38] Mesh Correctly Loaded
[2018/07/13 11:18:38] RUNINVERSION 
[2018/07/13 11:18:38] 0/2664 quadrupoles removed
[2018/07/13 11:18:38] Resistivity Inversion Started
[2018/07/13 11:18:38] Computing Initial Resid...
[2018/07/13 11:18:40] Electrode:    1 - Number Iterations:  143 - Final Residual: 9.9108001e-008
[2018/07/13 11:18:42] Electrode:    2 - Number Iterations:  153 - Final Residual: 9.9751794e-008
[2018/07/13 11:18:43] Electrode:    3 - Number Iterations:  158 - Final Residual: 9.7444832e-008
[2018/07/13 11:18:45] Electrode:    4 - Number Iterations:  149 - Final Residual: 9.9399527e-008
[2018/07/13 11:18:46] Electrode:    5 - Number Iterations:  150 - Final Residual: 9.9286862e-008
[2018/07/13 11:18:47] Electrode:    6 - Number Iterations:  158 - Final Residual: 9.8989556e-008
[2018/07/13 11:18:49] Electrode:    7 - Number Iterations:  149 - Final Residual: 9.8987165e-008
[2018/07/13 11:18:50] Electrode:    8 - Number Iterations:  150 - Final Residual: 9.948612e-008
[2018/07/13 11:18:52] Electrode:    9 - Number Iterations:  147 - Final Residual: 9.8666018e-008
[2018/07/13 11:18:53] Electrode:   10 - Number Iterations:  158 - Final Residual: 9.8970815e-008
[2018/07/13 11:18:55] Electrode:   11 - Number Iterations:  147 - Final Residual: 9.5639514e-008
[2018/07/13 11:18:56] Electrode:   12 - Number Iterations:  147 - Final Residual: 9.9720674e-008
[2018/07/13 11:18:57] Electrode:   13 - Number Iterations:  144 - Final Residual: 9.9273407e-008
[2018/07/13 11:18:59] Electrode:   14 - Number Iterations:  159 - Final Residual: 9.4909342e-008
[2018/07/13 11:19:00] Electrode:   15 - Number Iterations:  145 - Final Residual: 9.6638941e-008
[2018/07/13 11:19:02] Electrode:   16 - Number Iterations:  149 - Final Residual: 9.7870723e-008
[2018/07/13 11:19:03] Electrode:   17 - Number Iterations:  147 - Final Residual: 9.6889154e-008
[2018/07/13 11:19:04] Electrode:   18 - Number Iterations:  145 - Final Residual: 9.895547e-008
[2018/07/13 11:19:06] Electrode:   19 - Number Iterations:  146 - Final Residual: 9.5246321e-008
[2018/07/13 11:19:07] Electrode:   20 - Number Iterations:  158 - Final Residual: 9.92219e-008
[2018/07/13 11:19:09] Electrode:   21 - Number Iterations:  146 - Final Residual: 9.3150484e-008
[2018/07/13 11:19:10] Electrode:   22 - Number Iterations:  150 - Final Residual: 9.9681858e-008
[2018/07/13 11:19:12] Electrode:   23 - Number Iterations:  159 - Final Residual: 9.51388e-008
[2018/07/13 11:19:13] Electrode:   24 - Number Iterations:  147 - Final Residual: 9.5151353e-008
[2018/07/13 11:19:14] Electrode:   25 - Number Iterations:  145 - Final Residual: 9.8599552e-008
[2018/07/13 11:19:16] Electrode:   26 - Number Iterations:  146 - Final Residual: 9.5932007e-008
[2018/07/13 11:19:17] Electrode:   27 - Number Iterations:  147 - Final Residual: 9.9388187e-008
[2018/07/13 11:19:19] Electrode:   28 - Number Iterations:  159 - Final Residual: 9.7825364e-008
[2018/07/13 11:19:20] Electrode:   29 - Number Iterations:  147 - Final Residual: 9.5269183e-008
[2018/07/13 11:19:21] Electrode:   30 - Number Iterations:  159 - Final Residual: 9.7522722e-008
[2018/07/13 11:19:23] Electrode:   31 - Number Iterations:  145 - Final Residual: 9.8301341e-008
[2018/07/13 11:19:24] Electrode:   32 - Number Iterations:  152 - Final Residual: 9.5683386e-008
[2018/07/13 11:19:26] Electrode:   33 - Number Iterations:  158 - Final Residual: 9.9564094e-008
[2018/07/13 11:19:27] Electrode:   34 - Number Iterations:  159 - Final Residual: 9.8767945e-008
[2018/07/13 11:19:29] Electrode:   35 - Number Iterations:  159 - Final Residual: 9.9756324e-008
[2018/07/13 11:19:30] Electrode:   36 - Number Iterations:  159 - Final Residual: 9.6625411e-008
[2018/07/13 11:19:32] Electrode:   37 - Number Iterations:  159 - Final Residual: 9.8206568e-008
[2018/07/13 11:19:33] Electrode:   38 - Number Iterations:  147 - Final Residual: 9.8627904e-008
[2018/07/13 11:19:35] Electrode:   39 - Number Iterations:  159 - Final Residual: 9.8926669e-008
[2018/07/13 11:19:36] Electrode:   40 - Number Iterations:  146 - Final Residual: 9.397925e-008
[2018/07/13 11:19:37] Electrode:   41 - Number Iterations:  153 - Final Residual: 9.3291986e-008
[2018/07/13 11:19:39] Electrode:   42 - Number Iterations:  159 - Final Residual: 9.7653008e-008
[2018/07/13 11:19:40] Electrode:   43 - Number Iterations:  159 - Final Residual: 9.8893971e-008
[2018/07/13 11:19:42] Electrode:   44 - Number Iterations:  150 - Final Residual: 9.8409564e-008
[2018/07/13 11:19:43] Electrode:   45 - Number Iterations:  146 - Final Residual: 9.8180913e-008
[2018/07/13 11:19:45] Electrode:   46 - Number Iterations:  148 - Final Residual: 9.9879974e-008
[2018/07/13 11:19:46] Electrode:   47 - Number Iterations:  160 - Final Residual: 9.6002148e-008
[2018/07/13 11:19:48] Electrode:   48 - Number Iterations:  160 - Final Residual: 9.6670774e-008
[2018/07/13 11:19:49] Electrode:   49 - Number Iterations:  160 - Final Residual: 9.644242e-008
[2018/07/13 11:19:51] Electrode:   50 - Number Iterations:  145 - Final Residual: 9.7753832e-008
[2018/07/13 11:19:52] Electrode:   51 - Number Iterations:  153 - Final Residual: 9.5532607e-008
[2018/07/13 11:19:54] Electrode:   52 - Number Iterations:  160 - Final Residual: 9.8457066e-008
[2018/07/13 11:19:55] Electrode:   53 - Number Iterations:  160 - Final Residual: 9.8437239e-008
[2018/07/13 11:19:56] Electrode:   54 - Number Iterations:  146 - Final Residual: 9.4020437e-008
[2018/07/13 11:19:58] Electrode:   55 - Number Iterations:  161 - Final Residual: 9.7023272e-008
[2018/07/13 11:19:59] Electrode:   56 - Number Iterations:  161 - Final Residual: 9.9994803e-008
[2018/07/13 11:20:01] Electrode:   57 - Number Iterations:  145 - Final Residual: 9.9066803e-008
[2018/07/13 11:20:02] Electrode:   58 - Number Iterations:  160 - Final Residual: 9.6694691e-008
[2018/07/13 11:20:04] Electrode:   59 - Number Iterations:  161 - Final Residual: 9.7383567e-008
[2018/07/13 11:20:05] Electrode:   60 - Number Iterations:  163 - Final Residual: 9.8740642e-008
[2018/07/13 11:20:07] Electrode:   61 - Number Iterations:  160 - Final Residual: 9.7963498e-008
[2018/07/13 11:20:08] Electrode:   62 - Number Iterations:  152 - Final Residual: 9.3716605e-008
[2018/07/13 11:20:10] Electrode:   63 - Number Iterations:  164 - Final Residual: 9.7971388e-008
[2018/07/13 11:20:11] Electrode:   64 - Number Iterations:  147 - Final Residual: 9.3529248e-008
[2018/07/13 11:20:13] Electrode:   65 - Number Iterations:  161 - Final Residual: 9.9800291e-008
[2018/07/13 11:20:14] Electrode:   66 - Number Iterations:  163 - Final Residual: 9.9969836e-008
[2018/07/13 11:20:16] Electrode:   67 - Number Iterations:  146 - Final Residual: 9.4311759e-008
[2018/07/13 11:20:17] Electrode:   68 - Number Iterations:  152 - Final Residual: 9.8604712e-008
[2018/07/13 11:20:19] Electrode:   69 - Number Iterations:  148 - Final Residual: 9.7965254e-008
[2018/07/13 11:20:20] Electrode:   70 - Number Iterations:  150 - Final Residual: 9.7005489e-008
[2018/07/13 11:20:22] Electrode:   71 - Number Iterations:  161 - Final Residual: 9.7802343e-008
[2018/07/13 11:20:23] Electrode:   72 - Number Iterations:  160 - Final Residual: 9.8538368e-008
[2018/07/13 11:20:24] Electrode:   73 - Number Iterations:  146 - Final Residual: 9.9282951e-008
[2018/07/13 11:20:26] Electrode:   74 - Number Iterations:  163 - Final Residual: 9.9012206e-008
[2018/07/13 11:20:27] Electrode:   75 - Number Iterations:  153 - Final Residual: 9.4673642e-008
[2018/07/13 11:20:29] Electrode:   76 - Number Iterations:  153 - Final Residual: 9.519528e-008
[2018/07/13 11:20:30] Electrode:   77 - Number Iterations:  164 - Final Residual: 9.6703395e-008
[2018/07/13 11:20:32] Electrode:   78 - Number Iterations:  148 - Final Residual: 9.6325166e-008
[2018/07/13 11:20:33] Electrode:   79 - Number Iterations:  161 - Final Residual: 9.7964595e-008
[2018/07/13 11:20:35] Electrode:   80 - Number Iterations:  162 - Final Residual: 9.8345517e-008
[2018/07/13 11:20:36] Electrode:   81 - Number Iterations:  151 - Final Residual: 9.8587711e-008
[2018/07/13 11:20:38] Electrode:   82 - Number Iterations:  164 - Final Residual: 9.8884736e-008
[2018/07/13 11:20:39] Electrode:   83 - Number Iterations:  153 - Final Residual: 9.5055094e-008
[2018/07/13 11:20:41] Electrode:   84 - Number Iterations:  163 - Final Residual: 9.9195145e-008
[2018/07/13 11:20:42] Electrode:   85 - Number Iterations:  150 - Final Residual: 9.5506726e-008
[2018/07/13 11:20:44] Electrode:   86 - Number Iterations:  152 - Final Residual: 9.7624975e-008
[2018/07/13 11:20:45] Electrode:   87 - Number Iterations:  162 - Final Residual: 9.8874451e-008
[2018/07/13 11:20:47] Electrode:   88 - Number Iterations:  164 - Final Residual: 9.7252944e-008
[2018/07/13 11:20:48] Electrode:   89 - Number Iterations:  153 - Final Residual: 9.4134686e-008
[2018/07/13 11:20:50] Electrode:   90 - Number Iterations:  151 - Final Residual: 9.7269523e-008
[2018/07/13 11:20:51] Electrode:   91 - Number Iterations:  164 - Final Residual: 9.5893874e-008
[2018/07/13 11:20:53] Electrode:   92 - Number Iterations:  164 - Final Residual: 9.9537827e-008
[2018/07/13 11:20:54] Electrode:   93 - Number Iterations:  153 - Final Residual: 9.4299768e-008
[2018/07/13 11:20:56] Electrode:   94 - Number Iterations:  152 - Final Residual: 9.7793732e-008
[2018/07/13 11:20:57] Electrode:   95 - Number Iterations:  164 - Final Residual: 9.7540665e-008
[2018/07/13 11:20:59] Electrode:   96 - Number Iterations:  152 - Final Residual: 9.9817159e-008
[2018/07/13 11:21:00] Electrode:   97 - Number Iterations:  164 - Final Residual: 9.932378e-008
[2018/07/13 11:21:02] Electrode:   98 - Number Iterations:  153 - Final Residual: 9.4392384e-008
[2018/07/13 11:21:02] Initial Resid=   401646.993001
[2018/07/13 11:21:17] Iteration: 1
[2018/07/13 11:21:17] Trial: 1
[2018/07/13 11:21:17] Trial Roughness Factor:       10.000000
[2018/07/13 11:21:17] Computing Trial Resid...
[2018/07/13 11:21:17] Started PCG with initial residual=     8916.881926
[2018/07/13 11:21:17]  Inner   Rel Residual      Abs Roughness
[2018/07/13 11:21:21]   1        52.598179        24.061311
[2018/07/13 11:21:25]   2        65.330689        28.790955
[2018/07/13 11:21:29]   3        46.446690        35.371617
[2018/07/13 11:21:33]   4        44.059521        56.136956
[2018/07/13 11:21:37]   5        25.950474        75.493728
[2018/07/13 11:21:41]   6        28.659696        85.750688
[2018/07/13 11:21:45]   7        22.657704        94.245774
[2018/07/13 11:21:49]   8        22.064740       104.725980
[2018/07/13 11:21:53]   9        16.501988       112.000512
[2018/07/13 11:21:57]   10        14.277448       119.569941
[2018/07/13 11:22:01]   11        15.098343       126.545736
[2018/07/13 11:22:05]   12        14.275170       132.188688
[2018/07/13 11:22:09]   13        10.380510       137.498159
[2018/07/13 11:22:13]   14        11.767571       142.488980
[2018/07/13 11:22:17]   15        10.611657       147.445040
[2018/07/13 11:22:19] Electrode:    1 - Number Iterations:  143 - Final Residual: 9.8705443e-008
[2018/07/13 11:22:20] Electrode:    2 - Number Iterations:  145 - Final Residual: 9.7812697e-008
[2018/07/13 11:22:22] Electrode:    3 - Number Iterations:  168 - Final Residual: 9.8438331e-008
[2018/07/13 11:22:24] Electrode:    4 - Number Iterations:  169 - Final Residual: 9.8631417e-008
[2018/07/13 11:22:25] Electrode:    5 - Number Iterations:  169 - Final Residual: 9.6911274e-008
[2018/07/13 11:22:27] Electrode:    6 - Number Iterations:  168 - Final Residual: 9.9193726e-008
[2018/07/13 11:22:28] Electrode:    7 - Number Iterations:  169 - Final Residual: 9.9220205e-008
[2018/07/13 11:22:30] Electrode:    8 - Number Iterations:  169 - Final Residual: 9.7442033e-008
[2018/07/13 11:22:31] Electrode:    9 - Number Iterations:  169 - Final Residual: 9.9604496e-008
[2018/07/13 11:22:33] Electrode:   10 - Number Iterations:  168 - Final Residual: 9.8278878e-008
[2018/07/13 11:22:35] Electrode:   11 - Number Iterations:  170 - Final Residual: 9.6190062e-008
[2018/07/13 11:22:36] Electrode:   12 - Number Iterations:  171 - Final Residual: 9.8778202e-008
[2018/07/13 11:22:38] Electrode:   13 - Number Iterations:  172 - Final Residual: 9.6030549e-008
[2018/07/13 11:22:39] Electrode:   14 - Number Iterations:  168 - Final Residual: 9.8597651e-008
[2018/07/13 11:22:41] Electrode:   15 - Number Iterations:  172 - Final Residual: 9.6226826e-008
[2018/07/13 11:22:43] Electrode:   16 - Number Iterations:  172 - Final Residual: 9.9815451e-008
[2018/07/13 11:22:44] Electrode:   17 - Number Iterations:  173 - Final Residual: 9.1826792e-008
[2018/07/13 11:22:46] Electrode:   18 - Number Iterations:  172 - Final Residual: 9.7855785e-008
[2018/07/13 11:22:48] Electrode:   19 - Number Iterations:  172 - Final Residual: 9.5968999e-008
[2018/07/13 11:22:49] Electrode:   20 - Number Iterations:  168 - Final Residual: 9.9939036e-008
[2018/07/13 11:22:51] Electrode:   21 - Number Iterations:  172 - Final Residual: 9.801869e-008
[2018/07/13 11:22:52] Electrode:   22 - Number Iterations:  174 - Final Residual: 9.6856965e-008
[2018/07/13 11:22:54] Electrode:   23 - Number Iterations:  168 - Final Residual: 9.9504478e-008
[2018/07/13 11:22:56] Electrode:   24 - Number Iterations:  173 - Final Residual: 9.3775522e-008
[2018/07/13 11:22:57] Electrode:   25 - Number Iterations:  172 - Final Residual: 9.7808214e-008
[2018/07/13 11:22:59] Electrode:   26 - Number Iterations:  170 - Final Residual: 9.7795955e-008
[2018/07/13 11:23:00] Electrode:   27 - Number Iterations:  169 - Final Residual: 9.8227009e-008
[2018/07/13 11:23:02] Electrode:   28 - Number Iterations:  168 - Final Residual: 9.8498571e-008
[2018/07/13 11:23:04] Electrode:   29 - Number Iterations:  170 - Final Residual: 9.8647887e-008
[2018/07/13 11:23:05] Electrode:   30 - Number Iterations:  168 - Final Residual: 9.8767096e-008
[2018/07/13 11:23:07] Electrode:   31 - Number Iterations:  172 - Final Residual: 9.6944729e-008
[2018/07/13 11:23:09] Electrode:   32 - Number Iterations:  175 - Final Residual: 9.4454283e-008
[2018/07/13 11:23:10] Electrode:   33 - Number Iterations:  169 - Final Residual: 9.6007315e-008
[2018/07/13 11:23:12] Electrode:   34 - Number Iterations:  168 - Final Residual: 9.9535701e-008
[2018/07/13 11:23:13] Electrode:   35 - Number Iterations:  169 - Final Residual: 9.4976416e-008
[2018/07/13 11:23:15] Electrode:   36 - Number Iterations:  169 - Final Residual: 9.4841998e-008
[2018/07/13 11:23:17] Electrode:   37 - Number Iterations:  169 - Final Residual: 9.5111398e-008
[2018/07/13 11:23:18] Electrode:   38 - Number Iterations:  169 - Final Residual: 9.8725339e-008
[2018/07/13 11:23:20] Electrode:   39 - Number Iterations:  168 - Final Residual: 9.9441555e-008
[2018/07/13 11:23:21] Electrode:   40 - Number Iterations:  170 - Final Residual: 9.7170571e-008
[2018/07/13 11:23:23] Electrode:   41 - Number Iterations:  176 - Final Residual: 9.128161e-008
[2018/07/13 11:23:25] Electrode:   42 - Number Iterations:  169 - Final Residual: 9.4195041e-008
[2018/07/13 11:23:26] Electrode:   43 - Number Iterations:  169 - Final Residual: 9.4159438e-008
[2018/07/13 11:23:28] Electrode:   44 - Number Iterations:  174 - Final Residual: 9.3183124e-008
[2018/07/13 11:23:29] Electrode:   45 - Number Iterations:  170 - Final Residual: 9.8380694e-008
[2018/07/13 11:23:31] Electrode:   46 - Number Iterations:  173 - Final Residual: 9.589623e-008
[2018/07/13 11:23:33] Electrode:   47 - Number Iterations:  169 - Final Residual: 9.476566e-008
[2018/07/13 11:23:34] Electrode:   48 - Number Iterations:  169 - Final Residual: 9.5245655e-008
[2018/07/13 11:23:36] Electrode:   49 - Number Iterations:  169 - Final Residual: 9.5645974e-008
[2018/07/13 11:23:37] Electrode:   50 - Number Iterations:  172 - Final Residual: 9.7008107e-008
[2018/07/13 11:23:39] Electrode:   51 - Number Iterations:  176 - Final Residual: 9.4663075e-008
[2018/07/13 11:23:41] Electrode:   52 - Number Iterations:  169 - Final Residual: 9.6342641e-008
[2018/07/13 11:23:42] Electrode:   53 - Number Iterations:  169 - Final Residual: 9.6030863e-008
[2018/07/13 11:23:44] Electrode:   54 - Number Iterations:  173 - Final Residual: 9.1920147e-008
[2018/07/13 11:23:46] Electrode:   55 - Number Iterations:  169 - Final Residual: 9.6744677e-008
[2018/07/13 11:23:47] Electrode:   56 - Number Iterations:  169 - Final Residual: 9.6977486e-008
[2018/07/13 11:23:49] Electrode:   57 - Number Iterations:  172 - Final Residual: 9.868026e-008
[2018/07/13 11:23:50] Electrode:   58 - Number Iterations:  168 - Final Residual: 9.9886232e-008
[2018/07/13 11:23:52] Electrode:   59 - Number Iterations:  169 - Final Residual: 9.688236e-008
[2018/07/13 11:23:54] Electrode:   60 - Number Iterations:  169 - Final Residual: 9.6414464e-008
[2018/07/13 11:23:55] Electrode:   61 - Number Iterations:  169 - Final Residual: 9.5996972e-008
[2018/07/13 11:23:57] Electrode:   62 - Number Iterations:  175 - Final Residual: 9.2910971e-008
[2018/07/13 11:23:58] Electrode:   63 - Number Iterations:  169 - Final Residual: 9.3058396e-008
[2018/07/13 11:24:00] Electrode:   64 - Number Iterations:  173 - Final Residual: 9.3159002e-008
[2018/07/13 11:24:02] Electrode:   65 - Number Iterations:  169 - Final Residual: 9.7324507e-008
[2018/07/13 11:24:03] Electrode:   66 - Number Iterations:  169 - Final Residual: 9.5290997e-008
[2018/07/13 11:24:05] Electrode:   67 - Number Iterations:  173 - Final Residual: 9.4340307e-008
[2018/07/13 11:24:07] Electrode:   68 - Number Iterations:  175 - Final Residual: 9.9901468e-008
[2018/07/13 11:24:08] Electrode:   69 - Number Iterations:  173 - Final Residual: 9.4521093e-008
[2018/07/13 11:24:10] Electrode:   70 - Number Iterations:  174 - Final Residual: 9.3004752e-008
[2018/07/13 11:24:11] Electrode:   71 - Number Iterations:  169 - Final Residual: 9.68101e-008
[2018/07/13 11:24:13] Electrode:   72 - Number Iterations:  169 - Final Residual: 9.5365679e-008
[2018/07/13 11:24:15] Electrode:   73 - Number Iterations:  173 - Final Residual: 9.4465165e-008
[2018/07/13 11:24:16] Electrode:   74 - Number Iterations:  169 - Final Residual: 9.6842639e-008
[2018/07/13 11:24:18] Electrode:   75 - Number Iterations:  176 - Final Residual: 9.6441001e-008
[2018/07/13 11:24:20] Electrode:   76 - Number Iterations:  175 - Final Residual: 9.5449343e-008
[2018/07/13 11:24:21] Electrode:   77 - Number Iterations:  169 - Final Residual: 9.5785712e-008
[2018/07/13 11:24:23] Electrode:   78 - Number Iterations:  173 - Final Residual: 9.8546945e-008
[2018/07/13 11:24:24] Electrode:   79 - Number Iterations:  169 - Final Residual: 9.6680304e-008
[2018/07/13 11:24:26] Electrode:   80 - Number Iterations:  169 - Final Residual: 9.7644031e-008
[2018/07/13 11:24:28] Electrode:   81 - Number Iterations:  174 - Final Residual: 9.853746e-008
[2018/07/13 11:24:29] Electrode:   82 - Number Iterations:  169 - Final Residual: 9.3593877e-008
[2018/07/13 11:24:31] Electrode:   83 - Number Iterations:  176 - Final Residual: 9.2186344e-008
[2018/07/13 11:24:32] Electrode:   84 - Number Iterations:  169 - Final Residual: 9.7405932e-008
[2018/07/13 11:24:34] Electrode:   85 - Number Iterations:  174 - Final Residual: 9.4504943e-008
[2018/07/13 11:24:36] Electrode:   86 - Number Iterations:  175 - Final Residual: 9.6522764e-008
[2018/07/13 11:24:37] Electrode:   87 - Number Iterations:  169 - Final Residual: 9.7221386e-008
[2018/07/13 11:24:39] Electrode:   88 - Number Iterations:  169 - Final Residual: 9.6139506e-008
[2018/07/13 11:24:41] Electrode:   89 - Number Iterations:  176 - Final Residual: 9.4108726e-008
[2018/07/13 11:24:42] Electrode:   90 - Number Iterations:  175 - Final Residual: 9.1867148e-008
[2018/07/13 11:24:44] Electrode:   91 - Number Iterations:  169 - Final Residual: 9.6960137e-008
[2018/07/13 11:24:45] Electrode:   92 - Number Iterations:  169 - Final Residual: 9.4447232e-008
[2018/07/13 11:24:47] Electrode:   93 - Number Iterations:  176 - Final Residual: 8.9654389e-008
[2018/07/13 11:24:49] Electrode:   94 - Number Iterations:  175 - Final Residual: 9.9359301e-008
[2018/07/13 11:24:50] Electrode:   95 - Number Iterations:  169 - Final Residual: 9.5997402e-008
[2018/07/13 11:24:52] Electrode:   96 - Number Iterations:  176 - Final Residual: 9.0596404e-008
[2018/07/13 11:24:52] New Data Resid   229548.095654
[2018/07/13 11:24:54] Iteration: 1
[2018/07/13 11:24:54] Trial: 2
[2018/07/13 11:24:54] Trial Roughness Factor:      100.000000
[2018/07/13 11:24:54] Computing Trial Resid...
[2018/07/13 11:24:54] Started PCG with initial residual=     8916.881926
[2018/07/13 11:24:54]  Inner   Rel Residual      Abs Roughness
[2018/07/13 11:24:58]   1        87.037754        13.957372
[2018/07/13 11:25:01]   2        80.048473        19.177845
[2018/07/13 11:25:05]   3        39.619031        23.373493
[2018/07/13 11:25:09]   4        35.588753        27.266694
[2018/07/13 11:25:13]   5        35.693665        32.143252
[2018/07/13 11:25:17]   6        31.885859        37.206987
[2018/07/13 11:25:21]   7        35.151276        46.031227
[2018/07/13 11:25:25]   8        31.059231        55.541723
[2018/07/13 11:25:29]   9        23.118080        63.043611
[2018/07/13 11:25:33]   10        23.302771        68.953865
[2018/07/13 11:25:37]   11        19.763855        74.839564
[2018/07/13 11:25:41]   12        17.626767        79.621181
[2018/07/13 11:25:45]   13        18.890298        84.227047
[2018/07/13 11:25:49]   14        18.141337        89.084834
[2018/07/13 11:25:53]   15        17.820815        93.729400
[2018/07/13 11:25:55] Electrode:    1 - Number Iterations:  145 - Final Residual: 9.7805467e-008
[2018/07/13 11:25:56] Electrode:    2 - Number Iterations:  162 - Final Residual: 9.8593984e-008
[2018/07/13 11:25:58] Electrode:    3 - Number Iterations:  168 - Final Residual: 9.7373441e-008
[2018/07/13 11:25:59] Electrode:    4 - Number Iterations:  168 - Final Residual: 9.8436952e-008
[2018/07/13 11:26:01] Electrode:    5 - Number Iterations:  168 - Final Residual: 9.7698661e-008
[2018/07/13 11:26:03] Electrode:    6 - Number Iterations:  168 - Final Residual: 9.8437867e-008
[2018/07/13 11:26:04] Electrode:    7 - Number Iterations:  168 - Final Residual: 9.8915952e-008
[2018/07/13 11:26:06] Electrode:    8 - Number Iterations:  168 - Final Residual: 9.9079161e-008
[2018/07/13 11:26:07] Electrode:    9 - Number Iterations:  168 - Final Residual: 9.9900443e-008
[2018/07/13 11:26:09] Electrode:   10 - Number Iterations:  168 - Final Residual: 9.8071886e-008
[2018/07/13 11:26:11] Electrode:   11 - Number Iterations:  169 - Final Residual: 9.2402228e-008
[2018/07/13 11:26:12] Electrode:   12 - Number Iterations:  168 - Final Residual: 9.8953706e-008
[2018/07/13 11:26:14] Electrode:   13 - Number Iterations:  168 - Final Residual: 9.7458015e-008
[2018/07/13 11:26:15] Electrode:   14 - Number Iterations:  168 - Final Residual: 9.8374689e-008
[2018/07/13 11:26:17] Electrode:   15 - Number Iterations:  168 - Final Residual: 9.7912969e-008
[2018/07/13 11:26:18] Electrode:   16 - Number Iterations:  166 - Final Residual: 9.5472786e-008
[2018/07/13 11:26:20] Electrode:   17 - Number Iterations:  166 - Final Residual: 9.8574377e-008
[2018/07/13 11:26:22] Electrode:   18 - Number Iterations:  167 - Final Residual: 9.8796852e-008
[2018/07/13 11:26:23] Electrode:   19 - Number Iterations:  168 - Final Residual: 9.9797964e-008
[2018/07/13 11:26:25] Electrode:   20 - Number Iterations:  168 - Final Residual: 9.8813501e-008
[2018/07/13 11:26:26] Electrode:   21 - Number Iterations:  167 - Final Residual: 9.8206737e-008
[2018/07/13 11:26:28] Electrode:   22 - Number Iterations:  165 - Final Residual: 9.9205354e-008
[2018/07/13 11:26:29] Electrode:   23 - Number Iterations:  168 - Final Residual: 9.8142632e-008
[2018/07/13 11:26:31] Electrode:   24 - Number Iterations:  166 - Final Residual: 9.8173363e-008
[2018/07/13 11:26:33] Electrode:   25 - Number Iterations:  169 - Final Residual: 9.291299e-008
[2018/07/13 11:26:34] Electrode:   26 - Number Iterations:  169 - Final Residual: 9.298023e-008
[2018/07/13 11:26:36] Electrode:   27 - Number Iterations:  168 - Final Residual: 9.9324991e-008
[2018/07/13 11:26:37] Electrode:   28 - Number Iterations:  168 - Final Residual: 9.8703062e-008
[2018/07/13 11:26:39] Electrode:   29 - Number Iterations:  169 - Final Residual: 9.2080417e-008
[2018/07/13 11:26:40] Electrode:   30 - Number Iterations:  168 - Final Residual: 9.8993821e-008
[2018/07/13 11:26:42] Electrode:   31 - Number Iterations:  168 - Final Residual: 9.7710308e-008
[2018/07/13 11:26:44] Electrode:   32 - Number Iterations:  163 - Final Residual: 9.3092635e-008
[2018/07/13 11:26:45] Electrode:   33 - Number Iterations:  168 - Final Residual: 9.9595184e-008
[2018/07/13 11:26:47] Electrode:   34 - Number Iterations:  168 - Final Residual: 9.9591181e-008
[2018/07/13 11:26:48] Electrode:   35 - Number Iterations:  169 - Final Residual: 9.5711765e-008
[2018/07/13 11:26:50] Electrode:   36 - Number Iterations:  168 - Final Residual: 9.9499971e-008
[2018/07/13 11:26:51] Electrode:   37 - Number Iterations:  168 - Final Residual: 9.9683746e-008
[2018/07/13 11:26:53] Electrode:   38 - Number Iterations:  169 - Final Residual: 9.3157418e-008
[2018/07/13 11:26:55] Electrode:   39 - Number Iterations:  168 - Final Residual: 9.9593416e-008
[2018/07/13 11:26:56] Electrode:   40 - Number Iterations:  169 - Final Residual: 9.343433e-008
[2018/07/13 11:26:58] Electrode:   41 - Number Iterations:  163 - Final Residual: 9.8018418e-008
[2018/07/13 11:26:59] Electrode:   42 - Number Iterations:  168 - Final Residual: 9.931531e-008
[2018/07/13 11:27:01] Electrode:   43 - Number Iterations:  168 - Final Residual: 9.995345e-008
[2018/07/13 11:27:03] Electrode:   44 - Number Iterations:  165 - Final Residual: 9.5963553e-008
[2018/07/13 11:27:04] Electrode:   45 - Number Iterations:  169 - Final Residual: 9.2903106e-008
[2018/07/13 11:27:06] Electrode:   46 - Number Iterations:  166 - Final Residual: 9.3120137e-008
[2018/07/13 11:27:07] Electrode:   47 - Number Iterations:  169 - Final Residual: 9.5456812e-008
[2018/07/13 11:27:09] Electrode:   48 - Number Iterations:  169 - Final Residual: 9.6596543e-008
[2018/07/13 11:27:10] Electrode:   49 - Number Iterations:  169 - Final Residual: 9.6166645e-008
[2018/07/13 11:27:12] Electrode:   50 - Number Iterations:  169 - Final Residual: 9.3191785e-008
[2018/07/13 11:27:14] Electrode:   51 - Number Iterations:  162 - Final Residual: 9.566309e-008
[2018/07/13 11:27:15] Electrode:   52 - Number Iterations:  169 - Final Residual: 9.7780432e-008
[2018/07/13 11:27:17] Electrode:   53 - Number Iterations:  169 - Final Residual: 9.8591548e-008
[2018/07/13 11:27:18] Electrode:   54 - Number Iterations:  167 - Final Residual: 9.8857795e-008
[2018/07/13 11:27:20] Electrode:   55 - Number Iterations:  170 - Final Residual: 9.4861841e-008
[2018/07/13 11:27:22] Electrode:   56 - Number Iterations:  170 - Final Residual: 9.5673724e-008
[2018/07/13 11:27:23] Electrode:   57 - Number Iterations:  168 - Final Residual: 9.7687963e-008
[2018/07/13 11:27:25] Electrode:   58 - Number Iterations:  169 - Final Residual: 9.5382454e-008
[2018/07/13 11:27:26] Electrode:   59 - Number Iterations:  169 - Final Residual: 9.9727193e-008
[2018/07/13 11:27:28] Electrode:   60 - Number Iterations:  170 - Final Residual: 9.5983383e-008
[2018/07/13 11:27:30] Electrode:   61 - Number Iterations:  169 - Final Residual: 9.745427e-008
[2018/07/13 11:27:31] Electrode:   62 - Number Iterations:  163 - Final Residual: 9.8221099e-008
[2018/07/13 11:27:33] Electrode:   63 - Number Iterations:  170 - Final Residual: 9.5142819e-008
[2018/07/13 11:27:34] Electrode:   64 - Number Iterations:  166 - Final Residual: 9.7418177e-008
[2018/07/13 11:27:36] Electrode:   65 - Number Iterations:  170 - Final Residual: 9.5518092e-008
[2018/07/13 11:27:38] Electrode:   66 - Number Iterations:  170 - Final Residual: 9.5581041e-008
[2018/07/13 11:27:39] Electrode:   67 - Number Iterations:  167 - Final Residual: 9.8505454e-008
[2018/07/13 11:27:41] Electrode:   68 - Number Iterations:  163 - Final Residual: 9.739327e-008
[2018/07/13 11:27:42] Electrode:   69 - Number Iterations:  165 - Final Residual: 9.7473716e-008
[2018/07/13 11:27:44] Electrode:   70 - Number Iterations:  165 - Final Residual: 9.2112748e-008
[2018/07/13 11:27:46] Electrode:   71 - Number Iterations:  169 - Final Residual: 9.949732e-008
[2018/07/13 11:27:47] Electrode:   72 - Number Iterations:  169 - Final Residual: 9.7225592e-008
[2018/07/13 11:27:49] Electrode:   73 - Number Iterations:  166 - Final Residual: 9.5775318e-008
[2018/07/13 11:27:50] Electrode:   74 - Number Iterations:  170 - Final Residual: 9.6268169e-008
[2018/07/13 11:27:52] Electrode:   75 - Number Iterations:  162 - Final Residual: 9.7209184e-008
[2018/07/13 11:27:53] Electrode:   76 - Number Iterations:  158 - Final Residual: 9.8541413e-008
[2018/07/13 11:27:55] Electrode:   77 - Number Iterations:  170 - Final Residual: 9.6527801e-008
[2018/07/13 11:27:57] Electrode:   78 - Number Iterations:  165 - Final Residual: 9.2912142e-008
[2018/07/13 11:27:58] Electrode:   79 - Number Iterations:  169 - Final Residual: 9.9958671e-008
[2018/07/13 11:28:00] Electrode:   80 - Number Iterations:  170 - Final Residual: 9.5747513e-008
[2018/07/13 11:28:01] Electrode:   81 - Number Iterations:  164 - Final Residual: 8.7653462e-008
[2018/07/13 11:28:03] Electrode:   82 - Number Iterations:  170 - Final Residual: 9.5231175e-008
[2018/07/13 11:28:04] Electrode:   83 - Number Iterations:  158 - Final Residual: 9.8758109e-008
[2018/07/13 11:28:06] Electrode:   84 - Number Iterations:  170 - Final Residual: 9.6533242e-008
[2018/07/13 11:28:08] Electrode:   85 - Number Iterations:  164 - Final Residual: 9.5624647e-008
[2018/07/13 11:28:09] Electrode:   86 - Number Iterations:  163 - Final Residual: 9.8282774e-008
[2018/07/13 11:28:11] Electrode:   87 - Number Iterations:  170 - Final Residual: 9.5384572e-008
[2018/07/13 11:28:12] Electrode:   88 - Number Iterations:  170 - Final Residual: 9.6565335e-008
[2018/07/13 11:28:14] Electrode:   89 - Number Iterations:  162 - Final Residual: 9.622156e-008
[2018/07/13 11:28:15] Electrode:   90 - Number Iterations:  164 - Final Residual: 8.7016883e-008
[2018/07/13 11:28:17] Electrode:   91 - Number Iterations:  170 - Final Residual: 9.6187578e-008
[2018/07/13 11:28:19] Electrode:   92 - Number Iterations:  170 - Final Residual: 9.5911112e-008
[2018/07/13 11:28:20] Electrode:   93 - Number Iterations:  158 - Final Residual: 9.8918017e-008
[2018/07/13 11:28:22] Electrode:   94 - Number Iterations:  163 - Final Residual: 9.7734679e-008
[2018/07/13 11:28:23] Electrode:   95 - Number Iterations:  170 - Final Residual: 9.550991e-008
[2018/07/13 11:28:25] Electrode:   96 - Number Iterations:  161 - Final Residual: 9.8312212e-008
[2018/07/13 11:28:25] New Data Resid    90941.159701
[2018/07/13 11:28:25] The New Resid looks smaller
[2018/07/13 11:28:25] Old Data Resid   229548.095654
[2018/07/13 11:28:26] Iteration: 1
[2018/07/13 11:28:26] Trial: 3
[2018/07/13 11:28:26] Trial Roughness Factor:     1000.000000
[2018/07/13 11:28:26] Computing Trial Resid...
[2018/07/13 11:28:26] Started PCG with initial residual=     8916.881926
[2018/07/13 11:28:26]  Inner   Rel Residual      Abs Roughness
[2018/07/13 11:28:30]   1       107.108692         4.694979
[2018/07/13 11:28:34]   2       107.254695        12.169154
[2018/07/13 11:28:38]   3        67.192775        17.092573
[2018/07/13 11:28:42]   4        56.896333        19.562066
[2018/07/13 11:28:46]   5        42.600848        21.874108
[2018/07/13 11:28:50]   6        36.916415        23.307713
[2018/07/13 11:28:54]   7        37.646493        24.927811
[2018/07/13 11:28:58]   8        34.746574        26.587857
[2018/07/13 11:29:02]   9        32.688791        28.340890
[2018/07/13 11:29:06]   10        30.649292        30.061889
[2018/07/13 11:29:10]   11        28.821556        31.838482
[2018/07/13 11:29:14]   12        28.991244        33.587966
[2018/07/13 11:29:18]   13        29.693682        35.767472
[2018/07/13 11:29:22]   14        28.752205        38.061906
[2018/07/13 11:29:26]   15        29.027384        40.634984
[2018/07/13 11:29:27] Electrode:    1 - Number Iterations:  144 - Final Residual: 9.9004898e-008
[2018/07/13 11:29:29] Electrode:    2 - Number Iterations:  159 - Final Residual: 9.8955424e-008
[2018/07/13 11:29:30] Electrode:    3 - Number Iterations:  162 - Final Residual: 9.8235287e-008
[2018/07/13 11:29:32] Electrode:    4 - Number Iterations:  161 - Final Residual: 9.6632307e-008
[2018/07/13 11:29:33] Electrode:    5 - Number Iterations:  161 - Final Residual: 9.8744349e-008
[2018/07/13 11:29:35] Electrode:    6 - Number Iterations:  162 - Final Residual: 9.8987581e-008
[2018/07/13 11:29:36] Electrode:    7 - Number Iterations:  161 - Final Residual: 9.5011715e-008
[2018/07/13 11:29:38] Electrode:    8 - Number Iterations:  161 - Final Residual: 9.9400849e-008
[2018/07/13 11:29:39] Electrode:    9 - Number Iterations:  161 - Final Residual: 9.7423289e-008
[2018/07/13 11:29:41] Electrode:   10 - Number Iterations:  163 - Final Residual: 9.8850085e-008
[2018/07/13 11:29:42] Electrode:   11 - Number Iterations:  161 - Final Residual: 9.4252855e-008
[2018/07/13 11:29:44] Electrode:   12 - Number Iterations:  160 - Final Residual: 9.8962894e-008
[2018/07/13 11:29:46] Electrode:   13 - Number Iterations:  158 - Final Residual: 9.9542015e-008
[2018/07/13 11:29:47] Electrode:   14 - Number Iterations:  163 - Final Residual: 9.883154e-008
[2018/07/13 11:29:49] Electrode:   15 - Number Iterations:  160 - Final Residual: 9.7934907e-008
[2018/07/13 11:29:50] Electrode:   16 - Number Iterations:  150 - Final Residual: 9.8621364e-008
[2018/07/13 11:29:52] Electrode:   17 - Number Iterations:  159 - Final Residual: 9.7046443e-008
[2018/07/13 11:29:53] Electrode:   18 - Number Iterations:  158 - Final Residual: 9.8498312e-008
[2018/07/13 11:29:55] Electrode:   19 - Number Iterations:  161 - Final Residual: 9.1102872e-008
[2018/07/13 11:29:56] Electrode:   20 - Number Iterations:  162 - Final Residual: 9.8990662e-008
[2018/07/13 11:29:58] Electrode:   21 - Number Iterations:  160 - Final Residual: 9.4689724e-008
[2018/07/13 11:29:59] Electrode:   22 - Number Iterations:  151 - Final Residual: 9.8414768e-008
[2018/07/13 11:30:01] Electrode:   23 - Number Iterations:  163 - Final Residual: 9.8048784e-008
[2018/07/13 11:30:02] Electrode:   24 - Number Iterations:  160 - Final Residual: 9.4547426e-008
[2018/07/13 11:30:04] Electrode:   25 - Number Iterations:  161 - Final Residual: 9.1669325e-008
[2018/07/13 11:30:05] Electrode:   26 - Number Iterations:  161 - Final Residual: 9.4072506e-008
[2018/07/13 11:30:07] Electrode:   27 - Number Iterations:  161 - Final Residual: 9.9537379e-008
[2018/07/13 11:30:08] Electrode:   28 - Number Iterations:  164 - Final Residual: 9.845308e-008
[2018/07/13 11:30:10] Electrode:   29 - Number Iterations:  161 - Final Residual: 9.6688574e-008
[2018/07/13 11:30:11] Electrode:   30 - Number Iterations:  164 - Final Residual: 9.7696892e-008
[2018/07/13 11:30:13] Electrode:   31 - Number Iterations:  161 - Final Residual: 9.0150941e-008
[2018/07/13 11:30:14] Electrode:   32 - Number Iterations:  153 - Final Residual: 9.8229609e-008
[2018/07/13 11:30:16] Electrode:   33 - Number Iterations:  162 - Final Residual: 9.8945072e-008
[2018/07/13 11:30:18] Electrode:   34 - Number Iterations:  165 - Final Residual: 9.6214431e-008
[2018/07/13 11:30:19] Electrode:   35 - Number Iterations:  165 - Final Residual: 9.5899704e-008
[2018/07/13 11:30:21] Electrode:   36 - Number Iterations:  163 - Final Residual: 9.8327751e-008
[2018/07/13 11:30:22] Electrode:   37 - Number Iterations:  164 - Final Residual: 9.7861226e-008
[2018/07/13 11:30:24] Electrode:   38 - Number Iterations:  161 - Final Residual: 9.9161095e-008
[2018/07/13 11:30:25] Electrode:   39 - Number Iterations:  165 - Final Residual: 9.7600068e-008
[2018/07/13 11:30:27] Electrode:   40 - Number Iterations:  161 - Final Residual: 9.2998215e-008
[2018/07/13 11:30:28] Electrode:   41 - Number Iterations:  154 - Final Residual: 9.8014224e-008
[2018/07/13 11:30:30] Electrode:   42 - Number Iterations:  164 - Final Residual: 9.7932878e-008
[2018/07/13 11:30:32] Electrode:   43 - Number Iterations:  165 - Final Residual: 9.6067854e-008
[2018/07/13 11:30:33] Electrode:   44 - Number Iterations:  151 - Final Residual: 9.7085916e-008
[2018/07/13 11:30:35] Electrode:   45 - Number Iterations:  161 - Final Residual: 9.6089649e-008
[2018/07/13 11:30:36] Electrode:   46 - Number Iterations:  148 - Final Residual: 9.9720371e-008
[2018/07/13 11:30:38] Electrode:   47 - Number Iterations:  165 - Final Residual: 9.821934e-008
[2018/07/13 11:30:39] Electrode:   48 - Number Iterations:  165 - Final Residual: 9.7568647e-008
[2018/07/13 11:30:41] Electrode:   49 - Number Iterations:  165 - Final Residual: 9.7630134e-008
[2018/07/13 11:30:42] Electrode:   50 - Number Iterations:  161 - Final Residual: 9.1791489e-008
[2018/07/13 11:30:44] Electrode:   51 - Number Iterations:  155 - Final Residual: 9.4704453e-008
[2018/07/13 11:30:45] Electrode:   52 - Number Iterations:  165 - Final Residual: 9.9694754e-008
[2018/07/13 11:30:47] Electrode:   53 - Number Iterations:  165 - Final Residual: 9.9420614e-008
[2018/07/13 11:30:48] Electrode:   54 - Number Iterations:  161 - Final Residual: 9.1141534e-008
[2018/07/13 11:30:50] Electrode:   55 - Number Iterations:  166 - Final Residual: 9.5353825e-008
[2018/07/13 11:30:52] Electrode:   56 - Number Iterations:  166 - Final Residual: 9.6941862e-008
[2018/07/13 11:30:53] Electrode:   57 - Number Iterations:  161 - Final Residual: 9.1742327e-008
[2018/07/13 11:30:55] Electrode:   58 - Number Iterations:  165 - Final Residual: 9.9450467e-008
[2018/07/13 11:30:56] Electrode:   59 - Number Iterations:  166 - Final Residual: 9.5434147e-008
[2018/07/13 11:30:58] Electrode:   60 - Number Iterations:  166 - Final Residual: 9.8944501e-008
[2018/07/13 11:30:59] Electrode:   61 - Number Iterations:  166 - Final Residual: 9.487007e-008
[2018/07/13 11:31:01] Electrode:   62 - Number Iterations:  153 - Final Residual: 9.7066023e-008
[2018/07/13 11:31:02] Electrode:   63 - Number Iterations:  169 - Final Residual: 9.4742268e-008
[2018/07/13 11:31:04] Electrode:   64 - Number Iterations:  147 - Final Residual: 9.9964519e-008
[2018/07/13 11:31:05] Electrode:   65 - Number Iterations:  166 - Final Residual: 9.7087064e-008
[2018/07/13 11:31:07] Electrode:   66 - Number Iterations:  167 - Final Residual: 9.9100765e-008
[2018/07/13 11:31:08] Electrode:   67 - Number Iterations:  147 - Final Residual: 9.8690472e-008
[2018/07/13 11:31:10] Electrode:   68 - Number Iterations:  154 - Final Residual: 9.6637477e-008
[2018/07/13 11:31:11] Electrode:   69 - Number Iterations:  148 - Final Residual: 9.7599362e-008
[2018/07/13 11:31:13] Electrode:   70 - Number Iterations:  150 - Final Residual: 9.9653392e-008
[2018/07/13 11:31:14] Electrode:   71 - Number Iterations:  166 - Final Residual: 9.6653995e-008
[2018/07/13 11:31:16] Electrode:   72 - Number Iterations:  166 - Final Residual: 9.5761173e-008
[2018/07/13 11:31:17] Electrode:   73 - Number Iterations:  147 - Final Residual: 9.6287644e-008
[2018/07/13 11:31:19] Electrode:   74 - Number Iterations:  166 - Final Residual: 9.8896201e-008
[2018/07/13 11:31:20] Electrode:   75 - Number Iterations:  155 - Final Residual: 9.4246062e-008
[2018/07/13 11:31:22] Electrode:   76 - Number Iterations:  155 - Final Residual: 9.6979749e-008
[2018/07/13 11:31:23] Electrode:   77 - Number Iterations:  167 - Final Residual: 9.9432728e-008
[2018/07/13 11:31:25] Electrode:   78 - Number Iterations:  147 - Final Residual: 9.8638163e-008
[2018/07/13 11:31:26] Electrode:   79 - Number Iterations:  166 - Final Residual: 9.721919e-008
[2018/07/13 11:31:28] Electrode:   80 - Number Iterations:  166 - Final Residual: 9.7913764e-008
[2018/07/13 11:31:29] Electrode:   81 - Number Iterations:  153 - Final Residual: 9.680346e-008
[2018/07/13 11:31:31] Electrode:   82 - Number Iterations:  169 - Final Residual: 9.5606259e-008
[2018/07/13 11:31:32] Electrode:   83 - Number Iterations:  155 - Final Residual: 9.6662116e-008
[2018/07/13 11:31:34] Electrode:   84 - Number Iterations:  167 - Final Residual: 9.7377774e-008
[2018/07/13 11:31:35] Electrode:   85 - Number Iterations:  150 - Final Residual: 9.8364189e-008
[2018/07/13 11:31:37] Electrode:   86 - Number Iterations:  154 - Final Residual: 9.6664683e-008
[2018/07/13 11:31:38] Electrode:   87 - Number Iterations:  166 - Final Residual: 9.8794889e-008
[2018/07/13 11:31:40] Electrode:   88 - Number Iterations:  168 - Final Residual: 9.8046074e-008
[2018/07/13 11:31:42] Electrode:   89 - Number Iterations:  155 - Final Residual: 9.3366972e-008
[2018/07/13 11:31:43] Electrode:   90 - Number Iterations:  153 - Final Residual: 9.7294989e-008
[2018/07/13 11:31:45] Electrode:   91 - Number Iterations:  167 - Final Residual: 9.8569834e-008
[2018/07/13 11:31:46] Electrode:   92 - Number Iterations:  169 - Final Residual: 9.5781905e-008
[2018/07/13 11:31:48] Electrode:   93 - Number Iterations:  155 - Final Residual: 9.5924196e-008
[2018/07/13 11:31:49] Electrode:   94 - Number Iterations:  154 - Final Residual: 9.6745367e-008
[2018/07/13 11:31:51] Electrode:   95 - Number Iterations:  168 - Final Residual: 9.8369432e-008
[2018/07/13 11:31:52] Electrode:   96 - Number Iterations:  155 - Final Residual: 9.33218e-008
[2018/07/13 11:31:52] New Data Resid   173233.621403
[2018/07/13 11:31:52] The New Resid looks bigger
[2018/07/13 11:31:52] Old Data Resid    90941.159701
[2018/07/13 11:31:54] Completed Iteration 1
[2018/07/13 11:31:54] Computing Iteration Resid...
[2018/07/13 11:31:56] Electrode:    1 - Number Iterations:  145 - Final Residual: 9.7805467e-008
[2018/07/13 11:31:57] Electrode:    2 - Number Iterations:  162 - Final Residual: 9.8593984e-008
[2018/07/13 11:31:59] Electrode:    3 - Number Iterations:  168 - Final Residual: 9.7373441e-008
[2018/07/13 11:32:01] Electrode:    4 - Number Iterations:  168 - Final Residual: 9.8436952e-008
[2018/07/13 11:32:02] Electrode:    5 - Number Iterations:  168 - Final Residual: 9.7698661e-008
[2018/07/13 11:32:04] Electrode:    6 - Number Iterations:  168 - Final Residual: 9.8437867e-008
[2018/07/13 11:32:05] Electrode:    7 - Number Iterations:  168 - Final Residual: 9.8915952e-008
[2018/07/13 11:32:07] Electrode:    8 - Number Iterations:  168 - Final Residual: 9.9079161e-008
[2018/07/13 11:32:09] Electrode:    9 - Number Iterations:  168 - Final Residual: 9.9900443e-008
[2018/07/13 11:32:10] Electrode:   10 - Number Iterations:  168 - Final Residual: 9.8071886e-008
[2018/07/13 11:32:12] Electrode:   11 - Number Iterations:  169 - Final Residual: 9.2402228e-008
[2018/07/13 11:32:13] Electrode:   12 - Number Iterations:  168 - Final Residual: 9.8953706e-008
[2018/07/13 11:32:15] Electrode:   13 - Number Iterations:  168 - Final Residual: 9.7458015e-008
[2018/07/13 11:32:16] Electrode:   14 - Number Iterations:  168 - Final Residual: 9.8374689e-008
[2018/07/13 11:32:18] Electrode:   15 - Number Iterations:  168 - Final Residual: 9.7912969e-008
[2018/07/13 11:32:20] Electrode:   16 - Number Iterations:  166 - Final Residual: 9.5472786e-008
[2018/07/13 11:32:21] Electrode:   17 - Number Iterations:  166 - Final Residual: 9.8574377e-008
[2018/07/13 11:32:23] Electrode:   18 - Number Iterations:  167 - Final Residual: 9.8796852e-008
[2018/07/13 11:32:24] Electrode:   19 - Number Iterations:  168 - Final Residual: 9.9797964e-008
[2018/07/13 11:32:26] Electrode:   20 - Number Iterations:  168 - Final Residual: 9.8813501e-008
[2018/07/13 11:32:28] Electrode:   21 - Number Iterations:  167 - Final Residual: 9.8206737e-008
[2018/07/13 11:32:29] Electrode:   22 - Number Iterations:  165 - Final Residual: 9.9205354e-008
[2018/07/13 11:32:31] Electrode:   23 - Number Iterations:  168 - Final Residual: 9.8142632e-008
[2018/07/13 11:32:32] Electrode:   24 - Number Iterations:  166 - Final Residual: 9.8173363e-008
[2018/07/13 11:32:34] Electrode:   25 - Number Iterations:  169 - Final Residual: 9.291299e-008
[2018/07/13 11:32:35] Electrode:   26 - Number Iterations:  169 - Final Residual: 9.298023e-008
[2018/07/13 11:32:37] Electrode:   27 - Number Iterations:  168 - Final Residual: 9.9324991e-008
[2018/07/13 11:32:39] Electrode:   28 - Number Iterations:  168 - Final Residual: 9.8703062e-008
[2018/07/13 11:32:40] Electrode:   29 - Number Iterations:  169 - Final Residual: 9.2080417e-008
[2018/07/13 11:32:42] Electrode:   30 - Number Iterations:  168 - Final Residual: 9.8993821e-008
[2018/07/13 11:32:43] Electrode:   31 - Number Iterations:  168 - Final Residual: 9.7710308e-008
[2018/07/13 11:32:45] Electrode:   32 - Number Iterations:  163 - Final Residual: 9.3092635e-008
[2018/07/13 11:32:47] Electrode:   33 - Number Iterations:  168 - Final Residual: 9.9595184e-008
[2018/07/13 11:32:48] Electrode:   34 - Number Iterations:  168 - Final Residual: 9.9591181e-008
[2018/07/13 11:32:50] Electrode:   35 - Number Iterations:  169 - Final Residual: 9.5711765e-008
[2018/07/13 11:32:51] Electrode:   36 - Number Iterations:  168 - Final Residual: 9.9499971e-008
[2018/07/13 11:32:53] Electrode:   37 - Number Iterations:  168 - Final Residual: 9.9683746e-008
[2018/07/13 11:32:54] Electrode:   38 - Number Iterations:  169 - Final Residual: 9.3157418e-008
[2018/07/13 11:32:56] Electrode:   39 - Number Iterations:  168 - Final Residual: 9.9593416e-008
[2018/07/13 11:32:58] Electrode:   40 - Number Iterations:  169 - Final Residual: 9.343433e-008
[2018/07/13 11:32:59] Electrode:   41 - Number Iterations:  163 - Final Residual: 9.8018418e-008
[2018/07/13 11:33:01] Electrode:   42 - Number Iterations:  168 - Final Residual: 9.931531e-008
[2018/07/13 11:33:02] Electrode:   43 - Number Iterations:  168 - Final Residual: 9.995345e-008
[2018/07/13 11:33:04] Electrode:   44 - Number Iterations:  165 - Final Residual: 9.5963553e-008
[2018/07/13 11:33:05] Electrode:   45 - Number Iterations:  169 - Final Residual: 9.2903106e-008
[2018/07/13 11:33:07] Electrode:   46 - Number Iterations:  166 - Final Residual: 9.3120137e-008
[2018/07/13 11:33:09] Electrode:   47 - Number Iterations:  169 - Final Residual: 9.5456812e-008
[2018/07/13 11:33:10] Electrode:   48 - Number Iterations:  169 - Final Residual: 9.6596543e-008
[2018/07/13 11:33:12] Electrode:   49 - Number Iterations:  169 - Final Residual: 9.6166645e-008
[2018/07/13 11:33:13] Electrode:   50 - Number Iterations:  169 - Final Residual: 9.3191785e-008
[2018/07/13 11:33:15] Electrode:   51 - Number Iterations:  162 - Final Residual: 9.566309e-008
[2018/07/13 11:33:16] Electrode:   52 - Number Iterations:  169 - Final Residual: 9.7780432e-008
[2018/07/13 11:33:18] Electrode:   53 - Number Iterations:  169 - Final Residual: 9.8591548e-008
[2018/07/13 11:33:20] Electrode:   54 - Number Iterations:  167 - Final Residual: 9.8857795e-008
[2018/07/13 11:33:21] Electrode:   55 - Number Iterations:  170 - Final Residual: 9.4861841e-008
[2018/07/13 11:33:23] Electrode:   56 - Number Iterations:  170 - Final Residual: 9.5673724e-008
[2018/07/13 11:33:24] Electrode:   57 - Number Iterations:  168 - Final Residual: 9.7687963e-008
[2018/07/13 11:33:26] Electrode:   58 - Number Iterations:  169 - Final Residual: 9.5382454e-008
[2018/07/13 11:33:28] Electrode:   59 - Number Iterations:  169 - Final Residual: 9.9727193e-008
[2018/07/13 11:33:29] Electrode:   60 - Number Iterations:  170 - Final Residual: 9.5983383e-008
[2018/07/13 11:33:31] Electrode:   61 - Number Iterations:  169 - Final Residual: 9.745427e-008
[2018/07/13 11:33:32] Electrode:   62 - Number Iterations:  163 - Final Residual: 9.8221099e-008
[2018/07/13 11:33:34] Electrode:   63 - Number Iterations:  170 - Final Residual: 9.5142819e-008
[2018/07/13 11:33:36] Electrode:   64 - Number Iterations:  166 - Final Residual: 9.7418177e-008
[2018/07/13 11:33:37] Electrode:   65 - Number Iterations:  170 - Final Residual: 9.5518092e-008
[2018/07/13 11:33:39] Electrode:   66 - Number Iterations:  170 - Final Residual: 9.5581041e-008
[2018/07/13 11:33:41] Electrode:   67 - Number Iterations:  167 - Final Residual: 9.8505454e-008
[2018/07/13 11:33:42] Electrode:   68 - Number Iterations:  163 - Final Residual: 9.739327e-008
[2018/07/13 11:33:44] Electrode:   69 - Number Iterations:  165 - Final Residual: 9.7473716e-008
[2018/07/13 11:33:45] Electrode:   70 - Number Iterations:  165 - Final Residual: 9.2112748e-008
[2018/07/13 11:33:47] Electrode:   71 - Number Iterations:  169 - Final Residual: 9.949732e-008
[2018/07/13 11:33:48] Electrode:   72 - Number Iterations:  169 - Final Residual: 9.7225592e-008
[2018/07/13 11:33:50] Electrode:   73 - Number Iterations:  166 - Final Residual: 9.5775318e-008
[2018/07/13 11:33:52] Electrode:   74 - Number Iterations:  170 - Final Residual: 9.6268169e-008
[2018/07/13 11:33:53] Electrode:   75 - Number Iterations:  162 - Final Residual: 9.7209184e-008
[2018/07/13 11:33:55] Electrode:   76 - Number Iterations:  158 - Final Residual: 9.8541413e-008
[2018/07/13 11:33:56] Electrode:   77 - Number Iterations:  170 - Final Residual: 9.6527801e-008
[2018/07/13 11:33:58] Electrode:   78 - Number Iterations:  165 - Final Residual: 9.2912142e-008
[2018/07/13 11:33:59] Electrode:   79 - Number Iterations:  169 - Final Residual: 9.9958671e-008
[2018/07/13 11:34:01] Electrode:   80 - Number Iterations:  170 - Final Residual: 9.5747513e-008
[2018/07/13 11:34:03] Electrode:   81 - Number Iterations:  164 - Final Residual: 8.7653462e-008
[2018/07/13 11:34:04] Electrode:   82 - Number Iterations:  170 - Final Residual: 9.5231175e-008
[2018/07/13 11:34:06] Electrode:   83 - Number Iterations:  158 - Final Residual: 9.8758109e-008
[2018/07/13 11:34:07] Electrode:   84 - Number Iterations:  170 - Final Residual: 9.6533242e-008
[2018/07/13 11:34:09] Electrode:   85 - Number Iterations:  164 - Final Residual: 9.5624647e-008
[2018/07/13 11:34:10] Electrode:   86 - Number Iterations:  163 - Final Residual: 9.8282774e-008
[2018/07/13 11:34:12] Electrode:   87 - Number Iterations:  170 - Final Residual: 9.5384572e-008
[2018/07/13 11:34:14] Electrode:   88 - Number Iterations:  170 - Final Residual: 9.6565335e-008
[2018/07/13 11:34:15] Electrode:   89 - Number Iterations:  162 - Final Residual: 9.622156e-008
[2018/07/13 11:34:17] Electrode:   90 - Number Iterations:  164 - Final Residual: 8.7016883e-008
[2018/07/13 11:34:18] Electrode:   91 - Number Iterations:  170 - Final Residual: 9.6187578e-008
[2018/07/13 11:34:20] Electrode:   92 - Number Iterations:  170 - Final Residual: 9.5911112e-008
[2018/07/13 11:34:21] Electrode:   93 - Number Iterations:  158 - Final Residual: 9.8918017e-008
[2018/07/13 11:34:23] Electrode:   94 - Number Iterations:  163 - Final Residual: 9.7734679e-008
[2018/07/13 11:34:25] Electrode:   95 - Number Iterations:  170 - Final Residual: 9.550991e-008
[2018/07/13 11:34:26] Electrode:   96 - Number Iterations:  161 - Final Residual: 9.8312212e-008
[2018/07/13 11:34:28] Electrode:   97 - Number Iterations:  170 - Final Residual: 9.5725813e-008
[2018/07/13 11:34:29] Electrode:   98 - Number Iterations:  158 - Final Residual: 9.8465901e-008
[2018/07/13 11:34:29] Roughness Factor=      100.000000
[2018/07/13 11:34:29] Data Resid=    90941.159701
[2018/07/13 11:34:29] Reweight for next iteration: 
[2018/07/13 11:34:29]          2.219961
[2018/07/13 11:34:29]          1.925931
[2018/07/13 11:34:29]          1.750512
[2018/07/13 11:34:44] Iteration: 2
[2018/07/13 11:34:44] Trial: 1
[2018/07/13 11:34:44] Trial Roughness Factor:       10.000000
[2018/07/13 11:34:44] Computing Trial Resid...
[2018/07/13 11:34:44] Started PCG with initial residual=      776.747112
[2018/07/13 11:34:44]  Inner   Rel Residual      Abs Roughness
[2018/07/13 11:34:48]   1        35.512430         5.434414
[2018/07/13 11:34:52]   2        25.110170         7.929832
[2018/07/13 11:34:56]   3        20.189390        10.190718
[2018/07/13 11:35:00]   4        20.315622        12.137844
[2018/07/13 11:35:04]   5        13.570599        14.959627
[2018/07/13 11:35:07]   6        12.965663        17.091759
[2018/07/13 11:35:11]   7        11.802099        19.243085
[2018/07/13 11:35:15]   8        11.027317        21.588817
[2018/07/13 11:35:19]   9         8.809375        24.468434
[2018/07/13 11:35:23]   10         8.678000        27.436456
[2018/07/13 11:35:27]   11         8.107594        31.030151
[2018/07/13 11:35:31]   12         8.231308        35.226467
[2018/07/13 11:35:35]   13         8.384689        39.594741
[2018/07/13 11:35:39]   14         7.204877        43.851001
[2018/07/13 11:35:43]   15         8.674981        48.556400
[2018/07/13 11:35:44] Electrode:    1 - Number Iterations:  146 - Final Residual: 9.6821503e-008
[2018/07/13 11:35:46] Electrode:    2 - Number Iterations:  159 - Final Residual: 9.9248382e-008
[2018/07/13 11:35:47] Electrode:    3 - Number Iterations:  170 - Final Residual: 9.3691525e-008
[2018/07/13 11:35:49] Electrode:    4 - Number Iterations:  170 - Final Residual: 9.5525694e-008
[2018/07/13 11:35:51] Electrode:    5 - Number Iterations:  170 - Final Residual: 9.4998339e-008
[2018/07/13 11:35:52] Electrode:    6 - Number Iterations:  170 - Final Residual: 9.5119596e-008
[2018/07/13 11:35:54] Electrode:    7 - Number Iterations:  170 - Final Residual: 9.8513848e-008
[2018/07/13 11:35:55] Electrode:    8 - Number Iterations:  170 - Final Residual: 9.6458943e-008
[2018/07/13 11:35:57] Electrode:    9 - Number Iterations:  170 - Final Residual: 9.8286518e-008
[2018/07/13 11:35:59] Electrode:   10 - Number Iterations:  169 - Final Residual: 9.9993231e-008
[2018/07/13 11:36:00] Electrode:   11 - Number Iterations:  170 - Final Residual: 9.9452039e-008
[2018/07/13 11:36:02] Electrode:   12 - Number Iterations:  171 - Final Residual: 9.2351302e-008
[2018/07/13 11:36:04] Electrode:   13 - Number Iterations:  171 - Final Residual: 9.4605868e-008
[2018/07/13 11:36:05] Electrode:   14 - Number Iterations:  170 - Final Residual: 9.4251034e-008
[2018/07/13 11:36:07] Electrode:   15 - Number Iterations:  171 - Final Residual: 9.3674859e-008
[2018/07/13 11:36:08] Electrode:   16 - Number Iterations:  170 - Final Residual: 9.7602913e-008
[2018/07/13 11:36:10] Electrode:   17 - Number Iterations:  170 - Final Residual: 9.998518e-008
[2018/07/13 11:36:12] Electrode:   18 - Number Iterations:  171 - Final Residual: 9.2512523e-008
[2018/07/13 11:36:13] Electrode:   19 - Number Iterations:  171 - Final Residual: 9.2536931e-008
[2018/07/13 11:36:15] Electrode:   20 - Number Iterations:  170 - Final Residual: 9.6158525e-008
[2018/07/13 11:36:17] Electrode:   21 - Number Iterations:  171 - Final Residual: 9.1936593e-008
[2018/07/13 11:36:18] Electrode:   22 - Number Iterations:  169 - Final Residual: 9.9064858e-008
[2018/07/13 11:36:20] Electrode:   23 - Number Iterations:  170 - Final Residual: 9.4887408e-008
[2018/07/13 11:36:21] Electrode:   24 - Number Iterations:  171 - Final Residual: 9.1214768e-008
[2018/07/13 11:36:23] Electrode:   25 - Number Iterations:  171 - Final Residual: 9.3697353e-008
[2018/07/13 11:36:25] Electrode:   26 - Number Iterations:  171 - Final Residual: 9.1931378e-008
[2018/07/13 11:36:26] Electrode:   27 - Number Iterations:  170 - Final Residual: 9.7811068e-008
[2018/07/13 11:36:28] Electrode:   28 - Number Iterations:  169 - Final Residual: 9.9917221e-008
[2018/07/13 11:36:30] Electrode:   29 - Number Iterations:  170 - Final Residual: 9.8862006e-008
[2018/07/13 11:36:31] Electrode:   30 - Number Iterations:  169 - Final Residual: 9.992305e-008
[2018/07/13 11:36:33] Electrode:   31 - Number Iterations:  171 - Final Residual: 9.5233584e-008
[2018/07/13 11:36:35] Electrode:   32 - Number Iterations:  168 - Final Residual: 9.5268198e-008
[2018/07/13 11:36:36] Electrode:   33 - Number Iterations:  170 - Final Residual: 9.6707993e-008
[2018/07/13 11:36:38] Electrode:   34 - Number Iterations:  170 - Final Residual: 9.516248e-008
[2018/07/13 11:36:39] Electrode:   35 - Number Iterations:  170 - Final Residual: 9.5810285e-008
[2018/07/13 11:36:41] Electrode:   36 - Number Iterations:  170 - Final Residual: 9.5663716e-008
[2018/07/13 11:36:43] Electrode:   37 - Number Iterations:  170 - Final Residual: 9.5555963e-008
[2018/07/13 11:36:44] Electrode:   38 - Number Iterations:  170 - Final Residual: 9.8349719e-008
[2018/07/13 11:36:46] Electrode:   39 - Number Iterations:  170 - Final Residual: 9.4947785e-008
[2018/07/13 11:36:48] Electrode:   40 - Number Iterations:  171 - Final Residual: 9.2611574e-008
[2018/07/13 11:36:49] Electrode:   41 - Number Iterations:  165 - Final Residual: 9.9823134e-008
[2018/07/13 11:36:51] Electrode:   42 - Number Iterations:  170 - Final Residual: 9.4935578e-008
[2018/07/13 11:36:52] Electrode:   43 - Number Iterations:  170 - Final Residual: 9.540975e-008
[2018/07/13 11:36:54] Electrode:   44 - Number Iterations:  169 - Final Residual: 9.7760544e-008
[2018/07/13 11:36:56] Electrode:   45 - Number Iterations:  170 - Final Residual: 9.9436038e-008
[2018/07/13 11:36:57] Electrode:   46 - Number Iterations:  170 - Final Residual: 9.4249877e-008
[2018/07/13 11:36:59] Electrode:   47 - Number Iterations:  170 - Final Residual: 9.5926761e-008
[2018/07/13 11:37:01] Electrode:   48 - Number Iterations:  170 - Final Residual: 9.5891785e-008
[2018/07/13 11:37:02] Electrode:   49 - Number Iterations:  170 - Final Residual: 9.5990639e-008
[2018/07/13 11:37:04] Electrode:   50 - Number Iterations:  171 - Final Residual: 9.5642281e-008
[2018/07/13 11:37:05] Electrode:   51 - Number Iterations:  165 - Final Residual: 9.0945194e-008
[2018/07/13 11:37:07] Electrode:   52 - Number Iterations:  170 - Final Residual: 9.6630992e-008
[2018/07/13 11:37:09] Electrode:   53 - Number Iterations:  170 - Final Residual: 9.6785012e-008
[2018/07/13 11:37:10] Electrode:   54 - Number Iterations:  171 - Final Residual: 9.5478987e-008
[2018/07/13 11:37:12] Electrode:   55 - Number Iterations:  170 - Final Residual: 9.757915e-008
[2018/07/13 11:37:14] Electrode:   56 - Number Iterations:  170 - Final Residual: 9.7739085e-008
[2018/07/13 11:37:15] Electrode:   57 - Number Iterations:  171 - Final Residual: 9.7123893e-008
[2018/07/13 11:37:17] Electrode:   58 - Number Iterations:  170 - Final Residual: 9.6348961e-008
[2018/07/13 11:37:18] Electrode:   59 - Number Iterations:  170 - Final Residual: 9.7390832e-008
[2018/07/13 11:37:20] Electrode:   60 - Number Iterations:  170 - Final Residual: 9.679254e-008
[2018/07/13 11:37:22] Electrode:   61 - Number Iterations:  170 - Final Residual: 9.6619933e-008
[2018/07/13 11:37:23] Electrode:   62 - Number Iterations:  168 - Final Residual: 9.656258e-008
[2018/07/13 11:37:25] Electrode:   63 - Number Iterations:  170 - Final Residual: 9.2530362e-008
[2018/07/13 11:37:26] Electrode:   64 - Number Iterations:  171 - Final Residual: 9.2012145e-008
[2018/07/13 11:37:28] Electrode:   65 - Number Iterations:  170 - Final Residual: 9.7485942e-008
[2018/07/13 11:37:30] Electrode:   66 - Number Iterations:  170 - Final Residual: 9.5017092e-008
[2018/07/13 11:37:31] Electrode:   67 - Number Iterations:  171 - Final Residual: 9.7549543e-008
[2018/07/13 11:37:33] Electrode:   68 - Number Iterations:  166 - Final Residual: 8.95806e-008
[2018/07/13 11:37:34] Electrode:   69 - Number Iterations:  170 - Final Residual: 9.2585405e-008
[2018/07/13 11:37:36] Electrode:   70 - Number Iterations:  169 - Final Residual: 9.5815067e-008
[2018/07/13 11:37:38] Electrode:   71 - Number Iterations:  170 - Final Residual: 9.7488116e-008
[2018/07/13 11:37:39] Electrode:   72 - Number Iterations:  170 - Final Residual: 9.7526402e-008
[2018/07/13 11:37:41] Electrode:   73 - Number Iterations:  171 - Final Residual: 9.2155674e-008
[2018/07/13 11:37:43] Electrode:   74 - Number Iterations:  170 - Final Residual: 9.7494757e-008
[2018/07/13 11:37:44] Electrode:   75 - Number Iterations:  165 - Final Residual: 9.0127323e-008
[2018/07/13 11:37:46] Electrode:   76 - Number Iterations:  165 - Final Residual: 9.0824593e-008
[2018/07/13 11:37:47] Electrode:   77 - Number Iterations:  170 - Final Residual: 9.6021697e-008
[2018/07/13 11:37:49] Electrode:   78 - Number Iterations:  170 - Final Residual: 9.1060191e-008
[2018/07/13 11:37:51] Electrode:   79 - Number Iterations:  170 - Final Residual: 9.8331507e-008
[2018/07/13 11:37:52] Electrode:   80 - Number Iterations:  170 - Final Residual: 9.820336e-008
[2018/07/13 11:37:54] Electrode:   81 - Number Iterations:  168 - Final Residual: 9.4478084e-008
[2018/07/13 11:37:55] Electrode:   82 - Number Iterations:  170 - Final Residual: 9.2882165e-008
[2018/07/13 11:37:57] Electrode:   83 - Number Iterations:  165 - Final Residual: 8.9486114e-008
[2018/07/13 11:37:59] Electrode:   84 - Number Iterations:  170 - Final Residual: 9.6942451e-008
[2018/07/13 11:38:00] Electrode:   85 - Number Iterations:  169 - Final Residual: 9.3094427e-008
[2018/07/13 11:38:02] Electrode:   86 - Number Iterations:  165 - Final Residual: 9.6734494e-008
[2018/07/13 11:38:04] Electrode:   87 - Number Iterations:  170 - Final Residual: 9.8355342e-008
[2018/07/13 11:38:05] Electrode:   88 - Number Iterations:  170 - Final Residual: 9.5808348e-008
[2018/07/13 11:38:07] Electrode:   89 - Number Iterations:  165 - Final Residual: 8.8929799e-008
[2018/07/13 11:38:08] Electrode:   90 - Number Iterations:  167 - Final Residual: 9.4890711e-008
[2018/07/13 11:38:10] Electrode:   91 - Number Iterations:  170 - Final Residual: 9.7108627e-008
[2018/07/13 11:38:12] Electrode:   92 - Number Iterations:  170 - Final Residual: 9.2943368e-008
[2018/07/13 11:38:13] Electrode:   93 - Number Iterations:  165 - Final Residual: 8.8794165e-008
[2018/07/13 11:38:15] Electrode:   94 - Number Iterations:  165 - Final Residual: 9.153211e-008
[2018/07/13 11:38:16] Electrode:   95 - Number Iterations:  170 - Final Residual: 9.3704352e-008
[2018/07/13 11:38:18] Electrode:   96 - Number Iterations:  165 - Final Residual: 8.6235601e-008
[2018/07/13 11:38:20] Electrode:   97 - Number Iterations:  170 - Final Residual: 9.1673608e-008
[2018/07/13 11:38:21] Electrode:   98 - Number Iterations:  165 - Final Residual: 8.839568e-008
[2018/07/13 11:38:21] New Data Resid     5671.194558
[2018/07/13 11:38:23] Completed Iteration 2
[2018/07/13 11:38:23] Computing Iteration Resid...
[2018/07/13 11:38:23] Roughness Factor=       10.000000
[2018/07/13 11:38:23] Data Resid=     5671.194558
[2018/07/13 11:38:23] Reweight for next iteration: 
[2018/07/13 11:38:23]          1.175102
[2018/07/13 11:38:23]          1.089043
[2018/07/13 11:38:23]          1.026313
[2018/07/13 11:38:38] Iteration: 3
[2018/07/13 11:38:38] Trial: 1
[2018/07/13 11:38:38] Trial Roughness Factor:        1.000000
[2018/07/13 11:38:38] Computing Trial Resid...
[2018/07/13 11:38:38] Started PCG with initial residual=      182.128739
[2018/07/13 11:38:38]  Inner   Rel Residual      Abs Roughness
[2018/07/13 11:38:42]   1        12.464151         2.390423
[2018/07/13 11:38:46]   2        11.857983         3.422779
[2018/07/13 11:38:50]   3         8.584736         4.817799
[2018/07/13 11:38:54]   4         9.275210         7.090406
[2018/07/13 11:38:58]   5         8.877998         8.520039
[2018/07/13 11:39:02]   6         5.911513        10.096803
[2018/07/13 11:39:06]   7         6.801189        11.878360
[2018/07/13 11:39:10]   8         5.428613        13.857334
[2018/07/13 11:39:14]   9         5.742884        15.173893
[2018/07/13 11:39:18]   10         3.912433        17.270239
[2018/07/13 11:39:22]   11         4.193297        19.024666
[2018/07/13 11:39:26]   12         4.136830        20.742720
[2018/07/13 11:39:30]   13         4.728793        22.685439
[2018/07/13 11:39:34]   14         4.251697        25.117659
[2018/07/13 11:39:38]   15         3.974287        27.683951
[2018/07/13 11:39:40] Electrode:    1 - Number Iterations:  143 - Final Residual: 9.6670856e-008
[2018/07/13 11:39:41] Electrode:    2 - Number Iterations:  136 - Final Residual: 9.4842842e-008
[2018/07/13 11:39:42] Electrode:    3 - Number Iterations:  169 - Final Residual: 9.3568523e-008
[2018/07/13 11:39:44] Electrode:    4 - Number Iterations:  169 - Final Residual: 9.8003103e-008
[2018/07/13 11:39:46] Electrode:    5 - Number Iterations:  169 - Final Residual: 9.5327207e-008
[2018/07/13 11:39:47] Electrode:    6 - Number Iterations:  169 - Final Residual: 9.3690186e-008
[2018/07/13 11:39:49] Electrode:    7 - Number Iterations:  170 - Final Residual: 9.2441557e-008
[2018/07/13 11:39:50] Electrode:    8 - Number Iterations:  169 - Final Residual: 9.7178244e-008
[2018/07/13 11:39:52] Electrode:    9 - Number Iterations:  170 - Final Residual: 9.2924562e-008
[2018/07/13 11:39:54] Electrode:   10 - Number Iterations:  168 - Final Residual: 9.8005996e-008
[2018/07/13 11:39:55] Electrode:   11 - Number Iterations:  170 - Final Residual: 9.513299e-008
[2018/07/13 11:39:57] Electrode:   12 - Number Iterations:  170 - Final Residual: 9.714786e-008
[2018/07/13 11:39:58] Electrode:   13 - Number Iterations:  171 - Final Residual: 9.3229458e-008
[2018/07/13 11:40:00] Electrode:   14 - Number Iterations:  168 - Final Residual: 9.8622987e-008
[2018/07/13 11:40:02] Electrode:   15 - Number Iterations:  171 - Final Residual: 9.4355282e-008
[2018/07/13 11:40:03] Electrode:   16 - Number Iterations:  171 - Final Residual: 9.9741221e-008
[2018/07/13 11:40:05] Electrode:   17 - Number Iterations:  171 - Final Residual: 9.8151348e-008
[2018/07/13 11:40:07] Electrode:   18 - Number Iterations:  171 - Final Residual: 9.5523054e-008
[2018/07/13 11:40:08] Electrode:   19 - Number Iterations:  170 - Final Residual: 9.9130515e-008
[2018/07/13 11:40:10] Electrode:   20 - Number Iterations:  169 - Final Residual: 9.50151e-008
[2018/07/13 11:40:11] Electrode:   21 - Number Iterations:  171 - Final Residual: 9.594583e-008
[2018/07/13 11:40:13] Electrode:   22 - Number Iterations:  171 - Final Residual: 9.9863586e-008
[2018/07/13 11:40:15] Electrode:   23 - Number Iterations:  169 - Final Residual: 9.2875772e-008
[2018/07/13 11:40:16] Electrode:   24 - Number Iterations:  171 - Final Residual: 9.7565032e-008
[2018/07/13 11:40:18] Electrode:   25 - Number Iterations:  171 - Final Residual: 9.0503168e-008
[2018/07/13 11:40:19] Electrode:   26 - Number Iterations:  170 - Final Residual: 9.641295e-008
[2018/07/13 11:40:21] Electrode:   27 - Number Iterations:  169 - Final Residual: 9.8997777e-008
[2018/07/13 11:40:23] Electrode:   28 - Number Iterations:  168 - Final Residual: 9.6771932e-008
[2018/07/13 11:40:24] Electrode:   29 - Number Iterations:  170 - Final Residual: 9.3559455e-008
[2018/07/13 11:40:26] Electrode:   30 - Number Iterations:  168 - Final Residual: 9.6815322e-008
[2018/07/13 11:40:28] Electrode:   31 - Number Iterations:  171 - Final Residual: 9.4667947e-008
[2018/07/13 11:40:29] Electrode:   32 - Number Iterations:  171 - Final Residual: 9.7510045e-008
[2018/07/13 11:40:31] Electrode:   33 - Number Iterations:  169 - Final Residual: 9.623993e-008
[2018/07/13 11:40:32] Electrode:   34 - Number Iterations:  168 - Final Residual: 9.7084799e-008
[2018/07/13 11:40:34] Electrode:   35 - Number Iterations:  168 - Final Residual: 9.9500768e-008
[2018/07/13 11:40:36] Electrode:   36 - Number Iterations:  169 - Final Residual: 9.442828e-008
[2018/07/13 11:40:37] Electrode:   37 - Number Iterations:  169 - Final Residual: 9.4063676e-008
[2018/07/13 11:40:39] Electrode:   38 - Number Iterations:  169 - Final Residual: 9.9453435e-008
[2018/07/13 11:40:40] Electrode:   39 - Number Iterations:  168 - Final Residual: 9.688742e-008
[2018/07/13 11:40:42] Electrode:   40 - Number Iterations:  170 - Final Residual: 9.8432412e-008
[2018/07/13 11:40:44] Electrode:   41 - Number Iterations:  169 - Final Residual: 9.99844e-008
[2018/07/13 11:40:45] Electrode:   42 - Number Iterations:  168 - Final Residual: 9.9072319e-008
[2018/07/13 11:40:47] Electrode:   43 - Number Iterations:  168 - Final Residual: 9.8379833e-008
[2018/07/13 11:40:48] Electrode:   44 - Number Iterations:  171 - Final Residual: 9.768906e-008
[2018/07/13 11:40:50] Electrode:   45 - Number Iterations:  170 - Final Residual: 9.5594915e-008
[2018/07/13 11:40:52] Electrode:   46 - Number Iterations:  171 - Final Residual: 9.7830666e-008
[2018/07/13 11:40:53] Electrode:   47 - Number Iterations:  168 - Final Residual: 9.6629518e-008
[2018/07/13 11:40:55] Electrode:   48 - Number Iterations:  168 - Final Residual: 9.8919204e-008
[2018/07/13 11:40:56] Electrode:   49 - Number Iterations:  168 - Final Residual: 9.8598029e-008
[2018/07/13 11:40:58] Electrode:   50 - Number Iterations:  171 - Final Residual: 9.2415105e-008
[2018/07/13 11:41:00] Electrode:   51 - Number Iterations:  167 - Final Residual: 9.6047892e-008
[2018/07/13 11:41:01] Electrode:   52 - Number Iterations:  168 - Final Residual: 9.7886684e-008
[2018/07/13 11:41:03] Electrode:   53 - Number Iterations:  168 - Final Residual: 9.8657691e-008
[2018/07/13 11:41:04] Electrode:   54 - Number Iterations:  171 - Final Residual: 9.7856118e-008
[2018/07/13 11:41:06] Electrode:   55 - Number Iterations:  168 - Final Residual: 9.8939294e-008
[2018/07/13 11:41:08] Electrode:   56 - Number Iterations:  168 - Final Residual: 9.8645256e-008
[2018/07/13 11:41:09] Electrode:   57 - Number Iterations:  171 - Final Residual: 9.826266e-008
[2018/07/13 11:41:11] Electrode:   58 - Number Iterations:  168 - Final Residual: 9.6852921e-008
[2018/07/13 11:41:12] Electrode:   59 - Number Iterations:  168 - Final Residual: 9.8002727e-008
[2018/07/13 11:41:14] Electrode:   60 - Number Iterations:  168 - Final Residual: 9.8548259e-008
[2018/07/13 11:41:16] Electrode:   61 - Number Iterations:  168 - Final Residual: 9.6940693e-008
[2018/07/13 11:41:17] Electrode:   62 - Number Iterations:  171 - Final Residual: 9.440898e-008
[2018/07/13 11:41:19] Electrode:   63 - Number Iterations:  168 - Final Residual: 9.8596472e-008
[2018/07/13 11:41:21] Electrode:   64 - Number Iterations:  171 - Final Residual: 9.7518123e-008
[2018/07/13 11:41:22] Electrode:   65 - Number Iterations:  168 - Final Residual: 9.838238e-008
[2018/07/13 11:41:24] Electrode:   66 - Number Iterations:  168 - Final Residual: 9.815496e-008
[2018/07/13 11:41:26] Electrode:   67 - Number Iterations:  172 - Final Residual: 8.9787237e-008
[2018/07/13 11:41:27] Electrode:   68 - Number Iterations:  169 - Final Residual: 9.9129476e-008
[2018/07/13 11:41:29] Electrode:   69 - Number Iterations:  171 - Final Residual: 9.6267843e-008
[2018/07/13 11:41:31] Electrode:   70 - Number Iterations:  171 - Final Residual: 9.4399503e-008
[2018/07/13 11:41:32] Electrode:   71 - Number Iterations:  168 - Final Residual: 9.7720151e-008
[2018/07/13 11:41:34] Electrode:   72 - Number Iterations:  168 - Final Residual: 9.7145268e-008
[2018/07/13 11:41:35] Electrode:   73 - Number Iterations:  171 - Final Residual: 9.9184229e-008
[2018/07/13 11:41:37] Electrode:   74 - Number Iterations:  168 - Final Residual: 9.8619086e-008
[2018/07/13 11:41:39] Electrode:   75 - Number Iterations:  167 - Final Residual: 9.6339264e-008
[2018/07/13 11:41:40] Electrode:   76 - Number Iterations:  166 - Final Residual: 9.2252535e-008
[2018/07/13 11:41:42] Electrode:   77 - Number Iterations:  168 - Final Residual: 9.9493537e-008
[2018/07/13 11:41:43] Electrode:   78 - Number Iterations:  171 - Final Residual: 9.579047e-008
[2018/07/13 11:41:45] Electrode:   79 - Number Iterations:  168 - Final Residual: 9.7960825e-008
[2018/07/13 11:41:47] Electrode:   80 - Number Iterations:  168 - Final Residual: 9.8878882e-008
[2018/07/13 11:41:48] Electrode:   81 - Number Iterations:  170 - Final Residual: 9.8631103e-008
[2018/07/13 11:41:50] Electrode:   82 - Number Iterations:  168 - Final Residual: 9.9595963e-008
[2018/07/13 11:41:51] Electrode:   83 - Number Iterations:  165 - Final Residual: 9.9051771e-008
[2018/07/13 11:41:53] Electrode:   84 - Number Iterations:  168 - Final Residual: 9.9863475e-008
[2018/07/13 11:41:55] Electrode:   85 - Number Iterations:  171 - Final Residual: 9.1986344e-008
[2018/07/13 11:41:56] Electrode:   86 - Number Iterations:  169 - Final Residual: 9.5467927e-008
[2018/07/13 11:41:58] Electrode:   87 - Number Iterations:  168 - Final Residual: 9.9218119e-008
[2018/07/13 11:41:59] Electrode:   88 - Number Iterations:  169 - Final Residual: 9.2951748e-008
[2018/07/13 11:42:01] Electrode:   89 - Number Iterations:  167 - Final Residual: 9.4637738e-008
[2018/07/13 11:42:03] Electrode:   90 - Number Iterations:  170 - Final Residual: 9.4805768e-008
[2018/07/13 11:42:04] Electrode:   91 - Number Iterations:  169 - Final Residual: 9.3249448e-008
[2018/07/13 11:42:06] Electrode:   92 - Number Iterations:  168 - Final Residual: 9.9692826e-008
[2018/07/13 11:42:07] Electrode:   93 - Number Iterations:  165 - Final Residual: 9.6935426e-008
[2018/07/13 11:42:09] Electrode:   94 - Number Iterations:  168 - Final Residual: 9.9347339e-008
[2018/07/13 11:42:11] Electrode:   95 - Number Iterations:  168 - Final Residual: 9.9947842e-008
[2018/07/13 11:42:12] Electrode:   96 - Number Iterations:  167 - Final Residual: 9.3238043e-008
[2018/07/13 11:42:14] Electrode:   97 - Number Iterations:  168 - Final Residual: 9.8708919e-008
[2018/07/13 11:42:15] Electrode:   98 - Number Iterations:  165 - Final Residual: 9.6744049e-008
[2018/07/13 11:42:15] New Data Resid      942.752051
[2018/07/13 11:42:17] Completed Iteration 3
[2018/07/13 11:42:17] Computing Iteration Resid...
[2018/07/13 11:42:17] Roughness Factor=        1.000000
[2018/07/13 11:42:17] Data Resid=      942.752051
[2018/07/13 11:42:17] Resistivity Inversion Completed
[2018/07/13 11:42:17] Inversion completed
[2018/07/13 11:42:17] Inversion Correctly Run
[2018/07/13 11:42:17] SAVEMESH D:\00 Research\Application of Geophysics to Study Active Fualt\ERT Data\Ban-Huana-3D Topo3.ERTprj\InvModelOutput.vwer BOUNDS BIN 
[2018/07/13 11:42:17] Mesh Correctly Saved
[2018/07/13 11:42:17] SAVEMESH D:\00 Research\Application of Geophysics to Study Active Fualt\ERT Data\Ban-Huana-3D Topo3.ERTprj\InvFullMeshOutput.vwer FULL TXT 
[2018/07/13 11:42:22] Mesh Correctly Saved
[2018/07/13 11:42:22] SAVECONFIGURATION D:\00 Research\Application of Geophysics to Study Active Fualt\ERT Data\Ban-Huana-3D Topo3.ERTprj\InvDataOutput.data V1 
[2018/07/13 11:42:22] Configuration Correctly Saved
[2018/07/13 11:42:22] Script Finished
[2018/07/13 11:42:22] Complete
