# Supplementary material for: Using integrated geophysics data set to delineate Phetchabun active fault in Thailand
Source: Data Brief. 2020 Apr 22;30:105608. doi: 10.1016/j.dib.2020.105608 (PMC7200228; doi:10.1016/j.dib.2020.105608)
Supplement: Supplementary file 1 [file mmc1.zip › ERT Location 1/3D ERT/Ban-Huana-3D Topo3.ERTprj/script file.ohm]

FILENAME D:\00 Research\Application of Geophysics to Study Active Fualt\Geop Data\ERT\Ban-Huana-3D Topo3.ERTprj\InvModelOutput.vwer

# ERTLab Viewer script file - Generated on 18 Feb 2019 at 16:25:52

SECTION s 0.000000 1.000000 0.000000 57.500000 7.500000 -12.789500 1 1 6 0 0
SECTION s 0.000000 0.000000 1.000000 57.500000 7.500000 -12.789500 1 1 6 0 0
VOLUME v 3.983800 630.655029 3
VOLUME v 50.000000 630.000000 6
RANGE 3.980000 650.000000
AXES 1 1 1 1 5 2 5 0 0 0 0 3
POV -31.497713 -72.827698 25.144669
FP 40.000000 0.000000 -10.853000
VIEWUP 0.171377 0.296196 0.939626
DISTANCE 3007.250000
SCALARBAR 1
ELECTRODES 1
PERSPECTIVE 1
