# Supplementary material for: Using integrated geophysics data set to delineate Phetchabun active fault in Thailand
Source: Data Brief. 2020 Apr 22;30:105608. doi: 10.1016/j.dib.2020.105608 (PMC7200228; doi:10.1016/j.dib.2020.105608)
Supplement: Supplementary file 2 [file mmc2.zip]

Archive with 23 entries (19 files):
- ERT Location 2/
- ERT Location 2/2D ERT/
- ERT Location 2/2D ERT/Sambon Topo.bin
- ERT Location 2/2D ERT/SamBon Topo.dat
- ERT Location 2/2D ERT/SamBon Topo.INV
- ERT Location 2/3D ERT/
- ERT Location 2/3D ERT/Ban-SamBon-3D Topo.bin
- ERT Location 2/3D ERT/Ban-SamBon-3D Topo.data
- ERT Location 2/3D ERT/Ban-SamBon-3D Topo1.ERTprj/
- ERT Location 2/3D ERT/Ban-SamBon-3D Topo1.ERTprj/DataInput.data
- ERT Location 2/3D ERT/Ban-SamBon-3D Topo1.ERTprj/DataInput_Rho_Iter_1.vwer
- ERT Location 2/3D ERT/Ban-SamBon-3D Topo1.ERTprj/DataInput_Rho_Iter_2.vwer
- ERT Location 2/3D ERT/Ban-SamBon-3D Topo1.ERTprj/FullMeshModelInput.vwer
- ERT Location 2/3D ERT/Ban-SamBon-3D Topo1.ERTprj/InvDataOutput.data
- ERT Location 2/3D ERT/Ban-SamBon-3D Topo1.ERTprj/InvFullMeshOutput.vwer
- ERT Location 2/3D ERT/Ban-SamBon-3D Topo1.ERTprj/InvLog.prg
- ERT Location 2/3D ERT/Ban-SamBon-3D Topo1.ERTprj/InvModelOutput.vwer
- ERT Location 2/3D ERT/Ban-SamBon-3D Topo1.ERTprj/InvScript.txt
- ERT Location 2/3D ERT/Ban-SamBon-3D Topo1.ERTprj/Progress.txt
- ERT Location 2/3D ERT/Ban-SamBon-3D Topo1.ERTprj/sambon.bmp
- ERT Location 2/3D ERT/Ban-SamBon-3D Topo1.ERTprj/sambon2.bmp
- ERT Location 2/3D ERT/Ban-SamBon-3D Topo1.ERTprj/sambon3.bmp
- ERT Location 2/3D ERT/Ban-SamBon-3D Topo1.ERTprj/sambon4.bmp
