# Supplementary material for: Using integrated geophysics data set to delineate Phetchabun active fault in Thailand
Source: Data Brief. 2020 Apr 22;30:105608. doi: 10.1016/j.dib.2020.105608 (PMC7200228; doi:10.1016/j.dib.2020.105608)
Supplement: Supplementary file 2 [file mmc2.zip › ERT Location 2/2D ERT/SamBon Topo.dat]

Sambon Topo.bin
         5.00
11
3
Type of measurement (0=app. resistivity,1=resistance)
0
1425
 2
0
4  5.00 4.40 0.00  5.00 10.00  3.90 15.00  3.30 202.27 
4  5.00 4.40 0.00  5.00 15.00  3.30 20.00  2.80 78.18 
4  5.00 4.40 0.00  5.00 20.00  2.80 25.00  2.10 50.59 
4  5.00 4.40 0.00  5.00 25.00  2.10 30.00  1.50 38.93 
4  5.00 4.40 0.00  5.00 30.00  1.50 35.00  1.10 22.26 
4  5.00 4.40 0.00  5.00 35.00  1.10 40.00  0.70 34.76 
4  10.00 3.90 0.00  5.00 15.00  3.30 25.00  2.10 222.87 
4  10.00 3.90 0.00  5.00 25.00  2.10 35.00  1.10 43.32 
4  10.00 3.90 0.00  5.00 35.00  1.10 45.00  0.00 42.13 
4  10.00 3.90 0.00  5.00 45.00  0.00 55.00  -0.70 39.80 
4  10.00 3.90 0.00  5.00 55.00  -0.70 65.00  -1.60 68.30 
4  10.00 3.90 0.00  5.00 65.00  -1.60 75.00  -2.40 59.01 
4  10.00 3.90 0.00  5.00 20.00  2.80 30.00  1.50 77.49 
4  10.00 3.90 0.00  5.00 30.00  1.50 40.00  0.70 40.31 
4  10.00 3.90 0.00  5.00 40.00  0.70 50.00  -0.30 46.95 
4  10.00 3.90 0.00  5.00 50.00  -0.30 60.00  -1.00 48.74 
4  10.00 3.90 0.00  5.00 60.00  -1.00 70.00  -1.80 55.39 
4  15.00 3.30 0.00  5.00 20.00  2.80 35.00  1.10 139.90 
4  15.00 3.30 0.00  5.00 35.00  1.10 50.00  -0.30 38.85 
4  15.00 3.30 0.00  5.00 50.00  -0.30 65.00  -1.60 51.50 
4  15.00 3.30 0.00  5.00 65.00  -1.60 80.00  -2.70 59.53 
4  15.00 3.30 0.00  5.00 80.00  -2.70 95.00  -3.80 73.68 
4  15.00 3.30 0.00  5.00 95.00  -3.80 110.00  -5.00 68.61 
4  15.00 3.30 0.00  5.00 25.00  2.10 40.00  0.70 50.44 
4  15.00 3.30 0.00  5.00 40.00  0.70 55.00  -0.70 40.40 
4  15.00 3.30 0.00  5.00 55.00  -0.70 70.00  -1.80 62.65 
4  15.00 3.30 0.00  5.00 70.00  -1.80 85.00  -3.10 64.91 
4  15.00 3.30 0.00  5.00 85.00  -3.10 100.00  -4.00 76.54 
4  15.00 3.30 0.00  5.00 30.00  1.50 45.00  0.00 37.79 
4  15.00 3.30 0.00  5.00 45.00  0.00 60.00  -1.00 47.11 
4  15.00 3.30 0.00  5.00 60.00  -1.00 75.00  -2.40 56.36 
4  15.00 3.30 0.00  5.00 75.00  -2.40 90.00  -3.50 69.65 
4  15.00 3.30 0.00  5.00 90.00  -3.50 105.00  -4.50 88.74 
4  20.00 2.80 0.00  5.00 100.00  -4.00 120.00  -5.90 74.26 
4  20.00 2.80 0.00  5.00 120.00  -5.90 140.00  -7.80 41.63 
4  20.00 2.80 0.00  5.00 105.00  -4.50 125.00  -6.40 58.26 
4  20.00 2.80 0.00  5.00 125.00  -6.40 145.00  -8.30 42.09 
4  20.00 2.80 0.00  5.00 110.00  -5.00 130.00  -6.80 69.19 
4  20.00 2.80 0.00  5.00 115.00  -5.50 135.00  -7.20 75.37 
4  25.00 2.10 0.00  5.00 130.00  -6.80 155.00  -9.30 39.76 
4  25.00 2.10 0.00  5.00 155.00  -9.30 180.00  -11.30 24.83 
4  25.00 2.10 0.00  5.00 135.00  -7.20 160.00  -9.70 34.51 
4  25.00 2.10 0.00  5.00 140.00  -7.80 165.00  -10.50 34.03 
4  25.00 2.10 0.00  5.00 145.00  -8.30 170.00  -10.80 34.54 
4  25.00 2.10 0.00  5.00 150.00  -8.90 175.00  -11.10 30.86 
4  10.00 3.90 5.00  4.40 15.00  3.30 20.00  2.80 304.59 
4  10.00 3.90 5.00  4.40 20.00  2.80 25.00  2.10 108.46 
4  10.00 3.90 5.00  4.40 25.00  2.10 30.00  1.50 46.42 
4  10.00 3.90 5.00  4.40 30.00  1.50 35.00  1.10 51.15 
4  10.00 3.90 5.00  4.40 35.00  1.10 40.00  0.70 42.66 
4  10.00 3.90 5.00  4.40 40.00  0.70 45.00  0.00 43.15 
4  15.00 3.30 5.00  4.40 20.00  2.80 30.00  1.50 159.98 
4  15.00 3.30 5.00  4.40 30.00  1.50 40.00  0.70 38.78 
4  15.00 3.30 5.00  4.40 40.00  0.70 50.00  -0.30 42.00 
4  15.00 3.30 5.00  4.40 50.00  -0.30 60.00  -1.00 52.17 
4  15.00 3.30 5.00  4.40 60.00  -1.00 70.00  -1.80 56.66 
4  15.00 3.30 5.00  4.40 70.00  -1.80 80.00  -2.70 62.10 
4  15.00 3.30 5.00  4.40 25.00  2.10 35.00  1.10 55.95 
4  15.00 3.30 5.00  4.40 35.00  1.10 45.00  0.00 37.65 
4  15.00 3.30 5.00  4.40 45.00  0.00 55.00  -0.70 42.27 
4  15.00 3.30 5.00  4.40 55.00  -0.70 65.00  -1.60 67.40 
4  15.00 3.30 5.00  4.40 65.00  -1.60 75.00  -2.40 56.75 
4  20.00 2.80 5.00  4.40 25.00  2.10 40.00  0.70 121.68 
4  20.00 2.80 5.00  4.40 40.00  0.70 55.00  -0.70 40.55 
4  20.00 2.80 5.00  4.40 55.00  -0.70 70.00  -1.80 66.33 
4  20.00 2.80 5.00  4.40 70.00  -1.80 85.00  -3.10 65.24 
4  20.00 2.80 5.00  4.40 85.00  -3.10 100.00  -4.00 85.43 
4  20.00 2.80 5.00  4.40 100.00  -4.00 115.00  -5.50 57.15 
4  20.00 2.80 5.00  4.40 30.00  1.50 45.00  0.00 49.11 
4  20.00 2.80 5.00  4.40 45.00  0.00 60.00  -1.00 49.58 
4  20.00 2.80 5.00  4.40 60.00  -1.00 75.00  -2.40 58.99 
4  20.00 2.80 5.00  4.40 75.00  -2.40 90.00  -3.50 72.40 
4  20.00 2.80 5.00  4.40 90.00  -3.50 105.00  -4.50 83.32 
4  20.00 2.80 5.00  4.40 35.00  1.10 50.00  -0.30 39.30 
4  20.00 2.80 5.00  4.40 50.00  -0.30 65.00  -1.60 56.17 
4  20.00 2.80 5.00  4.40 65.00  -1.60 80.00  -2.70 62.48 
4  20.00 2.80 5.00  4.40 80.00  -2.70 95.00  -3.80 75.76 
4  20.00 2.80 5.00  4.40 95.00  -3.80 110.00  -5.00 78.44 
4  25.00 2.10 5.00  4.40 105.00  -4.50 125.00  -6.40 68.59 
4  25.00 2.10 5.00  4.40 125.00  -6.40 145.00  -8.30 44.31 
4  25.00 2.10 5.00  4.40 110.00  -5.00 130.00  -6.80 67.82 
4  25.00 2.10 5.00  4.40 130.00  -6.80 150.00  -8.90 37.09 
4  25.00 2.10 5.00  4.40 115.00  -5.50 135.00  -7.20 63.50 
4  25.00 2.10 5.00  4.40 120.00  -5.90 140.00  -7.80 37.20 
4  30.00 1.50 5.00  4.40 135.00  -7.20 160.00  -9.70 24.23 
4  30.00 1.50 5.00  4.40 160.00  -9.70 185.00  -11.60 41.62 
4  30.00 1.50 5.00  4.40 140.00  -7.80 165.00  -10.50 29.69 
4  30.00 1.50 5.00  4.40 145.00  -8.30 170.00  -10.80 31.36 
4  30.00 1.50 5.00  4.40 150.00  -8.90 175.00  -11.10 22.61 
4  30.00 1.50 5.00  4.40 155.00  -9.30 180.00  -11.30 20.53 
4  15.00 3.30 10.00  3.90 20.00  2.80 25.00  2.10 206.69 
4  15.00 3.30 10.00  3.90 25.00  2.10 30.00  1.50 70.25 
4  15.00 3.30 10.00  3.90 30.00  1.50 35.00  1.10 29.62 
4  15.00 3.30 10.00  3.90 35.00  1.10 40.00  0.70 33.13 
4  15.00 3.30 10.00  3.90 40.00  0.70 45.00  0.00 35.73 
4  15.00 3.30 10.00  3.90 45.00  0.00 50.00  -0.30 37.50 
4  20.00 2.80 10.00  3.90 25.00  2.10 35.00  1.10 137.95 
4  20.00 2.80 10.00  3.90 35.00  1.10 45.00  0.00 37.24 
4  20.00 2.80 10.00  3.90 45.00  0.00 55.00  -0.70 41.08 
4  20.00 2.80 10.00  3.90 55.00  -0.70 65.00  -1.60 66.73 
4  20.00 2.80 10.00  3.90 65.00  -1.60 75.00  -2.40 58.76 
4  20.00 2.80 10.00  3.90 75.00  -2.40 85.00  -3.10 66.85 
4  20.00 2.80 10.00  3.90 30.00  1.50 40.00  0.70 50.80 
4  20.00 2.80 10.00  3.90 40.00  0.70 50.00  -0.30 37.95 
4  20.00 2.80 10.00  3.90 50.00  -0.30 60.00  -1.00 56.11 
4  20.00 2.80 10.00  3.90 60.00  -1.00 70.00  -1.80 60.53 
4  20.00 2.80 10.00  3.90 70.00  -1.80 80.00  -2.70 58.82 
4  25.00 2.10 10.00  3.90 30.00  1.50 45.00  0.00 128.15 
4  25.00 2.10 10.00  3.90 45.00  0.00 60.00  -1.00 44.23 
4  25.00 2.10 10.00  3.90 60.00  -1.00 75.00  -2.40 55.74 
4  25.00 2.10 10.00  3.90 75.00  -2.40 90.00  -3.50 69.08 
4  25.00 2.10 10.00  3.90 90.00  -3.50 105.00  -4.50 82.05 
4  25.00 2.10 10.00  3.90 105.00  -4.50 120.00  -5.90 63.37 
4  25.00 2.10 10.00  3.90 35.00  1.10 50.00  -0.30 45.39 
4  25.00 2.10 10.00  3.90 50.00  -0.30 65.00  -1.60 53.39 
4  25.00 2.10 10.00  3.90 65.00  -1.60 80.00  -2.70 59.15 
4  25.00 2.10 10.00  3.90 80.00  -2.70 95.00  -3.80 73.22 
4  25.00 2.10 10.00  3.90 95.00  -3.80 110.00  -5.00 74.20 
4  25.00 2.10 10.00  3.90 40.00  0.70 55.00  -0.70 36.95 
4  25.00 2.10 10.00  3.90 55.00  -0.70 70.00  -1.80 61.91 
4  25.00 2.10 10.00  3.90 70.00  -1.80 85.00  -3.10 62.27 
4  25.00 2.10 10.00  3.90 85.00  -3.10 100.00  -4.00 82.72 
4  25.00 2.10 10.00  3.90 100.00  -4.00 115.00  -5.50 64.92 
4  30.00 1.50 10.00  3.90 110.00  -5.00 130.00  -6.80 55.89 
4  30.00 1.50 10.00  3.90 130.00  -6.80 150.00  -8.90 37.29 
4  30.00 1.50 10.00  3.90 115.00  -5.50 135.00  -7.20 62.32 
4  30.00 1.50 10.00  3.90 135.00  -7.20 155.00  -9.30 30.83 
4  30.00 1.50 10.00  3.90 120.00  -5.90 140.00  -7.80 47.12 
4  30.00 1.50 10.00  3.90 125.00  -6.40 145.00  -8.30 38.06 
4  35.00 1.10 10.00  3.90 140.00  -7.80 165.00  -10.50 36.72 
4  35.00 1.10 10.00  3.90 165.00  -10.50 190.00  -11.80 25.45 
4  35.00 1.10 10.00  3.90 145.00  -8.30 170.00  -10.80 30.01 
4  35.00 1.10 10.00  3.90 150.00  -8.90 175.00  -11.10 30.58 
4  35.00 1.10 10.00  3.90 155.00  -9.30 180.00  -11.30 22.04 
4  35.00 1.10 10.00  3.90 160.00  -9.70 185.00  -11.60 34.08 
4  20.00 2.80 15.00  3.30 25.00  2.10 30.00  1.50 183.70 
4  20.00 2.80 15.00  3.30 30.00  1.50 35.00  1.10 66.04 
4  20.00 2.80 15.00  3.30 35.00  1.10 40.00  0.70 38.70 
4  20.00 2.80 15.00  3.30 40.00  0.70 45.00  0.00 38.50 
4  20.00 2.80 15.00  3.30 45.00  0.00 50.00  -0.30 39.19 
4  20.00 2.80 15.00  3.30 50.00  -0.30 55.00  -0.70 47.20 
4  25.00 2.10 15.00  3.30 30.00  1.50 40.00  0.70 147.45 
4  25.00 2.10 15.00  3.30 40.00  0.70 50.00  -0.30 35.87 
4  25.00 2.10 15.00  3.30 50.00  -0.30 60.00  -1.00 53.26 
4  25.00 2.10 15.00  3.30 60.00  -1.00 70.00  -1.80 55.80 
4  25.00 2.10 15.00  3.30 70.00  -1.80 80.00  -2.70 61.93 
4  25.00 2.10 15.00  3.30 80.00  -2.70 90.00  -3.50 72.11 
4  25.00 2.10 15.00  3.30 35.00  1.10 45.00  0.00 48.92 
4  25.00 2.10 15.00  3.30 45.00  0.00 55.00  -0.70 37.59 
4  25.00 2.10 15.00  3.30 55.00  -0.70 65.00  -1.60 64.06 
4  25.00 2.10 15.00  3.30 65.00  -1.60 75.00  -2.40 56.07 
4  25.00 2.10 15.00  3.30 75.00  -2.40 85.00  -3.10 69.65 
4  30.00 1.50 15.00  3.30 35.00  1.10 50.00  -0.30 82.31 
4  30.00 1.50 15.00  3.30 50.00  -0.30 65.00  -1.60 44.20 
4  30.00 1.50 15.00  3.30 65.00  -1.60 80.00  -2.70 49.96 
4  30.00 1.50 15.00  3.30 80.00  -2.70 95.00  -3.80 63.66 
4  30.00 1.50 15.00  3.30 95.00  -3.80 110.00  -5.00 70.63 
4  30.00 1.50 15.00  3.30 110.00  -5.00 125.00  -6.40 65.70 
4  30.00 1.50 15.00  3.30 40.00  0.70 55.00  -0.70 34.74 
4  30.00 1.50 15.00  3.30 55.00  -0.70 70.00  -1.80 51.37 
4  30.00 1.50 15.00  3.30 70.00  -1.80 85.00  -3.10 53.32 
4  30.00 1.50 15.00  3.30 85.00  -3.10 100.00  -4.00 69.15 
4  30.00 1.50 15.00  3.30 100.00  -4.00 115.00  -5.50 61.86 
4  30.00 1.50 15.00  3.30 45.00  0.00 60.00  -1.00 36.00 
4  30.00 1.50 15.00  3.30 60.00  -1.00 75.00  -2.40 45.76 
4  30.00 1.50 15.00  3.30 75.00  -2.40 90.00  -3.50 60.67 
4  30.00 1.50 15.00  3.30 90.00  -3.50 105.00  -4.50 70.73 
4  30.00 1.50 15.00  3.30 105.00  -4.50 120.00  -5.90 64.40 
4  35.00 1.10 15.00  3.30 115.00  -5.50 135.00  -7.20 51.59 
4  35.00 1.10 15.00  3.30 135.00  -7.20 155.00  -9.30 29.46 
4  35.00 1.10 15.00  3.30 120.00  -5.90 140.00  -7.80 41.86 
4  35.00 1.10 15.00  3.30 140.00  -7.80 160.00  -9.70 30.32 
4  35.00 1.10 15.00  3.30 125.00  -6.40 145.00  -8.30 35.78 
4  35.00 1.10 15.00  3.30 130.00  -6.80 150.00  -8.90 31.42 
4  40.00 0.70 15.00  3.30 145.00  -8.30 170.00  -10.80 31.14 
4  40.00 0.70 15.00  3.30 170.00  -10.80 195.00  -11.98 30.63 
4  40.00 0.70 15.00  3.30 150.00  -8.90 175.00  -11.10 30.68 
4  40.00 0.70 15.00  3.30 155.00  -9.30 180.00  -11.30 40.28 
4  40.00 0.70 15.00  3.30 160.00  -9.70 185.00  -11.60 32.39 
4  40.00 0.70 15.00  3.30 165.00  -10.50 190.00  -11.80 30.46 
4  25.00 2.10 20.00  2.80 30.00  1.50 35.00  1.10 200.34 
4  25.00 2.10 20.00  2.80 35.00  1.10 40.00  0.70 61.92 
4  25.00 2.10 20.00  2.80 40.00  0.70 45.00  0.00 31.65 
4  25.00 2.10 20.00  2.80 45.00  0.00 50.00  -0.30 32.66 
4  25.00 2.10 20.00  2.80 50.00  -0.30 55.00  -0.70 38.45 
4  25.00 2.10 20.00  2.80 55.00  -0.70 60.00  -1.00 66.13 
4  30.00 1.50 20.00  2.80 35.00  1.10 45.00  0.00 92.12 
4  30.00 1.50 20.00  2.80 45.00  0.00 55.00  -0.70 29.39 
4  30.00 1.50 20.00  2.80 55.00  -0.70 65.00  -1.60 47.73 
4  30.00 1.50 20.00  2.80 65.00  -1.60 75.00  -2.40 42.94 
4  30.00 1.50 20.00  2.80 75.00  -2.40 85.00  -3.10 53.41 
4  30.00 1.50 20.00  2.80 85.00  -3.10 95.00  -3.80 61.06 
4  30.00 1.50 20.00  2.80 40.00  0.70 50.00  -0.30 33.95 
4  30.00 1.50 20.00  2.80 50.00  -0.30 60.00  -1.00 39.65 
4  30.00 1.50 20.00  2.80 60.00  -1.00 70.00  -1.80 40.18 
4  30.00 1.50 20.00  2.80 70.00  -1.80 80.00  -2.70 39.65 
4  30.00 1.50 20.00  2.80 80.00  -2.70 90.00  -3.50 69.90 
4  35.00 1.10 20.00  2.80 40.00  0.70 55.00  -0.70 57.10 
4  35.00 1.10 20.00  2.80 55.00  -0.70 70.00  -1.80 40.95 
4  35.00 1.10 20.00  2.80 70.00  -1.80 85.00  -3.10 44.81 
4  35.00 1.10 20.00  2.80 85.00  -3.10 100.00  -4.00 60.85 
4  35.00 1.10 20.00  2.80 100.00  -4.00 115.00  -5.50 58.74 
4  35.00 1.10 20.00  2.80 115.00  -5.50 130.00  -6.80 39.80 
4  35.00 1.10 20.00  2.80 45.00  0.00 60.00  -1.00 32.94 
4  35.00 1.10 20.00  2.80 60.00  -1.00 75.00  -2.40 37.57 
4  35.00 1.10 20.00  2.80 75.00  -2.40 90.00  -3.50 49.26 
4  35.00 1.10 20.00  2.80 90.00  -3.50 105.00  -4.50 61.86 
4  35.00 1.10 20.00  2.80 105.00  -4.50 120.00  -5.90 52.15 
4  35.00 1.10 20.00  2.80 50.00  -0.30 65.00  -1.60 35.18 
4  35.00 1.10 20.00  2.80 65.00  -1.60 80.00  -2.70 40.97 
4  35.00 1.10 20.00  2.80 80.00  -2.70 95.00  -3.80 53.85 
4  35.00 1.10 20.00  2.80 95.00  -3.80 110.00  -5.00 59.43 
4  35.00 1.10 20.00  2.80 110.00  -5.00 125.00  -6.40 52.64 
4  40.00 0.70 20.00  2.80 120.00  -5.90 140.00  -7.80 39.41 
4  40.00 0.70 20.00  2.80 140.00  -7.80 160.00  -9.70 24.40 
4  40.00 0.70 20.00  2.80 125.00  -6.40 145.00  -8.30 31.64 
4  40.00 0.70 20.00  2.80 145.00  -8.30 165.00  -10.50 28.05 
4  40.00 0.70 20.00  2.80 130.00  -6.80 150.00  -8.90 28.89 
4  40.00 0.70 20.00  2.80 135.00  -7.20 155.00  -9.30 28.75 
4  45.00 0.00 20.00  2.80 150.00  -8.90 175.00  -11.10 33.05 
4  45.00 0.00 20.00  2.80 175.00  -11.10 200.00  -12.20 16.23 
4  45.00 0.00 20.00  2.80 155.00  -9.30 180.00  -11.30 27.59 
4  45.00 0.00 20.00  2.80 160.00  -9.70 185.00  -11.60 26.89 
4  45.00 0.00 20.00  2.80 165.00  -10.50 190.00  -11.80 27.35 
4  45.00 0.00 20.00  2.80 170.00  -10.80 195.00  -11.98 27.89 
4  30.00 1.50 25.00  2.10 35.00  1.10 40.00  0.70 119.69 
4  30.00 1.50 25.00  2.10 40.00  0.70 45.00  0.00 40.86 
4  30.00 1.50 25.00  2.10 45.00  0.00 50.00  -0.30 16.79 
4  30.00 1.50 25.00  2.10 50.00  -0.30 55.00  -0.70 27.23 
4  30.00 1.50 25.00  2.10 55.00  -0.70 60.00  -1.00 45.29 
4  30.00 1.50 25.00  2.10 60.00  -1.00 65.00  -1.60 28.85 
4  35.00 1.10 25.00  2.10 40.00  0.70 50.00  -0.30 62.39 
4  35.00 1.10 25.00  2.10 50.00  -0.30 60.00  -1.00 31.77 
4  35.00 1.10 25.00  2.10 60.00  -1.00 70.00  -1.80 32.20 
4  35.00 1.10 25.00  2.10 70.00  -1.80 80.00  -2.70 38.89 
4  35.00 1.10 25.00  2.10 80.00  -2.70 90.00  -3.50 45.60 
4  35.00 1.10 25.00  2.10 90.00  -3.50 100.00  -4.00 56.77 
4  35.00 1.10 25.00  2.10 45.00  0.00 55.00  -0.70 30.11 
4  35.00 1.10 25.00  2.10 55.00  -0.70 65.00  -1.60 37.68 
4  35.00 1.10 25.00  2.10 65.00  -1.60 75.00  -2.40 34.47 
4  35.00 1.10 25.00  2.10 75.00  -2.40 85.00  -3.10 44.02 
4  35.00 1.10 25.00  2.10 85.00  -3.10 95.00  -3.80 47.31 
4  40.00 0.70 25.00  2.10 45.00  0.00 60.00  -1.00 48.57 
4  40.00 0.70 25.00  2.10 60.00  -1.00 75.00  -2.40 31.97 
4  40.00 0.70 25.00  2.10 75.00  -2.40 90.00  -3.50 43.35 
4  40.00 0.70 25.00  2.10 90.00  -3.50 105.00  -4.50 55.38 
4  40.00 0.70 25.00  2.10 105.00  -4.50 120.00  -5.90 46.67 
4  40.00 0.70 25.00  2.10 120.00  -5.90 135.00  -7.20 34.69 
4  40.00 0.70 25.00  2.10 50.00  -0.30 65.00  -1.60 34.64 
4  40.00 0.70 25.00  2.10 65.00  -1.60 80.00  -2.70 35.65 
4  40.00 0.70 25.00  2.10 80.00  -2.70 95.00  -3.80 47.53 
4  40.00 0.70 25.00  2.10 95.00  -3.80 110.00  -5.00 55.26 
4  40.00 0.70 25.00  2.10 110.00  -5.00 125.00  -6.40 42.49 
4  40.00 0.70 25.00  2.10 55.00  -0.70 70.00  -1.80 36.83 
4  40.00 0.70 25.00  2.10 70.00  -1.80 85.00  -3.10 39.23 
4  40.00 0.70 25.00  2.10 85.00  -3.10 100.00  -4.00 54.35 
4  40.00 0.70 25.00  2.10 100.00  -4.00 115.00  -5.50 45.68 
4  40.00 0.70 25.00  2.10 115.00  -5.50 130.00  -6.80 51.04 
4  45.00 0.00 25.00  2.10 125.00  -6.40 145.00  -8.30 33.84 
4  45.00 0.00 25.00  2.10 145.00  -8.30 165.00  -10.50 16.60 
4  45.00 0.00 25.00  2.10 130.00  -6.80 150.00  -8.90 27.19 
4  45.00 0.00 25.00  2.10 150.00  -8.90 170.00  -10.80 21.34 
4  45.00 0.00 25.00  2.10 135.00  -7.20 155.00  -9.30 26.70 
4  45.00 0.00 25.00  2.10 140.00  -7.80 160.00  -9.70 28.18 
4  50.00 -0.30 25.00  2.10 155.00  -9.30 180.00  -11.30 33.93 
4  50.00 -0.30 25.00  2.10 180.00  -11.30 205.00  -12.60 16.65 
4  50.00 -0.30 25.00  2.10 160.00  -9.70 185.00  -11.60 30.20 
4  50.00 -0.30 25.00  2.10 165.00  -10.50 190.00  -11.80 29.95 
4  50.00 -0.30 25.00  2.10 170.00  -10.80 195.00  -11.98 27.17 
4  50.00 -0.30 25.00  2.10 175.00  -11.10 200.00  -12.20 32.87 
4  35.00 1.10 30.00  1.50 40.00  0.70 45.00  0.00 79.37 
4  35.00 1.10 30.00  1.50 45.00  0.00 50.00  -0.30 36.34 
4  35.00 1.10 30.00  1.50 50.00  -0.30 55.00  -0.70 21.25 
4  35.00 1.10 30.00  1.50 55.00  -0.70 60.00  -1.00 38.04 
4  35.00 1.10 30.00  1.50 60.00  -1.00 65.00  -1.60 32.51 
4  35.00 1.10 30.00  1.50 65.00  -1.60 70.00  -1.80 30.70 
4  40.00 0.70 30.00  1.50 45.00  0.00 55.00  -0.70 51.63 
4  40.00 0.70 30.00  1.50 55.00  -0.70 65.00  -1.60 36.26 
4  40.00 0.70 30.00  1.50 65.00  -1.60 75.00  -2.40 33.89 
4  40.00 0.70 30.00  1.50 75.00  -2.40 85.00  -3.10 40.09 
4  40.00 0.70 30.00  1.50 85.00  -3.10 95.00  -3.80 51.80 
4  40.00 0.70 30.00  1.50 95.00  -3.80 105.00  -4.50 57.31 
4  40.00 0.70 30.00  1.50 50.00  -0.30 60.00  -1.00 35.71 
4  40.00 0.70 30.00  1.50 60.00  -1.00 70.00  -1.80 30.77 
4  40.00 0.70 30.00  1.50 70.00  -1.80 80.00  -2.70 38.04 
4  40.00 0.70 30.00  1.50 80.00  -2.70 90.00  -3.50 54.78 
4  40.00 0.70 30.00  1.50 90.00  -3.50 100.00  -4.00 37.60 
4  45.00 0.00 30.00  1.50 50.00  -0.30 65.00  -1.60 42.73 
4  45.00 0.00 30.00  1.50 65.00  -1.60 80.00  -2.70 31.86 
4  45.00 0.00 30.00  1.50 80.00  -2.70 95.00  -3.80 45.46 
4  45.00 0.00 30.00  1.50 95.00  -3.80 110.00  -5.00 51.29 
4  45.00 0.00 30.00  1.50 110.00  -5.00 125.00  -6.40 44.36 
4  45.00 0.00 30.00  1.50 125.00  -6.40 140.00  -7.80 29.38 
4  45.00 0.00 30.00  1.50 55.00  -0.70 70.00  -1.80 35.98 
4  45.00 0.00 30.00  1.50 70.00  -1.80 85.00  -3.10 36.87 
4  45.00 0.00 30.00  1.50 85.00  -3.10 100.00  -4.00 51.17 
4  45.00 0.00 30.00  1.50 100.00  -4.00 115.00  -5.50 54.57 
4  45.00 0.00 30.00  1.50 115.00  -5.50 130.00  -6.80 26.89 
4  45.00 0.00 30.00  1.50 60.00  -1.00 75.00  -2.40 29.04 
4  45.00 0.00 30.00  1.50 75.00  -2.40 90.00  -3.50 40.72 
4  45.00 0.00 30.00  1.50 90.00  -3.50 105.00  -4.50 54.16 
4  45.00 0.00 30.00  1.50 105.00  -4.50 120.00  -5.90 43.33 
4  45.00 0.00 30.00  1.50 120.00  -5.90 135.00  -7.20 38.29 
4  50.00 -0.30 30.00  1.50 130.00  -6.80 150.00  -8.90 48.04 
4  50.00 -0.30 30.00  1.50 150.00  -8.90 170.00  -10.80 12.95 
4  50.00 -0.30 30.00  1.50 135.00  -7.20 155.00  -9.30 26.38 
4  50.00 -0.30 30.00  1.50 155.00  -9.30 175.00  -11.10 29.36 
4  50.00 -0.30 30.00  1.50 140.00  -7.80 160.00  -9.70 24.80 
4  50.00 -0.30 30.00  1.50 145.00  -8.30 165.00  -10.50 31.63 
4  55.00 -0.70 30.00  1.50 160.00  -9.70 185.00  -11.60 52.16 
4  55.00 -0.70 30.00  1.50 185.00  -11.60 210.00  -12.90 2.60 
4  55.00 -0.70 30.00  1.50 165.00  -10.50 190.00  -11.80 28.08 
4  55.00 -0.70 30.00  1.50 170.00  -10.80 195.00  -11.98 31.39 
4  55.00 -0.70 30.00  1.50 175.00  -11.10 200.00  -12.20 15.89 
4  55.00 -0.70 30.00  1.50 180.00  -11.30 205.00  -12.60 23.47 
4  40.00 0.70 35.00  1.10 45.00  0.00 50.00  -0.30 62.31 
4  40.00 0.70 35.00  1.10 50.00  -0.30 55.00  -0.70 36.28 
4  40.00 0.70 35.00  1.10 55.00  -0.70 60.00  -1.00 40.29 
4  40.00 0.70 35.00  1.10 60.00  -1.00 65.00  -1.60 28.80 
4  40.00 0.70 35.00  1.10 65.00  -1.60 70.00  -1.80 31.84 
4  40.00 0.70 35.00  1.10 70.00  -1.80 75.00  -2.40 35.58 
4  45.00 0.00 35.00  1.10 50.00  -0.30 60.00  -1.00 45.40 
4  45.00 0.00 35.00  1.10 60.00  -1.00 70.00  -1.80 26.96 
4  45.00 0.00 35.00  1.10 70.00  -1.80 80.00  -2.70 34.98 
4  45.00 0.00 35.00  1.10 80.00  -2.70 90.00  -3.50 42.98 
4  45.00 0.00 35.00  1.10 90.00  -3.50 100.00  -4.00 54.92 
4  45.00 0.00 35.00  1.10 100.00  -4.00 110.00  -5.00 46.45 
4  45.00 0.00 35.00  1.10 55.00  -0.70 65.00  -1.60 37.18 
4  45.00 0.00 35.00  1.10 65.00  -1.60 75.00  -2.40 30.72 
4  45.00 0.00 35.00  1.10 75.00  -2.40 85.00  -3.10 38.73 
4  45.00 0.00 35.00  1.10 85.00  -3.10 95.00  -3.80 50.42 
4  45.00 0.00 35.00  1.10 95.00  -3.80 105.00  -4.50 53.33 
4  50.00 -0.30 35.00  1.10 55.00  -0.70 70.00  -1.80 40.93 
4  50.00 -0.30 35.00  1.10 70.00  -1.80 85.00  -3.10 33.08 
4  50.00 -0.30 35.00  1.10 85.00  -3.10 100.00  -4.00 49.47 
4  50.00 -0.30 35.00  1.10 100.00  -4.00 115.00  -5.50 46.68 
4  50.00 -0.30 35.00  1.10 115.00  -5.50 130.00  -6.80 44.17 
4  50.00 -0.30 35.00  1.10 130.00  -6.80 145.00  -8.30 25.65 
4  50.00 -0.30 35.00  1.10 60.00  -1.00 75.00  -2.40 24.48 
4  50.00 -0.30 35.00  1.10 75.00  -2.40 90.00  -3.50 38.14 
4  50.00 -0.30 35.00  1.10 90.00  -3.50 105.00  -4.50 51.74 
4  50.00 -0.30 35.00  1.10 105.00  -4.50 120.00  -5.90 47.75 
4  50.00 -0.30 35.00  1.10 120.00  -5.90 135.00  -7.20 34.04 
4  50.00 -0.30 35.00  1.10 65.00  -1.60 80.00  -2.70 28.97 
4  50.00 -0.30 35.00  1.10 80.00  -2.70 95.00  -3.80 42.69 
4  50.00 -0.30 35.00  1.10 95.00  -3.80 110.00  -5.00 50.75 
4  50.00 -0.30 35.00  1.10 110.00  -5.00 125.00  -6.40 47.55 
4  50.00 -0.30 35.00  1.10 125.00  -6.40 140.00  -7.80 30.16 
4  55.00 -0.70 35.00  1.10 135.00  -7.20 155.00  -9.30 27.11 
4  55.00 -0.70 35.00  1.10 155.00  -9.30 175.00  -11.10 22.64 
4  55.00 -0.70 35.00  1.10 140.00  -7.80 160.00  -9.70 25.75 
4  55.00 -0.70 35.00  1.10 160.00  -9.70 180.00  -11.30 35.20 
4  55.00 -0.70 35.00  1.10 145.00  -8.30 165.00  -10.50 24.49 
4  55.00 -0.70 35.00  1.10 150.00  -8.90 170.00  -10.80 24.12 
4  60.00 -1.00 35.00  1.10 165.00  -10.50 190.00  -11.80 33.97 
4  60.00 -1.00 35.00  1.10 190.00  -11.80 215.00  -13.50 26.00 
4  60.00 -1.00 35.00  1.10 170.00  -10.80 195.00  -11.98 31.75 
4  60.00 -1.00 35.00  1.10 175.00  -11.10 200.00  -12.20 29.82 
4  60.00 -1.00 35.00  1.10 180.00  -11.30 205.00  -12.60 21.90 
4  60.00 -1.00 35.00  1.10 185.00  -11.60 210.00  -12.90 29.43 
4  45.00 0.00 40.00  0.70 50.00  -0.30 55.00  -0.70 48.99 
4  45.00 0.00 40.00  0.70 55.00  -0.70 60.00  -1.00 42.08 
4  45.00 0.00 40.00  0.70 60.00  -1.00 65.00  -1.60 23.79 
4  45.00 0.00 40.00  0.70 65.00  -1.60 70.00  -1.80 27.74 
4  45.00 0.00 40.00  0.70 70.00  -1.80 75.00  -2.40 31.43 
4  45.00 0.00 40.00  0.70 75.00  -2.40 80.00  -2.70 36.42 
4  50.00 -0.30 40.00  0.70 55.00  -0.70 65.00  -1.60 42.80 
4  50.00 -0.30 40.00  0.70 65.00  -1.60 75.00  -2.40 26.48 
4  50.00 -0.30 40.00  0.70 75.00  -2.40 85.00  -3.10 34.94 
4  50.00 -0.30 40.00  0.70 85.00  -3.10 95.00  -3.80 45.77 
4  50.00 -0.30 40.00  0.70 95.00  -3.80 105.00  -4.50 52.38 
4  50.00 -0.30 40.00  0.70 105.00  -4.50 115.00  -5.50 47.86 
4  50.00 -0.30 40.00  0.70 60.00  -1.00 70.00  -1.80 22.54 
4  50.00 -0.30 40.00  0.70 70.00  -1.80 80.00  -2.70 30.82 
4  50.00 -0.30 40.00  0.70 80.00  -2.70 90.00  -3.50 39.40 
4  50.00 -0.30 40.00  0.70 90.00  -3.50 100.00  -4.00 52.04 
4  50.00 -0.30 40.00  0.70 100.00  -4.00 110.00  -5.00 45.10 
4  55.00 -0.70 40.00  0.70 60.00  -1.00 75.00  -2.40 18.93 
4  55.00 -0.70 40.00  0.70 75.00  -2.40 90.00  -3.50 32.83 
4  55.00 -0.70 40.00  0.70 90.00  -3.50 105.00  -4.50 47.84 
4  55.00 -0.70 40.00  0.70 105.00  -4.50 120.00  -5.90 44.35 
4  55.00 -0.70 40.00  0.70 120.00  -5.90 135.00  -7.20 35.82 
4  55.00 -0.70 40.00  0.70 135.00  -7.20 150.00  -8.90 24.84 
4  55.00 -0.70 40.00  0.70 65.00  -1.60 80.00  -2.70 23.84 
4  55.00 -0.70 40.00  0.70 80.00  -2.70 95.00  -3.80 37.64 
4  55.00 -0.70 40.00  0.70 95.00  -3.80 110.00  -5.00 48.03 
4  55.00 -0.70 40.00  0.70 110.00  -5.00 125.00  -6.40 44.99 
4  55.00 -0.70 40.00  0.70 125.00  -6.40 140.00  -7.80 29.15 
4  55.00 -0.70 40.00  0.70 70.00  -1.80 85.00  -3.10 28.11 
4  55.00 -0.70 40.00  0.70 85.00  -3.10 100.00  -4.00 44.46 
4  55.00 -0.70 40.00  0.70 100.00  -4.00 115.00  -5.50 45.14 
4  55.00 -0.70 40.00  0.70 115.00  -5.50 130.00  -6.80 41.12 
4  55.00 -0.70 40.00  0.70 130.00  -6.80 145.00  -8.30 26.02 
4  60.00 -1.00 40.00  0.70 140.00  -7.80 160.00  -9.70 30.13 
4  60.00 -1.00 40.00  0.70 160.00  -9.70 180.00  -11.30 28.05 
4  60.00 -1.00 40.00  0.70 145.00  -8.30 165.00  -10.50 28.59 
4  60.00 -1.00 40.00  0.70 165.00  -10.50 185.00  -11.60 31.65 
4  60.00 -1.00 40.00  0.70 150.00  -8.90 170.00  -10.80 28.87 
4  60.00 -1.00 40.00  0.70 155.00  -9.30 175.00  -11.10 29.02 
4  65.00 -1.60 40.00  0.70 170.00  -10.80 195.00  -11.98 32.85 
4  65.00 -1.60 40.00  0.70 195.00  -11.98 220.00  -13.90 31.86 
4  65.00 -1.60 40.00  0.70 175.00  -11.10 200.00  -12.20 32.28 
4  65.00 -1.60 40.00  0.70 180.00  -11.30 205.00  -12.60 31.97 
4  65.00 -1.60 40.00  0.70 185.00  -11.60 210.00  -12.90 30.81 
4  65.00 -1.60 40.00  0.70 190.00  -11.80 215.00  -13.50 30.16 
4  50.00 -0.30 45.00  0.00 55.00  -0.70 60.00  -1.00 50.54 
4  50.00 -0.30 45.00  0.00 60.00  -1.00 65.00  -1.60 21.33 
4  50.00 -0.30 45.00  0.00 65.00  -1.60 70.00  -1.80 20.82 
4  50.00 -0.30 45.00  0.00 70.00  -1.80 75.00  -2.40 27.43 
4  50.00 -0.30 45.00  0.00 75.00  -2.40 80.00  -2.70 32.25 
4  50.00 -0.30 45.00  0.00 80.00  -2.70 85.00  -3.10 34.77 
4  55.00 -0.70 45.00  0.00 60.00  -1.00 70.00  -1.80 17.59 
4  55.00 -0.70 45.00  0.00 70.00  -1.80 80.00  -2.70 25.73 
4  55.00 -0.70 45.00  0.00 80.00  -2.70 90.00  -3.50 33.91 
4  55.00 -0.70 45.00  0.00 90.00  -3.50 100.00  -4.00 46.95 
4  55.00 -0.70 45.00  0.00 100.00  -4.00 110.00  -5.00 43.38 
4  55.00 -0.70 45.00  0.00 110.00  -5.00 120.00  -5.90 44.39 
4  55.00 -0.70 45.00  0.00 65.00  -1.60 75.00  -2.40 21.75 
4  55.00 -0.70 45.00  0.00 75.00  -2.40 85.00  -3.10 29.74 
4  55.00 -0.70 45.00  0.00 85.00  -3.10 95.00  -3.80 40.01 
4  55.00 -0.70 45.00  0.00 95.00  -3.80 105.00  -4.50 48.94 
4  55.00 -0.70 45.00  0.00 105.00  -4.50 115.00  -5.50 41.52 
4  60.00 -1.00 45.00  0.00 65.00  -1.60 80.00  -2.70 39.65 
4  60.00 -1.00 45.00  0.00 80.00  -2.70 95.00  -3.80 41.99 
4  60.00 -1.00 45.00  0.00 95.00  -3.80 110.00  -5.00 53.85 
4  60.00 -1.00 45.00  0.00 110.00  -5.00 125.00  -6.40 53.28 
4  60.00 -1.00 45.00  0.00 125.00  -6.40 140.00  -7.80 35.23 
4  60.00 -1.00 45.00  0.00 140.00  -7.80 155.00  -9.30 30.34 
4  60.00 -1.00 45.00  0.00 70.00  -1.80 85.00  -3.10 35.76 
4  60.00 -1.00 45.00  0.00 85.00  -3.10 100.00  -4.00 49.64 
4  60.00 -1.00 45.00  0.00 100.00  -4.00 115.00  -5.50 49.57 
4  60.00 -1.00 45.00  0.00 115.00  -5.50 130.00  -6.80 51.69 
4  60.00 -1.00 45.00  0.00 130.00  -6.80 145.00  -8.30 29.39 
4  60.00 -1.00 45.00  0.00 75.00  -2.40 90.00  -3.50 37.72 
4  60.00 -1.00 45.00  0.00 90.00  -3.50 105.00  -4.50 53.17 
4  60.00 -1.00 45.00  0.00 105.00  -4.50 120.00  -5.90 51.55 
4  60.00 -1.00 45.00  0.00 120.00  -5.90 135.00  -7.20 42.57 
4  60.00 -1.00 45.00  0.00 135.00  -7.20 150.00  -8.90 30.23 
4  65.00 -1.60 45.00  0.00 145.00  -8.30 165.00  -10.50 29.30 
4  65.00 -1.60 45.00  0.00 165.00  -10.50 185.00  -11.60 30.78 
4  65.00 -1.60 45.00  0.00 150.00  -8.90 170.00  -10.80 28.93 
4  65.00 -1.60 45.00  0.00 170.00  -10.80 190.00  -11.80 33.87 
4  65.00 -1.60 45.00  0.00 155.00  -9.30 175.00  -11.10 28.45 
4  65.00 -1.60 45.00  0.00 160.00  -9.70 180.00  -11.30 30.27 
4  70.00 -1.80 45.00  0.00 175.00  -11.10 200.00  -12.20 33.28 
4  70.00 -1.80 45.00  0.00 200.00  -12.20 225.00  -14.60 34.24 
4  70.00 -1.80 45.00  0.00 180.00  -11.30 205.00  -12.60 32.20 
4  70.00 -1.80 45.00  0.00 185.00  -11.60 210.00  -12.90 31.80 
4  70.00 -1.80 45.00  0.00 190.00  -11.80 215.00  -13.50 30.44 
4  70.00 -1.80 45.00  0.00 195.00  -11.98 220.00  -13.90 33.18 
4  55.00 -0.70 50.00  -0.30 60.00  -1.00 65.00  -1.60 15.85 
4  55.00 -0.70 50.00  -0.30 65.00  -1.60 70.00  -1.80 20.33 
4  55.00 -0.70 50.00  -0.30 70.00  -1.80 75.00  -2.40 20.41 
4  55.00 -0.70 50.00  -0.30 75.00  -2.40 80.00  -2.70 26.46 
4  55.00 -0.70 50.00  -0.30 80.00  -2.70 85.00  -3.10 29.42 
4  55.00 -0.70 50.00  -0.30 85.00  -3.10 90.00  -3.50 34.56 
4  60.00 -1.00 50.00  -0.30 65.00  -1.60 75.00  -2.40 41.47 
4  60.00 -1.00 50.00  -0.30 75.00  -2.40 85.00  -3.10 36.83 
4  60.00 -1.00 50.00  -0.30 85.00  -3.10 95.00  -3.80 47.54 
4  60.00 -1.00 50.00  -0.30 95.00  -3.80 105.00  -4.50 56.96 
4  60.00 -1.00 50.00  -0.30 105.00  -4.50 115.00  -5.50 51.75 
4  60.00 -1.00 50.00  -0.30 115.00  -5.50 125.00  -6.40 56.57 
4  60.00 -1.00 50.00  -0.30 70.00  -1.80 80.00  -2.70 36.46 
4  60.00 -1.00 50.00  -0.30 80.00  -2.70 90.00  -3.50 40.58 
4  60.00 -1.00 50.00  -0.30 90.00  -3.50 100.00  -4.00 55.32 
4  60.00 -1.00 50.00  -0.30 100.00  -4.00 110.00  -5.00 50.61 
4  60.00 -1.00 50.00  -0.30 110.00  -5.00 120.00  -5.90 55.67 
4  65.00 -1.60 50.00  -0.30 70.00  -1.80 85.00  -3.10 44.56 
4  65.00 -1.60 50.00  -0.30 85.00  -3.10 100.00  -4.00 43.78 
4  65.00 -1.60 50.00  -0.30 100.00  -4.00 115.00  -5.50 46.08 
4  65.00 -1.60 50.00  -0.30 115.00  -5.50 130.00  -6.80 49.48 
4  65.00 -1.60 50.00  -0.30 130.00  -6.80 145.00  -8.30 29.85 
4  65.00 -1.60 50.00  -0.30 145.00  -8.30 160.00  -9.70 29.77 
4  65.00 -1.60 50.00  -0.30 75.00  -2.40 90.00  -3.50 36.31 
4  65.00 -1.60 50.00  -0.30 90.00  -3.50 105.00  -4.50 47.89 
4  65.00 -1.60 50.00  -0.30 105.00  -4.50 120.00  -5.90 48.16 
4  65.00 -1.60 50.00  -0.30 120.00  -5.90 135.00  -7.20 41.82 
4  65.00 -1.60 50.00  -0.30 135.00  -7.20 150.00  -8.90 29.34 
4  65.00 -1.60 50.00  -0.30 80.00  -2.70 95.00  -3.80 37.49 
4  65.00 -1.60 50.00  -0.30 95.00  -3.80 110.00  -5.00 48.96 
4  65.00 -1.60 50.00  -0.30 110.00  -5.00 125.00  -6.40 52.08 
4  65.00 -1.60 50.00  -0.30 125.00  -6.40 140.00  -7.80 34.48 
4  65.00 -1.60 50.00  -0.30 140.00  -7.80 155.00  -9.30 30.40 
4  70.00 -1.80 50.00  -0.30 150.00  -8.90 170.00  -10.80 28.78 
4  70.00 -1.80 50.00  -0.30 170.00  -10.80 190.00  -11.80 33.08 
4  70.00 -1.80 50.00  -0.30 155.00  -9.30 175.00  -11.10 33.32 
4  70.00 -1.80 50.00  -0.30 175.00  -11.10 195.00  -11.98 25.69 
4  70.00 -1.80 50.00  -0.30 160.00  -9.70 180.00  -11.30 29.56 
4  70.00 -1.80 50.00  -0.30 165.00  -10.50 185.00  -11.60 31.95 
4  75.00 -2.40 50.00  -0.30 180.00  -11.30 205.00  -12.60 33.15 
4  75.00 -2.40 50.00  -0.30 205.00  -12.60 230.00  -15.00 39.72 
4  75.00 -2.40 50.00  -0.30 185.00  -11.60 210.00  -12.90 32.08 
4  75.00 -2.40 50.00  -0.30 190.00  -11.80 215.00  -13.50 31.91 
4  75.00 -2.40 50.00  -0.30 195.00  -11.98 220.00  -13.90 23.75 
4  75.00 -2.40 50.00  -0.30 200.00  -12.20 225.00  -14.60 36.77 
4  60.00 -1.00 55.00  -0.70 65.00  -1.60 70.00  -1.80 48.71 
4  60.00 -1.00 55.00  -0.70 70.00  -1.80 75.00  -2.40 42.83 
4  60.00 -1.00 55.00  -0.70 75.00  -2.40 80.00  -2.70 39.32 
4  60.00 -1.00 55.00  -0.70 80.00  -2.70 85.00  -3.10 42.63 
4  60.00 -1.00 55.00  -0.70 85.00  -3.10 90.00  -3.50 51.68 
4  60.00 -1.00 55.00  -0.70 90.00  -3.50 95.00  -3.80 57.68 
4  65.00 -1.60 55.00  -0.70 70.00  -1.80 80.00  -2.70 47.64 
4  65.00 -1.60 55.00  -0.70 80.00  -2.70 90.00  -3.50 36.87 
4  65.00 -1.60 55.00  -0.70 90.00  -3.50 100.00  -4.00 49.46 
4  65.00 -1.60 55.00  -0.70 100.00  -4.00 110.00  -5.00 44.94 
4  65.00 -1.60 55.00  -0.70 110.00  -5.00 120.00  -5.90 56.59 
4  65.00 -1.60 55.00  -0.70 120.00  -5.90 130.00  -6.80 47.97 
4  65.00 -1.60 55.00  -0.70 75.00  -2.40 85.00  -3.10 37.04 
4  65.00 -1.60 55.00  -0.70 85.00  -3.10 95.00  -3.80 42.13 
4  65.00 -1.60 55.00  -0.70 95.00  -3.80 105.00  -4.50 52.16 
4  65.00 -1.60 55.00  -0.70 105.00  -4.50 115.00  -5.50 47.90 
4  65.00 -1.60 55.00  -0.70 115.00  -5.50 125.00  -6.40 55.33 
4  70.00 -1.80 55.00  -0.70 75.00  -2.40 90.00  -3.50 47.73 
4  70.00 -1.80 55.00  -0.70 90.00  -3.50 105.00  -4.50 41.46 
4  70.00 -1.80 55.00  -0.70 105.00  -4.50 120.00  -5.90 44.39 
4  70.00 -1.80 55.00  -0.70 120.00  -5.90 135.00  -7.20 39.93 
4  70.00 -1.80 55.00  -0.70 135.00  -7.20 150.00  -8.90 28.84 
4  70.00 -1.80 55.00  -0.70 150.00  -8.90 165.00  -10.50 28.96 
4  70.00 -1.80 55.00  -0.70 80.00  -2.70 95.00  -3.80 36.11 
4  70.00 -1.80 55.00  -0.70 95.00  -3.80 110.00  -5.00 43.97 
4  70.00 -1.80 55.00  -0.70 110.00  -5.00 125.00  -6.40 47.10 
4  70.00 -1.80 55.00  -0.70 125.00  -6.40 140.00  -7.80 33.38 
4  70.00 -1.80 55.00  -0.70 140.00  -7.80 155.00  -9.30 29.23 
4  70.00 -1.80 55.00  -0.70 85.00  -3.10 100.00  -4.00 37.83 
4  70.00 -1.80 55.00  -0.70 100.00  -4.00 115.00  -5.50 41.52 
4  70.00 -1.80 55.00  -0.70 115.00  -5.50 130.00  -6.80 47.20 
4  70.00 -1.80 55.00  -0.70 130.00  -6.80 145.00  -8.30 29.43 
4  70.00 -1.80 55.00  -0.70 145.00  -8.30 160.00  -9.70 29.68 
4  75.00 -2.40 55.00  -0.70 155.00  -9.30 175.00  -11.10 28.54 
4  75.00 -2.40 55.00  -0.70 175.00  -11.10 195.00  -11.98 34.55 
4  75.00 -2.40 55.00  -0.70 160.00  -9.70 180.00  -11.30 29.55 
4  75.00 -2.40 55.00  -0.70 180.00  -11.30 200.00  -12.20 34.20 
4  75.00 -2.40 55.00  -0.70 165.00  -10.50 185.00  -11.60 32.07 
4  75.00 -2.40 55.00  -0.70 170.00  -10.80 190.00  -11.80 34.13 
4  80.00 -2.70 55.00  -0.70 185.00  -11.60 210.00  -12.90 33.21 
4  80.00 -2.70 55.00  -0.70 210.00  -12.90 235.00  -15.60 43.49 
4  80.00 -2.70 55.00  -0.70 190.00  -11.80 215.00  -13.50 33.14 
4  80.00 -2.70 55.00  -0.70 195.00  -11.98 220.00  -13.90 42.57 
4  80.00 -2.70 55.00  -0.70 200.00  -12.20 225.00  -14.60 36.57 
4  80.00 -2.70 55.00  -0.70 205.00  -12.60 230.00  -15.00 38.47 
4  65.00 -1.60 60.00  -1.00 70.00  -1.80 75.00  -2.40 52.42 
4  65.00 -1.60 60.00  -1.00 75.00  -2.40 80.00  -2.70 37.45 
4  65.00 -1.60 60.00  -1.00 80.00  -2.70 85.00  -3.10 29.15 
4  65.00 -1.60 60.00  -1.00 85.00  -3.10 90.00  -3.50 33.52 
4  65.00 -1.60 60.00  -1.00 90.00  -3.50 95.00  -3.80 37.68 
4  65.00 -1.60 60.00  -1.00 95.00  -3.80 100.00  -4.00 46.39 
4  70.00 -1.80 60.00  -1.00 75.00  -2.40 85.00  -3.10 49.77 
4  70.00 -1.80 60.00  -1.00 85.00  -3.10 95.00  -3.80 32.12 
4  70.00 -1.80 60.00  -1.00 95.00  -3.80 105.00  -4.50 39.62 
4  70.00 -1.80 60.00  -1.00 105.00  -4.50 115.00  -5.50 36.42 
4  70.00 -1.80 60.00  -1.00 115.00  -5.50 125.00  -6.40 44.10 
4  70.00 -1.80 60.00  -1.00 125.00  -6.40 135.00  -7.20 31.11 
4  70.00 -1.80 60.00  -1.00 80.00  -2.70 90.00  -3.50 34.09 
4  70.00 -1.80 60.00  -1.00 90.00  -3.50 100.00  -4.00 36.55 
4  70.00 -1.80 60.00  -1.00 100.00  -4.00 110.00  -5.00 36.59 
4  70.00 -1.80 60.00  -1.00 110.00  -5.00 120.00  -5.90 40.61 
4  70.00 -1.80 60.00  -1.00 120.00  -5.90 130.00  -6.80 38.35 
4  75.00 -2.40 60.00  -1.00 80.00  -2.70 95.00  -3.80 58.61 
4  75.00 -2.40 60.00  -1.00 95.00  -3.80 110.00  -5.00 36.54 
4  75.00 -2.40 60.00  -1.00 110.00  -5.00 125.00  -6.40 39.90 
4  75.00 -2.40 60.00  -1.00 125.00  -6.40 140.00  -7.80 29.32 
4  75.00 -2.40 60.00  -1.00 140.00  -7.80 155.00  -9.30 26.60 
4  75.00 -2.40 60.00  -1.00 155.00  -9.30 170.00  -10.80 25.70 
4  75.00 -2.40 60.00  -1.00 85.00  -3.10 100.00  -4.00 36.64 
4  75.00 -2.40 60.00  -1.00 100.00  -4.00 115.00  -5.50 34.73 
4  75.00 -2.40 60.00  -1.00 115.00  -5.50 130.00  -6.80 40.95 
4  75.00 -2.40 60.00  -1.00 130.00  -6.80 145.00  -8.30 25.71 
4  75.00 -2.40 60.00  -1.00 145.00  -8.30 160.00  -9.70 26.50 
4  75.00 -2.40 60.00  -1.00 90.00  -3.50 105.00  -4.50 34.78 
4  75.00 -2.40 60.00  -1.00 105.00  -4.50 120.00  -5.90 37.28 
4  75.00 -2.40 60.00  -1.00 120.00  -5.90 135.00  -7.20 35.06 
4  75.00 -2.40 60.00  -1.00 135.00  -7.20 150.00  -8.90 25.63 
4  75.00 -2.40 60.00  -1.00 150.00  -8.90 165.00  -10.50 26.43 
4  80.00 -2.70 60.00  -1.00 160.00  -9.70 180.00  -11.30 27.23 
4  80.00 -2.70 60.00  -1.00 180.00  -11.30 200.00  -12.20 33.25 
4  80.00 -2.70 60.00  -1.00 165.00  -10.50 185.00  -11.60 30.17 
4  80.00 -2.70 60.00  -1.00 185.00  -11.60 205.00  -12.60 32.34 
4  80.00 -2.70 60.00  -1.00 170.00  -10.80 190.00  -11.80 32.52 
4  80.00 -2.70 60.00  -1.00 175.00  -11.10 195.00  -11.98 33.88 
4  85.00 -3.10 60.00  -1.00 190.00  -11.80 215.00  -13.50 33.19 
4  85.00 -3.10 60.00  -1.00 195.00  -11.98 220.00  -13.90 34.00 
4  85.00 -3.10 60.00  -1.00 200.00  -12.20 225.00  -14.60 36.68 
4  85.00 -3.10 60.00  -1.00 205.00  -12.60 230.00  -15.00 38.82 
4  85.00 -3.10 60.00  -1.00 210.00  -12.90 235.00  -15.60 42.06 
4  70.00 -1.80 65.00  -1.60 75.00  -2.40 80.00  -2.70 58.19 
4  70.00 -1.80 65.00  -1.60 80.00  -2.70 85.00  -3.10 37.13 
4  70.00 -1.80 65.00  -1.60 85.00  -3.10 90.00  -3.50 29.31 
4  70.00 -1.80 65.00  -1.60 90.00  -3.50 95.00  -3.80 31.31 
4  70.00 -1.80 65.00  -1.60 95.00  -3.80 100.00  -4.00 38.36 
4  70.00 -1.80 65.00  -1.60 100.00  -4.00 105.00  -4.50 33.89 
4  75.00 -2.40 65.00  -1.60 80.00  -2.70 90.00  -3.50 63.98 
4  75.00 -2.40 65.00  -1.60 90.00  -3.50 100.00  -4.00 33.63 
4  75.00 -2.40 65.00  -1.60 100.00  -4.00 110.00  -5.00 33.64 
4  75.00 -2.40 65.00  -1.60 110.00  -5.00 120.00  -5.90 36.91 
4  75.00 -2.40 65.00  -1.60 120.00  -5.90 130.00  -6.80 37.28 
4  75.00 -2.40 65.00  -1.60 130.00  -6.80 140.00  -7.80 25.17 
4  75.00 -2.40 65.00  -1.60 85.00  -3.10 95.00  -3.80 36.47 
4  75.00 -2.40 65.00  -1.60 95.00  -3.80 105.00  -4.50 35.31 
4  75.00 -2.40 65.00  -1.60 105.00  -4.50 115.00  -5.50 33.96 
4  75.00 -2.40 65.00  -1.60 115.00  -5.50 125.00  -6.40 41.86 
4  75.00 -2.40 65.00  -1.60 125.00  -6.40 135.00  -7.20 30.15 
4  80.00 -2.70 65.00  -1.60 85.00  -3.10 100.00  -4.00 60.84 
4  80.00 -2.70 65.00  -1.60 100.00  -4.00 115.00  -5.50 32.06 
4  80.00 -2.70 65.00  -1.60 115.00  -5.50 130.00  -6.80 39.38 
4  80.00 -2.70 65.00  -1.60 130.00  -6.80 145.00  -8.30 25.64 
4  80.00 -2.70 65.00  -1.60 145.00  -8.30 160.00  -9.70 26.27 
4  80.00 -2.70 65.00  -1.60 160.00  -9.70 175.00  -11.10 26.02 
4  80.00 -2.70 65.00  -1.60 90.00  -3.50 105.00  -4.50 37.66 
4  80.00 -2.70 65.00  -1.60 105.00  -4.50 120.00  -5.90 34.83 
4  80.00 -2.70 65.00  -1.60 120.00  -5.90 135.00  -7.20 34.18 
4  80.00 -2.70 65.00  -1.60 135.00  -7.20 150.00  -8.90 25.18 
4  80.00 -2.70 65.00  -1.60 150.00  -8.90 165.00  -10.50 27.09 
4  80.00 -2.70 65.00  -1.60 95.00  -3.80 110.00  -5.00 34.66 
4  80.00 -2.70 65.00  -1.60 110.00  -5.00 125.00  -6.40 37.31 
4  80.00 -2.70 65.00  -1.60 125.00  -6.40 140.00  -7.80 28.88 
4  80.00 -2.70 65.00  -1.60 140.00  -7.80 155.00  -9.30 26.36 
4  80.00 -2.70 65.00  -1.60 155.00  -9.30 170.00  -10.80 25.85 
4  85.00 -3.10 65.00  -1.60 165.00  -10.50 185.00  -11.60 30.95 
4  85.00 -3.10 65.00  -1.60 185.00  -11.60 205.00  -12.60 32.61 
4  85.00 -3.10 65.00  -1.60 170.00  -10.80 190.00  -11.80 32.92 
4  85.00 -3.10 65.00  -1.60 190.00  -11.80 210.00  -12.90 32.64 
4  85.00 -3.10 65.00  -1.60 175.00  -11.10 195.00  -11.98 33.86 
4  85.00 -3.10 65.00  -1.60 180.00  -11.30 200.00  -12.20 34.23 
4  90.00 -3.50 65.00  -1.60 195.00  -11.98 220.00  -13.90 36.24 
4  90.00 -3.50 65.00  -1.60 200.00  -12.20 225.00  -14.60 38.53 
4  90.00 -3.50 65.00  -1.60 205.00  -12.60 230.00  -15.00 41.80 
4  90.00 -3.50 65.00  -1.60 210.00  -12.90 235.00  -15.60 45.06 
4  75.00 -2.40 70.00  -1.80 80.00  -2.70 85.00  -3.10 79.62 
4  75.00 -2.40 70.00  -1.80 85.00  -3.10 90.00  -3.50 41.72 
4  75.00 -2.40 70.00  -1.80 90.00  -3.50 95.00  -3.80 31.89 
4  75.00 -2.40 70.00  -1.80 95.00  -3.80 100.00  -4.00 35.89 
4  75.00 -2.40 70.00  -1.80 100.00  -4.00 105.00  -4.50 31.67 
4  75.00 -2.40 70.00  -1.80 105.00  -4.50 110.00  -5.00 32.56 
4  80.00 -2.70 70.00  -1.80 85.00  -3.10 95.00  -3.80 66.32 
4  80.00 -2.70 70.00  -1.80 95.00  -3.80 105.00  -4.50 34.71 
4  80.00 -2.70 70.00  -1.80 105.00  -4.50 115.00  -5.50 32.21 
4  80.00 -2.70 70.00  -1.80 115.00  -5.50 125.00  -6.40 40.79 
4  80.00 -2.70 70.00  -1.80 125.00  -6.40 135.00  -7.20 30.23 
4  80.00 -2.70 70.00  -1.80 135.00  -7.20 145.00  -8.30 26.00 
4  80.00 -2.70 70.00  -1.80 90.00  -3.50 100.00  -4.00 39.36 
4  80.00 -2.70 70.00  -1.80 100.00  -4.00 110.00  -5.00 30.83 
4  80.00 -2.70 70.00  -1.80 110.00  -5.00 120.00  -5.90 37.15 
4  80.00 -2.70 70.00  -1.80 120.00  -5.90 130.00  -6.80 36.69 
4  80.00 -2.70 70.00  -1.80 130.00  -6.80 140.00  -7.80 25.81 
4  85.00 -3.10 70.00  -1.80 90.00  -3.50 105.00  -4.50 52.58 
4  85.00 -3.10 70.00  -1.80 105.00  -4.50 120.00  -5.90 33.10 
4  85.00 -3.10 70.00  -1.80 120.00  -5.90 135.00  -7.20 34.13 
4  85.00 -3.10 70.00  -1.80 135.00  -7.20 150.00  -8.90 26.15 
4  85.00 -3.10 70.00  -1.80 150.00  -8.90 165.00  -10.50 27.62 
4  85.00 -3.10 70.00  -1.80 165.00  -10.50 180.00  -11.30 29.34 
4  85.00 -3.10 70.00  -1.80 95.00  -3.80 110.00  -5.00 36.61 
4  85.00 -3.10 70.00  -1.80 110.00  -5.00 125.00  -6.40 36.73 
4  85.00 -3.10 70.00  -1.80 125.00  -6.40 140.00  -7.80 28.99 
4  85.00 -3.10 70.00  -1.80 140.00  -7.80 155.00  -9.30 27.09 
4  85.00 -3.10 70.00  -1.80 155.00  -9.30 170.00  -10.80 26.80 
4  85.00 -3.10 70.00  -1.80 100.00  -4.00 115.00  -5.50 30.69 
4  85.00 -3.10 70.00  -1.80 115.00  -5.50 130.00  -6.80 38.83 
4  85.00 -3.10 70.00  -1.80 130.00  -6.80 145.00  -8.30 25.86 
4  85.00 -3.10 70.00  -1.80 145.00  -8.30 160.00  -9.70 27.31 
4  85.00 -3.10 70.00  -1.80 160.00  -9.70 175.00  -11.10 28.22 
4  90.00 -3.50 70.00  -1.80 170.00  -10.80 190.00  -11.80 34.46 
4  90.00 -3.50 70.00  -1.80 190.00  -11.80 210.00  -12.90 33.95 
4  90.00 -3.50 70.00  -1.80 175.00  -11.10 195.00  -11.98 35.48 
4  90.00 -3.50 70.00  -1.80 195.00  -11.98 215.00  -13.50 35.57 
4  90.00 -3.50 70.00  -1.80 180.00  -11.30 200.00  -12.20 36.11 
4  90.00 -3.50 70.00  -1.80 185.00  -11.60 205.00  -12.60 36.04 
4  95.00 -3.80 70.00  -1.80 200.00  -12.20 225.00  -14.60 40.73 
4  95.00 -3.80 70.00  -1.80 205.00  -12.60 230.00  -15.00 43.80 
4  95.00 -3.80 70.00  -1.80 210.00  -12.90 235.00  -15.60 46.76 
4  80.00 -2.70 75.00  -2.40 85.00  -3.10 90.00  -3.50 81.55 
4  80.00 -2.70 75.00  -2.40 90.00  -3.50 95.00  -3.80 43.41 
4  80.00 -2.70 75.00  -2.40 95.00  -3.80 100.00  -4.00 37.95 
4  80.00 -2.70 75.00  -2.40 100.00  -4.00 105.00  -4.50 29.94 
4  80.00 -2.70 75.00  -2.40 105.00  -4.50 110.00  -5.00 29.98 
4  80.00 -2.70 75.00  -2.40 110.00  -5.00 115.00  -5.50 33.11 
4  85.00 -3.10 75.00  -2.40 90.00  -3.50 100.00  -4.00 56.86 
4  85.00 -3.10 75.00  -2.40 100.00  -4.00 110.00  -5.00 29.84 
4  85.00 -3.10 75.00  -2.40 110.00  -5.00 120.00  -5.90 35.44 
4  85.00 -3.10 75.00  -2.40 120.00  -5.90 130.00  -6.80 36.67 
4  85.00 -3.10 75.00  -2.40 130.00  -6.80 140.00  -7.80 25.56 
4  85.00 -3.10 75.00  -2.40 140.00  -7.80 150.00  -8.90 26.37 
4  85.00 -3.10 75.00  -2.40 95.00  -3.80 105.00  -4.50 38.19 
4  85.00 -3.10 75.00  -2.40 105.00  -4.50 115.00  -5.50 30.53 
4  85.00 -3.10 75.00  -2.40 115.00  -5.50 125.00  -6.40 39.77 
4  85.00 -3.10 75.00  -2.40 125.00  -6.40 135.00  -7.20 30.57 
4  85.00 -3.10 75.00  -2.40 135.00  -7.20 145.00  -8.30 25.51 
4  90.00 -3.50 75.00  -2.40 95.00  -3.80 110.00  -5.00 53.83 
4  90.00 -3.50 75.00  -2.40 110.00  -5.00 125.00  -6.40 35.98 
4  90.00 -3.50 75.00  -2.40 125.00  -6.40 140.00  -7.80 29.73 
4  90.00 -3.50 75.00  -2.40 140.00  -7.80 155.00  -9.30 27.76 
4  90.00 -3.50 75.00  -2.40 155.00  -9.30 170.00  -10.80 27.78 
4  90.00 -3.50 75.00  -2.40 170.00  -10.80 185.00  -11.60 33.70 
4  90.00 -3.50 75.00  -2.40 100.00  -4.00 115.00  -5.50 32.43 
4  90.00 -3.50 75.00  -2.40 115.00  -5.50 130.00  -6.80 38.71 
4  90.00 -3.50 75.00  -2.40 130.00  -6.80 145.00  -8.30 26.26 
4  90.00 -3.50 75.00  -2.40 145.00  -8.30 160.00  -9.70 28.02 
4  90.00 -3.50 75.00  -2.40 160.00  -9.70 175.00  -11.10 28.67 
4  90.00 -3.50 75.00  -2.40 105.00  -4.50 120.00  -5.90 32.41 
4  90.00 -3.50 75.00  -2.40 120.00  -5.90 135.00  -7.20 34.67 
4  90.00 -3.50 75.00  -2.40 135.00  -7.20 150.00  -8.90 26.74 
4  90.00 -3.50 75.00  -2.40 150.00  -8.90 165.00  -10.50 27.87 
4  90.00 -3.50 75.00  -2.40 165.00  -10.50 180.00  -11.30 31.17 
4  95.00 -3.80 75.00  -2.40 175.00  -11.10 195.00  -11.98 36.76 
4  95.00 -3.80 75.00  -2.40 195.00  -11.98 215.00  -13.50 35.66 
4  95.00 -3.80 75.00  -2.40 180.00  -11.30 200.00  -12.20 36.71 
4  95.00 -3.80 75.00  -2.40 200.00  -12.20 220.00  -13.90 51.73 
4  95.00 -3.80 75.00  -2.40 185.00  -11.60 205.00  -12.60 36.58 
4  95.00 -3.80 75.00  -2.40 190.00  -11.80 210.00  -12.90 35.86 
4  100.00 -4.00 75.00  -2.40 205.00  -12.60 230.00  -15.00 47.36 
4  100.00 -4.00 75.00  -2.40 210.00  -12.90 235.00  -15.60 48.71 
4  85.00 -3.10 80.00  -2.70 90.00  -3.50 95.00  -3.80 65.46 
4  85.00 -3.10 80.00  -2.70 95.00  -3.80 100.00  -4.00 42.75 
4  85.00 -3.10 80.00  -2.70 100.00  -4.00 105.00  -4.50 31.43 
4  85.00 -3.10 80.00  -2.70 105.00  -4.50 110.00  -5.00 29.07 
4  85.00 -3.10 80.00  -2.70 110.00  -5.00 115.00  -5.50 31.50 
4  85.00 -3.10 80.00  -2.70 115.00  -5.50 120.00  -5.90 40.17 
4  90.00 -3.50 80.00  -2.70 95.00  -3.80 105.00  -4.50 58.27 
4  90.00 -3.50 80.00  -2.70 105.00  -4.50 115.00  -5.50 30.54 
4  90.00 -3.50 80.00  -2.70 115.00  -5.50 125.00  -6.40 39.84 
4  90.00 -3.50 80.00  -2.70 125.00  -6.40 135.00  -7.20 31.09 
4  90.00 -3.50 80.00  -2.70 135.00  -7.20 145.00  -8.30 26.75 
4  90.00 -3.50 80.00  -2.70 145.00  -8.30 155.00  -9.30 28.22 
4  90.00 -3.50 80.00  -2.70 100.00  -4.00 110.00  -5.00 32.84 
4  90.00 -3.50 80.00  -2.70 110.00  -5.00 120.00  -5.90 34.97 
4  90.00 -3.50 80.00  -2.70 120.00  -5.90 130.00  -6.80 37.17 
4  90.00 -3.50 80.00  -2.70 130.00  -6.80 140.00  -7.80 26.54 
4  90.00 -3.50 80.00  -2.70 140.00  -7.80 150.00  -8.90 27.01 
4  95.00 -3.80 80.00  -2.70 100.00  -4.00 115.00  -5.50 41.48 
4  95.00 -3.80 80.00  -2.70 115.00  -5.50 130.00  -6.80 37.86 
4  95.00 -3.80 80.00  -2.70 130.00  -6.80 145.00  -8.30 26.38 
4  95.00 -3.80 80.00  -2.70 145.00  -8.30 160.00  -9.70 27.84 
4  95.00 -3.80 80.00  -2.70 160.00  -9.70 175.00  -11.10 29.51 
4  95.00 -3.80 80.00  -2.70 175.00  -11.10 190.00  -11.80 35.93 
4  95.00 -3.80 80.00  -2.70 105.00  -4.50 120.00  -5.90 31.97 
4  95.00 -3.80 80.00  -2.70 120.00  -5.90 135.00  -7.20 34.54 
4  95.00 -3.80 80.00  -2.70 135.00  -7.20 150.00  -8.90 26.60 
4  95.00 -3.80 80.00  -2.70 150.00  -8.90 165.00  -10.50 28.47 
4  95.00 -3.80 80.00  -2.70 165.00  -10.50 180.00  -11.30 30.85 
4  95.00 -3.80 80.00  -2.70 110.00  -5.00 125.00  -6.40 34.55 
4  95.00 -3.80 80.00  -2.70 125.00  -6.40 140.00  -7.80 29.88 
4  95.00 -3.80 80.00  -2.70 140.00  -7.80 155.00  -9.30 27.48 
4  95.00 -3.80 80.00  -2.70 155.00  -9.30 170.00  -10.80 27.55 
4  95.00 -3.80 80.00  -2.70 170.00  -10.80 185.00  -11.60 34.68 
4  100.00 -4.00 80.00  -2.70 180.00  -11.30 200.00  -12.20 38.89 
4  100.00 -4.00 80.00  -2.70 200.00  -12.20 220.00  -13.90 39.48 
4  100.00 -4.00 80.00  -2.70 185.00  -11.60 205.00  -12.60 37.69 
4  100.00 -4.00 80.00  -2.70 205.00  -12.60 225.00  -14.60 43.71 
4  100.00 -4.00 80.00  -2.70 190.00  -11.80 210.00  -12.90 37.13 
4  100.00 -4.00 80.00  -2.70 195.00  -11.98 215.00  -13.50 38.47 
4  105.00 -4.50 80.00  -2.70 210.00  -12.90 235.00  -15.60 49.61 
4  90.00 -3.50 85.00  -3.10 95.00  -3.80 100.00  -4.00 70.49 
4  90.00 -3.50 85.00  -3.10 100.00  -4.00 105.00  -4.50 34.29 
4  90.00 -3.50 85.00  -3.10 105.00  -4.50 110.00  -5.00 33.79 
4  90.00 -3.50 85.00  -3.10 110.00  -5.00 115.00  -5.50 31.93 
4  90.00 -3.50 85.00  -3.10 115.00  -5.50 120.00  -5.90 40.51 
4  90.00 -3.50 85.00  -3.10 120.00  -5.90 125.00  -6.40 39.15 
4  95.00 -3.80 85.00  -3.10 100.00  -4.00 110.00  -5.00 43.76 
4  95.00 -3.80 85.00  -3.10 110.00  -5.00 120.00  -5.90 33.47 
4  95.00 -3.80 85.00  -3.10 120.00  -5.90 130.00  -6.80 36.79 
4  95.00 -3.80 85.00  -3.10 130.00  -6.80 140.00  -7.80 26.22 
4  95.00 -3.80 85.00  -3.10 140.00  -7.80 150.00  -8.90 26.96 
4  95.00 -3.80 85.00  -3.10 150.00  -8.90 160.00  -9.70 28.31 
4  95.00 -3.80 85.00  -3.10 105.00  -4.50 115.00  -5.50 30.96 
4  95.00 -3.80 85.00  -3.10 115.00  -5.50 125.00  -6.40 38.61 
4  95.00 -3.80 85.00  -3.10 125.00  -6.40 135.00  -7.20 31.19 
4  95.00 -3.80 85.00  -3.10 135.00  -7.20 145.00  -8.30 26.63 
4  95.00 -3.80 85.00  -3.10 145.00  -8.30 155.00  -9.30 27.21 
4  100.00 -4.00 85.00  -3.10 105.00  -4.50 120.00  -5.90 35.89 
4  100.00 -4.00 85.00  -3.10 120.00  -5.90 135.00  -7.20 34.31 
4  100.00 -4.00 85.00  -3.10 135.00  -7.20 150.00  -8.90 26.50 
4  100.00 -4.00 85.00  -3.10 150.00  -8.90 165.00  -10.50 28.18 
4  100.00 -4.00 85.00  -3.10 165.00  -10.50 180.00  -11.30 31.85 
4  100.00 -4.00 85.00  -3.10 180.00  -11.30 195.00  -11.98 39.08 
4  100.00 -4.00 85.00  -3.10 110.00  -5.00 125.00  -6.40 33.12 
4  100.00 -4.00 85.00  -3.10 125.00  -6.40 140.00  -7.80 30.09 
4  100.00 -4.00 85.00  -3.10 140.00  -7.80 155.00  -9.30 27.43 
4  100.00 -4.00 85.00  -3.10 155.00  -9.30 170.00  -10.80 27.97 
4  100.00 -4.00 85.00  -3.10 170.00  -10.80 185.00  -11.60 34.83 
4  100.00 -4.00 85.00  -3.10 115.00  -5.50 130.00  -6.80 36.74 
4  100.00 -4.00 85.00  -3.10 130.00  -6.80 145.00  -8.30 26.51 
4  100.00 -4.00 85.00  -3.10 145.00  -8.30 160.00  -9.70 27.63 
4  100.00 -4.00 85.00  -3.10 160.00  -9.70 175.00  -11.10 29.33 
4  100.00 -4.00 85.00  -3.10 175.00  -11.10 190.00  -11.80 37.19 
4  105.00 -4.50 85.00  -3.10 185.00  -11.60 205.00  -12.60 35.34 
4  105.00 -4.50 85.00  -3.10 205.00  -12.60 225.00  -14.60 39.67 
4  105.00 -4.50 85.00  -3.10 190.00  -11.80 210.00  -12.90 34.14 
4  105.00 -4.50 85.00  -3.10 210.00  -12.90 230.00  -15.00 45.74 
4  105.00 -4.50 85.00  -3.10 195.00  -11.98 215.00  -13.50 35.06 
4  105.00 -4.50 85.00  -3.10 200.00  -12.20 220.00  -13.90 38.02 
4  95.00 -3.80 90.00  -3.50 100.00  -4.00 105.00  -4.50 50.33 
4  95.00 -3.80 90.00  -3.50 105.00  -4.50 110.00  -5.00 30.83 
4  95.00 -3.80 90.00  -3.50 110.00  -5.00 115.00  -5.50 30.10 
4  95.00 -3.80 90.00  -3.50 115.00  -5.50 120.00  -5.90 37.72 
4  95.00 -3.80 90.00  -3.50 120.00  -5.90 125.00  -6.40 37.50 
4  95.00 -3.80 90.00  -3.50 125.00  -6.40 130.00  -6.80 33.97 
4  100.00 -4.00 90.00  -3.50 105.00  -4.50 115.00  -5.50 36.23 
4  100.00 -4.00 90.00  -3.50 115.00  -5.50 125.00  -6.40 36.67 
4  100.00 -4.00 90.00  -3.50 125.00  -6.40 135.00  -7.20 31.06 
4  100.00 -4.00 90.00  -3.50 135.00  -7.20 145.00  -8.30 26.17 
4  100.00 -4.00 90.00  -3.50 145.00  -8.30 155.00  -9.30 27.03 
4  100.00 -4.00 90.00  -3.50 155.00  -9.30 165.00  -10.50 26.33 
4  100.00 -4.00 90.00  -3.50 110.00  -5.00 120.00  -5.90 31.98 
4  100.00 -4.00 90.00  -3.50 120.00  -5.90 130.00  -6.80 35.96 
4  100.00 -4.00 90.00  -3.50 130.00  -6.80 140.00  -7.80 25.95 
4  100.00 -4.00 90.00  -3.50 140.00  -7.80 150.00  -8.90 27.30 
4  100.00 -4.00 90.00  -3.50 150.00  -8.90 160.00  -9.70 27.00 
4  105.00 -4.50 90.00  -3.50 110.00  -5.00 125.00  -6.40 32.34 
4  105.00 -4.50 90.00  -3.50 125.00  -6.40 140.00  -7.80 26.03 
4  105.00 -4.50 90.00  -3.50 140.00  -7.80 155.00  -9.30 23.80 
4  105.00 -4.50 90.00  -3.50 155.00  -9.30 170.00  -10.80 24.18 
4  105.00 -4.50 90.00  -3.50 170.00  -10.80 185.00  -11.60 30.99 
4  105.00 -4.50 90.00  -3.50 185.00  -11.60 200.00  -12.20 33.98 
4  105.00 -4.50 90.00  -3.50 115.00  -5.50 130.00  -6.80 30.89 
4  105.00 -4.50 90.00  -3.50 130.00  -6.80 145.00  -8.30 23.04 
4  105.00 -4.50 90.00  -3.50 145.00  -8.30 160.00  -9.70 23.94 
4  105.00 -4.50 90.00  -3.50 160.00  -9.70 175.00  -11.10 26.22 
4  105.00 -4.50 90.00  -3.50 175.00  -11.10 190.00  -11.80 31.79 
4  105.00 -4.50 90.00  -3.50 120.00  -5.90 135.00  -7.20 29.22 
4  105.00 -4.50 90.00  -3.50 135.00  -7.20 150.00  -8.90 23.06 
4  105.00 -4.50 90.00  -3.50 150.00  -8.90 165.00  -10.50 24.25 
4  105.00 -4.50 90.00  -3.50 165.00  -10.50 180.00  -11.30 27.87 
4  105.00 -4.50 90.00  -3.50 180.00  -11.30 195.00  -11.98 34.48 
4  110.00 -5.00 90.00  -3.50 190.00  -11.80 210.00  -12.90 32.11 
4  110.00 -5.00 90.00  -3.50 210.00  -12.90 230.00  -15.00 37.87 
4  110.00 -5.00 90.00  -3.50 195.00  -11.98 215.00  -13.50 30.99 
4  110.00 -5.00 90.00  -3.50 215.00  -13.50 235.00  -15.60 38.55 
4  110.00 -5.00 90.00  -3.50 200.00  -12.20 220.00  -13.90 33.87 
4  110.00 -5.00 90.00  -3.50 205.00  -12.60 225.00  -14.60 36.43 
4  100.00 -4.00 95.00  -3.80 105.00  -4.50 110.00  -5.00 39.76 
4  100.00 -4.00 95.00  -3.80 110.00  -5.00 115.00  -5.50 29.52 
4  100.00 -4.00 95.00  -3.80 115.00  -5.50 120.00  -5.90 35.83 
4  100.00 -4.00 95.00  -3.80 120.00  -5.90 125.00  -6.40 36.64 
4  100.00 -4.00 95.00  -3.80 125.00  -6.40 130.00  -6.80 34.01 
4  100.00 -4.00 95.00  -3.80 130.00  -6.80 135.00  -7.20 26.41 
4  105.00 -4.50 95.00  -3.80 110.00  -5.00 120.00  -5.90 32.41 
4  105.00 -4.50 95.00  -3.80 120.00  -5.90 130.00  -6.80 29.33 
4  105.00 -4.50 95.00  -3.80 130.00  -6.80 140.00  -7.80 22.04 
4  105.00 -4.50 95.00  -3.80 140.00  -7.80 150.00  -8.90 22.39 
4  105.00 -4.50 95.00  -3.80 150.00  -8.90 160.00  -9.70 23.74 
4  105.00 -4.50 95.00  -3.80 160.00  -9.70 170.00  -10.80 22.85 
4  105.00 -4.50 95.00  -3.80 115.00  -5.50 125.00  -6.40 30.11 
4  105.00 -4.50 95.00  -3.80 125.00  -6.40 135.00  -7.20 26.00 
4  105.00 -4.50 95.00  -3.80 135.00  -7.20 145.00  -8.30 22.06 
4  105.00 -4.50 95.00  -3.80 145.00  -8.30 155.00  -9.30 23.01 
4  105.00 -4.50 95.00  -3.80 155.00  -9.30 165.00  -10.50 22.22 
4  110.00 -5.00 95.00  -3.80 115.00  -5.50 130.00  -6.80 31.64 
4  110.00 -5.00 95.00  -3.80 130.00  -6.80 145.00  -8.30 20.06 
4  110.00 -5.00 95.00  -3.80 145.00  -8.30 160.00  -9.70 20.47 
4  110.00 -5.00 95.00  -3.80 160.00  -9.70 175.00  -11.10 22.30 
4  110.00 -5.00 95.00  -3.80 175.00  -11.10 190.00  -11.80 28.76 
4  110.00 -5.00 95.00  -3.80 190.00  -11.80 205.00  -12.60 29.11 
4  110.00 -5.00 95.00  -3.80 120.00  -5.90 135.00  -7.20 25.97 
4  110.00 -5.00 95.00  -3.80 135.00  -7.20 150.00  -8.90 19.91 
4  110.00 -5.00 95.00  -3.80 150.00  -8.90 165.00  -10.50 20.48 
4  110.00 -5.00 95.00  -3.80 165.00  -10.50 180.00  -11.30 25.33 
4  110.00 -5.00 95.00  -3.80 180.00  -11.30 195.00  -11.98 29.70 
4  110.00 -5.00 95.00  -3.80 125.00  -6.40 140.00  -7.80 22.90 
4  110.00 -5.00 95.00  -3.80 140.00  -7.80 155.00  -9.30 20.45 
4  110.00 -5.00 95.00  -3.80 155.00  -9.30 170.00  -10.80 20.99 
4  110.00 -5.00 95.00  -3.80 170.00  -10.80 185.00  -11.60 26.89 
4  110.00 -5.00 95.00  -3.80 185.00  -11.60 200.00  -12.20 29.71 
4  115.00 -5.50 95.00  -3.80 195.00  -11.98 215.00  -13.50 28.42 
4  115.00 -5.50 95.00  -3.80 215.00  -13.50 235.00  -15.60 38.06 
4  115.00 -5.50 95.00  -3.80 200.00  -12.20 220.00  -13.90 29.71 
4  115.00 -5.50 95.00  -3.80 205.00  -12.60 225.00  -14.60 32.78 
4  115.00 -5.50 95.00  -3.80 210.00  -12.90 230.00  -15.00 31.74 
4  105.00 -4.50 100.00  -4.00 110.00  -5.00 115.00  -5.50 33.86 
4  105.00 -4.50 100.00  -4.00 115.00  -5.50 120.00  -5.90 27.61 
4  105.00 -4.50 100.00  -4.00 120.00  -5.90 125.00  -6.40 26.56 
4  105.00 -4.50 100.00  -4.00 125.00  -6.40 130.00  -6.80 24.88 
4  105.00 -4.50 100.00  -4.00 130.00  -6.80 135.00  -7.20 19.49 
4  105.00 -4.50 100.00  -4.00 135.00  -7.20 140.00  -7.80 18.80 
4  110.00 -5.00 100.00  -4.00 115.00  -5.50 125.00  -6.40 31.92 
4  110.00 -5.00 100.00  -4.00 125.00  -6.40 135.00  -7.20 22.02 
4  110.00 -5.00 100.00  -4.00 135.00  -7.20 145.00  -8.30 18.25 
4  110.00 -5.00 100.00  -4.00 145.00  -8.30 155.00  -9.30 18.22 
4  110.00 -5.00 100.00  -4.00 155.00  -9.30 165.00  -10.50 17.32 
4  110.00 -5.00 100.00  -4.00 165.00  -10.50 175.00  -11.10 22.62 
4  110.00 -5.00 100.00  -4.00 120.00  -5.90 130.00  -6.80 25.56 
4  110.00 -5.00 100.00  -4.00 130.00  -6.80 140.00  -7.80 18.48 
4  110.00 -5.00 100.00  -4.00 140.00  -7.80 150.00  -8.90 18.18 
4  110.00 -5.00 100.00  -4.00 150.00  -8.90 160.00  -9.70 19.13 
4  110.00 -5.00 100.00  -4.00 160.00  -9.70 170.00  -10.80 18.24 
4  115.00 -5.50 100.00  -4.00 120.00  -5.90 135.00  -7.20 34.52 
4  115.00 -5.50 100.00  -4.00 135.00  -7.20 150.00  -8.90 17.82 
4  115.00 -5.50 100.00  -4.00 150.00  -8.90 165.00  -10.50 17.58 
4  115.00 -5.50 100.00  -4.00 165.00  -10.50 180.00  -11.30 20.45 
4  115.00 -5.50 100.00  -4.00 180.00  -11.30 195.00  -11.98 25.51 
4  115.00 -5.50 100.00  -4.00 195.00  -11.98 210.00  -12.90 24.37 
4  115.00 -5.50 100.00  -4.00 125.00  -6.40 140.00  -7.80 23.05 
4  115.00 -5.50 100.00  -4.00 140.00  -7.80 155.00  -9.30 17.71 
4  115.00 -5.50 100.00  -4.00 155.00  -9.30 170.00  -10.80 17.53 
4  115.00 -5.50 100.00  -4.00 170.00  -10.80 185.00  -11.60 22.81 
4  115.00 -5.50 100.00  -4.00 185.00  -11.60 200.00  -12.20 25.19 
4  115.00 -5.50 100.00  -4.00 130.00  -6.80 145.00  -8.30 18.70 
4  115.00 -5.50 100.00  -4.00 145.00  -8.30 160.00  -9.70 17.41 
4  115.00 -5.50 100.00  -4.00 160.00  -9.70 175.00  -11.10 18.73 
4  115.00 -5.50 100.00  -4.00 175.00  -11.10 190.00  -11.80 24.32 
4  115.00 -5.50 100.00  -4.00 190.00  -11.80 205.00  -12.60 23.97 
4  120.00 -5.90 100.00  -4.00 200.00  -12.20 220.00  -13.90 25.40 
4  120.00 -5.90 100.00  -4.00 205.00  -12.60 225.00  -14.60 29.50 
4  120.00 -5.90 100.00  -4.00 210.00  -12.90 230.00  -15.00 31.59 
4  120.00 -5.90 100.00  -4.00 215.00  -13.50 235.00  -15.60 39.92 
4  110.00 -5.00 105.00  -4.50 115.00  -5.50 120.00  -5.90 34.93 
4  110.00 -5.00 105.00  -4.50 120.00  -5.90 125.00  -6.40 26.06 
4  110.00 -5.00 105.00  -4.50 125.00  -6.40 130.00  -6.80 23.18 
4  110.00 -5.00 105.00  -4.50 130.00  -6.80 135.00  -7.20 18.21 
4  110.00 -5.00 105.00  -4.50 135.00  -7.20 140.00  -7.80 17.38 
4  110.00 -5.00 105.00  -4.50 140.00  -7.80 145.00  -8.30 17.55 
4  115.00 -5.50 105.00  -4.50 120.00  -5.90 130.00  -6.80 37.01 
4  115.00 -5.50 105.00  -4.50 130.00  -6.80 140.00  -7.80 18.71 
4  115.00 -5.50 105.00  -4.50 140.00  -7.80 150.00  -8.90 17.10 
4  115.00 -5.50 105.00  -4.50 150.00  -8.90 160.00  -9.70 17.06 
4  115.00 -5.50 105.00  -4.50 160.00  -9.70 170.00  -10.80 16.79 
4  115.00 -5.50 105.00  -4.50 170.00  -10.80 180.00  -11.30 20.94 
4  115.00 -5.50 105.00  -4.50 125.00  -6.40 135.00  -7.20 24.03 
4  115.00 -5.50 105.00  -4.50 135.00  -7.20 145.00  -8.30 17.77 
4  115.00 -5.50 105.00  -4.50 145.00  -8.30 155.00  -9.30 16.76 
4  115.00 -5.50 105.00  -4.50 155.00  -9.30 165.00  -10.50 16.49 
4  115.00 -5.50 105.00  -4.50 165.00  -10.50 175.00  -11.10 19.10 
4  120.00 -5.90 105.00  -4.50 125.00  -6.40 140.00  -7.80 42.49 
4  120.00 -5.90 105.00  -4.50 140.00  -7.80 155.00  -9.30 18.86 
4  120.00 -5.90 105.00  -4.50 155.00  -9.30 170.00  -10.80 16.73 
4  120.00 -5.90 105.00  -4.50 170.00  -10.80 185.00  -11.60 21.28 
4  120.00 -5.90 105.00  -4.50 185.00  -11.60 200.00  -12.20 24.17 
4  120.00 -5.90 105.00  -4.50 200.00  -12.20 215.00  -13.50 19.78 
4  120.00 -5.90 105.00  -4.50 130.00  -6.80 145.00  -8.30 25.89 
4  120.00 -5.90 105.00  -4.50 145.00  -8.30 160.00  -9.70 17.24 
4  120.00 -5.90 105.00  -4.50 160.00  -9.70 175.00  -11.10 17.68 
4  120.00 -5.90 105.00  -4.50 175.00  -11.10 190.00  -11.80 23.19 
4  120.00 -5.90 105.00  -4.50 190.00  -11.80 205.00  -12.60 22.65 
4  120.00 -5.90 105.00  -4.50 135.00  -7.20 150.00  -8.90 20.88 
4  120.00 -5.90 105.00  -4.50 150.00  -8.90 165.00  -10.50 16.99 
4  120.00 -5.90 105.00  -4.50 165.00  -10.50 180.00  -11.30 19.63 
4  120.00 -5.90 105.00  -4.50 180.00  -11.30 195.00  -11.98 23.94 
4  120.00 -5.90 105.00  -4.50 195.00  -11.98 210.00  -12.90 23.67 
4  125.00 -6.40 105.00  -4.50 205.00  -12.60 225.00  -14.60 26.27 
4  125.00 -6.40 105.00  -4.50 210.00  -12.90 230.00  -15.00 29.71 
4  125.00 -6.40 105.00  -4.50 215.00  -13.50 235.00  -15.60 32.06 
4  115.00 -5.50 110.00  -5.00 120.00  -5.90 125.00  -6.40 43.44 
4  115.00 -5.50 110.00  -5.00 125.00  -6.40 130.00  -6.80 27.44 
4  115.00 -5.50 110.00  -5.00 130.00  -6.80 135.00  -7.20 19.62 
4  115.00 -5.50 110.00  -5.00 135.00  -7.20 140.00  -7.80 17.98 
4  115.00 -5.50 110.00  -5.00 140.00  -7.80 145.00  -8.30 17.45 
4  115.00 -5.50 110.00  -5.00 145.00  -8.30 150.00  -8.90 15.99 
4  120.00 -5.90 110.00  -5.00 125.00  -6.40 135.00  -7.20 46.66 
4  120.00 -5.90 110.00  -5.00 135.00  -7.20 145.00  -8.30 22.46 
4  120.00 -5.90 110.00  -5.00 145.00  -8.30 155.00  -9.30 17.48 
4  120.00 -5.90 110.00  -5.00 155.00  -9.30 165.00  -10.50 16.67 
4  120.00 -5.90 110.00  -5.00 165.00  -10.50 175.00  -11.10 17.30 
4  120.00 -5.90 110.00  -5.00 175.00  -11.10 185.00  -11.60 21.51 
4  120.00 -5.90 110.00  -5.00 130.00  -6.80 140.00  -7.80 28.24 
4  120.00 -5.90 110.00  -5.00 140.00  -7.80 150.00  -8.90 19.51 
4  120.00 -5.90 110.00  -5.00 150.00  -8.90 160.00  -9.70 16.90 
4  120.00 -5.90 110.00  -5.00 160.00  -9.70 170.00  -10.80 16.37 
4  120.00 -5.90 110.00  -5.00 170.00  -10.80 180.00  -11.30 20.62 
4  125.00 -6.40 110.00  -5.00 130.00  -6.80 145.00  -8.30 43.61 
4  125.00 -6.40 110.00  -5.00 145.00  -8.30 160.00  -9.70 18.38 
4  125.00 -6.40 110.00  -5.00 160.00  -9.70 175.00  -11.10 16.48 
4  125.00 -6.40 110.00  -5.00 175.00  -11.10 190.00  -11.80 21.67 
4  125.00 -6.40 110.00  -5.00 190.00  -11.80 205.00  -12.60 20.59 
4  125.00 -6.40 110.00  -5.00 205.00  -12.60 220.00  -13.90 23.28 
4  125.00 -6.40 110.00  -5.00 135.00  -7.20 150.00  -8.90 29.35 
4  125.00 -6.40 110.00  -5.00 150.00  -8.90 165.00  -10.50 16.96 
4  125.00 -6.40 110.00  -5.00 165.00  -10.50 180.00  -11.30 17.65 
4  125.00 -6.40 110.00  -5.00 180.00  -11.30 195.00  -11.98 22.15 
4  125.00 -6.40 110.00  -5.00 195.00  -11.98 210.00  -12.90 20.64 
4  125.00 -6.40 110.00  -5.00 140.00  -7.80 155.00  -9.30 22.95 
4  125.00 -6.40 110.00  -5.00 155.00  -9.30 170.00  -10.80 15.58 
4  125.00 -6.40 110.00  -5.00 170.00  -10.80 185.00  -11.60 20.54 
4  125.00 -6.40 110.00  -5.00 185.00  -11.60 200.00  -12.20 22.33 
4  125.00 -6.40 110.00  -5.00 200.00  -12.20 215.00  -13.50 21.53 
4  130.00 -6.80 110.00  -5.00 210.00  -12.90 230.00  -15.00 25.11 
4  130.00 -6.80 110.00  -5.00 215.00  -13.50 235.00  -15.60 29.97 
4  120.00 -5.90 115.00  -5.50 125.00  -6.40 130.00  -6.80 57.13 
4  120.00 -5.90 115.00  -5.50 130.00  -6.80 135.00  -7.20 35.00 
4  120.00 -5.90 115.00  -5.50 135.00  -7.20 140.00  -7.80 25.98 
4  120.00 -5.90 115.00  -5.50 140.00  -7.80 145.00  -8.30 22.42 
4  120.00 -5.90 115.00  -5.50 145.00  -8.30 150.00  -8.90 18.38 
4  120.00 -5.90 115.00  -5.50 150.00  -8.90 155.00  -9.30 17.96 
4  125.00 -6.40 115.00  -5.50 130.00  -6.80 140.00  -7.80 47.78 
4  125.00 -6.40 115.00  -5.50 140.00  -7.80 150.00  -8.90 25.44 
4  125.00 -6.40 115.00  -5.50 150.00  -8.90 160.00  -9.70 17.40 
4  125.00 -6.40 115.00  -5.50 160.00  -9.70 170.00  -10.80 14.97 
4  125.00 -6.40 115.00  -5.50 170.00  -10.80 180.00  -11.30 20.42 
4  125.00 -6.40 115.00  -5.50 180.00  -11.30 190.00  -11.80 22.21 
4  125.00 -6.40 115.00  -5.50 135.00  -7.20 145.00  -8.30 33.05 
4  125.00 -6.40 115.00  -5.50 145.00  -8.30 155.00  -9.30 19.53 
4  125.00 -6.40 115.00  -5.50 155.00  -9.30 165.00  -10.50 15.66 
4  125.00 -6.40 115.00  -5.50 165.00  -10.50 175.00  -11.10 16.85 
4  125.00 -6.40 115.00  -5.50 175.00  -11.10 185.00  -11.60 20.37 
4  130.00 -6.80 115.00  -5.50 135.00  -7.20 150.00  -8.90 48.69 
4  130.00 -6.80 115.00  -5.50 150.00  -8.90 165.00  -10.50 18.39 
4  130.00 -6.80 115.00  -5.50 165.00  -10.50 180.00  -11.30 17.14 
4  130.00 -6.80 115.00  -5.50 180.00  -11.30 195.00  -11.98 20.65 
4  130.00 -6.80 115.00  -5.50 195.00  -11.98 210.00  -12.90 18.90 
4  130.00 -6.80 115.00  -5.50 210.00  -12.90 225.00  -14.60 23.32 
4  130.00 -6.80 115.00  -5.50 140.00  -7.80 155.00  -9.30 33.75 
4  130.00 -6.80 115.00  -5.50 155.00  -9.30 170.00  -10.80 16.08 
4  130.00 -6.80 115.00  -5.50 170.00  -10.80 185.00  -11.60 18.62 
4  130.00 -6.80 115.00  -5.50 185.00  -11.60 200.00  -12.20 20.10 
4  130.00 -6.80 115.00  -5.50 200.00  -12.20 215.00  -13.50 20.90 
4  130.00 -6.80 115.00  -5.50 145.00  -8.30 160.00  -9.70 22.85 
4  130.00 -6.80 115.00  -5.50 160.00  -9.70 175.00  -11.10 16.00 
4  130.00 -6.80 115.00  -5.50 175.00  -11.10 190.00  -11.80 19.83 
4  130.00 -6.80 115.00  -5.50 190.00  -11.80 205.00  -12.60 19.17 
4  130.00 -6.80 115.00  -5.50 205.00  -12.60 220.00  -13.90 20.52 
4  135.00 -7.20 115.00  -5.50 215.00  -13.50 235.00  -15.60 23.70 
4  125.00 -6.40 120.00  -5.90 130.00  -6.80 135.00  -7.20 55.27 
4  125.00 -6.40 120.00  -5.90 135.00  -7.20 140.00  -7.80 39.81 
4  125.00 -6.40 120.00  -5.90 140.00  -7.80 145.00  -8.30 30.93 
4  125.00 -6.40 120.00  -5.90 145.00  -8.30 150.00  -8.90 21.31 
4  125.00 -6.40 120.00  -5.90 150.00  -8.90 155.00  -9.30 18.41 
4  125.00 -6.40 120.00  -5.90 155.00  -9.30 160.00  -9.70 15.89 
4  130.00 -6.80 120.00  -5.90 135.00  -7.20 145.00  -8.30 53.43 
4  130.00 -6.80 120.00  -5.90 145.00  -8.30 155.00  -9.30 25.30 
4  130.00 -6.80 120.00  -5.90 155.00  -9.30 165.00  -10.50 16.15 
4  130.00 -6.80 120.00  -5.90 165.00  -10.50 175.00  -11.10 16.19 
4  130.00 -6.80 120.00  -5.90 175.00  -11.10 185.00  -11.60 18.11 
4  130.00 -6.80 120.00  -5.90 185.00  -11.60 195.00  -11.98 19.53 
4  130.00 -6.80 120.00  -5.90 140.00  -7.80 150.00  -8.90 38.28 
4  130.00 -6.80 120.00  -5.90 150.00  -8.90 160.00  -9.70 19.70 
4  130.00 -6.80 120.00  -5.90 160.00  -9.70 170.00  -10.80 14.85 
4  130.00 -6.80 120.00  -5.90 170.00  -10.80 180.00  -11.30 17.47 
4  130.00 -6.80 120.00  -5.90 180.00  -11.30 190.00  -11.80 19.45 
4  135.00 -7.20 120.00  -5.90 140.00  -7.80 155.00  -9.30 51.40 
4  135.00 -7.20 120.00  -5.90 155.00  -9.30 170.00  -10.80 16.13 
4  135.00 -7.20 120.00  -5.90 170.00  -10.80 185.00  -11.60 16.99 
4  135.00 -7.20 120.00  -5.90 185.00  -11.60 200.00  -12.20 17.95 
4  135.00 -7.20 120.00  -5.90 200.00  -12.20 215.00  -13.50 19.01 
4  135.00 -7.20 120.00  -5.90 215.00  -13.50 230.00  -15.00 16.57 
4  135.00 -7.20 120.00  -5.90 145.00  -8.30 160.00  -9.70 28.69 
4  135.00 -7.20 120.00  -5.90 160.00  -9.70 175.00  -11.10 14.86 
4  135.00 -7.20 120.00  -5.90 175.00  -11.10 190.00  -11.80 17.89 
4  135.00 -7.20 120.00  -5.90 190.00  -11.80 205.00  -12.60 16.95 
4  135.00 -7.20 120.00  -5.90 205.00  -12.60 220.00  -13.90 17.25 
4  135.00 -7.20 120.00  -5.90 150.00  -8.90 165.00  -10.50 20.22 
4  135.00 -7.20 120.00  -5.90 165.00  -10.50 180.00  -11.30 15.79 
4  135.00 -7.20 120.00  -5.90 180.00  -11.30 195.00  -11.98 18.57 
4  135.00 -7.20 120.00  -5.90 195.00  -11.98 210.00  -12.90 15.50 
4  135.00 -7.20 120.00  -5.90 210.00  -12.90 225.00  -14.60 20.68 
4  130.00 -6.80 125.00  -6.40 135.00  -7.20 140.00  -7.80 60.69 
4  130.00 -6.80 125.00  -6.40 140.00  -7.80 145.00  -8.30 47.71 
4  130.00 -6.80 125.00  -6.40 145.00  -8.30 150.00  -8.90 30.51 
4  130.00 -6.80 125.00  -6.40 150.00  -8.90 155.00  -9.30 22.63 
4  130.00 -6.80 125.00  -6.40 155.00  -9.30 160.00  -9.70 17.89 
4  130.00 -6.80 125.00  -6.40 160.00  -9.70 165.00  -10.50 14.57 
4  135.00 -7.20 125.00  -6.40 140.00  -7.80 150.00  -8.90 56.74 
4  135.00 -7.20 125.00  -6.40 150.00  -8.90 160.00  -9.70 22.32 
4  135.00 -7.20 125.00  -6.40 160.00  -9.70 170.00  -10.80 14.63 
4  135.00 -7.20 125.00  -6.40 170.00  -10.80 180.00  -11.30 15.47 
4  135.00 -7.20 125.00  -6.40 180.00  -11.30 190.00  -11.80 17.89 
4  135.00 -7.20 125.00  -6.40 190.00  -11.80 200.00  -12.20 16.25 
4  135.00 -7.20 125.00  -6.40 145.00  -8.30 155.00  -9.30 32.10 
4  135.00 -7.20 125.00  -6.40 155.00  -9.30 165.00  -10.50 16.71 
4  135.00 -7.20 125.00  -6.40 165.00  -10.50 175.00  -11.10 15.28 
4  135.00 -7.20 125.00  -6.40 175.00  -11.10 185.00  -11.60 16.96 
4  135.00 -7.20 125.00  -6.40 185.00  -11.60 195.00  -11.98 17.75 
4  140.00 -7.80 125.00  -6.40 145.00  -8.30 160.00  -9.70 47.13 
4  140.00 -7.80 125.00  -6.40 160.00  -9.70 175.00  -11.10 15.96 
4  140.00 -7.80 125.00  -6.40 175.00  -11.10 190.00  -11.80 18.08 
4  140.00 -7.80 125.00  -6.40 190.00  -11.80 205.00  -12.60 16.37 
4  140.00 -7.80 125.00  -6.40 205.00  -12.60 220.00  -13.90 15.68 
4  140.00 -7.80 125.00  -6.40 220.00  -13.90 235.00  -15.60 18.71 
4  140.00 -7.80 125.00  -6.40 150.00  -8.90 165.00  -10.50 26.45 
4  140.00 -7.80 125.00  -6.40 165.00  -10.50 180.00  -11.30 16.40 
4  140.00 -7.80 125.00  -6.40 180.00  -11.30 195.00  -11.98 18.52 
4  140.00 -7.80 125.00  -6.40 195.00  -11.98 210.00  -12.90 15.44 
4  140.00 -7.80 125.00  -6.40 210.00  -12.90 225.00  -14.60 17.73 
4  140.00 -7.80 125.00  -6.40 155.00  -9.30 170.00  -10.80 18.86 
4  140.00 -7.80 125.00  -6.40 170.00  -10.80 185.00  -11.60 17.10 
4  140.00 -7.80 125.00  -6.40 185.00  -11.60 200.00  -12.20 17.97 
4  140.00 -7.80 125.00  -6.40 200.00  -12.20 215.00  -13.50 16.15 
4  140.00 -7.80 125.00  -6.40 215.00  -13.50 230.00  -15.00 17.34 
4  135.00 -7.20 130.00  -6.80 140.00  -7.80 145.00  -8.30 66.46 
4  135.00 -7.20 130.00  -6.80 145.00  -8.30 150.00  -8.90 37.28 
4  135.00 -7.20 130.00  -6.80 150.00  -8.90 155.00  -9.30 25.31 
4  135.00 -7.20 130.00  -6.80 155.00  -9.30 160.00  -9.70 18.50 
4  135.00 -7.20 130.00  -6.80 160.00  -9.70 165.00  -10.50 13.40 
4  135.00 -7.20 130.00  -6.80 165.00  -10.50 170.00  -10.80 14.40 
4  140.00 -7.80 130.00  -6.80 145.00  -8.30 155.00  -9.30 51.79 
4  140.00 -7.80 130.00  -6.80 155.00  -9.30 165.00  -10.50 19.99 
4  140.00 -7.80 130.00  -6.80 165.00  -10.50 175.00  -11.10 16.20 
4  140.00 -7.80 130.00  -6.80 175.00  -11.10 185.00  -11.60 17.63 
4  140.00 -7.80 130.00  -6.80 185.00  -11.60 195.00  -11.98 18.40 
4  140.00 -7.80 130.00  -6.80 195.00  -11.98 205.00  -12.60 15.50 
4  140.00 -7.80 130.00  -6.80 150.00  -8.90 160.00  -9.70 29.42 
4  140.00 -7.80 130.00  -6.80 160.00  -9.70 170.00  -10.80 15.78 
4  140.00 -7.80 130.00  -6.80 170.00  -10.80 180.00  -11.30 16.98 
4  140.00 -7.80 130.00  -6.80 180.00  -11.30 190.00  -11.80 18.93 
4  140.00 -7.80 130.00  -6.80 190.00  -11.80 200.00  -12.20 16.60 
4  145.00 -8.30 130.00  -6.80 150.00  -8.90 165.00  -10.50 41.75 
4  145.00 -8.30 130.00  -6.80 165.00  -10.50 180.00  -11.30 17.69 
4  145.00 -8.30 130.00  -6.80 180.00  -11.30 195.00  -11.98 19.81 
4  145.00 -8.30 130.00  -6.80 195.00  -11.98 210.00  -12.90 16.21 
4  145.00 -8.30 130.00  -6.80 210.00  -12.90 225.00  -14.60 17.75 
4  145.00 -8.30 130.00  -6.80 155.00  -9.30 170.00  -10.80 23.63 
4  145.00 -8.30 130.00  -6.80 170.00  -10.80 185.00  -11.60 18.67 
4  145.00 -8.30 130.00  -6.80 185.00  -11.60 200.00  -12.20 19.03 
4  145.00 -8.30 130.00  -6.80 200.00  -12.20 215.00  -13.50 15.54 
4  145.00 -8.30 130.00  -6.80 215.00  -13.50 230.00  -15.00 18.98 
4  145.00 -8.30 130.00  -6.80 160.00  -9.70 175.00  -11.10 17.97 
4  145.00 -8.30 130.00  -6.80 175.00  -11.10 190.00  -11.80 19.19 
4  145.00 -8.30 130.00  -6.80 190.00  -11.80 205.00  -12.60 17.81 
4  145.00 -8.30 130.00  -6.80 205.00  -12.60 220.00  -13.90 15.81 
4  145.00 -8.30 130.00  -6.80 220.00  -13.90 235.00  -15.60 18.42 
4  140.00 -7.80 135.00  -7.20 145.00  -8.30 150.00  -8.90 62.12 
4  140.00 -7.80 135.00  -7.20 150.00  -8.90 155.00  -9.30 35.37 
4  140.00 -7.80 135.00  -7.20 155.00  -9.30 160.00  -9.70 23.98 
4  140.00 -7.80 135.00  -7.20 160.00  -9.70 165.00  -10.50 17.16 
4  140.00 -7.80 135.00  -7.20 165.00  -10.50 170.00  -10.80 16.30 
4  140.00 -7.80 135.00  -7.20 170.00  -10.80 175.00  -11.10 18.35 
4  145.00 -8.30 135.00  -7.20 150.00  -8.90 160.00  -9.70 46.14 
4  145.00 -8.30 135.00  -7.20 160.00  -9.70 170.00  -10.80 18.64 
4  145.00 -8.30 135.00  -7.20 170.00  -10.80 180.00  -11.30 19.06 
4  145.00 -8.30 135.00  -7.20 180.00  -11.30 190.00  -11.80 20.97 
4  145.00 -8.30 135.00  -7.20 190.00  -11.80 200.00  -12.20 18.73 
4  145.00 -8.30 135.00  -7.20 200.00  -12.20 210.00  -12.90 17.04 
4  145.00 -8.30 135.00  -7.20 155.00  -9.30 165.00  -10.50 25.96 
4  145.00 -8.30 135.00  -7.20 165.00  -10.50 175.00  -11.10 18.31 
4  145.00 -8.30 135.00  -7.20 175.00  -11.10 185.00  -11.60 19.32 
4  145.00 -8.30 135.00  -7.20 185.00  -11.60 195.00  -11.98 20.70 
4  145.00 -8.30 135.00  -7.20 195.00  -11.98 205.00  -12.60 17.57 
4  150.00 -8.90 135.00  -7.20 155.00  -9.30 170.00  -10.80 32.20 
4  150.00 -8.90 135.00  -7.20 170.00  -10.80 185.00  -11.60 19.67 
4  150.00 -8.90 135.00  -7.20 185.00  -11.60 200.00  -12.20 20.32 
4  150.00 -8.90 135.00  -7.20 200.00  -12.20 215.00  -13.50 17.39 
4  150.00 -8.90 135.00  -7.20 215.00  -13.50 230.00  -15.00 18.30 
4  150.00 -8.90 135.00  -7.20 160.00  -9.70 175.00  -11.10 20.66 
4  150.00 -8.90 135.00  -7.20 175.00  -11.10 190.00  -11.80 20.25 
4  150.00 -8.90 135.00  -7.20 190.00  -11.80 205.00  -12.60 18.74 
4  150.00 -8.90 135.00  -7.20 205.00  -12.60 220.00  -13.90 16.62 
4  150.00 -8.90 135.00  -7.20 220.00  -13.90 235.00  -15.60 19.42 
4  150.00 -8.90 135.00  -7.20 165.00  -10.50 180.00  -11.30 18.84 
4  150.00 -8.90 135.00  -7.20 180.00  -11.30 195.00  -11.98 20.95 
4  150.00 -8.90 135.00  -7.20 195.00  -11.98 210.00  -12.90 17.38 
4  150.00 -8.90 135.00  -7.20 210.00  -12.90 225.00  -14.60 17.97 
4  145.00 -8.30 140.00  -7.80 150.00  -8.90 155.00  -9.30 54.88 
4  145.00 -8.30 140.00  -7.80 155.00  -9.30 160.00  -9.70 30.82 
4  145.00 -8.30 140.00  -7.80 160.00  -9.70 165.00  -10.50 20.17 
4  145.00 -8.30 140.00  -7.80 165.00  -10.50 170.00  -10.80 18.26 
4  145.00 -8.30 140.00  -7.80 170.00  -10.80 175.00  -11.10 19.87 
4  145.00 -8.30 140.00  -7.80 175.00  -11.10 180.00  -11.30 19.28 
4  150.00 -8.90 140.00  -7.80 155.00  -9.30 165.00  -10.50 34.72 
4  150.00 -8.90 140.00  -7.80 165.00  -10.50 175.00  -11.10 19.12 
4  150.00 -8.90 140.00  -7.80 175.00  -11.10 185.00  -11.60 20.14 
4  150.00 -8.90 140.00  -7.80 185.00  -11.60 195.00  -11.98 21.57 
4  150.00 -8.90 140.00  -7.80 195.00  -11.98 205.00  -12.60 18.18 
4  150.00 -8.90 140.00  -7.80 205.00  -12.60 215.00  -13.50 16.27 
4  150.00 -8.90 140.00  -7.80 160.00  -9.70 170.00  -10.80 21.48 
4  150.00 -8.90 140.00  -7.80 170.00  -10.80 180.00  -11.30 19.57 
4  150.00 -8.90 140.00  -7.80 180.00  -11.30 190.00  -11.80 21.65 
4  150.00 -8.90 140.00  -7.80 190.00  -11.80 200.00  -12.20 19.28 
4  150.00 -8.90 140.00  -7.80 200.00  -12.20 210.00  -12.90 17.32 
4  155.00 -9.30 140.00  -7.80 160.00  -9.70 175.00  -11.10 26.89 
4  155.00 -9.30 140.00  -7.80 175.00  -11.10 190.00  -11.80 21.26 
4  155.00 -9.30 140.00  -7.80 190.00  -11.80 205.00  -12.60 20.45 
4  155.00 -9.30 140.00  -7.80 205.00  -12.60 220.00  -13.90 17.16 
4  155.00 -9.30 140.00  -7.80 220.00  -13.90 235.00  -15.60 20.34 
4  155.00 -9.30 140.00  -7.80 165.00  -10.50 180.00  -11.30 20.90 
4  155.00 -9.30 140.00  -7.80 180.00  -11.30 195.00  -11.98 22.38 
4  155.00 -9.30 140.00  -7.80 195.00  -11.98 210.00  -12.90 18.78 
4  155.00 -9.30 140.00  -7.80 210.00  -12.90 225.00  -14.60 18.14 
4  155.00 -9.30 140.00  -7.80 170.00  -10.80 185.00  -11.60 21.02 
4  155.00 -9.30 140.00  -7.80 185.00  -11.60 200.00  -12.20 21.68 
4  155.00 -9.30 140.00  -7.80 200.00  -12.20 215.00  -13.50 18.12 
4  155.00 -9.30 140.00  -7.80 215.00  -13.50 230.00  -15.00 19.57 
4  150.00 -8.90 145.00  -8.30 155.00  -9.30 160.00  -9.70 39.96 
4  150.00 -8.90 145.00  -8.30 160.00  -9.70 165.00  -10.50 23.61 
4  150.00 -8.90 145.00  -8.30 165.00  -10.50 170.00  -10.80 18.99 
4  150.00 -8.90 145.00  -8.30 170.00  -10.80 175.00  -11.10 19.55 
4  150.00 -8.90 145.00  -8.30 175.00  -11.10 180.00  -11.30 19.51 
4  150.00 -8.90 145.00  -8.30 180.00  -11.30 185.00  -11.60 20.85 
4  155.00 -9.30 145.00  -8.30 160.00  -9.70 170.00  -10.80 28.22 
4  155.00 -9.30 145.00  -8.30 170.00  -10.80 180.00  -11.30 20.94 
4  155.00 -9.30 145.00  -8.30 180.00  -11.30 190.00  -11.80 22.77 
4  155.00 -9.30 145.00  -8.30 190.00  -11.80 200.00  -12.20 20.80 
4  155.00 -9.30 145.00  -8.30 200.00  -12.20 210.00  -12.90 18.82 
4  155.00 -9.30 145.00  -8.30 210.00  -12.90 220.00  -13.90 18.21 
4  155.00 -9.30 145.00  -8.30 165.00  -10.50 175.00  -11.10 21.37 
4  155.00 -9.30 145.00  -8.30 175.00  -11.10 185.00  -11.60 21.01 
4  155.00 -9.30 145.00  -8.30 185.00  -11.60 195.00  -11.98 22.71 
4  155.00 -9.30 145.00  -8.30 195.00  -11.98 205.00  -12.60 20.31 
4  155.00 -9.30 145.00  -8.30 205.00  -12.60 215.00  -13.50 16.42 
4  160.00 -9.70 145.00  -8.30 165.00  -10.50 180.00  -11.30 21.96 
4  160.00 -9.70 145.00  -8.30 180.00  -11.30 195.00  -11.98 21.67 
4  160.00 -9.70 145.00  -8.30 195.00  -11.98 210.00  -12.90 18.61 
4  160.00 -9.70 145.00  -8.30 210.00  -12.90 225.00  -14.60 17.93 
4  160.00 -9.70 145.00  -8.30 170.00  -10.80 185.00  -11.60 20.47 
4  160.00 -9.70 145.00  -8.30 185.00  -11.60 200.00  -12.20 21.46 
4  160.00 -9.70 145.00  -8.30 200.00  -12.20 215.00  -13.50 18.23 
4  160.00 -9.70 145.00  -8.30 215.00  -13.50 230.00  -15.00 19.03 
4  160.00 -9.70 145.00  -8.30 175.00  -11.10 190.00  -11.80 20.57 
4  160.00 -9.70 145.00  -8.30 190.00  -11.80 205.00  -12.60 19.99 
4  160.00 -9.70 145.00  -8.30 205.00  -12.60 220.00  -13.90 17.26 
4  160.00 -9.70 145.00  -8.30 220.00  -13.90 235.00  -15.60 19.55 
4  155.00 -9.30 150.00  -8.90 160.00  -9.70 165.00  -10.50 31.84 
4  155.00 -9.30 150.00  -8.90 165.00  -10.50 170.00  -10.80 22.30 
4  155.00 -9.30 150.00  -8.90 170.00  -10.80 175.00  -11.10 22.13 
4  155.00 -9.30 150.00  -8.90 175.00  -11.10 180.00  -11.30 20.63 
4  155.00 -9.30 150.00  -8.90 180.00  -11.30 185.00  -11.60 23.05 
4  155.00 -9.30 150.00  -8.90 185.00  -11.60 190.00  -11.80 24.12 
4  160.00 -9.70 150.00  -8.90 165.00  -10.50 175.00  -11.10 22.52 
4  160.00 -9.70 150.00  -8.90 175.00  -11.10 185.00  -11.60 19.92 
4  160.00 -9.70 150.00  -8.90 185.00  -11.60 195.00  -11.98 22.25 
4  160.00 -9.70 150.00  -8.90 195.00  -11.98 205.00  -12.60 19.76 
4  160.00 -9.70 150.00  -8.90 205.00  -12.60 215.00  -13.50 16.89 
4  160.00 -9.70 150.00  -8.90 215.00  -13.50 225.00  -14.60 17.35 
4  160.00 -9.70 150.00  -8.90 170.00  -10.80 180.00  -11.30 20.44 
4  160.00 -9.70 150.00  -8.90 180.00  -11.30 190.00  -11.80 21.83 
4  160.00 -9.70 150.00  -8.90 190.00  -11.80 200.00  -12.20 20.59 
4  160.00 -9.70 150.00  -8.90 200.00  -12.20 210.00  -12.90 20.84 
4  160.00 -9.70 150.00  -8.90 210.00  -12.90 220.00  -13.90 13.59 
4  165.00 -10.50 150.00  -8.90 170.00  -10.80 185.00  -11.60 18.83 
4  165.00 -10.50 150.00  -8.90 185.00  -11.60 200.00  -12.20 19.72 
4  165.00 -10.50 150.00  -8.90 200.00  -12.20 215.00  -13.50 17.25 
4  165.00 -10.50 150.00  -8.90 215.00  -13.50 230.00  -15.00 17.75 
4  165.00 -10.50 150.00  -8.90 175.00  -11.10 190.00  -11.80 18.18 
4  165.00 -10.50 150.00  -8.90 190.00  -11.80 205.00  -12.60 19.06 
4  165.00 -10.50 150.00  -8.90 205.00  -12.60 220.00  -13.90 16.15 
4  165.00 -10.50 150.00  -8.90 220.00  -13.90 235.00  -15.60 18.20 
4  165.00 -10.50 150.00  -8.90 180.00  -11.30 195.00  -11.98 19.63 
4  165.00 -10.50 150.00  -8.90 195.00  -11.98 210.00  -12.90 17.43 
4  165.00 -10.50 150.00  -8.90 210.00  -12.90 225.00  -14.60 16.55 
4  160.00 -9.70 155.00  -9.30 165.00  -10.50 170.00  -10.80 23.21 
4  160.00 -9.70 155.00  -9.30 170.00  -10.80 175.00  -11.10 20.38 
4  160.00 -9.70 155.00  -9.30 175.00  -11.10 180.00  -11.30 18.74 
4  160.00 -9.70 155.00  -9.30 180.00  -11.30 185.00  -11.60 20.22 
4  160.00 -9.70 155.00  -9.30 185.00  -11.60 190.00  -11.80 21.79 
4  160.00 -9.70 155.00  -9.30 190.00  -11.80 195.00  -11.98 20.48 
4  165.00 -10.50 155.00  -9.30 170.00  -10.80 180.00  -11.30 18.55 
4  165.00 -10.50 155.00  -9.30 180.00  -11.30 190.00  -11.80 18.68 
4  165.00 -10.50 155.00  -9.30 190.00  -11.80 200.00  -12.20 18.42 
4  165.00 -10.50 155.00  -9.30 200.00  -12.20 210.00  -12.90 16.63 
4  165.00 -10.50 155.00  -9.30 210.00  -12.90 220.00  -13.90 15.76 
4  165.00 -10.50 155.00  -9.30 220.00  -13.90 230.00  -15.00 17.50 
4  165.00 -10.50 155.00  -9.30 175.00  -11.10 185.00  -11.60 17.20 
4  165.00 -10.50 155.00  -9.30 185.00  -11.60 195.00  -11.98 19.53 
4  165.00 -10.50 155.00  -9.30 195.00  -11.98 205.00  -12.60 17.33 
4  165.00 -10.50 155.00  -9.30 205.00  -12.60 215.00  -13.50 16.08 
4  165.00 -10.50 155.00  -9.30 215.00  -13.50 225.00  -14.60 15.49 
4  170.00 -10.80 155.00  -9.30 175.00  -11.10 190.00  -11.80 17.35 
4  170.00 -10.80 155.00  -9.30 190.00  -11.80 205.00  -12.60 17.36 
4  170.00 -10.80 155.00  -9.30 205.00  -12.60 220.00  -13.90 15.23 
4  170.00 -10.80 155.00  -9.30 220.00  -13.90 235.00  -15.60 16.93 
4  170.00 -10.80 155.00  -9.30 180.00  -11.30 195.00  -11.98 17.21 
4  170.00 -10.80 155.00  -9.30 195.00  -11.98 210.00  -12.90 16.30 
4  170.00 -10.80 155.00  -9.30 210.00  -12.90 225.00  -14.60 15.96 
4  170.00 -10.80 155.00  -9.30 185.00  -11.60 200.00  -12.20 17.89 
4  170.00 -10.80 155.00  -9.30 200.00  -12.20 215.00  -13.50 16.21 
4  170.00 -10.80 155.00  -9.30 215.00  -13.50 230.00  -15.00 16.03 
4  165.00 -10.50 160.00  -9.70 170.00  -10.80 175.00  -11.10 18.82 
4  165.00 -10.50 160.00  -9.70 175.00  -11.10 180.00  -11.30 16.04 
4  165.00 -10.50 160.00  -9.70 180.00  -11.30 185.00  -11.60 16.98 
4  165.00 -10.50 160.00  -9.70 185.00  -11.60 190.00  -11.80 18.62 
4  165.00 -10.50 160.00  -9.70 190.00  -11.80 195.00  -11.98 17.98 
4  165.00 -10.50 160.00  -9.70 195.00  -11.98 200.00  -12.20 16.39 
4  170.00 -10.80 160.00  -9.70 175.00  -11.10 185.00  -11.60 17.07 
4  170.00 -10.80 160.00  -9.70 185.00  -11.60 195.00  -11.98 17.53 
4  170.00 -10.80 160.00  -9.70 195.00  -11.98 205.00  -12.60 16.25 
4  170.00 -10.80 160.00  -9.70 205.00  -12.60 215.00  -13.50 14.75 
4  170.00 -10.80 160.00  -9.70 215.00  -13.50 225.00  -14.60 15.48 
4  170.00 -10.80 160.00  -9.70 225.00  -14.60 235.00  -15.60 16.36 
4  170.00 -10.80 160.00  -9.70 180.00  -11.30 190.00  -11.80 16.48 
4  170.00 -10.80 160.00  -9.70 190.00  -11.80 200.00  -12.20 16.91 
4  170.00 -10.80 160.00  -9.70 200.00  -12.20 210.00  -12.90 15.63 
4  170.00 -10.80 160.00  -9.70 210.00  -12.90 220.00  -13.90 15.30 
4  170.00 -10.80 160.00  -9.70 220.00  -13.90 230.00  -15.00 16.28 
4  175.00 -11.10 160.00  -9.70 180.00  -11.30 195.00  -11.98 16.79 
4  175.00 -11.10 160.00  -9.70 195.00  -11.98 210.00  -12.90 15.55 
4  175.00 -11.10 160.00  -9.70 210.00  -12.90 225.00  -14.60 15.54 
4  175.00 -11.10 160.00  -9.70 185.00  -11.60 200.00  -12.20 16.47 
4  175.00 -11.10 160.00  -9.70 200.00  -12.20 215.00  -13.50 15.43 
4  175.00 -11.10 160.00  -9.70 215.00  -13.50 230.00  -15.00 15.74 
4  175.00 -11.10 160.00  -9.70 190.00  -11.80 205.00  -12.60 16.34 
4  175.00 -11.10 160.00  -9.70 205.00  -12.60 220.00  -13.90 14.69 
4  175.00 -11.10 160.00  -9.70 220.00  -13.90 235.00  -15.60 16.07 
4  170.00 -10.80 165.00  -10.50 175.00  -11.10 180.00  -11.30 17.86 
4  170.00 -10.80 165.00  -10.50 180.00  -11.30 185.00  -11.60 15.59 
4  170.00 -10.80 165.00  -10.50 185.00  -11.60 190.00  -11.80 17.06 
4  170.00 -10.80 165.00  -10.50 190.00  -11.80 195.00  -11.98 17.06 
4  170.00 -10.80 165.00  -10.50 195.00  -11.98 200.00  -12.20 15.62 
4  170.00 -10.80 165.00  -10.50 200.00  -12.20 205.00  -12.60 16.13 
4  175.00 -11.10 165.00  -10.50 180.00  -11.30 190.00  -11.80 16.74 
4  175.00 -11.10 165.00  -10.50 190.00  -11.80 200.00  -12.20 16.18 
4  175.00 -11.10 165.00  -10.50 200.00  -12.20 210.00  -12.90 15.27 
4  175.00 -11.10 165.00  -10.50 210.00  -12.90 220.00  -13.90 15.10 
4  175.00 -11.10 165.00  -10.50 220.00  -13.90 230.00  -15.00 16.64 
4  175.00 -11.10 165.00  -10.50 185.00  -11.60 195.00  -11.98 16.33 
4  175.00 -11.10 165.00  -10.50 195.00  -11.98 205.00  -12.60 15.66 
4  175.00 -11.10 165.00  -10.50 205.00  -12.60 215.00  -13.50 14.67 
4  175.00 -11.10 165.00  -10.50 215.00  -13.50 225.00  -14.60 15.34 
4  175.00 -11.10 165.00  -10.50 225.00  -14.60 235.00  -15.60 14.75 
4  180.00 -11.30 165.00  -10.50 185.00  -11.60 200.00  -12.20 17.53 
4  180.00 -11.30 165.00  -10.50 200.00  -12.20 215.00  -13.50 14.89 
4  180.00 -11.30 165.00  -10.50 215.00  -13.50 230.00  -15.00 15.13 
4  180.00 -11.30 165.00  -10.50 190.00  -11.80 205.00  -12.60 16.19 
4  180.00 -11.30 165.00  -10.50 205.00  -12.60 220.00  -13.90 14.09 
4  180.00 -11.30 165.00  -10.50 220.00  -13.90 235.00  -15.60 16.06 
4  180.00 -11.30 165.00  -10.50 195.00  -11.98 210.00  -12.90 15.01 
4  180.00 -11.30 165.00  -10.50 210.00  -12.90 225.00  -14.60 14.88 
4  175.00 -11.10 170.00  -10.80 180.00  -11.30 185.00  -11.60 16.68 
4  175.00 -11.10 170.00  -10.80 185.00  -11.60 190.00  -11.80 15.96 
4  175.00 -11.10 170.00  -10.80 190.00  -11.80 195.00  -11.98 16.17 
4  175.00 -11.10 170.00  -10.80 195.00  -11.98 200.00  -12.20 15.20 
4  175.00 -11.10 170.00  -10.80 200.00  -12.20 205.00  -12.60 15.80 
4  175.00 -11.10 170.00  -10.80 205.00  -12.60 210.00  -12.90 13.75 
4  180.00 -11.30 170.00  -10.80 185.00  -11.60 195.00  -11.98 17.85 
4  180.00 -11.30 170.00  -10.80 195.00  -11.98 205.00  -12.60 15.17 
4  180.00 -11.30 170.00  -10.80 205.00  -12.60 215.00  -13.50 13.98 
4  180.00 -11.30 170.00  -10.80 215.00  -13.50 225.00  -14.60 14.66 
4  180.00 -11.30 170.00  -10.80 225.00  -14.60 235.00  -15.60 15.77 
4  180.00 -11.30 170.00  -10.80 190.00  -11.80 200.00  -12.20 16.23 
4  180.00 -11.30 170.00  -10.80 200.00  -12.20 210.00  -12.90 14.76 
4  180.00 -11.30 170.00  -10.80 210.00  -12.90 220.00  -13.90 14.31 
4  180.00 -11.30 170.00  -10.80 220.00  -13.90 230.00  -15.00 15.93 
4  185.00 -11.60 170.00  -10.80 190.00  -11.80 205.00  -12.60 19.38 
4  185.00 -11.60 170.00  -10.80 205.00  -12.60 220.00  -13.90 14.53 
4  185.00 -11.60 170.00  -10.80 220.00  -13.90 235.00  -15.60 15.35 
4  185.00 -11.60 170.00  -10.80 195.00  -11.98 210.00  -12.90 16.21 
4  185.00 -11.60 170.00  -10.80 210.00  -12.90 225.00  -14.60 15.23 
4  185.00 -11.60 170.00  -10.80 200.00  -12.20 215.00  -13.50 15.56 
4  185.00 -11.60 170.00  -10.80 215.00  -13.50 230.00  -15.00 14.24 
4  180.00 -11.30 175.00  -11.10 185.00  -11.60 190.00  -11.80 18.40 
4  180.00 -11.30 175.00  -11.10 190.00  -11.80 195.00  -11.98 16.92 
4  180.00 -11.30 175.00  -11.10 195.00  -11.98 200.00  -12.20 14.83 
4  180.00 -11.30 175.00  -11.10 200.00  -12.20 205.00  -12.60 15.23 
4  180.00 -11.30 175.00  -11.10 205.00  -12.60 210.00  -12.90 13.13 
4  180.00 -11.30 175.00  -11.10 210.00  -12.90 215.00  -13.50 14.23 
4  185.00 -11.60 175.00  -11.10 190.00  -11.80 200.00  -12.20 20.05 
4  185.00 -11.60 175.00  -11.10 200.00  -12.20 210.00  -12.90 15.67 
4  185.00 -11.60 175.00  -11.10 210.00  -12.90 220.00  -13.90 14.86 
4  185.00 -11.60 175.00  -11.10 220.00  -13.90 230.00  -15.00 13.25 
4  185.00 -11.60 175.00  -11.10 195.00  -11.98 205.00  -12.60 16.75 
4  185.00 -11.60 175.00  -11.10 205.00  -12.60 215.00  -13.50 14.52 
4  185.00 -11.60 175.00  -11.10 215.00  -13.50 225.00  -14.60 14.93 
4  185.00 -11.60 175.00  -11.10 225.00  -14.60 235.00  -15.60 14.44 
4  190.00 -11.80 175.00  -11.10 195.00  -11.98 210.00  -12.90 18.47 
4  190.00 -11.80 175.00  -11.10 210.00  -12.90 225.00  -14.60 14.60 
4  190.00 -11.80 175.00  -11.10 200.00  -12.20 215.00  -13.50 15.67 
4  190.00 -11.80 175.00  -11.10 215.00  -13.50 230.00  -15.00 14.89 
4  190.00 -11.80 175.00  -11.10 205.00  -12.60 220.00  -13.90 14.17 
4  190.00 -11.80 175.00  -11.10 220.00  -13.90 235.00  -15.60 15.59 
4  185.00 -11.60 180.00  -11.30 190.00  -11.80 195.00  -11.98 21.83 
4  185.00 -11.60 180.00  -11.30 195.00  -11.98 200.00  -12.20 17.60 
4  185.00 -11.60 180.00  -11.30 200.00  -12.20 205.00  -12.60 17.16 
4  185.00 -11.60 180.00  -11.30 205.00  -12.60 210.00  -12.90 14.54 
4  185.00 -11.60 180.00  -11.30 210.00  -12.90 215.00  -13.50 15.74 
4  185.00 -11.60 180.00  -11.30 215.00  -13.50 220.00  -13.90 15.10 
4  190.00 -11.80 180.00  -11.30 195.00  -11.98 205.00  -12.60 19.29 
4  190.00 -11.80 180.00  -11.30 205.00  -12.60 215.00  -13.50 14.33 
4  190.00 -11.80 180.00  -11.30 215.00  -13.50 225.00  -14.60 14.74 
4  190.00 -11.80 180.00  -11.30 225.00  -14.60 235.00  -15.60 15.48 
4  190.00 -11.80 180.00  -11.30 200.00  -12.20 210.00  -12.90 15.99 
4  190.00 -11.80 180.00  -11.30 210.00  -12.90 220.00  -13.90 14.69 
4  190.00 -11.80 180.00  -11.30 220.00  -13.90 230.00  -15.00 16.08 
4  195.00 -11.98 180.00  -11.30 200.00  -12.20 215.00  -13.50 19.21 
4  195.00 -11.98 180.00  -11.30 215.00  -13.50 230.00  -15.00 13.93 
4  195.00 -11.98 180.00  -11.30 205.00  -12.60 220.00  -13.90 14.05 
4  195.00 -11.98 180.00  -11.30 220.00  -13.90 235.00  -15.60 14.84 
4  195.00 -11.98 180.00  -11.30 210.00  -12.90 225.00  -14.60 14.11 
4  190.00 -11.80 185.00  -11.60 195.00  -11.98 200.00  -12.20 20.48 
4  190.00 -11.80 185.00  -11.60 200.00  -12.20 205.00  -12.60 16.67 
4  190.00 -11.80 185.00  -11.60 205.00  -12.60 210.00  -12.90 13.66 
4  190.00 -11.80 185.00  -11.60 210.00  -12.90 215.00  -13.50 14.64 
4  190.00 -11.80 185.00  -11.60 215.00  -13.50 220.00  -13.90 13.20 
4  190.00 -11.80 185.00  -11.60 220.00  -13.90 225.00  -14.60 15.26 
4  195.00 -11.98 185.00  -11.60 200.00  -12.20 210.00  -12.90 20.01 
4  195.00 -11.98 185.00  -11.60 210.00  -12.90 220.00  -13.90 13.59 
4  195.00 -11.98 185.00  -11.60 220.00  -13.90 230.00  -15.00 15.73 
4  195.00 -11.98 185.00  -11.60 205.00  -12.60 215.00  -13.50 14.11 
4  195.00 -11.98 185.00  -11.60 215.00  -13.50 225.00  -14.60 13.22 
4  195.00 -11.98 185.00  -11.60 225.00  -14.60 235.00  -15.60 15.39 
4  200.00 -12.20 185.00  -11.60 205.00  -12.60 220.00  -13.90 19.66 
4  200.00 -12.20 185.00  -11.60 220.00  -13.90 235.00  -15.60 14.48 
4  200.00 -12.20 185.00  -11.60 210.00  -12.90 225.00  -14.60 15.66 
4  200.00 -12.20 185.00  -11.60 215.00  -13.50 230.00  -15.00 14.03 
4  195.00 -11.98 190.00  -11.80 200.00  -12.20 205.00  -12.60 22.86 
4  195.00 -11.98 190.00  -11.80 205.00  -12.60 210.00  -12.90 14.19 
4  195.00 -11.98 190.00  -11.80 210.00  -12.90 215.00  -13.50 14.04 
4  195.00 -11.98 190.00  -11.80 215.00  -13.50 220.00  -13.90 11.97 
4  195.00 -11.98 190.00  -11.80 220.00  -13.90 225.00  -14.60 13.73 
4  195.00 -11.98 190.00  -11.80 225.00  -14.60 230.00  -15.00 13.47 
4  200.00 -12.20 190.00  -11.80 205.00  -12.60 215.00  -13.50 20.90 
4  200.00 -12.20 190.00  -11.80 215.00  -13.50 225.00  -14.60 13.53 
4  200.00 -12.20 190.00  -11.80 225.00  -14.60 235.00  -15.60 14.24 
4  200.00 -12.20 190.00  -11.80 210.00  -12.90 220.00  -13.90 16.18 
4  200.00 -12.20 190.00  -11.80 220.00  -13.90 230.00  -15.00 13.97 
4  205.00 -12.60 190.00  -11.80 210.00  -12.90 225.00  -14.60 21.58 
4  205.00 -12.60 190.00  -11.80 215.00  -13.50 230.00  -15.00 15.32 
4  205.00 -12.60 190.00  -11.80 220.00  -13.90 235.00  -15.60 15.28 
4  200.00 -12.20 195.00  -11.98 205.00  -12.60 210.00  -12.90 23.76 
4  200.00 -12.20 195.00  -11.98 210.00  -12.90 215.00  -13.50 18.75 
4  200.00 -12.20 195.00  -11.98 215.00  -13.50 220.00  -13.90 13.92 
4  200.00 -12.20 195.00  -11.98 220.00  -13.90 225.00  -14.60 13.98 
4  200.00 -12.20 195.00  -11.98 225.00  -14.60 230.00  -15.00 13.95 
4  200.00 -12.20 195.00  -11.98 230.00  -15.00 235.00  -15.60 14.26 
4  205.00 -12.60 195.00  -11.98 210.00  -12.90 220.00  -13.90 23.04 
4  205.00 -12.60 195.00  -11.98 220.00  -13.90 230.00  -15.00 15.74 
4  205.00 -12.60 195.00  -11.98 215.00  -13.50 225.00  -14.60 15.79 
4  205.00 -12.60 195.00  -11.98 225.00  -14.60 235.00  -15.60 15.42 
4  210.00 -12.90 195.00  -11.98 215.00  -13.50 230.00  -15.00 17.75 
4  210.00 -12.90 195.00  -11.98 220.00  -13.90 235.00  -15.60 15.32 
4  205.00 -12.60 200.00  -12.20 210.00  -12.90 215.00  -13.50 26.64 
4  205.00 -12.60 200.00  -12.20 215.00  -13.50 220.00  -13.90 16.61 
4  205.00 -12.60 200.00  -12.20 220.00  -13.90 225.00  -14.60 16.49 
4  205.00 -12.60 200.00  -12.20 225.00  -14.60 230.00  -15.00 16.18 
4  205.00 -12.60 200.00  -12.20 230.00  -15.00 235.00  -15.60 15.72 
4  210.00 -12.90 200.00  -12.20 215.00  -13.50 225.00  -14.60 18.44 
4  210.00 -12.90 200.00  -12.20 225.00  -14.60 235.00  -15.60 15.22 
4  210.00 -12.90 200.00  -12.20 220.00  -13.90 230.00  -15.00 15.55 
4  215.00 -13.50 200.00  -12.20 220.00  -13.90 235.00  -15.60 20.72 
4  210.00 -12.90 205.00  -12.60 215.00  -13.50 220.00  -13.90 20.12 
4  210.00 -12.90 205.00  -12.60 220.00  -13.90 225.00  -14.60 15.55 
4  210.00 -12.90 205.00  -12.60 225.00  -14.60 230.00  -15.00 14.39 
4  210.00 -12.90 205.00  -12.60 230.00  -15.00 235.00  -15.60 15.06 
4  215.00 -13.50 205.00  -12.60 220.00  -13.90 230.00  -15.00 21.65 
4  215.00 -13.50 205.00  -12.60 225.00  -14.60 235.00  -15.60 16.31 
4  215.00 -13.50 210.00  -12.90 220.00  -13.90 225.00  -14.60 25.04 
4  215.00 -13.50 210.00  -12.90 225.00  -14.60 230.00  -15.00 17.10 
4  215.00 -13.50 210.00  -12.90 230.00  -15.00 235.00  -15.60 16.72 
4  220.00 -13.90 210.00  -12.90 225.00  -14.60 235.00  -15.60 21.73 
4  220.00 -13.90 215.00  -13.50 225.00  -14.60 230.00  -15.00 24.01 
4  220.00 -13.90 215.00  -13.50 230.00  -15.00 235.00  -15.60 19.27 
4  225.00 -14.60 220.00  -13.90 230.00  -15.00 235.00  -15.60 28.29 
0
0
0
0
