# Supplementary material for: Using integrated geophysics data set to delineate Phetchabun active fault in Thailand
Source: Data Brief. 2020 Apr 22;30:105608. doi: 10.1016/j.dib.2020.105608 (PMC7200228; doi:10.1016/j.dib.2020.105608)
Supplement: Supplementary file 2 [file mmc2.zip › ERT Location 2/2D ERT/SamBon Topo.INV]

Sambon Topo.bin
     5.00000
11
3
Type of measurement (0=resistivity,1=resistance)
0
1425
2
0
    4      5.00000      4.40000      0.00000      5.00000     10.00000      3.90000     15.00000      3.30000      202.27
    4     10.00000      3.90000      5.00000      4.40000     15.00000      3.30000     20.00000      2.80000      304.59
    4     15.00000      3.30000     10.00000      3.90000     20.00000      2.80000     25.00000      2.10000      206.69
    4     20.00000      2.80000     15.00000      3.30000     25.00000      2.10000     30.00000      1.50000      183.70
    4     25.00000      2.10000     20.00000      2.80000     30.00000      1.50000     35.00000      1.10000      200.34
    4     30.00000      1.50000     25.00000      2.10000     35.00000      1.10000     40.00000      0.70000      119.69
    4     35.00000      1.10000     30.00000      1.50000     40.00000      0.70000     45.00000      0.00000      79.370
    4     40.00000      0.70000     35.00000      1.10000     45.00000      0.00000     50.00000     -0.30000      62.310
    4     45.00000      0.00000     40.00000      0.70000     50.00000     -0.30000     55.00000     -0.70000      48.990
    4     50.00000     -0.30000     45.00000      0.00000     55.00000     -0.70000     60.00000     -1.00000      50.540
    4     55.00000     -0.70000     50.00000     -0.30000     60.00000     -1.00000     65.00000     -1.60000      15.850
    4     60.00000     -1.00000     55.00000     -0.70000     65.00000     -1.60000     70.00000     -1.80000      48.710
    4     65.00000     -1.60000     60.00000     -1.00000     70.00000     -1.80000     75.00000     -2.40000      52.420
    4     70.00000     -1.80000     65.00000     -1.60000     75.00000     -2.40000     80.00000     -2.70000      58.190
    4     75.00000     -2.40000     70.00000     -1.80000     80.00000     -2.70000     85.00000     -3.10000      79.620
    4     80.00000     -2.70000     75.00000     -2.40000     85.00000     -3.10000     90.00000     -3.50000      81.550
    4     85.00000     -3.10000     80.00000     -2.70000     90.00000     -3.50000     95.00000     -3.80000      65.460
    4     90.00000     -3.50000     85.00000     -3.10000     95.00000     -3.80000    100.00000     -4.00000      70.490
    4     95.00000     -3.80000     90.00000     -3.50000    100.00000     -4.00000    105.00000     -4.50000      50.330
    4    100.00000     -4.00000     95.00000     -3.80000    105.00000     -4.50000    110.00000     -5.00000      39.760
    4    105.00000     -4.50000    100.00000     -4.00000    110.00000     -5.00000    115.00000     -5.50000      33.860
    4    110.00000     -5.00000    105.00000     -4.50000    115.00000     -5.50000    120.00000     -5.90000      34.930
    4    115.00000     -5.50000    110.00000     -5.00000    120.00000     -5.90000    125.00000     -6.40000      43.440
    4    120.00000     -5.90000    115.00000     -5.50000    125.00000     -6.40000    130.00000     -6.80000      57.130
    4    125.00000     -6.40000    120.00000     -5.90000    130.00000     -6.80000    135.00000     -7.20000      55.270
    4    130.00000     -6.80000    125.00000     -6.40000    135.00000     -7.20000    140.00000     -7.80000      60.690
    4    135.00000     -7.20000    130.00000     -6.80000    140.00000     -7.80000    145.00000     -8.30000      66.460
    4    140.00000     -7.80000    135.00000     -7.20000    145.00000     -8.30000    150.00000     -8.90000      62.120
    4    145.00000     -8.30000    140.00000     -7.80000    150.00000     -8.90000    155.00000     -9.30000      54.880
    4    150.00000     -8.90000    145.00000     -8.30000    155.00000     -9.30000    160.00000     -9.70000      39.960
    4    155.00000     -9.30000    150.00000     -8.90000    160.00000     -9.70000    165.00000    -10.50000      31.840
    4    160.00000     -9.70000    155.00000     -9.30000    165.00000    -10.50000    170.00000    -10.80000      23.210
    4    165.00000    -10.50000    160.00000     -9.70000    170.00000    -10.80000    175.00000    -11.10000      18.820
    4    170.00000    -10.80000    165.00000    -10.50000    175.00000    -11.10000    180.00000    -11.30000      17.860
    4    175.00000    -11.10000    170.00000    -10.80000    180.00000    -11.30000    185.00000    -11.60000      16.680
    4    180.00000    -11.30000    175.00000    -11.10000    185.00000    -11.60000    190.00000    -11.80000      18.400
    4    185.00000    -11.60000    180.00000    -11.30000    190.00000    -11.80000    195.00000    -11.98000      21.830
    4    190.00000    -11.80000    185.00000    -11.60000    195.00000    -11.98000    200.00000    -12.20000      20.480
    4    195.00000    -11.98000    190.00000    -11.80000    200.00000    -12.20000    205.00000    -12.60000      22.860
    4    200.00000    -12.20000    195.00000    -11.98000    205.00000    -12.60000    210.00000    -12.90000      23.760
    4    205.00000    -12.60000    200.00000    -12.20000    210.00000    -12.90000    215.00000    -13.50000      26.640
    4    210.00000    -12.90000    205.00000    -12.60000    215.00000    -13.50000    220.00000    -13.90000      20.120
    4    215.00000    -13.50000    210.00000    -12.90000    220.00000    -13.90000    225.00000    -14.60000      25.040
    4    220.00000    -13.90000    215.00000    -13.50000    225.00000    -14.60000    230.00000    -15.00000      24.010
    4    225.00000    -14.60000    220.00000    -13.90000    230.00000    -15.00000    235.00000    -15.60000      28.290
    4     10.00000      3.90000      0.00000      5.00000     15.00000      3.30000     25.00000      2.10000      222.87
    4     15.00000      3.30000      5.00000      4.40000     20.00000      2.80000     30.00000      1.50000      159.98
    4     20.00000      2.80000     10.00000      3.90000     25.00000      2.10000     35.00000      1.10000      137.95
    4     25.00000      2.10000     15.00000      3.30000     30.00000      1.50000     40.00000      0.70000      147.45
    4     30.00000      1.50000     20.00000      2.80000     35.00000      1.10000     45.00000      0.00000      92.120
    4     35.00000      1.10000     25.00000      2.10000     40.00000      0.70000     50.00000     -0.30000      62.390
    4     40.00000      0.70000     30.00000      1.50000     45.00000      0.00000     55.00000     -0.70000      51.630
    4     45.00000      0.00000     35.00000      1.10000     50.00000     -0.30000     60.00000     -1.00000      45.400
    4     50.00000     -0.30000     40.00000      0.70000     55.00000     -0.70000     65.00000     -1.60000      42.800
    4     55.00000     -0.70000     45.00000      0.00000     60.00000     -1.00000     70.00000     -1.80000      17.590
    4     60.00000     -1.00000     50.00000     -0.30000     65.00000     -1.60000     75.00000     -2.40000      41.470
    4     65.00000     -1.60000     55.00000     -0.70000     70.00000     -1.80000     80.00000     -2.70000      47.640
    4     70.00000     -1.80000     60.00000     -1.00000     75.00000     -2.40000     85.00000     -3.10000      49.770
    4     75.00000     -2.40000     65.00000     -1.60000     80.00000     -2.70000     90.00000     -3.50000      63.980
    4     80.00000     -2.70000     70.00000     -1.80000     85.00000     -3.10000     95.00000     -3.80000      66.320
    4     85.00000     -3.10000     75.00000     -2.40000     90.00000     -3.50000    100.00000     -4.00000      56.860
    4     90.00000     -3.50000     80.00000     -2.70000     95.00000     -3.80000    105.00000     -4.50000      58.270
    4     95.00000     -3.80000     85.00000     -3.10000    100.00000     -4.00000    110.00000     -5.00000      43.760
    4    100.00000     -4.00000     90.00000     -3.50000    105.00000     -4.50000    115.00000     -5.50000      36.230
    4    105.00000     -4.50000     95.00000     -3.80000    110.00000     -5.00000    120.00000     -5.90000      32.410
    4    110.00000     -5.00000    100.00000     -4.00000    115.00000     -5.50000    125.00000     -6.40000      31.920
    4    115.00000     -5.50000    105.00000     -4.50000    120.00000     -5.90000    130.00000     -6.80000      37.010
    4    120.00000     -5.90000    110.00000     -5.00000    125.00000     -6.40000    135.00000     -7.20000      46.660
    4    125.00000     -6.40000    115.00000     -5.50000    130.00000     -6.80000    140.00000     -7.80000      47.780
    4    130.00000     -6.80000    120.00000     -5.90000    135.00000     -7.20000    145.00000     -8.30000      53.430
    4    135.00000     -7.20000    125.00000     -6.40000    140.00000     -7.80000    150.00000     -8.90000      56.740
    4    140.00000     -7.80000    130.00000     -6.80000    145.00000     -8.30000    155.00000     -9.30000      51.790
    4    145.00000     -8.30000    135.00000     -7.20000    150.00000     -8.90000    160.00000     -9.70000      46.140
    4    150.00000     -8.90000    140.00000     -7.80000    155.00000     -9.30000    165.00000    -10.50000      34.720
    4    155.00000     -9.30000    145.00000     -8.30000    160.00000     -9.70000    170.00000    -10.80000      28.220
    4    160.00000     -9.70000    150.00000     -8.90000    165.00000    -10.50000    175.00000    -11.10000      22.520
    4    165.00000    -10.50000    155.00000     -9.30000    170.00000    -10.80000    180.00000    -11.30000      18.550
    4    170.00000    -10.80000    160.00000     -9.70000    175.00000    -11.10000    185.00000    -11.60000      17.070
    4    175.00000    -11.10000    165.00000    -10.50000    180.00000    -11.30000    190.00000    -11.80000      16.740
    4    180.00000    -11.30000    170.00000    -10.80000    185.00000    -11.60000    195.00000    -11.98000      17.850
    4    185.00000    -11.60000    175.00000    -11.10000    190.00000    -11.80000    200.00000    -12.20000      20.050
    4    190.00000    -11.80000    180.00000    -11.30000    195.00000    -11.98000    205.00000    -12.60000      19.290
    4    195.00000    -11.98000    185.00000    -11.60000    200.00000    -12.20000    210.00000    -12.90000      20.010
    4    200.00000    -12.20000    190.00000    -11.80000    205.00000    -12.60000    215.00000    -13.50000      20.900
    4    205.00000    -12.60000    195.00000    -11.98000    210.00000    -12.90000    220.00000    -13.90000      23.040
    4    210.00000    -12.90000    200.00000    -12.20000    215.00000    -13.50000    225.00000    -14.60000      18.440
    4    215.00000    -13.50000    205.00000    -12.60000    220.00000    -13.90000    230.00000    -15.00000      21.650
    4    220.00000    -13.90000    210.00000    -12.90000    225.00000    -14.60000    235.00000    -15.60000      21.730
    4     15.00000      3.30000      0.00000      5.00000     20.00000      2.80000     35.00000      1.10000      139.90
    4     20.00000      2.80000      5.00000      4.40000     25.00000      2.10000     40.00000      0.70000      121.68
    4     25.00000      2.10000     10.00000      3.90000     30.00000      1.50000     45.00000      0.00000      128.15
    4     30.00000      1.50000     15.00000      3.30000     35.00000      1.10000     50.00000     -0.30000      82.310
    4     35.00000      1.10000     20.00000      2.80000     40.00000      0.70000     55.00000     -0.70000      57.100
    4     40.00000      0.70000     25.00000      2.10000     45.00000      0.00000     60.00000     -1.00000      48.570
    4     45.00000      0.00000     30.00000      1.50000     50.00000     -0.30000     65.00000     -1.60000      42.730
    4     50.00000     -0.30000     35.00000      1.10000     55.00000     -0.70000     70.00000     -1.80000      40.930
    4     55.00000     -0.70000     40.00000      0.70000     60.00000     -1.00000     75.00000     -2.40000      18.930
    4     60.00000     -1.00000     45.00000      0.00000     65.00000     -1.60000     80.00000     -2.70000      39.650
    4     65.00000     -1.60000     50.00000     -0.30000     70.00000     -1.80000     85.00000     -3.10000      44.560
    4     70.00000     -1.80000     55.00000     -0.70000     75.00000     -2.40000     90.00000     -3.50000      47.730
    4     75.00000     -2.40000     60.00000     -1.00000     80.00000     -2.70000     95.00000     -3.80000      58.610
    4     80.00000     -2.70000     65.00000     -1.60000     85.00000     -3.10000    100.00000     -4.00000      60.840
    4     85.00000     -3.10000     70.00000     -1.80000     90.00000     -3.50000    105.00000     -4.50000      52.580
    4     90.00000     -3.50000     75.00000     -2.40000     95.00000     -3.80000    110.00000     -5.00000      53.830
    4     95.00000     -3.80000     80.00000     -2.70000    100.00000     -4.00000    115.00000     -5.50000      41.480
    4    100.00000     -4.00000     85.00000     -3.10000    105.00000     -4.50000    120.00000     -5.90000      35.890
    4    105.00000     -4.50000     90.00000     -3.50000    110.00000     -5.00000    125.00000     -6.40000      32.340
    4    110.00000     -5.00000     95.00000     -3.80000    115.00000     -5.50000    130.00000     -6.80000      31.640
    4    115.00000     -5.50000    100.00000     -4.00000    120.00000     -5.90000    135.00000     -7.20000      34.520
    4    120.00000     -5.90000    105.00000     -4.50000    125.00000     -6.40000    140.00000     -7.80000      42.490
    4    125.00000     -6.40000    110.00000     -5.00000    130.00000     -6.80000    145.00000     -8.30000      43.610
    4    130.00000     -6.80000    115.00000     -5.50000    135.00000     -7.20000    150.00000     -8.90000      48.690
    4    135.00000     -7.20000    120.00000     -5.90000    140.00000     -7.80000    155.00000     -9.30000      51.400
    4    140.00000     -7.80000    125.00000     -6.40000    145.00000     -8.30000    160.00000     -9.70000      47.130
    4    145.00000     -8.30000    130.00000     -6.80000    150.00000     -8.90000    165.00000    -10.50000      41.750
    4    150.00000     -8.90000    135.00000     -7.20000    155.00000     -9.30000    170.00000    -10.80000      32.200
    4    155.00000     -9.30000    140.00000     -7.80000    160.00000     -9.70000    175.00000    -11.10000      26.890
    4    160.00000     -9.70000    145.00000     -8.30000    165.00000    -10.50000    180.00000    -11.30000      21.960
    4    165.00000    -10.50000    150.00000     -8.90000    170.00000    -10.80000    185.00000    -11.60000      18.830
    4    170.00000    -10.80000    155.00000     -9.30000    175.00000    -11.10000    190.00000    -11.80000      17.350
    4    175.00000    -11.10000    160.00000     -9.70000    180.00000    -11.30000    195.00000    -11.98000      16.790
    4    180.00000    -11.30000    165.00000    -10.50000    185.00000    -11.60000    200.00000    -12.20000      17.530
    4    185.00000    -11.60000    170.00000    -10.80000    190.00000    -11.80000    205.00000    -12.60000      19.380
    4    190.00000    -11.80000    175.00000    -11.10000    195.00000    -11.98000    210.00000    -12.90000      18.470
    4    195.00000    -11.98000    180.00000    -11.30000    200.00000    -12.20000    215.00000    -13.50000      19.210
    4    200.00000    -12.20000    185.00000    -11.60000    205.00000    -12.60000    220.00000    -13.90000      19.660
    4    205.00000    -12.60000    190.00000    -11.80000    210.00000    -12.90000    225.00000    -14.60000      21.580
    4    210.00000    -12.90000    195.00000    -11.98000    215.00000    -13.50000    230.00000    -15.00000      17.750
    4    215.00000    -13.50000    200.00000    -12.20000    220.00000    -13.90000    235.00000    -15.60000      20.720
    4      5.00000      4.40000      0.00000      5.00000     15.00000      3.30000     20.00000      2.80000      78.180
    4     10.00000      3.90000      5.00000      4.40000     20.00000      2.80000     25.00000      2.10000      108.46
    4     15.00000      3.30000     10.00000      3.90000     25.00000      2.10000     30.00000      1.50000      70.250
    4     20.00000      2.80000     15.00000      3.30000     30.00000      1.50000     35.00000      1.10000      66.040
    4     25.00000      2.10000     20.00000      2.80000     35.00000      1.10000     40.00000      0.70000      61.920
    4     30.00000      1.50000     25.00000      2.10000     40.00000      0.70000     45.00000      0.00000      40.860
    4     35.00000      1.10000     30.00000      1.50000     45.00000      0.00000     50.00000     -0.30000      36.340
    4     40.00000      0.70000     35.00000      1.10000     50.00000     -0.30000     55.00000     -0.70000      36.280
    4     45.00000      0.00000     40.00000      0.70000     55.00000     -0.70000     60.00000     -1.00000      42.080
    4     50.00000     -0.30000     45.00000      0.00000     60.00000     -1.00000     65.00000     -1.60000      21.330
    4     55.00000     -0.70000     50.00000     -0.30000     65.00000     -1.60000     70.00000     -1.80000      20.330
    4     60.00000     -1.00000     55.00000     -0.70000     70.00000     -1.80000     75.00000     -2.40000      42.830
    4     65.00000     -1.60000     60.00000     -1.00000     75.00000     -2.40000     80.00000     -2.70000      37.450
    4     70.00000     -1.80000     65.00000     -1.60000     80.00000     -2.70000     85.00000     -3.10000      37.130
    4     75.00000     -2.40000     70.00000     -1.80000     85.00000     -3.10000     90.00000     -3.50000      41.720
    4     80.00000     -2.70000     75.00000     -2.40000     90.00000     -3.50000     95.00000     -3.80000      43.410
    4     85.00000     -3.10000     80.00000     -2.70000     95.00000     -3.80000    100.00000     -4.00000      42.750
    4     90.00000     -3.50000     85.00000     -3.10000    100.00000     -4.00000    105.00000     -4.50000      34.290
    4     95.00000     -3.80000     90.00000     -3.50000    105.00000     -4.50000    110.00000     -5.00000      30.830
    4    100.00000     -4.00000     95.00000     -3.80000    110.00000     -5.00000    115.00000     -5.50000      29.520
    4    105.00000     -4.50000    100.00000     -4.00000    115.00000     -5.50000    120.00000     -5.90000      27.610
    4    110.00000     -5.00000    105.00000     -4.50000    120.00000     -5.90000    125.00000     -6.40000      26.060
    4    115.00000     -5.50000    110.00000     -5.00000    125.00000     -6.40000    130.00000     -6.80000      27.440
    4    120.00000     -5.90000    115.00000     -5.50000    130.00000     -6.80000    135.00000     -7.20000      35.000
    4    125.00000     -6.40000    120.00000     -5.90000    135.00000     -7.20000    140.00000     -7.80000      39.810
    4    130.00000     -6.80000    125.00000     -6.40000    140.00000     -7.80000    145.00000     -8.30000      47.710
    4    135.00000     -7.20000    130.00000     -6.80000    145.00000     -8.30000    150.00000     -8.90000      37.280
    4    140.00000     -7.80000    135.00000     -7.20000    150.00000     -8.90000    155.00000     -9.30000      35.370
    4    145.00000     -8.30000    140.00000     -7.80000    155.00000     -9.30000    160.00000     -9.70000      30.820
    4    150.00000     -8.90000    145.00000     -8.30000    160.00000     -9.70000    165.00000    -10.50000      23.610
    4    155.00000     -9.30000    150.00000     -8.90000    165.00000    -10.50000    170.00000    -10.80000      22.300
    4    160.00000     -9.70000    155.00000     -9.30000    170.00000    -10.80000    175.00000    -11.10000      20.380
    4    165.00000    -10.50000    160.00000     -9.70000    175.00000    -11.10000    180.00000    -11.30000      16.040
    4    170.00000    -10.80000    165.00000    -10.50000    180.00000    -11.30000    185.00000    -11.60000      15.590
    4    175.00000    -11.10000    170.00000    -10.80000    185.00000    -11.60000    190.00000    -11.80000      15.960
    4    180.00000    -11.30000    175.00000    -11.10000    190.00000    -11.80000    195.00000    -11.98000      16.920
    4    185.00000    -11.60000    180.00000    -11.30000    195.00000    -11.98000    200.00000    -12.20000      17.600
    4    190.00000    -11.80000    185.00000    -11.60000    200.00000    -12.20000    205.00000    -12.60000      16.670
    4    195.00000    -11.98000    190.00000    -11.80000    205.00000    -12.60000    210.00000    -12.90000      14.190
    4    200.00000    -12.20000    195.00000    -11.98000    210.00000    -12.90000    215.00000    -13.50000      18.750
    4    205.00000    -12.60000    200.00000    -12.20000    215.00000    -13.50000    220.00000    -13.90000      16.610
    4    210.00000    -12.90000    205.00000    -12.60000    220.00000    -13.90000    225.00000    -14.60000      15.550
    4    215.00000    -13.50000    210.00000    -12.90000    225.00000    -14.60000    230.00000    -15.00000      17.100
    4    220.00000    -13.90000    215.00000    -13.50000    230.00000    -15.00000    235.00000    -15.60000      19.270
    4     10.00000      3.90000      0.00000      5.00000     20.00000      2.80000     30.00000      1.50000      77.490
    4     15.00000      3.30000      5.00000      4.40000     25.00000      2.10000     35.00000      1.10000      55.950
    4     20.00000      2.80000     10.00000      3.90000     30.00000      1.50000     40.00000      0.70000      50.800
    4     25.00000      2.10000     15.00000      3.30000     35.00000      1.10000     45.00000      0.00000      48.920
    4     30.00000      1.50000     20.00000      2.80000     40.00000      0.70000     50.00000     -0.30000      33.950
    4     35.00000      1.10000     25.00000      2.10000     45.00000      0.00000     55.00000     -0.70000      30.110
    4     40.00000      0.70000     30.00000      1.50000     50.00000     -0.30000     60.00000     -1.00000      35.710
    4     45.00000      0.00000     35.00000      1.10000     55.00000     -0.70000     65.00000     -1.60000      37.180
    4     50.00000     -0.30000     40.00000      0.70000     60.00000     -1.00000     70.00000     -1.80000      22.540
    4     55.00000     -0.70000     45.00000      0.00000     65.00000     -1.60000     75.00000     -2.40000      21.750
    4     60.00000     -1.00000     50.00000     -0.30000     70.00000     -1.80000     80.00000     -2.70000      36.460
    4     65.00000     -1.60000     55.00000     -0.70000     75.00000     -2.40000     85.00000     -3.10000      37.040
    4     70.00000     -1.80000     60.00000     -1.00000     80.00000     -2.70000     90.00000     -3.50000      34.090
    4     75.00000     -2.40000     65.00000     -1.60000     85.00000     -3.10000     95.00000     -3.80000      36.470
    4     80.00000     -2.70000     70.00000     -1.80000     90.00000     -3.50000    100.00000     -4.00000      39.360
    4     85.00000     -3.10000     75.00000     -2.40000     95.00000     -3.80000    105.00000     -4.50000      38.190
    4     90.00000     -3.50000     80.00000     -2.70000    100.00000     -4.00000    110.00000     -5.00000      32.840
    4     95.00000     -3.80000     85.00000     -3.10000    105.00000     -4.50000    115.00000     -5.50000      30.960
    4    100.00000     -4.00000     90.00000     -3.50000    110.00000     -5.00000    120.00000     -5.90000      31.980
    4    105.00000     -4.50000     95.00000     -3.80000    115.00000     -5.50000    125.00000     -6.40000      30.110
    4    110.00000     -5.00000    100.00000     -4.00000    120.00000     -5.90000    130.00000     -6.80000      25.560
    4    115.00000     -5.50000    105.00000     -4.50000    125.00000     -6.40000    135.00000     -7.20000      24.030
    4    120.00000     -5.90000    110.00000     -5.00000    130.00000     -6.80000    140.00000     -7.80000      28.240
    4    125.00000     -6.40000    115.00000     -5.50000    135.00000     -7.20000    145.00000     -8.30000      33.050
    4    130.00000     -6.80000    120.00000     -5.90000    140.00000     -7.80000    150.00000     -8.90000      38.280
    4    135.00000     -7.20000    125.00000     -6.40000    145.00000     -8.30000    155.00000     -9.30000      32.100
    4    140.00000     -7.80000    130.00000     -6.80000    150.00000     -8.90000    160.00000     -9.70000      29.420
    4    145.00000     -8.30000    135.00000     -7.20000    155.00000     -9.30000    165.00000    -10.50000      25.960
    4    150.00000     -8.90000    140.00000     -7.80000    160.00000     -9.70000    170.00000    -10.80000      21.480
    4    155.00000     -9.30000    145.00000     -8.30000    165.00000    -10.50000    175.00000    -11.10000      21.370
    4    160.00000     -9.70000    150.00000     -8.90000    170.00000    -10.80000    180.00000    -11.30000      20.440
    4    165.00000    -10.50000    155.00000     -9.30000    175.00000    -11.10000    185.00000    -11.60000      17.200
    4    170.00000    -10.80000    160.00000     -9.70000    180.00000    -11.30000    190.00000    -11.80000      16.480
    4    175.00000    -11.10000    165.00000    -10.50000    185.00000    -11.60000    195.00000    -11.98000      16.330
    4    180.00000    -11.30000    170.00000    -10.80000    190.00000    -11.80000    200.00000    -12.20000      16.230
    4    185.00000    -11.60000    175.00000    -11.10000    195.00000    -11.98000    205.00000    -12.60000      16.750
    4    190.00000    -11.80000    180.00000    -11.30000    200.00000    -12.20000    210.00000    -12.90000      15.990
    4    195.00000    -11.98000    185.00000    -11.60000    205.00000    -12.60000    215.00000    -13.50000      14.110
    4    200.00000    -12.20000    190.00000    -11.80000    210.00000    -12.90000    220.00000    -13.90000      16.180
    4    205.00000    -12.60000    195.00000    -11.98000    215.00000    -13.50000    225.00000    -14.60000      15.790
    4    210.00000    -12.90000    200.00000    -12.20000    220.00000    -13.90000    230.00000    -15.00000      15.550
    4    215.00000    -13.50000    205.00000    -12.60000    225.00000    -14.60000    235.00000    -15.60000      16.310
    4     15.00000      3.30000      0.00000      5.00000     25.00000      2.10000     40.00000      0.70000      50.440
    4     20.00000      2.80000      5.00000      4.40000     30.00000      1.50000     45.00000      0.00000      49.110
    4     25.00000      2.10000     10.00000      3.90000     35.00000      1.10000     50.00000     -0.30000      45.390
    4     30.00000      1.50000     15.00000      3.30000     40.00000      0.70000     55.00000     -0.70000      34.740
    4     35.00000      1.10000     20.00000      2.80000     45.00000      0.00000     60.00000     -1.00000      32.940
    4     40.00000      0.70000     25.00000      2.10000     50.00000     -0.30000     65.00000     -1.60000      34.640
    4     45.00000      0.00000     30.00000      1.50000     55.00000     -0.70000     70.00000     -1.80000      35.980
    4     50.00000     -0.30000     35.00000      1.10000     60.00000     -1.00000     75.00000     -2.40000      24.480
    4     55.00000     -0.70000     40.00000      0.70000     65.00000     -1.60000     80.00000     -2.70000      23.840
    4     60.00000     -1.00000     45.00000      0.00000     70.00000     -1.80000     85.00000     -3.10000      35.760
    4     65.00000     -1.60000     50.00000     -0.30000     75.00000     -2.40000     90.00000     -3.50000      36.310
    4     70.00000     -1.80000     55.00000     -0.70000     80.00000     -2.70000     95.00000     -3.80000      36.110
    4     75.00000     -2.40000     60.00000     -1.00000     85.00000     -3.10000    100.00000     -4.00000      36.640
    4     80.00000     -2.70000     65.00000     -1.60000     90.00000     -3.50000    105.00000     -4.50000      37.660
    4     85.00000     -3.10000     70.00000     -1.80000     95.00000     -3.80000    110.00000     -5.00000      36.610
    4     90.00000     -3.50000     75.00000     -2.40000    100.00000     -4.00000    115.00000     -5.50000      32.430
    4     95.00000     -3.80000     80.00000     -2.70000    105.00000     -4.50000    120.00000     -5.90000      31.970
    4    100.00000     -4.00000     85.00000     -3.10000    110.00000     -5.00000    125.00000     -6.40000      33.120
    4    105.00000     -4.50000     90.00000     -3.50000    115.00000     -5.50000    130.00000     -6.80000      30.890
    4    110.00000     -5.00000     95.00000     -3.80000    120.00000     -5.90000    135.00000     -7.20000      25.970
    4    115.00000     -5.50000    100.00000     -4.00000    125.00000     -6.40000    140.00000     -7.80000      23.050
    4    120.00000     -5.90000    105.00000     -4.50000    130.00000     -6.80000    145.00000     -8.30000      25.890
    4    125.00000     -6.40000    110.00000     -5.00000    135.00000     -7.20000    150.00000     -8.90000      29.350
    4    130.00000     -6.80000    115.00000     -5.50000    140.00000     -7.80000    155.00000     -9.30000      33.750
    4    135.00000     -7.20000    120.00000     -5.90000    145.00000     -8.30000    160.00000     -9.70000      28.690
    4    140.00000     -7.80000    125.00000     -6.40000    150.00000     -8.90000    165.00000    -10.50000      26.450
    4    145.00000     -8.30000    130.00000     -6.80000    155.00000     -9.30000    170.00000    -10.80000      23.630
    4    150.00000     -8.90000    135.00000     -7.20000    160.00000     -9.70000    175.00000    -11.10000      20.660
    4    155.00000     -9.30000    140.00000     -7.80000    165.00000    -10.50000    180.00000    -11.30000      20.900
    4    160.00000     -9.70000    145.00000     -8.30000    170.00000    -10.80000    185.00000    -11.60000      20.470
    4    165.00000    -10.50000    150.00000     -8.90000    175.00000    -11.10000    190.00000    -11.80000      18.180
    4    170.00000    -10.80000    155.00000     -9.30000    180.00000    -11.30000    195.00000    -11.98000      17.210
    4    175.00000    -11.10000    160.00000     -9.70000    185.00000    -11.60000    200.00000    -12.20000      16.470
    4    180.00000    -11.30000    165.00000    -10.50000    190.00000    -11.80000    205.00000    -12.60000      16.190
    4    185.00000    -11.60000    170.00000    -10.80000    195.00000    -11.98000    210.00000    -12.90000      16.210
    4    190.00000    -11.80000    175.00000    -11.10000    200.00000    -12.20000    215.00000    -13.50000      15.670
    4    195.00000    -11.98000    180.00000    -11.30000    205.00000    -12.60000    220.00000    -13.90000      14.050
    4    200.00000    -12.20000    185.00000    -11.60000    210.00000    -12.90000    225.00000    -14.60000      15.660
    4    205.00000    -12.60000    190.00000    -11.80000    215.00000    -13.50000    230.00000    -15.00000      15.320
    4    210.00000    -12.90000    195.00000    -11.98000    220.00000    -13.90000    235.00000    -15.60000      15.320
    4      5.00000      4.40000      0.00000      5.00000     20.00000      2.80000     25.00000      2.10000      50.590
    4     10.00000      3.90000      5.00000      4.40000     25.00000      2.10000     30.00000      1.50000      46.420
    4     15.00000      3.30000     10.00000      3.90000     30.00000      1.50000     35.00000      1.10000      29.620
    4     20.00000      2.80000     15.00000      3.30000     35.00000      1.10000     40.00000      0.70000      38.700
    4     25.00000      2.10000     20.00000      2.80000     40.00000      0.70000     45.00000      0.00000      31.650
    4     30.00000      1.50000     25.00000      2.10000     45.00000      0.00000     50.00000     -0.30000      16.790
    4     35.00000      1.10000     30.00000      1.50000     50.00000     -0.30000     55.00000     -0.70000      21.250
    4     40.00000      0.70000     35.00000      1.10000     55.00000     -0.70000     60.00000     -1.00000      40.290
    4     45.00000      0.00000     40.00000      0.70000     60.00000     -1.00000     65.00000     -1.60000      23.790
    4     50.00000     -0.30000     45.00000      0.00000     65.00000     -1.60000     70.00000     -1.80000      20.820
    4     55.00000     -0.70000     50.00000     -0.30000     70.00000     -1.80000     75.00000     -2.40000      20.410
    4     60.00000     -1.00000     55.00000     -0.70000     75.00000     -2.40000     80.00000     -2.70000      39.320
    4     65.00000     -1.60000     60.00000     -1.00000     80.00000     -2.70000     85.00000     -3.10000      29.150
    4     70.00000     -1.80000     65.00000     -1.60000     85.00000     -3.10000     90.00000     -3.50000      29.310
    4     75.00000     -2.40000     70.00000     -1.80000     90.00000     -3.50000     95.00000     -3.80000      31.890
    4     80.00000     -2.70000     75.00000     -2.40000     95.00000     -3.80000    100.00000     -4.00000      37.950
    4     85.00000     -3.10000     80.00000     -2.70000    100.00000     -4.00000    105.00000     -4.50000      31.430
    4     90.00000     -3.50000     85.00000     -3.10000    105.00000     -4.50000    110.00000     -5.00000      33.790
    4     95.00000     -3.80000     90.00000     -3.50000    110.00000     -5.00000    115.00000     -5.50000      30.100
    4    100.00000     -4.00000     95.00000     -3.80000    115.00000     -5.50000    120.00000     -5.90000      35.830
    4    105.00000     -4.50000    100.00000     -4.00000    120.00000     -5.90000    125.00000     -6.40000      26.560
    4    110.00000     -5.00000    105.00000     -4.50000    125.00000     -6.40000    130.00000     -6.80000      23.180
    4    115.00000     -5.50000    110.00000     -5.00000    130.00000     -6.80000    135.00000     -7.20000      19.620
    4    120.00000     -5.90000    115.00000     -5.50000    135.00000     -7.20000    140.00000     -7.80000      25.980
    4    125.00000     -6.40000    120.00000     -5.90000    140.00000     -7.80000    145.00000     -8.30000      30.930
    4    130.00000     -6.80000    125.00000     -6.40000    145.00000     -8.30000    150.00000     -8.90000      30.510
    4    135.00000     -7.20000    130.00000     -6.80000    150.00000     -8.90000    155.00000     -9.30000      25.310
    4    140.00000     -7.80000    135.00000     -7.20000    155.00000     -9.30000    160.00000     -9.70000      23.980
    4    145.00000     -8.30000    140.00000     -7.80000    160.00000     -9.70000    165.00000    -10.50000      20.170
    4    150.00000     -8.90000    145.00000     -8.30000    165.00000    -10.50000    170.00000    -10.80000      18.990
    4    155.00000     -9.30000    150.00000     -8.90000    170.00000    -10.80000    175.00000    -11.10000      22.130
    4    160.00000     -9.70000    155.00000     -9.30000    175.00000    -11.10000    180.00000    -11.30000      18.740
    4    165.00000    -10.50000    160.00000     -9.70000    180.00000    -11.30000    185.00000    -11.60000      16.980
    4    170.00000    -10.80000    165.00000    -10.50000    185.00000    -11.60000    190.00000    -11.80000      17.060
    4    175.00000    -11.10000    170.00000    -10.80000    190.00000    -11.80000    195.00000    -11.98000      16.170
    4    180.00000    -11.30000    175.00000    -11.10000    195.00000    -11.98000    200.00000    -12.20000      14.830
    4    185.00000    -11.60000    180.00000    -11.30000    200.00000    -12.20000    205.00000    -12.60000      17.160
    4    190.00000    -11.80000    185.00000    -11.60000    205.00000    -12.60000    210.00000    -12.90000      13.660
    4    195.00000    -11.98000    190.00000    -11.80000    210.00000    -12.90000    215.00000    -13.50000      14.040
    4    200.00000    -12.20000    195.00000    -11.98000    215.00000    -13.50000    220.00000    -13.90000      13.920
    4    205.00000    -12.60000    200.00000    -12.20000    220.00000    -13.90000    225.00000    -14.60000      16.490
    4    210.00000    -12.90000    205.00000    -12.60000    225.00000    -14.60000    230.00000    -15.00000      14.390
    4    215.00000    -13.50000    210.00000    -12.90000    230.00000    -15.00000    235.00000    -15.60000      16.720
    4     10.00000      3.90000      0.00000      5.00000     25.00000      2.10000     35.00000      1.10000      43.320
    4     15.00000      3.30000      5.00000      4.40000     30.00000      1.50000     40.00000      0.70000      38.780
    4     20.00000      2.80000     10.00000      3.90000     35.00000      1.10000     45.00000      0.00000      37.240
    4     25.00000      2.10000     15.00000      3.30000     40.00000      0.70000     50.00000     -0.30000      35.870
    4     30.00000      1.50000     20.00000      2.80000     45.00000      0.00000     55.00000     -0.70000      29.390
    4     35.00000      1.10000     25.00000      2.10000     50.00000     -0.30000     60.00000     -1.00000      31.770
    4     40.00000      0.70000     30.00000      1.50000     55.00000     -0.70000     65.00000     -1.60000      36.260
    4     45.00000      0.00000     35.00000      1.10000     60.00000     -1.00000     70.00000     -1.80000      26.960
    4     50.00000     -0.30000     40.00000      0.70000     65.00000     -1.60000     75.00000     -2.40000      26.480
    4     55.00000     -0.70000     45.00000      0.00000     70.00000     -1.80000     80.00000     -2.70000      25.730
    4     60.00000     -1.00000     50.00000     -0.30000     75.00000     -2.40000     85.00000     -3.10000      36.830
    4     65.00000     -1.60000     55.00000     -0.70000     80.00000     -2.70000     90.00000     -3.50000      36.870
    4     70.00000     -1.80000     60.00000     -1.00000     85.00000     -3.10000     95.00000     -3.80000      32.120
    4     75.00000     -2.40000     65.00000     -1.60000     90.00000     -3.50000    100.00000     -4.00000      33.630
    4     80.00000     -2.70000     70.00000     -1.80000     95.00000     -3.80000    105.00000     -4.50000      34.710
    4     85.00000     -3.10000     75.00000     -2.40000    100.00000     -4.00000    110.00000     -5.00000      29.840
    4     90.00000     -3.50000     80.00000     -2.70000    105.00000     -4.50000    115.00000     -5.50000      30.540
    4     95.00000     -3.80000     85.00000     -3.10000    110.00000     -5.00000    120.00000     -5.90000      33.470
    4    100.00000     -4.00000     90.00000     -3.50000    115.00000     -5.50000    125.00000     -6.40000      36.670
    4    105.00000     -4.50000     95.00000     -3.80000    120.00000     -5.90000    130.00000     -6.80000      29.330
    4    110.00000     -5.00000    100.00000     -4.00000    125.00000     -6.40000    135.00000     -7.20000      22.020
    4    115.00000     -5.50000    105.00000     -4.50000    130.00000     -6.80000    140.00000     -7.80000      18.710
    4    120.00000     -5.90000    110.00000     -5.00000    135.00000     -7.20000    145.00000     -8.30000      22.460
    4    125.00000     -6.40000    115.00000     -5.50000    140.00000     -7.80000    150.00000     -8.90000      25.440
    4    130.00000     -6.80000    120.00000     -5.90000    145.00000     -8.30000    155.00000     -9.30000      25.300
    4    135.00000     -7.20000    125.00000     -6.40000    150.00000     -8.90000    160.00000     -9.70000      22.320
    4    140.00000     -7.80000    130.00000     -6.80000    155.00000     -9.30000    165.00000    -10.50000      19.990
    4    145.00000     -8.30000    135.00000     -7.20000    160.00000     -9.70000    170.00000    -10.80000      18.640
    4    150.00000     -8.90000    140.00000     -7.80000    165.00000    -10.50000    175.00000    -11.10000      19.120
    4    155.00000     -9.30000    145.00000     -8.30000    170.00000    -10.80000    180.00000    -11.30000      20.940
    4    160.00000     -9.70000    150.00000     -8.90000    175.00000    -11.10000    185.00000    -11.60000      19.920
    4    165.00000    -10.50000    155.00000     -9.30000    180.00000    -11.30000    190.00000    -11.80000      18.680
    4    170.00000    -10.80000    160.00000     -9.70000    185.00000    -11.60000    195.00000    -11.98000      17.530
    4    175.00000    -11.10000    165.00000    -10.50000    190.00000    -11.80000    200.00000    -12.20000      16.180
    4    180.00000    -11.30000    170.00000    -10.80000    195.00000    -11.98000    205.00000    -12.60000      15.170
    4    185.00000    -11.60000    175.00000    -11.10000    200.00000    -12.20000    210.00000    -12.90000      15.670
    4    190.00000    -11.80000    180.00000    -11.30000    205.00000    -12.60000    215.00000    -13.50000      14.330
    4    195.00000    -11.98000    185.00000    -11.60000    210.00000    -12.90000    220.00000    -13.90000      13.590
    4    200.00000    -12.20000    190.00000    -11.80000    215.00000    -13.50000    225.00000    -14.60000      13.530
    4    205.00000    -12.60000    195.00000    -11.98000    220.00000    -13.90000    230.00000    -15.00000      15.740
    4    210.00000    -12.90000    200.00000    -12.20000    225.00000    -14.60000    235.00000    -15.60000      15.220
    4      5.00000      4.40000      0.00000      5.00000     25.00000      2.10000     30.00000      1.50000      38.930
    4     10.00000      3.90000      5.00000      4.40000     30.00000      1.50000     35.00000      1.10000      51.150
    4     15.00000      3.30000     10.00000      3.90000     35.00000      1.10000     40.00000      0.70000      33.130
    4     20.00000      2.80000     15.00000      3.30000     40.00000      0.70000     45.00000      0.00000      38.500
    4     25.00000      2.10000     20.00000      2.80000     45.00000      0.00000     50.00000     -0.30000      32.660
    4     30.00000      1.50000     25.00000      2.10000     50.00000     -0.30000     55.00000     -0.70000      27.230
    4     35.00000      1.10000     30.00000      1.50000     55.00000     -0.70000     60.00000     -1.00000      38.040
    4     40.00000      0.70000     35.00000      1.10000     60.00000     -1.00000     65.00000     -1.60000      28.800
    4     45.00000      0.00000     40.00000      0.70000     65.00000     -1.60000     70.00000     -1.80000      27.740
    4     50.00000     -0.30000     45.00000      0.00000     70.00000     -1.80000     75.00000     -2.40000      27.430
    4     55.00000     -0.70000     50.00000     -0.30000     75.00000     -2.40000     80.00000     -2.70000      26.460
    4     60.00000     -1.00000     55.00000     -0.70000     80.00000     -2.70000     85.00000     -3.10000      42.630
    4     65.00000     -1.60000     60.00000     -1.00000     85.00000     -3.10000     90.00000     -3.50000      33.520
    4     70.00000     -1.80000     65.00000     -1.60000     90.00000     -3.50000     95.00000     -3.80000      31.310
    4     75.00000     -2.40000     70.00000     -1.80000     95.00000     -3.80000    100.00000     -4.00000      35.890
    4     80.00000     -2.70000     75.00000     -2.40000    100.00000     -4.00000    105.00000     -4.50000      29.940
    4     85.00000     -3.10000     80.00000     -2.70000    105.00000     -4.50000    110.00000     -5.00000      29.070
    4     90.00000     -3.50000     85.00000     -3.10000    110.00000     -5.00000    115.00000     -5.50000      31.930
    4     95.00000     -3.80000     90.00000     -3.50000    115.00000     -5.50000    120.00000     -5.90000      37.720
    4    100.00000     -4.00000     95.00000     -3.80000    120.00000     -5.90000    125.00000     -6.40000      36.640
    4    105.00000     -4.50000    100.00000     -4.00000    125.00000     -6.40000    130.00000     -6.80000      24.880
    4    110.00000     -5.00000    105.00000     -4.50000    130.00000     -6.80000    135.00000     -7.20000      18.210
    4    115.00000     -5.50000    110.00000     -5.00000    135.00000     -7.20000    140.00000     -7.80000      17.980
    4    120.00000     -5.90000    115.00000     -5.50000    140.00000     -7.80000    145.00000     -8.30000      22.420
    4    125.00000     -6.40000    120.00000     -5.90000    145.00000     -8.30000    150.00000     -8.90000      21.310
    4    130.00000     -6.80000    125.00000     -6.40000    150.00000     -8.90000    155.00000     -9.30000      22.630
    4    135.00000     -7.20000    130.00000     -6.80000    155.00000     -9.30000    160.00000     -9.70000      18.500
    4    140.00000     -7.80000    135.00000     -7.20000    160.00000     -9.70000    165.00000    -10.50000      17.160
    4    145.00000     -8.30000    140.00000     -7.80000    165.00000    -10.50000    170.00000    -10.80000      18.260
    4    150.00000     -8.90000    145.00000     -8.30000    170.00000    -10.80000    175.00000    -11.10000      19.550
    4    155.00000     -9.30000    150.00000     -8.90000    175.00000    -11.10000    180.00000    -11.30000      20.630
    4    160.00000     -9.70000    155.00000     -9.30000    180.00000    -11.30000    185.00000    -11.60000      20.220
    4    165.00000    -10.50000    160.00000     -9.70000    185.00000    -11.60000    190.00000    -11.80000      18.620
    4    170.00000    -10.80000    165.00000    -10.50000    190.00000    -11.80000    195.00000    -11.98000      17.060
    4    175.00000    -11.10000    170.00000    -10.80000    195.00000    -11.98000    200.00000    -12.20000      15.200
    4    180.00000    -11.30000    175.00000    -11.10000    200.00000    -12.20000    205.00000    -12.60000      15.230
    4    185.00000    -11.60000    180.00000    -11.30000    205.00000    -12.60000    210.00000    -12.90000      14.540
    4    190.00000    -11.80000    185.00000    -11.60000    210.00000    -12.90000    215.00000    -13.50000      14.640
    4    195.00000    -11.98000    190.00000    -11.80000    215.00000    -13.50000    220.00000    -13.90000      11.970
    4    200.00000    -12.20000    195.00000    -11.98000    220.00000    -13.90000    225.00000    -14.60000      13.980
    4    205.00000    -12.60000    200.00000    -12.20000    225.00000    -14.60000    230.00000    -15.00000      16.180
    4    210.00000    -12.90000    205.00000    -12.60000    230.00000    -15.00000    235.00000    -15.60000      15.060
    4     15.00000      3.30000      0.00000      5.00000     30.00000      1.50000     45.00000      0.00000      37.790
    4     20.00000      2.80000      5.00000      4.40000     35.00000      1.10000     50.00000     -0.30000      39.300
    4     25.00000      2.10000     10.00000      3.90000     40.00000      0.70000     55.00000     -0.70000      36.950
    4     30.00000      1.50000     15.00000      3.30000     45.00000      0.00000     60.00000     -1.00000      36.000
    4     35.00000      1.10000     20.00000      2.80000     50.00000     -0.30000     65.00000     -1.60000      35.180
    4     40.00000      0.70000     25.00000      2.10000     55.00000     -0.70000     70.00000     -1.80000      36.830
    4     45.00000      0.00000     30.00000      1.50000     60.00000     -1.00000     75.00000     -2.40000      29.040
    4     50.00000     -0.30000     35.00000      1.10000     65.00000     -1.60000     80.00000     -2.70000      28.970
    4     55.00000     -0.70000     40.00000      0.70000     70.00000     -1.80000     85.00000     -3.10000      28.110
    4     60.00000     -1.00000     45.00000      0.00000     75.00000     -2.40000     90.00000     -3.50000      37.720
    4     65.00000     -1.60000     50.00000     -0.30000     80.00000     -2.70000     95.00000     -3.80000      37.490
    4     70.00000     -1.80000     55.00000     -0.70000     85.00000     -3.10000    100.00000     -4.00000      37.830
    4     75.00000     -2.40000     60.00000     -1.00000     90.00000     -3.50000    105.00000     -4.50000      34.780
    4     80.00000     -2.70000     65.00000     -1.60000     95.00000     -3.80000    110.00000     -5.00000      34.660
    4     85.00000     -3.10000     70.00000     -1.80000    100.00000     -4.00000    115.00000     -5.50000      30.690
    4     90.00000     -3.50000     75.00000     -2.40000    105.00000     -4.50000    120.00000     -5.90000      32.410
    4     95.00000     -3.80000     80.00000     -2.70000    110.00000     -5.00000    125.00000     -6.40000      34.550
    4    100.00000     -4.00000     85.00000     -3.10000    115.00000     -5.50000    130.00000     -6.80000      36.740
    4    105.00000     -4.50000     90.00000     -3.50000    120.00000     -5.90000    135.00000     -7.20000      29.220
    4    110.00000     -5.00000     95.00000     -3.80000    125.00000     -6.40000    140.00000     -7.80000      22.900
    4    115.00000     -5.50000    100.00000     -4.00000    130.00000     -6.80000    145.00000     -8.30000      18.700
    4    120.00000     -5.90000    105.00000     -4.50000    135.00000     -7.20000    150.00000     -8.90000      20.880
    4    125.00000     -6.40000    110.00000     -5.00000    140.00000     -7.80000    155.00000     -9.30000      22.950
    4    130.00000     -6.80000    115.00000     -5.50000    145.00000     -8.30000    160.00000     -9.70000      22.850
    4    135.00000     -7.20000    120.00000     -5.90000    150.00000     -8.90000    165.00000    -10.50000      20.220
    4    140.00000     -7.80000    125.00000     -6.40000    155.00000     -9.30000    170.00000    -10.80000      18.860
    4    145.00000     -8.30000    130.00000     -6.80000    160.00000     -9.70000    175.00000    -11.10000      17.970
    4    150.00000     -8.90000    135.00000     -7.20000    165.00000    -10.50000    180.00000    -11.30000      18.840
    4    155.00000     -9.30000    140.00000     -7.80000    170.00000    -10.80000    185.00000    -11.60000      21.020
    4    160.00000     -9.70000    145.00000     -8.30000    175.00000    -11.10000    190.00000    -11.80000      20.570
    4    165.00000    -10.50000    150.00000     -8.90000    180.00000    -11.30000    195.00000    -11.98000      19.630
    4    170.00000    -10.80000    155.00000     -9.30000    185.00000    -11.60000    200.00000    -12.20000      17.890
    4    175.00000    -11.10000    160.00000     -9.70000    190.00000    -11.80000    205.00000    -12.60000      16.340
    4    180.00000    -11.30000    165.00000    -10.50000    195.00000    -11.98000    210.00000    -12.90000      15.010
    4    185.00000    -11.60000    170.00000    -10.80000    200.00000    -12.20000    215.00000    -13.50000      15.560
    4    190.00000    -11.80000    175.00000    -11.10000    205.00000    -12.60000    220.00000    -13.90000      14.170
    4    195.00000    -11.98000    180.00000    -11.30000    210.00000    -12.90000    225.00000    -14.60000      14.110
    4    200.00000    -12.20000    185.00000    -11.60000    215.00000    -13.50000    230.00000    -15.00000      14.030
    4    205.00000    -12.60000    190.00000    -11.80000    220.00000    -13.90000    235.00000    -15.60000      15.280
    4     10.00000      3.90000      0.00000      5.00000     30.00000      1.50000     40.00000      0.70000      40.310
    4     15.00000      3.30000      5.00000      4.40000     35.00000      1.10000     45.00000      0.00000      37.650
    4     20.00000      2.80000     10.00000      3.90000     40.00000      0.70000     50.00000     -0.30000      37.950
    4     25.00000      2.10000     15.00000      3.30000     45.00000      0.00000     55.00000     -0.70000      37.590
    4     30.00000      1.50000     20.00000      2.80000     50.00000     -0.30000     60.00000     -1.00000      39.650
    4     35.00000      1.10000     25.00000      2.10000     55.00000     -0.70000     65.00000     -1.60000      37.680
    4     40.00000      0.70000     30.00000      1.50000     60.00000     -1.00000     70.00000     -1.80000      30.770
    4     45.00000      0.00000     35.00000      1.10000     65.00000     -1.60000     75.00000     -2.40000      30.720
    4     50.00000     -0.30000     40.00000      0.70000     70.00000     -1.80000     80.00000     -2.70000      30.820
    4     55.00000     -0.70000     45.00000      0.00000     75.00000     -2.40000     85.00000     -3.10000      29.740
    4     60.00000     -1.00000     50.00000     -0.30000     80.00000     -2.70000     90.00000     -3.50000      40.580
    4     65.00000     -1.60000     55.00000     -0.70000     85.00000     -3.10000     95.00000     -3.80000      42.130
    4     70.00000     -1.80000     60.00000     -1.00000     90.00000     -3.50000    100.00000     -4.00000      36.550
    4     75.00000     -2.40000     65.00000     -1.60000     95.00000     -3.80000    105.00000     -4.50000      35.310
    4     80.00000     -2.70000     70.00000     -1.80000    100.00000     -4.00000    110.00000     -5.00000      30.830
    4     85.00000     -3.10000     75.00000     -2.40000    105.00000     -4.50000    115.00000     -5.50000      30.530
    4     90.00000     -3.50000     80.00000     -2.70000    110.00000     -5.00000    120.00000     -5.90000      34.970
    4     95.00000     -3.80000     85.00000     -3.10000    115.00000     -5.50000    125.00000     -6.40000      38.610
    4    100.00000     -4.00000     90.00000     -3.50000    120.00000     -5.90000    130.00000     -6.80000      35.960
    4    105.00000     -4.50000     95.00000     -3.80000    125.00000     -6.40000    135.00000     -7.20000      26.000
    4    110.00000     -5.00000    100.00000     -4.00000    130.00000     -6.80000    140.00000     -7.80000      18.480
    4    115.00000     -5.50000    105.00000     -4.50000    135.00000     -7.20000    145.00000     -8.30000      17.770
    4    120.00000     -5.90000    110.00000     -5.00000    140.00000     -7.80000    150.00000     -8.90000      19.510
    4    125.00000     -6.40000    115.00000     -5.50000    145.00000     -8.30000    155.00000     -9.30000      19.530
    4    130.00000     -6.80000    120.00000     -5.90000    150.00000     -8.90000    160.00000     -9.70000      19.700
    4    135.00000     -7.20000    125.00000     -6.40000    155.00000     -9.30000    165.00000    -10.50000      16.710
    4    140.00000     -7.80000    130.00000     -6.80000    160.00000     -9.70000    170.00000    -10.80000      15.780
    4    145.00000     -8.30000    135.00000     -7.20000    165.00000    -10.50000    175.00000    -11.10000      18.310
    4    150.00000     -8.90000    140.00000     -7.80000    170.00000    -10.80000    180.00000    -11.30000      19.570
    4    155.00000     -9.30000    145.00000     -8.30000    175.00000    -11.10000    185.00000    -11.60000      21.010
    4    160.00000     -9.70000    150.00000     -8.90000    180.00000    -11.30000    190.00000    -11.80000      21.830
    4    165.00000    -10.50000    155.00000     -9.30000    185.00000    -11.60000    195.00000    -11.98000      19.530
    4    170.00000    -10.80000    160.00000     -9.70000    190.00000    -11.80000    200.00000    -12.20000      16.910
    4    175.00000    -11.10000    165.00000    -10.50000    195.00000    -11.98000    205.00000    -12.60000      15.660
    4    180.00000    -11.30000    170.00000    -10.80000    200.00000    -12.20000    210.00000    -12.90000      14.760
    4    185.00000    -11.60000    175.00000    -11.10000    205.00000    -12.60000    215.00000    -13.50000      14.520
    4    190.00000    -11.80000    180.00000    -11.30000    210.00000    -12.90000    220.00000    -13.90000      14.690
    4    195.00000    -11.98000    185.00000    -11.60000    215.00000    -13.50000    225.00000    -14.60000      13.220
    4    200.00000    -12.20000    190.00000    -11.80000    220.00000    -13.90000    230.00000    -15.00000      13.970
    4    205.00000    -12.60000    195.00000    -11.98000    225.00000    -14.60000    235.00000    -15.60000      15.420
    4      5.00000      4.40000      0.00000      5.00000     30.00000      1.50000     35.00000      1.10000      22.260
    4     10.00000      3.90000      5.00000      4.40000     35.00000      1.10000     40.00000      0.70000      42.660
    4     15.00000      3.30000     10.00000      3.90000     40.00000      0.70000     45.00000      0.00000      35.730
    4     20.00000      2.80000     15.00000      3.30000     45.00000      0.00000     50.00000     -0.30000      39.190
    4     25.00000      2.10000     20.00000      2.80000     50.00000     -0.30000     55.00000     -0.70000      38.450
    4     30.00000      1.50000     25.00000      2.10000     55.00000     -0.70000     60.00000     -1.00000      45.290
    4     35.00000      1.10000     30.00000      1.50000     60.00000     -1.00000     65.00000     -1.60000      32.510
    4     40.00000      0.70000     35.00000      1.10000     65.00000     -1.60000     70.00000     -1.80000      31.840
    4     45.00000      0.00000     40.00000      0.70000     70.00000     -1.80000     75.00000     -2.40000      31.430
    4     50.00000     -0.30000     45.00000      0.00000     75.00000     -2.40000     80.00000     -2.70000      32.250
    4     55.00000     -0.70000     50.00000     -0.30000     80.00000     -2.70000     85.00000     -3.10000      29.420
    4     60.00000     -1.00000     55.00000     -0.70000     85.00000     -3.10000     90.00000     -3.50000      51.680
    4     65.00000     -1.60000     60.00000     -1.00000     90.00000     -3.50000     95.00000     -3.80000      37.680
    4     70.00000     -1.80000     65.00000     -1.60000     95.00000     -3.80000    100.00000     -4.00000      38.360
    4     75.00000     -2.40000     70.00000     -1.80000    100.00000     -4.00000    105.00000     -4.50000      31.670
    4     80.00000     -2.70000     75.00000     -2.40000    105.00000     -4.50000    110.00000     -5.00000      29.980
    4     85.00000     -3.10000     80.00000     -2.70000    110.00000     -5.00000    115.00000     -5.50000      31.500
    4     90.00000     -3.50000     85.00000     -3.10000    115.00000     -5.50000    120.00000     -5.90000      40.510
    4     95.00000     -3.80000     90.00000     -3.50000    120.00000     -5.90000    125.00000     -6.40000      37.500
    4    100.00000     -4.00000     95.00000     -3.80000    125.00000     -6.40000    130.00000     -6.80000      34.010
    4    105.00000     -4.50000    100.00000     -4.00000    130.00000     -6.80000    135.00000     -7.20000      19.490
    4    110.00000     -5.00000    105.00000     -4.50000    135.00000     -7.20000    140.00000     -7.80000      17.380
    4    115.00000     -5.50000    110.00000     -5.00000    140.00000     -7.80000    145.00000     -8.30000      17.450
    4    120.00000     -5.90000    115.00000     -5.50000    145.00000     -8.30000    150.00000     -8.90000      18.380
    4    125.00000     -6.40000    120.00000     -5.90000    150.00000     -8.90000    155.00000     -9.30000      18.410
    4    130.00000     -6.80000    125.00000     -6.40000    155.00000     -9.30000    160.00000     -9.70000      17.890
    4    135.00000     -7.20000    130.00000     -6.80000    160.00000     -9.70000    165.00000    -10.50000      13.400
    4    140.00000     -7.80000    135.00000     -7.20000    165.00000    -10.50000    170.00000    -10.80000      16.300
    4    145.00000     -8.30000    140.00000     -7.80000    170.00000    -10.80000    175.00000    -11.10000      19.870
    4    150.00000     -8.90000    145.00000     -8.30000    175.00000    -11.10000    180.00000    -11.30000      19.510
    4    155.00000     -9.30000    150.00000     -8.90000    180.00000    -11.30000    185.00000    -11.60000      23.050
    4    160.00000     -9.70000    155.00000     -9.30000    185.00000    -11.60000    190.00000    -11.80000      21.790
    4    165.00000    -10.50000    160.00000     -9.70000    190.00000    -11.80000    195.00000    -11.98000      17.980
    4    170.00000    -10.80000    165.00000    -10.50000    195.00000    -11.98000    200.00000    -12.20000      15.620
    4    175.00000    -11.10000    170.00000    -10.80000    200.00000    -12.20000    205.00000    -12.60000      15.800
    4    180.00000    -11.30000    175.00000    -11.10000    205.00000    -12.60000    210.00000    -12.90000      13.130
    4    185.00000    -11.60000    180.00000    -11.30000    210.00000    -12.90000    215.00000    -13.50000      15.740
    4    190.00000    -11.80000    185.00000    -11.60000    215.00000    -13.50000    220.00000    -13.90000      13.200
    4    195.00000    -11.98000    190.00000    -11.80000    220.00000    -13.90000    225.00000    -14.60000      13.730
    4    200.00000    -12.20000    195.00000    -11.98000    225.00000    -14.60000    230.00000    -15.00000      13.950
    4    205.00000    -12.60000    200.00000    -12.20000    230.00000    -15.00000    235.00000    -15.60000      15.720
    4     15.00000      3.30000      0.00000      5.00000     35.00000      1.10000     50.00000     -0.30000      38.850
    4     20.00000      2.80000      5.00000      4.40000     40.00000      0.70000     55.00000     -0.70000      40.550
    4     25.00000      2.10000     10.00000      3.90000     45.00000      0.00000     60.00000     -1.00000      44.230
    4     30.00000      1.50000     15.00000      3.30000     50.00000     -0.30000     65.00000     -1.60000      44.200
    4     35.00000      1.10000     20.00000      2.80000     55.00000     -0.70000     70.00000     -1.80000      40.950
    4     40.00000      0.70000     25.00000      2.10000     60.00000     -1.00000     75.00000     -2.40000      31.970
    4     45.00000      0.00000     30.00000      1.50000     65.00000     -1.60000     80.00000     -2.70000      31.860
    4     50.00000     -0.30000     35.00000      1.10000     70.00000     -1.80000     85.00000     -3.10000      33.080
    4     55.00000     -0.70000     40.00000      0.70000     75.00000     -2.40000     90.00000     -3.50000      32.830
    4     60.00000     -1.00000     45.00000      0.00000     80.00000     -2.70000     95.00000     -3.80000      41.990
    4     65.00000     -1.60000     50.00000     -0.30000     85.00000     -3.10000    100.00000     -4.00000      43.780
    4     70.00000     -1.80000     55.00000     -0.70000     90.00000     -3.50000    105.00000     -4.50000      41.460
    4     75.00000     -2.40000     60.00000     -1.00000     95.00000     -3.80000    110.00000     -5.00000      36.540
    4     80.00000     -2.70000     65.00000     -1.60000    100.00000     -4.00000    115.00000     -5.50000      32.060
    4     85.00000     -3.10000     70.00000     -1.80000    105.00000     -4.50000    120.00000     -5.90000      33.100
    4     90.00000     -3.50000     75.00000     -2.40000    110.00000     -5.00000    125.00000     -6.40000      35.980
    4     95.00000     -3.80000     80.00000     -2.70000    115.00000     -5.50000    130.00000     -6.80000      37.860
    4    100.00000     -4.00000     85.00000     -3.10000    120.00000     -5.90000    135.00000     -7.20000      34.310
    4    105.00000     -4.50000     90.00000     -3.50000    125.00000     -6.40000    140.00000     -7.80000      26.030
    4    110.00000     -5.00000     95.00000     -3.80000    130.00000     -6.80000    145.00000     -8.30000      20.060
    4    115.00000     -5.50000    100.00000     -4.00000    135.00000     -7.20000    150.00000     -8.90000      17.820
    4    120.00000     -5.90000    105.00000     -4.50000    140.00000     -7.80000    155.00000     -9.30000      18.860
    4    125.00000     -6.40000    110.00000     -5.00000    145.00000     -8.30000    160.00000     -9.70000      18.380
    4    130.00000     -6.80000    115.00000     -5.50000    150.00000     -8.90000    165.00000    -10.50000      18.390
    4    135.00000     -7.20000    120.00000     -5.90000    155.00000     -9.30000    170.00000    -10.80000      16.130
    4    140.00000     -7.80000    125.00000     -6.40000    160.00000     -9.70000    175.00000    -11.10000      15.960
    4    145.00000     -8.30000    130.00000     -6.80000    165.00000    -10.50000    180.00000    -11.30000      17.690
    4    150.00000     -8.90000    135.00000     -7.20000    170.00000    -10.80000    185.00000    -11.60000      19.670
    4    155.00000     -9.30000    140.00000     -7.80000    175.00000    -11.10000    190.00000    -11.80000      21.260
    4    160.00000     -9.70000    145.00000     -8.30000    180.00000    -11.30000    195.00000    -11.98000      21.670
    4    165.00000    -10.50000    150.00000     -8.90000    185.00000    -11.60000    200.00000    -12.20000      19.720
    4    170.00000    -10.80000    155.00000     -9.30000    190.00000    -11.80000    205.00000    -12.60000      17.360
    4    175.00000    -11.10000    160.00000     -9.70000    195.00000    -11.98000    210.00000    -12.90000      15.550
    4    180.00000    -11.30000    165.00000    -10.50000    200.00000    -12.20000    215.00000    -13.50000      14.890
    4    185.00000    -11.60000    170.00000    -10.80000    205.00000    -12.60000    220.00000    -13.90000      14.530
    4    190.00000    -11.80000    175.00000    -11.10000    210.00000    -12.90000    225.00000    -14.60000      14.600
    4    195.00000    -11.98000    180.00000    -11.30000    215.00000    -13.50000    230.00000    -15.00000      13.930
    4    200.00000    -12.20000    185.00000    -11.60000    220.00000    -13.90000    235.00000    -15.60000      14.480
    4     10.00000      3.90000      0.00000      5.00000     35.00000      1.10000     45.00000      0.00000      42.130
    4     15.00000      3.30000      5.00000      4.40000     40.00000      0.70000     50.00000     -0.30000      42.000
    4     20.00000      2.80000     10.00000      3.90000     45.00000      0.00000     55.00000     -0.70000      41.080
    4     25.00000      2.10000     15.00000      3.30000     50.00000     -0.30000     60.00000     -1.00000      53.260
    4     30.00000      1.50000     20.00000      2.80000     55.00000     -0.70000     65.00000     -1.60000      47.730
    4     35.00000      1.10000     25.00000      2.10000     60.00000     -1.00000     70.00000     -1.80000      32.200
    4     40.00000      0.70000     30.00000      1.50000     65.00000     -1.60000     75.00000     -2.40000      33.890
    4     45.00000      0.00000     35.00000      1.10000     70.00000     -1.80000     80.00000     -2.70000      34.980
    4     50.00000     -0.30000     40.00000      0.70000     75.00000     -2.40000     85.00000     -3.10000      34.940
    4     55.00000     -0.70000     45.00000      0.00000     80.00000     -2.70000     90.00000     -3.50000      33.910
    4     60.00000     -1.00000     50.00000     -0.30000     85.00000     -3.10000     95.00000     -3.80000      47.540
    4     65.00000     -1.60000     55.00000     -0.70000     90.00000     -3.50000    100.00000     -4.00000      49.460
    4     70.00000     -1.80000     60.00000     -1.00000     95.00000     -3.80000    105.00000     -4.50000      39.620
    4     75.00000     -2.40000     65.00000     -1.60000    100.00000     -4.00000    110.00000     -5.00000      33.640
    4     80.00000     -2.70000     70.00000     -1.80000    105.00000     -4.50000    115.00000     -5.50000      32.210
    4     85.00000     -3.10000     75.00000     -2.40000    110.00000     -5.00000    120.00000     -5.90000      35.440
    4     90.00000     -3.50000     80.00000     -2.70000    115.00000     -5.50000    125.00000     -6.40000      39.840
    4     95.00000     -3.80000     85.00000     -3.10000    120.00000     -5.90000    130.00000     -6.80000      36.790
    4    100.00000     -4.00000     90.00000     -3.50000    125.00000     -6.40000    135.00000     -7.20000      31.060
    4    105.00000     -4.50000     95.00000     -3.80000    130.00000     -6.80000    140.00000     -7.80000      22.040
    4    110.00000     -5.00000    100.00000     -4.00000    135.00000     -7.20000    145.00000     -8.30000      18.250
    4    115.00000     -5.50000    105.00000     -4.50000    140.00000     -7.80000    150.00000     -8.90000      17.100
    4    120.00000     -5.90000    110.00000     -5.00000    145.00000     -8.30000    155.00000     -9.30000      17.480
    4    125.00000     -6.40000    115.00000     -5.50000    150.00000     -8.90000    160.00000     -9.70000      17.400
    4    130.00000     -6.80000    120.00000     -5.90000    155.00000     -9.30000    165.00000    -10.50000      16.150
    4    135.00000     -7.20000    125.00000     -6.40000    160.00000     -9.70000    170.00000    -10.80000      14.630
    4    140.00000     -7.80000    130.00000     -6.80000    165.00000    -10.50000    175.00000    -11.10000      16.200
    4    145.00000     -8.30000    135.00000     -7.20000    170.00000    -10.80000    180.00000    -11.30000      19.060
    4    150.00000     -8.90000    140.00000     -7.80000    175.00000    -11.10000    185.00000    -11.60000      20.140
    4    155.00000     -9.30000    145.00000     -8.30000    180.00000    -11.30000    190.00000    -11.80000      22.770
    4    160.00000     -9.70000    150.00000     -8.90000    185.00000    -11.60000    195.00000    -11.98000      22.250
    4    165.00000    -10.50000    155.00000     -9.30000    190.00000    -11.80000    200.00000    -12.20000      18.420
    4    170.00000    -10.80000    160.00000     -9.70000    195.00000    -11.98000    205.00000    -12.60000      16.250
    4    175.00000    -11.10000    165.00000    -10.50000    200.00000    -12.20000    210.00000    -12.90000      15.270
    4    180.00000    -11.30000    170.00000    -10.80000    205.00000    -12.60000    215.00000    -13.50000      13.980
    4    185.00000    -11.60000    175.00000    -11.10000    210.00000    -12.90000    220.00000    -13.90000      14.860
    4    190.00000    -11.80000    180.00000    -11.30000    215.00000    -13.50000    225.00000    -14.60000      14.740
    4    195.00000    -11.98000    185.00000    -11.60000    220.00000    -13.90000    230.00000    -15.00000      15.730
    4    200.00000    -12.20000    190.00000    -11.80000    225.00000    -14.60000    235.00000    -15.60000      14.240
    4      5.00000      4.40000      0.00000      5.00000     35.00000      1.10000     40.00000      0.70000      34.760
    4     10.00000      3.90000      5.00000      4.40000     40.00000      0.70000     45.00000      0.00000      43.150
    4     15.00000      3.30000     10.00000      3.90000     45.00000      0.00000     50.00000     -0.30000      37.500
    4     20.00000      2.80000     15.00000      3.30000     50.00000     -0.30000     55.00000     -0.70000      47.200
    4     25.00000      2.10000     20.00000      2.80000     55.00000     -0.70000     60.00000     -1.00000      66.130
    4     30.00000      1.50000     25.00000      2.10000     60.00000     -1.00000     65.00000     -1.60000      28.850
    4     35.00000      1.10000     30.00000      1.50000     65.00000     -1.60000     70.00000     -1.80000      30.700
    4     40.00000      0.70000     35.00000      1.10000     70.00000     -1.80000     75.00000     -2.40000      35.580
    4     45.00000      0.00000     40.00000      0.70000     75.00000     -2.40000     80.00000     -2.70000      36.420
    4     50.00000     -0.30000     45.00000      0.00000     80.00000     -2.70000     85.00000     -3.10000      34.770
    4     55.00000     -0.70000     50.00000     -0.30000     85.00000     -3.10000     90.00000     -3.50000      34.560
    4     60.00000     -1.00000     55.00000     -0.70000     90.00000     -3.50000     95.00000     -3.80000      57.680
    4     65.00000     -1.60000     60.00000     -1.00000     95.00000     -3.80000    100.00000     -4.00000      46.390
    4     70.00000     -1.80000     65.00000     -1.60000    100.00000     -4.00000    105.00000     -4.50000      33.890
    4     75.00000     -2.40000     70.00000     -1.80000    105.00000     -4.50000    110.00000     -5.00000      32.560
    4     80.00000     -2.70000     75.00000     -2.40000    110.00000     -5.00000    115.00000     -5.50000      33.110
    4     85.00000     -3.10000     80.00000     -2.70000    115.00000     -5.50000    120.00000     -5.90000      40.170
    4     90.00000     -3.50000     85.00000     -3.10000    120.00000     -5.90000    125.00000     -6.40000      39.150
    4     95.00000     -3.80000     90.00000     -3.50000    125.00000     -6.40000    130.00000     -6.80000      33.970
    4    100.00000     -4.00000     95.00000     -3.80000    130.00000     -6.80000    135.00000     -7.20000      26.410
    4    105.00000     -4.50000    100.00000     -4.00000    135.00000     -7.20000    140.00000     -7.80000      18.800
    4    110.00000     -5.00000    105.00000     -4.50000    140.00000     -7.80000    145.00000     -8.30000      17.550
    4    115.00000     -5.50000    110.00000     -5.00000    145.00000     -8.30000    150.00000     -8.90000      15.990
    4    120.00000     -5.90000    115.00000     -5.50000    150.00000     -8.90000    155.00000     -9.30000      17.960
    4    125.00000     -6.40000    120.00000     -5.90000    155.00000     -9.30000    160.00000     -9.70000      15.890
    4    130.00000     -6.80000    125.00000     -6.40000    160.00000     -9.70000    165.00000    -10.50000      14.570
    4    135.00000     -7.20000    130.00000     -6.80000    165.00000    -10.50000    170.00000    -10.80000      14.400
    4    140.00000     -7.80000    135.00000     -7.20000    170.00000    -10.80000    175.00000    -11.10000      18.350
    4    145.00000     -8.30000    140.00000     -7.80000    175.00000    -11.10000    180.00000    -11.30000      19.280
    4    150.00000     -8.90000    145.00000     -8.30000    180.00000    -11.30000    185.00000    -11.60000      20.850
    4    155.00000     -9.30000    150.00000     -8.90000    185.00000    -11.60000    190.00000    -11.80000      24.120
    4    160.00000     -9.70000    155.00000     -9.30000    190.00000    -11.80000    195.00000    -11.98000      20.480
    4    165.00000    -10.50000    160.00000     -9.70000    195.00000    -11.98000    200.00000    -12.20000      16.390
    4    170.00000    -10.80000    165.00000    -10.50000    200.00000    -12.20000    205.00000    -12.60000      16.130
    4    175.00000    -11.10000    170.00000    -10.80000    205.00000    -12.60000    210.00000    -12.90000      13.750
    4    180.00000    -11.30000    175.00000    -11.10000    210.00000    -12.90000    215.00000    -13.50000      14.230
    4    185.00000    -11.60000    180.00000    -11.30000    215.00000    -13.50000    220.00000    -13.90000      15.100
    4    190.00000    -11.80000    185.00000    -11.60000    220.00000    -13.90000    225.00000    -14.60000      15.260
    4    195.00000    -11.98000    190.00000    -11.80000    225.00000    -14.60000    230.00000    -15.00000      13.470
    4    200.00000    -12.20000    195.00000    -11.98000    230.00000    -15.00000    235.00000    -15.60000      14.260
    4     15.00000      3.30000      0.00000      5.00000     40.00000      0.70000     55.00000     -0.70000      40.400
    4     20.00000      2.80000      5.00000      4.40000     45.00000      0.00000     60.00000     -1.00000      49.580
    4     25.00000      2.10000     10.00000      3.90000     50.00000     -0.30000     65.00000     -1.60000      53.390
    4     30.00000      1.50000     15.00000      3.30000     55.00000     -0.70000     70.00000     -1.80000      51.370
    4     35.00000      1.10000     20.00000      2.80000     60.00000     -1.00000     75.00000     -2.40000      37.570
    4     40.00000      0.70000     25.00000      2.10000     65.00000     -1.60000     80.00000     -2.70000      35.650
    4     45.00000      0.00000     30.00000      1.50000     70.00000     -1.80000     85.00000     -3.10000      36.870
    4     50.00000     -0.30000     35.00000      1.10000     75.00000     -2.40000     90.00000     -3.50000      38.140
    4     55.00000     -0.70000     40.00000      0.70000     80.00000     -2.70000     95.00000     -3.80000      37.640
    4     60.00000     -1.00000     45.00000      0.00000     85.00000     -3.10000    100.00000     -4.00000      49.640
    4     65.00000     -1.60000     50.00000     -0.30000     90.00000     -3.50000    105.00000     -4.50000      47.890
    4     70.00000     -1.80000     55.00000     -0.70000     95.00000     -3.80000    110.00000     -5.00000      43.970
    4     75.00000     -2.40000     60.00000     -1.00000    100.00000     -4.00000    115.00000     -5.50000      34.730
    4     80.00000     -2.70000     65.00000     -1.60000    105.00000     -4.50000    120.00000     -5.90000      34.830
    4     85.00000     -3.10000     70.00000     -1.80000    110.00000     -5.00000    125.00000     -6.40000      36.730
    4     90.00000     -3.50000     75.00000     -2.40000    115.00000     -5.50000    130.00000     -6.80000      38.710
    4     95.00000     -3.80000     80.00000     -2.70000    120.00000     -5.90000    135.00000     -7.20000      34.540
    4    100.00000     -4.00000     85.00000     -3.10000    125.00000     -6.40000    140.00000     -7.80000      30.090
    4    105.00000     -4.50000     90.00000     -3.50000    130.00000     -6.80000    145.00000     -8.30000      23.040
    4    110.00000     -5.00000     95.00000     -3.80000    135.00000     -7.20000    150.00000     -8.90000      19.910
    4    115.00000     -5.50000    100.00000     -4.00000    140.00000     -7.80000    155.00000     -9.30000      17.710
    4    120.00000     -5.90000    105.00000     -4.50000    145.00000     -8.30000    160.00000     -9.70000      17.240
    4    125.00000     -6.40000    110.00000     -5.00000    150.00000     -8.90000    165.00000    -10.50000      16.960
    4    130.00000     -6.80000    115.00000     -5.50000    155.00000     -9.30000    170.00000    -10.80000      16.080
    4    135.00000     -7.20000    120.00000     -5.90000    160.00000     -9.70000    175.00000    -11.10000      14.860
    4    140.00000     -7.80000    125.00000     -6.40000    165.00000    -10.50000    180.00000    -11.30000      16.400
    4    145.00000     -8.30000    130.00000     -6.80000    170.00000    -10.80000    185.00000    -11.60000      18.670
    4    150.00000     -8.90000    135.00000     -7.20000    175.00000    -11.10000    190.00000    -11.80000      20.250
    4    155.00000     -9.30000    140.00000     -7.80000    180.00000    -11.30000    195.00000    -11.98000      22.380
    4    160.00000     -9.70000    145.00000     -8.30000    185.00000    -11.60000    200.00000    -12.20000      21.460
    4    165.00000    -10.50000    150.00000     -8.90000    190.00000    -11.80000    205.00000    -12.60000      19.060
    4    170.00000    -10.80000    155.00000     -9.30000    195.00000    -11.98000    210.00000    -12.90000      16.300
    4    175.00000    -11.10000    160.00000     -9.70000    200.00000    -12.20000    215.00000    -13.50000      15.430
    4    180.00000    -11.30000    165.00000    -10.50000    205.00000    -12.60000    220.00000    -13.90000      14.090
    4    185.00000    -11.60000    170.00000    -10.80000    210.00000    -12.90000    225.00000    -14.60000      15.230
    4    190.00000    -11.80000    175.00000    -11.10000    215.00000    -13.50000    230.00000    -15.00000      14.890
    4    195.00000    -11.98000    180.00000    -11.30000    220.00000    -13.90000    235.00000    -15.60000      14.840
    4     10.00000      3.90000      0.00000      5.00000     40.00000      0.70000     50.00000     -0.30000      46.950
    4     15.00000      3.30000      5.00000      4.40000     45.00000      0.00000     55.00000     -0.70000      42.270
    4     20.00000      2.80000     10.00000      3.90000     50.00000     -0.30000     60.00000     -1.00000      56.110
    4     25.00000      2.10000     15.00000      3.30000     55.00000     -0.70000     65.00000     -1.60000      64.060
    4     30.00000      1.50000     20.00000      2.80000     60.00000     -1.00000     70.00000     -1.80000      40.180
    4     35.00000      1.10000     25.00000      2.10000     65.00000     -1.60000     75.00000     -2.40000      34.470
    4     40.00000      0.70000     30.00000      1.50000     70.00000     -1.80000     80.00000     -2.70000      38.040
    4     45.00000      0.00000     35.00000      1.10000     75.00000     -2.40000     85.00000     -3.10000      38.730
    4     50.00000     -0.30000     40.00000      0.70000     80.00000     -2.70000     90.00000     -3.50000      39.400
    4     55.00000     -0.70000     45.00000      0.00000     85.00000     -3.10000     95.00000     -3.80000      40.010
    4     60.00000     -1.00000     50.00000     -0.30000     90.00000     -3.50000    100.00000     -4.00000      55.320
    4     65.00000     -1.60000     55.00000     -0.70000     95.00000     -3.80000    105.00000     -4.50000      52.160
    4     70.00000     -1.80000     60.00000     -1.00000    100.00000     -4.00000    110.00000     -5.00000      36.590
    4     75.00000     -2.40000     65.00000     -1.60000    105.00000     -4.50000    115.00000     -5.50000      33.960
    4     80.00000     -2.70000     70.00000     -1.80000    110.00000     -5.00000    120.00000     -5.90000      37.150
    4     85.00000     -3.10000     75.00000     -2.40000    115.00000     -5.50000    125.00000     -6.40000      39.770
    4     90.00000     -3.50000     80.00000     -2.70000    120.00000     -5.90000    130.00000     -6.80000      37.170
    4     95.00000     -3.80000     85.00000     -3.10000    125.00000     -6.40000    135.00000     -7.20000      31.190
    4    100.00000     -4.00000     90.00000     -3.50000    130.00000     -6.80000    140.00000     -7.80000      25.950
    4    105.00000     -4.50000     95.00000     -3.80000    135.00000     -7.20000    145.00000     -8.30000      22.060
    4    110.00000     -5.00000    100.00000     -4.00000    140.00000     -7.80000    150.00000     -8.90000      18.180
    4    115.00000     -5.50000    105.00000     -4.50000    145.00000     -8.30000    155.00000     -9.30000      16.760
    4    120.00000     -5.90000    110.00000     -5.00000    150.00000     -8.90000    160.00000     -9.70000      16.900
    4    125.00000     -6.40000    115.00000     -5.50000    155.00000     -9.30000    165.00000    -10.50000      15.660
    4    130.00000     -6.80000    120.00000     -5.90000    160.00000     -9.70000    170.00000    -10.80000      14.850
    4    135.00000     -7.20000    125.00000     -6.40000    165.00000    -10.50000    175.00000    -11.10000      15.280
    4    140.00000     -7.80000    130.00000     -6.80000    170.00000    -10.80000    180.00000    -11.30000      16.980
    4    145.00000     -8.30000    135.00000     -7.20000    175.00000    -11.10000    185.00000    -11.60000      19.320
    4    150.00000     -8.90000    140.00000     -7.80000    180.00000    -11.30000    190.00000    -11.80000      21.650
    4    155.00000     -9.30000    145.00000     -8.30000    185.00000    -11.60000    195.00000    -11.98000      22.710
    4    160.00000     -9.70000    150.00000     -8.90000    190.00000    -11.80000    200.00000    -12.20000      20.590
    4    165.00000    -10.50000    155.00000     -9.30000    195.00000    -11.98000    205.00000    -12.60000      17.330
    4    170.00000    -10.80000    160.00000     -9.70000    200.00000    -12.20000    210.00000    -12.90000      15.630
    4    175.00000    -11.10000    165.00000    -10.50000    205.00000    -12.60000    215.00000    -13.50000      14.670
    4    180.00000    -11.30000    170.00000    -10.80000    210.00000    -12.90000    220.00000    -13.90000      14.310
    4    185.00000    -11.60000    175.00000    -11.10000    215.00000    -13.50000    225.00000    -14.60000      14.930
    4    190.00000    -11.80000    180.00000    -11.30000    220.00000    -13.90000    230.00000    -15.00000      16.080
    4    195.00000    -11.98000    185.00000    -11.60000    225.00000    -14.60000    235.00000    -15.60000      15.390
    4     15.00000      3.30000      0.00000      5.00000     45.00000      0.00000     60.00000     -1.00000      47.110
    4     20.00000      2.80000      5.00000      4.40000     50.00000     -0.30000     65.00000     -1.60000      56.170
    4     25.00000      2.10000     10.00000      3.90000     55.00000     -0.70000     70.00000     -1.80000      61.910
    4     30.00000      1.50000     15.00000      3.30000     60.00000     -1.00000     75.00000     -2.40000      45.760
    4     35.00000      1.10000     20.00000      2.80000     65.00000     -1.60000     80.00000     -2.70000      40.970
    4     40.00000      0.70000     25.00000      2.10000     70.00000     -1.80000     85.00000     -3.10000      39.230
    4     45.00000      0.00000     30.00000      1.50000     75.00000     -2.40000     90.00000     -3.50000      40.720
    4     50.00000     -0.30000     35.00000      1.10000     80.00000     -2.70000     95.00000     -3.80000      42.690
    4     55.00000     -0.70000     40.00000      0.70000     85.00000     -3.10000    100.00000     -4.00000      44.460
    4     60.00000     -1.00000     45.00000      0.00000     90.00000     -3.50000    105.00000     -4.50000      53.170
    4     65.00000     -1.60000     50.00000     -0.30000     95.00000     -3.80000    110.00000     -5.00000      48.960
    4     70.00000     -1.80000     55.00000     -0.70000    100.00000     -4.00000    115.00000     -5.50000      41.520
    4     75.00000     -2.40000     60.00000     -1.00000    105.00000     -4.50000    120.00000     -5.90000      37.280
    4     80.00000     -2.70000     65.00000     -1.60000    110.00000     -5.00000    125.00000     -6.40000      37.310
    4     85.00000     -3.10000     70.00000     -1.80000    115.00000     -5.50000    130.00000     -6.80000      38.830
    4     90.00000     -3.50000     75.00000     -2.40000    120.00000     -5.90000    135.00000     -7.20000      34.670
    4     95.00000     -3.80000     80.00000     -2.70000    125.00000     -6.40000    140.00000     -7.80000      29.880
    4    100.00000     -4.00000     85.00000     -3.10000    130.00000     -6.80000    145.00000     -8.30000      26.510
    4    105.00000     -4.50000     90.00000     -3.50000    135.00000     -7.20000    150.00000     -8.90000      23.060
    4    110.00000     -5.00000     95.00000     -3.80000    140.00000     -7.80000    155.00000     -9.30000      20.450
    4    115.00000     -5.50000    100.00000     -4.00000    145.00000     -8.30000    160.00000     -9.70000      17.410
    4    120.00000     -5.90000    105.00000     -4.50000    150.00000     -8.90000    165.00000    -10.50000      16.990
    4    125.00000     -6.40000    110.00000     -5.00000    155.00000     -9.30000    170.00000    -10.80000      15.580
    4    130.00000     -6.80000    115.00000     -5.50000    160.00000     -9.70000    175.00000    -11.10000      16.000
    4    135.00000     -7.20000    120.00000     -5.90000    165.00000    -10.50000    180.00000    -11.30000      15.790
    4    140.00000     -7.80000    125.00000     -6.40000    170.00000    -10.80000    185.00000    -11.60000      17.100
    4    145.00000     -8.30000    130.00000     -6.80000    175.00000    -11.10000    190.00000    -11.80000      19.190
    4    150.00000     -8.90000    135.00000     -7.20000    180.00000    -11.30000    195.00000    -11.98000      20.950
    4    155.00000     -9.30000    140.00000     -7.80000    185.00000    -11.60000    200.00000    -12.20000      21.680
    4    160.00000     -9.70000    145.00000     -8.30000    190.00000    -11.80000    205.00000    -12.60000      19.990
    4    165.00000    -10.50000    150.00000     -8.90000    195.00000    -11.98000    210.00000    -12.90000      17.430
    4    170.00000    -10.80000    155.00000     -9.30000    200.00000    -12.20000    215.00000    -13.50000      16.210
    4    175.00000    -11.10000    160.00000     -9.70000    205.00000    -12.60000    220.00000    -13.90000      14.690
    4    180.00000    -11.30000    165.00000    -10.50000    210.00000    -12.90000    225.00000    -14.60000      14.880
    4    185.00000    -11.60000    170.00000    -10.80000    215.00000    -13.50000    230.00000    -15.00000      14.240
    4    190.00000    -11.80000    175.00000    -11.10000    220.00000    -13.90000    235.00000    -15.60000      15.590
    4     10.00000      3.90000      0.00000      5.00000     45.00000      0.00000     55.00000     -0.70000      39.800
    4     15.00000      3.30000      5.00000      4.40000     50.00000     -0.30000     60.00000     -1.00000      52.170
    4     20.00000      2.80000     10.00000      3.90000     55.00000     -0.70000     65.00000     -1.60000      66.730
    4     25.00000      2.10000     15.00000      3.30000     60.00000     -1.00000     70.00000     -1.80000      55.800
    4     30.00000      1.50000     20.00000      2.80000     65.00000     -1.60000     75.00000     -2.40000      42.940
    4     35.00000      1.10000     25.00000      2.10000     70.00000     -1.80000     80.00000     -2.70000      38.890
    4     40.00000      0.70000     30.00000      1.50000     75.00000     -2.40000     85.00000     -3.10000      40.090
    4     45.00000      0.00000     35.00000      1.10000     80.00000     -2.70000     90.00000     -3.50000      42.980
    4     50.00000     -0.30000     40.00000      0.70000     85.00000     -3.10000     95.00000     -3.80000      45.770
    4     55.00000     -0.70000     45.00000      0.00000     90.00000     -3.50000    100.00000     -4.00000      46.950
    4     60.00000     -1.00000     50.00000     -0.30000     95.00000     -3.80000    105.00000     -4.50000      56.960
    4     65.00000     -1.60000     55.00000     -0.70000    100.00000     -4.00000    110.00000     -5.00000      44.940
    4     70.00000     -1.80000     60.00000     -1.00000    105.00000     -4.50000    115.00000     -5.50000      36.420
    4     75.00000     -2.40000     65.00000     -1.60000    110.00000     -5.00000    120.00000     -5.90000      36.910
    4     80.00000     -2.70000     70.00000     -1.80000    115.00000     -5.50000    125.00000     -6.40000      40.790
    4     85.00000     -3.10000     75.00000     -2.40000    120.00000     -5.90000    130.00000     -6.80000      36.670
    4     90.00000     -3.50000     80.00000     -2.70000    125.00000     -6.40000    135.00000     -7.20000      31.090
    4     95.00000     -3.80000     85.00000     -3.10000    130.00000     -6.80000    140.00000     -7.80000      26.220
    4    100.00000     -4.00000     90.00000     -3.50000    135.00000     -7.20000    145.00000     -8.30000      26.170
    4    105.00000     -4.50000     95.00000     -3.80000    140.00000     -7.80000    150.00000     -8.90000      22.390
    4    110.00000     -5.00000    100.00000     -4.00000    145.00000     -8.30000    155.00000     -9.30000      18.220
    4    115.00000     -5.50000    105.00000     -4.50000    150.00000     -8.90000    160.00000     -9.70000      17.060
    4    120.00000     -5.90000    110.00000     -5.00000    155.00000     -9.30000    165.00000    -10.50000      16.670
    4    125.00000     -6.40000    115.00000     -5.50000    160.00000     -9.70000    170.00000    -10.80000      14.970
    4    130.00000     -6.80000    120.00000     -5.90000    165.00000    -10.50000    175.00000    -11.10000      16.190
    4    135.00000     -7.20000    125.00000     -6.40000    170.00000    -10.80000    180.00000    -11.30000      15.470
    4    140.00000     -7.80000    130.00000     -6.80000    175.00000    -11.10000    185.00000    -11.60000      17.630
    4    145.00000     -8.30000    135.00000     -7.20000    180.00000    -11.30000    190.00000    -11.80000      20.970
    4    150.00000     -8.90000    140.00000     -7.80000    185.00000    -11.60000    195.00000    -11.98000      21.570
    4    155.00000     -9.30000    145.00000     -8.30000    190.00000    -11.80000    200.00000    -12.20000      20.800
    4    160.00000     -9.70000    150.00000     -8.90000    195.00000    -11.98000    205.00000    -12.60000      19.760
    4    165.00000    -10.50000    155.00000     -9.30000    200.00000    -12.20000    210.00000    -12.90000      16.630
    4    170.00000    -10.80000    160.00000     -9.70000    205.00000    -12.60000    215.00000    -13.50000      14.750
    4    175.00000    -11.10000    165.00000    -10.50000    210.00000    -12.90000    220.00000    -13.90000      15.100
    4    180.00000    -11.30000    170.00000    -10.80000    215.00000    -13.50000    225.00000    -14.60000      14.660
    4    185.00000    -11.60000    175.00000    -11.10000    220.00000    -13.90000    230.00000    -15.00000      13.250
    4    190.00000    -11.80000    180.00000    -11.30000    225.00000    -14.60000    235.00000    -15.60000      15.480
    4     15.00000      3.30000      0.00000      5.00000     50.00000     -0.30000     65.00000     -1.60000      51.500
    4     20.00000      2.80000      5.00000      4.40000     55.00000     -0.70000     70.00000     -1.80000      66.330
    4     25.00000      2.10000     10.00000      3.90000     60.00000     -1.00000     75.00000     -2.40000      55.740
    4     30.00000      1.50000     15.00000      3.30000     65.00000     -1.60000     80.00000     -2.70000      49.960
    4     35.00000      1.10000     20.00000      2.80000     70.00000     -1.80000     85.00000     -3.10000      44.810
    4     40.00000      0.70000     25.00000      2.10000     75.00000     -2.40000     90.00000     -3.50000      43.350
    4     45.00000      0.00000     30.00000      1.50000     80.00000     -2.70000     95.00000     -3.80000      45.460
    4     50.00000     -0.30000     35.00000      1.10000     85.00000     -3.10000    100.00000     -4.00000      49.470
    4     55.00000     -0.70000     40.00000      0.70000     90.00000     -3.50000    105.00000     -4.50000      47.840
    4     60.00000     -1.00000     45.00000      0.00000     95.00000     -3.80000    110.00000     -5.00000      53.850
    4     65.00000     -1.60000     50.00000     -0.30000    100.00000     -4.00000    115.00000     -5.50000      46.080
    4     70.00000     -1.80000     55.00000     -0.70000    105.00000     -4.50000    120.00000     -5.90000      44.390
    4     75.00000     -2.40000     60.00000     -1.00000    110.00000     -5.00000    125.00000     -6.40000      39.900
    4     80.00000     -2.70000     65.00000     -1.60000    115.00000     -5.50000    130.00000     -6.80000      39.380
    4     85.00000     -3.10000     70.00000     -1.80000    120.00000     -5.90000    135.00000     -7.20000      34.130
    4     90.00000     -3.50000     75.00000     -2.40000    125.00000     -6.40000    140.00000     -7.80000      29.730
    4     95.00000     -3.80000     80.00000     -2.70000    130.00000     -6.80000    145.00000     -8.30000      26.380
    4    100.00000     -4.00000     85.00000     -3.10000    135.00000     -7.20000    150.00000     -8.90000      26.500
    4    105.00000     -4.50000     90.00000     -3.50000    140.00000     -7.80000    155.00000     -9.30000      23.800
    4    110.00000     -5.00000     95.00000     -3.80000    145.00000     -8.30000    160.00000     -9.70000      20.470
    4    115.00000     -5.50000    100.00000     -4.00000    150.00000     -8.90000    165.00000    -10.50000      17.580
    4    120.00000     -5.90000    105.00000     -4.50000    155.00000     -9.30000    170.00000    -10.80000      16.730
    4    125.00000     -6.40000    110.00000     -5.00000    160.00000     -9.70000    175.00000    -11.10000      16.480
    4    130.00000     -6.80000    115.00000     -5.50000    165.00000    -10.50000    180.00000    -11.30000      17.140
    4    135.00000     -7.20000    120.00000     -5.90000    170.00000    -10.80000    185.00000    -11.60000      16.990
    4    140.00000     -7.80000    125.00000     -6.40000    175.00000    -11.10000    190.00000    -11.80000      18.080
    4    145.00000     -8.30000    130.00000     -6.80000    180.00000    -11.30000    195.00000    -11.98000      19.810
    4    150.00000     -8.90000    135.00000     -7.20000    185.00000    -11.60000    200.00000    -12.20000      20.320
    4    155.00000     -9.30000    140.00000     -7.80000    190.00000    -11.80000    205.00000    -12.60000      20.450
    4    160.00000     -9.70000    145.00000     -8.30000    195.00000    -11.98000    210.00000    -12.90000      18.610
    4    165.00000    -10.50000    150.00000     -8.90000    200.00000    -12.20000    215.00000    -13.50000      17.250
    4    170.00000    -10.80000    155.00000     -9.30000    205.00000    -12.60000    220.00000    -13.90000      15.230
    4    175.00000    -11.10000    160.00000     -9.70000    210.00000    -12.90000    225.00000    -14.60000      15.540
    4    180.00000    -11.30000    165.00000    -10.50000    215.00000    -13.50000    230.00000    -15.00000      15.130
    4    185.00000    -11.60000    170.00000    -10.80000    220.00000    -13.90000    235.00000    -15.60000      15.350
    4     10.00000      3.90000      0.00000      5.00000     50.00000     -0.30000     60.00000     -1.00000      48.740
    4     15.00000      3.30000      5.00000      4.40000     55.00000     -0.70000     65.00000     -1.60000      67.400
    4     20.00000      2.80000     10.00000      3.90000     60.00000     -1.00000     70.00000     -1.80000      60.530
    4     25.00000      2.10000     15.00000      3.30000     65.00000     -1.60000     75.00000     -2.40000      56.070
    4     30.00000      1.50000     20.00000      2.80000     70.00000     -1.80000     80.00000     -2.70000      39.650
    4     35.00000      1.10000     25.00000      2.10000     75.00000     -2.40000     85.00000     -3.10000      44.020
    4     40.00000      0.70000     30.00000      1.50000     80.00000     -2.70000     90.00000     -3.50000      54.780
    4     45.00000      0.00000     35.00000      1.10000     85.00000     -3.10000     95.00000     -3.80000      50.420
    4     50.00000     -0.30000     40.00000      0.70000     90.00000     -3.50000    100.00000     -4.00000      52.040
    4     55.00000     -0.70000     45.00000      0.00000     95.00000     -3.80000    105.00000     -4.50000      48.940
    4     60.00000     -1.00000     50.00000     -0.30000    100.00000     -4.00000    110.00000     -5.00000      50.610
    4     65.00000     -1.60000     55.00000     -0.70000    105.00000     -4.50000    115.00000     -5.50000      47.900
    4     70.00000     -1.80000     60.00000     -1.00000    110.00000     -5.00000    120.00000     -5.90000      40.610
    4     75.00000     -2.40000     65.00000     -1.60000    115.00000     -5.50000    125.00000     -6.40000      41.860
    4     80.00000     -2.70000     70.00000     -1.80000    120.00000     -5.90000    130.00000     -6.80000      36.690
    4     85.00000     -3.10000     75.00000     -2.40000    125.00000     -6.40000    135.00000     -7.20000      30.570
    4     90.00000     -3.50000     80.00000     -2.70000    130.00000     -6.80000    140.00000     -7.80000      26.540
    4     95.00000     -3.80000     85.00000     -3.10000    135.00000     -7.20000    145.00000     -8.30000      26.630
    4    100.00000     -4.00000     90.00000     -3.50000    140.00000     -7.80000    150.00000     -8.90000      27.300
    4    105.00000     -4.50000     95.00000     -3.80000    145.00000     -8.30000    155.00000     -9.30000      23.010
    4    110.00000     -5.00000    100.00000     -4.00000    150.00000     -8.90000    160.00000     -9.70000      19.130
    4    115.00000     -5.50000    105.00000     -4.50000    155.00000     -9.30000    165.00000    -10.50000      16.490
    4    120.00000     -5.90000    110.00000     -5.00000    160.00000     -9.70000    170.00000    -10.80000      16.370
    4    125.00000     -6.40000    115.00000     -5.50000    165.00000    -10.50000    175.00000    -11.10000      16.850
    4    130.00000     -6.80000    120.00000     -5.90000    170.00000    -10.80000    180.00000    -11.30000      17.470
    4    135.00000     -7.20000    125.00000     -6.40000    175.00000    -11.10000    185.00000    -11.60000      16.960
    4    140.00000     -7.80000    130.00000     -6.80000    180.00000    -11.30000    190.00000    -11.80000      18.930
    4    145.00000     -8.30000    135.00000     -7.20000    185.00000    -11.60000    195.00000    -11.98000      20.700
    4    150.00000     -8.90000    140.00000     -7.80000    190.00000    -11.80000    200.00000    -12.20000      19.280
    4    155.00000     -9.30000    145.00000     -8.30000    195.00000    -11.98000    205.00000    -12.60000      20.310
    4    160.00000     -9.70000    150.00000     -8.90000    200.00000    -12.20000    210.00000    -12.90000      20.840
    4    165.00000    -10.50000    155.00000     -9.30000    205.00000    -12.60000    215.00000    -13.50000      16.080
    4    170.00000    -10.80000    160.00000     -9.70000    210.00000    -12.90000    220.00000    -13.90000      15.300
    4    175.00000    -11.10000    165.00000    -10.50000    215.00000    -13.50000    225.00000    -14.60000      15.340
    4    180.00000    -11.30000    170.00000    -10.80000    220.00000    -13.90000    230.00000    -15.00000      15.930
    4    185.00000    -11.60000    175.00000    -11.10000    225.00000    -14.60000    235.00000    -15.60000      14.440
    4     15.00000      3.30000      0.00000      5.00000     55.00000     -0.70000     70.00000     -1.80000      62.650
    4     20.00000      2.80000      5.00000      4.40000     60.00000     -1.00000     75.00000     -2.40000      58.990
    4     25.00000      2.10000     10.00000      3.90000     65.00000     -1.60000     80.00000     -2.70000      59.150
    4     30.00000      1.50000     15.00000      3.30000     70.00000     -1.80000     85.00000     -3.10000      53.320
    4     35.00000      1.10000     20.00000      2.80000     75.00000     -2.40000     90.00000     -3.50000      49.260
    4     40.00000      0.70000     25.00000      2.10000     80.00000     -2.70000     95.00000     -3.80000      47.530
    4     45.00000      0.00000     30.00000      1.50000     85.00000     -3.10000    100.00000     -4.00000      51.170
    4     50.00000     -0.30000     35.00000      1.10000     90.00000     -3.50000    105.00000     -4.50000      51.740
    4     55.00000     -0.70000     40.00000      0.70000     95.00000     -3.80000    110.00000     -5.00000      48.030
    4     60.00000     -1.00000     45.00000      0.00000    100.00000     -4.00000    115.00000     -5.50000      49.570
    4     65.00000     -1.60000     50.00000     -0.30000    105.00000     -4.50000    120.00000     -5.90000      48.160
    4     70.00000     -1.80000     55.00000     -0.70000    110.00000     -5.00000    125.00000     -6.40000      47.100
    4     75.00000     -2.40000     60.00000     -1.00000    115.00000     -5.50000    130.00000     -6.80000      40.950
    4     80.00000     -2.70000     65.00000     -1.60000    120.00000     -5.90000    135.00000     -7.20000      34.180
    4     85.00000     -3.10000     70.00000     -1.80000    125.00000     -6.40000    140.00000     -7.80000      28.990
    4     90.00000     -3.50000     75.00000     -2.40000    130.00000     -6.80000    145.00000     -8.30000      26.260
    4     95.00000     -3.80000     80.00000     -2.70000    135.00000     -7.20000    150.00000     -8.90000      26.600
    4    100.00000     -4.00000     85.00000     -3.10000    140.00000     -7.80000    155.00000     -9.30000      27.430
    4    105.00000     -4.50000     90.00000     -3.50000    145.00000     -8.30000    160.00000     -9.70000      23.940
    4    110.00000     -5.00000     95.00000     -3.80000    150.00000     -8.90000    165.00000    -10.50000      20.480
    4    115.00000     -5.50000    100.00000     -4.00000    155.00000     -9.30000    170.00000    -10.80000      17.530
    4    120.00000     -5.90000    105.00000     -4.50000    160.00000     -9.70000    175.00000    -11.10000      17.680
    4    125.00000     -6.40000    110.00000     -5.00000    165.00000    -10.50000    180.00000    -11.30000      17.650
    4    130.00000     -6.80000    115.00000     -5.50000    170.00000    -10.80000    185.00000    -11.60000      18.620
    4    135.00000     -7.20000    120.00000     -5.90000    175.00000    -11.10000    190.00000    -11.80000      17.890
    4    140.00000     -7.80000    125.00000     -6.40000    180.00000    -11.30000    195.00000    -11.98000      18.520
    4    145.00000     -8.30000    130.00000     -6.80000    185.00000    -11.60000    200.00000    -12.20000      19.030
    4    150.00000     -8.90000    135.00000     -7.20000    190.00000    -11.80000    205.00000    -12.60000      18.740
    4    155.00000     -9.30000    140.00000     -7.80000    195.00000    -11.98000    210.00000    -12.90000      18.780
    4    160.00000     -9.70000    145.00000     -8.30000    200.00000    -12.20000    215.00000    -13.50000      18.230
    4    165.00000    -10.50000    150.00000     -8.90000    205.00000    -12.60000    220.00000    -13.90000      16.150
    4    170.00000    -10.80000    155.00000     -9.30000    210.00000    -12.90000    225.00000    -14.60000      15.960
    4    175.00000    -11.10000    160.00000     -9.70000    215.00000    -13.50000    230.00000    -15.00000      15.740
    4    180.00000    -11.30000    165.00000    -10.50000    220.00000    -13.90000    235.00000    -15.60000      16.060
    4     10.00000      3.90000      0.00000      5.00000     55.00000     -0.70000     65.00000     -1.60000      68.300
    4     15.00000      3.30000      5.00000      4.40000     60.00000     -1.00000     70.00000     -1.80000      56.660
    4     20.00000      2.80000     10.00000      3.90000     65.00000     -1.60000     75.00000     -2.40000      58.760
    4     25.00000      2.10000     15.00000      3.30000     70.00000     -1.80000     80.00000     -2.70000      61.930
    4     30.00000      1.50000     20.00000      2.80000     75.00000     -2.40000     85.00000     -3.10000      53.410
    4     35.00000      1.10000     25.00000      2.10000     80.00000     -2.70000     90.00000     -3.50000      45.600
    4     40.00000      0.70000     30.00000      1.50000     85.00000     -3.10000     95.00000     -3.80000      51.800
    4     45.00000      0.00000     35.00000      1.10000     90.00000     -3.50000    100.00000     -4.00000      54.920
    4     50.00000     -0.30000     40.00000      0.70000     95.00000     -3.80000    105.00000     -4.50000      52.380
    4     55.00000     -0.70000     45.00000      0.00000    100.00000     -4.00000    110.00000     -5.00000      43.380
    4     60.00000     -1.00000     50.00000     -0.30000    105.00000     -4.50000    115.00000     -5.50000      51.750
    4     65.00000     -1.60000     55.00000     -0.70000    110.00000     -5.00000    120.00000     -5.90000      56.590
    4     70.00000     -1.80000     60.00000     -1.00000    115.00000     -5.50000    125.00000     -6.40000      44.100
    4     75.00000     -2.40000     65.00000     -1.60000    120.00000     -5.90000    130.00000     -6.80000      37.280
    4     80.00000     -2.70000     70.00000     -1.80000    125.00000     -6.40000    135.00000     -7.20000      30.230
    4     85.00000     -3.10000     75.00000     -2.40000    130.00000     -6.80000    140.00000     -7.80000      25.560
    4     90.00000     -3.50000     80.00000     -2.70000    135.00000     -7.20000    145.00000     -8.30000      26.750
    4     95.00000     -3.80000     85.00000     -3.10000    140.00000     -7.80000    150.00000     -8.90000      26.960
    4    100.00000     -4.00000     90.00000     -3.50000    145.00000     -8.30000    155.00000     -9.30000      27.030
    4    105.00000     -4.50000     95.00000     -3.80000    150.00000     -8.90000    160.00000     -9.70000      23.740
    4    110.00000     -5.00000    100.00000     -4.00000    155.00000     -9.30000    165.00000    -10.50000      17.320
    4    115.00000     -5.50000    105.00000     -4.50000    160.00000     -9.70000    170.00000    -10.80000      16.790
    4    120.00000     -5.90000    110.00000     -5.00000    165.00000    -10.50000    175.00000    -11.10000      17.300
    4    125.00000     -6.40000    115.00000     -5.50000    170.00000    -10.80000    180.00000    -11.30000      20.420
    4    130.00000     -6.80000    120.00000     -5.90000    175.00000    -11.10000    185.00000    -11.60000      18.110
    4    135.00000     -7.20000    125.00000     -6.40000    180.00000    -11.30000    190.00000    -11.80000      17.890
    4    140.00000     -7.80000    130.00000     -6.80000    185.00000    -11.60000    195.00000    -11.98000      18.400
    4    145.00000     -8.30000    135.00000     -7.20000    190.00000    -11.80000    200.00000    -12.20000      18.730
    4    150.00000     -8.90000    140.00000     -7.80000    195.00000    -11.98000    205.00000    -12.60000      18.180
    4    155.00000     -9.30000    145.00000     -8.30000    200.00000    -12.20000    210.00000    -12.90000      18.820
    4    160.00000     -9.70000    150.00000     -8.90000    205.00000    -12.60000    215.00000    -13.50000      16.890
    4    165.00000    -10.50000    155.00000     -9.30000    210.00000    -12.90000    220.00000    -13.90000      15.760
    4    170.00000    -10.80000    160.00000     -9.70000    215.00000    -13.50000    225.00000    -14.60000      15.480
    4    175.00000    -11.10000    165.00000    -10.50000    220.00000    -13.90000    230.00000    -15.00000      16.640
    4    180.00000    -11.30000    170.00000    -10.80000    225.00000    -14.60000    235.00000    -15.60000      15.770
    4     15.00000      3.30000      0.00000      5.00000     60.00000     -1.00000     75.00000     -2.40000      56.360
    4     20.00000      2.80000      5.00000      4.40000     65.00000     -1.60000     80.00000     -2.70000      62.480
    4     25.00000      2.10000     10.00000      3.90000     70.00000     -1.80000     85.00000     -3.10000      62.270
    4     30.00000      1.50000     15.00000      3.30000     75.00000     -2.40000     90.00000     -3.50000      60.670
    4     35.00000      1.10000     20.00000      2.80000     80.00000     -2.70000     95.00000     -3.80000      53.850
    4     40.00000      0.70000     25.00000      2.10000     85.00000     -3.10000    100.00000     -4.00000      54.350
    4     45.00000      0.00000     30.00000      1.50000     90.00000     -3.50000    105.00000     -4.50000      54.160
    4     50.00000     -0.30000     35.00000      1.10000     95.00000     -3.80000    110.00000     -5.00000      50.750
    4     55.00000     -0.70000     40.00000      0.70000    100.00000     -4.00000    115.00000     -5.50000      45.140
    4     60.00000     -1.00000     45.00000      0.00000    105.00000     -4.50000    120.00000     -5.90000      51.550
    4     65.00000     -1.60000     50.00000     -0.30000    110.00000     -5.00000    125.00000     -6.40000      52.080
    4     70.00000     -1.80000     55.00000     -0.70000    115.00000     -5.50000    130.00000     -6.80000      47.200
    4     75.00000     -2.40000     60.00000     -1.00000    120.00000     -5.90000    135.00000     -7.20000      35.060
    4     80.00000     -2.70000     65.00000     -1.60000    125.00000     -6.40000    140.00000     -7.80000      28.880
    4     85.00000     -3.10000     70.00000     -1.80000    130.00000     -6.80000    145.00000     -8.30000      25.860
    4     90.00000     -3.50000     75.00000     -2.40000    135.00000     -7.20000    150.00000     -8.90000      26.740
    4     95.00000     -3.80000     80.00000     -2.70000    140.00000     -7.80000    155.00000     -9.30000      27.480
    4    100.00000     -4.00000     85.00000     -3.10000    145.00000     -8.30000    160.00000     -9.70000      27.630
    4    105.00000     -4.50000     90.00000     -3.50000    150.00000     -8.90000    165.00000    -10.50000      24.250
    4    110.00000     -5.00000     95.00000     -3.80000    155.00000     -9.30000    170.00000    -10.80000      20.990
    4    115.00000     -5.50000    100.00000     -4.00000    160.00000     -9.70000    175.00000    -11.10000      18.730
    4    120.00000     -5.90000    105.00000     -4.50000    165.00000    -10.50000    180.00000    -11.30000      19.630
    4    125.00000     -6.40000    110.00000     -5.00000    170.00000    -10.80000    185.00000    -11.60000      20.540
    4    130.00000     -6.80000    115.00000     -5.50000    175.00000    -11.10000    190.00000    -11.80000      19.830
    4    135.00000     -7.20000    120.00000     -5.90000    180.00000    -11.30000    195.00000    -11.98000      18.570
    4    140.00000     -7.80000    125.00000     -6.40000    185.00000    -11.60000    200.00000    -12.20000      17.970
    4    145.00000     -8.30000    130.00000     -6.80000    190.00000    -11.80000    205.00000    -12.60000      17.810
    4    150.00000     -8.90000    135.00000     -7.20000    195.00000    -11.98000    210.00000    -12.90000      17.380
    4    155.00000     -9.30000    140.00000     -7.80000    200.00000    -12.20000    215.00000    -13.50000      18.120
    4    160.00000     -9.70000    145.00000     -8.30000    205.00000    -12.60000    220.00000    -13.90000      17.260
    4    165.00000    -10.50000    150.00000     -8.90000    210.00000    -12.90000    225.00000    -14.60000      16.550
    4    170.00000    -10.80000    155.00000     -9.30000    215.00000    -13.50000    230.00000    -15.00000      16.030
    4    175.00000    -11.10000    160.00000     -9.70000    220.00000    -13.90000    235.00000    -15.60000      16.070
    4     10.00000      3.90000      0.00000      5.00000     60.00000     -1.00000     70.00000     -1.80000      55.390
    4     15.00000      3.30000      5.00000      4.40000     65.00000     -1.60000     75.00000     -2.40000      56.750
    4     20.00000      2.80000     10.00000      3.90000     70.00000     -1.80000     80.00000     -2.70000      58.820
    4     25.00000      2.10000     15.00000      3.30000     75.00000     -2.40000     85.00000     -3.10000      69.650
    4     30.00000      1.50000     20.00000      2.80000     80.00000     -2.70000     90.00000     -3.50000      69.900
    4     35.00000      1.10000     25.00000      2.10000     85.00000     -3.10000     95.00000     -3.80000      47.310
    4     40.00000      0.70000     30.00000      1.50000     90.00000     -3.50000    100.00000     -4.00000      37.600
    4     45.00000      0.00000     35.00000      1.10000     95.00000     -3.80000    105.00000     -4.50000      53.330
    4     50.00000     -0.30000     40.00000      0.70000    100.00000     -4.00000    110.00000     -5.00000      45.100
    4     55.00000     -0.70000     45.00000      0.00000    105.00000     -4.50000    115.00000     -5.50000      41.520
    4     60.00000     -1.00000     50.00000     -0.30000    110.00000     -5.00000    120.00000     -5.90000      55.670
    4     65.00000     -1.60000     55.00000     -0.70000    115.00000     -5.50000    125.00000     -6.40000      55.330
    4     70.00000     -1.80000     60.00000     -1.00000    120.00000     -5.90000    130.00000     -6.80000      38.350
    4     75.00000     -2.40000     65.00000     -1.60000    125.00000     -6.40000    135.00000     -7.20000      30.150
    4     80.00000     -2.70000     70.00000     -1.80000    130.00000     -6.80000    140.00000     -7.80000      25.810
    4     85.00000     -3.10000     75.00000     -2.40000    135.00000     -7.20000    145.00000     -8.30000      25.510
    4     90.00000     -3.50000     80.00000     -2.70000    140.00000     -7.80000    150.00000     -8.90000      27.010
    4     95.00000     -3.80000     85.00000     -3.10000    145.00000     -8.30000    155.00000     -9.30000      27.210
    4    100.00000     -4.00000     90.00000     -3.50000    150.00000     -8.90000    160.00000     -9.70000      27.000
    4    105.00000     -4.50000     95.00000     -3.80000    155.00000     -9.30000    165.00000    -10.50000      22.220
    4    110.00000     -5.00000    100.00000     -4.00000    160.00000     -9.70000    170.00000    -10.80000      18.240
    4    115.00000     -5.50000    105.00000     -4.50000    165.00000    -10.50000    175.00000    -11.10000      19.100
    4    120.00000     -5.90000    110.00000     -5.00000    170.00000    -10.80000    180.00000    -11.30000      20.620
    4    125.00000     -6.40000    115.00000     -5.50000    175.00000    -11.10000    185.00000    -11.60000      20.370
    4    130.00000     -6.80000    120.00000     -5.90000    180.00000    -11.30000    190.00000    -11.80000      19.450
    4    135.00000     -7.20000    125.00000     -6.40000    185.00000    -11.60000    195.00000    -11.98000      17.750
    4    140.00000     -7.80000    130.00000     -6.80000    190.00000    -11.80000    200.00000    -12.20000      16.600
    4    145.00000     -8.30000    135.00000     -7.20000    195.00000    -11.98000    205.00000    -12.60000      17.570
    4    150.00000     -8.90000    140.00000     -7.80000    200.00000    -12.20000    210.00000    -12.90000      17.320
    4    155.00000     -9.30000    145.00000     -8.30000    205.00000    -12.60000    215.00000    -13.50000      16.420
    4    160.00000     -9.70000    150.00000     -8.90000    210.00000    -12.90000    220.00000    -13.90000      13.590
    4    165.00000    -10.50000    155.00000     -9.30000    215.00000    -13.50000    225.00000    -14.60000      15.490
    4    170.00000    -10.80000    160.00000     -9.70000    220.00000    -13.90000    230.00000    -15.00000      16.280
    4    175.00000    -11.10000    165.00000    -10.50000    225.00000    -14.60000    235.00000    -15.60000      14.750
    4     15.00000      3.30000      0.00000      5.00000     65.00000     -1.60000     80.00000     -2.70000      59.530
    4     20.00000      2.80000      5.00000      4.40000     70.00000     -1.80000     85.00000     -3.10000      65.240
    4     25.00000      2.10000     10.00000      3.90000     75.00000     -2.40000     90.00000     -3.50000      69.080
    4     30.00000      1.50000     15.00000      3.30000     80.00000     -2.70000     95.00000     -3.80000      63.660
    4     35.00000      1.10000     20.00000      2.80000     85.00000     -3.10000    100.00000     -4.00000      60.850
    4     40.00000      0.70000     25.00000      2.10000     90.00000     -3.50000    105.00000     -4.50000      55.380
    4     45.00000      0.00000     30.00000      1.50000     95.00000     -3.80000    110.00000     -5.00000      51.290
    4     50.00000     -0.30000     35.00000      1.10000    100.00000     -4.00000    115.00000     -5.50000      46.680
    4     55.00000     -0.70000     40.00000      0.70000    105.00000     -4.50000    120.00000     -5.90000      44.350
    4     60.00000     -1.00000     45.00000      0.00000    110.00000     -5.00000    125.00000     -6.40000      53.280
    4     65.00000     -1.60000     50.00000     -0.30000    115.00000     -5.50000    130.00000     -6.80000      49.480
    4     70.00000     -1.80000     55.00000     -0.70000    120.00000     -5.90000    135.00000     -7.20000      39.930
    4     75.00000     -2.40000     60.00000     -1.00000    125.00000     -6.40000    140.00000     -7.80000      29.320
    4     80.00000     -2.70000     65.00000     -1.60000    130.00000     -6.80000    145.00000     -8.30000      25.640
    4     85.00000     -3.10000     70.00000     -1.80000    135.00000     -7.20000    150.00000     -8.90000      26.150
    4     90.00000     -3.50000     75.00000     -2.40000    140.00000     -7.80000    155.00000     -9.30000      27.760
    4     95.00000     -3.80000     80.00000     -2.70000    145.00000     -8.30000    160.00000     -9.70000      27.840
    4    100.00000     -4.00000     85.00000     -3.10000    150.00000     -8.90000    165.00000    -10.50000      28.180
    4    105.00000     -4.50000     90.00000     -3.50000    155.00000     -9.30000    170.00000    -10.80000      24.180
    4    110.00000     -5.00000     95.00000     -3.80000    160.00000     -9.70000    175.00000    -11.10000      22.300
    4    115.00000     -5.50000    100.00000     -4.00000    165.00000    -10.50000    180.00000    -11.30000      20.450
    4    120.00000     -5.90000    105.00000     -4.50000    170.00000    -10.80000    185.00000    -11.60000      21.280
    4    125.00000     -6.40000    110.00000     -5.00000    175.00000    -11.10000    190.00000    -11.80000      21.670
    4    130.00000     -6.80000    115.00000     -5.50000    180.00000    -11.30000    195.00000    -11.98000      20.650
    4    135.00000     -7.20000    120.00000     -5.90000    185.00000    -11.60000    200.00000    -12.20000      17.950
    4    140.00000     -7.80000    125.00000     -6.40000    190.00000    -11.80000    205.00000    -12.60000      16.370
    4    145.00000     -8.30000    130.00000     -6.80000    195.00000    -11.98000    210.00000    -12.90000      16.210
    4    150.00000     -8.90000    135.00000     -7.20000    200.00000    -12.20000    215.00000    -13.50000      17.390
    4    155.00000     -9.30000    140.00000     -7.80000    205.00000    -12.60000    220.00000    -13.90000      17.160
    4    160.00000     -9.70000    145.00000     -8.30000    210.00000    -12.90000    225.00000    -14.60000      17.930
    4    165.00000    -10.50000    150.00000     -8.90000    215.00000    -13.50000    230.00000    -15.00000      17.750
    4    170.00000    -10.80000    155.00000     -9.30000    220.00000    -13.90000    235.00000    -15.60000      16.930
    4     10.00000      3.90000      0.00000      5.00000     65.00000     -1.60000     75.00000     -2.40000      59.010
    4     15.00000      3.30000      5.00000      4.40000     70.00000     -1.80000     80.00000     -2.70000      62.100
    4     20.00000      2.80000     10.00000      3.90000     75.00000     -2.40000     85.00000     -3.10000      66.850
    4     25.00000      2.10000     15.00000      3.30000     80.00000     -2.70000     90.00000     -3.50000      72.110
    4     30.00000      1.50000     20.00000      2.80000     85.00000     -3.10000     95.00000     -3.80000      61.060
    4     35.00000      1.10000     25.00000      2.10000     90.00000     -3.50000    100.00000     -4.00000      56.770
    4     40.00000      0.70000     30.00000      1.50000     95.00000     -3.80000    105.00000     -4.50000      57.310
    4     45.00000      0.00000     35.00000      1.10000    100.00000     -4.00000    110.00000     -5.00000      46.450
    4     50.00000     -0.30000     40.00000      0.70000    105.00000     -4.50000    115.00000     -5.50000      47.860
    4     55.00000     -0.70000     45.00000      0.00000    110.00000     -5.00000    120.00000     -5.90000      44.390
    4     60.00000     -1.00000     50.00000     -0.30000    115.00000     -5.50000    125.00000     -6.40000      56.570
    4     65.00000     -1.60000     55.00000     -0.70000    120.00000     -5.90000    130.00000     -6.80000      47.970
    4     70.00000     -1.80000     60.00000     -1.00000    125.00000     -6.40000    135.00000     -7.20000      31.110
    4     75.00000     -2.40000     65.00000     -1.60000    130.00000     -6.80000    140.00000     -7.80000      25.170
    4     80.00000     -2.70000     70.00000     -1.80000    135.00000     -7.20000    145.00000     -8.30000      26.000
    4     85.00000     -3.10000     75.00000     -2.40000    140.00000     -7.80000    150.00000     -8.90000      26.370
    4     90.00000     -3.50000     80.00000     -2.70000    145.00000     -8.30000    155.00000     -9.30000      28.220
    4     95.00000     -3.80000     85.00000     -3.10000    150.00000     -8.90000    160.00000     -9.70000      28.310
    4    100.00000     -4.00000     90.00000     -3.50000    155.00000     -9.30000    165.00000    -10.50000      26.330
    4    105.00000     -4.50000     95.00000     -3.80000    160.00000     -9.70000    170.00000    -10.80000      22.850
    4    110.00000     -5.00000    100.00000     -4.00000    165.00000    -10.50000    175.00000    -11.10000      22.620
    4    115.00000     -5.50000    105.00000     -4.50000    170.00000    -10.80000    180.00000    -11.30000      20.940
    4    120.00000     -5.90000    110.00000     -5.00000    175.00000    -11.10000    185.00000    -11.60000      21.510
    4    125.00000     -6.40000    115.00000     -5.50000    180.00000    -11.30000    190.00000    -11.80000      22.210
    4    130.00000     -6.80000    120.00000     -5.90000    185.00000    -11.60000    195.00000    -11.98000      19.530
    4    135.00000     -7.20000    125.00000     -6.40000    190.00000    -11.80000    200.00000    -12.20000      16.250
    4    140.00000     -7.80000    130.00000     -6.80000    195.00000    -11.98000    205.00000    -12.60000      15.500
    4    145.00000     -8.30000    135.00000     -7.20000    200.00000    -12.20000    210.00000    -12.90000      17.040
    4    150.00000     -8.90000    140.00000     -7.80000    205.00000    -12.60000    215.00000    -13.50000      16.270
    4    155.00000     -9.30000    145.00000     -8.30000    210.00000    -12.90000    220.00000    -13.90000      18.210
    4    160.00000     -9.70000    150.00000     -8.90000    215.00000    -13.50000    225.00000    -14.60000      17.350
    4    165.00000    -10.50000    155.00000     -9.30000    220.00000    -13.90000    230.00000    -15.00000      17.500
    4    170.00000    -10.80000    160.00000     -9.70000    225.00000    -14.60000    235.00000    -15.60000      16.360
    4     15.00000      3.30000      0.00000      5.00000     70.00000     -1.80000     85.00000     -3.10000      64.910
    4     20.00000      2.80000      5.00000      4.40000     75.00000     -2.40000     90.00000     -3.50000      72.400
    4     25.00000      2.10000     10.00000      3.90000     80.00000     -2.70000     95.00000     -3.80000      73.220
    4     30.00000      1.50000     15.00000      3.30000     85.00000     -3.10000    100.00000     -4.00000      69.150
    4     35.00000      1.10000     20.00000      2.80000     90.00000     -3.50000    105.00000     -4.50000      61.860
    4     40.00000      0.70000     25.00000      2.10000     95.00000     -3.80000    110.00000     -5.00000      55.260
    4     45.00000      0.00000     30.00000      1.50000    100.00000     -4.00000    115.00000     -5.50000      54.570
    4     50.00000     -0.30000     35.00000      1.10000    105.00000     -4.50000    120.00000     -5.90000      47.750
    4     55.00000     -0.70000     40.00000      0.70000    110.00000     -5.00000    125.00000     -6.40000      44.990
    4     60.00000     -1.00000     45.00000      0.00000    115.00000     -5.50000    130.00000     -6.80000      51.690
    4     65.00000     -1.60000     50.00000     -0.30000    120.00000     -5.90000    135.00000     -7.20000      41.820
    4     70.00000     -1.80000     55.00000     -0.70000    125.00000     -6.40000    140.00000     -7.80000      33.380
    4     75.00000     -2.40000     60.00000     -1.00000    130.00000     -6.80000    145.00000     -8.30000      25.710
    4     80.00000     -2.70000     65.00000     -1.60000    135.00000     -7.20000    150.00000     -8.90000      25.180
    4     85.00000     -3.10000     70.00000     -1.80000    140.00000     -7.80000    155.00000     -9.30000      27.090
    4     90.00000     -3.50000     75.00000     -2.40000    145.00000     -8.30000    160.00000     -9.70000      28.020
    4     95.00000     -3.80000     80.00000     -2.70000    150.00000     -8.90000    165.00000    -10.50000      28.470
    4    100.00000     -4.00000     85.00000     -3.10000    155.00000     -9.30000    170.00000    -10.80000      27.970
    4    105.00000     -4.50000     90.00000     -3.50000    160.00000     -9.70000    175.00000    -11.10000      26.220
    4    110.00000     -5.00000     95.00000     -3.80000    165.00000    -10.50000    180.00000    -11.30000      25.330
    4    115.00000     -5.50000    100.00000     -4.00000    170.00000    -10.80000    185.00000    -11.60000      22.810
    4    120.00000     -5.90000    105.00000     -4.50000    175.00000    -11.10000    190.00000    -11.80000      23.190
    4    125.00000     -6.40000    110.00000     -5.00000    180.00000    -11.30000    195.00000    -11.98000      22.150
    4    130.00000     -6.80000    115.00000     -5.50000    185.00000    -11.60000    200.00000    -12.20000      20.100
    4    135.00000     -7.20000    120.00000     -5.90000    190.00000    -11.80000    205.00000    -12.60000      16.950
    4    140.00000     -7.80000    125.00000     -6.40000    195.00000    -11.98000    210.00000    -12.90000      15.440
    4    145.00000     -8.30000    130.00000     -6.80000    200.00000    -12.20000    215.00000    -13.50000      15.540
    4    150.00000     -8.90000    135.00000     -7.20000    205.00000    -12.60000    220.00000    -13.90000      16.620
    4    155.00000     -9.30000    140.00000     -7.80000    210.00000    -12.90000    225.00000    -14.60000      18.140
    4    160.00000     -9.70000    145.00000     -8.30000    215.00000    -13.50000    230.00000    -15.00000      19.030
    4    165.00000    -10.50000    150.00000     -8.90000    220.00000    -13.90000    235.00000    -15.60000      18.200
    4     15.00000      3.30000      0.00000      5.00000     75.00000     -2.40000     90.00000     -3.50000      69.650
    4     20.00000      2.80000      5.00000      4.40000     80.00000     -2.70000     95.00000     -3.80000      75.760
    4     25.00000      2.10000     10.00000      3.90000     85.00000     -3.10000    100.00000     -4.00000      82.720
    4     30.00000      1.50000     15.00000      3.30000     90.00000     -3.50000    105.00000     -4.50000      70.730
    4     35.00000      1.10000     20.00000      2.80000     95.00000     -3.80000    110.00000     -5.00000      59.430
    4     40.00000      0.70000     25.00000      2.10000    100.00000     -4.00000    115.00000     -5.50000      45.680
    4     45.00000      0.00000     30.00000      1.50000    105.00000     -4.50000    120.00000     -5.90000      43.330
    4     50.00000     -0.30000     35.00000      1.10000    110.00000     -5.00000    125.00000     -6.40000      47.550
    4     55.00000     -0.70000     40.00000      0.70000    115.00000     -5.50000    130.00000     -6.80000      41.120
    4     60.00000     -1.00000     45.00000      0.00000    120.00000     -5.90000    135.00000     -7.20000      42.570
    4     65.00000     -1.60000     50.00000     -0.30000    125.00000     -6.40000    140.00000     -7.80000      34.480
    4     70.00000     -1.80000     55.00000     -0.70000    130.00000     -6.80000    145.00000     -8.30000      29.430
    4     75.00000     -2.40000     60.00000     -1.00000    135.00000     -7.20000    150.00000     -8.90000      25.630
    4     80.00000     -2.70000     65.00000     -1.60000    140.00000     -7.80000    155.00000     -9.30000      26.360
    4     85.00000     -3.10000     70.00000     -1.80000    145.00000     -8.30000    160.00000     -9.70000      27.310
    4     90.00000     -3.50000     75.00000     -2.40000    150.00000     -8.90000    165.00000    -10.50000      27.870
    4     95.00000     -3.80000     80.00000     -2.70000    155.00000     -9.30000    170.00000    -10.80000      27.550
    4    100.00000     -4.00000     85.00000     -3.10000    160.00000     -9.70000    175.00000    -11.10000      29.330
    4    105.00000     -4.50000     90.00000     -3.50000    165.00000    -10.50000    180.00000    -11.30000      27.870
    4    110.00000     -5.00000     95.00000     -3.80000    170.00000    -10.80000    185.00000    -11.60000      26.890
    4    115.00000     -5.50000    100.00000     -4.00000    175.00000    -11.10000    190.00000    -11.80000      24.320
    4    120.00000     -5.90000    105.00000     -4.50000    180.00000    -11.30000    195.00000    -11.98000      23.940
    4    125.00000     -6.40000    110.00000     -5.00000    185.00000    -11.60000    200.00000    -12.20000      22.330
    4    130.00000     -6.80000    115.00000     -5.50000    190.00000    -11.80000    205.00000    -12.60000      19.170
    4    135.00000     -7.20000    120.00000     -5.90000    195.00000    -11.98000    210.00000    -12.90000      15.500
    4    140.00000     -7.80000    125.00000     -6.40000    200.00000    -12.20000    215.00000    -13.50000      16.150
    4    145.00000     -8.30000    130.00000     -6.80000    205.00000    -12.60000    220.00000    -13.90000      15.810
    4    150.00000     -8.90000    135.00000     -7.20000    210.00000    -12.90000    225.00000    -14.60000      17.970
    4    155.00000     -9.30000    140.00000     -7.80000    215.00000    -13.50000    230.00000    -15.00000      19.570
    4    160.00000     -9.70000    145.00000     -8.30000    220.00000    -13.90000    235.00000    -15.60000      19.550
    4     15.00000      3.30000      0.00000      5.00000     80.00000     -2.70000     95.00000     -3.80000      73.680
    4     20.00000      2.80000      5.00000      4.40000     85.00000     -3.10000    100.00000     -4.00000      85.430
    4     25.00000      2.10000     10.00000      3.90000     90.00000     -3.50000    105.00000     -4.50000      82.050
    4     30.00000      1.50000     15.00000      3.30000     95.00000     -3.80000    110.00000     -5.00000      70.630
    4     35.00000      1.10000     20.00000      2.80000    100.00000     -4.00000    115.00000     -5.50000      58.740
    4     40.00000      0.70000     25.00000      2.10000    105.00000     -4.50000    120.00000     -5.90000      46.670
    4     45.00000      0.00000     30.00000      1.50000    110.00000     -5.00000    125.00000     -6.40000      44.360
    4     50.00000     -0.30000     35.00000      1.10000    115.00000     -5.50000    130.00000     -6.80000      44.170
    4     55.00000     -0.70000     40.00000      0.70000    120.00000     -5.90000    135.00000     -7.20000      35.820
    4     60.00000     -1.00000     45.00000      0.00000    125.00000     -6.40000    140.00000     -7.80000      35.230
    4     65.00000     -1.60000     50.00000     -0.30000    130.00000     -6.80000    145.00000     -8.30000      29.850
    4     70.00000     -1.80000     55.00000     -0.70000    135.00000     -7.20000    150.00000     -8.90000      28.840
    4     75.00000     -2.40000     60.00000     -1.00000    140.00000     -7.80000    155.00000     -9.30000      26.600
    4     80.00000     -2.70000     65.00000     -1.60000    145.00000     -8.30000    160.00000     -9.70000      26.270
    4     85.00000     -3.10000     70.00000     -1.80000    150.00000     -8.90000    165.00000    -10.50000      27.620
    4     90.00000     -3.50000     75.00000     -2.40000    155.00000     -9.30000    170.00000    -10.80000      27.780
    4     95.00000     -3.80000     80.00000     -2.70000    160.00000     -9.70000    175.00000    -11.10000      29.510
    4    100.00000     -4.00000     85.00000     -3.10000    165.00000    -10.50000    180.00000    -11.30000      31.850
    4    105.00000     -4.50000     90.00000     -3.50000    170.00000    -10.80000    185.00000    -11.60000      30.990
    4    110.00000     -5.00000     95.00000     -3.80000    175.00000    -11.10000    190.00000    -11.80000      28.760
    4    115.00000     -5.50000    100.00000     -4.00000    180.00000    -11.30000    195.00000    -11.98000      25.510
    4    120.00000     -5.90000    105.00000     -4.50000    185.00000    -11.60000    200.00000    -12.20000      24.170
    4    125.00000     -6.40000    110.00000     -5.00000    190.00000    -11.80000    205.00000    -12.60000      20.590
    4    130.00000     -6.80000    115.00000     -5.50000    195.00000    -11.98000    210.00000    -12.90000      18.900
    4    135.00000     -7.20000    120.00000     -5.90000    200.00000    -12.20000    215.00000    -13.50000      19.010
    4    140.00000     -7.80000    125.00000     -6.40000    205.00000    -12.60000    220.00000    -13.90000      15.680
    4    145.00000     -8.30000    130.00000     -6.80000    210.00000    -12.90000    225.00000    -14.60000      17.750
    4    150.00000     -8.90000    135.00000     -7.20000    215.00000    -13.50000    230.00000    -15.00000      18.300
    4    155.00000     -9.30000    140.00000     -7.80000    220.00000    -13.90000    235.00000    -15.60000      20.340
    4     15.00000      3.30000      0.00000      5.00000     85.00000     -3.10000    100.00000     -4.00000      76.540
    4     20.00000      2.80000      5.00000      4.40000     90.00000     -3.50000    105.00000     -4.50000      83.320
    4     25.00000      2.10000     10.00000      3.90000     95.00000     -3.80000    110.00000     -5.00000      74.200
    4     30.00000      1.50000     15.00000      3.30000    100.00000     -4.00000    115.00000     -5.50000      61.860
    4     35.00000      1.10000     20.00000      2.80000    105.00000     -4.50000    120.00000     -5.90000      52.150
    4     40.00000      0.70000     25.00000      2.10000    110.00000     -5.00000    125.00000     -6.40000      42.490
    4     45.00000      0.00000     30.00000      1.50000    115.00000     -5.50000    130.00000     -6.80000      26.890
    4     50.00000     -0.30000     35.00000      1.10000    120.00000     -5.90000    135.00000     -7.20000      34.040
    4     55.00000     -0.70000     40.00000      0.70000    125.00000     -6.40000    140.00000     -7.80000      29.150
    4     60.00000     -1.00000     45.00000      0.00000    130.00000     -6.80000    145.00000     -8.30000      29.390
    4     65.00000     -1.60000     50.00000     -0.30000    135.00000     -7.20000    150.00000     -8.90000      29.340
    4     70.00000     -1.80000     55.00000     -0.70000    140.00000     -7.80000    155.00000     -9.30000      29.230
    4     75.00000     -2.40000     60.00000     -1.00000    145.00000     -8.30000    160.00000     -9.70000      26.500
    4     80.00000     -2.70000     65.00000     -1.60000    150.00000     -8.90000    165.00000    -10.50000      27.090
    4     85.00000     -3.10000     70.00000     -1.80000    155.00000     -9.30000    170.00000    -10.80000      26.800
    4     90.00000     -3.50000     75.00000     -2.40000    160.00000     -9.70000    175.00000    -11.10000      28.670
    4     95.00000     -3.80000     80.00000     -2.70000    165.00000    -10.50000    180.00000    -11.30000      30.850
    4    100.00000     -4.00000     85.00000     -3.10000    170.00000    -10.80000    185.00000    -11.60000      34.830
    4    105.00000     -4.50000     90.00000     -3.50000    175.00000    -11.10000    190.00000    -11.80000      31.790
    4    110.00000     -5.00000     95.00000     -3.80000    180.00000    -11.30000    195.00000    -11.98000      29.700
    4    115.00000     -5.50000    100.00000     -4.00000    185.00000    -11.60000    200.00000    -12.20000      25.190
    4    120.00000     -5.90000    105.00000     -4.50000    190.00000    -11.80000    205.00000    -12.60000      22.650
    4    125.00000     -6.40000    110.00000     -5.00000    195.00000    -11.98000    210.00000    -12.90000      20.640
    4    130.00000     -6.80000    115.00000     -5.50000    200.00000    -12.20000    215.00000    -13.50000      20.900
    4    135.00000     -7.20000    120.00000     -5.90000    205.00000    -12.60000    220.00000    -13.90000      17.250
    4    140.00000     -7.80000    125.00000     -6.40000    210.00000    -12.90000    225.00000    -14.60000      17.730
    4    145.00000     -8.30000    130.00000     -6.80000    215.00000    -13.50000    230.00000    -15.00000      18.980
    4    150.00000     -8.90000    135.00000     -7.20000    220.00000    -13.90000    235.00000    -15.60000      19.420
    4     15.00000      3.30000      0.00000      5.00000     90.00000     -3.50000    105.00000     -4.50000      88.740
    4     20.00000      2.80000      5.00000      4.40000     95.00000     -3.80000    110.00000     -5.00000      78.440
    4     25.00000      2.10000     10.00000      3.90000    100.00000     -4.00000    115.00000     -5.50000      64.920
    4     30.00000      1.50000     15.00000      3.30000    105.00000     -4.50000    120.00000     -5.90000      64.400
    4     35.00000      1.10000     20.00000      2.80000    110.00000     -5.00000    125.00000     -6.40000      52.640
    4     40.00000      0.70000     25.00000      2.10000    115.00000     -5.50000    130.00000     -6.80000      51.040
    4     45.00000      0.00000     30.00000      1.50000    120.00000     -5.90000    135.00000     -7.20000      38.290
    4     50.00000     -0.30000     35.00000      1.10000    125.00000     -6.40000    140.00000     -7.80000      30.160
    4     55.00000     -0.70000     40.00000      0.70000    130.00000     -6.80000    145.00000     -8.30000      26.020
    4     60.00000     -1.00000     45.00000      0.00000    135.00000     -7.20000    150.00000     -8.90000      30.230
    4     65.00000     -1.60000     50.00000     -0.30000    140.00000     -7.80000    155.00000     -9.30000      30.400
    4     70.00000     -1.80000     55.00000     -0.70000    145.00000     -8.30000    160.00000     -9.70000      29.680
    4     75.00000     -2.40000     60.00000     -1.00000    150.00000     -8.90000    165.00000    -10.50000      26.430
    4     80.00000     -2.70000     65.00000     -1.60000    155.00000     -9.30000    170.00000    -10.80000      25.850
    4     85.00000     -3.10000     70.00000     -1.80000    160.00000     -9.70000    175.00000    -11.10000      28.220
    4     90.00000     -3.50000     75.00000     -2.40000    165.00000    -10.50000    180.00000    -11.30000      31.170
    4     95.00000     -3.80000     80.00000     -2.70000    170.00000    -10.80000    185.00000    -11.60000      34.680
    4    100.00000     -4.00000     85.00000     -3.10000    175.00000    -11.10000    190.00000    -11.80000      37.190
    4    105.00000     -4.50000     90.00000     -3.50000    180.00000    -11.30000    195.00000    -11.98000      34.480
    4    110.00000     -5.00000     95.00000     -3.80000    185.00000    -11.60000    200.00000    -12.20000      29.710
    4    115.00000     -5.50000    100.00000     -4.00000    190.00000    -11.80000    205.00000    -12.60000      23.970
    4    120.00000     -5.90000    105.00000     -4.50000    195.00000    -11.98000    210.00000    -12.90000      23.670
    4    125.00000     -6.40000    110.00000     -5.00000    200.00000    -12.20000    215.00000    -13.50000      21.530
    4    130.00000     -6.80000    115.00000     -5.50000    205.00000    -12.60000    220.00000    -13.90000      20.520
    4    135.00000     -7.20000    120.00000     -5.90000    210.00000    -12.90000    225.00000    -14.60000      20.680
    4    140.00000     -7.80000    125.00000     -6.40000    215.00000    -13.50000    230.00000    -15.00000      17.340
    4    145.00000     -8.30000    130.00000     -6.80000    220.00000    -13.90000    235.00000    -15.60000      18.420
    4     15.00000      3.30000      0.00000      5.00000     95.00000     -3.80000    110.00000     -5.00000      68.610
    4     20.00000      2.80000      5.00000      4.40000    100.00000     -4.00000    115.00000     -5.50000      57.150
    4     25.00000      2.10000     10.00000      3.90000    105.00000     -4.50000    120.00000     -5.90000      63.370
    4     30.00000      1.50000     15.00000      3.30000    110.00000     -5.00000    125.00000     -6.40000      65.700
    4     35.00000      1.10000     20.00000      2.80000    115.00000     -5.50000    130.00000     -6.80000      39.800
    4     40.00000      0.70000     25.00000      2.10000    120.00000     -5.90000    135.00000     -7.20000      34.690
    4     45.00000      0.00000     30.00000      1.50000    125.00000     -6.40000    140.00000     -7.80000      29.380
    4     50.00000     -0.30000     35.00000      1.10000    130.00000     -6.80000    145.00000     -8.30000      25.650
    4     55.00000     -0.70000     40.00000      0.70000    135.00000     -7.20000    150.00000     -8.90000      24.840
    4     60.00000     -1.00000     45.00000      0.00000    140.00000     -7.80000    155.00000     -9.30000      30.340
    4     65.00000     -1.60000     50.00000     -0.30000    145.00000     -8.30000    160.00000     -9.70000      29.770
    4     70.00000     -1.80000     55.00000     -0.70000    150.00000     -8.90000    165.00000    -10.50000      28.960
    4     75.00000     -2.40000     60.00000     -1.00000    155.00000     -9.30000    170.00000    -10.80000      25.700
    4     80.00000     -2.70000     65.00000     -1.60000    160.00000     -9.70000    175.00000    -11.10000      26.020
    4     85.00000     -3.10000     70.00000     -1.80000    165.00000    -10.50000    180.00000    -11.30000      29.340
    4     90.00000     -3.50000     75.00000     -2.40000    170.00000    -10.80000    185.00000    -11.60000      33.700
    4     95.00000     -3.80000     80.00000     -2.70000    175.00000    -11.10000    190.00000    -11.80000      35.930
    4    100.00000     -4.00000     85.00000     -3.10000    180.00000    -11.30000    195.00000    -11.98000      39.080
    4    105.00000     -4.50000     90.00000     -3.50000    185.00000    -11.60000    200.00000    -12.20000      33.980
    4    110.00000     -5.00000     95.00000     -3.80000    190.00000    -11.80000    205.00000    -12.60000      29.110
    4    115.00000     -5.50000    100.00000     -4.00000    195.00000    -11.98000    210.00000    -12.90000      24.370
    4    120.00000     -5.90000    105.00000     -4.50000    200.00000    -12.20000    215.00000    -13.50000      19.780
    4    125.00000     -6.40000    110.00000     -5.00000    205.00000    -12.60000    220.00000    -13.90000      23.280
    4    130.00000     -6.80000    115.00000     -5.50000    210.00000    -12.90000    225.00000    -14.60000      23.320
    4    135.00000     -7.20000    120.00000     -5.90000    215.00000    -13.50000    230.00000    -15.00000      16.570
    4    140.00000     -7.80000    125.00000     -6.40000    220.00000    -13.90000    235.00000    -15.60000      18.710
    4     20.00000      2.80000      0.00000      5.00000    100.00000     -4.00000    120.00000     -5.90000      74.260
    4     25.00000      2.10000      5.00000      4.40000    105.00000     -4.50000    125.00000     -6.40000      68.590
    4     30.00000      1.50000     10.00000      3.90000    110.00000     -5.00000    130.00000     -6.80000      55.890
    4     35.00000      1.10000     15.00000      3.30000    115.00000     -5.50000    135.00000     -7.20000      51.590
    4     40.00000      0.70000     20.00000      2.80000    120.00000     -5.90000    140.00000     -7.80000      39.410
    4     45.00000      0.00000     25.00000      2.10000    125.00000     -6.40000    145.00000     -8.30000      33.840
    4     50.00000     -0.30000     30.00000      1.50000    130.00000     -6.80000    150.00000     -8.90000      48.040
    4     55.00000     -0.70000     35.00000      1.10000    135.00000     -7.20000    155.00000     -9.30000      27.110
    4     60.00000     -1.00000     40.00000      0.70000    140.00000     -7.80000    160.00000     -9.70000      30.130
    4     65.00000     -1.60000     45.00000      0.00000    145.00000     -8.30000    165.00000    -10.50000      29.300
    4     70.00000     -1.80000     50.00000     -0.30000    150.00000     -8.90000    170.00000    -10.80000      28.780
    4     75.00000     -2.40000     55.00000     -0.70000    155.00000     -9.30000    175.00000    -11.10000      28.540
    4     80.00000     -2.70000     60.00000     -1.00000    160.00000     -9.70000    180.00000    -11.30000      27.230
    4     85.00000     -3.10000     65.00000     -1.60000    165.00000    -10.50000    185.00000    -11.60000      30.950
    4     90.00000     -3.50000     70.00000     -1.80000    170.00000    -10.80000    190.00000    -11.80000      34.460
    4     95.00000     -3.80000     75.00000     -2.40000    175.00000    -11.10000    195.00000    -11.98000      36.760
    4    100.00000     -4.00000     80.00000     -2.70000    180.00000    -11.30000    200.00000    -12.20000      38.890
    4    105.00000     -4.50000     85.00000     -3.10000    185.00000    -11.60000    205.00000    -12.60000      35.340
    4    110.00000     -5.00000     90.00000     -3.50000    190.00000    -11.80000    210.00000    -12.90000      32.110
    4    115.00000     -5.50000     95.00000     -3.80000    195.00000    -11.98000    215.00000    -13.50000      28.420
    4    120.00000     -5.90000    100.00000     -4.00000    200.00000    -12.20000    220.00000    -13.90000      25.400
    4    125.00000     -6.40000    105.00000     -4.50000    205.00000    -12.60000    225.00000    -14.60000      26.270
    4    130.00000     -6.80000    110.00000     -5.00000    210.00000    -12.90000    230.00000    -15.00000      25.110
    4    135.00000     -7.20000    115.00000     -5.50000    215.00000    -13.50000    235.00000    -15.60000      23.700
    4     20.00000      2.80000      0.00000      5.00000    105.00000     -4.50000    125.00000     -6.40000      58.260
    4     25.00000      2.10000      5.00000      4.40000    110.00000     -5.00000    130.00000     -6.80000      67.820
    4     30.00000      1.50000     10.00000      3.90000    115.00000     -5.50000    135.00000     -7.20000      62.320
    4     35.00000      1.10000     15.00000      3.30000    120.00000     -5.90000    140.00000     -7.80000      41.860
    4     40.00000      0.70000     20.00000      2.80000    125.00000     -6.40000    145.00000     -8.30000      31.640
    4     45.00000      0.00000     25.00000      2.10000    130.00000     -6.80000    150.00000     -8.90000      27.190
    4     50.00000     -0.30000     30.00000      1.50000    135.00000     -7.20000    155.00000     -9.30000      26.380
    4     55.00000     -0.70000     35.00000      1.10000    140.00000     -7.80000    160.00000     -9.70000      25.750
    4     60.00000     -1.00000     40.00000      0.70000    145.00000     -8.30000    165.00000    -10.50000      28.590
    4     65.00000     -1.60000     45.00000      0.00000    150.00000     -8.90000    170.00000    -10.80000      28.930
    4     70.00000     -1.80000     50.00000     -0.30000    155.00000     -9.30000    175.00000    -11.10000      33.320
    4     75.00000     -2.40000     55.00000     -0.70000    160.00000     -9.70000    180.00000    -11.30000      29.550
    4     80.00000     -2.70000     60.00000     -1.00000    165.00000    -10.50000    185.00000    -11.60000      30.170
    4     85.00000     -3.10000     65.00000     -1.60000    170.00000    -10.80000    190.00000    -11.80000      32.920
    4     90.00000     -3.50000     70.00000     -1.80000    175.00000    -11.10000    195.00000    -11.98000      35.480
    4     95.00000     -3.80000     75.00000     -2.40000    180.00000    -11.30000    200.00000    -12.20000      36.710
    4    100.00000     -4.00000     80.00000     -2.70000    185.00000    -11.60000    205.00000    -12.60000      37.690
    4    105.00000     -4.50000     85.00000     -3.10000    190.00000    -11.80000    210.00000    -12.90000      34.140
    4    110.00000     -5.00000     90.00000     -3.50000    195.00000    -11.98000    215.00000    -13.50000      30.990
    4    115.00000     -5.50000     95.00000     -3.80000    200.00000    -12.20000    220.00000    -13.90000      29.710
    4    120.00000     -5.90000    100.00000     -4.00000    205.00000    -12.60000    225.00000    -14.60000      29.500
    4    125.00000     -6.40000    105.00000     -4.50000    210.00000    -12.90000    230.00000    -15.00000      29.710
    4    130.00000     -6.80000    110.00000     -5.00000    215.00000    -13.50000    235.00000    -15.60000      29.970
    4     20.00000      2.80000      0.00000      5.00000    110.00000     -5.00000    130.00000     -6.80000      69.190
    4     25.00000      2.10000      5.00000      4.40000    115.00000     -5.50000    135.00000     -7.20000      63.500
    4     30.00000      1.50000     10.00000      3.90000    120.00000     -5.90000    140.00000     -7.80000      47.120
    4     35.00000      1.10000     15.00000      3.30000    125.00000     -6.40000    145.00000     -8.30000      35.780
    4     40.00000      0.70000     20.00000      2.80000    130.00000     -6.80000    150.00000     -8.90000      28.890
    4     45.00000      0.00000     25.00000      2.10000    135.00000     -7.20000    155.00000     -9.30000      26.700
    4     50.00000     -0.30000     30.00000      1.50000    140.00000     -7.80000    160.00000     -9.70000      24.800
    4     55.00000     -0.70000     35.00000      1.10000    145.00000     -8.30000    165.00000    -10.50000      24.490
    4     60.00000     -1.00000     40.00000      0.70000    150.00000     -8.90000    170.00000    -10.80000      28.870
    4     65.00000     -1.60000     45.00000      0.00000    155.00000     -9.30000    175.00000    -11.10000      28.450
    4     70.00000     -1.80000     50.00000     -0.30000    160.00000     -9.70000    180.00000    -11.30000      29.560
    4     75.00000     -2.40000     55.00000     -0.70000    165.00000    -10.50000    185.00000    -11.60000      32.070
    4     80.00000     -2.70000     60.00000     -1.00000    170.00000    -10.80000    190.00000    -11.80000      32.520
    4     85.00000     -3.10000     65.00000     -1.60000    175.00000    -11.10000    195.00000    -11.98000      33.860
    4     90.00000     -3.50000     70.00000     -1.80000    180.00000    -11.30000    200.00000    -12.20000      36.110
    4     95.00000     -3.80000     75.00000     -2.40000    185.00000    -11.60000    205.00000    -12.60000      36.580
    4    100.00000     -4.00000     80.00000     -2.70000    190.00000    -11.80000    210.00000    -12.90000      37.130
    4    105.00000     -4.50000     85.00000     -3.10000    195.00000    -11.98000    215.00000    -13.50000      35.060
    4    110.00000     -5.00000     90.00000     -3.50000    200.00000    -12.20000    220.00000    -13.90000      33.870
    4    115.00000     -5.50000     95.00000     -3.80000    205.00000    -12.60000    225.00000    -14.60000      32.780
    4    120.00000     -5.90000    100.00000     -4.00000    210.00000    -12.90000    230.00000    -15.00000      31.590
    4    125.00000     -6.40000    105.00000     -4.50000    215.00000    -13.50000    235.00000    -15.60000      32.060
    4     20.00000      2.80000      0.00000      5.00000    115.00000     -5.50000    135.00000     -7.20000      75.370
    4     25.00000      2.10000      5.00000      4.40000    120.00000     -5.90000    140.00000     -7.80000      37.200
    4     30.00000      1.50000     10.00000      3.90000    125.00000     -6.40000    145.00000     -8.30000      38.060
    4     35.00000      1.10000     15.00000      3.30000    130.00000     -6.80000    150.00000     -8.90000      31.420
    4     40.00000      0.70000     20.00000      2.80000    135.00000     -7.20000    155.00000     -9.30000      28.750
    4     45.00000      0.00000     25.00000      2.10000    140.00000     -7.80000    160.00000     -9.70000      28.180
    4     50.00000     -0.30000     30.00000      1.50000    145.00000     -8.30000    165.00000    -10.50000      31.630
    4     55.00000     -0.70000     35.00000      1.10000    150.00000     -8.90000    170.00000    -10.80000      24.120
    4     60.00000     -1.00000     40.00000      0.70000    155.00000     -9.30000    175.00000    -11.10000      29.020
    4     65.00000     -1.60000     45.00000      0.00000    160.00000     -9.70000    180.00000    -11.30000      30.270
    4     70.00000     -1.80000     50.00000     -0.30000    165.00000    -10.50000    185.00000    -11.60000      31.950
    4     75.00000     -2.40000     55.00000     -0.70000    170.00000    -10.80000    190.00000    -11.80000      34.130
    4     80.00000     -2.70000     60.00000     -1.00000    175.00000    -11.10000    195.00000    -11.98000      33.880
    4     85.00000     -3.10000     65.00000     -1.60000    180.00000    -11.30000    200.00000    -12.20000      34.230
    4     90.00000     -3.50000     70.00000     -1.80000    185.00000    -11.60000    205.00000    -12.60000      36.040
    4     95.00000     -3.80000     75.00000     -2.40000    190.00000    -11.80000    210.00000    -12.90000      35.860
    4    100.00000     -4.00000     80.00000     -2.70000    195.00000    -11.98000    215.00000    -13.50000      38.470
    4    105.00000     -4.50000     85.00000     -3.10000    200.00000    -12.20000    220.00000    -13.90000      38.020
    4    110.00000     -5.00000     90.00000     -3.50000    205.00000    -12.60000    225.00000    -14.60000      36.430
    4    115.00000     -5.50000     95.00000     -3.80000    210.00000    -12.90000    230.00000    -15.00000      31.740
    4    120.00000     -5.90000    100.00000     -4.00000    215.00000    -13.50000    235.00000    -15.60000      39.920
    4     20.00000      2.80000      0.00000      5.00000    120.00000     -5.90000    140.00000     -7.80000      41.630
    4     25.00000      2.10000      5.00000      4.40000    125.00000     -6.40000    145.00000     -8.30000      44.310
    4     30.00000      1.50000     10.00000      3.90000    130.00000     -6.80000    150.00000     -8.90000      37.290
    4     35.00000      1.10000     15.00000      3.30000    135.00000     -7.20000    155.00000     -9.30000      29.460
    4     40.00000      0.70000     20.00000      2.80000    140.00000     -7.80000    160.00000     -9.70000      24.400
    4     45.00000      0.00000     25.00000      2.10000    145.00000     -8.30000    165.00000    -10.50000      16.600
    4     50.00000     -0.30000     30.00000      1.50000    150.00000     -8.90000    170.00000    -10.80000      12.950
    4     55.00000     -0.70000     35.00000      1.10000    155.00000     -9.30000    175.00000    -11.10000      22.640
    4     60.00000     -1.00000     40.00000      0.70000    160.00000     -9.70000    180.00000    -11.30000      28.050
    4     65.00000     -1.60000     45.00000      0.00000    165.00000    -10.50000    185.00000    -11.60000      30.780
    4     70.00000     -1.80000     50.00000     -0.30000    170.00000    -10.80000    190.00000    -11.80000      33.080
    4     75.00000     -2.40000     55.00000     -0.70000    175.00000    -11.10000    195.00000    -11.98000      34.550
    4     80.00000     -2.70000     60.00000     -1.00000    180.00000    -11.30000    200.00000    -12.20000      33.250
    4     85.00000     -3.10000     65.00000     -1.60000    185.00000    -11.60000    205.00000    -12.60000      32.610
    4     90.00000     -3.50000     70.00000     -1.80000    190.00000    -11.80000    210.00000    -12.90000      33.950
    4     95.00000     -3.80000     75.00000     -2.40000    195.00000    -11.98000    215.00000    -13.50000      35.660
    4    100.00000     -4.00000     80.00000     -2.70000    200.00000    -12.20000    220.00000    -13.90000      39.480
    4    105.00000     -4.50000     85.00000     -3.10000    205.00000    -12.60000    225.00000    -14.60000      39.670
    4    110.00000     -5.00000     90.00000     -3.50000    210.00000    -12.90000    230.00000    -15.00000      37.870
    4    115.00000     -5.50000     95.00000     -3.80000    215.00000    -13.50000    235.00000    -15.60000      38.060
    4     20.00000      2.80000      0.00000      5.00000    125.00000     -6.40000    145.00000     -8.30000      42.090
    4     25.00000      2.10000      5.00000      4.40000    130.00000     -6.80000    150.00000     -8.90000      37.090
    4     30.00000      1.50000     10.00000      3.90000    135.00000     -7.20000    155.00000     -9.30000      30.830
    4     35.00000      1.10000     15.00000      3.30000    140.00000     -7.80000    160.00000     -9.70000      30.320
    4     40.00000      0.70000     20.00000      2.80000    145.00000     -8.30000    165.00000    -10.50000      28.050
    4     45.00000      0.00000     25.00000      2.10000    150.00000     -8.90000    170.00000    -10.80000      21.340
    4     50.00000     -0.30000     30.00000      1.50000    155.00000     -9.30000    175.00000    -11.10000      29.360
    4     55.00000     -0.70000     35.00000      1.10000    160.00000     -9.70000    180.00000    -11.30000      35.200
    4     60.00000     -1.00000     40.00000      0.70000    165.00000    -10.50000    185.00000    -11.60000      31.650
    4     65.00000     -1.60000     45.00000      0.00000    170.00000    -10.80000    190.00000    -11.80000      33.870
    4     70.00000     -1.80000     50.00000     -0.30000    175.00000    -11.10000    195.00000    -11.98000      25.690
    4     75.00000     -2.40000     55.00000     -0.70000    180.00000    -11.30000    200.00000    -12.20000      34.200
    4     80.00000     -2.70000     60.00000     -1.00000    185.00000    -11.60000    205.00000    -12.60000      32.340
    4     85.00000     -3.10000     65.00000     -1.60000    190.00000    -11.80000    210.00000    -12.90000      32.640
    4     90.00000     -3.50000     70.00000     -1.80000    195.00000    -11.98000    215.00000    -13.50000      35.570
    4     95.00000     -3.80000     75.00000     -2.40000    200.00000    -12.20000    220.00000    -13.90000      51.730
    4    100.00000     -4.00000     80.00000     -2.70000    205.00000    -12.60000    225.00000    -14.60000      43.710
    4    105.00000     -4.50000     85.00000     -3.10000    210.00000    -12.90000    230.00000    -15.00000      45.740
    4    110.00000     -5.00000     90.00000     -3.50000    215.00000    -13.50000    235.00000    -15.60000      38.550
    4     25.00000      2.10000      0.00000      5.00000    130.00000     -6.80000    155.00000     -9.30000      39.760
    4     30.00000      1.50000      5.00000      4.40000    135.00000     -7.20000    160.00000     -9.70000      24.230
    4     35.00000      1.10000     10.00000      3.90000    140.00000     -7.80000    165.00000    -10.50000      36.720
    4     40.00000      0.70000     15.00000      3.30000    145.00000     -8.30000    170.00000    -10.80000      31.140
    4     45.00000      0.00000     20.00000      2.80000    150.00000     -8.90000    175.00000    -11.10000      33.050
    4     50.00000     -0.30000     25.00000      2.10000    155.00000     -9.30000    180.00000    -11.30000      33.930
    4     55.00000     -0.70000     30.00000      1.50000    160.00000     -9.70000    185.00000    -11.60000      52.160
    4     60.00000     -1.00000     35.00000      1.10000    165.00000    -10.50000    190.00000    -11.80000      33.970
    4     65.00000     -1.60000     40.00000      0.70000    170.00000    -10.80000    195.00000    -11.98000      32.850
    4     70.00000     -1.80000     45.00000      0.00000    175.00000    -11.10000    200.00000    -12.20000      33.280
    4     75.00000     -2.40000     50.00000     -0.30000    180.00000    -11.30000    205.00000    -12.60000      33.150
    4     80.00000     -2.70000     55.00000     -0.70000    185.00000    -11.60000    210.00000    -12.90000      33.210
    4     85.00000     -3.10000     60.00000     -1.00000    190.00000    -11.80000    215.00000    -13.50000      33.190
    4     90.00000     -3.50000     65.00000     -1.60000    195.00000    -11.98000    220.00000    -13.90000      36.240
    4     95.00000     -3.80000     70.00000     -1.80000    200.00000    -12.20000    225.00000    -14.60000      40.730
    4    100.00000     -4.00000     75.00000     -2.40000    205.00000    -12.60000    230.00000    -15.00000      47.360
    4    105.00000     -4.50000     80.00000     -2.70000    210.00000    -12.90000    235.00000    -15.60000      49.610
    4     25.00000      2.10000      0.00000      5.00000    135.00000     -7.20000    160.00000     -9.70000      34.510
    4     30.00000      1.50000      5.00000      4.40000    140.00000     -7.80000    165.00000    -10.50000      29.690
    4     35.00000      1.10000     10.00000      3.90000    145.00000     -8.30000    170.00000    -10.80000      30.010
    4     40.00000      0.70000     15.00000      3.30000    150.00000     -8.90000    175.00000    -11.10000      30.680
    4     45.00000      0.00000     20.00000      2.80000    155.00000     -9.30000    180.00000    -11.30000      27.590
    4     50.00000     -0.30000     25.00000      2.10000    160.00000     -9.70000    185.00000    -11.60000      30.200
    4     55.00000     -0.70000     30.00000      1.50000    165.00000    -10.50000    190.00000    -11.80000      28.080
    4     60.00000     -1.00000     35.00000      1.10000    170.00000    -10.80000    195.00000    -11.98000      31.750
    4     65.00000     -1.60000     40.00000      0.70000    175.00000    -11.10000    200.00000    -12.20000      32.280
    4     70.00000     -1.80000     45.00000      0.00000    180.00000    -11.30000    205.00000    -12.60000      32.200
    4     75.00000     -2.40000     50.00000     -0.30000    185.00000    -11.60000    210.00000    -12.90000      32.080
    4     80.00000     -2.70000     55.00000     -0.70000    190.00000    -11.80000    215.00000    -13.50000      33.140
    4     85.00000     -3.10000     60.00000     -1.00000    195.00000    -11.98000    220.00000    -13.90000      34.000
    4     90.00000     -3.50000     65.00000     -1.60000    200.00000    -12.20000    225.00000    -14.60000      38.530
    4     95.00000     -3.80000     70.00000     -1.80000    205.00000    -12.60000    230.00000    -15.00000      43.800
    4    100.00000     -4.00000     75.00000     -2.40000    210.00000    -12.90000    235.00000    -15.60000      48.710
    4     25.00000      2.10000      0.00000      5.00000    140.00000     -7.80000    165.00000    -10.50000      34.030
    4     30.00000      1.50000      5.00000      4.40000    145.00000     -8.30000    170.00000    -10.80000      31.360
    4     35.00000      1.10000     10.00000      3.90000    150.00000     -8.90000    175.00000    -11.10000      30.580
    4     40.00000      0.70000     15.00000      3.30000    155.00000     -9.30000    180.00000    -11.30000      40.280
    4     45.00000      0.00000     20.00000      2.80000    160.00000     -9.70000    185.00000    -11.60000      26.890
    4     50.00000     -0.30000     25.00000      2.10000    165.00000    -10.50000    190.00000    -11.80000      29.950
    4     55.00000     -0.70000     30.00000      1.50000    170.00000    -10.80000    195.00000    -11.98000      31.390
    4     60.00000     -1.00000     35.00000      1.10000    175.00000    -11.10000    200.00000    -12.20000      29.820
    4     65.00000     -1.60000     40.00000      0.70000    180.00000    -11.30000    205.00000    -12.60000      31.970
    4     70.00000     -1.80000     45.00000      0.00000    185.00000    -11.60000    210.00000    -12.90000      31.800
    4     75.00000     -2.40000     50.00000     -0.30000    190.00000    -11.80000    215.00000    -13.50000      31.910
    4     80.00000     -2.70000     55.00000     -0.70000    195.00000    -11.98000    220.00000    -13.90000      42.570
    4     85.00000     -3.10000     60.00000     -1.00000    200.00000    -12.20000    225.00000    -14.60000      36.680
    4     90.00000     -3.50000     65.00000     -1.60000    205.00000    -12.60000    230.00000    -15.00000      41.800
    4     95.00000     -3.80000     70.00000     -1.80000    210.00000    -12.90000    235.00000    -15.60000      46.760
    4     25.00000      2.10000      0.00000      5.00000    145.00000     -8.30000    170.00000    -10.80000      34.540
    4     30.00000      1.50000      5.00000      4.40000    150.00000     -8.90000    175.00000    -11.10000      22.610
    4     35.00000      1.10000     10.00000      3.90000    155.00000     -9.30000    180.00000    -11.30000      22.040
    4     40.00000      0.70000     15.00000      3.30000    160.00000     -9.70000    185.00000    -11.60000      32.390
    4     45.00000      0.00000     20.00000      2.80000    165.00000    -10.50000    190.00000    -11.80000      27.350
    4     50.00000     -0.30000     25.00000      2.10000    170.00000    -10.80000    195.00000    -11.98000      27.170
    4     55.00000     -0.70000     30.00000      1.50000    175.00000    -11.10000    200.00000    -12.20000      15.890
    4     60.00000     -1.00000     35.00000      1.10000    180.00000    -11.30000    205.00000    -12.60000      21.900
    4     65.00000     -1.60000     40.00000      0.70000    185.00000    -11.60000    210.00000    -12.90000      30.810
    4     70.00000     -1.80000     45.00000      0.00000    190.00000    -11.80000    215.00000    -13.50000      30.440
    4     75.00000     -2.40000     50.00000     -0.30000    195.00000    -11.98000    220.00000    -13.90000      23.750
    4     80.00000     -2.70000     55.00000     -0.70000    200.00000    -12.20000    225.00000    -14.60000      36.570
    4     85.00000     -3.10000     60.00000     -1.00000    205.00000    -12.60000    230.00000    -15.00000      38.820
    4     90.00000     -3.50000     65.00000     -1.60000    210.00000    -12.90000    235.00000    -15.60000      45.060
    4     25.00000      2.10000      0.00000      5.00000    150.00000     -8.90000    175.00000    -11.10000      30.860
    4     30.00000      1.50000      5.00000      4.40000    155.00000     -9.30000    180.00000    -11.30000      20.530
    4     35.00000      1.10000     10.00000      3.90000    160.00000     -9.70000    185.00000    -11.60000      34.080
    4     40.00000      0.70000     15.00000      3.30000    165.00000    -10.50000    190.00000    -11.80000      30.460
    4     45.00000      0.00000     20.00000      2.80000    170.00000    -10.80000    195.00000    -11.98000      27.890
    4     50.00000     -0.30000     25.00000      2.10000    175.00000    -11.10000    200.00000    -12.20000      32.870
    4     55.00000     -0.70000     30.00000      1.50000    180.00000    -11.30000    205.00000    -12.60000      23.470
    4     60.00000     -1.00000     35.00000      1.10000    185.00000    -11.60000    210.00000    -12.90000      29.430
    4     65.00000     -1.60000     40.00000      0.70000    190.00000    -11.80000    215.00000    -13.50000      30.160
    4     70.00000     -1.80000     45.00000      0.00000    195.00000    -11.98000    220.00000    -13.90000      33.180
    4     75.00000     -2.40000     50.00000     -0.30000    200.00000    -12.20000    225.00000    -14.60000      36.770
    4     80.00000     -2.70000     55.00000     -0.70000    205.00000    -12.60000    230.00000    -15.00000      38.470
    4     85.00000     -3.10000     60.00000     -1.00000    210.00000    -12.90000    235.00000    -15.60000      42.060
    4     25.00000      2.10000      0.00000      5.00000    155.00000     -9.30000    180.00000    -11.30000      24.830
    4     30.00000      1.50000      5.00000      4.40000    160.00000     -9.70000    185.00000    -11.60000      41.620
    4     35.00000      1.10000     10.00000      3.90000    165.00000    -10.50000    190.00000    -11.80000      25.450
    4     40.00000      0.70000     15.00000      3.30000    170.00000    -10.80000    195.00000    -11.98000      30.630
    4     45.00000      0.00000     20.00000      2.80000    175.00000    -11.10000    200.00000    -12.20000      16.230
    4     50.00000     -0.30000     25.00000      2.10000    180.00000    -11.30000    205.00000    -12.60000      16.650
    4     55.00000     -0.70000     30.00000      1.50000    185.00000    -11.60000    210.00000    -12.90000      2.6000
    4     60.00000     -1.00000     35.00000      1.10000    190.00000    -11.80000    215.00000    -13.50000      26.000
    4     65.00000     -1.60000     40.00000      0.70000    195.00000    -11.98000    220.00000    -13.90000      31.860
    4     70.00000     -1.80000     45.00000      0.00000    200.00000    -12.20000    225.00000    -14.60000      34.240
    4     75.00000     -2.40000     50.00000     -0.30000    205.00000    -12.60000    230.00000    -15.00000      39.720
    4     80.00000     -2.70000     55.00000     -0.70000    210.00000    -12.90000    235.00000    -15.60000      43.490
INVERSION RESULTS
Initial RMS error
 47.78
NUMBER OF LAYERS
14
NUMBER OF BLOCKS
466
ITERATION 1
MODEL RESISTIVITY
LAYER 1
45,      1.70898
     3.00000,      1014.5
     4.00000,      736.39
     5.00000,      1063.3
     6.00000,      692.91
     7.00000,      242.00
     8.00000,      161.81
     9.00000,      125.16
    10.00000,      79.238
    11.00000,      55.058
    12.00000,      64.305
    13.00000,      205.51
    14.00000,      60.619
    15.00000,      35.452
    16.00000,      31.942
    17.00000,      29.235
    18.00000,      37.080
    19.00000,      57.723
    20.00000,      75.386
    21.00000,      124.61
    22.00000,      134.66
    23.00000,      138.32
    24.00000,      156.32
    25.00000,      181.35
    26.00000,      142.68
    27.00000,      99.663
    28.00000,      58.655
    29.00000,      41.736
    30.00000,      36.972
    31.00000,      32.841
    32.00000,      31.992
    33.00000,      26.679
    34.00000,      19.547
    35.00000,      16.867
    36.00000,      18.734
    37.00000,      21.706
    38.00000,      23.094
    39.00000,      22.417
    40.00000,      27.316
    41.00000,      32.328
    42.00000,      34.686
    43.00000,      31.669
    44.00000,      39.658
    45.00000,      32.723
    46.00000,      29.240
                   22.042
LAYER 2
45,      3.58887
     3.00000,      142.13
     4.00000,      282.25
     5.00000,      232.51
     6.00000,      240.84
     7.00000,      218.98
     8.00000,      135.12
     9.00000,      108.43
    10.00000,      66.453
    11.00000,      49.454
    12.00000,      36.157
    13.00000,      28.416
    14.00000,      40.960
    15.00000,      53.629
    16.00000,      66.769
    17.00000,      95.496
    18.00000,      94.675
    19.00000,      79.289
    20.00000,      69.942
    21.00000,      54.698
    22.00000,      29.484
    23.00000,      24.754
    24.00000,      25.198
    25.00000,      41.757
    26.00000,      56.902
    27.00000,      68.224
    28.00000,      69.034
    29.00000,      81.557
    30.00000,      82.104
    31.00000,      61.716
    32.00000,      49.493
    33.00000,      35.392
    34.00000,      21.787
    35.00000,      16.778
    36.00000,      17.374
    37.00000,      13.958
    38.00000,      17.942
    39.00000,      20.453
    40.00000,      18.242
    41.00000,      18.136
    42.00000,      22.650
    43.00000,      18.736
    44.00000,      16.680
    45.00000,      18.175
    46.00000,      22.737
                   25.364
LAYER 3
45,      5.65674
     3.00000,      36.236
     4.00000,      74.531
     5.00000,      51.643
     6.00000,      44.543
     7.00000,      41.432
     8.00000,      29.954
     9.00000,      33.722
    10.00000,      28.746
    11.00000,      30.511
    12.00000,      23.804
    13.00000,      14.309
    14.00000,      26.560
    15.00000,      32.735
    16.00000,      33.672
    17.00000,      44.710
    18.00000,      43.199
    19.00000,      36.866
    20.00000,      35.464
    21.00000,      29.288
    22.00000,      18.493
    23.00000,      15.947
    24.00000,      15.559
    25.00000,      20.511
    26.00000,      25.145
    27.00000,      31.558
    28.00000,      36.964
    29.00000,      45.354
    30.00000,      47.464
    31.00000,      37.264
    32.00000,      30.599
    33.00000,      24.214
    34.00000,      18.278
    35.00000,      15.898
    36.00000,      15.877
    37.00000,      12.101
    38.00000,      16.168
    39.00000,      18.753
    40.00000,      14.497
    41.00000,      12.058
    42.00000,      13.940
    43.00000,      12.793
    44.00000,      11.760
    45.00000,      13.085
    46.00000,      17.591
                   20.851
LAYER 4
43,      7.93140
     4.00000,      28.246
     5.00000,      25.254
     6.00000,      19.085
     7.00000,      14.601
     8.00000,      11.406
     9.00000,      14.378
    10.00000,      16.169
    11.00000,      22.740
    12.00000,      23.767
    13.00000,      18.305
    14.00000,      24.349
    15.00000,      21.345
    16.00000,      17.240
    17.00000,      19.103
    18.00000,      19.938
    19.00000,      20.762
    20.00000,      24.125
    21.00000,      25.826
    22.00000,      22.765
    23.00000,      21.919
    24.00000,      20.789
    25.00000,      19.312
    26.00000,      16.271
    27.00000,      15.494
    28.00000,      15.941
    29.00000,      17.706
    30.00000,      19.363
    31.00000,      17.712
    32.00000,      16.465
    33.00000,      15.978
    34.00000,      16.266
    35.00000,      17.363
    36.00000,      18.219
    37.00000,      15.408
    38.00000,      18.292
    39.00000,      18.620
    40.00000,      13.785
    41.00000,      10.765
    42.00000,      11.465
    43.00000,      11.634
    44.00000,      11.909
    45.00000,      13.432
                   16.997
LAYER 5
41,     10.43352
     5.00000,      24.226
     6.00000,      20.551
     7.00000,      14.787
     8.00000,      11.650
     9.00000,      13.484
    10.00000,      16.057
    11.00000,      23.510
    12.00000,      29.712
    13.00000,      29.225
    14.00000,      30.684
    15.00000,      22.980
    16.00000,      17.209
    17.00000,      17.322
    18.00000,      18.732
    19.00000,      21.077
    20.00000,      25.754
    21.00000,      30.698
    22.00000,      32.354
    23.00000,      33.276
    24.00000,      30.460
    25.00000,      22.659
    26.00000,      14.485
    27.00000,      10.526
    28.00000,      9.1471
    29.00000,      9.4230
    30.00000,      10.781
    31.00000,      11.424
    32.00000,      12.101
    33.00000,      13.905
    34.00000,      17.306
    35.00000,      21.162
    36.00000,      23.057
    37.00000,      20.459
    38.00000,      20.246
    39.00000,      18.103
    40.00000,      13.657
    41.00000,      10.964
    42.00000,      11.294
    43.00000,      12.567
    44.00000,      14.080
                   15.798
LAYER 6
39,     13.18586
     6.00000,      31.068
     7.00000,      25.324
     8.00000,      20.352
     9.00000,      20.810
    10.00000,      23.116
    11.00000,      30.810
    12.00000,      38.792
    13.00000,      42.220
    14.00000,      42.357
    15.00000,      33.269
    16.00000,      26.572
    17.00000,      26.133
    18.00000,      27.865
    19.00000,      30.411
    20.00000,      34.742
    21.00000,      39.753
    22.00000,      42.802
    23.00000,      43.824
    24.00000,      38.687
    25.00000,      26.540
    26.00000,      15.374
    27.00000,      9.7551
    28.00000,      7.6268
    29.00000,      7.5027
    30.00000,      8.7121
    31.00000,      10.085
    32.00000,      11.703
    33.00000,      14.683
    34.00000,      19.640
    35.00000,      24.756
    36.00000,      26.462
    37.00000,      23.188
    38.00000,      20.206
    39.00000,      16.611
    40.00000,      12.932
    41.00000,      11.381
    42.00000,      12.020
    43.00000,      14.571
                   17.080
LAYER 7
37,     16.21343
     7.00000,      48.825
     8.00000,      39.982
     9.00000,      37.844
    10.00000,      37.395
    11.00000,      42.416
    12.00000,      51.166
    13.00000,      56.543
    14.00000,      57.663
    15.00000,      51.092
    16.00000,      45.710
    17.00000,      45.517
    18.00000,      46.990
    19.00000,      47.901
    20.00000,      49.224
    21.00000,      50.845
    22.00000,      51.469
    23.00000,      50.130
    24.00000,      42.954
    25.00000,      29.710
    26.00000,      17.732
    27.00000,      11.158
    28.00000,      8.4675
    29.00000,      8.0746
    30.00000,      9.1480
    31.00000,      10.818
    32.00000,      13.002
    33.00000,      16.527
    34.00000,      21.530
    35.00000,      25.845
    36.00000,      26.188
    37.00000,      22.388
    38.00000,      18.179
    39.00000,      14.324
    40.00000,      12.413
    41.00000,      12.324
    42.00000,      13.380
                   17.522
LAYER 8
33,     19.54375
     9.00000,      69.762
    10.00000,      62.875
    11.00000,      59.444
    12.00000,      62.252
    13.00000,      69.400
    14.00000,      73.867
    15.00000,      73.365
    16.00000,      71.618
    17.00000,      72.318
    18.00000,      72.542
    19.00000,      70.150
    20.00000,      66.480
    21.00000,      62.812
    22.00000,      58.986
    23.00000,      54.098
    24.00000,      45.433
    25.00000,      32.939
    26.00000,      21.511
    27.00000,      14.477
    28.00000,      11.220
    29.00000,      10.435
    30.00000,      11.251
    31.00000,      12.919
    32.00000,      15.208
    33.00000,      18.419
    34.00000,      22.188
    35.00000,      24.584
    36.00000,      23.539
    37.00000,      19.421
    38.00000,      15.393
    39.00000,      13.253
    40.00000,      12.919
                   15.044
LAYER 9
31,     23.20711
    10.00000,      103.95
    11.00000,      82.854
    12.00000,      75.532
    13.00000,      78.468
    14.00000,      83.788
    15.00000,      89.567
    16.00000,      93.471
    17.00000,      96.200
    18.00000,      95.115
    19.00000,      90.052
    20.00000,      82.619
    21.00000,      75.016
    22.00000,      67.586
    23.00000,      59.468
    24.00000,      49.407
    25.00000,      37.664
    26.00000,      27.040
    27.00000,      19.796
    28.00000,      15.898
    29.00000,      14.512
    30.00000,      14.830
    31.00000,      16.069
    32.00000,      17.941
    33.00000,      20.299
    34.00000,      22.471
    35.00000,      22.676
    36.00000,      20.309
    37.00000,      16.917
    38.00000,      14.312
    39.00000,      13.407
                   14.784
LAYER 10
29,     27.23681
    11.00000,      109.90
    12.00000,      89.032
    13.00000,      86.798
    14.00000,      87.843
    15.00000,      92.128
    16.00000,      97.240
    17.00000,      100.64
    18.00000,      100.65
    19.00000,      96.512
    20.00000,      89.661
    21.00000,      81.538
    22.00000,      73.616
    23.00000,      64.567
    24.00000,      53.905
    25.00000,      42.826
    26.00000,      33.102
    27.00000,      25.961
    28.00000,      21.568
    29.00000,      19.514
    30.00000,      19.121
    31.00000,      19.890
    32.00000,      21.301
    33.00000,      22.608
    34.00000,      22.770
    35.00000,      21.398
    36.00000,      18.973
    37.00000,      16.188
    38.00000,      14.839
                   15.093
LAYER 11
25,     31.66948
    13.00000,      92.859
    14.00000,      84.329
    15.00000,      84.254
    16.00000,      83.618
    17.00000,      83.510
    18.00000,      82.613
    19.00000,      81.646
    20.00000,      80.080
    21.00000,      75.798
    22.00000,      70.134
    23.00000,      63.386
    24.00000,      54.583
    25.00000,      45.148
    26.00000,      36.839
    27.00000,      30.439
    28.00000,      26.162
    29.00000,      23.963
    30.00000,      23.617
    31.00000,      24.432
    32.00000,      25.276
    33.00000,      25.161
    34.00000,      24.167
    35.00000,      21.776
    36.00000,      19.697
                   16.953
LAYER 12
21,     36.54541
    15.00000,      69.117
    16.00000,      60.602
    17.00000,      57.983
    18.00000,      54.649
    19.00000,      56.831
    20.00000,      60.006
    21.00000,      61.651
    22.00000,      60.031
    23.00000,      56.502
    24.00000,      51.042
    25.00000,      44.270
    26.00000,      37.811
    27.00000,      32.660
    28.00000,      29.366
    29.00000,      28.187
    30.00000,      28.600
    31.00000,      29.890
    32.00000,      31.182
    33.00000,      29.574
    34.00000,      27.582
                   23.271
LAYER 13
17,     41.90893
    17.00000,      34.882
    18.00000,      28.031
    19.00000,      33.154
    20.00000,      40.484
    21.00000,      46.041
    22.00000,      48.256
    23.00000,      47.715
    24.00000,      45.129
    25.00000,      40.949
    26.00000,      36.434
    27.00000,      32.859
    28.00000,      31.063
    29.00000,      31.112
    30.00000,      33.075
    31.00000,      37.952
    32.00000,      42.926
                   37.137
LAYER 14
15, 
    18.00000,      8.0683
    19.00000,      16.998
    20.00000,      26.381
    21.00000,      33.818
    22.00000,      37.783
    23.00000,      38.977
    24.00000,      38.200
    25.00000,      35.791
    26.00000,      32.785
    27.00000,      30.459
    28.00000,      29.703
    29.00000,      31.012
    30.00000,      35.739
    31.00000,      47.715
                   80.429
CALCULATED APPARENT RESISTIVITY
4      5.00000      4.40000      0.00000      5.00000     10.00000      3.90000     15.00000      3.30000      190.01
4     10.00000      3.90000      5.00000      4.40000     15.00000      3.30000     20.00000      2.80000      285.86
4     15.00000      3.30000     10.00000      3.90000     20.00000      2.80000     25.00000      2.10000      186.34
4     20.00000      2.80000     15.00000      3.30000     25.00000      2.10000     30.00000      1.50000      147.27
4     25.00000      2.10000     20.00000      2.80000     30.00000      1.50000     35.00000      1.10000      146.23
4     30.00000      1.50000     25.00000      2.10000     35.00000      1.10000     40.00000      0.70000      92.253
4     35.00000      1.10000     30.00000      1.50000     40.00000      0.70000     45.00000      0.00000      67.384
4     40.00000      0.70000     35.00000      1.10000     45.00000      0.00000     50.00000     -0.30000      51.883
4     45.00000      0.00000     40.00000      0.70000     50.00000     -0.30000     55.00000     -0.70000      44.433
4     50.00000     -0.30000     45.00000      0.00000     55.00000     -0.70000     60.00000     -1.00000      43.623
4     55.00000     -0.70000     50.00000     -0.30000     60.00000     -1.00000     65.00000     -1.60000      20.712
4     60.00000     -1.00000     55.00000     -0.70000     65.00000     -1.60000     70.00000     -1.80000      40.648
4     65.00000     -1.60000     60.00000     -1.00000     70.00000     -1.80000     75.00000     -2.40000      42.892
4     70.00000     -1.80000     65.00000     -1.60000     75.00000     -2.40000     80.00000     -2.70000      41.434
4     75.00000     -2.40000     70.00000     -1.80000     80.00000     -2.70000     85.00000     -3.10000      51.537
4     80.00000     -2.70000     75.00000     -2.40000     85.00000     -3.10000     90.00000     -3.50000      56.473
4     85.00000     -3.10000     80.00000     -2.70000     90.00000     -3.50000     95.00000     -3.80000      52.414
4     90.00000     -3.50000     85.00000     -3.10000     95.00000     -3.80000    100.00000     -4.00000      61.182
4     95.00000     -3.80000     90.00000     -3.50000    100.00000     -4.00000    105.00000     -4.50000      47.315
4    100.00000     -4.00000     95.00000     -3.80000    105.00000     -4.50000    110.00000     -5.00000      44.358
4    105.00000     -4.50000    100.00000     -4.00000    110.00000     -5.00000    115.00000     -5.50000      38.050
4    110.00000     -5.00000    105.00000     -4.50000    115.00000     -5.50000    120.00000     -5.90000      40.286
4    115.00000     -5.50000    110.00000     -5.00000    120.00000     -5.90000    125.00000     -6.40000      43.783
4    120.00000     -5.90000    115.00000     -5.50000    125.00000     -6.40000    130.00000     -6.80000      54.574
4    125.00000     -6.40000    120.00000     -5.90000    130.00000     -6.80000    135.00000     -7.20000      52.875
4    130.00000     -6.80000    125.00000     -6.40000    135.00000     -7.20000    140.00000     -7.80000      57.125
4    135.00000     -7.20000    130.00000     -6.80000    140.00000     -7.80000    145.00000     -8.30000      56.408
4    140.00000     -7.80000    135.00000     -7.20000    145.00000     -8.30000    150.00000     -8.90000      49.677
4    145.00000     -8.30000    140.00000     -7.80000    150.00000     -8.90000    155.00000     -9.30000      43.869
4    150.00000     -8.90000    145.00000     -8.30000    155.00000     -9.30000    160.00000     -9.70000      33.352
4    155.00000     -9.30000    150.00000     -8.90000    160.00000     -9.70000    165.00000    -10.50000      26.864
4    160.00000     -9.70000    155.00000     -9.30000    165.00000    -10.50000    170.00000    -10.80000      20.399
4    165.00000    -10.50000    160.00000     -9.70000    170.00000    -10.80000    175.00000    -11.10000      17.406
4    170.00000    -10.80000    165.00000    -10.50000    175.00000    -11.10000    180.00000    -11.30000      16.005
4    175.00000    -11.10000    170.00000    -10.80000    180.00000    -11.30000    185.00000    -11.60000      16.376
4    180.00000    -11.30000    175.00000    -11.10000    185.00000    -11.60000    190.00000    -11.80000      17.704
4    185.00000    -11.60000    180.00000    -11.30000    190.00000    -11.80000    195.00000    -11.98000      20.891
4    190.00000    -11.80000    185.00000    -11.60000    195.00000    -11.98000    200.00000    -12.20000      19.592
4    195.00000    -11.98000    190.00000    -11.80000    200.00000    -12.20000    205.00000    -12.60000      21.058
4    200.00000    -12.20000    195.00000    -11.98000    205.00000    -12.60000    210.00000    -12.90000      21.623
4    205.00000    -12.60000    200.00000    -12.20000    210.00000    -12.90000    215.00000    -13.50000      24.965
4    210.00000    -12.90000    205.00000    -12.60000    215.00000    -13.50000    220.00000    -13.90000      19.426
4    215.00000    -13.50000    210.00000    -12.90000    220.00000    -13.90000    225.00000    -14.60000      23.175
4    220.00000    -13.90000    215.00000    -13.50000    225.00000    -14.60000    230.00000    -15.00000      21.566
4    225.00000    -14.60000    220.00000    -13.90000    230.00000    -15.00000    235.00000    -15.60000      24.573
4     10.00000      3.90000      0.00000      5.00000     15.00000      3.30000     25.00000      2.10000      202.81
4     15.00000      3.30000      5.00000      4.40000     20.00000      2.80000     30.00000      1.50000      135.73
4     20.00000      2.80000     10.00000      3.90000     25.00000      2.10000     35.00000      1.10000      108.79
4     25.00000      2.10000     15.00000      3.30000     30.00000      1.50000     40.00000      0.70000      109.63
4     30.00000      1.50000     20.00000      2.80000     35.00000      1.10000     45.00000      0.00000      73.501
4     35.00000      1.10000     25.00000      2.10000     40.00000      0.70000     50.00000     -0.30000      54.363
4     40.00000      0.70000     30.00000      1.50000     45.00000      0.00000     55.00000     -0.70000      44.306
4     45.00000      0.00000     35.00000      1.10000     50.00000     -0.30000     60.00000     -1.00000      40.999
4     50.00000     -0.30000     40.00000      0.70000     55.00000     -0.70000     65.00000     -1.60000      38.503
4     55.00000     -0.70000     45.00000      0.00000     60.00000     -1.00000     70.00000     -1.80000      21.517
4     60.00000     -1.00000     50.00000     -0.30000     65.00000     -1.60000     75.00000     -2.40000      35.655
4     65.00000     -1.60000     55.00000     -0.70000     70.00000     -1.80000     80.00000     -2.70000      40.455
4     70.00000     -1.80000     60.00000     -1.00000     75.00000     -2.40000     85.00000     -3.10000      40.825
4     75.00000     -2.40000     65.00000     -1.60000     80.00000     -2.70000     90.00000     -3.50000      49.412
4     80.00000     -2.70000     70.00000     -1.80000     85.00000     -3.10000     95.00000     -3.80000      52.647
4     85.00000     -3.10000     75.00000     -2.40000     90.00000     -3.50000    100.00000     -4.00000      48.530
4     90.00000     -3.50000     80.00000     -2.70000     95.00000     -3.80000    105.00000     -4.50000      51.987
4     95.00000     -3.80000     85.00000     -3.10000    100.00000     -4.00000    110.00000     -5.00000      41.393
4    100.00000     -4.00000     90.00000     -3.50000    105.00000     -4.50000    115.00000     -5.50000      38.778
4    105.00000     -4.50000     95.00000     -3.80000    110.00000     -5.00000    120.00000     -5.90000      34.771
4    110.00000     -5.00000    100.00000     -4.00000    115.00000     -5.50000    125.00000     -6.40000      34.672
4    115.00000     -5.50000    105.00000     -4.50000    120.00000     -5.90000    130.00000     -6.80000      36.129
4    120.00000     -5.90000    110.00000     -5.00000    125.00000     -6.40000    135.00000     -7.20000      43.118
4    125.00000     -6.40000    115.00000     -5.50000    130.00000     -6.80000    140.00000     -7.80000      43.846
4    130.00000     -6.80000    120.00000     -5.90000    135.00000     -7.20000    145.00000     -8.30000      49.784
4    135.00000     -7.20000    125.00000     -6.40000    140.00000     -7.80000    150.00000     -8.90000      51.176
4    140.00000     -7.80000    130.00000     -6.80000    145.00000     -8.30000    155.00000     -9.30000      45.890
4    145.00000     -8.30000    135.00000     -7.20000    150.00000     -8.90000    160.00000     -9.70000      39.960
4    150.00000     -8.90000    140.00000     -7.80000    155.00000     -9.30000    165.00000    -10.50000      30.660
4    155.00000     -9.30000    145.00000     -8.30000    160.00000     -9.70000    170.00000    -10.80000      25.098
4    160.00000     -9.70000    150.00000     -8.90000    165.00000    -10.50000    175.00000    -11.10000      20.673
4    165.00000    -10.50000    155.00000     -9.30000    170.00000    -10.80000    180.00000    -11.30000      17.818
4    170.00000    -10.80000    160.00000     -9.70000    175.00000    -11.10000    185.00000    -11.60000      16.351
4    175.00000    -11.10000    165.00000    -10.50000    180.00000    -11.30000    190.00000    -11.80000      16.652
4    180.00000    -11.30000    170.00000    -10.80000    185.00000    -11.60000    195.00000    -11.98000      17.555
4    185.00000    -11.60000    175.00000    -11.10000    190.00000    -11.80000    200.00000    -12.20000      19.503
4    190.00000    -11.80000    180.00000    -11.30000    195.00000    -11.98000    205.00000    -12.60000      18.751
4    195.00000    -11.98000    185.00000    -11.60000    200.00000    -12.20000    210.00000    -12.90000      19.029
4    200.00000    -12.20000    190.00000    -11.80000    205.00000    -12.60000    215.00000    -13.50000      19.441
4    205.00000    -12.60000    195.00000    -11.98000    210.00000    -12.90000    220.00000    -13.90000      21.774
4    210.00000    -12.90000    200.00000    -12.20000    215.00000    -13.50000    225.00000    -14.60000      18.314
4    215.00000    -13.50000    205.00000    -12.60000    220.00000    -13.90000    230.00000    -15.00000      20.772
4    220.00000    -13.90000    210.00000    -12.90000    225.00000    -14.60000    235.00000    -15.60000      20.673
4     15.00000      3.30000      0.00000      5.00000     20.00000      2.80000     35.00000      1.10000      117.60
4     20.00000      2.80000      5.00000      4.40000     25.00000      2.10000     40.00000      0.70000      95.090
4     25.00000      2.10000     10.00000      3.90000     30.00000      1.50000     45.00000      0.00000      95.790
4     30.00000      1.50000     15.00000      3.30000     35.00000      1.10000     50.00000     -0.30000      65.734
4     35.00000      1.10000     20.00000      2.80000     40.00000      0.70000     55.00000     -0.70000      49.660
4     40.00000      0.70000     25.00000      2.10000     45.00000      0.00000     60.00000     -1.00000      41.466
4     45.00000      0.00000     30.00000      1.50000     50.00000     -0.30000     65.00000     -1.60000      38.477
4     50.00000     -0.30000     35.00000      1.10000     55.00000     -0.70000     70.00000     -1.80000      36.931
4     55.00000     -0.70000     40.00000      0.70000     60.00000     -1.00000     75.00000     -2.40000      22.363
4     60.00000     -1.00000     45.00000      0.00000     65.00000     -1.60000     80.00000     -2.70000      34.500
4     65.00000     -1.60000     50.00000     -0.30000     70.00000     -1.80000     85.00000     -3.10000      38.678
4     70.00000     -1.80000     55.00000     -0.70000     75.00000     -2.40000     90.00000     -3.50000      40.260
4     75.00000     -2.40000     60.00000     -1.00000     80.00000     -2.70000     95.00000     -3.80000      47.450
4     80.00000     -2.70000     65.00000     -1.60000     85.00000     -3.10000    100.00000     -4.00000      50.081
4     85.00000     -3.10000     70.00000     -1.80000     90.00000     -3.50000    105.00000     -4.50000      45.784
4     90.00000     -3.50000     75.00000     -2.40000     95.00000     -3.80000    110.00000     -5.00000      48.331
4     95.00000     -3.80000     80.00000     -2.70000    100.00000     -4.00000    115.00000     -5.50000      39.219
4    100.00000     -4.00000     85.00000     -3.10000    105.00000     -4.50000    120.00000     -5.90000      37.840
4    105.00000     -4.50000     90.00000     -3.50000    110.00000     -5.00000    125.00000     -6.40000      34.073
4    110.00000     -5.00000     95.00000     -3.80000    115.00000     -5.50000    130.00000     -6.80000      33.619
4    115.00000     -5.50000    100.00000     -4.00000    120.00000     -5.90000    135.00000     -7.20000      33.378
4    120.00000     -5.90000    105.00000     -4.50000    125.00000     -6.40000    140.00000     -7.80000      38.847
4    125.00000     -6.40000    110.00000     -5.00000    130.00000     -6.80000    145.00000     -8.30000      39.598
4    130.00000     -6.80000    115.00000     -5.50000    135.00000     -7.20000    150.00000     -8.90000      45.126
4    135.00000     -7.20000    120.00000     -5.90000    140.00000     -7.80000    155.00000     -9.30000      46.648
4    140.00000     -7.80000    125.00000     -6.40000    145.00000     -8.30000    160.00000     -9.70000      42.255
4    145.00000     -8.30000    130.00000     -6.80000    150.00000     -8.90000    165.00000    -10.50000      36.905
4    150.00000     -8.90000    135.00000     -7.20000    155.00000     -9.30000    170.00000    -10.80000      28.831
4    155.00000     -9.30000    140.00000     -7.80000    160.00000     -9.70000    175.00000    -11.10000      24.256
4    160.00000     -9.70000    145.00000     -8.30000    165.00000    -10.50000    180.00000    -11.30000      20.427
4    165.00000    -10.50000    150.00000     -8.90000    170.00000    -10.80000    185.00000    -11.60000      18.240
4    170.00000    -10.80000    155.00000     -9.30000    175.00000    -11.10000    190.00000    -11.80000      16.834
4    175.00000    -11.10000    160.00000     -9.70000    180.00000    -11.30000    195.00000    -11.98000      16.885
4    180.00000    -11.30000    165.00000    -10.50000    185.00000    -11.60000    200.00000    -12.20000      17.360
4    185.00000    -11.60000    170.00000    -10.80000    190.00000    -11.80000    205.00000    -12.60000      18.968
4    190.00000    -11.80000    175.00000    -11.10000    195.00000    -11.98000    210.00000    -12.90000      17.989
4    195.00000    -11.98000    180.00000    -11.30000    200.00000    -12.20000    215.00000    -13.50000      18.354
4    200.00000    -12.20000    185.00000    -11.60000    205.00000    -12.60000    220.00000    -13.90000      18.453
4    205.00000    -12.60000    190.00000    -11.80000    210.00000    -12.90000    225.00000    -14.60000      20.593
4    210.00000    -12.90000    195.00000    -11.98000    215.00000    -13.50000    230.00000    -15.00000      17.667
4    215.00000    -13.50000    200.00000    -12.20000    220.00000    -13.90000    235.00000    -15.60000      20.108
4      5.00000      4.40000      0.00000      5.00000     15.00000      3.30000     20.00000      2.80000      73.230
4     10.00000      3.90000      5.00000      4.40000     20.00000      2.80000     25.00000      2.10000      66.793
4     15.00000      3.30000     10.00000      3.90000     25.00000      2.10000     30.00000      1.50000      44.886
4     20.00000      2.80000     15.00000      3.30000     30.00000      1.50000     35.00000      1.10000      51.205
4     25.00000      2.10000     20.00000      2.80000     35.00000      1.10000     40.00000      0.70000      53.392
4     30.00000      1.50000     25.00000      2.10000     40.00000      0.70000     45.00000      0.00000      36.366
4     35.00000      1.10000     30.00000      1.50000     45.00000      0.00000     50.00000     -0.30000      32.462
4     40.00000      0.70000     35.00000      1.10000     50.00000     -0.30000     55.00000     -0.70000      33.798
4     45.00000      0.00000     40.00000      0.70000     55.00000     -0.70000     60.00000     -1.00000      37.640
4     50.00000     -0.30000     45.00000      0.00000     60.00000     -1.00000     65.00000     -1.60000      23.601
4     55.00000     -0.70000     50.00000     -0.30000     65.00000     -1.60000     70.00000     -1.80000      20.727
4     60.00000     -1.00000     55.00000     -0.70000     70.00000     -1.80000     75.00000     -2.40000      35.767
4     65.00000     -1.60000     60.00000     -1.00000     75.00000     -2.40000     80.00000     -2.70000      38.215
4     70.00000     -1.80000     65.00000     -1.60000     80.00000     -2.70000     85.00000     -3.10000      42.340
4     75.00000     -2.40000     70.00000     -1.80000     85.00000     -3.10000     90.00000     -3.50000      51.748
4     80.00000     -2.70000     75.00000     -2.40000     90.00000     -3.50000     95.00000     -3.80000      43.876
4     85.00000     -3.10000     80.00000     -2.70000     95.00000     -3.80000    100.00000     -4.00000      42.287
4     90.00000     -3.50000     85.00000     -3.10000    100.00000     -4.00000    105.00000     -4.50000      34.593
4     95.00000     -3.80000     90.00000     -3.50000    105.00000     -4.50000    110.00000     -5.00000      29.513
4    100.00000     -4.00000     95.00000     -3.80000    110.00000     -5.00000    115.00000     -5.50000      29.511
4    105.00000     -4.50000    100.00000     -4.00000    115.00000     -5.50000    120.00000     -5.90000      26.711
4    110.00000     -5.00000    105.00000     -4.50000    120.00000     -5.90000    125.00000     -6.40000      23.980
4    115.00000     -5.50000    110.00000     -5.00000    125.00000     -6.40000    130.00000     -6.80000      23.954
4    120.00000     -5.90000    115.00000     -5.50000    130.00000     -6.80000    135.00000     -7.20000      27.224
4    125.00000     -6.40000    120.00000     -5.90000    135.00000     -7.20000    140.00000     -7.80000      33.931
4    130.00000     -6.80000    125.00000     -6.40000    140.00000     -7.80000    145.00000     -8.30000      45.811
4    135.00000     -7.20000    130.00000     -6.80000    145.00000     -8.30000    150.00000     -8.90000      43.690
4    140.00000     -7.80000    135.00000     -7.20000    150.00000     -8.90000    155.00000     -9.30000      39.390
4    145.00000     -8.30000    140.00000     -7.80000    155.00000     -9.30000    160.00000     -9.70000      30.999
4    150.00000     -8.90000    145.00000     -8.30000    160.00000     -9.70000    165.00000    -10.50000      23.530
4    155.00000     -9.30000    150.00000     -8.90000    165.00000    -10.50000    170.00000    -10.80000      21.980
4    160.00000     -9.70000    155.00000     -9.30000    170.00000    -10.80000    175.00000    -11.10000      20.060
4    165.00000    -10.50000    160.00000     -9.70000    175.00000    -11.10000    180.00000    -11.30000      16.740
4    170.00000    -10.80000    165.00000    -10.50000    180.00000    -11.30000    185.00000    -11.60000      16.602
4    175.00000    -11.10000    170.00000    -10.80000    185.00000    -11.60000    190.00000    -11.80000      17.291
4    180.00000    -11.30000    175.00000    -11.10000    190.00000    -11.80000    195.00000    -11.98000      17.264
4    185.00000    -11.60000    180.00000    -11.30000    195.00000    -11.98000    200.00000    -12.20000      17.966
4    190.00000    -11.80000    185.00000    -11.60000    200.00000    -12.20000    205.00000    -12.60000      16.954
4    195.00000    -11.98000    190.00000    -11.80000    205.00000    -12.60000    210.00000    -12.90000      15.054
4    200.00000    -12.20000    195.00000    -11.98000    210.00000    -12.90000    215.00000    -13.50000      17.221
4    205.00000    -12.60000    200.00000    -12.20000    215.00000    -13.50000    220.00000    -13.90000      16.831
4    210.00000    -12.90000    205.00000    -12.60000    220.00000    -13.90000    225.00000    -14.60000      15.926
4    215.00000    -13.50000    210.00000    -12.90000    225.00000    -14.60000    230.00000    -15.00000      18.454
4    220.00000    -13.90000    215.00000    -13.50000    230.00000    -15.00000    235.00000    -15.60000      20.302
4     10.00000      3.90000      0.00000      5.00000     20.00000      2.80000     30.00000      1.50000      49.098
4     15.00000      3.30000      5.00000      4.40000     25.00000      2.10000     35.00000      1.10000      36.225
4     20.00000      2.80000     10.00000      3.90000     30.00000      1.50000     40.00000      0.70000      39.997
4     25.00000      2.10000     15.00000      3.30000     35.00000      1.10000     45.00000      0.00000      41.368
4     30.00000      1.50000     20.00000      2.80000     40.00000      0.70000     50.00000     -0.30000      31.606
4     35.00000      1.10000     25.00000      2.10000     45.00000      0.00000     55.00000     -0.70000      28.194
4     40.00000      0.70000     30.00000      1.50000     50.00000     -0.30000     60.00000     -1.00000      31.169
4     45.00000      0.00000     35.00000      1.10000     55.00000     -0.70000     65.00000     -1.60000      33.534
4     50.00000     -0.30000     40.00000      0.70000     60.00000     -1.00000     70.00000     -1.80000      25.314
4     55.00000     -0.70000     45.00000      0.00000     65.00000     -1.60000     75.00000     -2.40000      23.035
4     60.00000     -1.00000     50.00000     -0.30000     70.00000     -1.80000     80.00000     -2.70000      31.565
4     65.00000     -1.60000     55.00000     -0.70000     75.00000     -2.40000     85.00000     -3.10000      36.888
4     70.00000     -1.80000     60.00000     -1.00000     80.00000     -2.70000     90.00000     -3.50000      40.618
4     75.00000     -2.40000     65.00000     -1.60000     85.00000     -3.10000     95.00000     -3.80000      45.066
4     80.00000     -2.70000     70.00000     -1.80000     90.00000     -3.50000    100.00000     -4.00000      40.699
4     85.00000     -3.10000     75.00000     -2.40000     95.00000     -3.80000    105.00000     -4.50000      36.794
4     90.00000     -3.50000     80.00000     -2.70000    100.00000     -4.00000    110.00000     -5.00000      31.271
4     95.00000     -3.80000     85.00000     -3.10000    105.00000     -4.50000    115.00000     -5.50000      29.493
4    100.00000     -4.00000     90.00000     -3.50000    110.00000     -5.00000    120.00000     -5.90000      31.371
4    105.00000     -4.50000     95.00000     -3.80000    115.00000     -5.50000    125.00000     -6.40000      28.949
4    110.00000     -5.00000    100.00000     -4.00000    120.00000     -5.90000    130.00000     -6.80000      23.378
4    115.00000     -5.50000    105.00000     -4.50000    125.00000     -6.40000    135.00000     -7.20000      20.865
4    120.00000     -5.90000    110.00000     -5.00000    130.00000     -6.80000    140.00000     -7.80000      22.238
4    125.00000     -6.40000    115.00000     -5.50000    135.00000     -7.20000    145.00000     -8.30000      27.911
4    130.00000     -6.80000    120.00000     -5.90000    140.00000     -7.80000    150.00000     -8.90000      36.189
4    135.00000     -7.20000    125.00000     -6.40000    145.00000     -8.30000    155.00000     -9.30000      36.192
4    140.00000     -7.80000    130.00000     -6.80000    150.00000     -8.90000    160.00000     -9.70000      32.483
4    145.00000     -8.30000    135.00000     -7.20000    155.00000     -9.30000    165.00000    -10.50000      26.269
4    150.00000     -8.90000    140.00000     -7.80000    160.00000     -9.70000    170.00000    -10.80000      21.509
4    155.00000     -9.30000    145.00000     -8.30000    165.00000    -10.50000    175.00000    -11.10000      21.096
4    160.00000     -9.70000    150.00000     -8.90000    170.00000    -10.80000    180.00000    -11.30000      20.195
4    165.00000    -10.50000    155.00000     -9.30000    175.00000    -11.10000    185.00000    -11.60000      17.893
4    170.00000    -10.80000    160.00000     -9.70000    180.00000    -11.30000    190.00000    -11.80000      17.449
4    175.00000    -11.10000    165.00000    -10.50000    185.00000    -11.60000    195.00000    -11.98000      17.471
4    180.00000    -11.30000    170.00000    -10.80000    190.00000    -11.80000    200.00000    -12.20000      16.688
4    185.00000    -11.60000    175.00000    -11.10000    195.00000    -11.98000    205.00000    -12.60000      16.817
4    190.00000    -11.80000    180.00000    -11.30000    200.00000    -12.20000    210.00000    -12.90000      16.026
4    195.00000    -11.98000    185.00000    -11.60000    205.00000    -12.60000    215.00000    -13.50000      14.556
4    200.00000    -12.20000    190.00000    -11.80000    210.00000    -12.90000    220.00000    -13.90000      15.424
4    205.00000    -12.60000    195.00000    -11.98000    215.00000    -13.50000    225.00000    -14.60000      15.978
4    210.00000    -12.90000    200.00000    -12.20000    220.00000    -13.90000    230.00000    -15.00000      15.880
4    215.00000    -13.50000    205.00000    -12.60000    225.00000    -14.60000    235.00000    -15.60000      17.305
4     15.00000      3.30000      0.00000      5.00000     25.00000      2.10000     40.00000      0.70000      33.800
4     20.00000      2.80000      5.00000      4.40000     30.00000      1.50000     45.00000      0.00000      36.708
4     25.00000      2.10000     10.00000      3.90000     35.00000      1.10000     50.00000     -0.30000      38.435
4     30.00000      1.50000     15.00000      3.30000     40.00000      0.70000     55.00000     -0.70000      30.859
4     35.00000      1.10000     20.00000      2.80000     45.00000      0.00000     60.00000     -1.00000      28.686
4     40.00000      0.70000     25.00000      2.10000     50.00000     -0.30000     65.00000     -1.60000      29.930
4     45.00000      0.00000     30.00000      1.50000     55.00000     -0.70000     70.00000     -1.80000      32.093
4     50.00000     -0.30000     35.00000      1.10000     60.00000     -1.00000     75.00000     -2.40000      26.280
4     55.00000     -0.70000     40.00000      0.70000     65.00000     -1.60000     80.00000     -2.70000      24.451
4     60.00000     -1.00000     45.00000      0.00000     70.00000     -1.80000     85.00000     -3.10000      31.578
4     65.00000     -1.60000     50.00000     -0.30000     75.00000     -2.40000     90.00000     -3.50000      35.991
4     70.00000     -1.80000     55.00000     -0.70000     80.00000     -2.70000     95.00000     -3.80000      39.999
4     75.00000     -2.40000     60.00000     -1.00000     85.00000     -3.10000    100.00000     -4.00000      43.530
4     80.00000     -2.70000     65.00000     -1.60000     90.00000     -3.50000    105.00000     -4.50000      38.407
4     85.00000     -3.10000     70.00000     -1.80000     95.00000     -3.80000    110.00000     -5.00000      35.078
4     90.00000     -3.50000     75.00000     -2.40000    100.00000     -4.00000    115.00000     -5.50000      30.620
4     95.00000     -3.80000     80.00000     -2.70000    105.00000     -4.50000    120.00000     -5.90000      30.386
4    100.00000     -4.00000     85.00000     -3.10000    110.00000     -5.00000    125.00000     -6.40000      32.303
4    105.00000     -4.50000     90.00000     -3.50000    115.00000     -5.50000    130.00000     -6.80000      29.585
4    110.00000     -5.00000     95.00000     -3.80000    120.00000     -5.90000    135.00000     -7.20000      23.822
4    115.00000     -5.50000    100.00000     -4.00000    125.00000     -6.40000    140.00000     -7.80000      19.991
4    120.00000     -5.90000    105.00000     -4.50000    130.00000     -6.80000    145.00000     -8.30000      20.576
4    125.00000     -6.40000    110.00000     -5.00000    135.00000     -7.20000    150.00000     -8.90000      24.756
4    130.00000     -6.80000    115.00000     -5.50000    140.00000     -7.80000    155.00000     -9.30000      31.524
4    135.00000     -7.20000    120.00000     -5.90000    145.00000     -8.30000    160.00000     -9.70000      31.357
4    140.00000     -7.80000    125.00000     -6.40000    150.00000     -8.90000    165.00000    -10.50000      28.558
4    145.00000     -8.30000    130.00000     -6.80000    155.00000     -9.30000    170.00000    -10.80000      23.757
4    150.00000     -8.90000    135.00000     -7.20000    160.00000     -9.70000    175.00000    -11.10000      20.471
4    155.00000     -9.30000    140.00000     -7.80000    165.00000    -10.50000    180.00000    -11.30000      20.444
4    160.00000     -9.70000    145.00000     -8.30000    170.00000    -10.80000    185.00000    -11.60000      20.152
4    165.00000    -10.50000    150.00000     -8.90000    175.00000    -11.10000    190.00000    -11.80000      18.600
4    170.00000    -10.80000    155.00000     -9.30000    180.00000    -11.30000    195.00000    -11.98000      17.959
4    175.00000    -11.10000    160.00000     -9.70000    185.00000    -11.60000    200.00000    -12.20000      17.357
4    180.00000    -11.30000    165.00000    -10.50000    190.00000    -11.80000    205.00000    -12.60000      16.466
4    185.00000    -11.60000    170.00000    -10.80000    195.00000    -11.98000    210.00000    -12.90000      16.216
4    190.00000    -11.80000    175.00000    -11.10000    200.00000    -12.20000    215.00000    -13.50000      15.550
4    195.00000    -11.98000    180.00000    -11.30000    205.00000    -12.60000    220.00000    -13.90000      14.369
4    200.00000    -12.20000    185.00000    -11.60000    210.00000    -12.90000    225.00000    -14.60000      15.169
4    205.00000    -12.60000    190.00000    -11.80000    215.00000    -13.50000    230.00000    -15.00000      15.544
4    210.00000    -12.90000    195.00000    -11.98000    220.00000    -13.90000    235.00000    -15.60000      15.651
4      5.00000      4.40000      0.00000      5.00000     20.00000      2.80000     25.00000      2.10000      36.360
4     10.00000      3.90000      5.00000      4.40000     25.00000      2.10000     30.00000      1.50000      29.077
4     15.00000      3.30000     10.00000      3.90000     30.00000      1.50000     35.00000      1.10000      27.740
4     20.00000      2.80000     15.00000      3.30000     35.00000      1.10000     40.00000      0.70000      30.329
4     25.00000      2.10000     20.00000      2.80000     40.00000      0.70000     45.00000      0.00000      29.092
4     30.00000      1.50000     25.00000      2.10000     45.00000      0.00000     50.00000     -0.30000      23.897
4     35.00000      1.10000     30.00000      1.50000     50.00000     -0.30000     55.00000     -0.70000      24.409
4     40.00000      0.70000     35.00000      1.10000     55.00000     -0.70000     60.00000     -1.00000      33.057
4     45.00000      0.00000     40.00000      0.70000     60.00000     -1.00000     65.00000     -1.60000      26.716
4     50.00000     -0.30000     45.00000      0.00000     65.00000     -1.60000     70.00000     -1.80000      26.338
4     55.00000     -0.70000     50.00000     -0.30000     70.00000     -1.80000     75.00000     -2.40000      22.773
4     60.00000     -1.00000     55.00000     -0.70000     75.00000     -2.40000     80.00000     -2.70000      33.411
4     65.00000     -1.60000     60.00000     -1.00000     80.00000     -2.70000     85.00000     -3.10000      37.473
4     70.00000     -1.80000     65.00000     -1.60000     85.00000     -3.10000     90.00000     -3.50000      40.000
4     75.00000     -2.40000     70.00000     -1.80000     90.00000     -3.50000     95.00000     -3.80000      38.567
4     80.00000     -2.70000     75.00000     -2.40000     95.00000     -3.80000    100.00000     -4.00000      36.928
4     85.00000     -3.10000     80.00000     -2.70000    100.00000     -4.00000    105.00000     -4.50000      27.778
4     90.00000     -3.50000     85.00000     -3.10000    105.00000     -4.50000    110.00000     -5.00000      28.882
4     95.00000     -3.80000     90.00000     -3.50000    110.00000     -5.00000    115.00000     -5.50000      29.308
4    100.00000     -4.00000     95.00000     -3.80000    115.00000     -5.50000    120.00000     -5.90000      35.281
4    105.00000     -4.50000    100.00000     -4.00000    120.00000     -5.90000    125.00000     -6.40000      25.168
4    110.00000     -5.00000    105.00000     -4.50000    125.00000     -6.40000    130.00000     -6.80000      20.400
4    115.00000     -5.50000    110.00000     -5.00000    130.00000     -6.80000    135.00000     -7.20000      16.205
4    120.00000     -5.90000    115.00000     -5.50000    135.00000     -7.20000    140.00000     -7.80000      19.891
4    125.00000     -6.40000    120.00000     -5.90000    140.00000     -7.80000    145.00000     -8.30000      25.932
4    130.00000     -6.80000    125.00000     -6.40000    145.00000     -8.30000    150.00000     -8.90000      30.979
4    135.00000     -7.20000    130.00000     -6.80000    150.00000     -8.90000    155.00000     -9.30000      29.778
4    140.00000     -7.80000    135.00000     -7.20000    155.00000     -9.30000    160.00000     -9.70000      24.691
4    145.00000     -8.30000    140.00000     -7.80000    160.00000     -9.70000    165.00000    -10.50000      20.713
4    150.00000     -8.90000    145.00000     -8.30000    165.00000    -10.50000    170.00000    -10.80000      19.155
4    155.00000     -9.30000    150.00000     -8.90000    170.00000    -10.80000    175.00000    -11.10000      21.670
4    160.00000     -9.70000    155.00000     -9.30000    175.00000    -11.10000    180.00000    -11.30000      19.024
4    165.00000    -10.50000    160.00000     -9.70000    180.00000    -11.30000    185.00000    -11.60000      18.215
4    170.00000    -10.80000    165.00000    -10.50000    185.00000    -11.60000    190.00000    -11.80000      17.931
4    175.00000    -11.10000    170.00000    -10.80000    190.00000    -11.80000    195.00000    -11.98000      17.444
4    180.00000    -11.30000    175.00000    -11.10000    195.00000    -11.98000    200.00000    -12.20000      15.069
4    185.00000    -11.60000    180.00000    -11.30000    200.00000    -12.20000    205.00000    -12.60000      16.797
4    190.00000    -11.80000    185.00000    -11.60000    205.00000    -12.60000    210.00000    -12.90000      13.851
4    195.00000    -11.98000    190.00000    -11.80000    210.00000    -12.90000    215.00000    -13.50000      14.135
4    200.00000    -12.20000    195.00000    -11.98000    215.00000    -13.50000    220.00000    -13.90000      13.610
4    205.00000    -12.60000    200.00000    -12.20000    220.00000    -13.90000    225.00000    -14.60000      16.873
4    210.00000    -12.90000    205.00000    -12.60000    225.00000    -14.60000    230.00000    -15.00000      14.646
4    215.00000    -13.50000    210.00000    -12.90000    230.00000    -15.00000    235.00000    -15.60000      18.225
4     10.00000      3.90000      0.00000      5.00000     25.00000      2.10000     35.00000      1.10000      26.821
4     15.00000      3.30000      5.00000      4.40000     30.00000      1.50000     40.00000      0.70000      26.912
4     20.00000      2.80000     10.00000      3.90000     35.00000      1.10000     45.00000      0.00000      29.220
4     25.00000      2.10000     15.00000      3.30000     40.00000      0.70000     50.00000     -0.30000      29.129
4     30.00000      1.50000     20.00000      2.80000     45.00000      0.00000     55.00000     -0.70000      25.514
4     35.00000      1.10000     25.00000      2.10000     50.00000     -0.30000     60.00000     -1.00000      25.492
4     40.00000      0.70000     30.00000      1.50000     55.00000     -0.70000     65.00000     -1.60000      29.747
4     45.00000      0.00000     35.00000      1.10000     60.00000     -1.00000     70.00000     -1.80000      27.786
4     50.00000     -0.30000     40.00000      0.70000     65.00000     -1.60000     75.00000     -2.40000      27.939
4     55.00000     -0.70000     45.00000      0.00000     70.00000     -1.80000     80.00000     -2.70000      25.332
4     60.00000     -1.00000     50.00000     -0.30000     75.00000     -2.40000     85.00000     -3.10000      31.422
4     65.00000     -1.60000     55.00000     -0.70000     80.00000     -2.70000     90.00000     -3.50000      38.196
4     70.00000     -1.80000     60.00000     -1.00000     85.00000     -3.10000     95.00000     -3.80000      38.710
4     75.00000     -2.40000     65.00000     -1.60000     90.00000     -3.50000    100.00000     -4.00000      37.245
4     80.00000     -2.70000     70.00000     -1.80000     95.00000     -3.80000    105.00000     -4.50000      33.720
4     85.00000     -3.10000     75.00000     -2.40000    100.00000     -4.00000    110.00000     -5.00000      27.239
4     90.00000     -3.50000     80.00000     -2.70000    105.00000     -4.50000    115.00000     -5.50000      28.816
4     95.00000     -3.80000     85.00000     -3.10000    110.00000     -5.00000    120.00000     -5.90000      32.579
4    100.00000     -4.00000     90.00000     -3.50000    115.00000     -5.50000    125.00000     -6.40000      35.696
4    105.00000     -4.50000     95.00000     -3.80000    120.00000     -5.90000    130.00000     -6.80000      27.611
4    110.00000     -5.00000    100.00000     -4.00000    125.00000     -6.40000    135.00000     -7.20000      19.549
4    115.00000     -5.50000    105.00000     -4.50000    130.00000     -6.80000    140.00000     -7.80000      15.411
4    120.00000     -5.90000    110.00000     -5.00000    135.00000     -7.20000    145.00000     -8.30000      17.456
4    125.00000     -6.40000    115.00000     -5.50000    140.00000     -7.80000    150.00000     -8.90000      21.357
4    130.00000     -6.80000    120.00000     -5.90000    145.00000     -8.30000    155.00000     -9.30000      24.542
4    135.00000     -7.20000    125.00000     -6.40000    150.00000     -8.90000    160.00000     -9.70000      23.965
4    140.00000     -7.80000    130.00000     -6.80000    155.00000     -9.30000    165.00000    -10.50000      20.384
4    145.00000     -8.30000    135.00000     -7.20000    160.00000     -9.70000    170.00000    -10.80000      18.523
4    150.00000     -8.90000    140.00000     -7.80000    165.00000    -10.50000    175.00000    -11.10000      18.810
4    155.00000     -9.30000    145.00000     -8.30000    170.00000    -10.80000    180.00000    -11.30000      20.422
4    160.00000     -9.70000    150.00000     -8.90000    175.00000    -11.10000    185.00000    -11.60000      20.045
4    165.00000    -10.50000    155.00000     -9.30000    180.00000    -11.30000    190.00000    -11.80000      19.377
4    170.00000    -10.80000    160.00000     -9.70000    185.00000    -11.60000    195.00000    -11.98000      18.147
4    175.00000    -11.10000    165.00000    -10.50000    190.00000    -11.80000    200.00000    -12.20000      16.789
4    180.00000    -11.30000    170.00000    -10.80000    195.00000    -11.98000    205.00000    -12.60000      15.135
4    185.00000    -11.60000    175.00000    -11.10000    200.00000    -12.20000    210.00000    -12.90000      15.225
4    190.00000    -11.80000    180.00000    -11.30000    205.00000    -12.60000    215.00000    -13.50000      14.186
4    195.00000    -11.98000    185.00000    -11.60000    210.00000    -12.90000    220.00000    -13.90000      13.778
4    200.00000    -12.20000    190.00000    -11.80000    215.00000    -13.50000    225.00000    -14.60000      13.720
4    205.00000    -12.60000    195.00000    -11.98000    220.00000    -13.90000    230.00000    -15.00000      15.883
4    210.00000    -12.90000    200.00000    -12.20000    225.00000    -14.60000    235.00000    -15.60000      15.309
4      5.00000      4.40000      0.00000      5.00000     25.00000      2.10000     30.00000      1.50000      26.143
4     10.00000      3.90000      5.00000      4.40000     30.00000      1.50000     35.00000      1.10000      24.184
4     15.00000      3.30000     10.00000      3.90000     35.00000      1.10000     40.00000      0.70000      27.801
4     20.00000      2.80000     15.00000      3.30000     40.00000      0.70000     45.00000      0.00000      27.884
4     25.00000      2.10000     20.00000      2.80000     45.00000      0.00000     50.00000     -0.30000      28.257
4     30.00000      1.50000     25.00000      2.10000     50.00000     -0.30000     55.00000     -0.70000      23.018
4     35.00000      1.10000     30.00000      1.50000     55.00000     -0.70000     60.00000     -1.00000      27.772
4     40.00000      0.70000     35.00000      1.10000     60.00000     -1.00000     65.00000     -1.60000      27.592
4     45.00000      0.00000     40.00000      0.70000     65.00000     -1.60000     70.00000     -1.80000      29.026
4     50.00000     -0.30000     45.00000      0.00000     70.00000     -1.80000     75.00000     -2.40000      28.493
4     55.00000     -0.70000     50.00000     -0.30000     75.00000     -2.40000     80.00000     -2.70000      24.451
4     60.00000     -1.00000     55.00000     -0.70000     80.00000     -2.70000     85.00000     -3.10000      36.033
4     65.00000     -1.60000     60.00000     -1.00000     85.00000     -3.10000     90.00000     -3.50000      39.530
4     70.00000     -1.80000     65.00000     -1.60000     90.00000     -3.50000     95.00000     -3.80000      34.786
4     75.00000     -2.40000     70.00000     -1.80000     95.00000     -3.80000    100.00000     -4.00000      36.623
4     80.00000     -2.70000     75.00000     -2.40000    100.00000     -4.00000    105.00000     -4.50000      27.096
4     85.00000     -3.10000     80.00000     -2.70000    105.00000     -4.50000    110.00000     -5.00000      26.419
4     90.00000     -3.50000     85.00000     -3.10000    110.00000     -5.00000    115.00000     -5.50000      30.987
4     95.00000     -3.80000     90.00000     -3.50000    115.00000     -5.50000    120.00000     -5.90000      36.979
4    100.00000     -4.00000     95.00000     -3.80000    120.00000     -5.90000    125.00000     -6.40000      35.036
4    105.00000     -4.50000    100.00000     -4.00000    125.00000     -6.40000    130.00000     -6.80000      22.743
4    110.00000     -5.00000    105.00000     -4.50000    130.00000     -6.80000    135.00000     -7.20000      15.671
4    115.00000     -5.50000    110.00000     -5.00000    135.00000     -7.20000    140.00000     -7.80000      14.069
4    120.00000     -5.90000    115.00000     -5.50000    140.00000     -7.80000    145.00000     -8.30000      17.803
4    125.00000     -6.40000    120.00000     -5.90000    145.00000     -8.30000    150.00000     -8.90000      19.015
4    130.00000     -6.80000    125.00000     -6.40000    150.00000     -8.90000    155.00000     -9.30000      21.958
4    135.00000     -7.20000    130.00000     -6.80000    155.00000     -9.30000    160.00000     -9.70000      18.939
4    140.00000     -7.80000    135.00000     -7.20000    160.00000     -9.70000    165.00000    -10.50000      16.888
4    145.00000     -8.30000    140.00000     -7.80000    165.00000    -10.50000    170.00000    -10.80000      17.708
4    150.00000     -8.90000    145.00000     -8.30000    170.00000    -10.80000    175.00000    -11.10000      19.413
4    155.00000     -9.30000    150.00000     -8.90000    175.00000    -11.10000    180.00000    -11.30000      20.261
4    160.00000     -9.70000    155.00000     -9.30000    180.00000    -11.30000    185.00000    -11.60000      20.752
4    165.00000    -10.50000    160.00000     -9.70000    185.00000    -11.60000    190.00000    -11.80000      19.188
4    170.00000    -10.80000    165.00000    -10.50000    190.00000    -11.80000    195.00000    -11.98000      17.509
4    175.00000    -11.10000    170.00000    -10.80000    195.00000    -11.98000    200.00000    -12.20000      15.536
4    180.00000    -11.30000    175.00000    -11.10000    200.00000    -12.20000    205.00000    -12.60000      14.608
4    185.00000    -11.60000    180.00000    -11.30000    205.00000    -12.60000    210.00000    -12.90000      14.194
4    190.00000    -11.80000    185.00000    -11.60000    210.00000    -12.90000    215.00000    -13.50000      14.318
4    195.00000    -11.98000    190.00000    -11.80000    215.00000    -13.50000    220.00000    -13.90000      12.644
4    200.00000    -12.20000    195.00000    -11.98000    220.00000    -13.90000    225.00000    -14.60000      14.655
4    205.00000    -12.60000    200.00000    -12.20000    225.00000    -14.60000    230.00000    -15.00000      16.137
4    210.00000    -12.90000    205.00000    -12.60000    230.00000    -15.00000    235.00000    -15.60000      15.038
4     15.00000      3.30000      0.00000      5.00000     30.00000      1.50000     45.00000      0.00000      27.473
4     20.00000      2.80000      5.00000      4.40000     35.00000      1.10000     50.00000     -0.30000      30.039
4     25.00000      2.10000     10.00000      3.90000     40.00000      0.70000     55.00000     -0.70000      30.574
4     30.00000      1.50000     15.00000      3.30000     45.00000      0.00000     60.00000     -1.00000      28.846
4     35.00000      1.10000     20.00000      2.80000     50.00000     -0.30000     65.00000     -1.60000      27.517
4     40.00000      0.70000     25.00000      2.10000     55.00000     -0.70000     70.00000     -1.80000      29.569
4     45.00000      0.00000     30.00000      1.50000     60.00000     -1.00000     75.00000     -2.40000      27.975
4     50.00000     -0.30000     35.00000      1.10000     65.00000     -1.60000     80.00000     -2.70000      28.833
4     55.00000     -0.70000     40.00000      0.70000     70.00000     -1.80000     85.00000     -3.10000      27.338
4     60.00000     -1.00000     45.00000      0.00000     75.00000     -2.40000     90.00000     -3.50000      33.041
4     65.00000     -1.60000     50.00000     -0.30000     80.00000     -2.70000     95.00000     -3.80000      37.760
4     70.00000     -1.80000     55.00000     -0.70000     85.00000     -3.10000    100.00000     -4.00000      40.255
4     75.00000     -2.40000     60.00000     -1.00000     90.00000     -3.50000    105.00000     -4.50000      36.978
4     80.00000     -2.70000     65.00000     -1.60000     95.00000     -3.80000    110.00000     -5.00000      33.140
4     85.00000     -3.10000     70.00000     -1.80000    100.00000     -4.00000    115.00000     -5.50000      27.959
4     90.00000     -3.50000     75.00000     -2.40000    105.00000     -4.50000    120.00000     -5.90000      30.265
4     95.00000     -3.80000     80.00000     -2.70000    110.00000     -5.00000    125.00000     -6.40000      33.093
4    100.00000     -4.00000     85.00000     -3.10000    115.00000     -5.50000    130.00000     -6.80000      35.453
4    105.00000     -4.50000     90.00000     -3.50000    120.00000     -5.90000    135.00000     -7.20000      27.488
4    110.00000     -5.00000     95.00000     -3.80000    125.00000     -6.40000    140.00000     -7.80000      20.428
4    115.00000     -5.50000    100.00000     -4.00000    130.00000     -6.80000    145.00000     -8.30000      15.665
4    120.00000     -5.90000    105.00000     -4.50000    135.00000     -7.20000    150.00000     -8.90000      16.663
4    125.00000     -6.40000    110.00000     -5.00000    140.00000     -7.80000    155.00000     -9.30000      19.391
4    130.00000     -6.80000    115.00000     -5.50000    145.00000     -8.30000    160.00000     -9.70000      21.719
4    135.00000     -7.20000    120.00000     -5.90000    150.00000     -8.90000    165.00000    -10.50000      20.980
4    140.00000     -7.80000    125.00000     -6.40000    155.00000     -9.30000    170.00000    -10.80000      18.564
4    145.00000     -8.30000    130.00000     -6.80000    160.00000     -9.70000    175.00000    -11.10000      17.574
4    150.00000     -8.90000    135.00000     -7.20000    165.00000    -10.50000    180.00000    -11.30000      18.072
4    155.00000     -9.30000    140.00000     -7.80000    170.00000    -10.80000    185.00000    -11.60000      20.121
4    160.00000     -9.70000    145.00000     -8.30000    175.00000    -11.10000    190.00000    -11.80000      20.075
4    165.00000    -10.50000    150.00000     -8.90000    180.00000    -11.30000    195.00000    -11.98000      19.713
4    170.00000    -10.80000    155.00000     -9.30000    185.00000    -11.60000    200.00000    -12.20000      18.127
4    175.00000    -11.10000    160.00000     -9.70000    190.00000    -11.80000    205.00000    -12.60000      16.669
4    180.00000    -11.30000    165.00000    -10.50000    195.00000    -11.98000    210.00000    -12.90000      14.844
4    185.00000    -11.60000    170.00000    -10.80000    200.00000    -12.20000    215.00000    -13.50000      15.087
4    190.00000    -11.80000    175.00000    -11.10000    205.00000    -12.60000    220.00000    -13.90000      13.966
4    195.00000    -11.98000    180.00000    -11.30000    210.00000    -12.90000    225.00000    -14.60000      14.202
4    200.00000    -12.20000    185.00000    -11.60000    215.00000    -13.50000    230.00000    -15.00000      13.927
4    205.00000    -12.60000    190.00000    -11.80000    220.00000    -13.90000    235.00000    -15.60000      15.605
4     10.00000      3.90000      0.00000      5.00000     30.00000      1.50000     40.00000      0.70000      25.718
4     15.00000      3.30000      5.00000      4.40000     35.00000      1.10000     45.00000      0.00000      28.529
4     20.00000      2.80000     10.00000      3.90000     40.00000      0.70000     50.00000     -0.30000      30.805
4     25.00000      2.10000     15.00000      3.30000     45.00000      0.00000     55.00000     -0.70000      31.154
4     30.00000      1.50000     20.00000      2.80000     50.00000     -0.30000     60.00000     -1.00000      28.926
4     35.00000      1.10000     25.00000      2.10000     55.00000     -0.70000     65.00000     -1.60000      27.808
4     40.00000      0.70000     30.00000      1.50000     60.00000     -1.00000     70.00000     -1.80000      27.486
4     45.00000      0.00000     35.00000      1.10000     65.00000     -1.60000     75.00000     -2.40000      29.832
4     50.00000     -0.30000     40.00000      0.70000     70.00000     -1.80000     80.00000     -2.70000      29.905
4     55.00000     -0.70000     45.00000      0.00000     75.00000     -2.40000     85.00000     -3.10000      28.229
4     60.00000     -1.00000     50.00000     -0.30000     80.00000     -2.70000     90.00000     -3.50000      35.621
4     65.00000     -1.60000     55.00000     -0.70000     85.00000     -3.10000     95.00000     -3.80000      41.008
4     70.00000     -1.80000     60.00000     -1.00000     90.00000     -3.50000    100.00000     -4.00000      38.254
4     75.00000     -2.40000     65.00000     -1.60000     95.00000     -3.80000    105.00000     -4.50000      34.496
4     80.00000     -2.70000     70.00000     -1.80000    100.00000     -4.00000    110.00000     -5.00000      27.865
4     85.00000     -3.10000     75.00000     -2.40000    105.00000     -4.50000    115.00000     -5.50000      27.599
4     90.00000     -3.50000     80.00000     -2.70000    110.00000     -5.00000    120.00000     -5.90000      33.147
4     95.00000     -3.80000     85.00000     -3.10000    115.00000     -5.50000    125.00000     -6.40000      37.332
4    100.00000     -4.00000     90.00000     -3.50000    120.00000     -5.90000    130.00000     -6.80000      34.087
4    105.00000     -4.50000     95.00000     -3.80000    125.00000     -6.40000    135.00000     -7.20000      23.945
4    110.00000     -5.00000    100.00000     -4.00000    130.00000     -6.80000    140.00000     -7.80000      16.035
4    115.00000     -5.50000    105.00000     -4.50000    135.00000     -7.20000    145.00000     -8.30000      14.397
4    120.00000     -5.90000    110.00000     -5.00000    140.00000     -7.80000    150.00000     -8.90000      15.929
4    125.00000     -6.40000    115.00000     -5.50000    145.00000     -8.30000    155.00000     -9.30000      17.174
4    130.00000     -6.80000    120.00000     -5.90000    150.00000     -8.90000    160.00000     -9.70000      18.161
4    135.00000     -7.20000    125.00000     -6.40000    155.00000     -9.30000    165.00000    -10.50000      16.318
4    140.00000     -7.80000    130.00000     -6.80000    160.00000     -9.70000    170.00000    -10.80000      15.308
4    145.00000     -8.30000    135.00000     -7.20000    165.00000    -10.50000    175.00000    -11.10000      17.068
4    150.00000     -8.90000    140.00000     -7.80000    170.00000    -10.80000    180.00000    -11.30000      18.591
4    155.00000     -9.30000    145.00000     -8.30000    175.00000    -11.10000    185.00000    -11.60000      20.079
4    160.00000     -9.70000    150.00000     -8.90000    180.00000    -11.30000    190.00000    -11.80000      21.391
4    165.00000    -10.50000    155.00000     -9.30000    185.00000    -11.60000    195.00000    -11.98000      19.553
4    170.00000    -10.80000    160.00000     -9.70000    190.00000    -11.80000    200.00000    -12.20000      16.959
4    175.00000    -11.10000    165.00000    -10.50000    195.00000    -11.98000    205.00000    -12.60000      15.531
4    180.00000    -11.30000    170.00000    -10.80000    200.00000    -12.20000    210.00000    -12.90000      14.249
4    185.00000    -11.60000    175.00000    -11.10000    205.00000    -12.60000    215.00000    -13.50000      13.974
4    190.00000    -11.80000    180.00000    -11.30000    210.00000    -12.90000    220.00000    -13.90000      14.362
4    195.00000    -11.98000    185.00000    -11.60000    215.00000    -13.50000    225.00000    -14.60000      13.684
4    200.00000    -12.20000    190.00000    -11.80000    220.00000    -13.90000    230.00000    -15.00000      14.373
4    205.00000    -12.60000    195.00000    -11.98000    225.00000    -14.60000    235.00000    -15.60000      15.573
4      5.00000      4.40000      0.00000      5.00000     30.00000      1.50000     35.00000      1.10000      24.724
4     10.00000      3.90000      5.00000      4.40000     35.00000      1.10000     40.00000      0.70000      27.235
4     15.00000      3.30000     10.00000      3.90000     40.00000      0.70000     45.00000      0.00000      30.159
4     20.00000      2.80000     15.00000      3.30000     45.00000      0.00000     50.00000     -0.30000      32.967
4     25.00000      2.10000     20.00000      2.80000     50.00000     -0.30000     55.00000     -0.70000      30.745
4     30.00000      1.50000     25.00000      2.10000     55.00000     -0.70000     60.00000     -1.00000      29.622
4     35.00000      1.10000     30.00000      1.50000     60.00000     -1.00000     65.00000     -1.60000      25.392
4     40.00000      0.70000     35.00000      1.10000     65.00000     -1.60000     70.00000     -1.80000      29.701
4     45.00000      0.00000     40.00000      0.70000     70.00000     -1.80000     75.00000     -2.40000      30.673
4     50.00000     -0.30000     45.00000      0.00000     75.00000     -2.40000     80.00000     -2.70000      30.300
4     55.00000     -0.70000     50.00000     -0.30000     80.00000     -2.70000     85.00000     -3.10000      28.587
4     60.00000     -1.00000     55.00000     -0.70000     85.00000     -3.10000     90.00000     -3.50000      42.180
4     65.00000     -1.60000     60.00000     -1.00000     90.00000     -3.50000     95.00000     -3.80000      39.624
4     70.00000     -1.80000     65.00000     -1.60000     95.00000     -3.80000    100.00000     -4.00000      38.010
4     75.00000     -2.40000     70.00000     -1.80000    100.00000     -4.00000    105.00000     -4.50000      29.003
4     80.00000     -2.70000     75.00000     -2.40000    105.00000     -4.50000    110.00000     -5.00000      27.038
4     85.00000     -3.10000     80.00000     -2.70000    110.00000     -5.00000    115.00000     -5.50000      28.979
4     90.00000     -3.50000     85.00000     -3.10000    115.00000     -5.50000    120.00000     -5.90000      39.113
4     95.00000     -3.80000     90.00000     -3.50000    120.00000     -5.90000    125.00000     -6.40000      36.060
4    100.00000     -4.00000     95.00000     -3.80000    125.00000     -6.40000    130.00000     -6.80000      31.684
4    105.00000     -4.50000    100.00000     -4.00000    130.00000     -6.80000    135.00000     -7.20000      17.767
4    110.00000     -5.00000    105.00000     -4.50000    135.00000     -7.20000    140.00000     -7.80000      14.525
4    115.00000     -5.50000    110.00000     -5.00000    140.00000     -7.80000    145.00000     -8.30000      14.254
4    120.00000     -5.90000    115.00000     -5.50000    145.00000     -8.30000    150.00000     -8.90000      15.660
4    125.00000     -6.40000    120.00000     -5.90000    150.00000     -8.90000    155.00000     -9.30000      16.212
4    130.00000     -6.80000    125.00000     -6.40000    155.00000     -9.30000    160.00000     -9.70000      15.927
4    135.00000     -7.20000    130.00000     -6.80000    160.00000     -9.70000    165.00000    -10.50000      13.954
4    140.00000     -7.80000    135.00000     -7.20000    165.00000    -10.50000    170.00000    -10.80000      15.148
4    145.00000     -8.30000    140.00000     -7.80000    170.00000    -10.80000    175.00000    -11.10000      18.474
4    150.00000     -8.90000    145.00000     -8.30000    175.00000    -11.10000    180.00000    -11.30000      18.106
4    155.00000     -9.30000    150.00000     -8.90000    180.00000    -11.30000    185.00000    -11.60000      22.002
4    160.00000     -9.70000    155.00000     -9.30000    185.00000    -11.60000    190.00000    -11.80000      21.372
4    165.00000    -10.50000    160.00000     -9.70000    190.00000    -11.80000    195.00000    -11.98000      18.195
4    170.00000    -10.80000    165.00000    -10.50000    195.00000    -11.98000    200.00000    -12.20000      15.431
4    175.00000    -11.10000    170.00000    -10.80000    200.00000    -12.20000    205.00000    -12.60000      15.586
4    180.00000    -11.30000    175.00000    -11.10000    205.00000    -12.60000    210.00000    -12.90000      12.604
4    185.00000    -11.60000    180.00000    -11.30000    210.00000    -12.90000    215.00000    -13.50000      15.113
4    190.00000    -11.80000    185.00000    -11.60000    215.00000    -13.50000    220.00000    -13.90000      13.565
4    195.00000    -11.98000    190.00000    -11.80000    220.00000    -13.90000    225.00000    -14.60000      14.349
4    200.00000    -12.20000    195.00000    -11.98000    225.00000    -14.60000    230.00000    -15.00000      14.122
4    205.00000    -12.60000    200.00000    -12.20000    230.00000    -15.00000    235.00000    -15.60000      16.650
4     15.00000      3.30000      0.00000      5.00000     35.00000      1.10000     50.00000     -0.30000      30.377
4     20.00000      2.80000      5.00000      4.40000     40.00000      0.70000     55.00000     -0.70000      32.525
4     25.00000      2.10000     10.00000      3.90000     45.00000      0.00000     60.00000     -1.00000      35.286
4     30.00000      1.50000     15.00000      3.30000     50.00000     -0.30000     65.00000     -1.60000      32.562
4     35.00000      1.10000     20.00000      2.80000     55.00000     -0.70000     70.00000     -1.80000      30.610
4     40.00000      0.70000     25.00000      2.10000     60.00000     -1.00000     75.00000     -2.40000      28.363
4     45.00000      0.00000     30.00000      1.50000     65.00000     -1.60000     80.00000     -2.70000      29.820
4     50.00000     -0.30000     35.00000      1.10000     70.00000     -1.80000     85.00000     -3.10000      31.329
4     55.00000     -0.70000     40.00000      0.70000     75.00000     -2.40000     90.00000     -3.50000      31.321
4     60.00000     -1.00000     45.00000      0.00000     80.00000     -2.70000     95.00000     -3.80000      37.599
4     65.00000     -1.60000     50.00000     -0.30000     85.00000     -3.10000    100.00000     -4.00000      41.860
4     70.00000     -1.80000     55.00000     -0.70000     90.00000     -3.50000    105.00000     -4.50000      39.616
4     75.00000     -2.40000     60.00000     -1.00000     95.00000     -3.80000    110.00000     -5.00000      35.470
4     80.00000     -2.70000     65.00000     -1.60000    100.00000     -4.00000    115.00000     -5.50000      29.235
4     85.00000     -3.10000     70.00000     -1.80000    105.00000     -4.50000    120.00000     -5.90000      29.905
4     90.00000     -3.50000     75.00000     -2.40000    110.00000     -5.00000    125.00000     -6.40000      33.534
4     95.00000     -3.80000     80.00000     -2.70000    115.00000     -5.50000    130.00000     -6.80000      35.969
4    100.00000     -4.00000     85.00000     -3.10000    120.00000     -5.90000    135.00000     -7.20000      32.538
4    105.00000     -4.50000     90.00000     -3.50000    125.00000     -6.40000    140.00000     -7.80000      24.047
4    110.00000     -5.00000     95.00000     -3.80000    130.00000     -6.80000    145.00000     -8.30000      17.748
4    115.00000     -5.50000    100.00000     -4.00000    135.00000     -7.20000    150.00000     -8.90000      14.972
4    120.00000     -5.90000    105.00000     -4.50000    140.00000     -7.80000    155.00000     -9.30000      15.837
4    125.00000     -6.40000    110.00000     -5.00000    145.00000     -8.30000    160.00000     -9.70000      16.301
4    130.00000     -6.80000    115.00000     -5.50000    150.00000     -8.90000    165.00000    -10.50000      16.985
4    135.00000     -7.20000    120.00000     -5.90000    155.00000     -9.30000    170.00000    -10.80000      15.449
4    140.00000     -7.80000    125.00000     -6.40000    160.00000     -9.70000    175.00000    -11.10000      15.071
4    145.00000     -8.30000    130.00000     -6.80000    165.00000    -10.50000    180.00000    -11.30000      16.304
4    150.00000     -8.90000    135.00000     -7.20000    170.00000    -10.80000    185.00000    -11.60000      18.154
4    155.00000     -9.30000    140.00000     -7.80000    175.00000    -11.10000    190.00000    -11.80000      19.849
4    160.00000     -9.70000    145.00000     -8.30000    180.00000    -11.30000    195.00000    -11.98000      20.762
4    165.00000    -10.50000    150.00000     -8.90000    185.00000    -11.60000    200.00000    -12.20000      19.286
4    170.00000    -10.80000    155.00000     -9.30000    190.00000    -11.80000    205.00000    -12.60000      17.091
4    175.00000    -11.10000    160.00000     -9.70000    195.00000    -11.98000    210.00000    -12.90000      15.270
4    180.00000    -11.30000    165.00000    -10.50000    200.00000    -12.20000    215.00000    -13.50000      14.406
4    185.00000    -11.60000    170.00000    -10.80000    205.00000    -12.60000    220.00000    -13.90000      14.103
4    190.00000    -11.80000    175.00000    -11.10000    210.00000    -12.90000    225.00000    -14.60000      14.597
4    195.00000    -11.98000    180.00000    -11.30000    215.00000    -13.50000    230.00000    -15.00000      14.241
4    200.00000    -12.20000    185.00000    -11.60000    220.00000    -13.90000    235.00000    -15.60000      14.685
4     10.00000      3.90000      0.00000      5.00000     35.00000      1.10000     45.00000      0.00000      29.090
4     15.00000      3.30000      5.00000      4.40000     40.00000      0.70000     50.00000     -0.30000      32.497
4     20.00000      2.80000     10.00000      3.90000     45.00000      0.00000     55.00000     -0.70000      35.897
4     25.00000      2.10000     15.00000      3.30000     50.00000     -0.30000     60.00000     -1.00000      37.717
4     30.00000      1.50000     20.00000      2.80000     55.00000     -0.70000     65.00000     -1.60000      33.968
4     35.00000      1.10000     25.00000      2.10000     60.00000     -1.00000     70.00000     -1.80000      27.400
4     40.00000      0.70000     30.00000      1.50000     65.00000     -1.60000     75.00000     -2.40000      29.148
4     45.00000      0.00000     35.00000      1.10000     70.00000     -1.80000     80.00000     -2.70000      31.329
4     50.00000     -0.30000     40.00000      0.70000     75.00000     -2.40000     85.00000     -3.10000      32.748
4     55.00000     -0.70000     45.00000      0.00000     80.00000     -2.70000     90.00000     -3.50000      33.831
4     60.00000     -1.00000     50.00000     -0.30000     85.00000     -3.10000     95.00000     -3.80000      40.847
4     65.00000     -1.60000     55.00000     -0.70000     90.00000     -3.50000    100.00000     -4.00000      44.774
4     70.00000     -1.80000     60.00000     -1.00000     95.00000     -3.80000    105.00000     -4.50000      38.563
4     75.00000     -2.40000     65.00000     -1.60000    100.00000     -4.00000    110.00000     -5.00000      30.309
4     80.00000     -2.70000     70.00000     -1.80000    105.00000     -4.50000    115.00000     -5.50000      29.000
4     85.00000     -3.10000     75.00000     -2.40000    110.00000     -5.00000    120.00000     -5.90000      32.025
4     90.00000     -3.50000     80.00000     -2.70000    115.00000     -5.50000    125.00000     -6.40000      37.324
4     95.00000     -3.80000     85.00000     -3.10000    120.00000     -5.90000    130.00000     -6.80000      34.989
4    100.00000     -4.00000     90.00000     -3.50000    125.00000     -6.40000    135.00000     -7.20000      29.123
4    105.00000     -4.50000     95.00000     -3.80000    130.00000     -6.80000    140.00000     -7.80000      20.059
4    110.00000     -5.00000    100.00000     -4.00000    135.00000     -7.20000    145.00000     -8.30000      15.741
4    115.00000     -5.50000    105.00000     -4.50000    140.00000     -7.80000    150.00000     -8.90000      14.559
4    120.00000     -5.90000    110.00000     -5.00000    145.00000     -8.30000    155.00000     -9.30000      15.213
4    125.00000     -6.40000    115.00000     -5.50000    150.00000     -8.90000    160.00000     -9.70000      15.627
4    130.00000     -6.80000    120.00000     -5.90000    155.00000     -9.30000    165.00000    -10.50000      14.552
4    135.00000     -7.20000    125.00000     -6.40000    160.00000     -9.70000    170.00000    -10.80000      13.647
4    140.00000     -7.80000    130.00000     -6.80000    165.00000    -10.50000    175.00000    -11.10000      14.836
4    145.00000     -8.30000    135.00000     -7.20000    170.00000    -10.80000    180.00000    -11.30000      17.094
4    150.00000     -8.90000    140.00000     -7.80000    175.00000    -11.10000    185.00000    -11.60000      18.372
4    155.00000     -9.30000    145.00000     -8.30000    180.00000    -11.30000    190.00000    -11.80000      21.138
4    160.00000     -9.70000    150.00000     -8.90000    185.00000    -11.60000    195.00000    -11.98000      21.054
4    165.00000    -10.50000    155.00000     -9.30000    190.00000    -11.80000    200.00000    -12.20000      17.890
4    170.00000    -10.80000    160.00000     -9.70000    195.00000    -11.98000    205.00000    -12.60000      15.680
4    175.00000    -11.10000    165.00000    -10.50000    200.00000    -12.20000    210.00000    -12.90000      14.869
4    180.00000    -11.30000    170.00000    -10.80000    205.00000    -12.60000    215.00000    -13.50000      13.546
4    185.00000    -11.60000    175.00000    -11.10000    210.00000    -12.90000    220.00000    -13.90000      14.397
4    190.00000    -11.80000    180.00000    -11.30000    215.00000    -13.50000    225.00000    -14.60000      14.839
4    195.00000    -11.98000    185.00000    -11.60000    220.00000    -13.90000    230.00000    -15.00000      14.770
4    200.00000    -12.20000    190.00000    -11.80000    225.00000    -14.60000    235.00000    -15.60000      14.293
4      5.00000      4.40000      0.00000      5.00000     35.00000      1.10000     40.00000      0.70000      29.180
4     10.00000      3.90000      5.00000      4.40000     40.00000      0.70000     45.00000      0.00000      30.033
4     15.00000      3.30000     10.00000      3.90000     45.00000      0.00000     50.00000     -0.30000      36.559
4     20.00000      2.80000     15.00000      3.30000     50.00000     -0.30000     55.00000     -0.70000      37.021
4     25.00000      2.10000     20.00000      2.80000     55.00000     -0.70000     60.00000     -1.00000      41.449
4     30.00000      1.50000     25.00000      2.10000     60.00000     -1.00000     65.00000     -1.60000      28.867
4     35.00000      1.10000     30.00000      1.50000     65.00000     -1.60000     70.00000     -1.80000      26.999
4     40.00000      0.70000     35.00000      1.10000     70.00000     -1.80000     75.00000     -2.40000      30.954
4     45.00000      0.00000     40.00000      0.70000     75.00000     -2.40000     80.00000     -2.70000      32.000
4     50.00000     -0.30000     45.00000      0.00000     80.00000     -2.70000     85.00000     -3.10000      34.924
4     55.00000     -0.70000     50.00000     -0.30000     85.00000     -3.10000     90.00000     -3.50000      35.227
4     60.00000     -1.00000     55.00000     -0.70000     90.00000     -3.50000     95.00000     -3.80000      45.489
4     65.00000     -1.60000     60.00000     -1.00000     95.00000     -3.80000    100.00000     -4.00000      46.161
4     70.00000     -1.80000     65.00000     -1.60000    100.00000     -4.00000    105.00000     -4.50000      31.705
4     75.00000     -2.40000     70.00000     -1.80000    105.00000     -4.50000    110.00000     -5.00000      29.522
4     80.00000     -2.70000     75.00000     -2.40000    110.00000     -5.00000    115.00000     -5.50000      29.595
4     85.00000     -3.10000     80.00000     -2.70000    115.00000     -5.50000    120.00000     -5.90000      36.317
4     90.00000     -3.50000     85.00000     -3.10000    120.00000     -5.90000    125.00000     -6.40000      37.503
4     95.00000     -3.80000     90.00000     -3.50000    125.00000     -6.40000    130.00000     -6.80000      32.116
4    100.00000     -4.00000     95.00000     -3.80000    130.00000     -6.80000    135.00000     -7.20000      24.812
4    105.00000     -4.50000    100.00000     -4.00000    135.00000     -7.20000    140.00000     -7.80000      16.698
4    110.00000     -5.00000    105.00000     -4.50000    140.00000     -7.80000    145.00000     -8.30000      15.337
4    115.00000     -5.50000    110.00000     -5.00000    145.00000     -8.30000    150.00000     -8.90000      13.794
4    120.00000     -5.90000    115.00000     -5.50000    150.00000     -8.90000    155.00000     -9.30000      15.983
4    125.00000     -6.40000    120.00000     -5.90000    155.00000     -9.30000    160.00000     -9.70000      14.222
4    130.00000     -6.80000    125.00000     -6.40000    160.00000     -9.70000    165.00000    -10.50000      13.389
4    135.00000     -7.20000    130.00000     -6.80000    165.00000    -10.50000    170.00000    -10.80000      13.307
4    140.00000     -7.80000    135.00000     -7.20000    170.00000    -10.80000    175.00000    -11.10000      16.098
4    145.00000     -8.30000    140.00000     -7.80000    175.00000    -11.10000    180.00000    -11.30000      17.255
4    150.00000     -8.90000    145.00000     -8.30000    180.00000    -11.30000    185.00000    -11.60000      19.651
4    155.00000     -9.30000    150.00000     -8.90000    185.00000    -11.60000    190.00000    -11.80000      22.235
4    160.00000     -9.70000    155.00000     -9.30000    190.00000    -11.80000    195.00000    -11.98000      19.842
4    165.00000    -10.50000    160.00000     -9.70000    195.00000    -11.98000    200.00000    -12.20000      15.884
4    170.00000    -10.80000    165.00000    -10.50000    200.00000    -12.20000    205.00000    -12.60000      15.586
4    175.00000    -11.10000    170.00000    -10.80000    205.00000    -12.60000    210.00000    -12.90000      13.734
4    180.00000    -11.30000    175.00000    -11.10000    210.00000    -12.90000    215.00000    -13.50000      13.726
4    185.00000    -11.60000    180.00000    -11.30000    215.00000    -13.50000    220.00000    -13.90000      14.561
4    190.00000    -11.80000    185.00000    -11.60000    220.00000    -13.90000    225.00000    -14.60000      15.723
4    195.00000    -11.98000    190.00000    -11.80000    225.00000    -14.60000    230.00000    -15.00000      14.025
4    200.00000    -12.20000    195.00000    -11.98000    230.00000    -15.00000    235.00000    -15.60000      14.590
4     15.00000      3.30000      0.00000      5.00000     40.00000      0.70000     55.00000     -0.70000      34.294
4     20.00000      2.80000      5.00000      4.40000     45.00000      0.00000     60.00000     -1.00000      39.298
4     25.00000      2.10000     10.00000      3.90000     50.00000     -0.30000     65.00000     -1.60000      40.773
4     30.00000      1.50000     15.00000      3.30000     55.00000     -0.70000     70.00000     -1.80000      37.583
4     35.00000      1.10000     20.00000      2.80000     60.00000     -1.00000     75.00000     -2.40000      30.914
4     40.00000      0.70000     25.00000      2.10000     65.00000     -1.60000     80.00000     -2.70000      29.973
4     45.00000      0.00000     30.00000      1.50000     70.00000     -1.80000     85.00000     -3.10000      31.855
4     50.00000     -0.30000     35.00000      1.10000     75.00000     -2.40000     90.00000     -3.50000      35.301
4     55.00000     -0.70000     40.00000      0.70000     80.00000     -2.70000     95.00000     -3.80000      36.860
4     60.00000     -1.00000     45.00000      0.00000     85.00000     -3.10000    100.00000     -4.00000      43.725
4     65.00000     -1.60000     50.00000     -0.30000     90.00000     -3.50000    105.00000     -4.50000      43.440
4     70.00000     -1.80000     55.00000     -0.70000     95.00000     -3.80000    110.00000     -5.00000      40.302
4     75.00000     -2.40000     60.00000     -1.00000    100.00000     -4.00000    115.00000     -5.50000      32.799
4     80.00000     -2.70000     65.00000     -1.60000    105.00000     -4.50000    120.00000     -5.90000      31.815
4     85.00000     -3.10000     70.00000     -1.80000    110.00000     -5.00000    125.00000     -6.40000      33.033
4     90.00000     -3.50000     75.00000     -2.40000    115.00000     -5.50000    130.00000     -6.80000      35.677
4     95.00000     -3.80000     80.00000     -2.70000    120.00000     -5.90000    135.00000     -7.20000      32.346
4    100.00000     -4.00000     85.00000     -3.10000    125.00000     -6.40000    140.00000     -7.80000      28.065
4    105.00000     -4.50000     90.00000     -3.50000    130.00000     -6.80000    145.00000     -8.30000      21.158
4    110.00000     -5.00000     95.00000     -3.80000    135.00000     -7.20000    150.00000     -8.90000      17.711
4    115.00000     -5.50000    100.00000     -4.00000    140.00000     -7.80000    155.00000     -9.30000      15.601
4    120.00000     -5.90000    105.00000     -4.50000    145.00000     -8.30000    160.00000     -9.70000      15.532
4    125.00000     -6.40000    110.00000     -5.00000    150.00000     -8.90000    165.00000    -10.50000      15.379
4    130.00000     -6.80000    115.00000     -5.50000    155.00000     -9.30000    170.00000    -10.80000      14.865
4    135.00000     -7.20000    120.00000     -5.90000    160.00000     -9.70000    175.00000    -11.10000      14.087
4    140.00000     -7.80000    125.00000     -6.40000    165.00000    -10.50000    180.00000    -11.30000      14.726
4    145.00000     -8.30000    130.00000     -6.80000    170.00000    -10.80000    185.00000    -11.60000      16.616
4    150.00000     -8.90000    135.00000     -7.20000    175.00000    -11.10000    190.00000    -11.80000      17.951
4    155.00000     -9.30000    140.00000     -7.80000    180.00000    -11.30000    195.00000    -11.98000      20.231
4    160.00000     -9.70000    145.00000     -8.30000    185.00000    -11.60000    200.00000    -12.20000      19.831
4    165.00000    -10.50000    150.00000     -8.90000    190.00000    -11.80000    205.00000    -12.60000      17.934
4    170.00000    -10.80000    155.00000     -9.30000    195.00000    -11.98000    210.00000    -12.90000      15.679
4    175.00000    -11.10000    160.00000     -9.70000    200.00000    -12.20000    215.00000    -13.50000      15.079
4    180.00000    -11.30000    165.00000    -10.50000    205.00000    -12.60000    220.00000    -13.90000      13.883
4    185.00000    -11.60000    170.00000    -10.80000    210.00000    -12.90000    225.00000    -14.60000      15.058
4    190.00000    -11.80000    175.00000    -11.10000    215.00000    -13.50000    230.00000    -15.00000      14.995
4    195.00000    -11.98000    180.00000    -11.30000    220.00000    -13.90000    235.00000    -15.60000      15.345
4     10.00000      3.90000      0.00000      5.00000     40.00000      0.70000     50.00000     -0.30000      33.091
4     15.00000      3.30000      5.00000      4.40000     45.00000      0.00000     55.00000     -0.70000      37.548
4     20.00000      2.80000     10.00000      3.90000     50.00000     -0.30000     60.00000     -1.00000      43.580
4     25.00000      2.10000     15.00000      3.30000     55.00000     -0.70000     65.00000     -1.60000      44.552
4     30.00000      1.50000     20.00000      2.80000     60.00000     -1.00000     70.00000     -1.80000      34.414
4     35.00000      1.10000     25.00000      2.10000     65.00000     -1.60000     75.00000     -2.40000      28.960
4     40.00000      0.70000     30.00000      1.50000     70.00000     -1.80000     80.00000     -2.70000      30.423
4     45.00000      0.00000     35.00000      1.10000     75.00000     -2.40000     85.00000     -3.10000      33.977
4     50.00000     -0.30000     40.00000      0.70000     80.00000     -2.70000     90.00000     -3.50000      38.701
4     55.00000     -0.70000     45.00000      0.00000     85.00000     -3.10000     95.00000     -3.80000      39.835
4     60.00000     -1.00000     50.00000     -0.30000     90.00000     -3.50000    100.00000     -4.00000      46.119
4     65.00000     -1.60000     55.00000     -0.70000     95.00000     -3.80000    105.00000     -4.50000      46.087
4     70.00000     -1.80000     60.00000     -1.00000    100.00000     -4.00000    110.00000     -5.00000      34.868
4     75.00000     -2.40000     65.00000     -1.60000    105.00000     -4.50000    115.00000     -5.50000      31.752
4     80.00000     -2.70000     70.00000     -1.80000    110.00000     -5.00000    120.00000     -5.90000      33.405
4     85.00000     -3.10000     75.00000     -2.40000    115.00000     -5.50000    125.00000     -6.40000      35.486
4     90.00000     -3.50000     80.00000     -2.70000    120.00000     -5.90000    130.00000     -6.80000      34.364
4     95.00000     -3.80000     85.00000     -3.10000    125.00000     -6.40000    135.00000     -7.20000      29.502
4    100.00000     -4.00000     90.00000     -3.50000    130.00000     -6.80000    140.00000     -7.80000      24.316
4    105.00000     -4.50000     95.00000     -3.80000    135.00000     -7.20000    145.00000     -8.30000      19.994
4    110.00000     -5.00000    100.00000     -4.00000    140.00000     -7.80000    150.00000     -8.90000      16.344
4    115.00000     -5.50000    105.00000     -4.50000    145.00000     -8.30000    155.00000     -9.30000      15.004
4    120.00000     -5.90000    110.00000     -5.00000    150.00000     -8.90000    160.00000     -9.70000      15.643
4    125.00000     -6.40000    115.00000     -5.50000    155.00000     -9.30000    165.00000    -10.50000      14.700
4    130.00000     -6.80000    120.00000     -5.90000    160.00000     -9.70000    170.00000    -10.80000      13.744
4    135.00000     -7.20000    125.00000     -6.40000    165.00000    -10.50000    175.00000    -11.10000      14.083
4    140.00000     -7.80000    130.00000     -6.80000    170.00000    -10.80000    180.00000    -11.30000      15.052
4    145.00000     -8.30000    135.00000     -7.20000    175.00000    -11.10000    185.00000    -11.60000      16.940
4    150.00000     -8.90000    140.00000     -7.80000    180.00000    -11.30000    190.00000    -11.80000      19.276
4    155.00000     -9.30000    145.00000     -8.30000    185.00000    -11.60000    195.00000    -11.98000      20.439
4    160.00000     -9.70000    150.00000     -8.90000    190.00000    -11.80000    200.00000    -12.20000      18.979
4    165.00000    -10.50000    155.00000     -9.30000    195.00000    -11.98000    205.00000    -12.60000      16.546
4    170.00000    -10.80000    160.00000     -9.70000    200.00000    -12.20000    210.00000    -12.90000      15.062
4    175.00000    -11.10000    165.00000    -10.50000    205.00000    -12.60000    215.00000    -13.50000      14.382
4    180.00000    -11.30000    170.00000    -10.80000    210.00000    -12.90000    220.00000    -13.90000      14.262
4    185.00000    -11.60000    175.00000    -11.10000    215.00000    -13.50000    225.00000    -14.60000      15.080
4    190.00000    -11.80000    180.00000    -11.30000    220.00000    -13.90000    230.00000    -15.00000      16.125
4    195.00000    -11.98000    185.00000    -11.60000    225.00000    -14.60000    235.00000    -15.60000      14.891
4     15.00000      3.30000      0.00000      5.00000     45.00000      0.00000     60.00000     -1.00000      40.928
4     20.00000      2.80000      5.00000      4.40000     50.00000     -0.30000     65.00000     -1.60000      44.889
4     25.00000      2.10000     10.00000      3.90000     55.00000     -0.70000     70.00000     -1.80000      46.561
4     30.00000      1.50000     15.00000      3.30000     60.00000     -1.00000     75.00000     -2.40000      38.292
4     35.00000      1.10000     20.00000      2.80000     65.00000     -1.60000     80.00000     -2.70000      32.549
4     40.00000      0.70000     25.00000      2.10000     70.00000     -1.80000     85.00000     -3.10000      31.864
4     45.00000      0.00000     30.00000      1.50000     75.00000     -2.40000     90.00000     -3.50000      35.483
4     50.00000     -0.30000     35.00000      1.10000     80.00000     -2.70000     95.00000     -3.80000      40.795
4     55.00000     -0.70000     40.00000      0.70000     85.00000     -3.10000    100.00000     -4.00000      43.335
4     60.00000     -1.00000     45.00000      0.00000     90.00000     -3.50000    105.00000     -4.50000      45.979
4     65.00000     -1.60000     50.00000     -0.30000     95.00000     -3.80000    110.00000     -5.00000      44.352
4     70.00000     -1.80000     55.00000     -0.70000    100.00000     -4.00000    115.00000     -5.50000      37.835
4     75.00000     -2.40000     60.00000     -1.00000    105.00000     -4.50000    120.00000     -5.90000      35.704
4     80.00000     -2.70000     65.00000     -1.60000    110.00000     -5.00000    125.00000     -6.40000      34.684
4     85.00000     -3.10000     70.00000     -1.80000    115.00000     -5.50000    130.00000     -6.80000      34.545
4     90.00000     -3.50000     75.00000     -2.40000    120.00000     -5.90000    135.00000     -7.20000      31.548
4     95.00000     -3.80000     80.00000     -2.70000    125.00000     -6.40000    140.00000     -7.80000      27.611
4    100.00000     -4.00000     85.00000     -3.10000    130.00000     -6.80000    145.00000     -8.30000      24.629
4    105.00000     -4.50000     90.00000     -3.50000    135.00000     -7.20000    150.00000     -8.90000      21.209
4    110.00000     -5.00000     95.00000     -3.80000    140.00000     -7.80000    155.00000     -9.30000      18.899
4    115.00000     -5.50000    100.00000     -4.00000    145.00000     -8.30000    160.00000     -9.70000      16.204
4    120.00000     -5.90000    105.00000     -4.50000    150.00000     -8.90000    165.00000    -10.50000      16.068
4    125.00000     -6.40000    110.00000     -5.00000    155.00000     -9.30000    170.00000    -10.80000      15.232
4    130.00000     -6.80000    115.00000     -5.50000    160.00000     -9.70000    175.00000    -11.10000      15.043
4    135.00000     -7.20000    120.00000     -5.90000    165.00000    -10.50000    180.00000    -11.30000      14.513
4    140.00000     -7.80000    125.00000     -6.40000    170.00000    -10.80000    185.00000    -11.60000      15.303
4    145.00000     -8.30000    130.00000     -6.80000    175.00000    -11.10000    190.00000    -11.80000      16.477
4    150.00000     -8.90000    135.00000     -7.20000    180.00000    -11.30000    195.00000    -11.98000      18.201
4    155.00000     -9.30000    140.00000     -7.80000    185.00000    -11.60000    200.00000    -12.20000      19.072
4    160.00000     -9.70000    145.00000     -8.30000    190.00000    -11.80000    205.00000    -12.60000      18.271
4    165.00000    -10.50000    150.00000     -8.90000    195.00000    -11.98000    210.00000    -12.90000      16.466
4    170.00000    -10.80000    155.00000     -9.30000    200.00000    -12.20000    215.00000    -13.50000      15.598
4    175.00000    -11.10000    160.00000     -9.70000    205.00000    -12.60000    220.00000    -13.90000      14.728
4    180.00000    -11.30000    165.00000    -10.50000    210.00000    -12.90000    225.00000    -14.60000      15.099
4    185.00000    -11.60000    170.00000    -10.80000    215.00000    -13.50000    230.00000    -15.00000      15.652
4    190.00000    -11.80000    175.00000    -11.10000    220.00000    -13.90000    235.00000    -15.60000      16.201
4     10.00000      3.90000      0.00000      5.00000     45.00000      0.00000     55.00000     -0.70000      37.479
4     15.00000      3.30000      5.00000      4.40000     50.00000     -0.30000     60.00000     -1.00000      44.698
4     20.00000      2.80000     10.00000      3.90000     55.00000     -0.70000     65.00000     -1.60000      50.792
4     25.00000      2.10000     15.00000      3.30000     60.00000     -1.00000     70.00000     -1.80000      44.815
4     30.00000      1.50000     20.00000      2.80000     65.00000     -1.60000     75.00000     -2.40000      36.020
4     35.00000      1.10000     25.00000      2.10000     70.00000     -1.80000     80.00000     -2.70000      30.150
4     40.00000      0.70000     30.00000      1.50000     75.00000     -2.40000     85.00000     -3.10000      32.840
4     45.00000      0.00000     35.00000      1.10000     80.00000     -2.70000     90.00000     -3.50000      39.764
4     50.00000     -0.30000     40.00000      0.70000     85.00000     -3.10000     95.00000     -3.80000      44.880
4     55.00000     -0.70000     45.00000      0.00000     90.00000     -3.50000    100.00000     -4.00000      45.304
4     60.00000     -1.00000     50.00000     -0.30000     95.00000     -3.80000    105.00000     -4.50000      47.218
4     65.00000     -1.60000     55.00000     -0.70000    100.00000     -4.00000    110.00000     -5.00000      41.574
4     70.00000     -1.80000     60.00000     -1.00000    105.00000     -4.50000    115.00000     -5.50000      36.392
4     75.00000     -2.40000     65.00000     -1.60000    110.00000     -5.00000    120.00000     -5.90000      36.212
4     80.00000     -2.70000     70.00000     -1.80000    115.00000     -5.50000    125.00000     -6.40000      36.376
4     85.00000     -3.10000     75.00000     -2.40000    120.00000     -5.90000    130.00000     -6.80000      32.206
4     90.00000     -3.50000     80.00000     -2.70000    125.00000     -6.40000    135.00000     -7.20000      28.620
4     95.00000     -3.80000     85.00000     -3.10000    130.00000     -6.80000    140.00000     -7.80000      24.564
4    100.00000     -4.00000     90.00000     -3.50000    135.00000     -7.20000    145.00000     -8.30000      24.209
4    105.00000     -4.50000     95.00000     -3.80000    140.00000     -7.80000    150.00000     -8.90000      20.943
4    110.00000     -5.00000    100.00000     -4.00000    145.00000     -8.30000    155.00000     -9.30000      17.182
4    115.00000     -5.50000    105.00000     -4.50000    150.00000     -8.90000    160.00000     -9.70000      16.087
4    120.00000     -5.90000    110.00000     -5.00000    155.00000     -9.30000    165.00000    -10.50000      15.717
4    125.00000     -6.40000    115.00000     -5.50000    160.00000     -9.70000    170.00000    -10.80000      15.124
4    130.00000     -6.80000    120.00000     -5.90000    165.00000    -10.50000    175.00000    -11.10000      15.027
4    135.00000     -7.20000    125.00000     -6.40000    170.00000    -10.80000    180.00000    -11.30000      14.611
4    140.00000     -7.80000    130.00000     -6.80000    175.00000    -11.10000    185.00000    -11.60000      15.013
4    145.00000     -8.30000    135.00000     -7.20000    180.00000    -11.30000    190.00000    -11.80000      17.723
4    150.00000     -8.90000    140.00000     -7.80000    185.00000    -11.60000    195.00000    -11.98000      18.502
4    155.00000     -9.30000    145.00000     -8.30000    190.00000    -11.80000    200.00000    -12.20000      18.268
4    160.00000     -9.70000    150.00000     -8.90000    195.00000    -11.98000    205.00000    -12.60000      17.591
4    165.00000    -10.50000    155.00000     -9.30000    200.00000    -12.20000    210.00000    -12.90000      15.944
4    170.00000    -10.80000    160.00000     -9.70000    205.00000    -12.60000    215.00000    -13.50000      14.675
4    175.00000    -11.10000    165.00000    -10.50000    210.00000    -12.90000    220.00000    -13.90000      15.283
4    180.00000    -11.30000    170.00000    -10.80000    215.00000    -13.50000    225.00000    -14.60000      15.223
4    185.00000    -11.60000    175.00000    -11.10000    220.00000    -13.90000    230.00000    -15.00000      16.396
4    190.00000    -11.80000    180.00000    -11.30000    225.00000    -14.60000    235.00000    -15.60000      16.326
4     15.00000      3.30000      0.00000      5.00000     50.00000     -0.30000     65.00000     -1.60000      45.828
4     20.00000      2.80000      5.00000      4.40000     55.00000     -0.70000     70.00000     -1.80000      50.325
4     25.00000      2.10000     10.00000      3.90000     60.00000     -1.00000     75.00000     -2.40000      46.811
4     30.00000      1.50000     15.00000      3.30000     65.00000     -1.60000     80.00000     -2.70000      39.819
4     35.00000      1.10000     20.00000      2.80000     70.00000     -1.80000     85.00000     -3.10000      34.538
4     40.00000      0.70000     25.00000      2.10000     75.00000     -2.40000     90.00000     -3.50000      35.338
4     45.00000      0.00000     30.00000      1.50000     80.00000     -2.70000     95.00000     -3.80000      40.472
4     50.00000     -0.30000     35.00000      1.10000     85.00000     -3.10000    100.00000     -4.00000      47.154
4     55.00000     -0.70000     40.00000      0.70000     90.00000     -3.50000    105.00000     -4.50000      45.329
4     60.00000     -1.00000     45.00000      0.00000     95.00000     -3.80000    110.00000     -5.00000      46.553
4     65.00000     -1.60000     50.00000     -0.30000    100.00000     -4.00000    115.00000     -5.50000      41.267
4     70.00000     -1.80000     55.00000     -0.70000    105.00000     -4.50000    120.00000     -5.90000      40.860
4     75.00000     -2.40000     60.00000     -1.00000    110.00000     -5.00000    125.00000     -6.40000      38.376
4     80.00000     -2.70000     65.00000     -1.60000    115.00000     -5.50000    130.00000     -6.80000      35.647
4     85.00000     -3.10000     70.00000     -1.80000    120.00000     -5.90000    135.00000     -7.20000      30.159
4     90.00000     -3.50000     75.00000     -2.40000    125.00000     -6.40000    140.00000     -7.80000      26.694
4     95.00000     -3.80000     80.00000     -2.70000    130.00000     -6.80000    145.00000     -8.30000      24.205
4    100.00000     -4.00000     85.00000     -3.10000    135.00000     -7.20000    150.00000     -8.90000      24.597
4    105.00000     -4.50000     90.00000     -3.50000    140.00000     -7.80000    155.00000     -9.30000      22.667
4    110.00000     -5.00000     95.00000     -3.80000    145.00000     -8.30000    160.00000     -9.70000      19.917
4    115.00000     -5.50000    100.00000     -4.00000    150.00000     -8.90000    165.00000    -10.50000      17.226
4    120.00000     -5.90000    105.00000     -4.50000    155.00000     -9.30000    170.00000    -10.80000      16.649
4    125.00000     -6.40000    110.00000     -5.00000    160.00000     -9.70000    175.00000    -11.10000      16.276
4    130.00000     -6.80000    115.00000     -5.50000    165.00000    -10.50000    180.00000    -11.30000      16.118
4    135.00000     -7.20000    120.00000     -5.90000    170.00000    -10.80000    185.00000    -11.60000      15.433
4    140.00000     -7.80000    125.00000     -6.40000    175.00000    -11.10000    190.00000    -11.80000      15.336
4    145.00000     -8.30000    130.00000     -6.80000    180.00000    -11.30000    195.00000    -11.98000      16.666
4    150.00000     -8.90000    135.00000     -7.20000    185.00000    -11.60000    200.00000    -12.20000      17.080
4    155.00000     -9.30000    140.00000     -7.80000    190.00000    -11.80000    205.00000    -12.60000      17.546
4    160.00000     -9.70000    145.00000     -8.30000    195.00000    -11.98000    210.00000    -12.90000      16.799
4    165.00000    -10.50000    150.00000     -8.90000    200.00000    -12.20000    215.00000    -13.50000      16.470
4    170.00000    -10.80000    155.00000     -9.30000    205.00000    -12.60000    220.00000    -13.90000      15.348
4    175.00000    -11.10000    160.00000     -9.70000    210.00000    -12.90000    225.00000    -14.60000      16.140
4    180.00000    -11.30000    165.00000    -10.50000    215.00000    -13.50000    230.00000    -15.00000      15.879
4    185.00000    -11.60000    170.00000    -10.80000    220.00000    -13.90000    235.00000    -15.60000      16.959
4     10.00000      3.90000      0.00000      5.00000     50.00000     -0.30000     60.00000     -1.00000      43.861
4     15.00000      3.30000      5.00000      4.40000     55.00000     -0.70000     65.00000     -1.60000      51.156
4     20.00000      2.80000     10.00000      3.90000     60.00000     -1.00000     70.00000     -1.80000      50.418
4     25.00000      2.10000     15.00000      3.30000     65.00000     -1.60000     75.00000     -2.40000      46.139
4     30.00000      1.50000     20.00000      2.80000     70.00000     -1.80000     80.00000     -2.70000      37.165
4     35.00000      1.10000     25.00000      2.10000     75.00000     -2.40000     85.00000     -3.10000      32.323
4     40.00000      0.70000     30.00000      1.50000     80.00000     -2.70000     90.00000     -3.50000      38.044
4     45.00000      0.00000     35.00000      1.10000     85.00000     -3.10000     95.00000     -3.80000      45.516
4     50.00000     -0.30000     40.00000      0.70000     90.00000     -3.50000    100.00000     -4.00000      50.163
4     55.00000     -0.70000     45.00000      0.00000     95.00000     -3.80000    105.00000     -4.50000      45.853
4     60.00000     -1.00000     50.00000     -0.30000    100.00000     -4.00000    110.00000     -5.00000      42.151
4     65.00000     -1.60000     55.00000     -0.70000    105.00000     -4.50000    115.00000     -5.50000      42.813
4     70.00000     -1.80000     60.00000     -1.00000    110.00000     -5.00000    120.00000     -5.90000      41.030
4     75.00000     -2.40000     65.00000     -1.60000    115.00000     -5.50000    125.00000     -6.40000      38.837
4     80.00000     -2.70000     70.00000     -1.80000    120.00000     -5.90000    130.00000     -6.80000      32.550
4     85.00000     -3.10000     75.00000     -2.40000    125.00000     -6.40000    135.00000     -7.20000      26.562
4     90.00000     -3.50000     80.00000     -2.70000    130.00000     -6.80000    140.00000     -7.80000      23.742
4     95.00000     -3.80000     85.00000     -3.10000    135.00000     -7.20000    145.00000     -8.30000      24.434
4    100.00000     -4.00000     90.00000     -3.50000    140.00000     -7.80000    150.00000     -8.90000      25.285
4    105.00000     -4.50000     95.00000     -3.80000    145.00000     -8.30000    155.00000     -9.30000      22.197
4    110.00000     -5.00000    100.00000     -4.00000    150.00000     -8.90000    160.00000     -9.70000      18.573
4    115.00000     -5.50000    105.00000     -4.50000    155.00000     -9.30000    165.00000    -10.50000      16.444
4    120.00000     -5.90000    110.00000     -5.00000    160.00000     -9.70000    170.00000    -10.80000      16.592
4    125.00000     -6.40000    115.00000     -5.50000    165.00000    -10.50000    175.00000    -11.10000      17.099
4    130.00000     -6.80000    120.00000     -5.90000    170.00000    -10.80000    180.00000    -11.30000      15.925
4    135.00000     -7.20000    125.00000     -6.40000    175.00000    -11.10000    185.00000    -11.60000      14.810
4    140.00000     -7.80000    130.00000     -6.80000    180.00000    -11.30000    190.00000    -11.80000      15.734
4    145.00000     -8.30000    135.00000     -7.20000    185.00000    -11.60000    195.00000    -11.98000      16.928
4    150.00000     -8.90000    140.00000     -7.80000    190.00000    -11.80000    200.00000    -12.20000      16.535
4    155.00000     -9.30000    145.00000     -8.30000    195.00000    -11.98000    205.00000    -12.60000      17.022
4    160.00000     -9.70000    150.00000     -8.90000    200.00000    -12.20000    210.00000    -12.90000      17.012
4    165.00000    -10.50000    155.00000     -9.30000    205.00000    -12.60000    215.00000    -13.50000      15.632
4    170.00000    -10.80000    160.00000     -9.70000    210.00000    -12.90000    220.00000    -13.90000      15.646
4    175.00000    -11.10000    165.00000    -10.50000    215.00000    -13.50000    225.00000    -14.60000      16.458
4    180.00000    -11.30000    170.00000    -10.80000    220.00000    -13.90000    230.00000    -15.00000      16.665
4    185.00000    -11.60000    175.00000    -11.10000    225.00000    -14.60000    235.00000    -15.60000      16.627
4     15.00000      3.30000      0.00000      5.00000     55.00000     -0.70000     70.00000     -1.80000      50.462
4     20.00000      2.80000      5.00000      4.40000     60.00000     -1.00000     75.00000     -2.40000      49.853
4     25.00000      2.10000     10.00000      3.90000     65.00000     -1.60000     80.00000     -2.70000      47.860
4     30.00000      1.50000     15.00000      3.30000     70.00000     -1.80000     85.00000     -3.10000      41.853
4     35.00000      1.10000     20.00000      2.80000     75.00000     -2.40000     90.00000     -3.50000      38.157
4     40.00000      0.70000     25.00000      2.10000     80.00000     -2.70000     95.00000     -3.80000      39.982
4     45.00000      0.00000     30.00000      1.50000     85.00000     -3.10000    100.00000     -4.00000      46.172
4     50.00000     -0.30000     35.00000      1.10000     90.00000     -3.50000    105.00000     -4.50000      48.445
4     55.00000     -0.70000     40.00000      0.70000     95.00000     -3.80000    110.00000     -5.00000      45.331
4     60.00000     -1.00000     45.00000      0.00000    100.00000     -4.00000    115.00000     -5.50000      42.865
4     65.00000     -1.60000     50.00000     -0.30000    105.00000     -4.50000    120.00000     -5.90000      43.917
4     70.00000     -1.80000     55.00000     -0.70000    110.00000     -5.00000    125.00000     -6.40000      43.299
4     75.00000     -2.40000     60.00000     -1.00000    115.00000     -5.50000    130.00000     -6.80000      38.845
4     80.00000     -2.70000     65.00000     -1.60000    120.00000     -5.90000    135.00000     -7.20000      30.733
4     85.00000     -3.10000     70.00000     -1.80000    125.00000     -6.40000    140.00000     -7.80000      25.357
4     90.00000     -3.50000     75.00000     -2.40000    130.00000     -6.80000    145.00000     -8.30000      23.370
4     95.00000     -3.80000     80.00000     -2.70000    135.00000     -7.20000    150.00000     -8.90000      24.122
4    100.00000     -4.00000     85.00000     -3.10000    140.00000     -7.80000    155.00000     -9.30000      26.185
4    105.00000     -4.50000     90.00000     -3.50000    145.00000     -8.30000    160.00000     -9.70000      23.886
4    110.00000     -5.00000     95.00000     -3.80000    150.00000     -8.90000    165.00000    -10.50000      21.269
4    115.00000     -5.50000    100.00000     -4.00000    155.00000     -9.30000    170.00000    -10.80000      18.035
4    120.00000     -5.90000    105.00000     -4.50000    160.00000     -9.70000    175.00000    -11.10000      18.047
4    125.00000     -6.40000    110.00000     -5.00000    165.00000    -10.50000    180.00000    -11.30000      17.703
4    130.00000     -6.80000    115.00000     -5.50000    170.00000    -10.80000    185.00000    -11.60000      17.430
4    135.00000     -7.20000    120.00000     -5.90000    175.00000    -11.10000    190.00000    -11.80000      15.699
4    140.00000     -7.80000    125.00000     -6.40000    180.00000    -11.30000    195.00000    -11.98000      15.592
4    145.00000     -8.30000    130.00000     -6.80000    185.00000    -11.60000    200.00000    -12.20000      15.623
4    150.00000     -8.90000    135.00000     -7.20000    190.00000    -11.80000    205.00000    -12.60000      15.786
4    155.00000     -9.30000    140.00000     -7.80000    195.00000    -11.98000    210.00000    -12.90000      16.228
4    160.00000     -9.70000    145.00000     -8.30000    200.00000    -12.20000    215.00000    -13.50000      16.875
4    165.00000    -10.50000    150.00000     -8.90000    205.00000    -12.60000    220.00000    -13.90000      16.293
4    170.00000    -10.80000    155.00000     -9.30000    210.00000    -12.90000    225.00000    -14.60000      16.890
4    175.00000    -11.10000    160.00000     -9.70000    215.00000    -13.50000    230.00000    -15.00000      17.043
4    180.00000    -11.30000    165.00000    -10.50000    220.00000    -13.90000    235.00000    -15.60000      17.281
4     10.00000      3.90000      0.00000      5.00000     55.00000     -0.70000     65.00000     -1.60000      49.444
4     15.00000      3.30000      5.00000      4.40000     60.00000     -1.00000     70.00000     -1.80000      50.006
4     20.00000      2.80000     10.00000      3.90000     65.00000     -1.60000     75.00000     -2.40000      51.083
4     25.00000      2.10000     15.00000      3.30000     70.00000     -1.80000     80.00000     -2.70000      47.067
4     30.00000      1.50000     20.00000      2.80000     75.00000     -2.40000     85.00000     -3.10000      39.666
4     35.00000      1.10000     25.00000      2.10000     80.00000     -2.70000     90.00000     -3.50000      37.217
4     40.00000      0.70000     30.00000      1.50000     85.00000     -3.10000     95.00000     -3.80000      43.107
4     45.00000      0.00000     35.00000      1.10000     90.00000     -3.50000    100.00000     -4.00000      50.193
4     50.00000     -0.30000     40.00000      0.70000     95.00000     -3.80000    105.00000     -4.50000      49.879
4     55.00000     -0.70000     45.00000      0.00000    100.00000     -4.00000    110.00000     -5.00000      40.524
4     60.00000     -1.00000     50.00000     -0.30000    105.00000     -4.50000    115.00000     -5.50000      42.826
4     65.00000     -1.60000     55.00000     -0.70000    110.00000     -5.00000    120.00000     -5.90000      47.601
4     70.00000     -1.80000     60.00000     -1.00000    115.00000     -5.50000    125.00000     -6.40000      43.394
4     75.00000     -2.40000     65.00000     -1.60000    120.00000     -5.90000    130.00000     -6.80000      34.326
4     80.00000     -2.70000     70.00000     -1.80000    125.00000     -6.40000    135.00000     -7.20000      26.579
4     85.00000     -3.10000     75.00000     -2.40000    130.00000     -6.80000    140.00000     -7.80000      21.969
4     90.00000     -3.50000     80.00000     -2.70000    135.00000     -7.20000    145.00000     -8.30000      23.568
4     95.00000     -3.80000     85.00000     -3.10000    140.00000     -7.80000    150.00000     -8.90000      25.466
4    100.00000     -4.00000     90.00000     -3.50000    145.00000     -8.30000    155.00000     -9.30000      26.759
4    105.00000     -4.50000     95.00000     -3.80000    150.00000     -8.90000    160.00000     -9.70000      24.048
4    110.00000     -5.00000    100.00000     -4.00000    155.00000     -9.30000    165.00000    -10.50000      19.006
4    115.00000     -5.50000    105.00000     -4.50000    160.00000     -9.70000    170.00000    -10.80000      17.417
4    120.00000     -5.90000    110.00000     -5.00000    165.00000    -10.50000    175.00000    -11.10000      18.839
4    125.00000     -6.40000    115.00000     -5.50000    170.00000    -10.80000    180.00000    -11.30000      18.309
4    130.00000     -6.80000    120.00000     -5.90000    175.00000    -11.10000    185.00000    -11.60000      16.408
4    135.00000     -7.20000    125.00000     -6.40000    180.00000    -11.30000    190.00000    -11.80000      15.676
4    140.00000     -7.80000    130.00000     -6.80000    185.00000    -11.60000    195.00000    -11.98000      15.028
4    145.00000     -8.30000    135.00000     -7.20000    190.00000    -11.80000    200.00000    -12.20000      15.144
4    150.00000     -8.90000    140.00000     -7.80000    195.00000    -11.98000    205.00000    -12.60000      15.572
4    155.00000     -9.30000    145.00000     -8.30000    200.00000    -12.20000    210.00000    -12.90000      16.544
4    160.00000     -9.70000    150.00000     -8.90000    205.00000    -12.60000    215.00000    -13.50000      16.773
4    165.00000    -10.50000    155.00000     -9.30000    210.00000    -12.90000    220.00000    -13.90000      16.714
4    170.00000    -10.80000    160.00000     -9.70000    215.00000    -13.50000    225.00000    -14.60000      16.916
4    175.00000    -11.10000    165.00000    -10.50000    220.00000    -13.90000    230.00000    -15.00000      18.038
4    180.00000    -11.30000    170.00000    -10.80000    225.00000    -14.60000    235.00000    -15.60000      17.023
4     15.00000      3.30000      0.00000      5.00000     60.00000     -1.00000     75.00000     -2.40000      49.306
4     20.00000      2.80000      5.00000      4.40000     65.00000     -1.60000     80.00000     -2.70000      50.203
4     25.00000      2.10000     10.00000      3.90000     70.00000     -1.80000     85.00000     -3.10000      49.698
4     30.00000      1.50000     15.00000      3.30000     75.00000     -2.40000     90.00000     -3.50000      45.978
4     35.00000      1.10000     20.00000      2.80000     80.00000     -2.70000     95.00000     -3.80000      42.989
4     40.00000      0.70000     25.00000      2.10000     85.00000     -3.10000    100.00000     -4.00000      45.224
4     45.00000      0.00000     30.00000      1.50000     90.00000     -3.50000    105.00000     -4.50000      46.795
4     50.00000     -0.30000     35.00000      1.10000     95.00000     -3.80000    110.00000     -5.00000      47.679
4     55.00000     -0.70000     40.00000      0.70000    100.00000     -4.00000    115.00000     -5.50000      41.319
4     60.00000     -1.00000     45.00000      0.00000    105.00000     -4.50000    120.00000     -5.90000      45.066
4     65.00000     -1.60000     50.00000     -0.30000    110.00000     -5.00000    125.00000     -6.40000      45.817
4     70.00000     -1.80000     55.00000     -0.70000    115.00000     -5.50000    130.00000     -6.80000      43.218
4     75.00000     -2.40000     60.00000     -1.00000    120.00000     -5.90000    135.00000     -7.20000      33.108
4     80.00000     -2.70000     65.00000     -1.60000    125.00000     -6.40000    140.00000     -7.80000      25.657
4     85.00000     -3.10000     70.00000     -1.80000    130.00000     -6.80000    145.00000     -8.30000      22.190
4     90.00000     -3.50000     75.00000     -2.40000    135.00000     -7.20000    150.00000     -8.90000      23.239
4     95.00000     -3.80000     80.00000     -2.70000    140.00000     -7.80000    155.00000     -9.30000      25.615
4    100.00000     -4.00000     85.00000     -3.10000    145.00000     -8.30000    160.00000     -9.70000      27.482
4    105.00000     -4.50000     90.00000     -3.50000    150.00000     -8.90000    165.00000    -10.50000      25.413
4    110.00000     -5.00000     95.00000     -3.80000    155.00000     -9.30000    170.00000    -10.80000      22.270
4    115.00000     -5.50000    100.00000     -4.00000    160.00000     -9.70000    175.00000    -11.10000      19.558
4    120.00000     -5.90000    105.00000     -4.50000    165.00000    -10.50000    180.00000    -11.30000      19.605
4    125.00000     -6.40000    110.00000     -5.00000    170.00000    -10.80000    185.00000    -11.60000      19.229
4    130.00000     -6.80000    115.00000     -5.50000    175.00000    -11.10000    190.00000    -11.80000      17.930
4    135.00000     -7.20000    120.00000     -5.90000    180.00000    -11.30000    195.00000    -11.98000      16.108
4    140.00000     -7.80000    125.00000     -6.40000    185.00000    -11.60000    200.00000    -12.20000      14.704
4    145.00000     -8.30000    130.00000     -6.80000    190.00000    -11.80000    205.00000    -12.60000      14.533
4    150.00000     -8.90000    135.00000     -7.20000    195.00000    -11.98000    210.00000    -12.90000      14.736
4    155.00000     -9.30000    140.00000     -7.80000    200.00000    -12.20000    215.00000    -13.50000      16.414
4    160.00000     -9.70000    145.00000     -8.30000    205.00000    -12.60000    220.00000    -13.90000      16.757
4    165.00000    -10.50000    150.00000     -8.90000    210.00000    -12.90000    225.00000    -14.60000      17.982
4    170.00000    -10.80000    155.00000     -9.30000    215.00000    -13.50000    230.00000    -15.00000      17.873
4    175.00000    -11.10000    160.00000     -9.70000    220.00000    -13.90000    235.00000    -15.60000      18.548
4     10.00000      3.90000      0.00000      5.00000     60.00000     -1.00000     70.00000     -1.80000      47.736
4     15.00000      3.30000      5.00000      4.40000     65.00000     -1.60000     75.00000     -2.40000      49.896
4     20.00000      2.80000     10.00000      3.90000     70.00000     -1.80000     80.00000     -2.70000      51.514
4     25.00000      2.10000     15.00000      3.30000     75.00000     -2.40000     85.00000     -3.10000      49.813
4     30.00000      1.50000     20.00000      2.80000     80.00000     -2.70000     90.00000     -3.50000      45.477
4     35.00000      1.10000     25.00000      2.10000     85.00000     -3.10000     95.00000     -3.80000      41.985
4     40.00000      0.70000     30.00000      1.50000     90.00000     -3.50000    100.00000     -4.00000      47.164
4     45.00000      0.00000     35.00000      1.10000     95.00000     -3.80000    105.00000     -4.50000      49.227
4     50.00000     -0.30000     40.00000      0.70000    100.00000     -4.00000    110.00000     -5.00000      43.451
4     55.00000     -0.70000     45.00000      0.00000    105.00000     -4.50000    115.00000     -5.50000      40.743
4     60.00000     -1.00000     50.00000     -0.30000    110.00000     -5.00000    120.00000     -5.90000      47.018
4     65.00000     -1.60000     55.00000     -0.70000    115.00000     -5.50000    125.00000     -6.40000      49.644
4     70.00000     -1.80000     60.00000     -1.00000    120.00000     -5.90000    130.00000     -6.80000      37.918
4     75.00000     -2.40000     65.00000     -1.60000    125.00000     -6.40000    135.00000     -7.20000      27.787
4     80.00000     -2.70000     70.00000     -1.80000    130.00000     -6.80000    140.00000     -7.80000      21.892
4     85.00000     -3.10000     75.00000     -2.40000    135.00000     -7.20000    145.00000     -8.30000      21.773
4     90.00000     -3.50000     80.00000     -2.70000    140.00000     -7.80000    150.00000     -8.90000      24.492
4     95.00000     -3.80000     85.00000     -3.10000    145.00000     -8.30000    155.00000     -9.30000      26.923
4    100.00000     -4.00000     90.00000     -3.50000    150.00000     -8.90000    160.00000     -9.70000      28.875
4    105.00000     -4.50000     95.00000     -3.80000    155.00000     -9.30000    165.00000    -10.50000      24.579
4    110.00000     -5.00000    100.00000     -4.00000    160.00000     -9.70000    170.00000    -10.80000      20.066
4    115.00000     -5.50000    105.00000     -4.50000    165.00000    -10.50000    175.00000    -11.10000      19.705
4    120.00000     -5.90000    110.00000     -5.00000    170.00000    -10.80000    180.00000    -11.30000      20.107
4    125.00000     -6.40000    115.00000     -5.50000    175.00000    -11.10000    185.00000    -11.60000      19.033
4    130.00000     -6.80000    120.00000     -5.90000    180.00000    -11.30000    190.00000    -11.80000      17.547
4    135.00000     -7.20000    125.00000     -6.40000    185.00000    -11.60000    195.00000    -11.98000      15.080
4    140.00000     -7.80000    130.00000     -6.80000    190.00000    -11.80000    200.00000    -12.20000      13.515
4    145.00000     -8.30000    135.00000     -7.20000    195.00000    -11.98000    205.00000    -12.60000      14.398
4    150.00000     -8.90000    140.00000     -7.80000    200.00000    -12.20000    210.00000    -12.90000      15.265
4    155.00000     -9.30000    145.00000     -8.30000    205.00000    -12.60000    215.00000    -13.50000      16.408
4    160.00000     -9.70000    150.00000     -8.90000    210.00000    -12.90000    220.00000    -13.90000      17.975
4    165.00000    -10.50000    155.00000     -9.30000    215.00000    -13.50000    225.00000    -14.60000      18.131
4    170.00000    -10.80000    160.00000     -9.70000    220.00000    -13.90000    230.00000    -15.00000      18.521
4    175.00000    -11.10000    165.00000    -10.50000    225.00000    -14.60000    235.00000    -15.60000      18.462
4     15.00000      3.30000      0.00000      5.00000     65.00000     -1.60000     80.00000     -2.70000      48.983
4     20.00000      2.80000      5.00000      4.40000     70.00000     -1.80000     85.00000     -3.10000      51.588
4     25.00000      2.10000     10.00000      3.90000     75.00000     -2.40000     90.00000     -3.50000      54.123
4     30.00000      1.50000     15.00000      3.30000     80.00000     -2.70000     95.00000     -3.80000      51.443
4     35.00000      1.10000     20.00000      2.80000     85.00000     -3.10000    100.00000     -4.00000      48.402
4     40.00000      0.70000     25.00000      2.10000     90.00000     -3.50000    105.00000     -4.50000      45.457
4     45.00000      0.00000     30.00000      1.50000     95.00000     -3.80000    110.00000     -5.00000      45.469
4     50.00000     -0.30000     35.00000      1.10000    100.00000     -4.00000    115.00000     -5.50000      42.932
4     55.00000     -0.70000     40.00000      0.70000    105.00000     -4.50000    120.00000     -5.90000      42.998
4     60.00000     -1.00000     45.00000      0.00000    110.00000     -5.00000    125.00000     -6.40000      46.425
4     65.00000     -1.60000     50.00000     -0.30000    115.00000     -5.50000    130.00000     -6.80000      45.098
4     70.00000     -1.80000     55.00000     -0.70000    120.00000     -5.90000    135.00000     -7.20000      36.444
4     75.00000     -2.40000     60.00000     -1.00000    125.00000     -6.40000    140.00000     -7.80000      27.452
4     80.00000     -2.70000     65.00000     -1.60000    130.00000     -6.80000    145.00000     -8.30000      22.408
4     85.00000     -3.10000     70.00000     -1.80000    135.00000     -7.20000    150.00000     -8.90000      22.039
4     90.00000     -3.50000     75.00000     -2.40000    140.00000     -7.80000    155.00000     -9.30000      24.619
4     95.00000     -3.80000     80.00000     -2.70000    145.00000     -8.30000    160.00000     -9.70000      26.809
4    100.00000     -4.00000     85.00000     -3.10000    150.00000     -8.90000    165.00000    -10.50000      29.068
4    105.00000     -4.50000     90.00000     -3.50000    155.00000     -9.30000    170.00000    -10.80000      26.480
4    110.00000     -5.00000     95.00000     -3.80000    160.00000     -9.70000    175.00000    -11.10000      24.068
4    115.00000     -5.50000    100.00000     -4.00000    165.00000    -10.50000    180.00000    -11.30000      21.136
4    120.00000     -5.90000    105.00000     -4.50000    170.00000    -10.80000    185.00000    -11.60000      21.222
4    125.00000     -6.40000    110.00000     -5.00000    175.00000    -11.10000    190.00000    -11.80000      19.831
4    130.00000     -6.80000    115.00000     -5.50000    180.00000    -11.30000    195.00000    -11.98000      18.515
4    135.00000     -7.20000    120.00000     -5.90000    185.00000    -11.60000    200.00000    -12.20000      15.333
4    140.00000     -7.80000    125.00000     -6.40000    190.00000    -11.80000    205.00000    -12.60000      13.852
4    145.00000     -8.30000    130.00000     -6.80000    195.00000    -11.98000    210.00000    -12.90000      13.695
4    150.00000     -8.90000    135.00000     -7.20000    200.00000    -12.20000    215.00000    -13.50000      15.034
4    155.00000     -9.30000    140.00000     -7.80000    205.00000    -12.60000    220.00000    -13.90000      16.389
4    160.00000     -9.70000    145.00000     -8.30000    210.00000    -12.90000    225.00000    -14.60000      18.523
4    165.00000    -10.50000    150.00000     -8.90000    215.00000    -13.50000    230.00000    -15.00000      19.047
4    170.00000    -10.80000    155.00000     -9.30000    220.00000    -13.90000    235.00000    -15.60000      19.438
4     10.00000      3.90000      0.00000      5.00000     65.00000     -1.60000     75.00000     -2.40000      47.057
4     15.00000      3.30000      5.00000      4.40000     70.00000     -1.80000     80.00000     -2.70000      49.750
4     20.00000      2.80000     10.00000      3.90000     75.00000     -2.40000     85.00000     -3.10000      53.994
4     25.00000      2.10000     15.00000      3.30000     80.00000     -2.70000     90.00000     -3.50000      56.753
4     30.00000      1.50000     20.00000      2.80000     85.00000     -3.10000     95.00000     -3.80000      51.066
4     35.00000      1.10000     25.00000      2.10000     90.00000     -3.50000    100.00000     -4.00000      45.743
4     40.00000      0.70000     30.00000      1.50000     95.00000     -3.80000    105.00000     -4.50000      45.754
4     45.00000      0.00000     35.00000      1.10000    100.00000     -4.00000    110.00000     -5.00000      42.394
4     50.00000     -0.30000     40.00000      0.70000    105.00000     -4.50000    115.00000     -5.50000      43.167
4     55.00000     -0.70000     45.00000      0.00000    110.00000     -5.00000    120.00000     -5.90000      44.256
4     60.00000     -1.00000     50.00000     -0.30000    115.00000     -5.50000    125.00000     -6.40000      48.434
4     65.00000     -1.60000     55.00000     -0.70000    120.00000     -5.90000    130.00000     -6.80000      42.873
4     70.00000     -1.80000     60.00000     -1.00000    125.00000     -6.40000    135.00000     -7.20000      30.439
4     75.00000     -2.40000     65.00000     -1.60000    130.00000     -6.80000    140.00000     -7.80000      22.800
4     80.00000     -2.70000     70.00000     -1.80000    135.00000     -7.20000    145.00000     -8.30000      21.639
4     85.00000     -3.10000     75.00000     -2.40000    140.00000     -7.80000    150.00000     -8.90000      22.575
4     90.00000     -3.50000     80.00000     -2.70000    145.00000     -8.30000    155.00000     -9.30000      25.846
4     95.00000     -3.80000     85.00000     -3.10000    150.00000     -8.90000    160.00000     -9.70000      28.960
4    100.00000     -4.00000     90.00000     -3.50000    155.00000     -9.30000    165.00000    -10.50000      29.352
4    105.00000     -4.50000     95.00000     -3.80000    160.00000     -9.70000    170.00000    -10.80000      25.855
4    110.00000     -5.00000    100.00000     -4.00000    165.00000    -10.50000    175.00000    -11.10000      22.567
4    115.00000     -5.50000    105.00000     -4.50000    170.00000    -10.80000    180.00000    -11.30000      20.909
4    120.00000     -5.90000    110.00000     -5.00000    175.00000    -11.10000    185.00000    -11.60000      20.868
4    125.00000     -6.40000    115.00000     -5.50000    180.00000    -11.30000    190.00000    -11.80000      20.457
4    130.00000     -6.80000    120.00000     -5.90000    185.00000    -11.60000    195.00000    -11.98000      17.008
4    135.00000     -7.20000    125.00000     -6.40000    190.00000    -11.80000    200.00000    -12.20000      13.719
4    140.00000     -7.80000    130.00000     -6.80000    195.00000    -11.98000    205.00000    -12.60000      13.006
4    145.00000     -8.30000    135.00000     -7.20000    200.00000    -12.20000    210.00000    -12.90000      14.209
4    150.00000     -8.90000    140.00000     -7.80000    205.00000    -12.60000    215.00000    -13.50000      15.261
4    155.00000     -9.30000    145.00000     -8.30000    210.00000    -12.90000    220.00000    -13.90000      17.628
4    160.00000     -9.70000    150.00000     -8.90000    215.00000    -13.50000    225.00000    -14.60000      19.549
4    165.00000    -10.50000    155.00000     -9.30000    220.00000    -13.90000    230.00000    -15.00000      19.832
4    170.00000    -10.80000    160.00000     -9.70000    225.00000    -14.60000    235.00000    -15.60000      18.953
4     15.00000      3.30000      0.00000      5.00000     70.00000     -1.80000     85.00000     -3.10000      49.873
4     20.00000      2.80000      5.00000      4.40000     75.00000     -2.40000     90.00000     -3.50000      55.647
4     25.00000      2.10000     10.00000      3.90000     80.00000     -2.70000     95.00000     -3.80000      60.013
4     30.00000      1.50000     15.00000      3.30000     85.00000     -3.10000    100.00000     -4.00000      57.557
4     35.00000      1.10000     20.00000      2.80000     90.00000     -3.50000    105.00000     -4.50000      48.388
4     40.00000      0.70000     25.00000      2.10000     95.00000     -3.80000    110.00000     -5.00000      43.770
4     45.00000      0.00000     30.00000      1.50000    100.00000     -4.00000    115.00000     -5.50000      40.549
4     50.00000     -0.30000     35.00000      1.10000    105.00000     -4.50000    120.00000     -5.90000      44.178
4     55.00000     -0.70000     40.00000      0.70000    110.00000     -5.00000    125.00000     -6.40000      43.823
4     60.00000     -1.00000     45.00000      0.00000    115.00000     -5.50000    130.00000     -6.80000      45.177
4     65.00000     -1.60000     50.00000     -0.30000    120.00000     -5.90000    135.00000     -7.20000      37.610
4     70.00000     -1.80000     55.00000     -0.70000    125.00000     -6.40000    140.00000     -7.80000      30.014
4     75.00000     -2.40000     60.00000     -1.00000    130.00000     -6.80000    145.00000     -8.30000      23.913
4     80.00000     -2.70000     65.00000     -1.60000    135.00000     -7.20000    150.00000     -8.90000      22.207
4     85.00000     -3.10000     70.00000     -1.80000    140.00000     -7.80000    155.00000     -9.30000      23.313
4     90.00000     -3.50000     75.00000     -2.40000    145.00000     -8.30000    160.00000     -9.70000      25.699
4     95.00000     -3.80000     80.00000     -2.70000    150.00000     -8.90000    165.00000    -10.50000      28.231
4    100.00000     -4.00000     85.00000     -3.10000    155.00000     -9.30000    170.00000    -10.80000      30.104
4    105.00000     -4.50000     90.00000     -3.50000    160.00000     -9.70000    175.00000    -11.10000      28.446
4    110.00000     -5.00000     95.00000     -3.80000    165.00000    -10.50000    180.00000    -11.30000      25.857
4    115.00000     -5.50000    100.00000     -4.00000    170.00000    -10.80000    185.00000    -11.60000      22.770
4    120.00000     -5.90000    105.00000     -4.50000    175.00000    -11.10000    190.00000    -11.80000      21.823
4    125.00000     -6.40000    110.00000     -5.00000    180.00000    -11.30000    195.00000    -11.98000      20.485
4    130.00000     -6.80000    115.00000     -5.50000    185.00000    -11.60000    200.00000    -12.20000      17.742
4    135.00000     -7.20000    120.00000     -5.90000    190.00000    -11.80000    205.00000    -12.60000      14.655
4    140.00000     -7.80000    125.00000     -6.40000    195.00000    -11.98000    210.00000    -12.90000      13.236
4    145.00000     -8.30000    130.00000     -6.80000    200.00000    -12.20000    215.00000    -13.50000      14.087
4    150.00000     -8.90000    135.00000     -7.20000    205.00000    -12.60000    220.00000    -13.90000      15.106
4    155.00000     -9.30000    140.00000     -7.80000    210.00000    -12.90000    225.00000    -14.60000      18.166
4    160.00000     -9.70000    145.00000     -8.30000    215.00000    -13.50000    230.00000    -15.00000      19.621
4    165.00000    -10.50000    150.00000     -8.90000    220.00000    -13.90000    235.00000    -15.60000      20.690
4     15.00000      3.30000      0.00000      5.00000     75.00000     -2.40000     90.00000     -3.50000      53.349
4     20.00000      2.80000      5.00000      4.40000     80.00000     -2.70000     95.00000     -3.80000      61.185
4     25.00000      2.10000     10.00000      3.90000     85.00000     -3.10000    100.00000     -4.00000      66.649
4     30.00000      1.50000     15.00000      3.30000     90.00000     -3.50000    105.00000     -4.50000      57.122
4     35.00000      1.10000     20.00000      2.80000     95.00000     -3.80000    110.00000     -5.00000      46.293
4     40.00000      0.70000     25.00000      2.10000    100.00000     -4.00000    115.00000     -5.50000      38.769
4     45.00000      0.00000     30.00000      1.50000    105.00000     -4.50000    120.00000     -5.90000      41.363
4     50.00000     -0.30000     35.00000      1.10000    110.00000     -5.00000    125.00000     -6.40000      44.553
4     55.00000     -0.70000     40.00000      0.70000    115.00000     -5.50000    130.00000     -6.80000      42.212
4     60.00000     -1.00000     45.00000      0.00000    120.00000     -5.90000    135.00000     -7.20000      37.339
4     65.00000     -1.60000     50.00000     -0.30000    125.00000     -6.40000    140.00000     -7.80000      30.735
4     70.00000     -1.80000     55.00000     -0.70000    130.00000     -6.80000    145.00000     -8.30000      26.063
4     75.00000     -2.40000     60.00000     -1.00000    135.00000     -7.20000    150.00000     -8.90000      23.638
4     80.00000     -2.70000     65.00000     -1.60000    140.00000     -7.80000    155.00000     -9.30000      23.443
4     85.00000     -3.10000     70.00000     -1.80000    145.00000     -8.30000    160.00000     -9.70000      24.294
4     90.00000     -3.50000     75.00000     -2.40000    150.00000     -8.90000    165.00000    -10.50000      26.956
4     95.00000     -3.80000     80.00000     -2.70000    155.00000     -9.30000    170.00000    -10.80000      29.099
4    100.00000     -4.00000     85.00000     -3.10000    160.00000     -9.70000    175.00000    -11.10000      32.126
4    105.00000     -4.50000     90.00000     -3.50000    165.00000    -10.50000    180.00000    -11.30000      30.341
4    110.00000     -5.00000     95.00000     -3.80000    170.00000    -10.80000    185.00000    -11.60000      27.716
4    115.00000     -5.50000    100.00000     -4.00000    175.00000    -11.10000    190.00000    -11.80000      23.328
4    120.00000     -5.90000    105.00000     -4.50000    180.00000    -11.30000    195.00000    -11.98000      22.463
4    125.00000     -6.40000    110.00000     -5.00000    185.00000    -11.60000    200.00000    -12.20000      19.648
4    130.00000     -6.80000    115.00000     -5.50000    190.00000    -11.80000    205.00000    -12.60000      17.134
4    135.00000     -7.20000    120.00000     -5.90000    195.00000    -11.98000    210.00000    -12.90000      14.207
4    140.00000     -7.80000    125.00000     -6.40000    200.00000    -12.20000    215.00000    -13.50000      13.773
4    145.00000     -8.30000    130.00000     -6.80000    205.00000    -12.60000    220.00000    -13.90000      14.239
4    150.00000     -8.90000    135.00000     -7.20000    210.00000    -12.90000    225.00000    -14.60000      16.803
4    155.00000     -9.30000    140.00000     -7.80000    215.00000    -13.50000    230.00000    -15.00000      19.260
4    160.00000     -9.70000    145.00000     -8.30000    220.00000    -13.90000    235.00000    -15.60000      21.275
4     15.00000      3.30000      0.00000      5.00000     80.00000     -2.70000     95.00000     -3.80000      58.318
4     20.00000      2.80000      5.00000      4.40000     85.00000     -3.10000    100.00000     -4.00000      67.413
4     25.00000      2.10000     10.00000      3.90000     90.00000     -3.50000    105.00000     -4.50000      65.598
4     30.00000      1.50000     15.00000      3.30000     95.00000     -3.80000    110.00000     -5.00000      54.358
4     35.00000      1.10000     20.00000      2.80000    100.00000     -4.00000    115.00000     -5.50000      40.835
4     40.00000      0.70000     25.00000      2.10000    105.00000     -4.50000    120.00000     -5.90000      39.319
4     45.00000      0.00000     30.00000      1.50000    110.00000     -5.00000    125.00000     -6.40000      41.372
4     50.00000     -0.30000     35.00000      1.10000    115.00000     -5.50000    130.00000     -6.80000      42.475
4     55.00000     -0.70000     40.00000      0.70000    120.00000     -5.90000    135.00000     -7.20000      34.624
4     60.00000     -1.00000     45.00000      0.00000    125.00000     -6.40000    140.00000     -7.80000      30.328
4     65.00000     -1.60000     50.00000     -0.30000    130.00000     -6.80000    145.00000     -8.30000      26.564
4     70.00000     -1.80000     55.00000     -0.70000    135.00000     -7.20000    150.00000     -8.90000      25.688
4     75.00000     -2.40000     60.00000     -1.00000    140.00000     -7.80000    155.00000     -9.30000      24.894
4     80.00000     -2.70000     65.00000     -1.60000    145.00000     -8.30000    160.00000     -9.70000      24.377
4     85.00000     -3.10000     70.00000     -1.80000    150.00000     -8.90000    165.00000    -10.50000      25.406
4     90.00000     -3.50000     75.00000     -2.40000    155.00000     -9.30000    170.00000    -10.80000      27.669
4     95.00000     -3.80000     80.00000     -2.70000    160.00000     -9.70000    175.00000    -11.10000      30.888
4    100.00000     -4.00000     85.00000     -3.10000    165.00000    -10.50000    180.00000    -11.30000      34.022
4    105.00000     -4.50000     90.00000     -3.50000    170.00000    -10.80000    185.00000    -11.60000      32.324
4    110.00000     -5.00000     95.00000     -3.80000    175.00000    -11.10000    190.00000    -11.80000      28.282
4    115.00000     -5.50000    100.00000     -4.00000    180.00000    -11.30000    195.00000    -11.98000      23.917
4    120.00000     -5.90000    105.00000     -4.50000    185.00000    -11.60000    200.00000    -12.20000      21.494
4    125.00000     -6.40000    110.00000     -5.00000    190.00000    -11.80000    205.00000    -12.60000      19.046
4    130.00000     -6.80000    115.00000     -5.50000    195.00000    -11.98000    210.00000    -12.90000      16.769
4    135.00000     -7.20000    120.00000     -5.90000    200.00000    -12.20000    215.00000    -13.50000      14.951
4    140.00000     -7.80000    125.00000     -6.40000    205.00000    -12.60000    220.00000    -13.90000      14.044
4    145.00000     -8.30000    130.00000     -6.80000    210.00000    -12.90000    225.00000    -14.60000      15.891
4    150.00000     -8.90000    135.00000     -7.20000    215.00000    -13.50000    230.00000    -15.00000      17.843
4    155.00000     -9.30000    140.00000     -7.80000    220.00000    -13.90000    235.00000    -15.60000      20.865
4     15.00000      3.30000      0.00000      5.00000     85.00000     -3.10000    100.00000     -4.00000      63.803
4     20.00000      2.80000      5.00000      4.40000     90.00000     -3.50000    105.00000     -4.50000      65.974
4     25.00000      2.10000     10.00000      3.90000     95.00000     -3.80000    110.00000     -5.00000      62.046
4     30.00000      1.50000     15.00000      3.30000    100.00000     -4.00000    115.00000     -5.50000      47.744
4     35.00000      1.10000     20.00000      2.80000    105.00000     -4.50000    120.00000     -5.90000      41.255
4     40.00000      0.70000     25.00000      2.10000    110.00000     -5.00000    125.00000     -6.40000      39.095
4     45.00000      0.00000     30.00000      1.50000    115.00000     -5.50000    130.00000     -6.80000      39.127
4     50.00000     -0.30000     35.00000      1.10000    120.00000     -5.90000    135.00000     -7.20000      34.564
4     55.00000     -0.70000     40.00000      0.70000    125.00000     -6.40000    140.00000     -7.80000      27.979
4     60.00000     -1.00000     45.00000      0.00000    130.00000     -6.80000    145.00000     -8.30000      26.124
4     65.00000     -1.60000     50.00000     -0.30000    135.00000     -7.20000    150.00000     -8.90000      26.073
4     70.00000     -1.80000     55.00000     -0.70000    140.00000     -7.80000    155.00000     -9.30000      26.983
4     75.00000     -2.40000     60.00000     -1.00000    145.00000     -8.30000    160.00000     -9.70000      25.827
4     80.00000     -2.70000     65.00000     -1.60000    150.00000     -8.90000    165.00000    -10.50000      25.417
4     85.00000     -3.10000     70.00000     -1.80000    155.00000     -9.30000    170.00000    -10.80000      25.995
4     90.00000     -3.50000     75.00000     -2.40000    160.00000     -9.70000    175.00000    -11.10000      29.234
4     95.00000     -3.80000     80.00000     -2.70000    165.00000    -10.50000    180.00000    -11.30000      32.514
4    100.00000     -4.00000     85.00000     -3.10000    170.00000    -10.80000    185.00000    -11.60000      36.022
4    105.00000     -4.50000     90.00000     -3.50000    175.00000    -11.10000    190.00000    -11.80000      32.815
4    110.00000     -5.00000     95.00000     -3.80000    180.00000    -11.30000    195.00000    -11.98000      28.878
4    115.00000     -5.50000    100.00000     -4.00000    185.00000    -11.60000    200.00000    -12.20000      22.819
4    120.00000     -5.90000    105.00000     -4.50000    190.00000    -11.80000    205.00000    -12.60000      20.834
4    125.00000     -6.40000    110.00000     -5.00000    195.00000    -11.98000    210.00000    -12.90000      18.705
4    130.00000     -6.80000    115.00000     -5.50000    200.00000    -12.20000    215.00000    -13.50000      17.775
4    135.00000     -7.20000    120.00000     -5.90000    205.00000    -12.60000    220.00000    -13.90000      15.372
4    140.00000     -7.80000    125.00000     -6.40000    210.00000    -12.90000    225.00000    -14.60000      15.763
4    145.00000     -8.30000    130.00000     -6.80000    215.00000    -13.50000    230.00000    -15.00000      16.902
4    150.00000     -8.90000    135.00000     -7.20000    220.00000    -13.90000    235.00000    -15.60000      19.325
4     15.00000      3.30000      0.00000      5.00000     90.00000     -3.50000    105.00000     -4.50000      62.113
4     20.00000      2.80000      5.00000      4.40000     95.00000     -3.80000    110.00000     -5.00000      62.044
4     25.00000      2.10000     10.00000      3.90000    100.00000     -4.00000    115.00000     -5.50000      54.214
4     30.00000      1.50000     15.00000      3.30000    105.00000     -4.50000    120.00000     -5.90000      48.002
4     35.00000      1.10000     20.00000      2.80000    110.00000     -5.00000    125.00000     -6.40000      40.829
4     40.00000      0.70000     25.00000      2.10000    115.00000     -5.50000    130.00000     -6.80000      36.781
4     45.00000      0.00000     30.00000      1.50000    120.00000     -5.90000    135.00000     -7.20000      31.625
4     50.00000     -0.30000     35.00000      1.10000    125.00000     -6.40000    140.00000     -7.80000      27.775
4     55.00000     -0.70000     40.00000      0.70000    130.00000     -6.80000    145.00000     -8.30000      24.036
4     60.00000     -1.00000     45.00000      0.00000    135.00000     -7.20000    150.00000     -8.90000      25.567
4     65.00000     -1.60000     50.00000     -0.30000    140.00000     -7.80000    155.00000     -9.30000      27.289
4     70.00000     -1.80000     55.00000     -0.70000    145.00000     -8.30000    160.00000     -9.70000      27.924
4     75.00000     -2.40000     60.00000     -1.00000    150.00000     -8.90000    165.00000    -10.50000      26.849
4     80.00000     -2.70000     65.00000     -1.60000    155.00000     -9.30000    170.00000    -10.80000      25.927
4     85.00000     -3.10000     70.00000     -1.80000    160.00000     -9.70000    175.00000    -11.10000      27.366
4     90.00000     -3.50000     75.00000     -2.40000    165.00000    -10.50000    180.00000    -11.30000      30.613
4     95.00000     -3.80000     80.00000     -2.70000    170.00000    -10.80000    185.00000    -11.60000      34.247
4    100.00000     -4.00000     85.00000     -3.10000    175.00000    -11.10000    190.00000    -11.80000      36.377
4    105.00000     -4.50000     90.00000     -3.50000    180.00000    -11.30000    195.00000    -11.98000      33.341
4    110.00000     -5.00000     95.00000     -3.80000    185.00000    -11.60000    200.00000    -12.20000      27.466
4    115.00000     -5.50000    100.00000     -4.00000    190.00000    -11.80000    205.00000    -12.60000      22.100
4    120.00000     -5.90000    105.00000     -4.50000    195.00000    -11.98000    210.00000    -12.90000      20.463
4    125.00000     -6.40000    110.00000     -5.00000    200.00000    -12.20000    215.00000    -13.50000      19.869
4    130.00000     -6.80000    115.00000     -5.50000    205.00000    -12.60000    220.00000    -13.90000      18.365
4    135.00000     -7.20000    120.00000     -5.90000    210.00000    -12.90000    225.00000    -14.60000      17.349
4    140.00000     -7.80000    125.00000     -6.40000    215.00000    -13.50000    230.00000    -15.00000      16.826
4    145.00000     -8.30000    130.00000     -6.80000    220.00000    -13.90000    235.00000    -15.60000      18.306
4     15.00000      3.30000      0.00000      5.00000     95.00000     -3.80000    110.00000     -5.00000      58.046
4     20.00000      2.80000      5.00000      4.40000    100.00000     -4.00000    115.00000     -5.50000      53.914
4     25.00000      2.10000     10.00000      3.90000    105.00000     -4.50000    120.00000     -5.90000      54.215
4     30.00000      1.50000     15.00000      3.30000    110.00000     -5.00000    125.00000     -6.40000      47.282
4     35.00000      1.10000     20.00000      2.80000    115.00000     -5.50000    130.00000     -6.80000      38.278
4     40.00000      0.70000     25.00000      2.10000    120.00000     -5.90000    135.00000     -7.20000      29.590
4     45.00000      0.00000     30.00000      1.50000    125.00000     -6.40000    140.00000     -7.80000      25.313
4     50.00000     -0.30000     35.00000      1.10000    130.00000     -6.80000    145.00000     -8.30000      23.781
4     55.00000     -0.70000     40.00000      0.70000    135.00000     -7.20000    150.00000     -8.90000      23.470
4     60.00000     -1.00000     45.00000      0.00000    140.00000     -7.80000    155.00000     -9.30000      26.693
4     65.00000     -1.60000     50.00000     -0.30000    145.00000     -8.30000    160.00000     -9.70000      28.148
4     70.00000     -1.80000     55.00000     -0.70000    150.00000     -8.90000    165.00000    -10.50000      28.943
4     75.00000     -2.40000     60.00000     -1.00000    155.00000     -9.30000    170.00000    -10.80000      27.306
4     80.00000     -2.70000     65.00000     -1.60000    160.00000     -9.70000    175.00000    -11.10000      27.202
4     85.00000     -3.10000     70.00000     -1.80000    165.00000    -10.50000    180.00000    -11.30000      28.534
4     90.00000     -3.50000     75.00000     -2.40000    170.00000    -10.80000    185.00000    -11.60000      32.099
4     95.00000     -3.80000     80.00000     -2.70000    175.00000    -11.10000    190.00000    -11.80000      34.433
4    100.00000     -4.00000     85.00000     -3.10000    180.00000    -11.30000    195.00000    -11.98000      36.775
4    105.00000     -4.50000     90.00000     -3.50000    185.00000    -11.60000    200.00000    -12.20000      31.583
4    110.00000     -5.00000     95.00000     -3.80000    190.00000    -11.80000    205.00000    -12.60000      26.564
4    115.00000     -5.50000    100.00000     -4.00000    195.00000    -11.98000    210.00000    -12.90000      21.691
4    120.00000     -5.90000    105.00000     -4.50000    200.00000    -12.20000    215.00000    -13.50000      21.725
4    125.00000     -6.40000    110.00000     -5.00000    205.00000    -12.60000    220.00000    -13.90000      20.548
4    130.00000     -6.80000    115.00000     -5.50000    210.00000    -12.90000    225.00000    -14.60000      20.787
4    135.00000     -7.20000    120.00000     -5.90000    215.00000    -13.50000    230.00000    -15.00000      18.584
4    140.00000     -7.80000    125.00000     -6.40000    220.00000    -13.90000    235.00000    -15.60000      18.258
4     20.00000      2.80000      0.00000      5.00000    100.00000     -4.00000    120.00000     -5.90000      52.875
4     25.00000      2.10000      5.00000      4.40000    105.00000     -4.50000    125.00000     -6.40000      51.788
4     30.00000      1.50000     10.00000      3.90000    110.00000     -5.00000    130.00000     -6.80000      45.993
4     35.00000      1.10000     15.00000      3.30000    115.00000     -5.50000    135.00000     -7.20000      37.471
4     40.00000      0.70000     20.00000      2.80000    120.00000     -5.90000    140.00000     -7.80000      29.014
4     45.00000      0.00000     25.00000      2.10000    125.00000     -6.40000    145.00000     -8.30000      24.127
4     50.00000     -0.30000     30.00000      1.50000    130.00000     -6.80000    150.00000     -8.90000      22.652
4     55.00000     -0.70000     35.00000      1.10000    135.00000     -7.20000    155.00000     -9.30000      23.548
4     60.00000     -1.00000     40.00000      0.70000    140.00000     -7.80000    160.00000     -9.70000      26.478
4     65.00000     -1.60000     45.00000      0.00000    145.00000     -8.30000    165.00000    -10.50000      27.871
4     70.00000     -1.80000     50.00000     -0.30000    150.00000     -8.90000    170.00000    -10.80000      28.509
4     75.00000     -2.40000     55.00000     -0.70000    155.00000     -9.30000    175.00000    -11.10000      29.049
4     80.00000     -2.70000     60.00000     -1.00000    160.00000     -9.70000    180.00000    -11.30000      28.088
4     85.00000     -3.10000     65.00000     -1.60000    165.00000    -10.50000    185.00000    -11.60000      29.108
4     90.00000     -3.50000     70.00000     -1.80000    170.00000    -10.80000    190.00000    -11.80000      31.678
4     95.00000     -3.80000     75.00000     -2.40000    175.00000    -11.10000    195.00000    -11.98000      32.906
4    100.00000     -4.00000     80.00000     -2.70000    180.00000    -11.30000    200.00000    -12.20000      34.601
4    105.00000     -4.50000     85.00000     -3.10000    185.00000    -11.60000    205.00000    -12.60000      31.971
4    110.00000     -5.00000     90.00000     -3.50000    190.00000    -11.80000    210.00000    -12.90000      27.623
4    115.00000     -5.50000     95.00000     -3.80000    195.00000    -11.98000    215.00000    -13.50000      24.748
4    120.00000     -5.90000    100.00000     -4.00000    200.00000    -12.20000    220.00000    -13.90000      23.074
4    125.00000     -6.40000    105.00000     -4.50000    205.00000    -12.60000    225.00000    -14.60000      22.396
4    130.00000     -6.80000    110.00000     -5.00000    210.00000    -12.90000    230.00000    -15.00000      22.079
4    135.00000     -7.20000    115.00000     -5.50000    215.00000    -13.50000    235.00000    -15.60000      20.796
4     20.00000      2.80000      0.00000      5.00000    105.00000     -4.50000    125.00000     -6.40000      50.782
4     25.00000      2.10000      5.00000      4.40000    110.00000     -5.00000    130.00000     -6.80000      48.888
4     30.00000      1.50000     10.00000      3.90000    115.00000     -5.50000    135.00000     -7.20000      41.373
4     35.00000      1.10000     15.00000      3.30000    120.00000     -5.90000    140.00000     -7.80000      30.526
4     40.00000      0.70000     20.00000      2.80000    125.00000     -6.40000    145.00000     -8.30000      24.131
4     45.00000      0.00000     25.00000      2.10000    130.00000     -6.80000    150.00000     -8.90000      21.152
4     50.00000     -0.30000     30.00000      1.50000    135.00000     -7.20000    155.00000     -9.30000      22.593
4     55.00000     -0.70000     35.00000      1.10000    140.00000     -7.80000    160.00000     -9.70000      24.297
4     60.00000     -1.00000     40.00000      0.70000    145.00000     -8.30000    165.00000    -10.50000      26.923
4     65.00000     -1.60000     45.00000      0.00000    150.00000     -8.90000    170.00000    -10.80000      28.912
4     70.00000     -1.80000     50.00000     -0.30000    155.00000     -9.30000    175.00000    -11.10000      29.363
4     75.00000     -2.40000     55.00000     -0.70000    160.00000     -9.70000    180.00000    -11.30000      29.594
4     80.00000     -2.70000     60.00000     -1.00000    165.00000    -10.50000    185.00000    -11.60000      29.468
4     85.00000     -3.10000     65.00000     -1.60000    170.00000    -10.80000    190.00000    -11.80000      29.963
4     90.00000     -3.50000     70.00000     -1.80000    175.00000    -11.10000    195.00000    -11.98000      31.071
4     95.00000     -3.80000     75.00000     -2.40000    180.00000    -11.30000    200.00000    -12.20000      32.507
4    100.00000     -4.00000     80.00000     -2.70000    185.00000    -11.60000    205.00000    -12.60000      33.523
4    105.00000     -4.50000     85.00000     -3.10000    190.00000    -11.80000    210.00000    -12.90000      30.555
4    110.00000     -5.00000     90.00000     -3.50000    195.00000    -11.98000    215.00000    -13.50000      28.038
4    115.00000     -5.50000     95.00000     -3.80000    200.00000    -12.20000    220.00000    -13.90000      26.071
4    120.00000     -5.90000    100.00000     -4.00000    205.00000    -12.60000    225.00000    -14.60000      24.680
4    125.00000     -6.40000    105.00000     -4.50000    210.00000    -12.90000    230.00000    -15.00000      24.578
4    130.00000     -6.80000    110.00000     -5.00000    215.00000    -13.50000    235.00000    -15.60000      23.661
4     20.00000      2.80000      0.00000      5.00000    110.00000     -5.00000    130.00000     -6.80000      47.736
4     25.00000      2.10000      5.00000      4.40000    115.00000     -5.50000    135.00000     -7.20000      43.782
4     30.00000      1.50000     10.00000      3.90000    120.00000     -5.90000    140.00000     -7.80000      33.630
4     35.00000      1.10000     15.00000      3.30000    125.00000     -6.40000    145.00000     -8.30000      25.389
4     40.00000      0.70000     20.00000      2.80000    130.00000     -6.80000    150.00000     -8.90000      21.183
4     45.00000      0.00000     25.00000      2.10000    135.00000     -7.20000    155.00000     -9.30000      21.087
4     50.00000     -0.30000     30.00000      1.50000    140.00000     -7.80000    160.00000     -9.70000      23.257
4     55.00000     -0.70000     35.00000      1.10000    145.00000     -8.30000    165.00000    -10.50000      24.662
4     60.00000     -1.00000     40.00000      0.70000    150.00000     -8.90000    170.00000    -10.80000      27.853
4     65.00000     -1.60000     45.00000      0.00000    155.00000     -9.30000    175.00000    -11.10000      29.685
4     70.00000     -1.80000     50.00000     -0.30000    160.00000     -9.70000    180.00000    -11.30000      29.810
4     75.00000     -2.40000     55.00000     -0.70000    165.00000    -10.50000    185.00000    -11.60000      30.948
4     80.00000     -2.70000     60.00000     -1.00000    170.00000    -10.80000    190.00000    -11.80000      30.237
4     85.00000     -3.10000     65.00000     -1.60000    175.00000    -11.10000    195.00000    -11.98000      29.305
4     90.00000     -3.50000     70.00000     -1.80000    180.00000    -11.30000    200.00000    -12.20000      30.593
4     95.00000     -3.80000     75.00000     -2.40000    185.00000    -11.60000    205.00000    -12.60000      31.404
4    100.00000     -4.00000     80.00000     -2.70000    190.00000    -11.80000    210.00000    -12.90000      31.937
4    105.00000     -4.50000     85.00000     -3.10000    195.00000    -11.98000    215.00000    -13.50000      30.941
4    110.00000     -5.00000     90.00000     -3.50000    200.00000    -12.20000    220.00000    -13.90000      29.469
4    115.00000     -5.50000     95.00000     -3.80000    205.00000    -12.60000    225.00000    -14.60000      27.863
4    120.00000     -5.90000    100.00000     -4.00000    210.00000    -12.90000    230.00000    -15.00000      27.033
4    125.00000     -6.40000    105.00000     -4.50000    215.00000    -13.50000    235.00000    -15.60000      26.306
4     20.00000      2.80000      0.00000      5.00000    115.00000     -5.50000    135.00000     -7.20000      42.591
4     25.00000      2.10000      5.00000      4.40000    120.00000     -5.90000    140.00000     -7.80000      35.486
4     30.00000      1.50000     10.00000      3.90000    125.00000     -6.40000    145.00000     -8.30000      27.940
4     35.00000      1.10000     15.00000      3.30000    130.00000     -6.80000    150.00000     -8.90000      22.322
4     40.00000      0.70000     20.00000      2.80000    135.00000     -7.20000    155.00000     -9.30000      21.145
4     45.00000      0.00000     25.00000      2.10000    140.00000     -7.80000    160.00000     -9.70000      21.691
4     50.00000     -0.30000     30.00000      1.50000    145.00000     -8.30000    165.00000    -10.50000      23.553
4     55.00000     -0.70000     35.00000      1.10000    150.00000     -8.90000    170.00000    -10.80000      25.463
4     60.00000     -1.00000     40.00000      0.70000    155.00000     -9.30000    175.00000    -11.10000      28.524
4     65.00000     -1.60000     45.00000      0.00000    160.00000     -9.70000    180.00000    -11.30000      30.037
4     70.00000     -1.80000     50.00000     -0.30000    165.00000    -10.50000    185.00000    -11.60000      31.069
4     75.00000     -2.40000     55.00000     -0.70000    170.00000    -10.80000    190.00000    -11.80000      31.659
4     80.00000     -2.70000     60.00000     -1.00000    175.00000    -11.10000    195.00000    -11.98000      29.491
4     85.00000     -3.10000     65.00000     -1.60000    180.00000    -11.30000    200.00000    -12.20000      28.778
4     90.00000     -3.50000     70.00000     -1.80000    185.00000    -11.60000    205.00000    -12.60000      29.485
4     95.00000     -3.80000     75.00000     -2.40000    190.00000    -11.80000    210.00000    -12.90000      29.848
4    100.00000     -4.00000     80.00000     -2.70000    195.00000    -11.98000    215.00000    -13.50000      32.255
4    105.00000     -4.50000     85.00000     -3.10000    200.00000    -12.20000    220.00000    -13.90000      32.435
4    110.00000     -5.00000     90.00000     -3.50000    205.00000    -12.60000    225.00000    -14.60000      31.430
4    115.00000     -5.50000     95.00000     -3.80000    210.00000    -12.90000    230.00000    -15.00000      30.467
4    120.00000     -5.90000    100.00000     -4.00000    215.00000    -13.50000    235.00000    -15.60000      28.879
4     20.00000      2.80000      0.00000      5.00000    120.00000     -5.90000    140.00000     -7.80000      34.437
4     25.00000      2.10000      5.00000      4.40000    125.00000     -6.40000    145.00000     -8.30000      29.432
4     30.00000      1.50000     10.00000      3.90000    130.00000     -6.80000    150.00000     -8.90000      24.569
4     35.00000      1.10000     15.00000      3.30000    135.00000     -7.20000    155.00000     -9.30000      22.316
4     40.00000      0.70000     20.00000      2.80000    140.00000     -7.80000    160.00000     -9.70000      21.769
4     45.00000      0.00000     25.00000      2.10000    145.00000     -8.30000    165.00000    -10.50000      21.950
4     50.00000     -0.30000     30.00000      1.50000    150.00000     -8.90000    170.00000    -10.80000      24.261
4     55.00000     -0.70000     35.00000      1.10000    155.00000     -9.30000    175.00000    -11.10000      26.025
4     60.00000     -1.00000     40.00000      0.70000    160.00000     -9.70000    180.00000    -11.30000      28.782
4     65.00000     -1.60000     45.00000      0.00000    165.00000    -10.50000    185.00000    -11.60000      31.207
4     70.00000     -1.80000     50.00000     -0.30000    170.00000    -10.80000    190.00000    -11.80000      31.684
4     75.00000     -2.40000     55.00000     -0.70000    175.00000    -11.10000    195.00000    -11.98000      30.797
4     80.00000     -2.70000     60.00000     -1.00000    180.00000    -11.30000    200.00000    -12.20000      28.887
4     85.00000     -3.10000     65.00000     -1.60000    185.00000    -11.60000    205.00000    -12.60000      27.683
4     90.00000     -3.50000     70.00000     -1.80000    190.00000    -11.80000    210.00000    -12.90000      27.970
4     95.00000     -3.80000     75.00000     -2.40000    195.00000    -11.98000    215.00000    -13.50000      30.087
4    100.00000     -4.00000     80.00000     -2.70000    200.00000    -12.20000    220.00000    -13.90000      33.719
4    105.00000     -4.50000     85.00000     -3.10000    205.00000    -12.60000    225.00000    -14.60000      34.512
4    110.00000     -5.00000     90.00000     -3.50000    210.00000    -12.90000    230.00000    -15.00000      34.282
4    115.00000     -5.50000     95.00000     -3.80000    215.00000    -13.50000    235.00000    -15.60000      32.495
4     20.00000      2.80000      0.00000      5.00000    125.00000     -6.40000    145.00000     -8.30000      28.537
4     25.00000      2.10000      5.00000      4.40000    130.00000     -6.80000    150.00000     -8.90000      25.866
4     30.00000      1.50000     10.00000      3.90000    135.00000     -7.20000    155.00000     -9.30000      24.566
4     35.00000      1.10000     15.00000      3.30000    140.00000     -7.80000    160.00000     -9.70000      22.997
4     40.00000      0.70000     20.00000      2.80000    145.00000     -8.30000    165.00000    -10.50000      22.040
4     45.00000      0.00000     25.00000      2.10000    150.00000     -8.90000    170.00000    -10.80000      22.584
4     50.00000     -0.30000     30.00000      1.50000    155.00000     -9.30000    175.00000    -11.10000      24.740
4     55.00000     -0.70000     35.00000      1.10000    160.00000     -9.70000    180.00000    -11.30000      26.201
4     60.00000     -1.00000     40.00000      0.70000    165.00000    -10.50000    185.00000    -11.60000      29.822
4     65.00000     -1.60000     45.00000      0.00000    170.00000    -10.80000    190.00000    -11.80000      31.731
4     70.00000     -1.80000     50.00000     -0.30000    175.00000    -11.10000    195.00000    -11.98000      30.736
4     75.00000     -2.40000     55.00000     -0.70000    180.00000    -11.30000    200.00000    -12.20000      30.092
4     80.00000     -2.70000     60.00000     -1.00000    185.00000    -11.60000    205.00000    -12.60000      27.737
4     85.00000     -3.10000     65.00000     -1.60000    190.00000    -11.80000    210.00000    -12.90000      26.222
4     90.00000     -3.50000     70.00000     -1.80000    195.00000    -11.98000    215.00000    -13.50000      28.150
4     95.00000     -3.80000     75.00000     -2.40000    200.00000    -12.20000    220.00000    -13.90000      31.384
4    100.00000     -4.00000     80.00000     -2.70000    205.00000    -12.60000    225.00000    -14.60000      35.786
4    105.00000     -4.50000     85.00000     -3.10000    210.00000    -12.90000    230.00000    -15.00000      37.540
4    110.00000     -5.00000     90.00000     -3.50000    215.00000    -13.50000    235.00000    -15.60000      36.478
4     25.00000      2.10000      0.00000      5.00000    130.00000     -6.80000    155.00000     -9.30000      25.500
4     30.00000      1.50000      5.00000      4.40000    135.00000     -7.20000    160.00000     -9.70000      24.574
4     35.00000      1.10000     10.00000      3.90000    140.00000     -7.80000    165.00000    -10.50000      23.759
4     40.00000      0.70000     15.00000      3.30000    145.00000     -8.30000    170.00000    -10.80000      23.325
4     45.00000      0.00000     20.00000      2.80000    150.00000     -8.90000    175.00000    -11.10000      23.690
4     50.00000     -0.30000     25.00000      2.10000    155.00000     -9.30000    180.00000    -11.30000      24.183
4     55.00000     -0.70000     30.00000      1.50000    160.00000     -9.70000    185.00000    -11.60000      25.534
4     60.00000     -1.00000     35.00000      1.10000    165.00000    -10.50000    190.00000    -11.80000      29.021
4     65.00000     -1.60000     40.00000      0.70000    170.00000    -10.80000    195.00000    -11.98000      30.440
4     70.00000     -1.80000     45.00000      0.00000    175.00000    -11.10000    200.00000    -12.20000      29.581
4     75.00000     -2.40000     50.00000     -0.30000    180.00000    -11.30000    205.00000    -12.60000      29.195
4     80.00000     -2.70000     55.00000     -0.70000    185.00000    -11.60000    210.00000    -12.90000      27.921
4     85.00000     -3.10000     60.00000     -1.00000    190.00000    -11.80000    215.00000    -13.50000      26.948
4     90.00000     -3.50000     65.00000     -1.60000    195.00000    -11.98000    220.00000    -13.90000      28.295
4     95.00000     -3.80000     70.00000     -1.80000    200.00000    -12.20000    225.00000    -14.60000      31.918
4    100.00000     -4.00000     75.00000     -2.40000    205.00000    -12.60000    230.00000    -15.00000      35.554
4    105.00000     -4.50000     80.00000     -2.70000    210.00000    -12.90000    235.00000    -15.60000      37.696
4     25.00000      2.10000      0.00000      5.00000    135.00000     -7.20000    160.00000     -9.70000      25.463
4     30.00000      1.50000      5.00000      4.40000    140.00000     -7.80000    165.00000    -10.50000      25.060
4     35.00000      1.10000     10.00000      3.90000    145.00000     -8.30000    170.00000    -10.80000      24.209
4     40.00000      0.70000     15.00000      3.30000    150.00000     -8.90000    175.00000    -11.10000      24.207
4     45.00000      0.00000     20.00000      2.80000    155.00000     -9.30000    180.00000    -11.30000      23.708
4     50.00000     -0.30000     25.00000      2.10000    160.00000     -9.70000    185.00000    -11.60000      24.565
4     55.00000     -0.70000     30.00000      1.50000    165.00000    -10.50000    190.00000    -11.80000      26.073
4     60.00000     -1.00000     35.00000      1.10000    170.00000    -10.80000    195.00000    -11.98000      28.847
4     65.00000     -1.60000     40.00000      0.70000    175.00000    -11.10000    200.00000    -12.20000      29.153
4     70.00000     -1.80000     45.00000      0.00000    180.00000    -11.30000    205.00000    -12.60000      29.256
4     75.00000     -2.40000     50.00000     -0.30000    185.00000    -11.60000    210.00000    -12.90000      27.757
4     80.00000     -2.70000     55.00000     -0.70000    190.00000    -11.80000    215.00000    -13.50000      27.209
4     85.00000     -3.10000     60.00000     -1.00000    195.00000    -11.98000    220.00000    -13.90000      27.118
4     90.00000     -3.50000     65.00000     -1.60000    200.00000    -12.20000    225.00000    -14.60000      30.150
4     95.00000     -3.80000     70.00000     -1.80000    205.00000    -12.60000    230.00000    -15.00000      33.284
4    100.00000     -4.00000     75.00000     -2.40000    210.00000    -12.90000    235.00000    -15.60000      38.344
4     25.00000      2.10000      0.00000      5.00000    140.00000     -7.80000    165.00000    -10.50000      25.947
4     30.00000      1.50000      5.00000      4.40000    145.00000     -8.30000    170.00000    -10.80000      25.517
4     35.00000      1.10000     10.00000      3.90000    150.00000     -8.90000    175.00000    -11.10000      25.119
4     40.00000      0.70000     15.00000      3.30000    155.00000     -9.30000    180.00000    -11.30000      24.219
4     45.00000      0.00000     20.00000      2.80000    160.00000     -9.70000    185.00000    -11.60000      24.063
4     50.00000     -0.30000     25.00000      2.10000    165.00000    -10.50000    190.00000    -11.80000      25.034
4     55.00000     -0.70000     30.00000      1.50000    170.00000    -10.80000    195.00000    -11.98000      25.866
4     60.00000     -1.00000     35.00000      1.10000    175.00000    -11.10000    200.00000    -12.20000      27.573
4     65.00000     -1.60000     40.00000      0.70000    180.00000    -11.30000    205.00000    -12.60000      28.771
4     70.00000     -1.80000     45.00000      0.00000    185.00000    -11.60000    210.00000    -12.90000      27.763
4     75.00000     -2.40000     50.00000     -0.30000    190.00000    -11.80000    215.00000    -13.50000      27.010
4     80.00000     -2.70000     55.00000     -0.70000    195.00000    -11.98000    220.00000    -13.90000      27.349
4     85.00000     -3.10000     60.00000     -1.00000    200.00000    -12.20000    225.00000    -14.60000      28.860
4     90.00000     -3.50000     65.00000     -1.60000    205.00000    -12.60000    230.00000    -15.00000      31.388
4     95.00000     -3.80000     70.00000     -1.80000    210.00000    -12.90000    235.00000    -15.60000      35.820
4     25.00000      2.10000      0.00000      5.00000    145.00000     -8.30000    170.00000    -10.80000      26.399
4     30.00000      1.50000      5.00000      4.40000    150.00000     -8.90000    175.00000    -11.10000      26.453
4     35.00000      1.10000     10.00000      3.90000    155.00000     -9.30000    180.00000    -11.30000      25.120
4     40.00000      0.70000     15.00000      3.30000    160.00000     -9.70000    185.00000    -11.60000      24.572
4     45.00000      0.00000     20.00000      2.80000    165.00000    -10.50000    190.00000    -11.80000      24.497
4     50.00000     -0.30000     25.00000      2.10000    170.00000    -10.80000    195.00000    -11.98000      24.789
4     55.00000     -0.70000     30.00000      1.50000    175.00000    -11.10000    200.00000    -12.20000      24.683
4     60.00000     -1.00000     35.00000      1.10000    180.00000    -11.30000    205.00000    -12.60000      27.165
4     65.00000     -1.60000     40.00000      0.70000    185.00000    -11.60000    210.00000    -12.90000      27.252
4     70.00000     -1.80000     45.00000      0.00000    190.00000    -11.80000    215.00000    -13.50000      26.977
4     75.00000     -2.40000     50.00000     -0.30000    195.00000    -11.98000    220.00000    -13.90000      27.110
4     80.00000     -2.70000     55.00000     -0.70000    200.00000    -12.20000    225.00000    -14.60000      29.070
4     85.00000     -3.10000     60.00000     -1.00000    205.00000    -12.60000    230.00000    -15.00000      30.005
4     90.00000     -3.50000     65.00000     -1.60000    210.00000    -12.90000    235.00000    -15.60000      33.718
4     25.00000      2.10000      0.00000      5.00000    150.00000     -8.90000    175.00000    -11.10000      27.341
4     30.00000      1.50000      5.00000      4.40000    155.00000     -9.30000    180.00000    -11.30000      26.425
4     35.00000      1.10000     10.00000      3.90000    160.00000     -9.70000    185.00000    -11.60000      25.472
4     40.00000      0.70000     15.00000      3.30000    165.00000    -10.50000    190.00000    -11.80000      24.998
4     45.00000      0.00000     20.00000      2.80000    170.00000    -10.80000    195.00000    -11.98000      24.233
4     50.00000     -0.30000     25.00000      2.10000    175.00000    -11.10000    200.00000    -12.20000      23.620
4     55.00000     -0.70000     30.00000      1.50000    180.00000    -11.30000    205.00000    -12.60000      24.285
4     60.00000     -1.00000     35.00000      1.10000    185.00000    -11.60000    210.00000    -12.90000      25.693
4     65.00000     -1.60000     40.00000      0.70000    190.00000    -11.80000    215.00000    -13.50000      26.442
4     70.00000     -1.80000     45.00000      0.00000    195.00000    -11.98000    220.00000    -13.90000      27.040
4     75.00000     -2.40000     50.00000     -0.30000    200.00000    -12.20000    225.00000    -14.60000      28.773
4     80.00000     -2.70000     55.00000     -0.70000    205.00000    -12.60000    230.00000    -15.00000      30.182
4     85.00000     -3.10000     60.00000     -1.00000    210.00000    -12.90000    235.00000    -15.60000      32.183
4     25.00000      2.10000      0.00000      5.00000    155.00000     -9.30000    180.00000    -11.30000      27.280
4     30.00000      1.50000      5.00000      4.40000    160.00000     -9.70000    185.00000    -11.60000      26.766
4     35.00000      1.10000     10.00000      3.90000    165.00000    -10.50000    190.00000    -11.80000      25.893
4     40.00000      0.70000     15.00000      3.30000    170.00000    -10.80000    195.00000    -11.98000      24.713
4     45.00000      0.00000     20.00000      2.80000    175.00000    -11.10000    200.00000    -12.20000      23.075
4     50.00000     -0.30000     25.00000      2.10000    180.00000    -11.30000    205.00000    -12.60000      23.211
4     55.00000     -0.70000     30.00000      1.50000    185.00000    -11.60000    210.00000    -12.90000      22.945
4     60.00000     -1.00000     35.00000      1.10000    190.00000    -11.80000    215.00000    -13.50000      24.904
4     65.00000     -1.60000     40.00000      0.70000    195.00000    -11.98000    220.00000    -13.90000      26.468
4     70.00000     -1.80000     45.00000      0.00000    200.00000    -12.20000    225.00000    -14.60000      28.660
4     75.00000     -2.40000     50.00000     -0.30000    205.00000    -12.60000    230.00000    -15.00000      29.830
4     80.00000     -2.70000     55.00000     -0.70000    210.00000    -12.90000    235.00000    -15.60000      32.324
 16.644
ITERATION 2
MODEL RESISTIVITY
LAYER 1
45,      1.70898
     3.00000,      1777.5
     4.00000,      669.03
     5.00000,      809.37
     6.00000,      677.24
     7.00000,      329.00
     8.00000,      225.13
     9.00000,      166.38
    10.00000,      92.872
    11.00000,      66.838
    12.00000,      94.506
    13.00000,      682.41
    14.00000,      82.892
    15.00000,      47.280
    16.00000,      47.441
    17.00000,      48.256
    18.00000,      55.154
    19.00000,      67.305
    20.00000,      71.886
    21.00000,      100.45
    22.00000,      129.30
    23.00000,      144.74
    24.00000,      162.74
    25.00000,      144.46
    26.00000,      105.47
    27.00000,      83.095
    28.00000,      56.877
    29.00000,      47.405
    30.00000,      44.557
    31.00000,      38.331
    32.00000,      34.814
    33.00000,      27.080
    34.00000,      19.486
    35.00000,      17.832
    36.00000,      21.803
    37.00000,      29.984
    38.00000,      33.049
    39.00000,      31.491
    40.00000,      40.714
    41.00000,      48.945
    42.00000,      48.395
    43.00000,      41.620
    44.00000,      50.813
    45.00000,      37.541
    46.00000,      31.901
                   25.164
LAYER 2
45,      3.58887
     3.00000,      221.83
     4.00000,      179.49
     5.00000,      249.44
     6.00000,      279.67
     7.00000,      354.64
     8.00000,      197.98
     9.00000,      149.42
    10.00000,      93.342
    11.00000,      60.556
    12.00000,      35.326
    13.00000,      27.203
    14.00000,      43.600
    15.00000,      68.285
    16.00000,      83.780
    17.00000,      139.79
    18.00000,      141.05
    19.00000,      113.57
    20.00000,      95.213
    21.00000,      68.392
    22.00000,      22.029
    23.00000,      17.620
    24.00000,      16.905
    25.00000,      38.533
    26.00000,      61.002
    27.00000,      69.978
    28.00000,      69.329
    29.00000,      103.32
    30.00000,      105.39
    31.00000,      73.820
    32.00000,      67.437
    33.00000,      50.595
    34.00000,      25.209
    35.00000,      18.295
    36.00000,      19.425
    37.00000,      14.974
    38.00000,      16.703
    39.00000,      19.047
    40.00000,      15.773
    41.00000,      16.510
    42.00000,      21.972
    43.00000,      16.844
    44.00000,      14.292
    45.00000,      17.915
    46.00000,      25.459
                   28.734
LAYER 3
45,      5.65674
     3.00000,      22.681
     4.00000,      95.406
     5.00000,      69.089
     6.00000,      56.652
     7.00000,      38.808
     8.00000,      20.030
     9.00000,      22.576
    10.00000,      22.253
    11.00000,      22.920
    12.00000,      23.892
    13.00000,      19.769
    14.00000,      24.499
    15.00000,      22.772
    16.00000,      21.374
    17.00000,      20.434
    18.00000,      20.880
    19.00000,      21.744
    20.00000,      22.825
    21.00000,      24.747
    22.00000,      24.213
    23.00000,      23.030
    24.00000,      22.221
    25.00000,      24.811
    26.00000,      30.261
    27.00000,      40.870
    28.00000,      40.062
    29.00000,      35.181
    30.00000,      34.242
    31.00000,      26.509
    32.00000,      24.290
    33.00000,      19.755
    34.00000,      16.888
    35.00000,      15.430
    36.00000,      14.872
    37.00000,      9.8623
    38.00000,      14.301
    39.00000,      17.730
    40.00000,      13.089
    41.00000,      11.779
    42.00000,      13.002
    43.00000,      13.133
    44.00000,      12.843
    45.00000,      12.464
    46.00000,      14.179
                   17.428
LAYER 4
43,      7.93140
     4.00000,      34.487
     5.00000,      42.357
     6.00000,      38.630
     7.00000,      13.608
     8.00000,      14.932
     9.00000,      20.531
    10.00000,      18.017
    11.00000,      21.186
    12.00000,      23.925
    13.00000,      23.415
    14.00000,      23.575
    15.00000,      19.345
    16.00000,      17.053
    17.00000,      15.198
    18.00000,      16.617
    19.00000,      19.476
    20.00000,      24.341
    21.00000,      26.013
    22.00000,      23.414
    23.00000,      22.472
    24.00000,      22.302
    25.00000,      23.469
    26.00000,      18.149
    27.00000,      18.336
    28.00000,      17.766
    29.00000,      14.861
    30.00000,      14.703
    31.00000,      13.967
    32.00000,      13.019
    33.00000,      13.124
    34.00000,      13.869
    35.00000,      14.167
    36.00000,      13.063
    37.00000,      11.360
    38.00000,      17.022
    39.00000,      18.003
    40.00000,      14.268
    41.00000,      12.253
    42.00000,      12.428
    43.00000,      12.912
    44.00000,      13.020
    45.00000,      12.756
                   13.430
LAYER 5
41,     10.43352
     5.00000,      39.753
     6.00000,      37.848
     7.00000,      13.783
     8.00000,      15.593
     9.00000,      21.946
    10.00000,      18.181
    11.00000,      21.667
    12.00000,      30.839
    13.00000,      31.350
    14.00000,      29.211
    15.00000,      20.960
    16.00000,      17.249
    17.00000,      17.351
    18.00000,      18.742
    19.00000,      20.564
    20.00000,      27.868
    21.00000,      32.456
    22.00000,      31.065
    23.00000,      31.081
    24.00000,      31.547
    25.00000,      26.256
    26.00000,      16.021
    27.00000,      12.602
    28.00000,      12.406
    29.00000,      12.547
    30.00000,      14.692
    31.00000,      15.499
    32.00000,      15.503
    33.00000,      15.067
    34.00000,      15.849
    35.00000,      21.209
    36.00000,      22.477
    37.00000,      22.448
    38.00000,      22.818
    39.00000,      19.256
    40.00000,      14.457
    41.00000,      12.507
    42.00000,      12.414
    43.00000,      13.645
    44.00000,      15.168
                   13.926
LAYER 6
39,     13.18586
     6.00000,      37.671
     7.00000,      29.238
     8.00000,      33.843
     9.00000,      34.431
    10.00000,      30.450
    11.00000,      31.605
    12.00000,      42.232
    13.00000,      45.300
    14.00000,      45.020
    15.00000,      38.539
    16.00000,      41.778
    17.00000,      42.175
    18.00000,      45.612
    19.00000,      50.068
    20.00000,      51.645
    21.00000,      47.595
    22.00000,      43.843
    23.00000,      43.086
    24.00000,      40.460
    25.00000,      30.309
    26.00000,      16.143
    27.00000,      11.972
    28.00000,      11.632
    29.00000,      11.836
    30.00000,      14.149
    31.00000,      16.124
    32.00000,      16.266
    33.00000,      16.978
    34.00000,      21.694
    35.00000,      30.982
    36.00000,      32.344
    37.00000,      30.338
    38.00000,      23.126
    39.00000,      19.926
    40.00000,      14.720
    41.00000,      12.967
    42.00000,      12.794
    43.00000,      14.809
                   15.622
LAYER 7
37,     16.21343
     7.00000,      46.558
     8.00000,      53.000
     9.00000,      51.862
    10.00000,      50.992
    11.00000,      49.398
    12.00000,      58.793
    13.00000,      64.012
    14.00000,      64.795
    15.00000,      70.489
    16.00000,      81.234
    17.00000,      82.379
    18.00000,      85.063
    19.00000,      83.411
    20.00000,      75.123
    21.00000,      62.609
    22.00000,      57.547
    23.00000,      52.084
    24.00000,      44.137
    25.00000,      32.625
    26.00000,      17.394
    27.00000,      11.792
    28.00000,      11.220
    29.00000,      11.701
    30.00000,      13.763
    31.00000,      15.923
    32.00000,      17.506
    33.00000,      19.862
    34.00000,      23.478
    35.00000,      32.082
    36.00000,      32.774
    37.00000,      31.224
    38.00000,      23.870
    39.00000,      17.540
    40.00000,      14.342
    41.00000,      13.948
    42.00000,      13.464
                   15.731
LAYER 8
33,     19.54375
     9.00000,      71.122
    10.00000,      71.636
    11.00000,      71.074
    12.00000,      73.399
    13.00000,      82.101
    14.00000,      89.189
    15.00000,      91.564
    16.00000,      99.249
    17.00000,      102.21
    18.00000,      103.06
    19.00000,      100.55
    20.00000,      88.101
    21.00000,      72.109
    22.00000,      59.999
    23.00000,      51.649
    24.00000,      44.196
    25.00000,      33.419
    26.00000,      19.635
    27.00000,      12.616
    28.00000,      11.122
    29.00000,      11.423
    30.00000,      12.365
    31.00000,      14.393
    32.00000,      16.819
    33.00000,      19.810
    34.00000,      22.202
    35.00000,      28.479
    36.00000,      29.726
    37.00000,      26.572
    38.00000,      19.104
    39.00000,      15.612
    40.00000,      14.709
                   14.299
LAYER 9
31,     23.20711
    10.00000,      107.64
    11.00000,      95.094
    12.00000,      90.734
    13.00000,      91.894
    14.00000,      96.055
    15.00000,      98.559
    16.00000,      101.06
    17.00000,      102.07
    18.00000,      101.92
    19.00000,      96.539
    20.00000,      83.449
    21.00000,      67.899
    22.00000,      56.249
    23.00000,      48.362
    24.00000,      42.357
    25.00000,      33.869
    26.00000,      22.775
    27.00000,      15.434
    28.00000,      12.675
    29.00000,      12.334
    30.00000,      12.471
    31.00000,      13.586
    32.00000,      15.783
    33.00000,      18.717
    34.00000,      20.769
    35.00000,      21.188
    36.00000,      21.120
    37.00000,      18.778
    38.00000,      16.439
    39.00000,      15.381
                   14.514
LAYER 10
29,     27.23681
    11.00000,      113.31
    12.00000,      103.62
    13.00000,      101.17
    14.00000,      99.581
    15.00000,      98.983
    16.00000,      99.942
    17.00000,      99.253
    18.00000,      98.576
    19.00000,      91.818
    20.00000,      79.079
    21.00000,      64.550
    22.00000,      53.912
    23.00000,      46.578
    24.00000,      41.439
    25.00000,      36.050
    26.00000,      28.342
    27.00000,      21.342
    28.00000,      16.931
    29.00000,      15.146
    30.00000,      14.945
    31.00000,      14.934
    32.00000,      15.937
    33.00000,      18.245
    34.00000,      18.952
    35.00000,      17.744
    36.00000,      17.574
    37.00000,      16.569
    38.00000,      15.460
                   14.912
LAYER 11
25,     31.66948
    13.00000,      109.56
    14.00000,      97.707
    15.00000,      96.287
    16.00000,      93.155
    17.00000,      90.907
    18.00000,      86.015
    19.00000,      80.962
    20.00000,      74.358
    21.00000,      62.467
    22.00000,      53.203
    23.00000,      46.630
    24.00000,      41.677
    25.00000,      38.474
    26.00000,      34.778
    27.00000,      29.561
    28.00000,      23.621
    29.00000,      19.860
    30.00000,      19.158
    31.00000,      17.818
    32.00000,      16.964
    33.00000,      16.921
    34.00000,      16.969
    35.00000,      16.727
    36.00000,      16.199
                   15.114
LAYER 12
21,     36.54541
    15.00000,      108.87
    16.00000,      83.565
    17.00000,      75.711
    18.00000,      65.478
    19.00000,      60.052
    20.00000,      55.154
    21.00000,      53.282
    22.00000,      51.585
    23.00000,      48.478
    24.00000,      44.336
    25.00000,      40.017
    26.00000,      37.430
    27.00000,      36.992
    28.00000,      32.409
    29.00000,      29.423
    30.00000,      28.004
    31.00000,      23.793
    32.00000,      20.541
    33.00000,      18.097
    34.00000,      16.546
                   14.605
LAYER 13
17,     41.90893
    17.00000,      62.673
    18.00000,      42.340
    19.00000,      40.588
    20.00000,      46.877
    21.00000,      53.107
    22.00000,      54.718
    23.00000,      54.574
    24.00000,      52.193
    25.00000,      46.982
    26.00000,      41.386
    27.00000,      38.440
    28.00000,      40.783
    29.00000,      41.317
    30.00000,      40.585
    31.00000,      37.213
    32.00000,      30.730
                   20.873
LAYER 14
15, 
    18.00000,      4.4127
    19.00000,      20.679
    20.00000,      44.479
    21.00000,      63.557
    22.00000,      69.671
    23.00000,      69.536
    24.00000,      68.224
    25.00000,      61.544
    26.00000,      52.686
    27.00000,      46.606
    28.00000,      45.091
    29.00000,      42.688
    30.00000,      50.154
    31.00000,      74.090
                   247.09
CALCULATED APPARENT RESISTIVITY
4      5.00000      4.40000      0.00000      5.00000     10.00000      3.90000     15.00000      3.30000      194.30
4     10.00000      3.90000      5.00000      4.40000     15.00000      3.30000     20.00000      2.80000      294.55
4     15.00000      3.30000     10.00000      3.90000     20.00000      2.80000     25.00000      2.10000      206.96
4     20.00000      2.80000     15.00000      3.30000     25.00000      2.10000     30.00000      1.50000      186.61
4     25.00000      2.10000     20.00000      2.80000     30.00000      1.50000     35.00000      1.10000      191.43
4     30.00000      1.50000     25.00000      2.10000     35.00000      1.10000     40.00000      0.70000      120.20
4     35.00000      1.10000     30.00000      1.50000     40.00000      0.70000     45.00000      0.00000      80.802
4     40.00000      0.70000     35.00000      1.10000     45.00000      0.00000     50.00000     -0.30000      63.027
4     45.00000      0.00000     40.00000      0.70000     50.00000     -0.30000     55.00000     -0.70000      49.239
4     50.00000     -0.30000     45.00000      0.00000     55.00000     -0.70000     60.00000     -1.00000      49.795
4     55.00000     -0.70000     50.00000     -0.30000     60.00000     -1.00000     65.00000     -1.60000      18.042
4     60.00000     -1.00000     55.00000     -0.70000     65.00000     -1.60000     70.00000     -1.80000      48.748
4     65.00000     -1.60000     60.00000     -1.00000     70.00000     -1.80000     75.00000     -2.40000      49.568
4     70.00000     -1.80000     65.00000     -1.60000     75.00000     -2.40000     80.00000     -2.70000      50.287
4     75.00000     -2.40000     70.00000     -1.80000     80.00000     -2.70000     85.00000     -3.10000      64.485
4     80.00000     -2.70000     75.00000     -2.40000     85.00000     -3.10000     90.00000     -3.50000      71.622
4     85.00000     -3.10000     80.00000     -2.70000     90.00000     -3.50000     95.00000     -3.80000      62.909
4     90.00000     -3.50000     85.00000     -3.10000     95.00000     -3.80000    100.00000     -4.00000      67.563
4     95.00000     -3.80000     90.00000     -3.50000    100.00000     -4.00000    105.00000     -4.50000      50.518
4    100.00000     -4.00000     95.00000     -3.80000    105.00000     -4.50000    110.00000     -5.00000      40.537
4    105.00000     -4.50000    100.00000     -4.00000    110.00000     -5.00000    115.00000     -5.50000      35.064
4    110.00000     -5.00000    105.00000     -4.50000    115.00000     -5.50000    120.00000     -5.90000      36.395
4    115.00000     -5.50000    110.00000     -5.00000    120.00000     -5.90000    125.00000     -6.40000      42.829
4    120.00000     -5.90000    115.00000     -5.50000    125.00000     -6.40000    130.00000     -6.80000      56.954
4    125.00000     -6.40000    120.00000     -5.90000    130.00000     -6.80000    135.00000     -7.20000      54.905
4    130.00000     -6.80000    125.00000     -6.40000    135.00000     -7.20000    140.00000     -7.80000      60.066
4    135.00000     -7.20000    130.00000     -6.80000    140.00000     -7.80000    145.00000     -8.30000      60.966
4    140.00000     -7.80000    135.00000     -7.20000    145.00000     -8.30000    150.00000     -8.90000      55.010
4    145.00000     -8.30000    140.00000     -7.80000    150.00000     -8.90000    155.00000     -9.30000      47.937
4    150.00000     -8.90000    145.00000     -8.30000    155.00000     -9.30000    160.00000     -9.70000      37.615
4    155.00000     -9.30000    150.00000     -8.90000    160.00000     -9.70000    165.00000    -10.50000      30.067
4    160.00000     -9.70000    155.00000     -9.30000    165.00000    -10.50000    170.00000    -10.80000      21.632
4    165.00000    -10.50000    160.00000     -9.70000    170.00000    -10.80000    175.00000    -11.10000      18.054
4    170.00000    -10.80000    165.00000    -10.50000    175.00000    -11.10000    180.00000    -11.30000      17.047
4    175.00000    -11.10000    170.00000    -10.80000    180.00000    -11.30000    185.00000    -11.60000      16.519
4    180.00000    -11.30000    175.00000    -11.10000    185.00000    -11.60000    190.00000    -11.80000      18.465
4    185.00000    -11.60000    180.00000    -11.30000    190.00000    -11.80000    195.00000    -11.98000      22.172
4    190.00000    -11.80000    185.00000    -11.60000    195.00000    -11.98000    200.00000    -12.20000      20.796
4    195.00000    -11.98000    190.00000    -11.80000    200.00000    -12.20000    205.00000    -12.60000      22.833
4    200.00000    -12.20000    195.00000    -11.98000    205.00000    -12.60000    210.00000    -12.90000      24.154
4    205.00000    -12.60000    200.00000    -12.20000    210.00000    -12.90000    215.00000    -13.50000      27.285
4    210.00000    -12.90000    205.00000    -12.60000    215.00000    -13.50000    220.00000    -13.90000      20.216
4    215.00000    -13.50000    210.00000    -12.90000    220.00000    -13.90000    225.00000    -14.60000      24.257
4    220.00000    -13.90000    215.00000    -13.50000    225.00000    -14.60000    230.00000    -15.00000      23.108
4    225.00000    -14.60000    220.00000    -13.90000    230.00000    -15.00000    235.00000    -15.60000      25.905
4     10.00000      3.90000      0.00000      5.00000     15.00000      3.30000     25.00000      2.10000      215.19
4     15.00000      3.30000      5.00000      4.40000     20.00000      2.80000     30.00000      1.50000      158.18
4     20.00000      2.80000     10.00000      3.90000     25.00000      2.10000     35.00000      1.10000      138.55
4     25.00000      2.10000     15.00000      3.30000     30.00000      1.50000     40.00000      0.70000      141.74
4     30.00000      1.50000     20.00000      2.80000     35.00000      1.10000     45.00000      0.00000      93.263
4     35.00000      1.10000     25.00000      2.10000     40.00000      0.70000     50.00000     -0.30000      64.016
4     40.00000      0.70000     30.00000      1.50000     45.00000      0.00000     55.00000     -0.70000      52.161
4     45.00000      0.00000     35.00000      1.10000     50.00000     -0.30000     60.00000     -1.00000      45.249
4     50.00000     -0.30000     40.00000      0.70000     55.00000     -0.70000     65.00000     -1.60000      42.485
4     55.00000     -0.70000     45.00000      0.00000     60.00000     -1.00000     70.00000     -1.80000      19.318
4     60.00000     -1.00000     50.00000     -0.30000     65.00000     -1.60000     75.00000     -2.40000      41.173
4     65.00000     -1.60000     55.00000     -0.70000     70.00000     -1.80000     80.00000     -2.70000      45.499
4     70.00000     -1.80000     60.00000     -1.00000     75.00000     -2.40000     85.00000     -3.10000      45.814
4     75.00000     -2.40000     65.00000     -1.60000     80.00000     -2.70000     90.00000     -3.50000      56.502
4     80.00000     -2.70000     70.00000     -1.80000     85.00000     -3.10000     95.00000     -3.80000      61.829
4     85.00000     -3.10000     75.00000     -2.40000     90.00000     -3.50000    100.00000     -4.00000      55.891
4     90.00000     -3.50000     80.00000     -2.70000     95.00000     -3.80000    105.00000     -4.50000      56.862
4     95.00000     -3.80000     85.00000     -3.10000    100.00000     -4.00000    110.00000     -5.00000      43.833
4    100.00000     -4.00000     90.00000     -3.50000    105.00000     -4.50000    115.00000     -5.50000      36.455
4    105.00000     -4.50000     95.00000     -3.80000    110.00000     -5.00000    120.00000     -5.90000      33.106
4    110.00000     -5.00000    100.00000     -4.00000    115.00000     -5.50000    125.00000     -6.40000      32.776
4    115.00000     -5.50000    105.00000     -4.50000    120.00000     -5.90000    130.00000     -6.80000      36.593
4    120.00000     -5.90000    110.00000     -5.00000    125.00000     -6.40000    135.00000     -7.20000      46.286
4    125.00000     -6.40000    115.00000     -5.50000    130.00000     -6.80000    140.00000     -7.80000      47.205
4    130.00000     -6.80000    120.00000     -5.90000    135.00000     -7.20000    145.00000     -8.30000      53.213
4    135.00000     -7.20000    125.00000     -6.40000    140.00000     -7.80000    150.00000     -8.90000      54.272
4    140.00000     -7.80000    130.00000     -6.80000    145.00000     -8.30000    155.00000     -9.30000      48.888
4    145.00000     -8.30000    135.00000     -7.20000    150.00000     -8.90000    160.00000     -9.70000      42.637
4    150.00000     -8.90000    140.00000     -7.80000    155.00000     -9.30000    165.00000    -10.50000      33.669
4    155.00000     -9.30000    145.00000     -8.30000    160.00000     -9.70000    170.00000    -10.80000      27.421
4    160.00000     -9.70000    150.00000     -8.90000    165.00000    -10.50000    175.00000    -11.10000      21.605
4    165.00000    -10.50000    155.00000     -9.30000    170.00000    -10.80000    180.00000    -11.30000      18.163
4    170.00000    -10.80000    160.00000     -9.70000    175.00000    -11.10000    185.00000    -11.60000      16.730
4    175.00000    -11.10000    165.00000    -10.50000    180.00000    -11.30000    190.00000    -11.80000      16.400
4    180.00000    -11.30000    170.00000    -10.80000    185.00000    -11.60000    195.00000    -11.98000      17.746
4    185.00000    -11.60000    175.00000    -11.10000    190.00000    -11.80000    200.00000    -12.20000      20.183
4    190.00000    -11.80000    180.00000    -11.30000    195.00000    -11.98000    205.00000    -12.60000      19.468
4    195.00000    -11.98000    185.00000    -11.60000    200.00000    -12.20000    210.00000    -12.90000      20.075
4    200.00000    -12.20000    190.00000    -11.80000    205.00000    -12.60000    215.00000    -13.50000      21.030
4    205.00000    -12.60000    195.00000    -11.98000    210.00000    -12.90000    220.00000    -13.90000      23.321
4    210.00000    -12.90000    200.00000    -12.20000    215.00000    -13.50000    225.00000    -14.60000      18.782
4    215.00000    -13.50000    205.00000    -12.60000    220.00000    -13.90000    230.00000    -15.00000      21.358
4    220.00000    -13.90000    210.00000    -12.90000    225.00000    -14.60000    235.00000    -15.60000      21.433
4     15.00000      3.30000      0.00000      5.00000     20.00000      2.80000     35.00000      1.10000      137.55
4     20.00000      2.80000      5.00000      4.40000     25.00000      2.10000     40.00000      0.70000      121.56
4     25.00000      2.10000     10.00000      3.90000     30.00000      1.50000     45.00000      0.00000      123.23
4     30.00000      1.50000     15.00000      3.30000     35.00000      1.10000     50.00000     -0.30000      83.039
4     35.00000      1.10000     20.00000      2.80000     40.00000      0.70000     55.00000     -0.70000      58.233
4     40.00000      0.70000     25.00000      2.10000     45.00000      0.00000     60.00000     -1.00000      48.843
4     45.00000      0.00000     30.00000      1.50000     50.00000     -0.30000     65.00000     -1.60000      42.283
4     50.00000     -0.30000     35.00000      1.10000     55.00000     -0.70000     70.00000     -1.80000      40.541
4     55.00000     -0.70000     40.00000      0.70000     60.00000     -1.00000     75.00000     -2.40000      20.367
4     60.00000     -1.00000     45.00000      0.00000     65.00000     -1.60000     80.00000     -2.70000      39.173
4     65.00000     -1.60000     50.00000     -0.30000     70.00000     -1.80000     85.00000     -3.10000      42.710
4     70.00000     -1.80000     55.00000     -0.70000     75.00000     -2.40000     90.00000     -3.50000      44.300
4     75.00000     -2.40000     60.00000     -1.00000     80.00000     -2.70000     95.00000     -3.80000      52.638
4     80.00000     -2.70000     65.00000     -1.60000     85.00000     -3.10000    100.00000     -4.00000      57.280
4     85.00000     -3.10000     70.00000     -1.80000     90.00000     -3.50000    105.00000     -4.50000      51.801
4     90.00000     -3.50000     75.00000     -2.40000     95.00000     -3.80000    110.00000     -5.00000      52.550
4     95.00000     -3.80000     80.00000     -2.70000    100.00000     -4.00000    115.00000     -5.50000      41.391
4    100.00000     -4.00000     85.00000     -3.10000    105.00000     -4.50000    120.00000     -5.90000      36.057
4    105.00000     -4.50000     90.00000     -3.50000    110.00000     -5.00000    125.00000     -6.40000      32.883
4    110.00000     -5.00000     95.00000     -3.80000    115.00000     -5.50000    130.00000     -6.80000      32.399
4    115.00000     -5.50000    100.00000     -4.00000    120.00000     -5.90000    135.00000     -7.20000      34.172
4    120.00000     -5.90000    105.00000     -4.50000    125.00000     -6.40000    140.00000     -7.80000      42.049
4    125.00000     -6.40000    110.00000     -5.00000    130.00000     -6.80000    145.00000     -8.30000      42.982
4    130.00000     -6.80000    115.00000     -5.50000    135.00000     -7.20000    150.00000     -8.90000      48.447
4    135.00000     -7.20000    120.00000     -5.90000    140.00000     -7.80000    155.00000     -9.30000      49.456
4    140.00000     -7.80000    125.00000     -6.40000    145.00000     -8.30000    160.00000     -9.70000      44.792
4    145.00000     -8.30000    130.00000     -6.80000    150.00000     -8.90000    165.00000    -10.50000      39.058
4    150.00000     -8.90000    135.00000     -7.20000    155.00000     -9.30000    170.00000    -10.80000      31.390
4    155.00000     -9.30000    140.00000     -7.80000    160.00000     -9.70000    175.00000    -11.10000      26.260
4    160.00000     -9.70000    145.00000     -8.30000    165.00000    -10.50000    180.00000    -11.30000      21.231
4    165.00000    -10.50000    150.00000     -8.90000    170.00000    -10.80000    185.00000    -11.60000      18.489
4    170.00000    -10.80000    155.00000     -9.30000    175.00000    -11.10000    190.00000    -11.80000      17.093
4    175.00000    -11.10000    160.00000     -9.70000    180.00000    -11.30000    195.00000    -11.98000      16.567
4    180.00000    -11.30000    165.00000    -10.50000    185.00000    -11.60000    200.00000    -12.20000      17.486
4    185.00000    -11.60000    170.00000    -10.80000    190.00000    -11.80000    205.00000    -12.60000      19.527
4    190.00000    -11.80000    175.00000    -11.10000    195.00000    -11.98000    210.00000    -12.90000      18.618
4    195.00000    -11.98000    180.00000    -11.30000    200.00000    -12.20000    215.00000    -13.50000      19.271
4    200.00000    -12.20000    185.00000    -11.60000    205.00000    -12.60000    220.00000    -13.90000      19.805
4    205.00000    -12.60000    190.00000    -11.80000    210.00000    -12.90000    225.00000    -14.60000      21.855
4    210.00000    -12.90000    195.00000    -11.98000    215.00000    -13.50000    230.00000    -15.00000      18.040
4    215.00000    -13.50000    200.00000    -12.20000    220.00000    -13.90000    235.00000    -15.60000      20.499
4      5.00000      4.40000      0.00000      5.00000     15.00000      3.30000     20.00000      2.80000      76.706
4     10.00000      3.90000      5.00000      4.40000     20.00000      2.80000     25.00000      2.10000      102.48
4     15.00000      3.30000     10.00000      3.90000     25.00000      2.10000     30.00000      1.50000      63.240
4     20.00000      2.80000     15.00000      3.30000     30.00000      1.50000     35.00000      1.10000      64.116
4     25.00000      2.10000     20.00000      2.80000     35.00000      1.10000     40.00000      0.70000      62.133
4     30.00000      1.50000     25.00000      2.10000     40.00000      0.70000     45.00000      0.00000      40.673
4     35.00000      1.10000     30.00000      1.50000     45.00000      0.00000     50.00000     -0.30000      35.482
4     40.00000      0.70000     35.00000      1.10000     50.00000     -0.30000     55.00000     -0.70000      35.925
4     45.00000      0.00000     40.00000      0.70000     55.00000     -0.70000     60.00000     -1.00000      40.868
4     50.00000     -0.30000     45.00000      0.00000     60.00000     -1.00000     65.00000     -1.60000      21.767
4     55.00000     -0.70000     50.00000     -0.30000     65.00000     -1.60000     70.00000     -1.80000      19.845
4     60.00000     -1.00000     55.00000     -0.70000     70.00000     -1.80000     75.00000     -2.40000      39.780
4     65.00000     -1.60000     60.00000     -1.00000     75.00000     -2.40000     80.00000     -2.70000      38.194
4     70.00000     -1.80000     65.00000     -1.60000     80.00000     -2.70000     85.00000     -3.10000      40.630
4     75.00000     -2.40000     70.00000     -1.80000     85.00000     -3.10000     90.00000     -3.50000      49.583
4     80.00000     -2.70000     75.00000     -2.40000     90.00000     -3.50000     95.00000     -3.80000      45.859
4     85.00000     -3.10000     80.00000     -2.70000     95.00000     -3.80000    100.00000     -4.00000      45.223
4     90.00000     -3.50000     85.00000     -3.10000    100.00000     -4.00000    105.00000     -4.50000      36.664
4     95.00000     -3.80000     90.00000     -3.50000    105.00000     -4.50000    110.00000     -5.00000      30.011
4    100.00000     -4.00000     95.00000     -3.80000    110.00000     -5.00000    115.00000     -5.50000      29.400
4    105.00000     -4.50000    100.00000     -4.00000    115.00000     -5.50000    120.00000     -5.90000      27.553
4    110.00000     -5.00000    105.00000     -4.50000    120.00000     -5.90000    125.00000     -6.40000      25.761
4    115.00000     -5.50000    110.00000     -5.00000    125.00000     -6.40000    130.00000     -6.80000      27.855
4    120.00000     -5.90000    115.00000     -5.50000    130.00000     -6.80000    135.00000     -7.20000      32.823
4    125.00000     -6.40000    120.00000     -5.90000    135.00000     -7.20000    140.00000     -7.80000      39.641
4    130.00000     -6.80000    125.00000     -6.40000    140.00000     -7.80000    145.00000     -8.30000      48.553
4    135.00000     -7.20000    130.00000     -6.80000    145.00000     -8.30000    150.00000     -8.90000      42.455
4    140.00000     -7.80000    135.00000     -7.20000    150.00000     -8.90000    155.00000     -9.30000      39.214
4    145.00000     -8.30000    140.00000     -7.80000    155.00000     -9.30000    160.00000     -9.70000      32.048
4    150.00000     -8.90000    145.00000     -8.30000    160.00000     -9.70000    165.00000    -10.50000      24.590
4    155.00000     -9.30000    150.00000     -8.90000    165.00000    -10.50000    170.00000    -10.80000      22.854
4    160.00000     -9.70000    155.00000     -9.30000    170.00000    -10.80000    175.00000    -11.10000      20.140
4    165.00000    -10.50000    160.00000     -9.70000    175.00000    -11.10000    180.00000    -11.30000      16.416
4    170.00000    -10.80000    165.00000    -10.50000    180.00000    -11.30000    185.00000    -11.60000      15.595
4    175.00000    -11.10000    170.00000    -10.80000    185.00000    -11.60000    190.00000    -11.80000      16.345
4    180.00000    -11.30000    175.00000    -11.10000    190.00000    -11.80000    195.00000    -11.98000      16.712
4    185.00000    -11.60000    180.00000    -11.30000    195.00000    -11.98000    200.00000    -12.20000      17.773
4    190.00000    -11.80000    185.00000    -11.60000    200.00000    -12.20000    205.00000    -12.60000      16.807
4    195.00000    -11.98000    190.00000    -11.80000    205.00000    -12.60000    210.00000    -12.90000      14.749
4    200.00000    -12.20000    195.00000    -11.98000    210.00000    -12.90000    215.00000    -13.50000      17.569
4    205.00000    -12.60000    200.00000    -12.20000    215.00000    -13.50000    220.00000    -13.90000      16.997
4    210.00000    -12.90000    205.00000    -12.60000    220.00000    -13.90000    225.00000    -14.60000      15.643
4    215.00000    -13.50000    210.00000    -12.90000    225.00000    -14.60000    230.00000    -15.00000      18.304
4    220.00000    -13.90000    215.00000    -13.50000    230.00000    -15.00000    235.00000    -15.60000      19.588
4     10.00000      3.90000      0.00000      5.00000     20.00000      2.80000     30.00000      1.50000      73.868
4     15.00000      3.30000      5.00000      4.40000     25.00000      2.10000     35.00000      1.10000      50.696
4     20.00000      2.80000     10.00000      3.90000     30.00000      1.50000     40.00000      0.70000      49.347
4     25.00000      2.10000     15.00000      3.30000     35.00000      1.10000     45.00000      0.00000      48.873
4     30.00000      1.50000     20.00000      2.80000     40.00000      0.70000     50.00000     -0.30000      35.454
4     35.00000      1.10000     25.00000      2.10000     45.00000      0.00000     55.00000     -0.70000      30.678
4     40.00000      0.70000     30.00000      1.50000     50.00000     -0.30000     60.00000     -1.00000      34.610
4     45.00000      0.00000     35.00000      1.10000     55.00000     -0.70000     65.00000     -1.60000      36.331
4     50.00000     -0.30000     40.00000      0.70000     60.00000     -1.00000     70.00000     -1.80000      23.641
4     55.00000     -0.70000     45.00000      0.00000     65.00000     -1.60000     75.00000     -2.40000      22.008
4     60.00000     -1.00000     50.00000     -0.30000     70.00000     -1.80000     80.00000     -2.70000      34.304
4     65.00000     -1.60000     55.00000     -0.70000     75.00000     -2.40000     85.00000     -3.10000      37.132
4     70.00000     -1.80000     60.00000     -1.00000     80.00000     -2.70000     90.00000     -3.50000      37.102
4     75.00000     -2.40000     65.00000     -1.60000     85.00000     -3.10000     95.00000     -3.80000      41.551
4     80.00000     -2.70000     70.00000     -1.80000     90.00000     -3.50000    100.00000     -4.00000      40.869
4     85.00000     -3.10000     75.00000     -2.40000     95.00000     -3.80000    105.00000     -4.50000      38.884
4     90.00000     -3.50000     80.00000     -2.70000    100.00000     -4.00000    110.00000     -5.00000      32.905
4     95.00000     -3.80000     85.00000     -3.10000    105.00000     -4.50000    115.00000     -5.50000      29.883
4    100.00000     -4.00000     90.00000     -3.50000    110.00000     -5.00000    120.00000     -5.90000      31.694
4    105.00000     -4.50000     95.00000     -3.80000    115.00000     -5.50000    125.00000     -6.40000      30.224
4    110.00000     -5.00000    100.00000     -4.00000    120.00000     -5.90000    130.00000     -6.80000      25.457
4    115.00000     -5.50000    105.00000     -4.50000    125.00000     -6.40000    135.00000     -7.20000      24.208
4    120.00000     -5.90000    110.00000     -5.00000    130.00000     -6.80000    140.00000     -7.80000      26.988
4    125.00000     -6.40000    115.00000     -5.50000    135.00000     -7.20000    145.00000     -8.30000      33.064
4    130.00000     -6.80000    120.00000     -5.90000    140.00000     -7.80000    150.00000     -8.90000      38.693
4    135.00000     -7.20000    125.00000     -6.40000    145.00000     -8.30000    155.00000     -9.30000      35.331
4    140.00000     -7.80000    130.00000     -6.80000    150.00000     -8.90000    160.00000     -9.70000      32.011
4    145.00000     -8.30000    135.00000     -7.20000    155.00000     -9.30000    165.00000    -10.50000      26.879
4    150.00000     -8.90000    140.00000     -7.80000    160.00000     -9.70000    170.00000    -10.80000      22.230
4    155.00000     -9.30000    145.00000     -8.30000    165.00000    -10.50000    175.00000    -11.10000      21.685
4    160.00000     -9.70000    150.00000     -8.90000    170.00000    -10.80000    180.00000    -11.30000      20.239
4    165.00000    -10.50000    155.00000     -9.30000    175.00000    -11.10000    185.00000    -11.60000      17.416
4    170.00000    -10.80000    160.00000     -9.70000    180.00000    -11.30000    190.00000    -11.80000      16.605
4    175.00000    -11.10000    165.00000    -10.50000    185.00000    -11.60000    195.00000    -11.98000      16.695
4    180.00000    -11.30000    170.00000    -10.80000    190.00000    -11.80000    200.00000    -12.20000      16.245
4    185.00000    -11.60000    175.00000    -11.10000    195.00000    -11.98000    205.00000    -12.60000      16.811
4    190.00000    -11.80000    180.00000    -11.30000    200.00000    -12.20000    210.00000    -12.90000      16.079
4    195.00000    -11.98000    185.00000    -11.60000    205.00000    -12.60000    215.00000    -13.50000      14.480
4    200.00000    -12.20000    190.00000    -11.80000    210.00000    -12.90000    220.00000    -13.90000      15.644
4    205.00000    -12.60000    195.00000    -11.98000    215.00000    -13.50000    225.00000    -14.60000      16.072
4    210.00000    -12.90000    200.00000    -12.20000    220.00000    -13.90000    230.00000    -15.00000      15.627
4    215.00000    -13.50000    205.00000    -12.60000    225.00000    -14.60000    235.00000    -15.60000      16.863
4     15.00000      3.30000      0.00000      5.00000     25.00000      2.10000     40.00000      0.70000      45.875
4     20.00000      2.80000      5.00000      4.40000     30.00000      1.50000     45.00000      0.00000      45.445
4     25.00000      2.10000     10.00000      3.90000     35.00000      1.10000     50.00000     -0.30000      45.011
4     30.00000      1.50000     15.00000      3.30000     40.00000      0.70000     55.00000     -0.70000      35.164
4     35.00000      1.10000     20.00000      2.80000     45.00000      0.00000     60.00000     -1.00000      32.504
4     40.00000      0.70000     25.00000      2.10000     50.00000     -0.30000     65.00000     -1.60000      33.403
4     45.00000      0.00000     30.00000      1.50000     55.00000     -0.70000     70.00000     -1.80000      34.956
4     50.00000     -0.30000     35.00000      1.10000     60.00000     -1.00000     75.00000     -2.40000      25.281
4     55.00000     -0.70000     40.00000      0.70000     65.00000     -1.60000     80.00000     -2.70000      23.681
4     60.00000     -1.00000     45.00000      0.00000     70.00000     -1.80000     85.00000     -3.10000      33.731
4     65.00000     -1.60000     50.00000     -0.30000     75.00000     -2.40000     90.00000     -3.50000      36.026
4     70.00000     -1.80000     55.00000     -0.70000     80.00000     -2.70000     95.00000     -3.80000      37.724
4     75.00000     -2.40000     60.00000     -1.00000     85.00000     -3.10000    100.00000     -4.00000      40.379
4     80.00000     -2.70000     65.00000     -1.60000     90.00000     -3.50000    105.00000     -4.50000      38.488
4     85.00000     -3.10000     70.00000     -1.80000     95.00000     -3.80000    110.00000     -5.00000      36.833
4     90.00000     -3.50000     75.00000     -2.40000    100.00000     -4.00000    115.00000     -5.50000      32.158
4     95.00000     -3.80000     80.00000     -2.70000    105.00000     -4.50000    120.00000     -5.90000      31.010
4    100.00000     -4.00000     85.00000     -3.10000    110.00000     -5.00000    125.00000     -6.40000      32.805
4    105.00000     -4.50000     90.00000     -3.50000    115.00000     -5.50000    130.00000     -6.80000      30.948
4    110.00000     -5.00000     95.00000     -3.80000    120.00000     -5.90000    135.00000     -7.20000      25.863
4    115.00000     -5.50000    100.00000     -4.00000    125.00000     -6.40000    140.00000     -7.80000      23.070
4    120.00000     -5.90000    105.00000     -4.50000    130.00000     -6.80000    145.00000     -8.30000      24.779
4    125.00000     -6.40000    110.00000     -5.00000    135.00000     -7.20000    150.00000     -8.90000      29.183
4    130.00000     -6.80000    115.00000     -5.50000    140.00000     -7.80000    155.00000     -9.30000      33.970
4    135.00000     -7.20000    120.00000     -5.90000    145.00000     -8.30000    160.00000     -9.70000      31.064
4    140.00000     -7.80000    125.00000     -6.40000    150.00000     -8.90000    165.00000    -10.50000      28.412
4    145.00000     -8.30000    130.00000     -6.80000    155.00000     -9.30000    170.00000    -10.80000      24.350
4    150.00000     -8.90000    135.00000     -7.20000    160.00000     -9.70000    175.00000    -11.10000      21.215
4    155.00000     -9.30000    140.00000     -7.80000    165.00000    -10.50000    180.00000    -11.30000      21.094
4    160.00000     -9.70000    145.00000     -8.30000    170.00000    -10.80000    185.00000    -11.60000      20.275
4    165.00000    -10.50000    150.00000     -8.90000    175.00000    -11.10000    190.00000    -11.80000      18.340
4    170.00000    -10.80000    155.00000     -9.30000    180.00000    -11.30000    195.00000    -11.98000      17.314
4    175.00000    -11.10000    160.00000     -9.70000    185.00000    -11.60000    200.00000    -12.20000      16.801
4    180.00000    -11.30000    165.00000    -10.50000    190.00000    -11.80000    205.00000    -12.60000      16.208
4    185.00000    -11.60000    170.00000    -10.80000    195.00000    -11.98000    210.00000    -12.90000      16.299
4    190.00000    -11.80000    175.00000    -11.10000    200.00000    -12.20000    215.00000    -13.50000      15.724
4    195.00000    -11.98000    180.00000    -11.30000    205.00000    -12.60000    220.00000    -13.90000      14.383
4    200.00000    -12.20000    185.00000    -11.60000    210.00000    -12.90000    225.00000    -14.60000      15.331
4    205.00000    -12.60000    190.00000    -11.80000    215.00000    -13.50000    230.00000    -15.00000      15.553
4    210.00000    -12.90000    195.00000    -11.98000    220.00000    -13.90000    235.00000    -15.60000      15.362
4      5.00000      4.40000      0.00000      5.00000     20.00000      2.80000     25.00000      2.10000      49.595
4     10.00000      3.90000      5.00000      4.40000     25.00000      2.10000     30.00000      1.50000      47.027
4     15.00000      3.30000     10.00000      3.90000     30.00000      1.50000     35.00000      1.10000      32.289
4     20.00000      2.80000     15.00000      3.30000     35.00000      1.10000     40.00000      0.70000      37.973
4     25.00000      2.10000     20.00000      2.80000     40.00000      0.70000     45.00000      0.00000      33.196
4     30.00000      1.50000     25.00000      2.10000     45.00000      0.00000     50.00000     -0.30000      25.845
4     35.00000      1.10000     30.00000      1.50000     50.00000     -0.30000     55.00000     -0.70000      25.799
4     40.00000      0.70000     35.00000      1.10000     55.00000     -0.70000     60.00000     -1.00000      39.621
4     45.00000      0.00000     40.00000      0.70000     60.00000     -1.00000     65.00000     -1.60000      25.230
4     50.00000     -0.30000     45.00000      0.00000     65.00000     -1.60000     70.00000     -1.80000      24.647
4     55.00000     -0.70000     50.00000     -0.30000     70.00000     -1.80000     75.00000     -2.40000      22.225
4     60.00000     -1.00000     55.00000     -0.70000     75.00000     -2.40000     80.00000     -2.70000      37.356
4     65.00000     -1.60000     60.00000     -1.00000     80.00000     -2.70000     85.00000     -3.10000      33.091
4     70.00000     -1.80000     65.00000     -1.60000     85.00000     -3.10000     90.00000     -3.50000      33.660
4     75.00000     -2.40000     70.00000     -1.80000     90.00000     -3.50000     95.00000     -3.80000      34.443
4     80.00000     -2.70000     75.00000     -2.40000     95.00000     -3.80000    100.00000     -4.00000      37.456
4     85.00000     -3.10000     80.00000     -2.70000    100.00000     -4.00000    105.00000     -4.50000      29.443
4     90.00000     -3.50000     85.00000     -3.10000    105.00000     -4.50000    110.00000     -5.00000      29.464
4     95.00000     -3.80000     90.00000     -3.50000    110.00000     -5.00000    115.00000     -5.50000      29.374
4    100.00000     -4.00000     95.00000     -3.80000    115.00000     -5.50000    120.00000     -5.90000      36.665
4    105.00000     -4.50000    100.00000     -4.00000    120.00000     -5.90000    125.00000     -6.40000      27.193
4    110.00000     -5.00000    105.00000     -4.50000    125.00000     -6.40000    130.00000     -6.80000      23.158
[truncated: 972,702 more chars]
