# Supplementary material for: Using integrated geophysics data set to delineate Phetchabun active fault in Thailand
Source: Data Brief. 2020 Apr 22;30:105608. doi: 10.1016/j.dib.2020.105608 (PMC7200228; doi:10.1016/j.dib.2020.105608)
Supplement: Supplementary file 2 [file mmc2.zip › ERT Location 2/3D ERT/Ban-SamBon-3D Topo.data]

#ERTLab+
#version_number= 1.0.0
#date= 7/13/2018
!Electrodes input format

#elec_no_cable= 1

#elec_cable_col= 1

#elec_id_col= 2

#elec_x_col= 3

#elec_y_col= 4

#elec_z_col= 5

#elec_elev_col= 6

#elec_type_col= 7


!Data input format

#data_id_col= 1

#data_a_cable_col= 2

#data_a_elec_col= 3

#data_b_cable_col= 4

#data_b_elec_col= 5

#data_m_cable_col= 6

#data_m_elec_col= 7

#data_n_cable_col= 8

#data_n_elec_col= 9

#data_res_col= 10

#data_ip_wind_col= -1 

#data_i_curr_col= 11

#data_skip_col= 12

#data_std_res_col= -1

#data_std_ip_col= -1 

#data_calc_res_col= -1

#data_calc_ip_col= -1

#data_calc_std_res_col= -1

#data_calc_std_ip_col= -1

#data_appres= 1

#data_ip_scale= 1000


!Topography input format

#topo_x_col= 1

#topo_y_col= 2

#topo_z_col= 3


#elec_start
! 	Cable	ID	X(m)	Y(m)	Z(m)	Terr_Elev(m)	Elec_Type
	1	1    	0.00000     	0.00000     	-0.21000    	-0.21000    	2
	1	2    	5.00000     	0.00000     	-0.17000    	-0.17000    	2
	1	3    	10.00000    	0.00000     	-0.05000    	-0.05000    	2
	1	4    	15.00000    	0.00000     	0.16000     	0.16000     	2
	1	5    	20.00000    	0.00000     	0.30000     	0.30000     	2
	1	6    	25.00000    	0.00000     	0.49000     	0.49000     	2
	1	7    	30.00000    	0.00000     	0.51000     	0.51000     	2
	1	8    	35.00000    	0.00000     	0.58000     	0.58000     	2
	1	9    	40.00000    	0.00000     	0.61000     	0.61000     	2
	1	10   	45.00000    	0.00000     	0.72000     	0.72000     	2
	1	11   	50.00000    	0.00000     	0.80000     	0.80000     	2
	1	12   	55.00000    	0.00000     	0.90000     	0.90000     	2
	1	13   	60.00000    	0.00000     	1.10000     	1.10000     	2
	1	14   	65.00000    	0.00000     	1.20000     	1.20000     	2
	1	15   	70.00000    	0.00000     	1.30000     	1.30000     	2
	1	16   	75.00000    	0.00000     	1.40000     	1.40000     	2
	1	17   	80.00000    	0.00000     	1.48000     	1.48000     	2
	1	18   	85.00000    	0.00000     	1.53000     	1.53000     	2
	1	19   	90.00000    	0.00000     	1.61000     	1.61000     	2
	1	20   	95.00000    	0.00000     	1.64000     	1.64000     	2
	1	21   	100.00000   	0.00000     	1.81000     	1.81000     	2
	1	22   	105.00000   	0.00000     	1.87000     	1.87000     	2
	1	23   	110.00000   	0.00000     	1.98000     	1.98000     	2
	1	24   	115.00000   	0.00000     	2.17000     	2.17000     	2
	1	25   	115.00000   	5.00000     	2.10000     	2.10000     	2
	1	26   	110.00000   	5.00000     	2.00000     	2.00000     	2
	1	27   	105.00000   	5.00000     	1.80000     	1.80000     	2
	1	28   	100.00000   	5.00000     	1.70000     	1.70000     	2
	1	29   	95.00000    	5.00000     	1.50000     	1.50000     	2
	1	30   	90.00000    	5.00000     	1.20000     	1.20000     	2
	1	31   	85.00000    	5.00000     	1.10000     	1.10000     	2
	1	32   	80.00000    	5.00000     	1.05000     	1.05000     	2
	1	33   	75.00000    	5.00000     	1.04000     	1.04000     	2
	1	34   	70.00000    	5.00000     	1.01000     	1.01000     	2
	1	35   	65.00000    	5.00000     	0.96000     	0.96000     	2
	1	36   	60.00000    	5.00000     	0.95000     	0.95000     	2
	1	37   	55.00000    	5.00000     	0.92000     	0.92000     	2
	1	38   	50.00000    	5.00000     	0.80000     	0.80000     	2
	1	39   	45.00000    	5.00000     	0.75000     	0.75000     	2
	1	40   	40.00000    	5.00000     	0.48000     	0.48000     	2
	1	41   	35.00000    	5.00000     	0.38000     	0.38000     	2
	1	42   	30.00000    	5.00000     	0.30000     	0.30000     	2
	1	43   	25.00000    	5.00000     	0.25000     	0.25000     	2
	1	44   	20.00000    	5.00000     	0.20000     	0.20000     	2
	1	45   	15.00000    	5.00000     	0.15000     	0.15000     	2
	1	46   	10.00000    	5.00000     	0.07000     	0.07000     	2
	1	47   	5.00000     	5.00000     	0.05000     	0.05000     	2
	1	48   	0.00000     	5.00000     	0.01000     	0.01000     	2
	1	49   	0.00000     	10.00000    	0.09000     	0.09000     	2
	1	50   	5.00000     	10.00000    	0.17000     	0.17000     	2
	1	51   	10.00000    	10.00000    	0.21000     	0.21000     	2
	1	52   	15.00000    	10.00000    	0.26000     	0.26000     	2
	1	53   	20.00000    	10.00000    	0.53000     	0.53000     	2
	1	54   	25.00000    	10.00000    	0.67000     	0.67000     	2
	1	55   	30.00000    	10.00000    	0.84000     	0.84000     	2
	1	56   	35.00000    	10.00000    	0.88000     	0.88000     	2
	1	57   	40.00000    	10.00000    	0.94000     	0.94000     	2
	1	58   	45.00000    	10.00000    	0.95000     	0.95000     	2
	1	59   	50.00000    	10.00000    	1.05000     	1.05000     	2
	1	60   	55.00000    	10.00000    	1.12000     	1.12000     	2
	1	61   	60.00000    	10.00000    	1.17000     	1.17000     	2
	1	62   	65.00000    	10.00000    	1.18000     	1.18000     	2
	1	63   	70.00000    	10.00000    	1.22000     	1.22000     	2
	1	64   	75.00000    	10.00000    	1.32000     	1.32000     	2
	1	65   	80.00000    	10.00000    	1.40000     	1.40000     	2
	1	66   	85.00000    	10.00000    	1.42000     	1.42000     	2
	1	67   	90.00000    	10.00000    	1.58000     	1.58000     	2
	1	68   	95.00000    	10.00000    	1.67000     	1.67000     	2
	1	69   	100.00000   	10.00000    	1.88000     	1.88000     	2
	1	70   	105.00000   	10.00000    	1.93000     	1.93000     	2
	1	71   	110.00000   	10.00000    	1.98000     	1.98000     	2
	1	72   	115.00000   	10.00000    	2.33000     	2.33000     	2
	1	73   	115.00000   	15.00000    	2.42000     	2.42000     	2
	1	74   	110.00000   	15.00000    	2.30000     	2.30000     	2
	1	75   	105.00000   	15.00000    	2.21000     	2.21000     	2
	1	76   	100.00000   	15.00000    	1.98000     	1.98000     	2
	1	77   	95.00000    	15.00000    	1.93000     	1.93000     	2
	1	78   	90.00000    	15.00000    	1.80000     	1.80000     	2
	1	79   	85.00000    	15.00000    	1.70000     	1.70000     	2
	1	80   	80.00000    	15.00000    	1.60000     	1.60000     	2
	1	81   	75.00000    	15.00000    	1.54000     	1.54000     	2
	1	82   	70.00000    	15.00000    	1.49000     	1.49000     	2
	1	83   	65.00000    	15.00000    	1.42000     	1.42000     	2
	1	84   	60.00000    	15.00000    	1.35000     	1.35000     	2
	1	85   	55.00000    	15.00000    	1.30000     	1.30000     	2
	1	86   	50.00000    	15.00000    	1.25000     	1.25000     	2
	1	87   	45.00000    	15.00000    	1.20000     	1.20000     	2
	1	88   	40.00000    	15.00000    	1.13000     	1.13000     	2
	1	89   	35.00000    	15.00000    	1.10000     	1.10000     	2
	1	90   	30.00000    	15.00000    	1.06000     	1.06000     	2
	1	91   	25.00000    	15.00000    	0.98000     	0.98000     	2
	1	92   	20.00000    	15.00000    	0.72000     	0.72000     	2
	1	93   	15.00000    	15.00000    	0.63000     	0.63000     	2
	1	94   	10.00000    	15.00000    	0.45000     	0.45000     	2
	1	95   	5.00000     	15.00000    	0.39000     	0.39000     	2
	1	96   	0.00000     	15.00000    	0.30000     	0.30000     	2
	Rem_1	1    	0.00000     	-1500.00000 	0.00000     	0.00000     	-2
	Rem_1	2    	0.00000     	1500.00000  	0.00000     	0.00000     	-2
#elec_end
#data_start
! 	ID	Cable_A	Elec_A	Cable_B	Elec_B	Cable_M	Elec_M	Cable_N	Elec_N	V/I(ohm)	I(mA)	Skip
	1    	Rem_1	1    	1	1    	1	2    	Rem_1	2    	-0.72193700 	723.680   	0
	2    	Rem_1	1    	1	1    	Rem_1	2    	1	3    	0.35707900  	723.680   	0
	3    	Rem_1	1    	1	1    	1	3    	1	4    	-0.09988300 	723.680   	0
	4    	Rem_1	1    	1	1    	1	4    	Rem_1	2    	-0.25723900 	723.680   	0
	5    	Rem_1	1    	1	1    	Rem_1	2    	1	5    	0.21058700  	723.680   	0
	6    	Rem_1	1    	1	1    	1	5    	1	6    	-0.03412600 	723.680   	0
	7    	Rem_1	1    	1	1    	1	6    	Rem_1	2    	-0.17642900 	723.680   	0
	8    	Rem_1	1    	1	1    	Rem_1	2    	1	7    	0.15453900  	723.680   	0
	9    	Rem_1	1    	1	1    	1	7    	1	8    	-0.01821400 	723.680   	0
	10   	Rem_1	1    	1	1    	1	8    	Rem_1	2    	-0.13626400 	723.680   	0
	11   	Rem_1	1    	1	1    	1	9    	Rem_1	2    	-0.12465500 	708.616   	0
	12   	Rem_1	1    	1	1    	Rem_1	2    	1	10   	0.11607800  	708.616   	0
	13   	Rem_1	1    	1	1    	1	10   	1	11   	-0.00697800 	708.616   	0
	14   	Rem_1	1    	1	1    	1	11   	Rem_1	2    	-0.10909100 	708.616   	0
	15   	Rem_1	1    	1	1    	Rem_1	2    	1	48   	0.73475600  	708.616   	0
	16   	Rem_1	1    	1	1    	1	48   	1	49   	-0.37874100 	708.616   	0
	17   	Rem_1	1    	1	1    	1	49   	Rem_1	2    	-0.35587700 	708.616   	0
	18   	Rem_1	1    	1	1    	Rem_1	2    	1	96   	0.26377700  	708.616   	0
	19   	Rem_1	1    	1	1    	1	96   	1	47   	0.25131200  	708.616   	0
	20   	Rem_1	1    	1	1    	1	47   	Rem_1	2    	-0.51497300 	708.616   	0
	21   	Rem_1	1    	1	1    	1	50   	Rem_1	2    	-0.33469800 	511.040   	0
	22   	Rem_1	1    	1	1    	Rem_1	2    	1	95   	0.25205400  	511.040   	0
	23   	Rem_1	1    	1	1    	1	95   	1	46   	0.08690400  	511.040   	0
	24   	Rem_1	1    	1	1    	1	46   	Rem_1	2    	-0.33900300 	511.040   	0
	25   	Rem_1	1    	1	1    	Rem_1	2    	1	51   	0.27565400  	511.040   	0
	26   	Rem_1	1    	1	1    	1	51   	1	94   	-0.04839400 	511.040   	0
	27   	Rem_1	1    	1	1    	1	94   	Rem_1	2    	-0.22725800 	511.040   	0
	28   	Rem_1	1    	1	1    	Rem_1	2    	1	45   	0.25689700  	511.040   	0
	29   	Rem_1	1    	1	1    	1	45   	1	52   	-0.02907700 	511.040   	0
	30   	Rem_1	1    	1	1    	1	52   	Rem_1	2    	-0.22777100 	511.040   	0
	31   	Rem_1	1    	1	1    	1	93   	Rem_1	2    	-0.19665200 	709.371   	0
	32   	Rem_1	1    	1	1    	Rem_1	2    	1	44   	0.20671000  	709.371   	0
	33   	Rem_1	1    	1	1    	1	44   	1	53   	-0.01890400 	709.371   	0
	34   	Rem_1	1    	1	1    	1	53   	Rem_1	2    	-0.18780900 	709.371   	0
	35   	Rem_1	1    	1	1    	Rem_1	2    	1	92   	0.16877500  	709.371   	0
	37   	Rem_1	1    	1	1    	1	43   	Rem_1	2    	-0.17198200 	709.371   	0
	38   	Rem_1	1    	1	1    	Rem_1	2    	1	54   	0.16173000  	709.371   	0
	39   	Rem_1	1    	1	1    	1	54   	1	91   	-0.01091300 	709.371   	0
	40   	Rem_1	1    	1	1    	1	91   	Rem_1	2    	-0.15069500 	709.371   	0
	41   	Rem_1	1    	1	1    	1	42   	Rem_1	2    	-0.15066800 	709.982   	0
	42   	Rem_1	1    	1	1    	Rem_1	2    	1	55   	0.14347900  	709.982   	0
	43   	Rem_1	1    	1	1    	1	55   	1	90   	-0.00618100 	709.982   	0
	44   	Rem_1	1    	1	1    	1	90   	Rem_1	2    	-0.13728500 	709.982   	0
	45   	Rem_1	1    	1	1    	Rem_1	2    	1	41   	0.13522100  	709.982   	0
	46   	Rem_1	1    	1	1    	1	41   	1	56   	-0.00365900 	709.982   	0
	47   	Rem_1	1    	1	1    	1	56   	Rem_1	2    	-0.13154500 	709.982   	0
	48   	Rem_1	1    	1	1    	Rem_1	2    	1	89   	0.12721300  	709.982   	0
	49   	Rem_1	1    	1	1    	1	89   	1	40   	-0.00267800 	709.982   	0
	50   	Rem_1	1    	1	1    	1	40   	Rem_1	2    	-0.12452100 	709.982   	0
	51   	Rem_1	1    	1	1    	1	57   	Rem_1	2    	-0.12222600 	710.735   	0
	52   	Rem_1	1    	1	1    	Rem_1	2    	1	88   	0.11968800  	710.735   	0
	53   	Rem_1	1    	1	1    	1	88   	1	39   	-0.00244300 	710.735   	0
	54   	Rem_1	1    	1	1    	1	39   	Rem_1	2    	-0.11725000 	710.735   	0
	55   	Rem_1	1    	1	1    	Rem_1	2    	1	58   	0.11616400  	710.735   	0
	56   	Rem_1	1    	1	1    	1	58   	1	87   	-0.00242500 	710.735   	0
	57   	Rem_1	1    	1	1    	1	87   	Rem_1	2    	-0.11375400 	710.735   	0
	58   	Rem_1	1    	1	1    	Rem_1	2    	1	38   	0.11031700  	710.735   	0
	59   	Rem_1	1    	1	1    	1	38   	1	59   	-0.00046500 	710.735   	0
	60   	Rem_1	1    	1	1    	1	59   	Rem_1	2    	-0.10986200 	710.735   	0
	61   	Rem_1	1    	1	1    	1	86   	Rem_1	2    	-0.10906600 	139.847   	0
	62   	Rem_1	1    	1	2    	1	3    	Rem_1	2    	-0.70369500 	762.641   	0
	63   	Rem_1	1    	1	2    	Rem_1	2    	1	4    	0.36572000  	762.641   	0
	64   	Rem_1	1    	1	2    	1	4    	1	5    	-0.09785300 	762.641   	0
	65   	Rem_1	1    	1	2    	1	5    	Rem_1	2    	-0.26786300 	762.641   	0
	66   	Rem_1	1    	1	2    	Rem_1	2    	1	6    	0.21154500  	762.641   	0
	67   	Rem_1	1    	1	2    	1	6    	1	7    	-0.03237000 	762.641   	0
	68   	Rem_1	1    	1	2    	1	7    	Rem_1	2    	-0.17915400 	762.641   	0
	69   	Rem_1	1    	1	2    	Rem_1	2    	1	8    	0.15361000  	762.641   	0
	70   	Rem_1	1    	1	2    	1	8    	1	9    	-0.01540700 	762.641   	0
	71   	Rem_1	1    	1	2    	1	9    	Rem_1	2    	-0.13816800 	762.641   	0
	72   	Rem_1	1    	1	2    	1	10   	Rem_1	2    	-0.12724800 	758.745   	0
	73   	Rem_1	1    	1	2    	Rem_1	2    	1	11   	0.11908900  	758.745   	0
	74   	Rem_1	1    	1	2    	1	11   	1	12   	-0.00730900 	758.745   	0
	75   	Rem_1	1    	1	2    	1	12   	Rem_1	2    	-0.11176700 	758.745   	0
	76   	Rem_1	1    	1	2    	Rem_1	2    	1	47   	0.73279300  	758.745   	0
	77   	Rem_1	1    	1	2    	1	47   	1	50   	-0.37207000 	758.745   	0
	78   	Rem_1	1    	1	2    	1	50   	Rem_1	2    	-0.36064700 	758.745   	0
	79   	Rem_1	1    	1	2    	Rem_1	2    	1	95   	0.25836700  	758.745   	0
	80   	Rem_1	1    	1	2    	1	95   	1	46   	0.26822000  	758.745   	0
	81   	Rem_1	1    	1	2    	1	46   	Rem_1	2    	-0.52651100 	758.745   	0
	82   	Rem_1	1    	1	2    	1	51   	Rem_1	2    	-0.33881600 	448.934   	0
	83   	Rem_1	1    	1	2    	Rem_1	2    	1	94   	0.25267300  	448.934   	0
	84   	Rem_1	1    	1	2    	1	94   	1	45   	0.09763700  	448.934   	0
	85   	Rem_1	1    	1	2    	1	45   	Rem_1	2    	-0.35032400 	448.934   	0
	86   	Rem_1	1    	1	2    	Rem_1	2    	1	52   	0.28123100  	448.934   	0
	87   	Rem_1	1    	1	2    	1	52   	1	93   	-0.05587500 	448.934   	0
	88   	Rem_1	1    	1	2    	1	93   	Rem_1	2    	-0.22531300 	448.934   	0
	89   	Rem_1	1    	1	2    	Rem_1	2    	1	44   	0.25908700  	448.934   	0
	90   	Rem_1	1    	1	2    	1	44   	1	53   	-0.03460100 	448.934   	0
	91   	Rem_1	1    	1	2    	1	53   	Rem_1	2    	-0.22440100 	448.934   	0
	92   	Rem_1	1    	1	2    	1	92   	Rem_1	2    	-0.19246200 	761.243   	0
	93   	Rem_1	1    	1	2    	Rem_1	2    	1	43   	0.20392500  	761.243   	0
	94   	Rem_1	1    	1	2    	1	43   	1	54   	-0.01658400 	761.243   	0
	95   	Rem_1	1    	1	2    	1	54   	Rem_1	2    	-0.18734400 	761.243   	0
	96   	Rem_1	1    	1	2    	Rem_1	2    	1	91   	0.17001000  	761.243   	0
	98   	Rem_1	1    	1	2    	1	42   	Rem_1	2    	-0.17308300 	761.243   	0
	99   	Rem_1	1    	1	2    	Rem_1	2    	1	55   	0.16217800  	761.243   	0
	100  	Rem_1	1    	1	2    	1	55   	1	90   	-0.00934600 	761.243   	0
	101  	Rem_1	1    	1	2    	1	90   	Rem_1	2    	-0.15277000 	761.243   	0
	102  	Rem_1	1    	1	2    	1	41   	Rem_1	2    	-0.15176100 	758.712   	0
	103  	Rem_1	1    	1	2    	Rem_1	2    	1	56   	0.14642300  	758.712   	0
	104  	Rem_1	1    	1	2    	1	56   	1	89   	-0.00623700 	758.712   	0
	105  	Rem_1	1    	1	2    	1	89   	Rem_1	2    	-0.14018800 	758.712   	0
	106  	Rem_1	1    	1	2    	Rem_1	2    	1	40   	0.13777600  	758.712   	0
	107  	Rem_1	1    	1	2    	1	40   	1	57   	-0.00327300 	758.712   	0
	108  	Rem_1	1    	1	2    	1	57   	Rem_1	2    	-0.13449200 	758.712   	0
	109  	Rem_1	1    	1	2    	Rem_1	2    	1	88   	0.13081300  	758.712   	0
	110  	Rem_1	1    	1	2    	1	88   	1	39   	-0.00227900 	758.712   	0
	111  	Rem_1	1    	1	2    	1	39   	Rem_1	2    	-0.12847200 	758.712   	0
	112  	Rem_1	1    	1	2    	1	58   	Rem_1	2    	-0.12690000 	758.673   	0
	113  	Rem_1	1    	1	2    	Rem_1	2    	1	87   	0.12359400  	758.673   	0
	114  	Rem_1	1    	1	2    	1	87   	1	38   	-0.00344500 	758.673   	0
	115  	Rem_1	1    	1	2    	1	38   	Rem_1	2    	-0.12016200 	758.673   	0
	116  	Rem_1	1    	1	2    	Rem_1	2    	1	59   	0.11939800  	758.673   	0
	117  	Rem_1	1    	1	2    	1	59   	1	86   	-0.00137900 	758.673   	0
	118  	Rem_1	1    	1	2    	1	86   	Rem_1	2    	-0.11802200 	758.673   	0
	119  	Rem_1	1    	1	2    	Rem_1	2    	1	37   	0.11259500  	758.673   	0
	120  	Rem_1	1    	1	2    	1	37   	1	60   	-0.00029800 	758.673   	0
	121  	Rem_1	1    	1	2    	1	60   	Rem_1	2    	-0.11226400 	758.673   	0
	122  	Rem_1	1    	1	2    	1	85   	Rem_1	2    	-0.11260000 	135.628   	0
	123  	Rem_1	1    	1	3    	1	4    	Rem_1	2    	-0.71309300 	674.382   	0
	124  	Rem_1	1    	1	3    	Rem_1	2    	1	5    	0.37819300  	674.382   	0
	125  	Rem_1	1    	1	3    	1	5    	1	6    	-0.11307400 	674.382   	0
	126  	Rem_1	1    	1	3    	1	6    	Rem_1	2    	-0.26510800 	674.382   	0
	127  	Rem_1	1    	1	3    	Rem_1	2    	1	7    	0.21268000  	674.382   	0
	128  	Rem_1	1    	1	3    	1	7    	1	8    	-0.03746900 	674.382   	0
	129  	Rem_1	1    	1	3    	1	8    	Rem_1	2    	-0.17520800 	674.382   	0
	130  	Rem_1	1    	1	3    	Rem_1	2    	1	9    	0.15406800  	674.382   	0
	131  	Rem_1	1    	1	3    	1	9    	1	10   	-0.01420900 	674.382   	0
	132  	Rem_1	1    	1	3    	1	10   	Rem_1	2    	-0.13980000 	674.382   	0
	133  	Rem_1	1    	1	3    	1	11   	Rem_1	2    	-0.12937100 	674.873   	0
	134  	Rem_1	1    	1	3    	Rem_1	2    	1	12   	0.12115700  	674.873   	0
	135  	Rem_1	1    	1	3    	1	12   	1	13   	-0.00920200 	674.873   	0
	136  	Rem_1	1    	1	3    	1	13   	Rem_1	2    	-0.11196300 	674.873   	0
	137  	Rem_1	1    	1	3    	Rem_1	2    	1	46   	0.77864400  	674.873   	0
	138  	Rem_1	1    	1	3    	1	46   	1	51   	-0.39805500 	674.873   	0
	139  	Rem_1	1    	1	3    	1	51   	Rem_1	2    	-0.38046000 	674.873   	0
	140  	Rem_1	1    	1	3    	Rem_1	2    	1	94   	0.26413800  	674.873   	0
	141  	Rem_1	1    	1	3    	1	94   	1	45   	0.28294700  	674.873   	0
	142  	Rem_1	1    	1	3    	1	45   	Rem_1	2    	-0.54700000 	674.873   	0
	143  	Rem_1	1    	1	3    	1	52   	Rem_1	2    	-0.34880800 	530.503   	0
	144  	Rem_1	1    	1	3    	Rem_1	2    	1	93   	0.25196000  	530.503   	0
	145  	Rem_1	1    	1	3    	1	93   	1	44   	0.09788000  	530.503   	0
	146  	Rem_1	1    	1	3    	1	44   	Rem_1	2    	-0.34985500 	530.503   	0
	147  	Rem_1	1    	1	3    	Rem_1	2    	1	53   	0.27488900  	530.503   	0
	148  	Rem_1	1    	1	3    	1	53   	1	92   	-0.05535200 	530.503   	0
	149  	Rem_1	1    	1	3    	1	92   	Rem_1	2    	-0.21949000 	530.503   	0
	150  	Rem_1	1    	1	3    	Rem_1	2    	1	43   	0.25042700  	530.503   	0
	151  	Rem_1	1    	1	3    	1	43   	1	54   	-0.02926800 	530.503   	0
	152  	Rem_1	1    	1	3    	1	54   	Rem_1	2    	-0.22107400 	530.503   	0
	153  	Rem_1	1    	1	3    	1	91   	Rem_1	2    	-0.19253200 	676.938   	0
	154  	Rem_1	1    	1	3    	Rem_1	2    	1	42   	0.20259100  	676.938   	0
	155  	Rem_1	1    	1	3    	1	42   	1	55   	-0.01719800 	676.938   	0
	156  	Rem_1	1    	1	3    	1	55   	Rem_1	2    	-0.18538100 	676.938   	0
	157  	Rem_1	1    	1	3    	Rem_1	2    	1	90   	0.17094000  	676.938   	0
	159  	Rem_1	1    	1	3    	1	41   	Rem_1	2    	-0.17205200 	676.938   	0
	160  	Rem_1	1    	1	3    	Rem_1	2    	1	56   	0.16396500  	676.938   	0
	161  	Rem_1	1    	1	3    	1	56   	1	89   	-0.00914400 	676.938   	0
	162  	Rem_1	1    	1	3    	1	89   	Rem_1	2    	-0.15478700 	676.938   	0
	163  	Rem_1	1    	1	3    	1	40   	Rem_1	2    	-0.15305100 	678.297   	0
	164  	Rem_1	1    	1	3    	Rem_1	2    	1	57   	0.14836600  	678.297   	0
	165  	Rem_1	1    	1	3    	1	57   	1	88   	-0.00522700 	678.297   	0
	166  	Rem_1	1    	1	3    	1	88   	Rem_1	2    	-0.14314900 	678.297   	0
	167  	Rem_1	1    	1	3    	Rem_1	2    	1	39   	0.14121400  	678.297   	0
	168  	Rem_1	1    	1	3    	1	39   	1	58   	-0.00233900 	678.297   	0
	169  	Rem_1	1    	1	3    	1	58   	Rem_1	2    	-0.13885200 	678.297   	0
	170  	Rem_1	1    	1	3    	Rem_1	2    	1	87   	0.13429400  	678.297   	0
	171  	Rem_1	1    	1	3    	1	87   	1	38   	-0.00338900 	678.297   	0
	172  	Rem_1	1    	1	3    	1	38   	Rem_1	2    	-0.13083900 	678.297   	0
	173  	Rem_1	1    	1	3    	1	59   	Rem_1	2    	-0.12968500 	678.610   	0
	174  	Rem_1	1    	1	3    	Rem_1	2    	1	86   	0.12772000  	678.610   	0
	175  	Rem_1	1    	1	3    	1	86   	1	37   	-0.00567900 	678.610   	0
	176  	Rem_1	1    	1	3    	1	37   	Rem_1	2    	-0.12203600 	678.610   	0
	177  	Rem_1	1    	1	3    	Rem_1	2    	1	60   	0.12145700  	678.610   	0
	178  	Rem_1	1    	1	3    	1	60   	1	85   	-0.00013100 	678.610   	0
	179  	Rem_1	1    	1	3    	1	85   	Rem_1	2    	-0.12130000 	678.610   	0
	180  	Rem_1	1    	1	3    	Rem_1	2    	1	36   	0.11311700  	678.610   	0
	182  	Rem_1	1    	1	3    	1	61   	Rem_1	2    	-0.11329700 	678.610   	0
	183  	Rem_1	1    	1	3    	1	84   	Rem_1	2    	-0.11402500 	134.490   	0
	184  	Rem_1	1    	1	4    	1	5    	Rem_1	2    	-0.82877900 	704.642   	0
	185  	Rem_1	1    	1	4    	Rem_1	2    	1	6    	0.38732900  	704.642   	0
	186  	Rem_1	1    	1	4    	1	6    	1	7    	-0.11418000 	704.642   	0
	187  	Rem_1	1    	1	4    	1	7    	Rem_1	2    	-0.27313500 	704.642   	0
	188  	Rem_1	1    	1	4    	Rem_1	2    	1	8    	0.20750100  	704.642   	0
	189  	Rem_1	1    	1	4    	1	8    	1	9    	-0.03213300 	704.642   	0
	190  	Rem_1	1    	1	4    	1	9    	Rem_1	2    	-0.17536500 	704.642   	0
	191  	Rem_1	1    	1	4    	Rem_1	2    	1	10   	0.15553800  	704.642   	0
	192  	Rem_1	1    	1	4    	1	10   	1	11   	-0.01348600 	704.642   	0
	193  	Rem_1	1    	1	4    	1	11   	Rem_1	2    	-0.14199400 	704.642   	0
	194  	Rem_1	1    	1	4    	1	12   	Rem_1	2    	-0.13186900 	699.098   	0
	195  	Rem_1	1    	1	4    	Rem_1	2    	1	13   	0.12142100  	699.098   	0
	196  	Rem_1	1    	1	4    	1	13   	1	14   	-0.00876500 	699.098   	0
	197  	Rem_1	1    	1	4    	1	14   	Rem_1	2    	-0.11265500 	699.098   	0
	198  	Rem_1	1    	1	4    	Rem_1	2    	1	45   	0.77731500  	699.098   	0
	199  	Rem_1	1    	1	4    	1	45   	1	52   	-0.39956600 	699.098   	0
	200  	Rem_1	1    	1	4    	1	52   	Rem_1	2    	-0.37765700 	699.098   	0
	201  	Rem_1	1    	1	4    	Rem_1	2    	1	93   	0.25626700  	699.098   	0
	202  	Rem_1	1    	1	4    	1	93   	1	44   	0.30487900  	699.098   	0
	203  	Rem_1	1    	1	4    	1	44   	Rem_1	2    	-0.56108400 	699.098   	0
	204  	Rem_1	1    	1	4    	1	53   	Rem_1	2    	-0.33529000 	466.087   	0
	205  	Rem_1	1    	1	4    	Rem_1	2    	1	92   	0.24050800  	466.087   	0
	206  	Rem_1	1    	1	4    	1	92   	1	43   	0.09555800  	466.087   	0
	207  	Rem_1	1    	1	4    	1	43   	Rem_1	2    	-0.33607300 	466.087   	0
	208  	Rem_1	1    	1	4    	Rem_1	2    	1	54   	0.26788500  	466.087   	0
	209  	Rem_1	1    	1	4    	1	54   	1	91   	-0.05178600 	466.087   	0
	210  	Rem_1	1    	1	4    	1	91   	Rem_1	2    	-0.21605800 	466.087   	0
	211  	Rem_1	1    	1	4    	Rem_1	2    	1	42   	0.24929300  	466.087   	0
	212  	Rem_1	1    	1	4    	1	42   	1	55   	-0.03318400 	466.087   	0
	213  	Rem_1	1    	1	4    	1	55   	Rem_1	2    	-0.21602000 	466.087   	0
	214  	Rem_1	1    	1	4    	1	90   	Rem_1	2    	-0.19123900 	700.170   	0
	215  	Rem_1	1    	1	4    	Rem_1	2    	1	41   	0.20019300  	700.170   	0
	216  	Rem_1	1    	1	4    	1	41   	1	56   	-0.01409700 	700.170   	0
	217  	Rem_1	1    	1	4    	1	56   	Rem_1	2    	-0.18609300 	700.170   	0
	218  	Rem_1	1    	1	4    	Rem_1	2    	1	89   	0.17144200  	700.170   	0
	220  	Rem_1	1    	1	4    	1	40   	Rem_1	2    	-0.17248400 	700.170   	0
	221  	Rem_1	1    	1	4    	Rem_1	2    	1	57   	0.16487200  	700.170   	0
	222  	Rem_1	1    	1	4    	1	57   	1	88   	-0.00804600 	700.170   	0
	223  	Rem_1	1    	1	4    	1	88   	Rem_1	2    	-0.15680600 	700.170   	0
	224  	Rem_1	1    	1	4    	1	39   	Rem_1	2    	-0.15640500 	700.550   	0
	225  	Rem_1	1    	1	4    	Rem_1	2    	1	58   	0.15262300  	700.550   	0
	226  	Rem_1	1    	1	4    	1	58   	1	87   	-0.00660500 	700.550   	0
	227  	Rem_1	1    	1	4    	1	87   	Rem_1	2    	-0.14602500 	700.550   	0
	228  	Rem_1	1    	1	4    	Rem_1	2    	1	38   	0.14338000  	700.550   	0
	229  	Rem_1	1    	1	4    	1	38   	1	59   	-0.00201500 	700.550   	0
	230  	Rem_1	1    	1	4    	1	59   	Rem_1	2    	-0.14134600 	700.550   	0
	231  	Rem_1	1    	1	4    	Rem_1	2    	1	86   	0.13823800  	700.550   	0
	232  	Rem_1	1    	1	4    	1	86   	1	37   	-0.00553200 	700.550   	0
	233  	Rem_1	1    	1	4    	1	37   	Rem_1	2    	-0.13265400 	700.550   	0
	234  	Rem_1	1    	1	4    	1	60   	Rem_1	2    	-0.13157200 	699.617   	0
	235  	Rem_1	1    	1	4    	Rem_1	2    	1	85   	0.13096700  	699.617   	0
	236  	Rem_1	1    	1	4    	1	85   	1	36   	-0.00855000 	699.617   	0
	237  	Rem_1	1    	1	4    	1	36   	Rem_1	2    	-0.12240900 	699.617   	0
	238  	Rem_1	1    	1	4    	Rem_1	2    	1	61   	0.12238900  	699.617   	0
	240  	Rem_1	1    	1	4    	1	84   	Rem_1	2    	-0.12270300 	699.617   	0
	241  	Rem_1	1    	1	4    	Rem_1	2    	1	35   	0.11413700  	699.617   	0
	243  	Rem_1	1    	1	4    	1	62   	Rem_1	2    	-0.11424400 	699.617   	0
	244  	Rem_1	1    	1	4    	1	83   	Rem_1	2    	-0.11471900 	133.566   	0
	245  	Rem_1	1    	1	5    	1	6    	Rem_1	2    	-0.91653400 	646.538   	0
	246  	Rem_1	1    	1	5    	Rem_1	2    	1	7    	0.41597000  	646.538   	0
	247  	Rem_1	1    	1	5    	1	7    	1	8    	-0.15334200 	646.538   	0
	248  	Rem_1	1    	1	5    	1	8    	Rem_1	2    	-0.26261400 	646.538   	0
	249  	Rem_1	1    	1	5    	Rem_1	2    	1	9    	0.20509700  	646.538   	0
	250  	Rem_1	1    	1	5    	1	9    	1	10   	-0.03035900 	646.538   	0
	251  	Rem_1	1    	1	5    	1	10   	Rem_1	2    	-0.17471200 	646.538   	0
	252  	Rem_1	1    	1	5    	Rem_1	2    	1	11   	0.15642500  	646.538   	0
	253  	Rem_1	1    	1	5    	1	11   	1	12   	-0.01270100 	646.538   	0
	254  	Rem_1	1    	1	5    	1	12   	Rem_1	2    	-0.14362800 	646.538   	0
	255  	Rem_1	1    	1	5    	1	13   	Rem_1	2    	-0.13141200 	644.891   	0
	256  	Rem_1	1    	1	5    	Rem_1	2    	1	14   	0.12128600  	644.891   	0
	257  	Rem_1	1    	1	5    	1	14   	1	15   	-0.00801800 	644.891   	0
	258  	Rem_1	1    	1	5    	1	15   	Rem_1	2    	-0.11325300 	644.891   	0
	259  	Rem_1	1    	1	5    	Rem_1	2    	1	44   	0.89966100  	644.891   	0
	260  	Rem_1	1    	1	5    	1	44   	1	53   	-0.51939200 	644.891   	0
	261  	Rem_1	1    	1	5    	1	53   	Rem_1	2    	-0.38013000 	644.891   	0
	262  	Rem_1	1    	1	5    	Rem_1	2    	1	92   	0.25094900  	644.891   	0
	263  	Rem_1	1    	1	5    	1	92   	1	43   	0.31233500  	644.891   	0
	264  	Rem_1	1    	1	5    	1	43   	Rem_1	2    	-0.56321900 	644.891   	0
	265  	Rem_1	1    	1	5    	1	54   	Rem_1	2    	-0.33764300 	543.177   	0
	266  	Rem_1	1    	1	5    	Rem_1	2    	1	91   	0.24005700  	543.177   	0
	267  	Rem_1	1    	1	5    	1	91   	1	42   	0.10476900  	543.177   	0
	268  	Rem_1	1    	1	5    	1	42   	Rem_1	2    	-0.34484800 	543.177   	0
	269  	Rem_1	1    	1	5    	Rem_1	2    	1	55   	0.26240200  	543.177   	0
	270  	Rem_1	1    	1	5    	1	55   	1	90   	-0.04645600 	543.177   	0
	271  	Rem_1	1    	1	5    	1	90   	Rem_1	2    	-0.21592000 	543.177   	0
	272  	Rem_1	1    	1	5    	Rem_1	2    	1	41   	0.24518600  	543.177   	0
	273  	Rem_1	1    	1	5    	1	41   	1	56   	-0.02852700 	543.177   	0
	274  	Rem_1	1    	1	5    	1	56   	Rem_1	2    	-0.21662400 	543.177   	0
	275  	Rem_1	1    	1	5    	1	89   	Rem_1	2    	-0.19137600 	646.701   	0
	276  	Rem_1	1    	1	5    	Rem_1	2    	1	40   	0.19855500  	646.701   	0
	277  	Rem_1	1    	1	5    	1	40   	1	57   	-0.01315300 	646.701   	0
	278  	Rem_1	1    	1	5    	1	57   	Rem_1	2    	-0.18539400 	646.701   	0
	279  	Rem_1	1    	1	5    	Rem_1	2    	1	88   	0.17264700  	646.701   	0
	281  	Rem_1	1    	1	5    	1	39   	Rem_1	2    	-0.17489400 	646.701   	0
	282  	Rem_1	1    	1	5    	Rem_1	2    	1	58   	0.16861700  	646.701   	0
	283  	Rem_1	1    	1	5    	1	58   	1	87   	-0.00967500 	646.701   	0
	284  	Rem_1	1    	1	5    	1	87   	Rem_1	2    	-0.15888400 	646.701   	0
	285  	Rem_1	1    	1	5    	1	38   	Rem_1	2    	-0.15742400 	647.764   	0
	286  	Rem_1	1    	1	5    	Rem_1	2    	1	59   	0.15420600  	647.764   	0
	287  	Rem_1	1    	1	5    	1	59   	1	86   	-0.00461000 	647.764   	0
	288  	Rem_1	1    	1	5    	1	86   	Rem_1	2    	-0.14958800 	647.764   	0
	289  	Rem_1	1    	1	5    	Rem_1	2    	1	37   	0.14435400  	647.764   	0
	290  	Rem_1	1    	1	5    	1	37   	1	60   	-0.00185100 	647.764   	0
	291  	Rem_1	1    	1	5    	1	60   	Rem_1	2    	-0.14250100 	647.764   	0
	292  	Rem_1	1    	1	5    	Rem_1	2    	1	85   	0.14115000  	647.764   	0
	293  	Rem_1	1    	1	5    	1	85   	1	36   	-0.00892700 	647.764   	0
	294  	Rem_1	1    	1	5    	1	36   	Rem_1	2    	-0.13219200 	647.764   	0
	295  	Rem_1	1    	1	5    	1	61   	Rem_1	2    	-0.13187800 	648.734   	0
	296  	Rem_1	1    	1	5    	Rem_1	2    	1	84   	0.13187200  	648.734   	0
	297  	Rem_1	1    	1	5    	1	84   	1	35   	-0.00904400 	648.734   	0
	298  	Rem_1	1    	1	5    	1	35   	Rem_1	2    	-0.12280800 	648.734   	0
	299  	Rem_1	1    	1	5    	Rem_1	2    	1	62   	0.12274100  	648.734   	0
	301  	Rem_1	1    	1	5    	1	83   	Rem_1	2    	-0.12286600 	648.734   	0
	302  	Rem_1	1    	1	5    	Rem_1	2    	1	34   	0.11457200  	648.734   	0
	303  	Rem_1	1    	1	5    	1	34   	1	63   	-0.00007400 	648.734   	0
	304  	Rem_1	1    	1	5    	1	63   	Rem_1	2    	-0.11446300 	648.734   	0
	305  	Rem_1	1    	1	5    	1	82   	Rem_1	2    	-0.11474900 	134.085   	0
	306  	Rem_1	1    	1	6    	1	7    	Rem_1	2    	-1.36419700 	559.871   	0
	307  	Rem_1	1    	1	6    	Rem_1	2    	1	8    	0.46362200  	559.871   	0
	308  	Rem_1	1    	1	6    	1	8    	1	9    	-0.18073100 	559.871   	0
	309  	Rem_1	1    	1	6    	1	9    	Rem_1	2    	-0.28287900 	559.871   	0
	310  	Rem_1	1    	1	6    	Rem_1	2    	1	10   	0.21374600  	559.871   	0
	311  	Rem_1	1    	1	6    	1	10   	1	11   	-0.03238900 	559.871   	0
	312  	Rem_1	1    	1	6    	1	11   	Rem_1	2    	-0.18131500 	559.871   	0
	313  	Rem_1	1    	1	6    	Rem_1	2    	1	12   	0.16268900  	559.871   	0
	314  	Rem_1	1    	1	6    	1	12   	1	13   	-0.01594500 	559.871   	0
	315  	Rem_1	1    	1	6    	1	13   	Rem_1	2    	-0.14667700 	559.871   	0
	316  	Rem_1	1    	1	6    	1	14   	Rem_1	2    	-0.13416200 	564.244   	0
	317  	Rem_1	1    	1	6    	Rem_1	2    	1	15   	0.12463200  	564.244   	0
	318  	Rem_1	1    	1	6    	1	15   	1	16   	-0.01017800 	564.244   	0
	319  	Rem_1	1    	1	6    	1	16   	Rem_1	2    	-0.11448100 	564.244   	0
	320  	Rem_1	1    	1	6    	Rem_1	2    	1	43   	1.02119200  	564.244   	0
	321  	Rem_1	1    	1	6    	1	43   	1	54   	-0.61452500 	564.244   	0
	322  	Rem_1	1    	1	6    	1	54   	Rem_1	2    	-0.40654700 	564.244   	0
	323  	Rem_1	1    	1	6    	Rem_1	2    	1	91   	0.25863300  	564.244   	0
	324  	Rem_1	1    	1	6    	1	91   	1	42   	0.45923500  	564.244   	0
	325  	Rem_1	1    	1	6    	1	42   	Rem_1	2    	-0.71777400 	564.244   	0
	326  	Rem_1	1    	1	6    	1	55   	Rem_1	2    	-0.35203000 	453.110   	0
	327  	Rem_1	1    	1	6    	Rem_1	2    	1	90   	0.24957900  	453.110   	0
	328  	Rem_1	1    	1	6    	1	90   	1	41   	0.13215000  	453.110   	0
	329  	Rem_1	1    	1	6    	1	41   	Rem_1	2    	-0.38176100 	453.110   	0
	330  	Rem_1	1    	1	6    	Rem_1	2    	1	56   	0.28143300  	453.110   	0
	331  	Rem_1	1    	1	6    	1	56   	1	89   	-0.05780200 	453.110   	0
	332  	Rem_1	1    	1	6    	1	89   	Rem_1	2    	-0.22358700 	453.110   	0
	333  	Rem_1	1    	1	6    	Rem_1	2    	1	40   	0.25899400  	453.110   	0
	334  	Rem_1	1    	1	6    	1	40   	1	57   	-0.03419000 	453.110   	0
	335  	Rem_1	1    	1	6    	1	57   	Rem_1	2    	-0.22471800 	453.110   	0
	336  	Rem_1	1    	1	6    	1	88   	Rem_1	2    	-0.19826700 	568.417   	0
	337  	Rem_1	1    	1	6    	Rem_1	2    	1	39   	0.21044800  	568.417   	0
	338  	Rem_1	1    	1	6    	1	39   	1	58   	-0.01391900 	568.417   	0
	339  	Rem_1	1    	1	6    	1	58   	Rem_1	2    	-0.19651400 	568.417   	0
	340  	Rem_1	1    	1	6    	Rem_1	2    	1	87   	0.17919400  	568.417   	0
	342  	Rem_1	1    	1	6    	1	38   	Rem_1	2    	-0.18120200 	568.417   	0
	343  	Rem_1	1    	1	6    	Rem_1	2    	1	59   	0.17477500  	568.417   	0
	344  	Rem_1	1    	1	6    	1	59   	1	86   	-0.00800400 	568.417   	0
	345  	Rem_1	1    	1	6    	1	86   	Rem_1	2    	-0.16671800 	568.417   	0
	346  	Rem_1	1    	1	6    	1	37   	Rem_1	2    	-0.16256700 	570.511   	0
	347  	Rem_1	1    	1	6    	Rem_1	2    	1	60   	0.15915600  	570.511   	0
	348  	Rem_1	1    	1	6    	1	60   	1	85   	-0.00274200 	570.511   	0
	349  	Rem_1	1    	1	6    	1	85   	Rem_1	2    	-0.15643100 	570.511   	0
	350  	Rem_1	1    	1	6    	Rem_1	2    	1	36   	0.14720800  	570.511   	0
	351  	Rem_1	1    	1	6    	1	36   	1	61   	-0.00100900 	570.511   	0
	352  	Rem_1	1    	1	6    	1	61   	Rem_1	2    	-0.14616700 	570.511   	0
	353  	Rem_1	1    	1	6    	Rem_1	2    	1	84   	0.14533900  	570.511   	0
	354  	Rem_1	1    	1	6    	1	84   	1	35   	-0.00968500 	570.511   	0
	355  	Rem_1	1    	1	6    	1	35   	Rem_1	2    	-0.13560000 	570.511   	0
	356  	Rem_1	1    	1	6    	1	62   	Rem_1	2    	-0.13517200 	571.389   	0
	357  	Rem_1	1    	1	6    	Rem_1	2    	1	83   	0.13488400  	571.389   	0
	358  	Rem_1	1    	1	6    	1	83   	1	34   	-0.00894900 	571.389   	0
	359  	Rem_1	1    	1	6    	1	34   	Rem_1	2    	-0.12592300 	571.389   	0
	360  	Rem_1	1    	1	6    	Rem_1	2    	1	63   	0.12556100  	571.389   	0
	361  	Rem_1	1    	1	6    	1	63   	1	82   	-0.00020000 	571.389   	0
	362  	Rem_1	1    	1	6    	1	82   	Rem_1	2    	-0.12535600 	571.389   	0
	363  	Rem_1	1    	1	6    	Rem_1	2    	1	33   	0.11693200  	571.389   	0
	365  	Rem_1	1    	1	6    	1	64   	Rem_1	2    	-0.11690500 	571.389   	0
	366  	Rem_1	1    	1	6    	1	81   	Rem_1	2    	-0.11733500 	130.453   	0
	367  	Rem_1	1    	1	7    	1	8    	Rem_1	2    	-1.33761500 	611.024   	0
	368  	Rem_1	1    	1	7    	Rem_1	2    	1	9    	0.47711600  	611.024   	0
	369  	Rem_1	1    	1	7    	1	9    	1	10   	-0.19320400 	611.024   	0
	370  	Rem_1	1    	1	7    	1	10   	Rem_1	2    	-0.28391000 	611.024   	0
	371  	Rem_1	1    	1	7    	Rem_1	2    	1	11   	0.21616400  	611.024   	0
	372  	Rem_1	1    	1	7    	1	11   	1	12   	-0.03012500 	611.024   	0
	373  	Rem_1	1    	1	7    	1	12   	Rem_1	2    	-0.18601700 	611.024   	0
	374  	Rem_1	1    	1	7    	Rem_1	2    	1	13   	0.16371100  	611.024   	0
	375  	Rem_1	1    	1	7    	1	13   	1	14   	-0.01535400 	611.024   	0
	376  	Rem_1	1    	1	7    	1	14   	Rem_1	2    	-0.14835500 	611.024   	0
	377  	Rem_1	1    	1	7    	1	15   	Rem_1	2    	-0.13681900 	610.362   	0
	378  	Rem_1	1    	1	7    	Rem_1	2    	1	16   	0.12497900  	610.362   	0
	379  	Rem_1	1    	1	7    	1	16   	1	17   	-0.01144100 	610.362   	0
	380  	Rem_1	1    	1	7    	1	17   	Rem_1	2    	-0.11353200 	610.362   	0
	381  	Rem_1	1    	1	7    	Rem_1	2    	1	42   	1.24768500  	610.362   	0
	382  	Rem_1	1    	1	7    	1	42   	1	55   	-0.83136200 	610.362   	0
	383  	Rem_1	1    	1	7    	1	55   	Rem_1	2    	-0.41613900 	610.362   	0
	384  	Rem_1	1    	1	7    	Rem_1	2    	1	90   	0.26602100  	610.362   	0
	385  	Rem_1	1    	1	7    	1	90   	1	41   	0.48125800  	610.362   	0
	386  	Rem_1	1    	1	7    	1	41   	Rem_1	2    	-0.74724200 	610.362   	0
	387  	Rem_1	1    	1	7    	1	56   	Rem_1	2    	-0.37419100 	436.947   	0
	388  	Rem_1	1    	1	7    	Rem_1	2    	1	89   	0.25352000  	436.947   	0
	389  	Rem_1	1    	1	7    	1	89   	1	40   	0.13229300  	436.947   	0
	390  	Rem_1	1    	1	7    	1	40   	Rem_1	2    	-0.38583100 	436.947   	0
	391  	Rem_1	1    	1	7    	Rem_1	2    	1	57   	0.28440300  	436.947   	0
	392  	Rem_1	1    	1	7    	1	57   	1	88   	-0.05699300 	436.947   	0
	393  	Rem_1	1    	1	7    	1	88   	Rem_1	2    	-0.22737400 	436.947   	0
	394  	Rem_1	1    	1	7    	Rem_1	2    	1	39   	0.26954200  	436.947   	0
	395  	Rem_1	1    	1	7    	1	39   	1	58   	-0.03445100 	436.947   	0
	396  	Rem_1	1    	1	7    	1	58   	Rem_1	2    	-0.23498000 	436.947   	0
	397  	Rem_1	1    	1	7    	1	87   	Rem_1	2    	-0.20211800 	611.687   	0
	398  	Rem_1	1    	1	7    	Rem_1	2    	1	38   	0.21307600  	611.687   	0
	399  	Rem_1	1    	1	7    	1	38   	1	59   	-0.01308500 	611.687   	0
	400  	Rem_1	1    	1	7    	1	59   	Rem_1	2    	-0.19998300 	611.687   	0
	401  	Rem_1	1    	1	7    	Rem_1	2    	1	86   	0.18580000  	611.687   	0
	402  	Rem_1	1    	1	7    	1	86   	1	37   	-0.00147600 	611.687   	0
	403  	Rem_1	1    	1	7    	1	37   	Rem_1	2    	-0.18431300 	611.687   	0
	404  	Rem_1	1    	1	7    	Rem_1	2    	1	60   	0.17805100  	611.687   	0
	405  	Rem_1	1    	1	7    	1	60   	1	85   	-0.00514500 	611.687   	0
	406  	Rem_1	1    	1	7    	1	85   	Rem_1	2    	-0.17286300 	611.687   	0
	407  	Rem_1	1    	1	7    	1	36   	Rem_1	2    	-0.16394900 	610.674   	0
	408  	Rem_1	1    	1	7    	Rem_1	2    	1	61   	0.16190000  	610.674   	0
	409  	Rem_1	1    	1	7    	1	61   	1	84   	-0.00209300 	610.674   	0
	410  	Rem_1	1    	1	7    	1	84   	Rem_1	2    	-0.15980800 	610.674   	0
	411  	Rem_1	1    	1	7    	Rem_1	2    	1	35   	0.14980400  	610.674   	0
	412  	Rem_1	1    	1	7    	1	35   	1	62   	-0.00107300 	610.674   	0
	413  	Rem_1	1    	1	7    	1	62   	Rem_1	2    	-0.14870300 	610.674   	0
	414  	Rem_1	1    	1	7    	Rem_1	2    	1	83   	0.14758800  	610.674   	0
	415  	Rem_1	1    	1	7    	1	83   	1	34   	-0.00949600 	610.674   	0
	416  	Rem_1	1    	1	7    	1	34   	Rem_1	2    	-0.13805600 	610.674   	0
	417  	Rem_1	1    	1	7    	1	63   	Rem_1	2    	-0.13734600 	609.689   	0
	418  	Rem_1	1    	1	7    	Rem_1	2    	1	82   	0.13663400  	609.689   	0
	419  	Rem_1	1    	1	7    	1	82   	1	33   	-0.00898700 	609.689   	0
	420  	Rem_1	1    	1	7    	1	33   	Rem_1	2    	-0.12762600 	609.689   	0
	421  	Rem_1	1    	1	7    	Rem_1	2    	1	64   	0.12742400  	609.689   	0
	422  	Rem_1	1    	1	7    	1	64   	1	81   	-0.00007800 	609.689   	0
	423  	Rem_1	1    	1	7    	1	81   	Rem_1	2    	-0.12732400 	609.689   	0
	424  	Rem_1	1    	1	7    	Rem_1	2    	1	32   	0.11589100  	609.689   	0
	426  	Rem_1	1    	1	7    	1	65   	Rem_1	2    	-0.11600000 	609.689   	0
	427  	Rem_1	1    	1	7    	1	80   	Rem_1	2    	-0.11627800 	132.158   	0
	428  	Rem_1	1    	1	8    	1	9    	Rem_1	2    	-1.66436100 	485.234   	0
	429  	Rem_1	1    	1	8    	Rem_1	2    	1	10   	0.52899700  	485.234   	0
	430  	Rem_1	1    	1	8    	1	10   	1	11   	-0.22824300 	485.234   	0
	431  	Rem_1	1    	1	8    	1	11   	Rem_1	2    	-0.30073800 	485.234   	0
	432  	Rem_1	1    	1	8    	Rem_1	2    	1	12   	0.23008400  	485.234   	0
	433  	Rem_1	1    	1	8    	1	12   	1	13   	-0.03803300 	485.234   	0
	434  	Rem_1	1    	1	8    	1	13   	Rem_1	2    	-0.19204000 	485.234   	0
	435  	Rem_1	1    	1	8    	Rem_1	2    	1	14   	0.17010800  	485.234   	0
	436  	Rem_1	1    	1	8    	1	14   	1	15   	-0.01506300 	485.234   	0
	437  	Rem_1	1    	1	8    	1	15   	Rem_1	2    	-0.15500300 	485.234   	0
	438  	Rem_1	1    	1	8    	1	16   	Rem_1	2    	-0.14005800 	488.479   	0
	439  	Rem_1	1    	1	8    	Rem_1	2    	1	17   	0.12623600  	488.479   	0
	440  	Rem_1	1    	1	8    	1	17   	1	18   	-0.01216000 	488.479   	0
	441  	Rem_1	1    	1	8    	1	18   	Rem_1	2    	-0.11407300 	488.479   	0
	442  	Rem_1	1    	1	8    	Rem_1	2    	1	41   	1.29722200  	488.479   	0
	443  	Rem_1	1    	1	8    	1	41   	1	56   	-0.85021900 	488.479   	0
	444  	Rem_1	1    	1	8    	1	56   	Rem_1	2    	-0.44683200 	488.479   	0
	445  	Rem_1	1    	1	8    	Rem_1	2    	1	89   	0.26831900  	488.479   	0
	446  	Rem_1	1    	1	8    	1	89   	1	40   	0.53646400  	488.479   	0
	447  	Rem_1	1    	1	8    	1	40   	Rem_1	2    	-0.80473200 	488.479   	0
	448  	Rem_1	1    	1	8    	1	57   	Rem_1	2    	-0.39101100 	402.994   	0
	449  	Rem_1	1    	1	8    	Rem_1	2    	1	88   	0.26035900  	402.994   	0
	450  	Rem_1	1    	1	8    	1	88   	1	39   	0.17715600  	402.994   	0
	451  	Rem_1	1    	1	8    	1	39   	Rem_1	2    	-0.43753800 	402.994   	0
	452  	Rem_1	1    	1	8    	Rem_1	2    	1	58   	0.30959600  	402.994   	0
	453  	Rem_1	1    	1	8    	1	58   	1	87   	-0.07563400 	402.994   	0
	454  	Rem_1	1    	1	8    	1	87   	Rem_1	2    	-0.23393700 	402.994   	0
	455  	Rem_1	1    	1	8    	Rem_1	2    	1	38   	0.28203500  	402.994   	0
	456  	Rem_1	1    	1	8    	1	38   	1	59   	-0.03837100 	402.994   	0
	457  	Rem_1	1    	1	8    	1	59   	Rem_1	2    	-0.24356100 	402.994   	0
	458  	Rem_1	1    	1	8    	1	86   	Rem_1	2    	-0.21256200 	491.939   	0
	459  	Rem_1	1    	1	8    	Rem_1	2    	1	37   	0.22309800  	491.939   	0
	460  	Rem_1	1    	1	8    	1	37   	1	60   	-0.01571400 	491.939   	0
	461  	Rem_1	1    	1	8    	1	60   	Rem_1	2    	-0.20737200 	491.939   	0
	462  	Rem_1	1    	1	8    	Rem_1	2    	1	85   	0.19610500  	491.939   	0
	463  	Rem_1	1    	1	8    	1	85   	1	36   	-0.00584300 	491.939   	0
	464  	Rem_1	1    	1	8    	1	36   	Rem_1	2    	-0.19025000 	491.939   	0
	465  	Rem_1	1    	1	8    	Rem_1	2    	1	61   	0.18512900  	491.939   	0
	466  	Rem_1	1    	1	8    	1	61   	1	84   	-0.00529300 	491.939   	0
	467  	Rem_1	1    	1	8    	1	84   	Rem_1	2    	-0.17978400 	491.939   	0
	468  	Rem_1	1    	1	8    	1	35   	Rem_1	2    	-0.17076500 	493.554   	0
	469  	Rem_1	1    	1	8    	Rem_1	2    	1	62   	0.16813400  	493.554   	0
	470  	Rem_1	1    	1	8    	1	62   	1	83   	-0.00288600 	493.554   	0
	471  	Rem_1	1    	1	8    	1	83   	Rem_1	2    	-0.16522200 	493.554   	0
	472  	Rem_1	1    	1	8    	Rem_1	2    	1	34   	0.15573800  	493.554   	0
	473  	Rem_1	1    	1	8    	1	34   	1	63   	-0.00172700 	493.554   	0
	474  	Rem_1	1    	1	8    	1	63   	Rem_1	2    	-0.15406200 	493.554   	0
	475  	Rem_1	1    	1	8    	Rem_1	2    	1	82   	0.15196700  	493.554   	0
	476  	Rem_1	1    	1	8    	1	82   	1	33   	-0.00927600 	493.554   	0
	477  	Rem_1	1    	1	8    	1	33   	Rem_1	2    	-0.14265800 	493.554   	0
	478  	Rem_1	1    	1	8    	1	64   	Rem_1	2    	-0.14188200 	494.817   	0
	479  	Rem_1	1    	1	8    	Rem_1	2    	1	81   	0.14105200  	494.817   	0
	480  	Rem_1	1    	1	8    	1	81   	1	32   	-0.01242900 	494.817   	0
	481  	Rem_1	1    	1	8    	1	32   	Rem_1	2    	-0.12861500 	494.817   	0
	482  	Rem_1	1    	1	8    	Rem_1	2    	1	65   	0.12841200  	494.817   	0
	483  	Rem_1	1    	1	8    	1	65   	1	80   	-0.00025100 	494.817   	0
	484  	Rem_1	1    	1	8    	1	80   	Rem_1	2    	-0.12813500 	494.817   	0
	485  	Rem_1	1    	1	8    	Rem_1	2    	1	31   	0.11733200  	494.817   	0
	487  	Rem_1	1    	1	8    	1	66   	Rem_1	2    	-0.11778600 	494.817   	0
	488  	Rem_1	1    	1	8    	1	79   	Rem_1	2    	-0.11814700 	130.497   	0
	489  	Rem_1	1    	1	9    	1	10   	Rem_1	2    	-1.56318300 	546.355   	0
	490  	Rem_1	1    	1	9    	Rem_1	2    	1	11   	0.51023700  	546.355   	0
	491  	Rem_1	1    	1	9    	1	11   	1	12   	-0.20217400 	546.355   	0
	492  	Rem_1	1    	1	9    	1	12   	Rem_1	2    	-0.30804500 	546.355   	0
	493  	Rem_1	1    	1	9    	Rem_1	2    	1	13   	0.23112600  	546.355   	0
	494  	Rem_1	1    	1	9    	1	13   	1	14   	-0.03385400 	546.355   	0
	495  	Rem_1	1    	1	9    	1	14   	Rem_1	2    	-0.19722600 	546.355   	0
	496  	Rem_1	1    	1	9    	Rem_1	2    	1	15   	0.17650200  	546.355   	0
	497  	Rem_1	1    	1	9    	1	15   	1	16   	-0.01902800 	546.355   	0
	498  	Rem_1	1    	1	9    	1	16   	Rem_1	2    	-0.15742100 	546.355   	0
	499  	Rem_1	1    	1	9    	1	17   	Rem_1	2    	-0.14035800 	546.493   	0
	500  	Rem_1	1    	1	9    	Rem_1	2    	1	18   	0.12575400  	546.493   	0
	501  	Rem_1	1    	1	9    	1	18   	1	19   	-0.01114300 	546.493   	0
	502  	Rem_1	1    	1	9    	1	19   	Rem_1	2    	-0.11460300 	546.493   	0
	503  	Rem_1	1    	1	9    	Rem_1	2    	1	40   	1.24880000  	546.493   	0
	504  	Rem_1	1    	1	9    	1	40   	1	57   	-0.79159100 	546.493   	0
	505  	Rem_1	1    	1	9    	1	57   	Rem_1	2    	-0.45702900 	546.493   	0
	506  	Rem_1	1    	1	9    	Rem_1	2    	1	88   	0.27386900  	546.493   	0
	507  	Rem_1	1    	1	9    	1	88   	1	39   	0.56741000  	546.493   	0
	508  	Rem_1	1    	1	9    	1	39   	Rem_1	2    	-0.84122800 	546.493   	0
	509  	Rem_1	1    	1	9    	1	58   	Rem_1	2    	-0.40578300 	421.430   	0
	510  	Rem_1	1    	1	9    	Rem_1	2    	1	87   	0.26099100  	421.430   	0
	511  	Rem_1	1    	1	9    	1	87   	1	38   	0.16078200  	421.430   	0
	512  	Rem_1	1    	1	9    	1	38   	Rem_1	2    	-0.42181700 	421.430   	0
	513  	Rem_1	1    	1	9    	Rem_1	2    	1	59   	0.30523900  	421.430   	0
	514  	Rem_1	1    	1	9    	1	59   	1	86   	-0.06467500 	421.430   	0
	515  	Rem_1	1    	1	9    	1	86   	Rem_1	2    	-0.24050000 	421.430   	0
	516  	Rem_1	1    	1	9    	Rem_1	2    	1	37   	0.28206900  	421.430   	0
	517  	Rem_1	1    	1	9    	1	37   	1	60   	-0.03693400 	421.430   	0
	518  	Rem_1	1    	1	9    	1	60   	Rem_1	2    	-0.24505800 	421.430   	0
	519  	Rem_1	1    	1	9    	1	85   	Rem_1	2    	-0.22157100 	547.850   	0
	520  	Rem_1	1    	1	9    	Rem_1	2    	1	36   	0.22478500  	547.850   	0
	521  	Rem_1	1    	1	9    	1	36   	1	61   	-0.01130700 	547.850   	0
	522  	Rem_1	1    	1	9    	1	61   	Rem_1	2    	-0.21346900 	547.850   	0
	523  	Rem_1	1    	1	9    	Rem_1	2    	1	84   	0.20217800  	547.850   	0
	524  	Rem_1	1    	1	9    	1	84   	1	35   	-0.00553100 	547.850   	0
	525  	Rem_1	1    	1	9    	1	35   	Rem_1	2    	-0.19661200 	547.850   	0
	526  	Rem_1	1    	1	9    	Rem_1	2    	1	62   	0.19103300  	547.850   	0
	527  	Rem_1	1    	1	9    	1	62   	1	83   	-0.00618600 	547.850   	0
	528  	Rem_1	1    	1	9    	1	83   	Rem_1	2    	-0.18473200 	547.850   	0
	529  	Rem_1	1    	1	9    	1	34   	Rem_1	2    	-0.17649700 	547.821   	0
	530  	Rem_1	1    	1	9    	Rem_1	2    	1	63   	0.17321900  	547.821   	0
	531  	Rem_1	1    	1	9    	1	63   	1	82   	-0.00421400 	547.821   	0
	532  	Rem_1	1    	1	9    	1	82   	Rem_1	2    	-0.16902900 	547.821   	0
	533  	Rem_1	1    	1	9    	Rem_1	2    	1	33   	0.16003500  	547.821   	0
	534  	Rem_1	1    	1	9    	1	33   	1	64   	-0.00174100 	547.821   	0
	535  	Rem_1	1    	1	9    	1	64   	Rem_1	2    	-0.15830500 	547.821   	0
	536  	Rem_1	1    	1	9    	Rem_1	2    	1	81   	0.15610600  	547.821   	0
	537  	Rem_1	1    	1	9    	1	81   	1	32   	-0.01335300 	547.821   	0
	538  	Rem_1	1    	1	9    	1	32   	Rem_1	2    	-0.14269600 	547.821   	0
	539  	Rem_1	1    	1	9    	1	65   	Rem_1	2    	-0.14198700 	545.713   	0
	540  	Rem_1	1    	1	9    	Rem_1	2    	1	80   	0.14105000  	545.713   	0
	541  	Rem_1	1    	1	9    	1	80   	1	31   	-0.01173600 	545.713   	0
	542  	Rem_1	1    	1	9    	1	31   	Rem_1	2    	-0.12929000 	545.713   	0
	543  	Rem_1	1    	1	9    	Rem_1	2    	1	66   	0.12959200  	545.713   	0
	545  	Rem_1	1    	1	9    	1	79   	Rem_1	2    	-0.12962300 	545.713   	0
	546  	Rem_1	1    	1	9    	Rem_1	2    	1	30   	0.11795400  	545.713   	0
	548  	Rem_1	1    	1	9    	1	67   	Rem_1	2    	-0.11926000 	545.713   	0
	549  	Rem_1	1    	1	9    	1	78   	Rem_1	2    	-0.11975100 	128.829   	0
	550  	Rem_1	1    	1	10   	1	11   	Rem_1	2    	-1.54403800 	571.762   	0
	551  	Rem_1	1    	1	10   	Rem_1	2    	1	12   	0.53448500  	571.762   	0
	552  	Rem_1	1    	1	10   	1	12   	1	13   	-0.22582600 	571.762   	0
	553  	Rem_1	1    	1	10   	1	13   	Rem_1	2    	-0.30864600 	571.762   	0
	554  	Rem_1	1    	1	10   	Rem_1	2    	1	14   	0.24192900  	571.762   	0
	555  	Rem_1	1    	1	10   	1	14   	1	15   	-0.03251100 	571.762   	0
	556  	Rem_1	1    	1	10   	1	15   	Rem_1	2    	-0.20941900 	571.762   	0
	557  	Rem_1	1    	1	10   	Rem_1	2    	1	16   	0.18283300  	571.762   	0
	558  	Rem_1	1    	1	10   	1	16   	1	17   	-0.02259700 	571.762   	0
	559  	Rem_1	1    	1	10   	1	17   	Rem_1	2    	-0.16019400 	571.762   	0
	560  	Rem_1	1    	1	10   	1	18   	Rem_1	2    	-0.14155200 	571.692   	0
	561  	Rem_1	1    	1	10   	Rem_1	2    	1	19   	0.12792600  	571.692   	0
	562  	Rem_1	1    	1	10   	1	19   	1	20   	-0.01003400 	571.692   	0
	563  	Rem_1	1    	1	10   	1	20   	Rem_1	2    	-0.11790200 	571.692   	0
	564  	Rem_1	1    	1	10   	Rem_1	2    	1	39   	1.28438700  	571.692   	0
	565  	Rem_1	1    	1	10   	1	39   	1	58   	-0.83083800 	571.692   	0
	566  	Rem_1	1    	1	10   	1	58   	Rem_1	2    	-0.45335500 	571.692   	0
	567  	Rem_1	1    	1	10   	Rem_1	2    	1	87   	0.27071800  	571.692   	0
	568  	Rem_1	1    	1	10   	1	87   	1	38   	0.53918000  	571.692   	0
	569  	Rem_1	1    	1	10   	1	38   	Rem_1	2    	-0.80976900 	571.692   	0
	570  	Rem_1	1    	1	10   	1	59   	Rem_1	2    	-0.39078800 	524.709   	0
	571  	Rem_1	1    	1	10   	Rem_1	2    	1	86   	0.26647600  	524.709   	0
	572  	Rem_1	1    	1	10   	1	86   	1	37   	0.15133400  	524.709   	0
	573  	Rem_1	1    	1	10   	1	37   	Rem_1	2    	-0.41780800 	524.709   	0
	574  	Rem_1	1    	1	10   	Rem_1	2    	1	60   	0.30430600  	524.709   	0
	575  	Rem_1	1    	1	10   	1	60   	1	85   	-0.05099400 	524.709   	0
	576  	Rem_1	1    	1	10   	1	85   	Rem_1	2    	-0.25325900 	524.709   	0
	577  	Rem_1	1    	1	10   	Rem_1	2    	1	36   	0.28585100  	524.709   	0
	578  	Rem_1	1    	1	10   	1	36   	1	61   	-0.02876200 	524.709   	0
	579  	Rem_1	1    	1	10   	1	61   	Rem_1	2    	-0.25697400 	524.709   	0
	580  	Rem_1	1    	1	10   	1	84   	Rem_1	2    	-0.23200400 	566.880   	0
	581  	Rem_1	1    	1	10   	Rem_1	2    	1	35   	0.23760900  	566.880   	0
	582  	Rem_1	1    	1	10   	1	35   	1	62   	-0.01249300 	566.880   	0
	583  	Rem_1	1    	1	10   	1	62   	Rem_1	2    	-0.22512600 	566.880   	0
	584  	Rem_1	1    	1	10   	Rem_1	2    	1	83   	0.21180400  	566.880   	0
	585  	Rem_1	1    	1	10   	1	83   	1	34   	-0.00400500 	566.880   	0
	586  	Rem_1	1    	1	10   	1	34   	Rem_1	2    	-0.20779500 	566.880   	0
	587  	Rem_1	1    	1	10   	Rem_1	2    	1	63   	0.20094100  	566.880   	0
	588  	Rem_1	1    	1	10   	1	63   	1	82   	-0.00864800 	566.880   	0
	589  	Rem_1	1    	1	10   	1	82   	Rem_1	2    	-0.19225200 	566.880   	0
	590  	Rem_1	1    	1	10   	1	33   	Rem_1	2    	-0.18503100 	566.562   	0
	591  	Rem_1	1    	1	10   	Rem_1	2    	1	64   	0.18140400  	566.562   	0
	592  	Rem_1	1    	1	10   	1	64   	1	81   	-0.00474800 	566.562   	0
	593  	Rem_1	1    	1	10   	1	81   	Rem_1	2    	-0.17664000 	566.562   	0
	594  	Rem_1	1    	1	10   	Rem_1	2    	1	32   	0.16252800  	566.562   	0
	595  	Rem_1	1    	1	10   	1	32   	1	65   	-0.00178500 	566.562   	0
	596  	Rem_1	1    	1	10   	1	65   	Rem_1	2    	-0.16074100 	566.562   	0
	597  	Rem_1	1    	1	10   	Rem_1	2    	1	80   	0.15834400  	566.562   	0
	598  	Rem_1	1    	1	10   	1	80   	1	31   	-0.01282700 	566.562   	0
	599  	Rem_1	1    	1	10   	1	31   	Rem_1	2    	-0.14552800 	566.562   	0
	600  	Rem_1	1    	1	10   	1	66   	Rem_1	2    	-0.14534200 	569.714   	0
	601  	Rem_1	1    	1	10   	Rem_1	2    	1	79   	0.14479300  	569.714   	0
	602  	Rem_1	1    	1	10   	1	79   	1	30   	-0.01308300 	569.714   	0
	603  	Rem_1	1    	1	10   	1	30   	Rem_1	2    	-0.13170300 	569.714   	0
	604  	Rem_1	1    	1	10   	Rem_1	2    	1	67   	0.13299300  	569.714   	0
	606  	Rem_1	1    	1	10   	1	78   	Rem_1	2    	-0.13302000 	569.714   	0
	607  	Rem_1	1    	1	10   	Rem_1	2    	1	29   	0.12104900  	569.714   	0
	609  	Rem_1	1    	1	10   	1	68   	Rem_1	2    	-0.12254400 	569.714   	0
	610  	Rem_1	1    	1	10   	1	77   	Rem_1	2    	-0.12385400 	123.817   	0
	611  	Rem_1	1    	1	11   	1	12   	Rem_1	2    	-1.59847400 	496.749   	0
	612  	Rem_1	1    	1	11   	Rem_1	2    	1	13   	0.51025500  	496.749   	0
	613  	Rem_1	1    	1	11   	1	13   	1	14   	-0.18358300 	496.749   	0
	614  	Rem_1	1    	1	11   	1	14   	Rem_1	2    	-0.32667400 	496.749   	0
	615  	Rem_1	1    	1	11   	Rem_1	2    	1	15   	0.26507200  	496.749   	0
	616  	Rem_1	1    	1	11   	1	15   	1	16   	-0.04175300 	496.749   	0
	617  	Rem_1	1    	1	11   	1	16   	Rem_1	2    	-0.22330400 	496.749   	0
	618  	Rem_1	1    	1	11   	Rem_1	2    	1	17   	0.19049800  	496.749   	0
	619  	Rem_1	1    	1	11   	1	17   	1	18   	-0.02549700 	496.749   	0
	620  	Rem_1	1    	1	11   	1	18   	Rem_1	2    	-0.16495700 	496.749   	0
	621  	Rem_1	1    	1	11   	1	19   	Rem_1	2    	-0.14708200 	491.958   	0
	622  	Rem_1	1    	1	11   	Rem_1	2    	1	20   	0.13437400  	491.958   	0
	623  	Rem_1	1    	1	11   	1	20   	1	21   	-0.01004500 	491.958   	0
	624  	Rem_1	1    	1	11   	1	21   	Rem_1	2    	-0.12433300 	491.958   	0
	625  	Rem_1	1    	1	11   	Rem_1	2    	1	38   	1.23141000  	491.958   	0
	626  	Rem_1	1    	1	11   	1	38   	1	59   	-0.79696700 	491.958   	0
	627  	Rem_1	1    	1	11   	1	59   	Rem_1	2    	-0.43425400 	491.958   	0
	628  	Rem_1	1    	1	11   	Rem_1	2    	1	86   	0.27610900  	491.958   	0
	629  	Rem_1	1    	1	11   	1	86   	1	37   	0.48393900  	491.958   	0
	630  	Rem_1	1    	1	11   	1	37   	Rem_1	2    	-0.75993700 	491.958   	0
	631  	Rem_1	1    	1	11   	1	60   	Rem_1	2    	-0.38345500 	495.779   	0
	632  	Rem_1	1    	1	11   	Rem_1	2    	1	85   	0.28481000  	495.779   	0
	633  	Rem_1	1    	1	11   	1	85   	1	36   	0.12483700  	495.779   	0
	634  	Rem_1	1    	1	11   	1	36   	Rem_1	2    	-0.40970400 	495.779   	0
	635  	Rem_1	1    	1	11   	Rem_1	2    	1	61   	0.32533500  	495.779   	0
	636  	Rem_1	1    	1	11   	1	61   	1	84   	-0.05459800 	495.779   	0
	637  	Rem_1	1    	1	11   	1	84   	Rem_1	2    	-0.27073100 	495.779   	0
	638  	Rem_1	1    	1	11   	Rem_1	2    	1	35   	0.30894400  	495.779   	0
	639  	Rem_1	1    	1	11   	1	35   	1	62   	-0.03026000 	495.779   	0
	640  	Rem_1	1    	1	11   	1	62   	Rem_1	2    	-0.27858000 	495.779   	0
	641  	Rem_1	1    	1	11   	1	83   	Rem_1	2    	-0.24986600 	502.011   	0
	642  	Rem_1	1    	1	11   	Rem_1	2    	1	34   	0.25873400  	502.011   	0
	643  	Rem_1	1    	1	11   	1	34   	1	63   	-0.01481600 	502.011   	0
	644  	Rem_1	1    	1	11   	1	63   	Rem_1	2    	-0.24392800 	502.011   	0
	645  	Rem_1	1    	1	11   	Rem_1	2    	1	82   	0.22597500  	502.011   	0
	646  	Rem_1	1    	1	11   	1	82   	1	33   	-0.00178000 	502.011   	0
	647  	Rem_1	1    	1	11   	1	33   	Rem_1	2    	-0.22422500 	502.011   	0
	648  	Rem_1	1    	1	11   	Rem_1	2    	1	64   	0.21632400  	502.011   	0
	649  	Rem_1	1    	1	11   	1	64   	1	81   	-0.01001900 	502.011   	0
	650  	Rem_1	1    	1	11   	1	81   	Rem_1	2    	-0.20626000 	502.011   	0
	651  	Rem_1	1    	1	11   	1	32   	Rem_1	2    	-0.19223200 	505.064   	0
	652  	Rem_1	1    	1	11   	Rem_1	2    	1	65   	0.18832400  	505.064   	0
	653  	Rem_1	1    	1	11   	1	65   	1	80   	-0.00513100 	505.064   	0
	654  	Rem_1	1    	1	11   	1	80   	Rem_1	2    	-0.18319400 	505.064   	0
	655  	Rem_1	1    	1	11   	Rem_1	2    	1	31   	0.16933600  	505.064   	0
	656  	Rem_1	1    	1	11   	1	31   	1	66   	-0.00111600 	505.064   	0
	657  	Rem_1	1    	1	11   	1	66   	Rem_1	2    	-0.16813600 	505.064   	0
	658  	Rem_1	1    	1	11   	Rem_1	2    	1	79   	0.16636200  	505.064   	0
	659  	Rem_1	1    	1	11   	1	79   	1	30   	-0.01503800 	505.064   	0
	660  	Rem_1	1    	1	11   	1	30   	Rem_1	2    	-0.15129000 	505.064   	0
	661  	Rem_1	1    	1	11   	1	67   	Rem_1	2    	-0.15234200 	507.949   	0
	662  	Rem_1	1    	1	11   	Rem_1	2    	1	78   	0.15185600  	507.949   	0
	663  	Rem_1	1    	1	11   	1	78   	1	29   	-0.01390400 	507.949   	0
	664  	Rem_1	1    	1	11   	1	29   	Rem_1	2    	-0.13793800 	507.949   	0
	665  	Rem_1	1    	1	11   	Rem_1	2    	1	68   	0.13945800  	507.949   	0
	667  	Rem_1	1    	1	11   	1	77   	Rem_1	2    	-0.14054900 	507.949   	0
	668  	Rem_1	1    	1	11   	Rem_1	2    	1	28   	0.12728700  	507.949   	0
	670  	Rem_1	1    	1	11   	1	69   	Rem_1	2    	-0.12847100 	507.949   	0
	671  	Rem_1	1    	1	11   	1	76   	Rem_1	2    	-0.12973500 	118.842   	0
	672  	Rem_1	1    	1	12   	1	13   	Rem_1	2    	-1.29335100 	638.758   	0
	673  	Rem_1	1    	1	12   	Rem_1	2    	1	14   	0.49977900  	638.758   	0
	674  	Rem_1	1    	1	12   	1	14   	1	15   	-0.14398800 	638.758   	0
	675  	Rem_1	1    	1	12   	1	15   	Rem_1	2    	-0.35579600 	638.758   	0
	676  	Rem_1	1    	1	12   	Rem_1	2    	1	16   	0.28437300  	638.758   	0
	677  	Rem_1	1    	1	12   	1	16   	1	17   	-0.05045100 	638.758   	0
	678  	Rem_1	1    	1	12   	1	17   	Rem_1	2    	-0.23389300 	638.758   	0
	679  	Rem_1	1    	1	12   	Rem_1	2    	1	18   	0.19698500  	638.758   	0
	680  	Rem_1	1    	1	12   	1	18   	1	19   	-0.02397500 	638.758   	0
	681  	Rem_1	1    	1	12   	1	19   	Rem_1	2    	-0.17294700 	638.758   	0
	682  	Rem_1	1    	1	12   	1	20   	Rem_1	2    	-0.15633700 	631.927   	0
	683  	Rem_1	1    	1	12   	Rem_1	2    	1	21   	0.14351700  	631.927   	0
	684  	Rem_1	1    	1	12   	1	21   	1	22   	-0.01040600 	631.927   	0
	685  	Rem_1	1    	1	12   	1	22   	Rem_1	2    	-0.13309500 	631.927   	0
	686  	Rem_1	1    	1	12   	Rem_1	2    	1	37   	1.12929600  	631.927   	0
	687  	Rem_1	1    	1	12   	1	37   	1	60   	-0.69502200 	631.927   	0
	688  	Rem_1	1    	1	12   	1	60   	Rem_1	2    	-0.43411500 	631.927   	0
	689  	Rem_1	1    	1	12   	Rem_1	2    	1	85   	0.30498500  	631.927   	0
	690  	Rem_1	1    	1	12   	1	85   	1	36   	0.36435300  	631.927   	0
	691  	Rem_1	1    	1	12   	1	36   	Rem_1	2    	-0.66926100 	631.927   	0
	692  	Rem_1	1    	1	12   	1	61   	Rem_1	2    	-0.41500700 	484.120   	0
	693  	Rem_1	1    	1	12   	Rem_1	2    	1	84   	0.31338600  	484.120   	0
	694  	Rem_1	1    	1	12   	1	84   	1	35   	0.11880500  	484.120   	0
	695  	Rem_1	1    	1	12   	1	35   	Rem_1	2    	-0.43219700 	484.120   	0
	696  	Rem_1	1    	1	12   	Rem_1	2    	1	62   	0.35707400  	484.120   	0
	697  	Rem_1	1    	1	12   	1	62   	1	83   	-0.05733800 	484.120   	0
	698  	Rem_1	1    	1	12   	1	83   	Rem_1	2    	-0.29968400 	484.120   	0
	699  	Rem_1	1    	1	12   	Rem_1	2    	1	34   	0.33839100  	484.120   	0
	700  	Rem_1	1    	1	12   	1	34   	1	63   	-0.03149500 	484.120   	0
	701  	Rem_1	1    	1	12   	1	63   	Rem_1	2    	-0.30683200 	484.120   	0
	702  	Rem_1	1    	1	12   	1	82   	Rem_1	2    	-0.27202400 	634.568   	0
	703  	Rem_1	1    	1	12   	Rem_1	2    	1	33   	0.28249100  	634.568   	0
	704  	Rem_1	1    	1	12   	1	33   	1	64   	-0.01568000 	634.568   	0
	705  	Rem_1	1    	1	12   	1	64   	Rem_1	2    	-0.26680600 	634.568   	0
	706  	Rem_1	1    	1	12   	Rem_1	2    	1	81   	0.24748300  	634.568   	0
	708  	Rem_1	1    	1	12   	1	32   	Rem_1	2    	-0.23488100 	634.568   	0
	709  	Rem_1	1    	1	12   	Rem_1	2    	1	65   	0.22712500  	634.568   	0
	710  	Rem_1	1    	1	12   	1	65   	1	80   	-0.00984000 	634.568   	0
	711  	Rem_1	1    	1	12   	1	80   	Rem_1	2    	-0.21722000 	634.568   	0
	712  	Rem_1	1    	1	12   	1	31   	Rem_1	2    	-0.20214900 	636.103   	0
	713  	Rem_1	1    	1	12   	Rem_1	2    	1	66   	0.19952300  	636.103   	0
	714  	Rem_1	1    	1	12   	1	66   	1	79   	-0.00375900 	636.103   	0
	715  	Rem_1	1    	1	12   	1	79   	Rem_1	2    	-0.19574700 	636.103   	0
	716  	Rem_1	1    	1	12   	Rem_1	2    	1	30   	0.17795400  	636.103   	0
	718  	Rem_1	1    	1	12   	1	67   	Rem_1	2    	-0.17867300 	636.103   	0
	719  	Rem_1	1    	1	12   	Rem_1	2    	1	78   	0.17719500  	636.103   	0
	721  	Rem_1	1    	1	12   	1	29   	Rem_1	2    	-0.16037600 	636.103   	0
	722  	Rem_1	1    	1	12   	1	68   	Rem_1	2    	-0.16200000 	636.824   	0
	723  	Rem_1	1    	1	12   	Rem_1	2    	1	77   	0.16302300  	636.824   	0
	725  	Rem_1	1    	1	12   	1	28   	Rem_1	2    	-0.14687400 	636.824   	0
	726  	Rem_1	1    	1	12   	Rem_1	2    	1	69   	0.14820800  	636.824   	0
	728  	Rem_1	1    	1	12   	1	76   	Rem_1	2    	-0.14935800 	636.824   	0
	729  	Rem_1	1    	1	12   	Rem_1	2    	1	27   	0.13606600  	636.824   	0
	731  	Rem_1	1    	1	12   	1	70   	Rem_1	2    	-0.13708400 	636.824   	0
	732  	Rem_1	1    	1	12   	1	75   	Rem_1	2    	-0.13781500 	111.805   	0
	733  	Rem_1	1    	1	13   	1	14   	Rem_1	2    	-1.36445300 	514.821   	0
	734  	Rem_1	1    	1	13   	Rem_1	2    	1	15   	0.57438400  	514.821   	0
	735  	Rem_1	1    	1	13   	1	15   	1	16   	-0.17033800 	514.821   	0
	736  	Rem_1	1    	1	13   	1	16   	Rem_1	2    	-0.40404500 	514.821   	0
	737  	Rem_1	1    	1	13   	Rem_1	2    	1	17   	0.31144900  	514.821   	0
	738  	Rem_1	1    	1	13   	1	17   	1	18   	-0.06002100 	514.821   	0
	739  	Rem_1	1    	1	13   	1	18   	Rem_1	2    	-0.25134700 	514.821   	0
	740  	Rem_1	1    	1	13   	Rem_1	2    	1	19   	0.21464600  	514.821   	0
	741  	Rem_1	1    	1	13   	1	19   	1	20   	-0.02409600 	514.821   	0
	742  	Rem_1	1    	1	13   	1	20   	Rem_1	2    	-0.19047100 	514.821   	0
	743  	Rem_1	1    	1	13   	1	21   	Rem_1	2    	-0.17268400 	515.709   	0
	744  	Rem_1	1    	1	13   	Rem_1	2    	1	22   	0.15930100  	515.709   	0
	745  	Rem_1	1    	1	13   	1	22   	1	23   	-0.01039000 	515.709   	0
	746  	Rem_1	1    	1	13   	1	23   	Rem_1	2    	-0.14891700 	515.709   	0
	747  	Rem_1	1    	1	13   	Rem_1	2    	1	36   	1.02881900  	515.709   	0
	748  	Rem_1	1    	1	13   	1	36   	1	61   	-0.53455100 	515.709   	0
	749  	Rem_1	1    	1	13   	1	61   	Rem_1	2    	-0.49412000 	515.709   	0
	750  	Rem_1	1    	1	13   	Rem_1	2    	1	84   	0.35026400  	515.709   	0
	751  	Rem_1	1    	1	13   	1	84   	1	35   	0.37061200  	515.709   	0
	752  	Rem_1	1    	1	13   	1	35   	Rem_1	2    	-0.72078300 	515.709   	0
	753  	Rem_1	1    	1	13   	1	62   	Rem_1	2    	-0.47594100 	414.182   	0
	754  	Rem_1	1    	1	13   	Rem_1	2    	1	83   	0.36333200  	414.182   	0
	755  	Rem_1	1    	1	13   	1	83   	1	34   	0.13464300  	414.182   	0
	756  	Rem_1	1    	1	13   	1	34   	Rem_1	2    	-0.49801200 	414.182   	0
	757  	Rem_1	1    	1	13   	Rem_1	2    	1	63   	0.41239100  	414.182   	0
	758  	Rem_1	1    	1	13   	1	63   	1	82   	-0.07187200 	414.182   	0
	759  	Rem_1	1    	1	13   	1	82   	Rem_1	2    	-0.34045200 	414.182   	0
	760  	Rem_1	1    	1	13   	Rem_1	2    	1	33   	0.38849200  	414.182   	0
	761  	Rem_1	1    	1	13   	1	33   	1	64   	-0.03676700 	414.182   	0
	762  	Rem_1	1    	1	13   	1	64   	Rem_1	2    	-0.35163600 	414.182   	0
	763  	Rem_1	1    	1	13   	1	81   	Rem_1	2    	-0.31157500 	517.259   	0
	764  	Rem_1	1    	1	13   	Rem_1	2    	1	32   	0.30823000  	517.259   	0
	765  	Rem_1	1    	1	13   	1	32   	1	65   	-0.01707800 	517.259   	0
	766  	Rem_1	1    	1	13   	1	65   	Rem_1	2    	-0.29115600 	517.259   	0
	767  	Rem_1	1    	1	13   	Rem_1	2    	1	80   	0.27111600  	517.259   	0
	769  	Rem_1	1    	1	13   	1	31   	Rem_1	2    	-0.25666900 	517.259   	0
	770  	Rem_1	1    	1	13   	Rem_1	2    	1	66   	0.25012700  	517.259   	0
	771  	Rem_1	1    	1	13   	1	66   	1	79   	-0.00803900 	517.259   	0
	772  	Rem_1	1    	1	13   	1	79   	Rem_1	2    	-0.24202400 	517.259   	0
	773  	Rem_1	1    	1	13   	1	30   	Rem_1	2    	-0.22071100 	518.075   	0
	774  	Rem_1	1    	1	13   	Rem_1	2    	1	67   	0.22041900  	518.075   	0
	775  	Rem_1	1    	1	13   	1	67   	1	78   	-0.00344300 	518.075   	0
	776  	Rem_1	1    	1	13   	1	78   	Rem_1	2    	-0.21697200 	518.075   	0
	777  	Rem_1	1    	1	13   	Rem_1	2    	1	29   	0.19609100  	518.075   	0
	779  	Rem_1	1    	1	13   	1	68   	Rem_1	2    	-0.19731100 	518.075   	0
	780  	Rem_1	1    	1	13   	Rem_1	2    	1	77   	0.19791300  	518.075   	0
	782  	Rem_1	1    	1	13   	1	28   	Rem_1	2    	-0.17721800 	518.075   	0
	783  	Rem_1	1    	1	13   	1	69   	Rem_1	2    	-0.17857900 	518.465   	0
	784  	Rem_1	1    	1	13   	Rem_1	2    	1	76   	0.17977600  	518.465   	0
	786  	Rem_1	1    	1	13   	1	27   	Rem_1	2    	-0.16276700 	518.465   	0
	787  	Rem_1	1    	1	13   	Rem_1	2    	1	70   	0.16393000  	518.465   	0
	789  	Rem_1	1    	1	13   	1	75   	Rem_1	2    	-0.16444100 	518.465   	0
	790  	Rem_1	1    	1	13   	Rem_1	2    	1	26   	0.15151500  	518.465   	0
	792  	Rem_1	1    	1	13   	1	71   	Rem_1	2    	-0.15154800 	518.465   	0
	793  	Rem_1	1    	1	13   	1	74   	Rem_1	2    	-0.15152500 	101.332   	0
	794  	Rem_1	1    	1	14   	1	15   	Rem_1	2    	-1.33099900 	499.289   	0
	795  	Rem_1	1    	1	14   	Rem_1	2    	1	16   	0.61559500  	499.289   	0
	796  	Rem_1	1    	1	14   	1	16   	1	17   	-0.19577500 	499.289   	0
	797  	Rem_1	1    	1	14   	1	17   	Rem_1	2    	-0.41979200 	499.289   	0
	798  	Rem_1	1    	1	14   	Rem_1	2    	1	18   	0.31700800  	499.289   	0
	799  	Rem_1	1    	1	14   	1	18   	1	19   	-0.05455800 	499.289   	0
	800  	Rem_1	1    	1	14   	1	19   	Rem_1	2    	-0.26244600 	499.289   	0
	801  	Rem_1	1    	1	14   	Rem_1	2    	1	20   	0.22882400  	499.289   	0
	802  	Rem_1	1    	1	14   	1	20   	1	21   	-0.02415800 	499.289   	0
	803  	Rem_1	1    	1	14   	1	21   	Rem_1	2    	-0.20464700 	499.289   	0
	804  	Rem_1	1    	1	14   	1	22   	Rem_1	2    	-0.18655900 	490.476   	0
	805  	Rem_1	1    	1	14   	Rem_1	2    	1	23   	0.17365700  	490.476   	0
	806  	Rem_1	1    	1	14   	1	23   	1	24   	-0.01187800 	490.476   	0
	807  	Rem_1	1    	1	14   	1	24   	Rem_1	2    	-0.16175900 	490.476   	0
	808  	Rem_1	1    	1	14   	Rem_1	2    	1	35   	1.03225400  	490.476   	0
	809  	Rem_1	1    	1	14   	1	35   	1	62   	-0.48335100 	490.476   	0
	810  	Rem_1	1    	1	14   	1	62   	Rem_1	2    	-0.54879500 	490.476   	0
	811  	Rem_1	1    	1	14   	Rem_1	2    	1	83   	0.39946300  	490.476   	0
	812  	Rem_1	1    	1	14   	1	83   	1	34   	0.37899700  	490.476   	0
	813  	Rem_1	1    	1	14   	1	34   	Rem_1	2    	-0.77837100 	490.476   	0
	814  	Rem_1	1    	1	14   	1	63   	Rem_1	2    	-0.52517000 	416.654   	0
	815  	Rem_1	1    	1	14   	Rem_1	2    	1	82   	0.39934700  	416.654   	0
	816  	Rem_1	1    	1	14   	1	82   	1	33   	0.14158300  	416.654   	0
	817  	Rem_1	1    	1	14   	1	33   	Rem_1	2    	-0.54094700 	416.654   	0
	818  	Rem_1	1    	1	14   	Rem_1	2    	1	64   	0.45152100  	416.654   	0
	819  	Rem_1	1    	1	14   	1	64   	1	81   	-0.07492500 	416.654   	0
	820  	Rem_1	1    	1	14   	1	81   	Rem_1	2    	-0.37657800 	416.654   	0
	821  	Rem_1	1    	1	14   	Rem_1	2    	1	32   	0.40259300  	416.654   	0
	822  	Rem_1	1    	1	14   	1	32   	1	65   	-0.03690700 	416.654   	0
	823  	Rem_1	1    	1	14   	1	65   	Rem_1	2    	-0.36557800 	416.654   	0
	824  	Rem_1	1    	1	14   	1	80   	Rem_1	2    	-0.32834700 	492.802   	0
	825  	Rem_1	1    	1	14   	Rem_1	2    	1	31   	0.32149000  	492.802   	0
	826  	Rem_1	1    	1	14   	1	31   	1	66   	-0.01389800 	492.802   	0
	827  	Rem_1	1    	1	14   	1	66   	Rem_1	2    	-0.30745800 	492.802   	0
	828  	Rem_1	1    	1	14   	Rem_1	2    	1	79   	0.29216800  	492.802   	0
	830  	Rem_1	1    	1	14   	1	30   	Rem_1	2    	-0.26932700 	492.802   	0
	831  	Rem_1	1    	1	14   	Rem_1	2    	1	67   	0.26660400  	492.802   	0
	832  	Rem_1	1    	1	14   	1	67   	1	78   	-0.00679300 	492.802   	0
	833  	Rem_1	1    	1	14   	1	78   	Rem_1	2    	-0.25969900 	492.802   	0
	834  	Rem_1	1    	1	14   	1	29   	Rem_1	2    	-0.23529900 	493.888   	0
	835  	Rem_1	1    	1	14   	Rem_1	2    	1	68   	0.23581100  	493.888   	0
	836  	Rem_1	1    	1	14   	1	68   	1	77   	-0.00039900 	493.888   	0
	837  	Rem_1	1    	1	14   	1	77   	Rem_1	2    	-0.23541500 	493.888   	0
	838  	Rem_1	1    	1	14   	Rem_1	2    	1	28   	0.21025400  	493.888   	0
	840  	Rem_1	1    	1	14   	1	69   	Rem_1	2    	-0.21134600 	493.888   	0
	841  	Rem_1	1    	1	14   	Rem_1	2    	1	76   	0.21217600  	493.888   	0
	843  	Rem_1	1    	1	14   	1	27   	Rem_1	2    	-0.19118700 	493.888   	0
	844  	Rem_1	1    	1	14   	1	70   	Rem_1	2    	-0.19238600 	495.090   	0
	845  	Rem_1	1    	1	14   	Rem_1	2    	1	75   	0.19275400  	495.090   	0
	847  	Rem_1	1    	1	14   	1	26   	Rem_1	2    	-0.17683800 	495.090   	0
	848  	Rem_1	1    	1	14   	Rem_1	2    	1	71   	0.17675200  	495.090   	0
	849  	Rem_1	1    	1	14   	1	71   	1	74   	-0.00043000 	495.090   	0
	850  	Rem_1	1    	1	14   	1	74   	Rem_1	2    	-0.17632800 	495.090   	0
	851  	Rem_1	1    	1	14   	Rem_1	2    	1	25   	0.16413300  	495.090   	0
	852  	Rem_1	1    	1	14   	1	25   	1	72   	-0.00036600 	495.090   	0
	853  	Rem_1	1    	1	14   	1	72   	Rem_1	2    	-0.16371800 	495.090   	0
	854  	Rem_1	1    	1	14   	1	73   	Rem_1	2    	-0.16319800 	94.103    	0
	855  	Rem_1	1    	1	15   	1	16   	Rem_1	2    	-1.44722400 	446.700   	0
	856  	Rem_1	1    	1	15   	Rem_1	2    	1	17   	0.65043600  	446.700   	0
	857  	Rem_1	1    	1	15   	1	17   	1	18   	-0.23513300 	446.700   	0
	858  	Rem_1	1    	1	15   	1	18   	Rem_1	2    	-0.41526900 	446.700   	0
	859  	Rem_1	1    	1	15   	Rem_1	2    	1	19   	0.32414500  	446.700   	0
	860  	Rem_1	1    	1	15   	1	19   	1	20   	-0.04910100 	446.700   	0
	861  	Rem_1	1    	1	15   	1	20   	Rem_1	2    	-0.27499800 	446.700   	0
	862  	Rem_1	1    	1	15   	Rem_1	2    	1	21   	0.24182800  	446.700   	0
	863  	Rem_1	1    	1	15   	1	21   	1	22   	-0.02421900 	446.700   	0
	864  	Rem_1	1    	1	15   	1	22   	Rem_1	2    	-0.21753200 	446.700   	0
	865  	Rem_1	1    	1	15   	1	23   	Rem_1	2    	-0.20023600 	93.815    	0
	866  	Rem_1	1    	1	15   	Rem_1	2    	1	24   	0.18610100  	93.815    	0
	867  	Rem_1	1    	1	15   	1	24   	1	34   	0.89725900  	93.815    	0
	868  	Rem_1	1    	1	15   	1	34   	Rem_1	2    	-1.08343300 	93.815    	0
	869  	Rem_1	1    	1	15   	Rem_1	2    	1	63   	0.58934500  	93.815    	0
	870  	Rem_1	1    	1	15   	1	63   	1	82   	-0.16217700 	93.815    	0
	871  	Rem_1	1    	1	15   	1	82   	Rem_1	2    	-0.42710000 	93.815    	0
	872  	Rem_1	1    	1	15   	Rem_1	2    	1	33   	0.81714200  	93.815    	0
	873  	Rem_1	1    	1	15   	1	33   	1	64   	-0.26300100 	93.815    	0
	874  	Rem_1	1    	1	15   	1	64   	Rem_1	2    	-0.55388900 	93.815    	0
	875  	Rem_1	1    	1	15   	1	81   	Rem_1	2    	-0.42716000 	447.048   	0
	876  	Rem_1	1    	1	15   	Rem_1	2    	1	32   	0.54979000  	447.048   	0
	877  	Rem_1	1    	1	15   	1	32   	1	65   	-0.09753600 	447.048   	0
	878  	Rem_1	1    	1	15   	1	65   	Rem_1	2    	-0.45222300 	447.048   	0
	879  	Rem_1	1    	1	15   	Rem_1	2    	1	80   	0.38381700  	447.048   	0
	880  	Rem_1	1    	1	15   	1	80   	1	31   	0.02329400  	447.048   	0
	881  	Rem_1	1    	1	15   	1	31   	Rem_1	2    	-0.40715100 	447.048   	0
	882  	Rem_1	1    	1	15   	Rem_1	2    	1	66   	0.37350800  	447.048   	0
	883  	Rem_1	1    	1	15   	1	66   	1	79   	-0.02945600 	447.048   	0
	884  	Rem_1	1    	1	15   	1	79   	Rem_1	2    	-0.34392300 	447.048   	0
	885  	Rem_1	1    	1	15   	1	30   	Rem_1	2    	-0.32818700 	452.913   	0
	886  	Rem_1	1    	1	15   	Rem_1	2    	1	67   	0.31890600  	452.913   	0
	887  	Rem_1	1    	1	15   	1	67   	1	78   	-0.01365600 	452.913   	0
	888  	Rem_1	1    	1	15   	1	78   	Rem_1	2    	-0.30523400 	452.913   	0
	889  	Rem_1	1    	1	15   	Rem_1	2    	1	29   	0.28104300  	452.913   	0
	890  	Rem_1	1    	1	15   	1	29   	1	68   	-0.00245700 	452.913   	0
	891  	Rem_1	1    	1	15   	1	68   	Rem_1	2    	-0.27854100 	452.913   	0
	892  	Rem_1	1    	1	15   	Rem_1	2    	1	77   	0.27552500  	452.913   	0
	894  	Rem_1	1    	1	15   	1	28   	Rem_1	2    	-0.24712000 	452.913   	0
	895  	Rem_1	1    	1	15   	1	69   	Rem_1	2    	-0.24715200 	456.206   	0
	896  	Rem_1	1    	1	15   	Rem_1	2    	1	76   	0.24691600  	456.206   	0
	898  	Rem_1	1    	1	15   	1	27   	Rem_1	2    	-0.22264600 	456.206   	0
	899  	Rem_1	1    	1	15   	Rem_1	2    	1	70   	0.22337400  	456.206   	0
	900  	Rem_1	1    	1	15   	1	70   	1	75   	-0.00037600 	456.206   	0
	901  	Rem_1	1    	1	15   	1	75   	Rem_1	2    	-0.22295500 	456.206   	0
	902  	Rem_1	1    	1	15   	Rem_1	2    	1	26   	0.20427100  	456.206   	0
	903  	Rem_1	1    	1	15   	1	26   	1	71   	-0.00059900 	456.206   	0
	904  	Rem_1	1    	1	15   	1	71   	Rem_1	2    	-0.20361300 	456.206   	0
	905  	Rem_1	1    	1	15   	1	74   	Rem_1	2    	-0.20262100 	458.250   	0
	906  	Rem_1	1    	1	15   	Rem_1	2    	1	25   	0.18836700  	458.250   	0
	907  	Rem_1	1    	1	15   	1	25   	1	72   	-0.00077700 	458.250   	0
	908  	Rem_1	1    	1	15   	1	72   	Rem_1	2    	-0.18755600 	458.250   	0
	909  	Rem_1	1    	1	15   	Rem_1	2    	1	73   	0.18645000  	458.250   	0
	910  	Rem_1	1    	1	16   	1	17   	Rem_1	2    	-1.80081800 	596.956   	0
	911  	Rem_1	1    	1	16   	Rem_1	2    	1	18   	0.66732500  	596.956   	0
	912  	Rem_1	1    	1	16   	1	18   	1	19   	-0.22713500 	596.956   	0
	913  	Rem_1	1    	1	16   	1	19   	Rem_1	2    	-0.44017600 	596.956   	0
	914  	Rem_1	1    	1	16   	Rem_1	2    	1	20   	0.35170900  	596.956   	0
	915  	Rem_1	1    	1	16   	1	20   	1	21   	-0.05196500 	596.956   	0
	916  	Rem_1	1    	1	16   	1	21   	Rem_1	2    	-0.29970200 	596.956   	0
	917  	Rem_1	1    	1	16   	Rem_1	2    	1	22   	0.26401700  	596.956   	0
	918  	Rem_1	1    	1	16   	1	22   	1	23   	-0.02469500 	596.956   	0
	919  	Rem_1	1    	1	16   	1	23   	Rem_1	2    	-0.23924400 	596.956   	0
	920  	Rem_1	1    	1	16   	1	24   	Rem_1	2    	-0.22028700 	118.907   	0
	921  	Rem_1	1    	1	16   	Rem_1	2    	1	33   	1.22056300  	118.907   	0
	922  	Rem_1	1    	1	16   	1	33   	1	64   	-0.60220300 	118.907   	0
	923  	Rem_1	1    	1	16   	1	64   	Rem_1	2    	-0.61829100 	118.907   	0
	924  	Rem_1	1    	1	16   	Rem_1	2    	1	81   	0.45462900  	118.907   	0
	925  	Rem_1	1    	1	16   	1	81   	1	32   	0.49850100  	118.907   	0
	926  	Rem_1	1    	1	16   	1	32   	Rem_1	2    	-0.95312600 	118.907   	0
	927  	Rem_1	1    	1	16   	Rem_1	2    	1	65   	0.57152700  	118.907   	0
	928  	Rem_1	1    	1	16   	1	65   	1	80   	-0.12919100 	118.907   	0
	929  	Rem_1	1    	1	16   	1	80   	Rem_1	2    	-0.44211400 	118.907   	0
	930  	Rem_1	1    	1	16   	1	31   	Rem_1	2    	-0.58418700 	597.109   	0
	931  	Rem_1	1    	1	16   	Rem_1	2    	1	66   	0.47439700  	597.109   	0
	932  	Rem_1	1    	1	16   	1	66   	1	79   	-0.06430600 	597.109   	0
	933  	Rem_1	1    	1	16   	1	79   	Rem_1	2    	-0.41008300 	597.109   	0
	934  	Rem_1	1    	1	16   	Rem_1	2    	1	30   	0.43033200  	597.109   	0
	935  	Rem_1	1    	1	16   	1	30   	1	67   	-0.03212100 	597.109   	0
	936  	Rem_1	1    	1	16   	1	67   	Rem_1	2    	-0.39818300 	597.109   	0
	937  	Rem_1	1    	1	16   	Rem_1	2    	1	78   	0.36696800  	597.109   	0
	939  	Rem_1	1    	1	16   	1	29   	Rem_1	2    	-0.35376800 	597.109   	0
	940  	Rem_1	1    	1	16   	1	68   	Rem_1	2    	-0.34205100 	588.753   	0
	941  	Rem_1	1    	1	16   	Rem_1	2    	1	77   	0.33164300  	588.753   	0
	943  	Rem_1	1    	1	16   	1	28   	Rem_1	2    	-0.30325500 	588.753   	0
	944  	Rem_1	1    	1	16   	Rem_1	2    	1	69   	0.29975700  	588.753   	0
	945  	Rem_1	1    	1	16   	1	69   	1	76   	-0.00381800 	588.753   	0
	946  	Rem_1	1    	1	16   	1	76   	Rem_1	2    	-0.29592700 	588.753   	0
	947  	Rem_1	1    	1	16   	Rem_1	2    	1	27   	0.26871100  	588.753   	0
	948  	Rem_1	1    	1	16   	1	27   	1	70   	-0.00070700 	588.753   	0
	949  	Rem_1	1    	1	16   	1	70   	Rem_1	2    	-0.26793800 	588.753   	0
	950  	Rem_1	1    	1	16   	1	75   	Rem_1	2    	-0.26557700 	589.822   	0
	951  	Rem_1	1    	1	16   	Rem_1	2    	1	26   	0.24380900  	589.822   	0
	952  	Rem_1	1    	1	16   	1	26   	1	71   	-0.00167700 	589.822   	0
	953  	Rem_1	1    	1	16   	1	71   	Rem_1	2    	-0.24211500 	589.822   	0
	954  	Rem_1	1    	1	16   	Rem_1	2    	1	74   	0.23973000  	589.822   	0
	956  	Rem_1	1    	1	16   	1	25   	Rem_1	2    	-0.22265300 	589.822   	0
	957  	Rem_1	1    	1	16   	Rem_1	2    	1	72   	0.22103100  	589.822   	0
	958  	Rem_1	1    	1	16   	1	72   	1	73   	-0.00215100 	589.822   	0
	959  	Rem_1	1    	1	16   	1	73   	Rem_1	2    	-0.21880800 	589.822   	0
	960  	Rem_1	1    	1	17   	1	18   	Rem_1	2    	-1.67255000 	530.744   	0
	961  	Rem_1	1    	1	17   	Rem_1	2    	1	19   	0.67660000  	530.744   	0
	962  	Rem_1	1    	1	17   	1	19   	1	20   	-0.20274000 	530.744   	0
	963  	Rem_1	1    	1	17   	1	20   	Rem_1	2    	-0.47384800 	530.744   	0
	964  	Rem_1	1    	1	17   	Rem_1	2    	1	21   	0.38376800  	530.744   	0
	965  	Rem_1	1    	1	17   	1	21   	1	22   	-0.05635700 	530.744   	0
	966  	Rem_1	1    	1	17   	1	22   	Rem_1	2    	-0.32734800 	530.744   	0
	967  	Rem_1	1    	1	17   	Rem_1	2    	1	23   	0.29126900  	530.744   	0
	968  	Rem_1	1    	1	17   	1	23   	1	24   	-0.02709900 	530.744   	0
	969  	Rem_1	1    	1	17   	1	24   	Rem_1	2    	-0.26407200 	530.744   	0
	970  	Rem_1	1    	1	17   	1	32   	Rem_1	2    	-1.43661900 	110.787   	0
	971  	Rem_1	1    	1	17   	Rem_1	2    	1	65   	0.64047200  	110.787   	0
	972  	Rem_1	1    	1	17   	1	65   	1	80   	-0.17009600 	110.787   	0
	973  	Rem_1	1    	1	17   	1	80   	Rem_1	2    	-0.47035600 	110.787   	0
	974  	Rem_1	1    	1	17   	Rem_1	2    	1	31   	0.97524100  	110.787   	0
	975  	Rem_1	1    	1	17   	1	31   	1	66   	-0.38146100 	110.787   	0
	976  	Rem_1	1    	1	17   	1	66   	Rem_1	2    	-0.59368600 	110.787   	0
	977  	Rem_1	1    	1	17   	Rem_1	2    	1	79   	0.46972600  	110.787   	0
	978  	Rem_1	1    	1	17   	1	79   	1	30   	0.13771300  	110.787   	0
	979  	Rem_1	1    	1	17   	1	30   	Rem_1	2    	-0.60742200 	110.787   	0
	980  	Rem_1	1    	1	17   	1	67   	Rem_1	2    	-0.50164600 	534.399   	0
	981  	Rem_1	1    	1	17   	Rem_1	2    	1	78   	0.43431600  	534.399   	0
	982  	Rem_1	1    	1	17   	1	78   	1	29   	0.02815800  	534.399   	0
	983  	Rem_1	1    	1	17   	1	29   	Rem_1	2    	-0.46251300 	534.399   	0
	984  	Rem_1	1    	1	17   	Rem_1	2    	1	68   	0.42487900  	534.399   	0
	985  	Rem_1	1    	1	17   	1	68   	1	77   	-0.02741700 	534.399   	0
	986  	Rem_1	1    	1	17   	1	77   	Rem_1	2    	-0.39738600 	534.399   	0
	987  	Rem_1	1    	1	17   	Rem_1	2    	1	28   	0.37986800  	534.399   	0
	988  	Rem_1	1    	1	17   	1	28   	1	69   	-0.01286800 	534.399   	0
	989  	Rem_1	1    	1	17   	1	69   	Rem_1	2    	-0.36692600 	534.399   	0
	990  	Rem_1	1    	1	17   	1	76   	Rem_1	2    	-0.35505700 	541.019   	0
	991  	Rem_1	1    	1	17   	Rem_1	2    	1	27   	0.32940300  	541.019   	0
	992  	Rem_1	1    	1	17   	1	27   	1	70   	-0.00471400 	541.019   	0
	993  	Rem_1	1    	1	17   	1	70   	Rem_1	2    	-0.32469700 	541.019   	0
	994  	Rem_1	1    	1	17   	Rem_1	2    	1	75   	0.31795600  	541.019   	0
	996  	Rem_1	1    	1	17   	1	26   	Rem_1	2    	-0.29471000 	541.019   	0
	997  	Rem_1	1    	1	17   	Rem_1	2    	1	71   	0.29024400  	541.019   	0
	998  	Rem_1	1    	1	17   	1	71   	1	74   	-0.00514800 	541.019   	0
	999  	Rem_1	1    	1	17   	1	74   	Rem_1	2    	-0.28500900 	541.019   	0
	1000 	Rem_1	1    	1	17   	1	25   	Rem_1	2    	-0.26591200 	543.187   	0
	1001 	Rem_1	1    	1	17   	Rem_1	2    	1	72   	0.26249900  	543.187   	0
	1002 	Rem_1	1    	1	17   	1	72   	1	73   	-0.00401000 	543.187   	0
	1003 	Rem_1	1    	1	17   	1	73   	Rem_1	2    	-0.25849900 	543.187   	0
	1004 	Rem_1	1    	1	18   	1	19   	Rem_1	2    	-1.79269100 	284.173   	0
	1005 	Rem_1	1    	1	18   	Rem_1	2    	1	20   	0.72711100  	284.173   	0
	1006 	Rem_1	1    	1	18   	1	20   	1	21   	-0.20955900 	284.173   	0
	1007 	Rem_1	1    	1	18   	1	21   	Rem_1	2    	-0.51752600 	284.173   	0
	1008 	Rem_1	1    	1	18   	Rem_1	2    	1	22   	0.41667300  	284.173   	0
	1009 	Rem_1	1    	1	18   	1	22   	1	23   	-0.05638200 	284.173   	0
	1010 	Rem_1	1    	1	18   	1	23   	Rem_1	2    	-0.36020000 	284.173   	0
	1011 	Rem_1	1    	1	18   	Rem_1	2    	1	24   	0.32048200  	284.173   	0
	1012 	Rem_1	1    	1	18   	1	24   	1	31   	1.14852300  	284.173   	0
	1013 	Rem_1	1    	1	18   	1	31   	Rem_1	2    	-1.46886800 	284.173   	0
	1014 	Rem_1	1    	1	18   	1	66   	Rem_1	2    	-0.66553200 	128.167   	0
	1015 	Rem_1	1    	1	18   	Rem_1	2    	1	79   	0.50034700  	128.167   	0
	1016 	Rem_1	1    	1	18   	1	79   	1	30   	0.53720700  	128.167   	0
	1017 	Rem_1	1    	1	18   	1	30   	Rem_1	2    	-1.03765900 	128.167   	0
	1018 	Rem_1	1    	1	18   	Rem_1	2    	1	67   	0.63027700  	128.167   	0
	1019 	Rem_1	1    	1	18   	1	67   	1	78   	-0.13242900 	128.167   	0
	1020 	Rem_1	1    	1	18   	1	78   	Rem_1	2    	-0.49702600 	128.167   	0
	1021 	Rem_1	1    	1	18   	Rem_1	2    	1	29   	0.66366500  	128.167   	0
	1022 	Rem_1	1    	1	18   	1	29   	1	68   	-0.12729800 	128.167   	0
	1023 	Rem_1	1    	1	18   	1	68   	Rem_1	2    	-0.53581500 	128.167   	0
	1024 	Rem_1	1    	1	18   	1	77   	Rem_1	2    	-0.47011400 	412.695   	0
	1025 	Rem_1	1    	1	18   	Rem_1	2    	1	28   	0.49274400  	412.695   	0
	1026 	Rem_1	1    	1	18   	1	28   	1	69   	-0.03789500 	412.695   	0
	1027 	Rem_1	1    	1	18   	1	69   	Rem_1	2    	-0.45481900 	412.695   	0
	1028 	Rem_1	1    	1	18   	Rem_1	2    	1	76   	0.42524600  	412.695   	0
	1030 	Rem_1	1    	1	18   	1	27   	Rem_1	2    	-0.41126800 	412.695   	0
	1031 	Rem_1	1    	1	18   	Rem_1	2    	1	70   	0.39710300  	412.695   	0
	1032 	Rem_1	1    	1	18   	1	70   	1	75   	-0.01570700 	412.695   	0
	1033 	Rem_1	1    	1	18   	1	75   	Rem_1	2    	-0.38132500 	412.695   	0
	1034 	Rem_1	1    	1	18   	1	26   	Rem_1	2    	-0.36061600 	420.120   	0
	1035 	Rem_1	1    	1	18   	Rem_1	2    	1	71   	0.35070200  	420.120   	0
	1036 	Rem_1	1    	1	18   	1	71   	1	74   	-0.01027900 	420.120   	0
	1037 	Rem_1	1    	1	18   	1	74   	Rem_1	2    	-0.34040700 	420.120   	0
	1038 	Rem_1	1    	1	18   	Rem_1	2    	1	25   	0.32037100  	420.120   	0
	1039 	Rem_1	1    	1	18   	1	25   	1	72   	-0.00683400 	420.120   	0
	1040 	Rem_1	1    	1	18   	1	72   	Rem_1	2    	-0.31352200 	420.120   	0
	1041 	Rem_1	1    	1	18   	Rem_1	2    	1	73   	0.30624200  	420.120   	0
	1042 	Rem_1	1    	1	19   	1	20   	Rem_1	2    	-1.68179000 	261.623   	0
	1043 	Rem_1	1    	1	19   	Rem_1	2    	1	21   	0.75633100  	261.623   	0
	1044 	Rem_1	1    	1	19   	1	21   	1	22   	-0.22000000 	261.623   	0
	1045 	Rem_1	1    	1	19   	1	22   	Rem_1	2    	-0.53628900 	261.623   	0
	1046 	Rem_1	1    	1	19   	Rem_1	2    	1	23   	0.44273900  	261.623   	0
	1047 	Rem_1	1    	1	19   	1	23   	1	24   	-0.05872600 	261.623   	0
	1048 	Rem_1	1    	1	19   	1	24   	Rem_1	2    	-0.38391700 	261.623   	0
	1049 	Rem_1	1    	1	19   	Rem_1	2    	1	30   	1.72157000  	261.623   	0
	1050 	Rem_1	1    	1	19   	1	30   	1	67   	-1.00612400 	261.623   	0
	1051 	Rem_1	1    	1	19   	1	67   	Rem_1	2    	-0.71498900 	261.623   	0
	1052 	Rem_1	1    	1	19   	1	78   	Rem_1	2    	-0.53070500 	233.804   	0
	1053 	Rem_1	1    	1	19   	Rem_1	2    	1	29   	1.17140400  	233.804   	0
	1054 	Rem_1	1    	1	19   	1	29   	1	68   	-0.50293400 	233.804   	0
	1055 	Rem_1	1    	1	19   	1	68   	Rem_1	2    	-0.66838200 	233.804   	0
	1056 	Rem_1	1    	1	19   	Rem_1	2    	1	77   	0.53340100  	233.804   	0
	1057 	Rem_1	1    	1	19   	1	77   	1	28   	0.13924700  	233.804   	0
	1058 	Rem_1	1    	1	19   	1	28   	Rem_1	2    	-0.67263700 	233.804   	0
	1059 	Rem_1	1    	1	19   	Rem_1	2    	1	69   	0.56082200  	233.804   	0
	1060 	Rem_1	1    	1	19   	1	69   	1	76   	-0.06505100 	233.804   	0
	1061 	Rem_1	1    	1	19   	1	76   	Rem_1	2    	-0.49556800 	233.804   	0
	1062 	Rem_1	1    	1	19   	1	27   	Rem_1	2    	-0.51508600 	497.794   	0
	1063 	Rem_1	1    	1	19   	Rem_1	2    	1	70   	0.48097900  	497.794   	0
	1064 	Rem_1	1    	1	19   	1	70   	1	75   	-0.03229200 	497.794   	0
	1065 	Rem_1	1    	1	19   	1	75   	Rem_1	2    	-0.44869100 	497.794   	0
	1066 	Rem_1	1    	1	19   	Rem_1	2    	1	26   	0.43779700  	497.794   	0
	1067 	Rem_1	1    	1	19   	1	26   	1	71   	-0.01929000 	497.794   	0
	1068 	Rem_1	1    	1	19   	1	71   	Rem_1	2    	-0.41847500 	497.794   	0
	1069 	Rem_1	1    	1	19   	Rem_1	2    	1	74   	0.39951100  	497.794   	0
	1071 	Rem_1	1    	1	19   	1	25   	Rem_1	2    	-0.38085600 	497.794   	0
	1072 	Rem_1	1    	1	19   	1	72   	Rem_1	2    	-0.36931200 	42.617    	0
	1073 	Rem_1	1    	1	19   	Rem_1	2    	1	73   	0.35751200  	42.617    	0
	1074 	Rem_1	1    	1	20   	1	21   	Rem_1	2    	-1.68798600 	89.764    	0
	1075 	Rem_1	1    	1	20   	Rem_1	2    	1	22   	0.74175400  	89.764    	0
	1076 	Rem_1	1    	1	20   	1	22   	1	23   	-0.19391900 	89.764    	0
	1077 	Rem_1	1    	1	20   	1	23   	Rem_1	2    	-0.54777400 	89.764    	0
	1078 	Rem_1	1    	1	20   	Rem_1	2    	1	24   	0.45605500  	89.764    	0
	1079 	Rem_1	1    	1	20   	1	24   	1	29   	1.29443500  	89.764    	0
	1080 	Rem_1	1    	1	20   	1	29   	Rem_1	2    	-1.75063300 	89.764    	0
	1081 	Rem_1	1    	1	20   	Rem_1	2    	1	68   	0.72059400  	89.764    	0
	1082 	Rem_1	1    	1	20   	1	68   	1	77   	-0.17081500 	89.764    	0
	1083 	Rem_1	1    	1	20   	1	77   	Rem_1	2    	-0.54970400 	89.764    	0
	1084 	Rem_1	1    	1	20   	1	28   	Rem_1	2    	-1.04431000 	569.367   	0
	1085 	Rem_1	1    	1	20   	Rem_1	2    	1	69   	0.66317600  	569.367   	0
	1086 	Rem_1	1    	1	20   	1	69   	1	76   	-0.12211700 	569.367   	0
	1087 	Rem_1	1    	1	20   	1	76   	Rem_1	2    	-0.54105600 	569.367   	0
	1088 	Rem_1	1    	1	20   	Rem_1	2    	1	27   	0.65996000  	569.367   	0
	1089 	Rem_1	1    	1	20   	1	27   	1	70   	-0.09182100 	569.367   	0
	1090 	Rem_1	1    	1	20   	1	70   	Rem_1	2    	-0.56808800 	569.367   	0
	1091 	Rem_1	1    	1	20   	Rem_1	2    	1	75   	0.50511100  	569.367   	0
	1092 	Rem_1	1    	1	20   	1	75   	1	26   	0.02244100  	569.367   	0
	1093 	Rem_1	1    	1	20   	1	26   	Rem_1	2    	-0.52749500 	569.367   	0
	1094 	Rem_1	1    	1	20   	1	71   	Rem_1	2    	-0.48808200 	573.386   	0
	1095 	Rem_1	1    	1	20   	Rem_1	2    	1	74   	0.45391400  	573.386   	0
	1097 	Rem_1	1    	1	20   	1	25   	Rem_1	2    	-0.44621200 	573.386   	0
	1098 	Rem_1	1    	1	20   	Rem_1	2    	1	72   	0.42532000  	573.386   	0
	1099 	Rem_1	1    	1	20   	1	72   	1	73   	-0.02036800 	573.386   	0
	1100 	Rem_1	1    	1	20   	1	73   	Rem_1	2    	-0.40491200 	573.386   	0
	1101 	Rem_1	1    	1	21   	1	22   	Rem_1	2    	-1.75649500 	77.565    	0
	1102 	Rem_1	1    	1	21   	Rem_1	2    	1	23   	0.75136400  	77.565    	0
	1103 	Rem_1	1    	1	21   	1	23   	1	24   	-0.19613000 	77.565    	0
	1104 	Rem_1	1    	1	21   	1	24   	Rem_1	2    	-0.55508000 	77.565    	0
	1105 	Rem_1	1    	1	21   	Rem_1	2    	1	28   	1.56841600  	77.565    	0
	1106 	Rem_1	1    	1	21   	1	28   	1	69   	-0.85040600 	77.565    	0
	1107 	Rem_1	1    	1	21   	1	69   	Rem_1	2    	-0.71767300 	77.565    	0
	1108 	Rem_1	1    	1	21   	Rem_1	2    	1	76   	0.55413300  	77.565    	0
	1109 	Rem_1	1    	1	21   	1	76   	1	27   	0.44864200  	77.565    	0
	1110 	Rem_1	1    	1	21   	1	27   	Rem_1	2    	-1.00282200 	77.565    	0
	1111 	Rem_1	1    	1	21   	1	70   	Rem_1	2    	-0.66283000 	389.019   	0
	1112 	Rem_1	1    	1	21   	Rem_1	2    	1	75   	0.54750900  	389.019   	0
	1113 	Rem_1	1    	1	21   	1	75   	1	26   	0.12244200  	389.019   	0
	1114 	Rem_1	1    	1	21   	1	26   	Rem_1	2    	-0.66998000 	389.019   	0
	1115 	Rem_1	1    	1	21   	Rem_1	2    	1	71   	0.56949900  	389.019   	0
	1116 	Rem_1	1    	1	21   	1	71   	1	74   	-0.06386000 	389.019   	0
	1117 	Rem_1	1    	1	21   	1	74   	Rem_1	2    	-0.50555900 	389.019   	0
	1118 	Rem_1	1    	1	21   	Rem_1	2    	1	25   	0.52922400  	389.019   	0
	1119 	Rem_1	1    	1	21   	1	25   	1	72   	-0.04013400 	389.019   	0
	1120 	Rem_1	1    	1	21   	1	72   	Rem_1	2    	-0.48894100 	389.019   	0
	1121 	Rem_1	1    	1	21   	1	73   	Rem_1	2    	-0.45426900 	33.429    	0
	1122 	Rem_1	1    	1	22   	1	23   	Rem_1	2    	-1.88774800 	89.888    	0
	1123 	Rem_1	1    	1	22   	Rem_1	2    	1	24   	0.77437900  	89.888    	0
	1124 	Rem_1	1    	1	22   	1	24   	1	27   	0.81907700  	89.888    	0
	1125 	Rem_1	1    	1	22   	1	27   	Rem_1	2    	-1.59365000 	89.888    	0
	1126 	Rem_1	1    	1	22   	Rem_1	2    	1	70   	0.75313600  	89.888    	0
	1127 	Rem_1	1    	1	22   	1	70   	1	75   	-0.17028800 	89.888    	0
	1128 	Rem_1	1    	1	22   	1	75   	Rem_1	2    	-0.58284700 	89.888    	0
	1129 	Rem_1	1    	1	22   	Rem_1	2    	1	26   	1.08207300  	89.888    	0
	1130 	Rem_1	1    	1	22   	1	26   	1	71   	-0.39021400 	89.888    	0
	1131 	Rem_1	1    	1	22   	1	71   	Rem_1	2    	-0.69163900 	89.888    	0
	1132 	Rem_1	1    	1	22   	1	74   	Rem_1	2    	-0.56719500 	157.025   	0
	1133 	Rem_1	1    	1	22   	Rem_1	2    	1	25   	0.68378800  	157.025   	0
	1134 	Rem_1	1    	1	22   	1	25   	1	72   	-0.09834000 	157.025   	0
	1135 	Rem_1	1    	1	22   	1	72   	Rem_1	2    	-0.58536500 	157.025   	0
	1136 	Rem_1	1    	1	22   	Rem_1	2    	1	73   	0.51833400  	157.025   	0
	1137 	Rem_1	1    	1	23   	1	24   	Rem_1	2    	-1.97701900 	129.705   	0
	1138 	Rem_1	1    	1	23   	Rem_1	2    	1	26   	1.56606800  	129.705   	0
	1139 	Rem_1	1    	1	23   	1	26   	1	71   	-0.81393300 	129.705   	0
	1140 	Rem_1	1    	1	23   	1	71   	Rem_1	2    	-0.75211100 	129.705   	0
	1141 	Rem_1	1    	1	23   	Rem_1	2    	1	74   	0.59202700  	129.705   	0
	1142 	Rem_1	1    	1	23   	1	74   	1	25   	0.43069600  	129.705   	0
	1143 	Rem_1	1    	1	23   	1	25   	Rem_1	2    	-1.02269600 	129.705   	0
	1144 	Rem_1	1    	1	23   	Rem_1	2    	1	72   	0.69097200  	129.705   	0
	1145 	Rem_1	1    	1	23   	1	72   	1	73   	-0.11951400 	129.705   	0
	1146 	Rem_1	1    	1	23   	1	73   	Rem_1	2    	-0.57117400 	129.705   	0
	1147 	Rem_1	1    	1	24   	1	25   	Rem_1	2    	-1.51557800 	91.599    	0
	1148 	Rem_1	1    	1	24   	Rem_1	2    	1	72   	0.78682500  	91.599    	0
	1149 	Rem_1	1    	1	24   	1	72   	1	73   	-0.16622100 	91.599    	0
	1150 	Rem_1	1    	1	24   	1	73   	Rem_1	2    	-0.62055000 	91.599    	0
	1151 	Rem_1	1    	1	48   	1	47   	Rem_1	2    	-0.61479500 	581.002   	0
	1152 	Rem_1	1    	1	48   	Rem_1	2    	1	46   	0.34305700  	581.002   	0
	1153 	Rem_1	1    	1	48   	1	46   	1	45   	-0.08850200 	581.002   	0
	1154 	Rem_1	1    	1	48   	1	45   	Rem_1	2    	-0.25453800 	581.002   	0
	1155 	Rem_1	1    	1	48   	Rem_1	2    	1	44   	0.20350800  	581.002   	0
	1156 	Rem_1	1    	1	48   	1	44   	1	43   	-0.03390300 	581.002   	0
	1157 	Rem_1	1    	1	48   	1	43   	Rem_1	2    	-0.16955900 	581.002   	0
	1158 	Rem_1	1    	1	48   	Rem_1	2    	1	42   	0.14843800  	581.002   	0
	1159 	Rem_1	1    	1	48   	1	42   	1	41   	-0.01488900 	581.002   	0
	1160 	Rem_1	1    	1	48   	1	41   	Rem_1	2    	-0.13349100 	581.002   	0
	1161 	Rem_1	1    	1	48   	1	40   	Rem_1	2    	-0.12321900 	578.566   	0
	1162 	Rem_1	1    	1	48   	Rem_1	2    	1	39   	0.11604500  	578.566   	0
	1163 	Rem_1	1    	1	48   	1	39   	1	38   	-0.00678800 	578.566   	0
	1164 	Rem_1	1    	1	48   	1	38   	Rem_1	2    	-0.10928300 	578.566   	0
	1165 	Rem_1	1    	1	48   	Rem_1	2    	1	49   	0.58883800  	578.566   	0
	1166 	Rem_1	1    	1	48   	1	49   	1	96   	-0.23876300 	578.566   	0
	1167 	Rem_1	1    	1	48   	1	96   	Rem_1	2    	-0.35000000 	578.566   	0
	1168 	Rem_1	1    	1	48   	Rem_1	2    	1	50   	0.45428400  	578.566   	0
	1169 	Rem_1	1    	1	48   	1	50   	1	95   	-0.13755900 	578.566   	0
	1170 	Rem_1	1    	1	48   	1	95   	Rem_1	2    	-0.31664700 	578.566   	0
	1171 	Rem_1	1    	1	48   	1	51   	Rem_1	2    	-0.30790900 	576.919   	0
	1172 	Rem_1	1    	1	48   	Rem_1	2    	1	94   	0.26061200  	576.919   	0
	1173 	Rem_1	1    	1	48   	1	94   	1	52   	-0.02237900 	576.919   	0
	1174 	Rem_1	1    	1	48   	1	52   	Rem_1	2    	-0.23822500 	576.919   	0
	1175 	Rem_1	1    	1	48   	Rem_1	2    	1	93   	0.21190100  	576.919   	0
	1176 	Rem_1	1    	1	48   	1	93   	1	53   	-0.02118000 	576.919   	0
	1177 	Rem_1	1    	1	48   	1	53   	Rem_1	2    	-0.19069600 	576.919   	0
	1178 	Rem_1	1    	1	48   	Rem_1	2    	1	92   	0.17513600  	576.919   	0
	1179 	Rem_1	1    	1	48   	1	92   	1	54   	-0.01295000 	576.919   	0
	1180 	Rem_1	1    	1	48   	1	54   	Rem_1	2    	-0.16212800 	576.919   	0
	1181 	Rem_1	1    	1	48   	1	91   	Rem_1	2    	-0.15376200 	576.420   	0
	1182 	Rem_1	1    	1	48   	Rem_1	2    	1	55   	0.14334000  	576.420   	0
	1183 	Rem_1	1    	1	48   	1	55   	1	90   	-0.00461700 	576.420   	0
	1184 	Rem_1	1    	1	48   	1	90   	Rem_1	2    	-0.13870600 	576.420   	0
	1185 	Rem_1	1    	1	48   	Rem_1	2    	1	56   	0.13115300  	576.420   	0
	1186 	Rem_1	1    	1	48   	1	56   	1	89   	-0.00315500 	576.420   	0
	1187 	Rem_1	1    	1	48   	1	89   	Rem_1	2    	-0.12796400 	576.420   	0
	1188 	Rem_1	1    	1	48   	Rem_1	2    	1	57   	0.12180800  	576.420   	0
	1189 	Rem_1	1    	1	48   	1	57   	1	88   	-0.00173700 	576.420   	0
	1190 	Rem_1	1    	1	48   	1	88   	Rem_1	2    	-0.12001500 	576.420   	0
	1191 	Rem_1	1    	1	48   	1	58   	Rem_1	2    	-0.11569400 	575.357   	0
	1192 	Rem_1	1    	1	48   	Rem_1	2    	1	87   	0.11403900  	575.357   	0
	1193 	Rem_1	1    	1	48   	1	87   	1	59   	-0.00459300 	575.357   	0
	1194 	Rem_1	1    	1	48   	1	59   	Rem_1	2    	-0.10944500 	575.357   	0
	1195 	Rem_1	1    	1	48   	Rem_1	2    	1	86   	0.10914900  	575.357   	0
	1196 	Rem_1	1    	1	47   	1	46   	Rem_1	2    	-0.65142900 	756.395   	0
	1197 	Rem_1	1    	1	47   	Rem_1	2    	1	45   	0.36452800  	756.395   	0
	1198 	Rem_1	1    	1	47   	1	45   	1	44   	-0.10450500 	756.395   	0
	1199 	Rem_1	1    	1	47   	1	44   	Rem_1	2    	-0.26003000 	756.395   	0
	1200 	Rem_1	1    	1	47   	Rem_1	2    	1	43   	0.20278700  	756.395   	0
	1201 	Rem_1	1    	1	47   	1	43   	1	42   	-0.03137200 	756.395   	0
	1202 	Rem_1	1    	1	47   	1	42   	Rem_1	2    	-0.17140100 	756.395   	0
	1203 	Rem_1	1    	1	47   	Rem_1	2    	1	41   	0.15043500  	756.395   	0
	1204 	Rem_1	1    	1	47   	1	41   	1	40   	-0.01374400 	756.395   	0
	1205 	Rem_1	1    	1	47   	1	40   	Rem_1	2    	-0.13665300 	756.395   	0
	1206 	Rem_1	1    	1	47   	1	39   	Rem_1	2    	-0.12753400 	756.346   	0
	1207 	Rem_1	1    	1	47   	Rem_1	2    	1	38   	0.11941200  	756.346   	0
	1208 	Rem_1	1    	1	47   	1	38   	1	37   	-0.00758000 	756.346   	0
	1209 	Rem_1	1    	1	47   	1	37   	Rem_1	2    	-0.11182300 	756.346   	0
	1210 	Rem_1	1    	1	47   	Rem_1	2    	1	50   	0.61697900  	756.346   	0
	1211 	Rem_1	1    	1	47   	1	50   	1	95   	-0.27455700 	756.346   	0
	1212 	Rem_1	1    	1	47   	1	95   	Rem_1	2    	-0.34233200 	756.346   	0
	1213 	Rem_1	1    	1	47   	Rem_1	2    	1	51   	0.46316400  	756.346   	0
	1214 	Rem_1	1    	1	47   	1	51   	1	94   	-0.14371100 	756.346   	0
	1215 	Rem_1	1    	1	47   	1	94   	Rem_1	2    	-0.31935300 	756.346   	0
	1216 	Rem_1	1    	1	47   	1	52   	Rem_1	2    	-0.32138600 	755.946   	0
	1217 	Rem_1	1    	1	47   	Rem_1	2    	1	93   	0.26085500  	755.946   	0
	1218 	Rem_1	1    	1	47   	1	93   	1	53   	-0.02386000 	755.946   	0
	1219 	Rem_1	1    	1	47   	1	53   	Rem_1	2    	-0.23697500 	755.946   	0
	1220 	Rem_1	1    	1	47   	Rem_1	2    	1	92   	0.20808300  	755.946   	0
	1221 	Rem_1	1    	1	47   	1	92   	1	54   	-0.01657200 	755.946   	0
	1222 	Rem_1	1    	1	47   	1	54   	Rem_1	2    	-0.19147600 	755.946   	0
	1223 	Rem_1	1    	1	47   	Rem_1	2    	1	91   	0.17745000  	755.946   	0
	1224 	Rem_1	1    	1	47   	1	91   	1	55   	-0.01372300 	755.946   	0
	1225 	Rem_1	1    	1	47   	1	55   	Rem_1	2    	-0.16365900 	755.946   	0
	1226 	Rem_1	1    	1	47   	1	90   	Rem_1	2    	-0.15647400 	755.631   	0
	1227 	Rem_1	1    	1	47   	Rem_1	2    	1	56   	0.14698600  	755.631   	0
	1228 	Rem_1	1    	1	47   	1	56   	1	89   	-0.00472200 	755.631   	0
	1229 	Rem_1	1    	1	47   	1	89   	Rem_1	2    	-0.14222400 	755.631   	0
	1230 	Rem_1	1    	1	47   	Rem_1	2    	1	57   	0.13470100  	755.631   	0
	1231 	Rem_1	1    	1	47   	1	57   	1	88   	-0.00254200 	755.631   	0
	1232 	Rem_1	1    	1	47   	1	88   	Rem_1	2    	-0.13211600 	755.631   	0
	1233 	Rem_1	1    	1	47   	Rem_1	2    	1	58   	0.12699200  	755.631   	0
	1234 	Rem_1	1    	1	47   	1	58   	1	87   	-0.00243600 	755.631   	0
	1235 	Rem_1	1    	1	47   	1	87   	Rem_1	2    	-0.12449500 	755.631   	0
	1236 	Rem_1	1    	1	47   	1	59   	Rem_1	2    	-0.11933300 	756.206   	0
	1237 	Rem_1	1    	1	47   	Rem_1	2    	1	86   	0.11873600  	756.206   	0
	1238 	Rem_1	1    	1	47   	1	86   	1	60   	-0.00652200 	756.206   	0
	1239 	Rem_1	1    	1	47   	1	60   	Rem_1	2    	-0.11221800 	756.206   	0
	1240 	Rem_1	1    	1	47   	Rem_1	2    	1	85   	0.11288100  	756.206   	0
	1241 	Rem_1	1    	1	46   	1	45   	Rem_1	2    	-0.71162300 	757.948   	0
	1242 	Rem_1	1    	1	46   	Rem_1	2    	1	44   	0.36817800  	757.948   	0
	1243 	Rem_1	1    	1	46   	1	44   	1	43   	-0.11544300 	757.948   	0
	1244 	Rem_1	1    	1	46   	1	43   	Rem_1	2    	-0.25270900 	757.948   	0
	1245 	Rem_1	1    	1	46   	Rem_1	2    	1	42   	0.20133100  	757.948   	0
	1246 	Rem_1	1    	1	46   	1	42   	1	41   	-0.03045600 	757.948   	0
	1247 	Rem_1	1    	1	46   	1	41   	Rem_1	2    	-0.17081500 	757.948   	0
	1248 	Rem_1	1    	1	46   	Rem_1	2    	1	40   	0.15207400  	757.948   	0
	1249 	Rem_1	1    	1	46   	1	40   	1	39   	-0.01176500 	757.948   	0
	1250 	Rem_1	1    	1	46   	1	39   	Rem_1	2    	-0.14023200 	757.948   	0
	1251 	Rem_1	1    	1	46   	1	38   	Rem_1	2    	-0.13004500 	756.168   	0
	1252 	Rem_1	1    	1	46   	Rem_1	2    	1	37   	0.12130700  	756.168   	0
	1253 	Rem_1	1    	1	46   	1	37   	1	36   	-0.00877700 	756.168   	0
	1254 	Rem_1	1    	1	46   	1	36   	Rem_1	2    	-0.11253100 	756.168   	0
	1255 	Rem_1	1    	1	46   	Rem_1	2    	1	51   	0.67565800  	756.168   	0
	1256 	Rem_1	1    	1	46   	1	51   	1	94   	-0.32205000 	756.168   	0
	1257 	Rem_1	1    	1	46   	1	94   	Rem_1	2    	-0.35350300 	756.168   	0
	1258 	Rem_1	1    	1	46   	Rem_1	2    	1	52   	0.49032600  	756.168   	0
	1259 	Rem_1	1    	1	46   	1	52   	1	93   	-0.16959300 	756.168   	0
	1260 	Rem_1	1    	1	46   	1	93   	Rem_1	2    	-0.32062600 	756.168   	0
	1261 	Rem_1	1    	1	46   	1	53   	Rem_1	2    	-0.31519700 	756.073   	0
	1262 	Rem_1	1    	1	46   	Rem_1	2    	1	92   	0.25237800  	756.073   	0
	1263 	Rem_1	1    	1	46   	1	92   	1	54   	-0.01906500 	756.073   	0
	1264 	Rem_1	1    	1	46   	1	54   	Rem_1	2    	-0.23330900 	756.073   	0
	1265 	Rem_1	1    	1	46   	Rem_1	2    	1	91   	0.20788800  	756.073   	0
	1266 	Rem_1	1    	1	46   	1	91   	1	55   	-0.01827700 	756.073   	0
	1267 	Rem_1	1    	1	46   	1	55   	Rem_1	2    	-0.18958900 	756.073   	0
	1268 	Rem_1	1    	1	46   	Rem_1	2    	1	90   	0.17795000  	756.073   	0
	1269 	Rem_1	1    	1	46   	1	90   	1	56   	-0.01227400 	756.073   	0
	1270 	Rem_1	1    	1	46   	1	56   	Rem_1	2    	-0.16564100 	756.073   	0
	1271 	Rem_1	1    	1	46   	1	89   	Rem_1	2    	-0.15850300 	757.396   	0
	1272 	Rem_1	1    	1	46   	Rem_1	2    	1	57   	0.14916700  	757.396   	0
	1273 	Rem_1	1    	1	46   	1	57   	1	88   	-0.00377400 	757.396   	0
	1274 	Rem_1	1    	1	46   	1	88   	Rem_1	2    	-0.14539000 	757.396   	0
	1275 	Rem_1	1    	1	46   	Rem_1	2    	1	58   	0.13934700  	757.396   	0
	1276 	Rem_1	1    	1	46   	1	58   	1	87   	-0.00341700 	757.396   	0
	1277 	Rem_1	1    	1	46   	1	87   	Rem_1	2    	-0.13590600 	757.396   	0
	1278 	Rem_1	1    	1	46   	Rem_1	2    	1	59   	0.12999500  	757.396   	0
	1279 	Rem_1	1    	1	46   	1	59   	1	86   	-0.00109100 	757.396   	0
	1280 	Rem_1	1    	1	46   	1	86   	Rem_1	2    	-0.12884700 	757.396   	0
	1281 	Rem_1	1    	1	46   	1	60   	Rem_1	2    	-0.12157900 	757.770   	0
	1282 	Rem_1	1    	1	46   	Rem_1	2    	1	85   	0.12214200  	757.770   	0
	1283 	Rem_1	1    	1	46   	1	85   	1	61   	-0.00879600 	757.770   	0
	1284 	Rem_1	1    	1	46   	1	61   	Rem_1	2    	-0.11333800 	757.770   	0
	1285 	Rem_1	1    	1	46   	Rem_1	2    	1	84   	0.11449500  	757.770   	0
	1286 	Rem_1	1    	1	45   	1	44   	Rem_1	2    	-0.81637900 	747.664   	0
	1287 	Rem_1	1    	1	45   	Rem_1	2    	1	43   	0.36476100  	747.664   	0
	1288 	Rem_1	1    	1	45   	1	43   	1	42   	-0.11353400 	747.664   	0
	1289 	Rem_1	1    	1	45   	1	42   	Rem_1	2    	-0.25122100 	747.664   	0
	1290 	Rem_1	1    	1	45   	Rem_1	2    	1	41   	0.19929200  	747.664   	0
	1291 	Rem_1	1    	1	45   	1	41   	1	40   	-0.02781300 	747.664   	0
	1292 	Rem_1	1    	1	45   	1	40   	Rem_1	2    	-0.17145500 	747.664   	0
	1293 	Rem_1	1    	1	45   	Rem_1	2    	1	39   	0.15545800  	747.664   	0
	1294 	Rem_1	1    	1	45   	1	39   	1	38   	-0.01301200 	747.664   	0
	1295 	Rem_1	1    	1	45   	1	38   	Rem_1	2    	-0.14239400 	747.664   	0
	1296 	Rem_1	1    	1	45   	1	37   	Rem_1	2    	-0.13186900 	746.385   	0
	1297 	Rem_1	1    	1	45   	Rem_1	2    	1	36   	0.12172100  	746.385   	0
	1298 	Rem_1	1    	1	45   	1	36   	1	35   	-0.00817200 	746.385   	0
	1299 	Rem_1	1    	1	45   	1	35   	Rem_1	2    	-0.11353300 	746.385   	0
	1300 	Rem_1	1    	1	45   	Rem_1	2    	1	52   	0.79515200  	746.385   	0
	1301 	Rem_1	1    	1	45   	1	52   	1	93   	-0.42399400 	746.385   	0
	1302 	Rem_1	1    	1	45   	1	93   	Rem_1	2    	-0.37101600 	746.385   	0
	1303 	Rem_1	1    	1	45   	Rem_1	2    	1	53   	0.52084500  	746.385   	0
	1304 	Rem_1	1    	1	45   	1	53   	1	92   	-0.19904200 	746.385   	0
	1305 	Rem_1	1    	1	45   	1	92   	Rem_1	2    	-0.32169000 	746.385   	0
	1306 	Rem_1	1    	1	45   	1	54   	Rem_1	2    	-0.31858800 	746.586   	0
	1307 	Rem_1	1    	1	45   	Rem_1	2    	1	91   	0.25738700  	746.586   	0
	1308 	Rem_1	1    	1	45   	1	91   	1	55   	-0.02615600 	746.586   	0
	1309 	Rem_1	1    	1	45   	1	55   	Rem_1	2    	-0.23122100 	746.586   	0
	1310 	Rem_1	1    	1	45   	Rem_1	2    	1	90   	0.20961800  	746.586   	0
	1311 	Rem_1	1    	1	45   	1	90   	1	56   	-0.01787900 	746.586   	0
	1312 	Rem_1	1    	1	45   	1	56   	Rem_1	2    	-0.19169100 	746.586   	0
	1313 	Rem_1	1    	1	45   	Rem_1	2    	1	89   	0.18015600  	746.586   	0
	1314 	Rem_1	1    	1	45   	1	89   	1	57   	-0.01289400 	746.586   	0
	1315 	Rem_1	1    	1	45   	1	57   	Rem_1	2    	-0.16717100 	746.586   	0
	1316 	Rem_1	1    	1	45   	1	88   	Rem_1	2    	-0.16159500 	745.561   	0
	1317 	Rem_1	1    	1	45   	Rem_1	2    	1	58   	0.15397900  	745.561   	0
	1318 	Rem_1	1    	1	45   	1	58   	1	87   	-0.00479800 	745.561   	0
	1319 	Rem_1	1    	1	45   	1	87   	Rem_1	2    	-0.14918300 	745.561   	0
	1320 	Rem_1	1    	1	45   	Rem_1	2    	1	59   	0.14217700  	745.561   	0
	1321 	Rem_1	1    	1	45   	1	59   	1	86   	-0.00163800 	745.561   	0
	1322 	Rem_1	1    	1	45   	1	86   	Rem_1	2    	-0.14050700 	745.561   	0
	1323 	Rem_1	1    	1	45   	Rem_1	2    	1	60   	0.13210600  	745.561   	0
	1325 	Rem_1	1    	1	45   	1	85   	Rem_1	2    	-0.13243100 	745.561   	0
	1326 	Rem_1	1    	1	45   	1	61   	Rem_1	2    	-0.12252600 	746.336   	0
	1327 	Rem_1	1    	1	45   	Rem_1	2    	1	84   	0.12374900  	746.336   	0
	1328 	Rem_1	1    	1	45   	1	84   	1	62   	-0.00945900 	746.336   	0
	1329 	Rem_1	1    	1	45   	1	62   	Rem_1	2    	-0.11427300 	746.336   	0
	1330 	Rem_1	1    	1	45   	Rem_1	2    	1	83   	0.11528200  	746.336   	0
	1331 	Rem_1	1    	1	44   	1	43   	Rem_1	2    	-0.92434900 	669.945   	0
	1332 	Rem_1	1    	1	44   	Rem_1	2    	1	42   	0.38933200  	669.945   	0
	1333 	Rem_1	1    	1	44   	1	42   	1	41   	-0.13280500 	669.945   	0
	1334 	Rem_1	1    	1	44   	1	41   	Rem_1	2    	-0.25653300 	669.945   	0
	1335 	Rem_1	1    	1	44   	Rem_1	2    	1	40   	0.20334900  	669.945   	0
	1336 	Rem_1	1    	1	44   	1	40   	1	39   	-0.02561500 	669.945   	0
	1337 	Rem_1	1    	1	44   	1	39   	Rem_1	2    	-0.17769300 	669.945   	0
	1338 	Rem_1	1    	1	44   	Rem_1	2    	1	38   	0.15929300  	669.945   	0
	1339 	Rem_1	1    	1	44   	1	38   	1	37   	-0.01359600 	669.945   	0
	1340 	Rem_1	1    	1	44   	1	37   	Rem_1	2    	-0.14566100 	669.945   	0
	1341 	Rem_1	1    	1	44   	1	36   	Rem_1	2    	-0.13341100 	669.664   	0
	1342 	Rem_1	1    	1	44   	Rem_1	2    	1	35   	0.12384700  	669.664   	0
	1343 	Rem_1	1    	1	44   	1	35   	1	34   	-0.00839500 	669.664   	0
	1344 	Rem_1	1    	1	44   	1	34   	Rem_1	2    	-0.11544100 	669.664   	0
	1345 	Rem_1	1    	1	44   	Rem_1	2    	1	53   	0.95283300  	669.664   	0
	1346 	Rem_1	1    	1	44   	1	53   	1	92   	-0.56608700 	669.664   	0
	1347 	Rem_1	1    	1	44   	1	92   	Rem_1	2    	-0.38662000 	669.664   	0
	1348 	Rem_1	1    	1	44   	Rem_1	2    	1	54   	0.58327000  	669.664   	0
	1349 	Rem_1	1    	1	44   	1	54   	1	91   	-0.23986200 	669.664   	0
	1350 	Rem_1	1    	1	44   	1	91   	Rem_1	2    	-0.34323100 	669.664   	0
	1351 	Rem_1	1    	1	44   	1	55   	Rem_1	2    	-0.33075100 	669.711   	0
	1352 	Rem_1	1    	1	44   	Rem_1	2    	1	90   	0.26912500  	669.711   	0
	1353 	Rem_1	1    	1	44   	1	90   	1	56   	-0.02736900 	669.711   	0
	1354 	Rem_1	1    	1	44   	1	56   	Rem_1	2    	-0.24175000 	669.711   	0
	1355 	Rem_1	1    	1	44   	Rem_1	2    	1	89   	0.21715600  	669.711   	0
	1356 	Rem_1	1    	1	44   	1	89   	1	57   	-0.02085200 	669.711   	0
	1357 	Rem_1	1    	1	44   	1	57   	Rem_1	2    	-0.19626900 	669.711   	0
	1358 	Rem_1	1    	1	44   	Rem_1	2    	1	88   	0.18639900  	669.711   	0
	1359 	Rem_1	1    	1	44   	1	88   	1	58   	-0.01107000 	669.711   	0
	1360 	Rem_1	1    	1	44   	1	58   	Rem_1	2    	-0.17525400 	669.711   	0
	1361 	Rem_1	1    	1	44   	1	87   	Rem_1	2    	-0.16782300 	670.185   	0
	1362 	Rem_1	1    	1	44   	Rem_1	2    	1	59   	0.15878400  	670.185   	0
	1363 	Rem_1	1    	1	44   	1	59   	1	86   	-0.00260500 	670.185   	0
	1364 	Rem_1	1    	1	44   	1	86   	Rem_1	2    	-0.15616200 	670.185   	0
	1365 	Rem_1	1    	1	44   	Rem_1	2    	1	60   	0.14595600  	670.185   	0
	1367 	Rem_1	1    	1	44   	1	85   	Rem_1	2    	-0.14615600 	670.185   	0
	1368 	Rem_1	1    	1	44   	Rem_1	2    	1	61   	0.13444000  	670.185   	0
	1370 	Rem_1	1    	1	44   	1	84   	Rem_1	2    	-0.13564300 	670.185   	0
	1371 	Rem_1	1    	1	44   	1	62   	Rem_1	2    	-0.12468400 	670.302   	0
	1372 	Rem_1	1    	1	44   	Rem_1	2    	1	83   	0.12578800  	670.302   	0
	1373 	Rem_1	1    	1	44   	1	83   	1	63   	-0.00972100 	670.302   	0
	1374 	Rem_1	1    	1	44   	1	63   	Rem_1	2    	-0.11608100 	670.302   	0
	1375 	Rem_1	1    	1	44   	Rem_1	2    	1	82   	0.11699300  	670.302   	0
	1376 	Rem_1	1    	1	43   	1	42   	Rem_1	2    	-1.12088800 	525.996   	0
	1377 	Rem_1	1    	1	43   	Rem_1	2    	1	41   	0.41228200  	525.996   	0
	1378 	Rem_1	1    	1	43   	1	41   	1	40   	-0.14618800 	525.996   	0
	1379 	Rem_1	1    	1	43   	1	40   	Rem_1	2    	-0.26608300 	525.996   	0
	1380 	Rem_1	1    	1	43   	Rem_1	2    	1	39   	0.21401400  	525.996   	0
	1381 	Rem_1	1    	1	43   	1	39   	1	38   	-0.03031600 	525.996   	0
	1382 	Rem_1	1    	1	43   	1	38   	Rem_1	2    	-0.18369400 	525.996   	0
	1383 	Rem_1	1    	1	43   	Rem_1	2    	1	37   	0.16447500  	525.996   	0
	1384 	Rem_1	1    	1	43   	1	37   	1	36   	-0.01563600 	525.996   	0
	1385 	Rem_1	1    	1	43   	1	36   	Rem_1	2    	-0.14879900 	525.996   	0
	1386 	Rem_1	1    	1	43   	1	35   	Rem_1	2    	-0.13713500 	529.105   	0
	1387 	Rem_1	1    	1	43   	Rem_1	2    	1	34   	0.12710900  	529.105   	0
	1388 	Rem_1	1    	1	43   	1	34   	1	33   	-0.00903900 	529.105   	0
	1389 	Rem_1	1    	1	43   	1	33   	Rem_1	2    	-0.11803800 	529.105   	0
	1390 	Rem_1	1    	1	43   	Rem_1	2    	1	54   	1.18420600  	529.105   	0
	1391 	Rem_1	1    	1	43   	1	54   	1	91   	-0.76026100 	529.105   	0
	1392 	Rem_1	1    	1	43   	1	91   	Rem_1	2    	-0.42379800 	529.105   	0
	1393 	Rem_1	1    	1	43   	Rem_1	2    	1	55   	0.62545400  	529.105   	0
	1394 	Rem_1	1    	1	43   	1	55   	1	90   	-0.25448600 	529.105   	0
	1395 	Rem_1	1    	1	43   	1	90   	Rem_1	2    	-0.37077700 	529.105   	0
	1396 	Rem_1	1    	1	43   	1	56   	Rem_1	2    	-0.35803300 	532.055   	0
	1397 	Rem_1	1    	1	43   	Rem_1	2    	1	89   	0.28411700  	532.055   	0
	1398 	Rem_1	1    	1	43   	1	89   	1	57   	-0.03478500 	532.055   	0
	1399 	Rem_1	1    	1	43   	1	57   	Rem_1	2    	-0.24932300 	532.055   	0
	1400 	Rem_1	1    	1	43   	Rem_1	2    	1	88   	0.22697700  	532.055   	0
	1401 	Rem_1	1    	1	43   	1	88   	1	58   	-0.01767200 	532.055   	0
	1402 	Rem_1	1    	1	43   	1	58   	Rem_1	2    	-0.20925100 	532.055   	0
	1403 	Rem_1	1    	1	43   	Rem_1	2    	1	87   	0.19542000  	532.055   	0
	1404 	Rem_1	1    	1	43   	1	87   	1	59   	-0.01291200 	532.055   	0
	1405 	Rem_1	1    	1	43   	1	59   	Rem_1	2    	-0.18242500 	532.055   	0
	1406 	Rem_1	1    	1	43   	1	86   	Rem_1	2    	-0.17784100 	534.224   	0
	1407 	Rem_1	1    	1	43   	Rem_1	2    	1	60   	0.16462100  	534.224   	0
	1408 	Rem_1	1    	1	43   	1	60   	1	85   	-0.00020800 	534.224   	0
	1409 	Rem_1	1    	1	43   	1	85   	Rem_1	2    	-0.16440700 	534.224   	0
	1410 	Rem_1	1    	1	43   	Rem_1	2    	1	61   	0.15003900  	534.224   	0
	1412 	Rem_1	1    	1	43   	1	84   	Rem_1	2    	-0.15128000 	534.224   	0
	1413 	Rem_1	1    	1	43   	Rem_1	2    	1	62   	0.13811800  	534.224   	0
	1415 	Rem_1	1    	1	43   	1	83   	Rem_1	2    	-0.13928900 	534.224   	0
	1416 	Rem_1	1    	1	43   	1	63   	Rem_1	2    	-0.12778700 	535.637   	0
	1417 	Rem_1	1    	1	43   	Rem_1	2    	1	82   	0.12882500  	535.637   	0
	1418 	Rem_1	1    	1	43   	1	82   	1	64   	-0.01001500 	535.637   	0
	1419 	Rem_1	1    	1	43   	1	64   	Rem_1	2    	-0.11880200 	535.637   	0
	1420 	Rem_1	1    	1	43   	Rem_1	2    	1	81   	0.11992100  	535.637   	0
	1421 	Rem_1	1    	1	42   	1	41   	Rem_1	2    	-1.23443400 	605.925   	0
	1422 	Rem_1	1    	1	42   	Rem_1	2    	1	40   	0.43139100  	605.925   	0
	1423 	Rem_1	1    	1	42   	1	40   	1	39   	-0.14995400 	605.925   	0
	1424 	Rem_1	1    	1	42   	1	39   	Rem_1	2    	-0.28139700 	605.925   	0
	1425 	Rem_1	1    	1	42   	Rem_1	2    	1	38   	0.21890700  	605.925   	0
	1426 	Rem_1	1    	1	42   	1	38   	1	37   	-0.03045700 	605.925   	0
	1427 	Rem_1	1    	1	42   	1	37   	Rem_1	2    	-0.18839100 	605.925   	0
	1428 	Rem_1	1    	1	42   	Rem_1	2    	1	36   	0.16719300  	605.925   	0
	1429 	Rem_1	1    	1	42   	1	36   	1	35   	-0.01474300 	605.925   	0
	1430 	Rem_1	1    	1	42   	1	35   	Rem_1	2    	-0.15241600 	605.925   	0
	1431 	Rem_1	1    	1	42   	1	34   	Rem_1	2    	-0.14027400 	605.303   	0
	1432 	Rem_1	1    	1	42   	Rem_1	2    	1	33   	0.12958100  	605.303   	0
	1433 	Rem_1	1    	1	42   	1	33   	1	32   	-0.01213600 	605.303   	0
	1434 	Rem_1	1    	1	42   	1	32   	Rem_1	2    	-0.11745500 	605.303   	0
	1435 	Rem_1	1    	1	42   	Rem_1	2    	1	55   	1.14832500  	605.303   	0
	1436 	Rem_1	1    	1	42   	1	55   	1	90   	-0.72811800 	605.303   	0
	1437 	Rem_1	1    	1	42   	1	90   	Rem_1	2    	-0.42012200 	605.303   	0
	1438 	Rem_1	1    	1	42   	Rem_1	2    	1	56   	0.67931900  	605.303   	0
	1439 	Rem_1	1    	1	42   	1	56   	1	89   	-0.31238400 	605.303   	0
	1440 	Rem_1	1    	1	42   	1	89   	Rem_1	2    	-0.36686000 	605.303   	0
	1441 	Rem_1	1    	1	42   	1	57   	Rem_1	2    	-0.35714400 	604.987   	0
	1442 	Rem_1	1    	1	42   	Rem_1	2    	1	88   	0.28362500  	604.987   	0
	1443 	Rem_1	1    	1	42   	1	88   	1	58   	-0.01938000 	604.987   	0
	1444 	Rem_1	1    	1	42   	1	58   	Rem_1	2    	-0.26422300 	604.987   	0
	1445 	Rem_1	1    	1	42   	Rem_1	2    	1	87   	0.23089200  	604.987   	0
	1446 	Rem_1	1    	1	42   	1	87   	1	59   	-0.01652900 	604.987   	0
	1447 	Rem_1	1    	1	42   	1	59   	Rem_1	2    	-0.21429200 	604.987   	0
	1448 	Rem_1	1    	1	42   	Rem_1	2    	1	86   	0.20377100  	604.987   	0
	1449 	Rem_1	1    	1	42   	1	86   	1	60   	-0.01657400 	604.987   	0
	1450 	Rem_1	1    	1	42   	1	60   	Rem_1	2    	-0.18715700 	604.987   	0
	1451 	Rem_1	1    	1	42   	1	85   	Rem_1	2    	-0.18524900 	603.314   	0
	1452 	Rem_1	1    	1	42   	Rem_1	2    	1	61   	0.16818200  	603.314   	0
	1454 	Rem_1	1    	1	42   	1	84   	Rem_1	2    	-0.16878500 	603.314   	0
	1455 	Rem_1	1    	1	42   	Rem_1	2    	1	62   	0.15342900  	603.314   	0
	1457 	Rem_1	1    	1	42   	1	83   	Rem_1	2    	-0.15424400 	603.314   	0
	1458 	Rem_1	1    	1	42   	Rem_1	2    	1	63   	0.14101500  	603.314   	0
	1460 	Rem_1	1    	1	42   	1	82   	Rem_1	2    	-0.14168400 	603.314   	0
	1461 	Rem_1	1    	1	42   	1	64   	Rem_1	2    	-0.13035500 	602.750   	0
	1462 	Rem_1	1    	1	42   	Rem_1	2    	1	81   	0.13140100  	602.750   	0
	1463 	Rem_1	1    	1	42   	1	81   	1	65   	-0.01303600 	602.750   	0
	1464 	Rem_1	1    	1	42   	1	65   	Rem_1	2    	-0.11835300 	602.750   	0
	1465 	Rem_1	1    	1	42   	Rem_1	2    	1	80   	0.11926500  	602.750   	0
	1466 	Rem_1	1    	1	41   	1	40   	Rem_1	2    	-1.32200900 	573.619   	0
	1467 	Rem_1	1    	1	41   	Rem_1	2    	1	39   	0.47739100  	573.619   	0
	1468 	Rem_1	1    	1	41   	1	39   	1	38   	-0.18818500 	573.619   	0
	1469 	Rem_1	1    	1	41   	1	38   	Rem_1	2    	-0.28917200 	573.619   	0
	1470 	Rem_1	1    	1	41   	Rem_1	2    	1	37   	0.22604500  	573.619   	0
	1471 	Rem_1	1    	1	41   	1	37   	1	36   	-0.03304800 	573.619   	0
	1472 	Rem_1	1    	1	41   	1	36   	Rem_1	2    	-0.19296300 	573.619   	0
	1473 	Rem_1	1    	1	41   	Rem_1	2    	1	35   	0.17294600  	573.619   	0
	1474 	Rem_1	1    	1	41   	1	35   	1	34   	-0.01554600 	573.619   	0
	1475 	Rem_1	1    	1	41   	1	34   	Rem_1	2    	-0.15734200 	573.619   	0
	1476 	Rem_1	1    	1	41   	1	33   	Rem_1	2    	-0.14414000 	572.657   	0
	1477 	Rem_1	1    	1	41   	Rem_1	2    	1	32   	0.12965400  	572.657   	0
	1478 	Rem_1	1    	1	41   	1	32   	1	31   	-0.01156000 	572.657   	0
	1479 	Rem_1	1    	1	41   	1	31   	Rem_1	2    	-0.11815800 	572.657   	0
	1480 	Rem_1	1    	1	41   	Rem_1	2    	1	56   	1.38783600  	572.657   	0
	1481 	Rem_1	1    	1	41   	1	56   	1	89   	-0.96847800 	572.657   	0
	1482 	Rem_1	1    	1	41   	1	89   	Rem_1	2    	-0.41916100 	572.657   	0
	1483 	Rem_1	1    	1	41   	Rem_1	2    	1	57   	0.70959000  	572.657   	0
	1484 	Rem_1	1    	1	41   	1	57   	1	88   	-0.33642100 	572.657   	0
	1485 	Rem_1	1    	1	41   	1	88   	Rem_1	2    	-0.37302000 	572.657   	0
	1486 	Rem_1	1    	1	41   	1	58   	Rem_1	2    	-0.39803200 	572.012   	0
	1487 	Rem_1	1    	1	41   	Rem_1	2    	1	87   	0.29048500  	572.012   	0
	1488 	Rem_1	1    	1	41   	1	87   	1	59   	-0.01845100 	572.012   	0
	1489 	Rem_1	1    	1	41   	1	59   	Rem_1	2    	-0.27204400 	572.012   	0
	1490 	Rem_1	1    	1	41   	Rem_1	2    	1	86   	0.24333000  	572.012   	0
	1491 	Rem_1	1    	1	41   	1	86   	1	60   	-0.02227900 	572.012   	0
	1492 	Rem_1	1    	1	41   	1	60   	Rem_1	2    	-0.22100200 	572.012   	0
	1493 	Rem_1	1    	1	41   	Rem_1	2    	1	85   	0.21458500  	572.012   	0
	1494 	Rem_1	1    	1	41   	1	85   	1	61   	-0.02143100 	572.012   	0
	1495 	Rem_1	1    	1	41   	1	61   	Rem_1	2    	-0.19308900 	572.012   	0
	1496 	Rem_1	1    	1	41   	1	84   	Rem_1	2    	-0.19206500 	569.437   	0
	1497 	Rem_1	1    	1	41   	Rem_1	2    	1	62   	0.17359100  	569.437   	0
	1499 	Rem_1	1    	1	41   	1	83   	Rem_1	2    	-0.17367100 	569.437   	0
	1500 	Rem_1	1    	1	41   	Rem_1	2    	1	63   	0.15793200  	569.437   	0
	1502 	Rem_1	1    	1	41   	1	82   	Rem_1	2    	-0.15816500 	569.437   	0
	1503 	Rem_1	1    	1	41   	Rem_1	2    	1	64   	0.14492000  	569.437   	0
	1505 	Rem_1	1    	1	41   	1	81   	Rem_1	2    	-0.14558600 	569.437   	0
	1506 	Rem_1	1    	1	41   	1	65   	Rem_1	2    	-0.13057100 	568.877   	0
	1507 	Rem_1	1    	1	41   	Rem_1	2    	1	80   	0.13139900  	568.877   	0
	1508 	Rem_1	1    	1	41   	1	80   	1	66   	-0.01192300 	568.877   	0
	1509 	Rem_1	1    	1	41   	1	66   	Rem_1	2    	-0.11947400 	568.877   	0
	1510 	Rem_1	1    	1	41   	Rem_1	2    	1	79   	0.12049000  	568.877   	0
	1511 	Rem_1	1    	1	40   	1	39   	Rem_1	2    	-1.28787300 	582.577   	0
	1512 	Rem_1	1    	1	40   	Rem_1	2    	1	38   	0.45566200  	582.577   	0
	1513 	Rem_1	1    	1	40   	1	38   	1	37   	-0.16608900 	582.577   	0
	1514 	Rem_1	1    	1	40   	1	37   	Rem_1	2    	-0.28955200 	582.577   	0
	1515 	Rem_1	1    	1	40   	Rem_1	2    	1	36   	0.22911600  	582.577   	0
	1516 	Rem_1	1    	1	40   	1	36   	1	35   	-0.02966400 	582.577   	0
	1517 	Rem_1	1    	1	40   	1	35   	Rem_1	2    	-0.19939600 	582.577   	0
	1518 	Rem_1	1    	1	40   	Rem_1	2    	1	34   	0.17858700  	582.577   	0
	1519 	Rem_1	1    	1	40   	1	34   	1	33   	-0.01679700 	582.577   	0
	1520 	Rem_1	1    	1	40   	1	33   	Rem_1	2    	-0.16174300 	582.577   	0
	1521 	Rem_1	1    	1	40   	1	32   	Rem_1	2    	-0.14403400 	578.928   	0
	1522 	Rem_1	1    	1	40   	Rem_1	2    	1	31   	0.13029300  	578.928   	0
	1523 	Rem_1	1    	1	40   	1	31   	1	30   	-0.01175500 	578.928   	0
	1524 	Rem_1	1    	1	40   	1	30   	Rem_1	2    	-0.11853200 	578.928   	0
	1525 	Rem_1	1    	1	40   	Rem_1	2    	1	57   	1.27767400  	578.928   	0
	1526 	Rem_1	1    	1	40   	1	57   	1	88   	-0.85103000 	578.928   	0
	1527 	Rem_1	1    	1	40   	1	88   	Rem_1	2    	-0.42645800 	578.928   	0
	1528 	Rem_1	1    	1	40   	Rem_1	2    	1	58   	0.73128000  	578.928   	0
	1529 	Rem_1	1    	1	40   	1	58   	1	87   	-0.36295300 	578.928   	0
	1530 	Rem_1	1    	1	40   	1	87   	Rem_1	2    	-0.36814500 	578.928   	0
	1531 	Rem_1	1    	1	40   	1	59   	Rem_1	2    	-0.38335800 	568.154   	0
	1532 	Rem_1	1    	1	40   	Rem_1	2    	1	86   	0.29794200  	568.154   	0
	1533 	Rem_1	1    	1	40   	1	86   	1	60   	-0.02631100 	568.154   	0
	1534 	Rem_1	1    	1	40   	1	60   	Rem_1	2    	-0.27163500 	568.154   	0
	1535 	Rem_1	1    	1	40   	Rem_1	2    	1	85   	0.25293200  	568.154   	0
	1536 	Rem_1	1    	1	40   	1	85   	1	61   	-0.02639900 	568.154   	0
	1537 	Rem_1	1    	1	40   	1	61   	Rem_1	2    	-0.22653800 	568.154   	0
	1538 	Rem_1	1    	1	40   	Rem_1	2    	1	84   	0.22106700  	568.154   	0
	1539 	Rem_1	1    	1	40   	1	84   	1	62   	-0.02206900 	568.154   	0
	1540 	Rem_1	1    	1	40   	1	62   	Rem_1	2    	-0.19901000 	568.154   	0
	1541 	Rem_1	1    	1	40   	1	83   	Rem_1	2    	-0.19703100 	569.706   	0
	1542 	Rem_1	1    	1	40   	Rem_1	2    	1	63   	0.17853900  	569.706   	0
	1543 	Rem_1	1    	1	40   	1	63   	1	82   	-0.00098800 	569.706   	0
	1544 	Rem_1	1    	1	40   	1	82   	Rem_1	2    	-0.17754700 	569.706   	0
	1545 	Rem_1	1    	1	40   	Rem_1	2    	1	64   	0.16223400  	569.706   	0
	1547 	Rem_1	1    	1	40   	1	81   	Rem_1	2    	-0.16232700 	569.706   	0
	1548 	Rem_1	1    	1	40   	Rem_1	2    	1	65   	0.14477400  	569.706   	0
	1550 	Rem_1	1    	1	40   	1	80   	Rem_1	2    	-0.14524900 	569.706   	0
	1551 	Rem_1	1    	1	40   	1	66   	Rem_1	2    	-0.13162300 	557.662   	0
	1552 	Rem_1	1    	1	40   	Rem_1	2    	1	79   	0.13258700  	557.662   	0
	1553 	Rem_1	1    	1	40   	1	79   	1	67   	-0.01185500 	557.662   	0
	1554 	Rem_1	1    	1	40   	1	67   	Rem_1	2    	-0.12072500 	557.662   	0
	1555 	Rem_1	1    	1	40   	Rem_1	2    	1	78   	0.12175000  	557.662   	0
	1556 	Rem_1	1    	1	39   	1	38   	Rem_1	2    	-1.19296100 	576.647   	0
	1557 	Rem_1	1    	1	39   	Rem_1	2    	1	37   	0.44003600  	576.647   	0
	1558 	Rem_1	1    	1	39   	1	37   	1	36   	-0.15149600 	576.647   	0
	1559 	Rem_1	1    	1	39   	1	36   	Rem_1	2    	-0.28853100 	576.647   	0
	1560 	Rem_1	1    	1	39   	Rem_1	2    	1	35   	0.23813000  	576.647   	0
	1561 	Rem_1	1    	1	39   	1	35   	1	34   	-0.03041500 	576.647   	0
	1562 	Rem_1	1    	1	39   	1	34   	Rem_1	2    	-0.20767800 	576.647   	0
	1563 	Rem_1	1    	1	39   	Rem_1	2    	1	33   	0.18495000  	576.647   	0
	1564 	Rem_1	1    	1	39   	1	33   	1	32   	-0.02277500 	576.647   	0
	1565 	Rem_1	1    	1	39   	1	32   	Rem_1	2    	-0.16216600 	576.647   	0
	1566 	Rem_1	1    	1	39   	1	31   	Rem_1	2    	-0.14511500 	569.114   	0
	1567 	Rem_1	1    	1	39   	Rem_1	2    	1	30   	0.13103100  	569.114   	0
	1568 	Rem_1	1    	1	39   	1	30   	1	29   	-0.01087900 	569.114   	0
	1569 	Rem_1	1    	1	39   	1	29   	Rem_1	2    	-0.12014600 	569.114   	0
	1570 	Rem_1	1    	1	39   	Rem_1	2    	1	58   	1.21965300  	569.114   	0
	1571 	Rem_1	1    	1	39   	1	58   	1	87   	-0.81493600 	569.114   	0
	1572 	Rem_1	1    	1	39   	1	87   	Rem_1	2    	-0.40454900 	569.114   	0
	1573 	Rem_1	1    	1	39   	Rem_1	2    	1	59   	0.66604200  	569.114   	0
	1574 	Rem_1	1    	1	39   	1	59   	1	86   	-0.30180300 	569.114   	0
	1575 	Rem_1	1    	1	39   	1	86   	Rem_1	2    	-0.36408200 	569.114   	0
	1576 	Rem_1	1    	1	39   	1	60   	Rem_1	2    	-0.36567900 	547.651   	0
	1577 	Rem_1	1    	1	39   	Rem_1	2    	1	85   	0.30627400  	547.651   	0
	1578 	Rem_1	1    	1	39   	1	85   	1	61   	-0.02856200 	547.651   	0
	1579 	Rem_1	1    	1	39   	1	61   	Rem_1	2    	-0.27770400 	547.651   	0
	1580 	Rem_1	1    	1	39   	Rem_1	2    	1	84   	0.25986300  	547.651   	0
	1581 	Rem_1	1    	1	39   	1	84   	1	62   	-0.02514600 	547.651   	0
	1582 	Rem_1	1    	1	39   	1	62   	Rem_1	2    	-0.23470000 	547.651   	0
	1583 	Rem_1	1    	1	39   	Rem_1	2    	1	83   	0.22764200  	547.651   	0
	1584 	Rem_1	1    	1	39   	1	83   	1	63   	-0.02158300 	547.651   	0
	1585 	Rem_1	1    	1	39   	1	63   	Rem_1	2    	-0.20601400 	547.651   	0
	1586 	Rem_1	1    	1	39   	1	82   	Rem_1	2    	-0.20205700 	555.612   	0
	1587 	Rem_1	1    	1	39   	Rem_1	2    	1	64   	0.18460700  	555.612   	0
	1588 	Rem_1	1    	1	39   	1	64   	1	81   	-0.00155100 	555.612   	0
	1589 	Rem_1	1    	1	39   	1	81   	Rem_1	2    	-0.18305200 	555.612   	0
	1590 	Rem_1	1    	1	39   	Rem_1	2    	1	65   	0.16262300  	555.612   	0
	1591 	Rem_1	1    	1	39   	1	65   	1	80   	-0.00034900 	555.612   	0
	1592 	Rem_1	1    	1	39   	1	80   	Rem_1	2    	-0.16224900 	555.612   	0
	1593 	Rem_1	1    	1	39   	Rem_1	2    	1	66   	0.14644300  	555.612   	0
	1595 	Rem_1	1    	1	39   	1	79   	Rem_1	2    	-0.14702900 	555.612   	0
	1596 	Rem_1	1    	1	39   	1	67   	Rem_1	2    	-0.13340700 	552.970   	0
	1597 	Rem_1	1    	1	39   	Rem_1	2    	1	78   	0.13436200  	552.970   	0
	1598 	Rem_1	1    	1	39   	1	78   	1	68   	-0.01178300 	552.970   	0
	1599 	Rem_1	1    	1	39   	1	68   	Rem_1	2    	-0.12256000 	552.970   	0
	1600 	Rem_1	1    	1	39   	Rem_1	2    	1	77   	0.12439300  	552.970   	0
	1601 	Rem_1	1    	1	38   	1	37   	Rem_1	2    	-1.19322600 	569.490   	0
	1602 	Rem_1	1    	1	38   	Rem_1	2    	1	36   	0.43956300  	569.490   	0
	1603 	Rem_1	1    	1	38   	1	36   	1	35   	-0.12238100 	569.490   	0
	1604 	Rem_1	1    	1	38   	1	35   	Rem_1	2    	-0.31718700 	569.490   	0
	1605 	Rem_1	1    	1	38   	Rem_1	2    	1	34   	0.26225800  	569.490   	0
	1606 	Rem_1	1    	1	38   	1	34   	1	33   	-0.03580000 	569.490   	0
	1607 	Rem_1	1    	1	38   	1	33   	Rem_1	2    	-0.22641500 	569.490   	0
	1608 	Rem_1	1    	1	38   	Rem_1	2    	1	32   	0.19342100  	569.490   	0
	1609 	Rem_1	1    	1	38   	1	32   	1	31   	-0.02346300 	569.490   	0
	1610 	Rem_1	1    	1	38   	1	31   	Rem_1	2    	-0.16990300 	569.490   	0
	1611 	Rem_1	1    	1	38   	1	30   	Rem_1	2    	-0.15139300 	565.928   	0
	1612 	Rem_1	1    	1	38   	Rem_1	2    	1	29   	0.13758000  	565.928   	0
	1613 	Rem_1	1    	1	38   	1	29   	1	28   	-0.01080000 	565.928   	0
	1614 	Rem_1	1    	1	38   	1	28   	Rem_1	2    	-0.12676800 	565.928   	0
	1615 	Rem_1	1    	1	38   	Rem_1	2    	1	59   	1.15472100  	565.928   	0
	1616 	Rem_1	1    	1	38   	1	59   	1	86   	-0.74377300 	565.928   	0
	1617 	Rem_1	1    	1	38   	1	86   	Rem_1	2    	-0.41072600 	565.928   	0
	1618 	Rem_1	1    	1	38   	Rem_1	2    	1	60   	0.62833700  	565.928   	0
	1619 	Rem_1	1    	1	38   	1	60   	1	85   	-0.23386100 	565.928   	0
	1620 	Rem_1	1    	1	38   	1	85   	Rem_1	2    	-0.39432900 	565.928   	0
	1621 	Rem_1	1    	1	38   	1	61   	Rem_1	2    	-0.39167100 	558.888   	0
	1622 	Rem_1	1    	1	38   	Rem_1	2    	1	84   	0.33055300  	558.888   	0
	1623 	Rem_1	1    	1	38   	1	84   	1	62   	-0.02591700 	558.888   	0
	1624 	Rem_1	1    	1	38   	1	62   	Rem_1	2    	-0.30464200 	558.888   	0
	1625 	Rem_1	1    	1	38   	Rem_1	2    	1	83   	0.28287300  	558.888   	0
	1626 	Rem_1	1    	1	38   	1	83   	1	63   	-0.02614800 	558.888   	0
	1627 	Rem_1	1    	1	38   	1	63   	Rem_1	2    	-0.25671300 	558.888   	0
	1628 	Rem_1	1    	1	38   	Rem_1	2    	1	82   	0.24505700  	558.888   	0
	1629 	Rem_1	1    	1	38   	1	82   	1	64   	-0.02111000 	558.888   	0
	1630 	Rem_1	1    	1	38   	1	64   	Rem_1	2    	-0.22388900 	558.888   	0
	1631 	Rem_1	1    	1	38   	1	81   	Rem_1	2    	-0.21842600 	544.442   	0
	1632 	Rem_1	1    	1	38   	Rem_1	2    	1	65   	0.19286300  	544.442   	0
	1633 	Rem_1	1    	1	38   	1	65   	1	80   	-0.00229000 	544.442   	0
	1634 	Rem_1	1    	1	38   	1	80   	Rem_1	2    	-0.19054000 	544.442   	0
	1635 	Rem_1	1    	1	38   	Rem_1	2    	1	66   	0.17108900  	544.442   	0
	1636 	Rem_1	1    	1	38   	1	66   	1	79   	-0.00003500 	544.442   	0
	1637 	Rem_1	1    	1	38   	1	79   	Rem_1	2    	-0.17100400 	544.442   	0
	1638 	Rem_1	1    	1	38   	Rem_1	2    	1	67   	0.15413100  	544.442   	0
	1640 	Rem_1	1    	1	38   	1	78   	Rem_1	2    	-0.15474500 	544.442   	0
	1641 	Rem_1	1    	1	38   	1	68   	Rem_1	2    	-0.14034200 	543.838   	0
	1642 	Rem_1	1    	1	38   	Rem_1	2    	1	77   	0.14239000  	543.838   	0
	1643 	Rem_1	1    	1	38   	1	77   	1	69   	-0.01356600 	543.838   	0
	1644 	Rem_1	1    	1	38   	1	69   	Rem_1	2    	-0.12881700 	543.838   	0
	1645 	Rem_1	1    	1	38   	Rem_1	2    	1	76   	0.13065300  	543.838   	0
	1646 	Rem_1	1    	1	37   	1	36   	Rem_1	2    	-1.06635900 	525.932   	0
	1647 	Rem_1	1    	1	37   	Rem_1	2    	1	35   	0.48304900  	525.932   	0
	1648 	Rem_1	1    	1	37   	1	35   	1	34   	-0.12433000 	525.932   	0
	1649 	Rem_1	1    	1	37   	1	34   	Rem_1	2    	-0.35870100 	525.932   	0
	1650 	Rem_1	1    	1	37   	Rem_1	2    	1	33   	0.29479900  	525.932   	0
	1651 	Rem_1	1    	1	37   	1	33   	1	32   	-0.05227800 	525.932   	0
	1652 	Rem_1	1    	1	37   	1	32   	Rem_1	2    	-0.24250000 	525.932   	0
	1653 	Rem_1	1    	1	37   	Rem_1	2    	1	31   	0.20763300  	525.932   	0
	1654 	Rem_1	1    	1	37   	1	31   	1	30   	-0.02598700 	525.932   	0
	1655 	Rem_1	1    	1	37   	1	30   	Rem_1	2    	-0.18158800 	525.932   	0
	1656 	Rem_1	1    	1	37   	1	29   	Rem_1	2    	-0.16290700 	526.400   	0
	1657 	Rem_1	1    	1	37   	Rem_1	2    	1	28   	0.14871400  	526.400   	0
	1658 	Rem_1	1    	1	37   	1	28   	1	27   	-0.01135100 	526.400   	0
	1659 	Rem_1	1    	1	37   	1	27   	Rem_1	2    	-0.13734400 	526.400   	0
	1660 	Rem_1	1    	1	37   	Rem_1	2    	1	60   	1.06555500  	526.400   	0
	1661 	Rem_1	1    	1	37   	1	60   	1	85   	-0.60521700 	526.400   	0
	1662 	Rem_1	1    	1	37   	1	85   	Rem_1	2    	-0.46015700 	526.400   	0
	1663 	Rem_1	1    	1	37   	Rem_1	2    	1	61   	0.66841100  	526.400   	0
	1664 	Rem_1	1    	1	37   	1	61   	1	84   	-0.23305000 	526.400   	0
	1665 	Rem_1	1    	1	37   	1	84   	Rem_1	2    	-0.43519000 	526.400   	0
	1666 	Rem_1	1    	1	37   	1	62   	Rem_1	2    	-0.43868000 	515.248   	0
	1667 	Rem_1	1    	1	37   	Rem_1	2    	1	83   	0.37348700  	515.248   	0
	1668 	Rem_1	1    	1	37   	1	83   	1	63   	-0.02925400 	515.248   	0
	1669 	Rem_1	1    	1	37   	1	63   	Rem_1	2    	-0.34422100 	515.248   	0
	1670 	Rem_1	1    	1	37   	Rem_1	2    	1	82   	0.31466000  	515.248   	0
	1671 	Rem_1	1    	1	37   	1	82   	1	64   	-0.02619000 	515.248   	0
	1672 	Rem_1	1    	1	37   	1	64   	Rem_1	2    	-0.28842900 	515.248   	0
	1673 	Rem_1	1    	1	37   	Rem_1	2    	1	81   	0.27439600  	515.248   	0
	1674 	Rem_1	1    	1	37   	1	81   	1	65   	-0.03430600 	515.248   	0
	1675 	Rem_1	1    	1	37   	1	65   	Rem_1	2    	-0.23998900 	515.248   	0
	1676 	Rem_1	1    	1	37   	1	80   	Rem_1	2    	-0.23380300 	510.376   	0
	1677 	Rem_1	1    	1	37   	Rem_1	2    	1	66   	0.20837200  	510.376   	0
	1678 	Rem_1	1    	1	37   	1	66   	1	79   	-0.00140200 	510.376   	0
	1679 	Rem_1	1    	1	37   	1	79   	Rem_1	2    	-0.20696000 	510.376   	0
	1680 	Rem_1	1    	1	37   	Rem_1	2    	1	67   	0.18490200  	510.376   	0
	1682 	Rem_1	1    	1	37   	1	78   	Rem_1	2    	-0.18509100 	510.376   	0
	1683 	Rem_1	1    	1	37   	Rem_1	2    	1	68   	0.16640000  	510.376   	0
	1685 	Rem_1	1    	1	37   	1	77   	Rem_1	2    	-0.16863000 	510.376   	0
	1686 	Rem_1	1    	1	37   	1	69   	Rem_1	2    	-0.15122200 	502.650   	0
	1687 	Rem_1	1    	1	37   	Rem_1	2    	1	76   	0.15344400  	502.650   	0
	1688 	Rem_1	1    	1	37   	1	76   	1	70   	-0.01412700 	502.650   	0
	1689 	Rem_1	1    	1	37   	1	70   	Rem_1	2    	-0.13931000 	502.650   	0
	1690 	Rem_1	1    	1	37   	Rem_1	2    	1	75   	0.14061800  	502.650   	0
	1691 	Rem_1	1    	1	36   	1	35   	Rem_1	2    	-1.03698400 	568.438   	0
	1692 	Rem_1	1    	1	36   	Rem_1	2    	1	34   	0.54493900  	568.438   	0
	1693 	Rem_1	1    	1	36   	1	34   	1	33   	-0.13730900 	568.438   	0
	1694 	Rem_1	1    	1	36   	1	33   	Rem_1	2    	-0.40764300 	568.438   	0
	1695 	Rem_1	1    	1	36   	Rem_1	2    	1	32   	0.31770500  	568.438   	0
	1696 	Rem_1	1    	1	36   	1	32   	1	31   	-0.05472300 	568.438   	0
	1697 	Rem_1	1    	1	36   	1	31   	Rem_1	2    	-0.26296200 	568.438   	0
	1698 	Rem_1	1    	1	36   	Rem_1	2    	1	30   	0.22471500  	568.438   	0
	1699 	Rem_1	1    	1	36   	1	30   	1	29   	-0.02627500 	568.438   	0
	1700 	Rem_1	1    	1	36   	1	29   	Rem_1	2    	-0.19840200 	568.438   	0
	1701 	Rem_1	1    	1	36   	1	28   	Rem_1	2    	-0.17902100 	553.668   	0
	1702 	Rem_1	1    	1	36   	Rem_1	2    	1	27   	0.16392300  	553.668   	0
	1703 	Rem_1	1    	1	36   	1	27   	1	26   	-0.01168200 	553.668   	0
	1704 	Rem_1	1    	1	36   	1	26   	Rem_1	2    	-0.15223500 	553.668   	0
	1705 	Rem_1	1    	1	36   	Rem_1	2    	1	61   	1.08858100  	553.668   	0
	1706 	Rem_1	1    	1	36   	1	61   	1	84   	-0.58183000 	553.668   	0
	1707 	Rem_1	1    	1	36   	1	84   	Rem_1	2    	-0.50652000 	553.668   	0
	1708 	Rem_1	1    	1	36   	Rem_1	2    	1	62   	0.71681400  	553.668   	0
	1709 	Rem_1	1    	1	36   	1	62   	1	83   	-0.22431700 	553.668   	0
	1710 	Rem_1	1    	1	36   	1	83   	Rem_1	2    	-0.49232000 	553.668   	0
	1711 	Rem_1	1    	1	36   	1	63   	Rem_1	2    	-0.49622100 	553.274   	0
	1712 	Rem_1	1    	1	36   	Rem_1	2    	1	82   	0.41625700  	553.274   	0
	1713 	Rem_1	1    	1	36   	1	82   	1	64   	-0.02522000 	553.274   	0
	1714 	Rem_1	1    	1	36   	1	64   	Rem_1	2    	-0.39102300 	553.274   	0
	1715 	Rem_1	1    	1	36   	Rem_1	2    	1	81   	0.35688900  	553.274   	0
	1716 	Rem_1	1    	1	36   	1	81   	1	65   	-0.04578000 	553.274   	0
	1717 	Rem_1	1    	1	36   	1	65   	Rem_1	2    	-0.31106900 	553.274   	0
	1718 	Rem_1	1    	1	36   	Rem_1	2    	1	80   	0.29633700  	553.274   	0
	1719 	Rem_1	1    	1	36   	1	80   	1	66   	-0.03386200 	553.274   	0
	1720 	Rem_1	1    	1	36   	1	66   	Rem_1	2    	-0.26239600 	553.274   	0
	1721 	Rem_1	1    	1	36   	1	79   	Rem_1	2    	-0.25805600 	556.336   	0
	1722 	Rem_1	1    	1	36   	Rem_1	2    	1	67   	0.22855900  	556.336   	0
	1723 	Rem_1	1    	1	36   	1	67   	1	78   	-0.00088600 	556.336   	0
	1724 	Rem_1	1    	1	36   	1	78   	Rem_1	2    	-0.22767700 	556.336   	0
	1725 	Rem_1	1    	1	36   	Rem_1	2    	1	68   	0.20280000  	556.336   	0
	1727 	Rem_1	1    	1	36   	1	77   	Rem_1	2    	-0.20538300 	556.336   	0
	1728 	Rem_1	1    	1	36   	Rem_1	2    	1	69   	0.18225000  	556.336   	0
	1730 	Rem_1	1    	1	36   	1	76   	Rem_1	2    	-0.18477100 	556.336   	0
	1731 	Rem_1	1    	1	36   	1	70   	Rem_1	2    	-0.16634300 	540.412   	0
	1732 	Rem_1	1    	1	36   	Rem_1	2    	1	75   	0.16792000  	540.412   	0
	1733 	Rem_1	1    	1	36   	1	75   	1	71   	-0.01458100 	540.412   	0
	1734 	Rem_1	1    	1	36   	1	71   	Rem_1	2    	-0.15332100 	540.412   	0
	1735 	Rem_1	1    	1	36   	Rem_1	2    	1	74   	0.15385300  	540.412   	0
	1736 	Rem_1	1    	1	35   	1	34   	Rem_1	2    	-1.07616600 	594.460   	0
	1737 	Rem_1	1    	1	35   	Rem_1	2    	1	33   	0.58319500  	594.460   	0
	1738 	Rem_1	1    	1	35   	1	33   	1	32   	-0.16860000 	594.460   	0
	1739 	Rem_1	1    	1	35   	1	32   	Rem_1	2    	-0.41459100 	594.460   	0
	1740 	Rem_1	1    	1	35   	Rem_1	2    	1	31   	0.32796300  	594.460   	0
	1741 	Rem_1	1    	1	35   	1	31   	1	30   	-0.05504500 	594.460   	0
	1742 	Rem_1	1    	1	35   	1	30   	Rem_1	2    	-0.27287600 	594.460   	0
	1743 	Rem_1	1    	1	35   	Rem_1	2    	1	29   	0.23702000  	594.460   	0
	1744 	Rem_1	1    	1	35   	1	29   	1	28   	-0.02567600 	594.460   	0
	1745 	Rem_1	1    	1	35   	1	28   	Rem_1	2    	-0.21125600 	594.460   	0
	1746 	Rem_1	1    	1	35   	1	27   	Rem_1	2    	-0.19175400 	586.843   	0
	1747 	Rem_1	1    	1	35   	Rem_1	2    	1	26   	0.17704200  	586.843   	0
	1748 	Rem_1	1    	1	35   	1	26   	1	25   	-0.01298300 	586.843   	0
	1749 	Rem_1	1    	1	35   	1	25   	Rem_1	2    	-0.16406000 	586.843   	0
	1750 	Rem_1	1    	1	35   	Rem_1	2    	1	62   	1.06122900  	586.843   	0
	1751 	Rem_1	1    	1	35   	1	62   	1	83   	-0.50514200 	586.843   	0
	1752 	Rem_1	1    	1	35   	1	83   	Rem_1	2    	-0.55595000 	586.843   	0
	1753 	Rem_1	1    	1	35   	Rem_1	2    	1	63   	0.75499500  	586.843   	0
	1754 	Rem_1	1    	1	35   	1	63   	1	82   	-0.23626300 	586.843   	0
	1755 	Rem_1	1    	1	35   	1	82   	Rem_1	2    	-0.51860100 	586.843   	0
	1756 	Rem_1	1    	1	35   	1	64   	Rem_1	2    	-0.53392000 	411.636   	0
	1757 	Rem_1	1    	1	35   	Rem_1	2    	1	81   	0.45048400  	411.636   	0
	1758 	Rem_1	1    	1	35   	1	81   	1	65   	-0.05225300 	411.636   	0
	1759 	Rem_1	1    	1	35   	1	65   	Rem_1	2    	-0.39822900 	411.636   	0
	1760 	Rem_1	1    	1	35   	Rem_1	2    	1	80   	0.36629100  	411.636   	0
	1761 	Rem_1	1    	1	35   	1	80   	1	66   	-0.04160400 	411.636   	0
	1762 	Rem_1	1    	1	35   	1	66   	Rem_1	2    	-0.32465000 	411.636   	0
	1763 	Rem_1	1    	1	35   	Rem_1	2    	1	79   	0.31449200  	411.636   	0
	1764 	Rem_1	1    	1	35   	1	79   	1	67   	-0.03761200 	411.636   	0
	1765 	Rem_1	1    	1	35   	1	67   	Rem_1	2    	-0.27677300 	411.636   	0
	1766 	Rem_1	1    	1	35   	1	78   	Rem_1	2    	-0.27366600 	582.393   	0
	1767 	Rem_1	1    	1	35   	Rem_1	2    	1	68   	0.24210800  	582.393   	0
	1769 	Rem_1	1    	1	35   	1	77   	Rem_1	2    	-0.24463100 	582.393   	0
	1770 	Rem_1	1    	1	35   	Rem_1	2    	1	69   	0.21525600  	582.393   	0
	1772 	Rem_1	1    	1	35   	1	76   	Rem_1	2    	-0.21811100 	582.393   	0
	1773 	Rem_1	1    	1	35   	Rem_1	2    	1	70   	0.19475300  	582.393   	0
	1775 	Rem_1	1    	1	35   	1	75   	Rem_1	2    	-0.19639300 	582.393   	0
	1776 	Rem_1	1    	1	35   	1	71   	Rem_1	2    	-0.17813800 	582.756   	0
	1777 	Rem_1	1    	1	35   	Rem_1	2    	1	74   	0.17867100  	582.756   	0
	1778 	Rem_1	1    	1	35   	1	74   	1	72   	-0.01402900 	582.756   	0
	1779 	Rem_1	1    	1	35   	1	72   	Rem_1	2    	-0.16463700 	582.756   	0
	1780 	Rem_1	1    	1	35   	Rem_1	2    	1	73   	0.16462200  	582.756   	0
	1781 	Rem_1	1    	1	34   	1	33   	Rem_1	2    	-1.18021400 	538.339   	0
	1782 	Rem_1	1    	1	34   	Rem_1	2    	1	32   	0.59346600  	538.339   	0
	1783 	Rem_1	1    	1	34   	1	32   	1	31   	-0.16935800 	538.339   	0
	1784 	Rem_1	1    	1	34   	1	31   	Rem_1	2    	-0.42410200 	538.339   	0
	1785 	Rem_1	1    	1	34   	Rem_1	2    	1	30   	0.33686300  	538.339   	0
	1786 	Rem_1	1    	1	34   	1	30   	1	29   	-0.05119700 	538.339   	0
	1787 	Rem_1	1    	1	34   	1	29   	Rem_1	2    	-0.28564500 	538.339   	0
	1788 	Rem_1	1    	1	34   	Rem_1	2    	1	28   	0.25074400  	538.339   	0
	1789 	Rem_1	1    	1	34   	1	28   	1	27   	-0.02572400 	538.339   	0
	1790 	Rem_1	1    	1	34   	1	27   	Rem_1	2    	-0.22495900 	538.339   	0
	1791 	Rem_1	1    	1	34   	1	26   	Rem_1	2    	-0.20586800 	520.909   	0
	1792 	Rem_1	1    	1	34   	Rem_1	2    	1	25   	0.18958600  	520.909   	0
	1793 	Rem_1	1    	1	34   	1	25   	1	63   	0.98294600  	520.909   	0
	1794 	Rem_1	1    	1	34   	1	63   	Rem_1	2    	-1.17263000 	520.909   	0
	1795 	Rem_1	1    	1	34   	Rem_1	2    	1	82   	0.59295600  	520.909   	0
	1796 	Rem_1	1    	1	34   	1	82   	1	64   	0.24760500  	520.909   	0
	1797 	Rem_1	1    	1	34   	1	64   	Rem_1	2    	-0.84055400 	520.909   	0
	1798 	Rem_1	1    	1	34   	Rem_1	2    	1	81   	0.57017200  	520.909   	0
	1800 	Rem_1	1    	1	34   	1	65   	Rem_1	2    	-0.54089200 	520.909   	0
	1801 	Rem_1	1    	1	34   	1	80   	Rem_1	2    	-0.45927000 	521.309   	0
	1802 	Rem_1	1    	1	34   	Rem_1	2    	1	66   	0.41232300  	521.309   	0
	1803 	Rem_1	1    	1	34   	1	66   	1	79   	-0.02447900 	521.309   	0
	1804 	Rem_1	1    	1	34   	1	79   	Rem_1	2    	-0.38782800 	521.309   	0
	1805 	Rem_1	1    	1	34   	Rem_1	2    	1	67   	0.34003900  	521.309   	0
	1806 	Rem_1	1    	1	34   	1	67   	1	78   	-0.00804500 	521.309   	0
	1807 	Rem_1	1    	1	34   	1	78   	Rem_1	2    	-0.33193700 	521.309   	0
	1808 	Rem_1	1    	1	34   	Rem_1	2    	1	68   	0.29133200  	521.309   	0
	1810 	Rem_1	1    	1	34   	1	77   	Rem_1	2    	-0.29309000 	521.309   	0
	1811 	Rem_1	1    	1	34   	1	69   	Rem_1	2    	-0.25532600 	521.014   	0
	1812 	Rem_1	1    	1	34   	Rem_1	2    	1	76   	0.25849000  	521.014   	0
	1813 	Rem_1	1    	1	34   	1	76   	1	70   	-0.02977800 	521.014   	0
	1814 	Rem_1	1    	1	34   	1	70   	Rem_1	2    	-0.22872500 	521.014   	0
	1815 	Rem_1	1    	1	34   	Rem_1	2    	1	75   	0.23055300  	521.014   	0
	1816 	Rem_1	1    	1	34   	1	75   	1	71   	-0.02316000 	521.014   	0
	1817 	Rem_1	1    	1	34   	1	71   	Rem_1	2    	-0.20735600 	521.014   	0
	1818 	Rem_1	1    	1	34   	Rem_1	2    	1	74   	0.20776800  	521.014   	0
	1819 	Rem_1	1    	1	34   	1	74   	1	72   	-0.01762800 	521.014   	0
	1820 	Rem_1	1    	1	34   	1	72   	Rem_1	2    	-0.19011000 	521.014   	0
	1821 	Rem_1	1    	1	34   	1	73   	Rem_1	2    	-0.19023900 	81.262    	0
	1822 	Rem_1	1    	1	33   	1	32   	Rem_1	2    	-1.31945000 	485.688   	0
	1823 	Rem_1	1    	1	33   	Rem_1	2    	1	31   	0.61901900  	485.688   	0
	1824 	Rem_1	1    	1	33   	1	31   	1	30   	-0.18178600 	485.688   	0
	1825 	Rem_1	1    	1	33   	1	30   	Rem_1	2    	-0.43728400 	485.688   	0
	1826 	Rem_1	1    	1	33   	Rem_1	2    	1	29   	0.35423100  	485.688   	0
	1827 	Rem_1	1    	1	33   	1	29   	1	28   	-0.05060600 	485.688   	0
	1828 	Rem_1	1    	1	33   	1	28   	Rem_1	2    	-0.30361400 	485.688   	0
	1829 	Rem_1	1    	1	33   	Rem_1	2    	1	27   	0.26836200  	485.688   	0
	1830 	Rem_1	1    	1	33   	1	27   	1	26   	-0.02549500 	485.688   	0
	1831 	Rem_1	1    	1	33   	1	26   	Rem_1	2    	-0.24273600 	485.688   	0
	1832 	Rem_1	1    	1	33   	1	25   	Rem_1	2    	-0.22176000 	210.783   	0
	1833 	Rem_1	1    	1	33   	Rem_1	2    	1	64   	1.29829800  	210.783   	0
	1834 	Rem_1	1    	1	33   	1	64   	1	81   	-0.64231500 	210.783   	0
	1835 	Rem_1	1    	1	33   	1	81   	Rem_1	2    	-0.65596600 	210.783   	0
	1836 	Rem_1	1    	1	33   	Rem_1	2    	1	65   	0.86117500  	210.783   	0
	1837 	Rem_1	1    	1	33   	1	65   	1	80   	-0.27866400 	210.783   	0
	1838 	Rem_1	1    	1	33   	1	80   	Rem_1	2    	-0.58251400 	210.783   	0
	1839 	Rem_1	1    	1	33   	Rem_1	2    	1	66   	0.56535800  	210.783   	0
	1840 	Rem_1	1    	1	33   	1	66   	1	79   	-0.07310500 	210.783   	0
	1841 	Rem_1	1    	1	33   	1	79   	Rem_1	2    	-0.49223400 	210.783   	0
	1842 	Rem_1	1    	1	33   	1	67   	Rem_1	2    	-0.43510600 	315.990   	0
	1843 	Rem_1	1    	1	33   	Rem_1	2    	1	78   	0.41232700  	315.990   	0
	1844 	Rem_1	1    	1	33   	1	78   	1	68   	-0.05219900 	315.990   	0
	1845 	Rem_1	1    	1	33   	1	68   	Rem_1	2    	-0.36015000 	315.990   	0
	1846 	Rem_1	1    	1	33   	Rem_1	2    	1	77   	0.35887300  	315.990   	0
	1847 	Rem_1	1    	1	33   	1	77   	1	69   	-0.04964800 	315.990   	0
	1848 	Rem_1	1    	1	33   	1	69   	Rem_1	2    	-0.30920700 	315.990   	0
	1849 	Rem_1	1    	1	33   	Rem_1	2    	1	76   	0.31184700  	315.990   	0
	1850 	Rem_1	1    	1	33   	1	76   	1	70   	-0.03888600 	315.990   	0
	1851 	Rem_1	1    	1	33   	1	70   	Rem_1	2    	-0.27293900 	315.990   	0
	1852 	Rem_1	1    	1	33   	1	75   	Rem_1	2    	-0.27503400 	451.373   	0
	1853 	Rem_1	1    	1	33   	Rem_1	2    	1	71   	0.24499500  	451.373   	0
	1855 	Rem_1	1    	1	33   	1	74   	Rem_1	2    	-0.24521600 	451.373   	0
	1856 	Rem_1	1    	1	33   	Rem_1	2    	1	72   	0.22253200  	451.373   	0
	1857 	Rem_1	1    	1	33   	1	72   	1	73   	-0.00040200 	451.373   	0
	1858 	Rem_1	1    	1	33   	1	73   	Rem_1	2    	-0.22210800 	451.373   	0
	1859 	Rem_1	1    	1	32   	1	31   	Rem_1	2    	-1.60367800 	378.082   	0
	1860 	Rem_1	1    	1	32   	Rem_1	2    	1	30   	0.67871700  	378.082   	0
	1861 	Rem_1	1    	1	32   	1	30   	1	29   	-0.19742500 	378.082   	0
	1862 	Rem_1	1    	1	32   	1	29   	Rem_1	2    	-0.48124800 	378.082   	0
	1863 	Rem_1	1    	1	32   	Rem_1	2    	1	28   	0.39136100  	378.082   	0
	1864 	Rem_1	1    	1	32   	1	28   	1	27   	-0.05422700 	378.082   	0
	1865 	Rem_1	1    	1	32   	1	27   	Rem_1	2    	-0.33708600 	378.082   	0
	1866 	Rem_1	1    	1	32   	Rem_1	2    	1	26   	0.29999500  	378.082   	0
	1867 	Rem_1	1    	1	32   	1	26   	1	25   	-0.03016200 	378.082   	0
	1868 	Rem_1	1    	1	32   	1	25   	Rem_1	2    	-0.26972400 	378.082   	0
	1869 	Rem_1	1    	1	32   	1	65   	Rem_1	2    	-1.44183000 	245.615   	0
	1870 	Rem_1	1    	1	32   	Rem_1	2    	1	80   	0.67833400  	245.615   	0
	1871 	Rem_1	1    	1	32   	1	80   	1	66   	0.27385200  	245.615   	0
	1872 	Rem_1	1    	1	32   	1	66   	Rem_1	2    	-0.95228400 	245.615   	0
	1873 	Rem_1	1    	1	32   	Rem_1	2    	1	79   	0.64342200  	245.615   	0
	1875 	Rem_1	1    	1	32   	1	67   	Rem_1	2    	-0.62590800 	245.615   	0
	1876 	Rem_1	1    	1	32   	Rem_1	2    	1	78   	0.53831900  	245.615   	0
	1877 	Rem_1	1    	1	32   	1	78   	1	68   	-0.06002000 	245.615   	0
	1878 	Rem_1	1    	1	32   	1	68   	Rem_1	2    	-0.47810500 	245.615   	0
	1879 	Rem_1	1    	1	32   	1	77   	Rem_1	2    	-0.46218500 	231.076   	0
	1880 	Rem_1	1    	1	32   	Rem_1	2    	1	69   	0.39626200  	231.076   	0
	1881 	Rem_1	1    	1	32   	1	69   	1	76   	-0.00119700 	231.076   	0
	1882 	Rem_1	1    	1	32   	1	76   	Rem_1	2    	-0.39505400 	231.076   	0
	1883 	Rem_1	1    	1	32   	Rem_1	2    	1	70   	0.34257900  	231.076   	0
	1885 	Rem_1	1    	1	32   	1	75   	Rem_1	2    	-0.34300000 	231.076   	0
	1886 	Rem_1	1    	1	32   	Rem_1	2    	1	71   	0.30214500  	231.076   	0
	1887 	Rem_1	1    	1	32   	1	71   	1	74   	-0.00070200 	231.076   	0
	1888 	Rem_1	1    	1	32   	1	74   	Rem_1	2    	-0.30129100 	231.076   	0
	1889 	Rem_1	1    	1	32   	1	72   	Rem_1	2    	-0.27072700 	56.891    	0
	1890 	Rem_1	1    	1	32   	Rem_1	2    	1	73   	0.26971300  	56.891    	0
	1891 	Rem_1	1    	1	31   	1	30   	Rem_1	2    	-1.60161700 	177.860   	0
	1892 	Rem_1	1    	1	31   	Rem_1	2    	1	29   	0.71334600  	177.860   	0
	1893 	Rem_1	1    	1	31   	1	29   	1	28   	-0.20573300 	177.860   	0
	1894 	Rem_1	1    	1	31   	1	28   	Rem_1	2    	-0.50756700 	177.860   	0
	1895 	Rem_1	1    	1	31   	Rem_1	2    	1	27   	0.41907500  	177.860   	0
	1896 	Rem_1	1    	1	31   	1	27   	1	26   	-0.05361400 	177.860   	0
	1897 	Rem_1	1    	1	31   	1	26   	Rem_1	2    	-0.36532900 	177.860   	0
	1898 	Rem_1	1    	1	31   	Rem_1	2    	1	25   	0.32361800  	177.860   	0
	1899 	Rem_1	1    	1	31   	1	25   	1	66   	1.18865100  	177.860   	0
	1900 	Rem_1	1    	1	31   	1	66   	Rem_1	2    	-1.51216700 	177.860   	0
	1901 	Rem_1	1    	1	31   	1	79   	Rem_1	2    	-0.73499100 	177.995   	0
	1902 	Rem_1	1    	1	31   	Rem_1	2    	1	67   	1.00751400  	177.995   	0
	1903 	Rem_1	1    	1	31   	1	67   	1	78   	-0.33345700 	177.995   	0
	1904 	Rem_1	1    	1	31   	1	78   	Rem_1	2    	-0.67400900 	177.995   	0
	1905 	Rem_1	1    	1	31   	Rem_1	2    	1	68   	0.65468200  	177.995   	0
	1906 	Rem_1	1    	1	31   	1	68   	1	77   	-0.07354500 	177.995   	0
	1907 	Rem_1	1    	1	31   	1	77   	Rem_1	2    	-0.58106800 	177.995   	0
	1908 	Rem_1	1    	1	31   	Rem_1	2    	1	69   	0.50406400  	177.995   	0
	1909 	Rem_1	1    	1	31   	1	69   	1	76   	-0.01477100 	177.995   	0
	1910 	Rem_1	1    	1	31   	1	76   	Rem_1	2    	-0.48911300 	177.995   	0
	1911 	Rem_1	1    	1	31   	1	70   	Rem_1	2    	-0.42338900 	180.200   	0
	1912 	Rem_1	1    	1	31   	Rem_1	2    	1	75   	0.41968600  	180.200   	0
	1913 	Rem_1	1    	1	31   	1	75   	1	71   	-0.05288700 	180.200   	0
	1914 	Rem_1	1    	1	31   	1	71   	Rem_1	2    	-0.36663400 	180.200   	0
	1915 	Rem_1	1    	1	31   	Rem_1	2    	1	74   	0.36383800  	180.200   	0
	1916 	Rem_1	1    	1	31   	1	74   	1	72   	-0.03986000 	180.200   	0
	1917 	Rem_1	1    	1	31   	1	72   	Rem_1	2    	-0.32382700 	180.200   	0
	1918 	Rem_1	1    	1	31   	Rem_1	2    	1	73   	0.32135700  	180.200   	0
	1919 	Rem_1	1    	1	30   	1	29   	Rem_1	2    	-1.79880100 	197.004   	0
	1920 	Rem_1	1    	1	30   	Rem_1	2    	1	28   	0.73144100  	197.004   	0
	1921 	Rem_1	1    	1	30   	1	28   	1	27   	-0.19909000 	197.004   	0
	1922 	Rem_1	1    	1	30   	1	27   	Rem_1	2    	-0.53232700 	197.004   	0
	1923 	Rem_1	1    	1	30   	Rem_1	2    	1	26   	0.44682800  	197.004   	0
	1924 	Rem_1	1    	1	30   	1	26   	1	25   	-0.05950800 	197.004   	0
	1925 	Rem_1	1    	1	30   	1	25   	Rem_1	2    	-0.38726300 	197.004   	0
	1926 	Rem_1	1    	1	30   	Rem_1	2    	1	67   	1.62309600  	197.004   	0
	1927 	Rem_1	1    	1	30   	1	67   	1	78   	-0.87278400 	197.004   	0
	1928 	Rem_1	1    	1	30   	1	78   	Rem_1	2    	-0.74993100 	197.004   	0
	1929 	Rem_1	1    	1	30   	1	68   	Rem_1	2    	-1.05594800 	193.770   	0
	1930 	Rem_1	1    	1	30   	Rem_1	2    	1	77   	0.71144700  	193.770   	0
	1932 	Rem_1	1    	1	30   	1	69   	Rem_1	2    	-0.67121700 	193.770   	0
	1933 	Rem_1	1    	1	30   	Rem_1	2    	1	76   	0.60002300  	193.770   	0
	1934 	Rem_1	1    	1	30   	1	76   	1	70   	-0.07156200 	193.770   	0
	1935 	Rem_1	1    	1	30   	1	70   	Rem_1	2    	-0.52839800 	193.770   	0
	1936 	Rem_1	1    	1	30   	Rem_1	2    	1	75   	0.50957800  	193.770   	0
	1937 	Rem_1	1    	1	30   	1	75   	1	71   	-0.06477400 	193.770   	0
	1938 	Rem_1	1    	1	30   	1	71   	Rem_1	2    	-0.44466900 	193.770   	0
	1939 	Rem_1	1    	1	30   	1	74   	Rem_1	2    	-0.43576700 	194.578   	0
	1940 	Rem_1	1    	1	30   	Rem_1	2    	1	72   	0.38548800  	194.578   	0
	1941 	Rem_1	1    	1	30   	1	72   	1	73   	-0.00545900 	194.578   	0
	1942 	Rem_1	1    	1	30   	1	73   	Rem_1	2    	-0.37994700 	194.578   	0
	1943 	Rem_1	1    	1	29   	1	28   	Rem_1	2    	-1.78119300 	85.085    	0
	1944 	Rem_1	1    	1	29   	Rem_1	2    	1	27   	0.73915500  	85.085    	0
	1945 	Rem_1	1    	1	29   	1	27   	1	26   	-0.18279500 	85.085    	0
	1946 	Rem_1	1    	1	29   	1	26   	Rem_1	2    	-0.55629600 	85.085    	0
	1947 	Rem_1	1    	1	29   	Rem_1	2    	1	25   	0.46330400  	85.085    	0
	1948 	Rem_1	1    	1	29   	1	25   	1	68   	1.17967000  	85.085    	0
	1949 	Rem_1	1    	1	29   	1	68   	Rem_1	2    	-1.64318200 	85.085    	0
	1950 	Rem_1	1    	1	29   	Rem_1	2    	1	77   	0.76366200  	85.085    	0
	1951 	Rem_1	1    	1	29   	1	77   	1	69   	0.26166400  	85.085    	0
	1952 	Rem_1	1    	1	29   	1	69   	Rem_1	2    	-1.02519000 	85.085    	0
	1953 	Rem_1	1    	1	29   	1	76   	Rem_1	2    	-0.70607500 	176.589   	0
	1954 	Rem_1	1    	1	29   	Rem_1	2    	1	70   	0.68210400  	176.589   	0
	1955 	Rem_1	1    	1	29   	1	70   	1	75   	-0.07248100 	176.589   	0
	1956 	Rem_1	1    	1	29   	1	75   	Rem_1	2    	-0.60958900 	176.589   	0
	1957 	Rem_1	1    	1	29   	Rem_1	2    	1	71   	0.54277700  	176.589   	0
	1958 	Rem_1	1    	1	29   	1	71   	1	74   	-0.02553200 	176.589   	0
	1959 	Rem_1	1    	1	29   	1	74   	Rem_1	2    	-0.51719300 	176.589   	0
	1960 	Rem_1	1    	1	29   	Rem_1	2    	1	72   	0.45727000  	176.589   	0
	1961 	Rem_1	1    	1	29   	1	72   	1	73   	-0.01249400 	176.589   	0
	1962 	Rem_1	1    	1	29   	1	73   	Rem_1	2    	-0.44460400 	176.589   	0
	1963 	Rem_1	1    	1	28   	1	27   	Rem_1	2    	-1.55753500 	81.662    	0
	1964 	Rem_1	1    	1	28   	Rem_1	2    	1	26   	0.76585900  	81.662    	0
	1965 	Rem_1	1    	1	28   	1	26   	1	25   	-0.19003000 	81.662    	0
	1966 	Rem_1	1    	1	28   	1	25   	Rem_1	2    	-0.57580100 	81.662    	0
	1967 	Rem_1	1    	1	28   	Rem_1	2    	1	69   	1.65045800  	81.662    	0
	1968 	Rem_1	1    	1	28   	1	69   	1	76   	-0.86693300 	81.662    	0
	1969 	Rem_1	1    	1	28   	1	76   	Rem_1	2    	-0.78319400 	81.662    	0
	1970 	Rem_1	1    	1	28   	Rem_1	2    	1	70   	1.02472100  	81.662    	0
	1971 	Rem_1	1    	1	28   	1	70   	1	75   	-0.28404000 	81.662    	0
	1972 	Rem_1	1    	1	28   	1	75   	Rem_1	2    	-0.74014000 	81.662    	0
	1973 	Rem_1	1    	1	28   	1	71   	Rem_1	2    	-0.70598100 	195.628   	0
	1974 	Rem_1	1    	1	28   	Rem_1	2    	1	74   	0.63022100  	195.628   	0
	1975 	Rem_1	1    	1	28   	1	74   	1	72   	-0.07005900 	195.628   	0
	1976 	Rem_1	1    	1	28   	1	72   	Rem_1	2    	-0.56009900 	195.628   	0
	1977 	Rem_1	1    	1	28   	Rem_1	2    	1	73   	0.53159400  	195.628   	0
	1978 	Rem_1	1    	1	27   	1	26   	Rem_1	2    	-1.52418300 	197.861   	0
	1979 	Rem_1	1    	1	27   	Rem_1	2    	1	25   	0.77796900  	197.861   	0
	1980 	Rem_1	1    	1	27   	1	25   	1	70   	0.70196100  	197.861   	0
	1981 	Rem_1	1    	1	27   	1	70   	Rem_1	2    	-1.48004000 	197.861   	0
	1982 	Rem_1	1    	1	27   	Rem_1	2    	1	75   	0.80437200  	197.861   	0
	1983 	Rem_1	1    	1	27   	1	75   	1	71   	0.21304200  	197.861   	0
	1984 	Rem_1	1    	1	27   	1	71   	Rem_1	2    	-1.01736200 	197.861   	0
	1985 	Rem_1	1    	1	27   	Rem_1	2    	1	74   	0.75295700  	197.861   	0
	1987 	Rem_1	1    	1	27   	1	72   	Rem_1	2    	-0.71742600 	197.861   	0
	1988 	Rem_1	1    	1	27   	1	73   	Rem_1	2    	-0.63854400 	24.330    	0
	1989 	Rem_1	1    	1	26   	1	25   	Rem_1	2    	-1.43190000 	61.520    	0
	1990 	Rem_1	1    	1	26   	Rem_1	2    	1	71   	1.41090600  	61.520    	0
	1991 	Rem_1	1    	1	26   	1	71   	1	74   	-0.58491700 	61.520    	0
	1992 	Rem_1	1    	1	26   	1	74   	Rem_1	2    	-0.82582900 	61.520    	0
	1993 	Rem_1	1    	1	26   	Rem_1	2    	1	72   	1.00760700  	61.520    	0
	1994 	Rem_1	1    	1	26   	1	72   	1	73   	-0.24596700 	61.520    	0
	1995 	Rem_1	1    	1	26   	1	73   	Rem_1	2    	-0.76124900 	61.520    	0
	1996 	Rem_1	1    	1	25   	1	72   	Rem_1	2    	-1.43225300 	18.735    	0
	1997 	Rem_1	1    	1	25   	Rem_1	2    	1	73   	0.85400300  	18.735    	0
	1998 	Rem_1	1    	1	49   	1	50   	Rem_1	2    	-0.71728200 	217.480   	0
	1999 	Rem_1	1    	1	49   	Rem_1	2    	1	51   	0.34452700  	217.480   	0
	2000 	Rem_1	1    	1	49   	1	51   	1	52   	-0.09552400 	217.480   	0
	2001 	Rem_1	1    	1	49   	1	52   	Rem_1	2    	-0.24896300 	217.480   	0
	2002 	Rem_1	1    	1	49   	Rem_1	2    	1	53   	0.19427600  	217.480   	0
	2003 	Rem_1	1    	1	49   	1	53   	1	54   	-0.03054200 	217.480   	0
	2004 	Rem_1	1    	1	49   	1	54   	Rem_1	2    	-0.16366600 	217.480   	0
	2005 	Rem_1	1    	1	49   	Rem_1	2    	1	55   	0.14420200  	217.480   	0
	2006 	Rem_1	1    	1	49   	1	55   	1	56   	-0.01236700 	217.480   	0
	2007 	Rem_1	1    	1	49   	1	56   	Rem_1	2    	-0.13181000 	217.480   	0
	2008 	Rem_1	1    	1	49   	1	57   	Rem_1	2    	-0.12251900 	216.337   	0
	2009 	Rem_1	1    	1	49   	Rem_1	2    	1	58   	0.11639500  	216.337   	0
	2010 	Rem_1	1    	1	49   	1	58   	1	59   	-0.00627700 	216.337   	0
	2011 	Rem_1	1    	1	49   	1	59   	Rem_1	2    	-0.11012300 	216.337   	0
	2012 	Rem_1	1    	1	49   	Rem_1	2    	1	96   	0.68953800  	216.337   	0
	2013 	Rem_1	1    	1	49   	1	96   	1	95   	-0.17469700 	216.337   	0
	2014 	Rem_1	1    	1	49   	1	95   	Rem_1	2    	-0.51471700 	216.337   	0
	2015 	Rem_1	1    	1	49   	Rem_1	2    	1	94   	0.32688900  	216.337   	0
	2016 	Rem_1	1    	1	49   	1	94   	1	93   	-0.09018600 	216.337   	0
	2017 	Rem_1	1    	1	49   	1	93   	Rem_1	2    	-0.23659600 	216.337   	0
	2018 	Rem_1	1    	1	49   	1	92   	Rem_1	2    	-0.18537400 	215.657   	0
	2019 	Rem_1	1    	1	49   	Rem_1	2    	1	91   	0.15914300  	215.657   	0
	2020 	Rem_1	1    	1	49   	1	91   	1	90   	-0.01728200 	215.657   	0
	2021 	Rem_1	1    	1	49   	1	90   	Rem_1	2    	-0.14188100 	215.657   	0
	2022 	Rem_1	1    	1	49   	Rem_1	2    	1	89   	0.13022400  	215.657   	0
	2023 	Rem_1	1    	1	49   	1	89   	1	88   	-0.00825700 	215.657   	0
	2024 	Rem_1	1    	1	49   	1	88   	Rem_1	2    	-0.12190300 	215.657   	0
	2025 	Rem_1	1    	1	49   	Rem_1	2    	1	87   	0.11556700  	215.657   	0
	2026 	Rem_1	1    	1	49   	1	87   	1	86   	-0.00507100 	215.657   	0
	2027 	Rem_1	1    	1	49   	1	86   	Rem_1	2    	-0.11044600 	215.657   	0
	2028 	Rem_1	1    	1	50   	1	51   	Rem_1	2    	-0.63722500 	178.589   	0
	2029 	Rem_1	1    	1	50   	Rem_1	2    	1	52   	0.34618900  	178.589   	0
	2030 	Rem_1	1    	1	50   	1	52   	1	53   	-0.10630200 	178.589   	0
	2031 	Rem_1	1    	1	50   	1	53   	Rem_1	2    	-0.23985500 	178.589   	0
	2032 	Rem_1	1    	1	50   	Rem_1	2    	1	54   	0.19048900  	178.589   	0
	2033 	Rem_1	1    	1	50   	1	54   	1	55   	-0.02811300 	178.589   	0
	2034 	Rem_1	1    	1	50   	1	55   	Rem_1	2    	-0.16235900 	178.589   	0
	2035 	Rem_1	1    	1	50   	Rem_1	2    	1	56   	0.14571400  	178.589   	0
	2036 	Rem_1	1    	1	50   	1	56   	1	57   	-0.01190900 	178.589   	0
	2037 	Rem_1	1    	1	50   	1	57   	Rem_1	2    	-0.13376200 	178.589   	0
	2038 	Rem_1	1    	1	50   	1	58   	Rem_1	2    	-0.12618900 	176.859   	0
	2039 	Rem_1	1    	1	50   	Rem_1	2    	1	59   	0.11889300  	176.859   	0
	2040 	Rem_1	1    	1	50   	1	59   	1	60   	-0.00721000 	176.859   	0
	2041 	Rem_1	1    	1	50   	1	60   	Rem_1	2    	-0.11163300 	176.859   	0
	2042 	Rem_1	1    	1	50   	Rem_1	2    	1	95   	0.72660200  	176.859   	0
	2043 	Rem_1	1    	1	50   	1	95   	1	94   	-0.21115700 	176.859   	0
	2044 	Rem_1	1    	1	50   	1	94   	Rem_1	2    	-0.51532400 	176.859   	0
	2045 	Rem_1	1    	1	50   	Rem_1	2    	1	93   	0.31926600  	176.859   	0
	2046 	Rem_1	1    	1	50   	1	93   	1	92   	-0.09359900 	176.859   	0
	2047 	Rem_1	1    	1	50   	1	92   	Rem_1	2    	-0.22556600 	176.859   	0
	2048 	Rem_1	1    	1	50   	1	91   	Rem_1	2    	-0.18395300 	175.943   	0
	2049 	Rem_1	1    	1	50   	Rem_1	2    	1	90   	0.15900600  	175.943   	0
	2050 	Rem_1	1    	1	50   	1	90   	1	89   	-0.01561600 	175.943   	0
	2051 	Rem_1	1    	1	50   	1	89   	Rem_1	2    	-0.14337700 	175.943   	0
	2052 	Rem_1	1    	1	50   	Rem_1	2    	1	88   	0.13277100  	175.943   	0
	2053 	Rem_1	1    	1	50   	1	88   	1	87   	-0.00766300 	175.943   	0
	2054 	Rem_1	1    	1	50   	1	87   	Rem_1	2    	-0.12509200 	175.943   	0
	2055 	Rem_1	1    	1	50   	Rem_1	2    	1	86   	0.11910100  	175.943   	0
	2056 	Rem_1	1    	1	50   	1	86   	1	85   	-0.00614400 	175.943   	0
	2057 	Rem_1	1    	1	50   	1	85   	Rem_1	2    	-0.11290100 	175.943   	0
	2058 	Rem_1	1    	1	51   	1	52   	Rem_1	2    	-0.77887100 	194.482   	0
	2059 	Rem_1	1    	1	51   	Rem_1	2    	1	53   	0.36576100  	194.482   	0
	2060 	Rem_1	1    	1	51   	1	53   	1	54   	-0.11860900 	194.482   	0
	2061 	Rem_1	1    	1	51   	1	54   	Rem_1	2    	-0.24713800 	194.482   	0
	2062 	Rem_1	1    	1	51   	Rem_1	2    	1	55   	0.19469500  	194.482   	0
	2063 	Rem_1	1    	1	51   	1	55   	1	56   	-0.02638800 	194.482   	0
	2064 	Rem_1	1    	1	51   	1	56   	Rem_1	2    	-0.16827100 	194.482   	0
	2065 	Rem_1	1    	1	51   	Rem_1	2    	1	57   	0.15093900  	194.482   	0
	2066 	Rem_1	1    	1	51   	1	57   	1	58   	-0.01020000 	194.482   	0
	2067 	Rem_1	1    	1	51   	1	58   	Rem_1	2    	-0.14063000 	194.482   	0
	2068 	Rem_1	1    	1	51   	1	59   	Rem_1	2    	-0.13126600 	193.369   	0
	2069 	Rem_1	1    	1	51   	Rem_1	2    	1	60   	0.12268800  	193.369   	0
	2070 	Rem_1	1    	1	51   	1	60   	1	61   	-0.00848600 	193.369   	0
	2071 	Rem_1	1    	1	51   	1	61   	Rem_1	2    	-0.11419000 	193.369   	0
	2072 	Rem_1	1    	1	51   	Rem_1	2    	1	94   	0.79749200  	193.369   	0
	2073 	Rem_1	1    	1	51   	1	94   	1	93   	-0.22711700 	193.369   	0
	2074 	Rem_1	1    	1	51   	1	93   	Rem_1	2    	-0.57026000 	193.369   	0
	2075 	Rem_1	1    	1	51   	Rem_1	2    	1	92   	0.32661600  	193.369   	0
	2076 	Rem_1	1    	1	51   	1	92   	1	91   	-0.09075400 	193.369   	0
	2077 	Rem_1	1    	1	51   	1	91   	Rem_1	2    	-0.23571600 	193.369   	0
	2078 	Rem_1	1    	1	51   	1	90   	Rem_1	2    	-0.18970300 	192.182   	0
	2079 	Rem_1	1    	1	51   	Rem_1	2    	1	89   	0.16478200  	192.182   	0
	2080 	Rem_1	1    	1	51   	1	89   	1	88   	-0.01525600 	192.182   	0
	2081 	Rem_1	1    	1	51   	1	88   	Rem_1	2    	-0.14951500 	192.182   	0
	2082 	Rem_1	1    	1	51   	Rem_1	2    	1	87   	0.13916300  	192.182   	0
	2083 	Rem_1	1    	1	51   	1	87   	1	86   	-0.00757800 	192.182   	0
	2084 	Rem_1	1    	1	51   	1	86   	Rem_1	2    	-0.13154900 	192.182   	0
	2085 	Rem_1	1    	1	51   	Rem_1	2    	1	85   	0.12414200  	192.182   	0
	2086 	Rem_1	1    	1	51   	1	85   	1	84   	-0.00802300 	192.182   	0
	2087 	Rem_1	1    	1	51   	1	84   	Rem_1	2    	-0.11601400 	192.182   	0
	2088 	Rem_1	1    	1	52   	1	53   	Rem_1	2    	-0.83968700 	165.549   	0
	2089 	Rem_1	1    	1	52   	Rem_1	2    	1	54   	0.37593600  	165.549   	0
	2090 	Rem_1	1    	1	52   	1	54   	1	55   	-0.12698800 	165.549   	0
	2091 	Rem_1	1    	1	52   	1	55   	Rem_1	2    	-0.24897000 	165.549   	0
	2092 	Rem_1	1    	1	52   	Rem_1	2    	1	56   	0.19951800  	165.549   	0
	2093 	Rem_1	1    	1	52   	1	56   	1	57   	-0.02771500 	165.549   	0
	2094 	Rem_1	1    	1	52   	1	57   	Rem_1	2    	-0.17176700 	165.549   	0
	2095 	Rem_1	1    	1	52   	Rem_1	2    	1	58   	0.15736500  	165.549   	0
	2096 	Rem_1	1    	1	52   	1	58   	1	59   	-0.01242500 	165.549   	0
	2097 	Rem_1	1    	1	52   	1	59   	Rem_1	2    	-0.14485500 	165.549   	0
	2098 	Rem_1	1    	1	52   	1	60   	Rem_1	2    	-0.13441300 	165.163   	0
	2099 	Rem_1	1    	1	52   	Rem_1	2    	1	61   	0.12448200  	165.163   	0
	2100 	Rem_1	1    	1	52   	1	61   	1	62   	-0.00854800 	165.163   	0
	2101 	Rem_1	1    	1	52   	1	62   	Rem_1	2    	-0.11591800 	165.163   	0
	2102 	Rem_1	1    	1	52   	Rem_1	2    	1	93   	0.84318900  	165.163   	0
	2103 	Rem_1	1    	1	52   	1	93   	1	92   	-0.27581800 	165.163   	0
	2104 	Rem_1	1    	1	52   	1	92   	Rem_1	2    	-0.56727700 	165.163   	0
	2105 	Rem_1	1    	1	52   	Rem_1	2    	1	91   	0.34141300  	165.163   	0
	2106 	Rem_1	1    	1	52   	1	91   	1	90   	-0.10201800 	165.163   	0
	2107 	Rem_1	1    	1	52   	1	90   	Rem_1	2    	-0.23928800 	165.163   	0
	2108 	Rem_1	1    	1	52   	1	89   	Rem_1	2    	-0.19357700 	164.913   	0
	2109 	Rem_1	1    	1	52   	Rem_1	2    	1	88   	0.16958300  	164.913   	0
	2110 	Rem_1	1    	1	52   	1	88   	1	87   	-0.01461600 	164.913   	0
	2111 	Rem_1	1    	1	52   	1	87   	Rem_1	2    	-0.15485700 	164.913   	0
	2112 	Rem_1	1    	1	52   	Rem_1	2    	1	86   	0.14510400  	164.913   	0
	2113 	Rem_1	1    	1	52   	1	86   	1	85   	-0.00900400 	164.913   	0
	2114 	Rem_1	1    	1	52   	1	85   	Rem_1	2    	-0.13608100 	164.913   	0
	2115 	Rem_1	1    	1	52   	Rem_1	2    	1	84   	0.12660500  	164.913   	0
	2116 	Rem_1	1    	1	52   	1	84   	1	83   	-0.00898300 	164.913   	0
	2117 	Rem_1	1    	1	52   	1	83   	Rem_1	2    	-0.11750300 	164.913   	0
	2118 	Rem_1	1    	1	53   	1	54   	Rem_1	2    	-0.93083300 	172.843   	0
	2119 	Rem_1	1    	1	53   	Rem_1	2    	1	55   	0.39089000  	172.843   	0
	2120 	Rem_1	1    	1	53   	1	55   	1	56   	-0.12797600 	172.843   	0
	2121 	Rem_1	1    	1	53   	1	56   	Rem_1	2    	-0.26284300 	172.843   	0
	2122 	Rem_1	1    	1	53   	Rem_1	2    	1	57   	0.20639100  	172.843   	0
	2123 	Rem_1	1    	1	53   	1	57   	1	58   	-0.02395200 	172.843   	0
	2124 	Rem_1	1    	1	53   	1	58   	Rem_1	2    	-0.18234600 	172.843   	0
	2125 	Rem_1	1    	1	53   	Rem_1	2    	1	59   	0.16413300  	172.843   	0
	2126 	Rem_1	1    	1	53   	1	59   	1	60   	-0.01370300 	172.843   	0
	2127 	Rem_1	1    	1	53   	1	60   	Rem_1	2    	-0.15029100 	172.843   	0
	2128 	Rem_1	1    	1	53   	1	61   	Rem_1	2    	-0.13810000 	172.243   	0
	2129 	Rem_1	1    	1	53   	Rem_1	2    	1	62   	0.12784000  	172.243   	0
	2130 	Rem_1	1    	1	53   	1	62   	1	63   	-0.00913900 	172.243   	0
	2131 	Rem_1	1    	1	53   	1	63   	Rem_1	2    	-0.11870600 	172.243   	0
	2132 	Rem_1	1    	1	53   	Rem_1	2    	1	92   	0.89785900  	172.243   	0
	2133 	Rem_1	1    	1	53   	1	92   	1	91   	-0.27873200 	172.243   	0
	2134 	Rem_1	1    	1	53   	1	91   	Rem_1	2    	-0.61903000 	172.243   	0
	2135 	Rem_1	1    	1	53   	Rem_1	2    	1	90   	0.35480900  	172.243   	0
	2136 	Rem_1	1    	1	53   	1	90   	1	89   	-0.10583500 	172.243   	0
	2137 	Rem_1	1    	1	53   	1	89   	Rem_1	2    	-0.24890400 	172.243   	0
	2138 	Rem_1	1    	1	53   	1	88   	Rem_1	2    	-0.20219100 	172.244   	0
	2139 	Rem_1	1    	1	53   	Rem_1	2    	1	87   	0.17820600  	172.244   	0
	2140 	Rem_1	1    	1	53   	1	87   	1	86   	-0.01410500 	172.244   	0
	2141 	Rem_1	1    	1	53   	1	86   	Rem_1	2    	-0.16403400 	172.244   	0
	2142 	Rem_1	1    	1	53   	Rem_1	2    	1	85   	0.15229800  	172.244   	0
	2143 	Rem_1	1    	1	53   	1	85   	1	84   	-0.01166700 	172.244   	0
	2144 	Rem_1	1    	1	53   	1	84   	Rem_1	2    	-0.14062800 	172.244   	0
	2145 	Rem_1	1    	1	53   	Rem_1	2    	1	83   	0.12979900  	172.244   	0
	2146 	Rem_1	1    	1	53   	1	83   	1	82   	-0.00943200 	172.244   	0
	2147 	Rem_1	1    	1	53   	1	82   	Rem_1	2    	-0.12030800 	172.244   	0
	2148 	Rem_1	1    	1	54   	1	55   	Rem_1	2    	-0.91478300 	154.885   	0
	2149 	Rem_1	1    	1	54   	Rem_1	2    	1	56   	0.40352300  	154.885   	0
	2150 	Rem_1	1    	1	54   	1	56   	1	57   	-0.14090400 	154.885   	0
	2151 	Rem_1	1    	1	54   	1	57   	Rem_1	2    	-0.26253800 	154.885   	0
	2152 	Rem_1	1    	1	54   	Rem_1	2    	1	58   	0.21668400  	154.885   	0
	2153 	Rem_1	1    	1	54   	1	58   	1	59   	-0.02886400 	154.885   	0
	2154 	Rem_1	1    	1	54   	1	59   	Rem_1	2    	-0.18774000 	154.885   	0
	2155 	Rem_1	1    	1	54   	Rem_1	2    	1	60   	0.16883500  	154.885   	0
	2156 	Rem_1	1    	1	54   	1	60   	1	61   	-0.01533300 	154.885   	0
	2157 	Rem_1	1    	1	54   	1	61   	Rem_1	2    	-0.15345300 	154.885   	0
	2158 	Rem_1	1    	1	54   	1	62   	Rem_1	2    	-0.14107800 	154.520   	0
	2159 	Rem_1	1    	1	54   	Rem_1	2    	1	63   	0.13029800  	154.520   	0
	2160 	Rem_1	1    	1	54   	1	63   	1	64   	-0.00915800 	154.520   	0
	2161 	Rem_1	1    	1	54   	1	64   	Rem_1	2    	-0.12106200 	154.520   	0
	2162 	Rem_1	1    	1	54   	Rem_1	2    	1	91   	0.90511600  	154.520   	0
	2163 	Rem_1	1    	1	54   	1	91   	1	90   	-0.29275800 	154.520   	0
	2164 	Rem_1	1    	1	54   	1	90   	Rem_1	2    	-0.61223600 	154.520   	0
	2165 	Rem_1	1    	1	54   	Rem_1	2    	1	89   	0.35505200  	154.520   	0
	2166 	Rem_1	1    	1	54   	1	89   	1	88   	-0.10291300 	154.520   	0
	2167 	Rem_1	1    	1	54   	1	88   	Rem_1	2    	-0.25200500 	154.520   	0
	2168 	Rem_1	1    	1	54   	1	87   	Rem_1	2    	-0.20845700 	154.285   	0
	2169 	Rem_1	1    	1	54   	Rem_1	2    	1	86   	0.18689200  	154.285   	0
	2170 	Rem_1	1    	1	54   	1	86   	1	85   	-0.01580900 	154.285   	0
	2171 	Rem_1	1    	1	54   	1	85   	Rem_1	2    	-0.17094500 	154.285   	0
	2172 	Rem_1	1    	1	54   	Rem_1	2    	1	84   	0.15641900  	154.285   	0
	2173 	Rem_1	1    	1	54   	1	84   	1	83   	-0.01298400 	154.285   	0
	2174 	Rem_1	1    	1	54   	1	83   	Rem_1	2    	-0.14335300 	154.285   	0
	2175 	Rem_1	1    	1	54   	Rem_1	2    	1	82   	0.13217300  	154.285   	0
	2176 	Rem_1	1    	1	54   	1	82   	1	81   	-0.00943700 	154.285   	0
	2177 	Rem_1	1    	1	54   	1	81   	Rem_1	2    	-0.12263000 	154.285   	0
	2178 	Rem_1	1    	1	55   	1	56   	Rem_1	2    	-1.05605000 	171.892   	0
	2179 	Rem_1	1    	1	55   	Rem_1	2    	1	57   	0.39817700  	171.892   	0
	2180 	Rem_1	1    	1	55   	1	57   	1	58   	-0.11982200 	171.892   	0
	2181 	Rem_1	1    	1	55   	1	58   	Rem_1	2    	-0.27828400 	171.892   	0
	2182 	Rem_1	1    	1	55   	Rem_1	2    	1	59   	0.22217000  	171.892   	0
	2183 	Rem_1	1    	1	55   	1	59   	1	60   	-0.02909700 	171.892   	0
	2184 	Rem_1	1    	1	55   	1	60   	Rem_1	2    	-0.19293800 	171.892   	0
	2185 	Rem_1	1    	1	55   	Rem_1	2    	1	61   	0.17258700  	171.892   	0
	2186 	Rem_1	1    	1	55   	1	61   	1	62   	-0.01557300 	171.892   	0
	2187 	Rem_1	1    	1	55   	1	62   	Rem_1	2    	-0.15689200 	171.892   	0
	2188 	Rem_1	1    	1	55   	1	63   	Rem_1	2    	-0.14382500 	172.151   	0
	2189 	Rem_1	1    	1	55   	Rem_1	2    	1	64   	0.13287800  	172.151   	0
	2190 	Rem_1	1    	1	55   	1	64   	1	65   	-0.01254200 	172.151   	0
	2191 	Rem_1	1    	1	55   	1	65   	Rem_1	2    	-0.12037600 	172.151   	0
	2192 	Rem_1	1    	1	55   	Rem_1	2    	1	90   	0.91509800  	172.151   	0
	2193 	Rem_1	1    	1	55   	1	90   	1	89   	-0.27873400 	172.151   	0
	2194 	Rem_1	1    	1	55   	1	89   	Rem_1	2    	-0.63620800 	172.151   	0
	2195 	Rem_1	1    	1	55   	Rem_1	2    	1	88   	0.35719700  	172.151   	0
	2196 	Rem_1	1    	1	55   	1	88   	1	87   	-0.09998200 	172.151   	0
	2197 	Rem_1	1    	1	55   	1	87   	Rem_1	2    	-0.25714300 	172.151   	0
	2198 	Rem_1	1    	1	55   	1	86   	Rem_1	2    	-0.21841500 	172.348   	0
	2199 	Rem_1	1    	1	55   	Rem_1	2    	1	85   	0.19494500  	172.348   	0
	2200 	Rem_1	1    	1	55   	1	85   	1	84   	-0.01909700 	172.348   	0
	2201 	Rem_1	1    	1	55   	1	84   	Rem_1	2    	-0.17580000 	172.348   	0
	2202 	Rem_1	1    	1	55   	Rem_1	2    	1	83   	0.15953300  	172.348   	0
	2203 	Rem_1	1    	1	55   	1	83   	1	82   	-0.01346800 	172.348   	0
	2204 	Rem_1	1    	1	55   	1	82   	Rem_1	2    	-0.14593100 	172.348   	0
	2205 	Rem_1	1    	1	55   	Rem_1	2    	1	81   	0.13477500  	172.348   	0
	2206 	Rem_1	1    	1	55   	1	81   	1	80   	-0.01289400 	172.348   	0
	2207 	Rem_1	1    	1	55   	1	80   	Rem_1	2    	-0.12182200 	172.348   	0
	2208 	Rem_1	1    	1	56   	1	57   	Rem_1	2    	-1.03140700 	159.528   	0
	2209 	Rem_1	1    	1	56   	Rem_1	2    	1	58   	0.43342300  	159.528   	0
	2210 	Rem_1	1    	1	56   	1	58   	1	59   	-0.15223200 	159.528   	0
	2211 	Rem_1	1    	1	56   	1	59   	Rem_1	2    	-0.28111300 	159.528   	0
	2212 	Rem_1	1    	1	56   	Rem_1	2    	1	60   	0.22636900  	159.528   	0
	2213 	Rem_1	1    	1	56   	1	60   	1	61   	-0.02951900 	159.528   	0
	2214 	Rem_1	1    	1	56   	1	61   	Rem_1	2    	-0.19674900 	159.528   	0
	2215 	Rem_1	1    	1	56   	Rem_1	2    	1	62   	0.17635800  	159.528   	0
	2216 	Rem_1	1    	1	56   	1	62   	1	63   	-0.01632100 	159.528   	0
	2217 	Rem_1	1    	1	56   	1	63   	Rem_1	2    	-0.15998600 	159.528   	0
	2218 	Rem_1	1    	1	56   	1	64   	Rem_1	2    	-0.14679600 	159.656   	0
	2219 	Rem_1	1    	1	56   	Rem_1	2    	1	65   	0.13202200  	159.656   	0
	2220 	Rem_1	1    	1	56   	1	65   	1	66   	-0.01141300 	159.656   	0
	2221 	Rem_1	1    	1	56   	1	66   	Rem_1	2    	-0.12063400 	159.656   	0
	2222 	Rem_1	1    	1	56   	Rem_1	2    	1	89   	0.89438900  	159.656   	0
	2223 	Rem_1	1    	1	56   	1	89   	1	88   	-0.28680600 	159.656   	0
	2224 	Rem_1	1    	1	56   	1	88   	Rem_1	2    	-0.60736100 	159.656   	0
	2225 	Rem_1	1    	1	56   	Rem_1	2    	1	87   	0.34878800  	159.656   	0
	2226 	Rem_1	1    	1	56   	1	87   	1	86   	-0.08233800 	159.656   	0
	2227 	Rem_1	1    	1	56   	1	86   	Rem_1	2    	-0.26621700 	159.656   	0
	2228 	Rem_1	1    	1	56   	1	85   	Rem_1	2    	-0.22653900 	159.921   	0
	2229 	Rem_1	1    	1	56   	Rem_1	2    	1	84   	0.19987200  	159.921   	0
	2230 	Rem_1	1    	1	56   	1	84   	1	83   	-0.02075900 	159.921   	0
	2231 	Rem_1	1    	1	56   	1	83   	Rem_1	2    	-0.17919900 	159.921   	0
	2232 	Rem_1	1    	1	56   	Rem_1	2    	1	82   	0.16226300  	159.921   	0
	2233 	Rem_1	1    	1	56   	1	82   	1	81   	-0.01336100 	159.921   	0
	2234 	Rem_1	1    	1	56   	1	81   	Rem_1	2    	-0.14895800 	159.921   	0
	2235 	Rem_1	1    	1	56   	Rem_1	2    	1	80   	0.13371700  	159.921   	0
	2236 	Rem_1	1    	1	56   	1	80   	1	79   	-0.01147000 	159.921   	0
	2237 	Rem_1	1    	1	56   	1	79   	Rem_1	2    	-0.12216400 	159.921   	0
	2238 	Rem_1	1    	1	57   	1	58   	Rem_1	2    	-1.13903200 	194.984   	0
	2239 	Rem_1	1    	1	57   	Rem_1	2    	1	59   	0.42412300  	194.984   	0
	2240 	Rem_1	1    	1	57   	1	59   	1	60   	-0.14177200 	194.984   	0
	2241 	Rem_1	1    	1	57   	1	60   	Rem_1	2    	-0.28241800 	194.984   	0
	2242 	Rem_1	1    	1	57   	Rem_1	2    	1	61   	0.23161800  	194.984   	0
	2243 	Rem_1	1    	1	57   	1	61   	1	62   	-0.02923900 	194.984   	0
	2244 	Rem_1	1    	1	57   	1	62   	Rem_1	2    	-0.20259300 	194.984   	0
	2245 	Rem_1	1    	1	57   	Rem_1	2    	1	63   	0.18105800  	194.984   	0
	2246 	Rem_1	1    	1	57   	1	63   	1	64   	-0.01672900 	194.984   	0
	2247 	Rem_1	1    	1	57   	1	64   	Rem_1	2    	-0.16442900 	194.984   	0
	2248 	Rem_1	1    	1	57   	1	65   	Rem_1	2    	-0.14656700 	194.594   	0
	2249 	Rem_1	1    	1	57   	Rem_1	2    	1	66   	0.13309400  	194.594   	0
	2250 	Rem_1	1    	1	57   	1	66   	1	67   	-0.01121000 	194.594   	0
	2251 	Rem_1	1    	1	57   	1	67   	Rem_1	2    	-0.12182300 	194.594   	0
	2252 	Rem_1	1    	1	57   	Rem_1	2    	1	88   	0.89540600  	194.594   	0
	2253 	Rem_1	1    	1	57   	1	88   	1	87   	-0.31733800 	194.594   	0
	2254 	Rem_1	1    	1	57   	1	87   	Rem_1	2    	-0.57784900 	194.594   	0
	2255 	Rem_1	1    	1	57   	Rem_1	2    	1	86   	0.36065300  	194.594   	0
	2256 	Rem_1	1    	1	57   	1	86   	1	85   	-0.08407200 	194.594   	0
	2257 	Rem_1	1    	1	57   	1	85   	Rem_1	2    	-0.27629600 	194.594   	0
	2258 	Rem_1	1    	1	57   	1	84   	Rem_1	2    	-0.23355300 	194.940   	0
	2259 	Rem_1	1    	1	57   	Rem_1	2    	1	83   	0.20499600  	194.940   	0
	2260 	Rem_1	1    	1	57   	1	83   	1	82   	-0.02179300 	194.940   	0
	2261 	Rem_1	1    	1	57   	1	82   	Rem_1	2    	-0.18316000 	194.940   	0
	2262 	Rem_1	1    	1	57   	Rem_1	2    	1	81   	0.16649900  	194.940   	0
	2263 	Rem_1	1    	1	57   	1	81   	1	80   	-0.01815400 	194.940   	0
	2264 	Rem_1	1    	1	57   	1	80   	Rem_1	2    	-0.14823500 	194.940   	0
	2265 	Rem_1	1    	1	57   	Rem_1	2    	1	79   	0.13474800  	194.940   	0
	2266 	Rem_1	1    	1	57   	1	79   	1	78   	-0.01138300 	194.940   	0
	2267 	Rem_1	1    	1	57   	1	78   	Rem_1	2    	-0.12321100 	194.940   	0
	2268 	Rem_1	1    	1	58   	1	59   	Rem_1	2    	-1.02992700 	179.207   	0
	2269 	Rem_1	1    	1	58   	Rem_1	2    	1	60   	0.39903200  	179.207   	0
	2270 	Rem_1	1    	1	58   	1	60   	1	61   	-0.11345900 	179.207   	0
	2271 	Rem_1	1    	1	58   	1	61   	Rem_1	2    	-0.28550600 	179.207   	0
	2272 	Rem_1	1    	1	58   	Rem_1	2    	1	62   	0.23832400  	179.207   	0
	2273 	Rem_1	1    	1	58   	1	62   	1	63   	-0.03016300 	179.207   	0
	2274 	Rem_1	1    	1	58   	1	63   	Rem_1	2    	-0.20802500 	179.207   	0
	2275 	Rem_1	1    	1	58   	Rem_1	2    	1	64   	0.18612300  	179.207   	0
	2276 	Rem_1	1    	1	58   	1	64   	1	65   	-0.02231700 	179.207   	0
	2277 	Rem_1	1    	1	58   	1	65   	Rem_1	2    	-0.16370300 	179.207   	0
	2278 	Rem_1	1    	1	58   	1	66   	Rem_1	2    	-0.14722500 	179.211   	0
	2279 	Rem_1	1    	1	58   	Rem_1	2    	1	67   	0.13394200  	179.211   	0
	2280 	Rem_1	1    	1	58   	1	67   	1	68   	-0.01114300 	179.211   	0
	2281 	Rem_1	1    	1	58   	1	68   	Rem_1	2    	-0.12273200 	179.211   	0
	2282 	Rem_1	1    	1	58   	Rem_1	2    	1	87   	0.87180200  	179.211   	0
	2283 	Rem_1	1    	1	58   	1	87   	1	86   	-0.28941600 	179.211   	0
	2284 	Rem_1	1    	1	58   	1	86   	Rem_1	2    	-0.58214700 	179.211   	0
	2285 	Rem_1	1    	1	58   	Rem_1	2    	1	85   	0.36604500  	179.211   	0
	2286 	Rem_1	1    	1	58   	1	85   	1	84   	-0.08351900 	179.211   	0
	2287 	Rem_1	1    	1	58   	1	84   	Rem_1	2    	-0.28236300 	179.211   	0
	2288 	Rem_1	1    	1	58   	1	83   	Rem_1	2    	-0.23907700 	179.238   	0
	2289 	Rem_1	1    	1	58   	Rem_1	2    	1	82   	0.20902700  	179.238   	0
	2290 	Rem_1	1    	1	58   	1	82   	1	81   	-0.02137900 	179.238   	0
	2291 	Rem_1	1    	1	58   	1	81   	Rem_1	2    	-0.18762000 	179.238   	0
	2292 	Rem_1	1    	1	58   	Rem_1	2    	1	80   	0.16518500  	179.238   	0
	2293 	Rem_1	1    	1	58   	1	80   	1	79   	-0.01612600 	179.238   	0
	2294 	Rem_1	1    	1	58   	1	79   	Rem_1	2    	-0.14898000 	179.238   	0
	2295 	Rem_1	1    	1	58   	Rem_1	2    	1	78   	0.13553700  	179.238   	0
	2296 	Rem_1	1    	1	58   	1	78   	1	77   	-0.01041200 	179.238   	0
	2297 	Rem_1	1    	1	58   	1	77   	Rem_1	2    	-0.12508400 	179.238   	0
	2298 	Rem_1	1    	1	59   	1	60   	Rem_1	2    	-0.94281800 	142.446   	0
	2299 	Rem_1	1    	1	59   	Rem_1	2    	1	61   	0.42454100  	142.446   	0
	2300 	Rem_1	1    	1	59   	1	61   	1	62   	-0.11063800 	142.446   	0
	2301 	Rem_1	1    	1	59   	1	62   	Rem_1	2    	-0.31384300 	142.446   	0
	2302 	Rem_1	1    	1	59   	Rem_1	2    	1	63   	0.26012500  	142.446   	0
	2303 	Rem_1	1    	1	59   	1	63   	1	64   	-0.03401900 	142.446   	0
	2304 	Rem_1	1    	1	59   	1	64   	Rem_1	2    	-0.22594700 	142.446   	0
	2305 	Rem_1	1    	1	59   	Rem_1	2    	1	65   	0.19411400  	142.446   	0
	2306 	Rem_1	1    	1	59   	1	65   	1	66   	-0.02207300 	142.446   	0
	2307 	Rem_1	1    	1	59   	1	66   	Rem_1	2    	-0.17194200 	142.446   	0
	2308 	Rem_1	1    	1	59   	1	67   	Rem_1	2    	-0.15462700 	142.297   	0
	2309 	Rem_1	1    	1	59   	Rem_1	2    	1	68   	0.14044000  	142.297   	0
	2310 	Rem_1	1    	1	59   	1	68   	1	69   	-0.01182200 	142.297   	0
	2311 	Rem_1	1    	1	59   	1	69   	Rem_1	2    	-0.12862300 	142.297   	0
	2312 	Rem_1	1    	1	59   	Rem_1	2    	1	86   	0.92957600  	142.297   	0
	2313 	Rem_1	1    	1	59   	1	86   	1	85   	-0.28832100 	142.297   	0
	2314 	Rem_1	1    	1	59   	1	85   	Rem_1	2    	-0.64107300 	142.297   	0
	2315 	Rem_1	1    	1	59   	Rem_1	2    	1	84   	0.39799700  	142.297   	0
	2316 	Rem_1	1    	1	59   	1	84   	1	83   	-0.08851800 	142.297   	0
	2317 	Rem_1	1    	1	59   	1	83   	Rem_1	2    	-0.30932800 	142.297   	0
	2318 	Rem_1	1    	1	59   	1	82   	Rem_1	2    	-0.25831400 	141.998   	0
	2319 	Rem_1	1    	1	59   	Rem_1	2    	1	81   	0.22622100  	141.998   	0
	2320 	Rem_1	1    	1	59   	1	81   	1	80   	-0.03108300 	141.998   	0
	2321 	Rem_1	1    	1	59   	1	80   	Rem_1	2    	-0.19507700 	141.998   	0
	2322 	Rem_1	1    	1	59   	Rem_1	2    	1	79   	0.17389700  	141.998   	0
	2323 	Rem_1	1    	1	59   	1	79   	1	78   	-0.01722000 	141.998   	0
	2324 	Rem_1	1    	1	59   	1	78   	Rem_1	2    	-0.15663000 	141.998   	0
	2325 	Rem_1	1    	1	59   	Rem_1	2    	1	77   	0.14352100  	141.998   	0
	2326 	Rem_1	1    	1	59   	1	77   	1	76   	-0.01233600 	141.998   	0
	2327 	Rem_1	1    	1	59   	1	76   	Rem_1	2    	-0.13109200 	141.998   	0
	2328 	Rem_1	1    	1	60   	1	61   	Rem_1	2    	-0.91814100 	186.567   	0
	2329 	Rem_1	1    	1	60   	Rem_1	2    	1	62   	0.47312000  	186.567   	0
	2330 	Rem_1	1    	1	60   	1	62   	1	63   	-0.11927800 	186.567   	0
	2331 	Rem_1	1    	1	60   	1	63   	Rem_1	2    	-0.35371300 	186.567   	0
	2332 	Rem_1	1    	1	60   	Rem_1	2    	1	64   	0.29287300  	186.567   	0
	2333 	Rem_1	1    	1	60   	1	64   	1	65   	-0.05014000 	186.567   	0
	2334 	Rem_1	1    	1	60   	1	65   	Rem_1	2    	-0.24266900 	186.567   	0
	2335 	Rem_1	1    	1	60   	Rem_1	2    	1	66   	0.21027200  	186.567   	0
	2336 	Rem_1	1    	1	60   	1	66   	1	67   	-0.02411200 	186.567   	0
	2337 	Rem_1	1    	1	60   	1	67   	Rem_1	2    	-0.18605700 	186.567   	0
	2338 	Rem_1	1    	1	60   	1	68   	Rem_1	2    	-0.16708100 	185.964   	0
	2339 	Rem_1	1    	1	60   	Rem_1	2    	1	69   	0.15151500  	185.964   	0
	2340 	Rem_1	1    	1	60   	1	69   	1	70   	-0.01226100 	185.964   	0
	2341 	Rem_1	1    	1	60   	1	70   	Rem_1	2    	-0.13920800 	185.964   	0
	2342 	Rem_1	1    	1	60   	Rem_1	2    	1	85   	1.03977200  	185.964   	0
	2343 	Rem_1	1    	1	60   	1	85   	1	84   	-0.36232800 	185.964   	0
	2344 	Rem_1	1    	1	60   	1	84   	Rem_1	2    	-0.67718600 	185.964   	0
	2345 	Rem_1	1    	1	60   	Rem_1	2    	1	83   	0.45105700  	185.964   	0
	2346 	Rem_1	1    	1	60   	1	83   	1	82   	-0.10578700 	185.964   	0
	2347 	Rem_1	1    	1	60   	1	82   	Rem_1	2    	-0.34511500 	185.964   	0
	2348 	Rem_1	1    	1	60   	1	81   	Rem_1	2    	-0.28976900 	186.265   	0
	2349 	Rem_1	1    	1	60   	Rem_1	2    	1	80   	0.24211700  	186.265   	0
	2350 	Rem_1	1    	1	60   	1	80   	1	79   	-0.03018400 	186.265   	0
	2351 	Rem_1	1    	1	60   	1	79   	Rem_1	2    	-0.21185500 	186.265   	0
	2352 	Rem_1	1    	1	60   	Rem_1	2    	1	78   	0.18818800  	186.265   	0
	2353 	Rem_1	1    	1	60   	1	78   	1	77   	-0.01754900 	186.265   	0
	2354 	Rem_1	1    	1	60   	1	77   	Rem_1	2    	-0.17062400 	186.265   	0
	2355 	Rem_1	1    	1	60   	Rem_1	2    	1	76   	0.15447300  	186.265   	0
	2356 	Rem_1	1    	1	60   	1	76   	1	75   	-0.01338100 	186.265   	0
	2357 	Rem_1	1    	1	60   	1	75   	Rem_1	2    	-0.14098000 	186.265   	0
	2358 	Rem_1	1    	1	61   	1	62   	Rem_1	2    	-0.95625100 	147.620   	0
	2359 	Rem_1	1    	1	61   	Rem_1	2    	1	63   	0.52808100  	147.620   	0
	2360 	Rem_1	1    	1	61   	1	63   	1	64   	-0.12741800 	147.620   	0
	2361 	Rem_1	1    	1	61   	1	64   	Rem_1	2    	-0.40065000 	147.620   	0
	2362 	Rem_1	1    	1	61   	Rem_1	2    	1	65   	0.31524000  	147.620   	0
	2363 	Rem_1	1    	1	61   	1	65   	1	66   	-0.04984200 	147.620   	0
	2364 	Rem_1	1    	1	61   	1	66   	Rem_1	2    	-0.26537600 	147.620   	0
	2365 	Rem_1	1    	1	61   	Rem_1	2    	1	67   	0.23040600  	147.620   	0
	2366 	Rem_1	1    	1	61   	1	67   	1	68   	-0.02651100 	147.620   	0
	2367 	Rem_1	1    	1	61   	1	68   	Rem_1	2    	-0.20374900 	147.620   	0
	2368 	Rem_1	1    	1	61   	1	69   	Rem_1	2    	-0.18257400 	147.422   	0
	2369 	Rem_1	1    	1	61   	Rem_1	2    	1	70   	0.16636200  	147.422   	0
	2370 	Rem_1	1    	1	61   	1	70   	1	71   	-0.01335200 	147.422   	0
	2371 	Rem_1	1    	1	61   	1	71   	Rem_1	2    	-0.15299400 	147.422   	0
	2372 	Rem_1	1    	1	61   	Rem_1	2    	1	84   	0.93900900  	147.422   	0
	2373 	Rem_1	1    	1	61   	1	84   	1	83   	-0.21786300 	147.422   	0
	2374 	Rem_1	1    	1	61   	1	83   	Rem_1	2    	-0.72098800 	147.422   	0
	2375 	Rem_1	1    	1	61   	Rem_1	2    	1	82   	0.48979200  	147.422   	0
	2376 	Rem_1	1    	1	61   	1	82   	1	81   	-0.10239100 	147.422   	0
	2377 	Rem_1	1    	1	61   	1	81   	Rem_1	2    	-0.38728100 	147.422   	0
	2378 	Rem_1	1    	1	61   	1	80   	Rem_1	2    	-0.31058300 	147.411   	0
	2379 	Rem_1	1    	1	61   	Rem_1	2    	1	79   	0.26595900  	147.411   	0
	2380 	Rem_1	1    	1	61   	1	79   	1	78   	-0.03343700 	147.411   	0
	2381 	Rem_1	1    	1	61   	1	78   	Rem_1	2    	-0.23252900 	147.411   	0
	2382 	Rem_1	1    	1	61   	Rem_1	2    	1	77   	0.20853100  	147.411   	0
	2383 	Rem_1	1    	1	61   	1	77   	1	76   	-0.02152700 	147.411   	0
	2384 	Rem_1	1    	1	61   	1	76   	Rem_1	2    	-0.18697000 	147.411   	0
	2385 	Rem_1	1    	1	61   	Rem_1	2    	1	75   	0.16874800  	147.411   	0
	2386 	Rem_1	1    	1	61   	1	75   	1	74   	-0.01455800 	147.411   	0
	2387 	Rem_1	1    	1	61   	1	74   	Rem_1	2    	-0.15407500 	147.411   	0
	2388 	Rem_1	1    	1	62   	1	63   	Rem_1	2    	-1.01518900 	192.445   	0
	2389 	Rem_1	1    	1	62   	Rem_1	2    	1	64   	0.57485800  	192.445   	0
	2390 	Rem_1	1    	1	62   	1	64   	1	65   	-0.16322400 	192.445   	0
	2391 	Rem_1	1    	1	62   	1	65   	Rem_1	2    	-0.41159100 	192.445   	0
	2392 	Rem_1	1    	1	62   	Rem_1	2    	1	66   	0.33287000  	192.445   	0
	2393 	Rem_1	1    	1	62   	1	66   	1	67   	-0.05037700 	192.445   	0
	2394 	Rem_1	1    	1	62   	1	67   	Rem_1	2    	-0.28246800 	192.445   	0
	2395 	Rem_1	1    	1	62   	Rem_1	2    	1	68   	0.24592900  	192.445   	0
	2396 	Rem_1	1    	1	62   	1	68   	1	69   	-0.02821600 	192.445   	0
	2397 	Rem_1	1    	1	62   	1	69   	Rem_1	2    	-0.21768800 	192.445   	0
	2398 	Rem_1	1    	1	62   	1	70   	Rem_1	2    	-0.19638900 	192.309   	0
	2399 	Rem_1	1    	1	62   	Rem_1	2    	1	71   	0.17962200  	192.309   	0
	2400 	Rem_1	1    	1	62   	1	71   	1	72   	-0.01397300 	192.309   	0
	2401 	Rem_1	1    	1	62   	1	72   	Rem_1	2    	-0.16565500 	192.309   	0
	2402 	Rem_1	1    	1	62   	Rem_1	2    	1	83   	1.01889600  	192.309   	0
	2403 	Rem_1	1    	1	62   	1	83   	1	82   	-0.27904500 	192.309   	0
	2404 	Rem_1	1    	1	62   	1	82   	Rem_1	2    	-0.73970600 	192.309   	0
	2405 	Rem_1	1    	1	62   	Rem_1	2    	1	81   	0.53042600  	192.309   	0
	2406 	Rem_1	1    	1	62   	1	81   	1	80   	-0.13326000 	192.309   	0
	2407 	Rem_1	1    	1	62   	1	80   	Rem_1	2    	-0.39702000 	192.309   	0
	2408 	Rem_1	1    	1	62   	1	79   	Rem_1	2    	-0.33096600 	191.795   	0
	2409 	Rem_1	1    	1	62   	Rem_1	2    	1	78   	0.28410000  	191.795   	0
	2410 	Rem_1	1    	1	62   	1	78   	1	77   	-0.03253000 	191.795   	0
	2411 	Rem_1	1    	1	62   	1	77   	Rem_1	2    	-0.25156200 	191.795   	0
	2412 	Rem_1	1    	1	62   	Rem_1	2    	1	76   	0.22268200  	191.795   	0
	2413 	Rem_1	1    	1	62   	1	76   	1	75   	-0.02319300 	191.795   	0
	2414 	Rem_1	1    	1	62   	1	75   	Rem_1	2    	-0.19941200 	191.795   	0
	2415 	Rem_1	1    	1	62   	Rem_1	2    	1	74   	0.18063700  	191.795   	0
	2416 	Rem_1	1    	1	62   	1	74   	1	73   	-0.01462000 	191.795   	0
	2417 	Rem_1	1    	1	62   	1	73   	Rem_1	2    	-0.16600300 	191.795   	0
	2418 	Rem_1	1    	1	63   	1	64   	Rem_1	2    	-1.14865600 	225.457   	0
	2419 	Rem_1	1    	1	63   	Rem_1	2    	1	65   	0.58608000  	225.457   	0
	2420 	Rem_1	1    	1	63   	1	65   	1	66   	-0.15395000 	225.457   	0
	2421 	Rem_1	1    	1	63   	1	66   	Rem_1	2    	-0.43208100 	225.457   	0
	2422 	Rem_1	1    	1	63   	Rem_1	2    	1	67   	0.35252800  	225.457   	0
	2423 	Rem_1	1    	1	63   	1	67   	1	68   	-0.05243600 	225.457   	0
	2424 	Rem_1	1    	1	63   	1	68   	Rem_1	2    	-0.30001000 	225.457   	0
	2425 	Rem_1	1    	1	63   	Rem_1	2    	1	69   	0.26146100  	225.457   	0
	2426 	Rem_1	1    	1	63   	1	69   	1	70   	-0.02837100 	225.457   	0
	2427 	Rem_1	1    	1	63   	1	70   	Rem_1	2    	-0.23298900 	225.457   	0
	2428 	Rem_1	1    	1	63   	1	71   	Rem_1	2    	-0.21065200 	208.043   	0
	2429 	Rem_1	1    	1	63   	Rem_1	2    	1	72   	0.19297200  	208.043   	0
	2430 	Rem_1	1    	1	63   	1	72   	1	82   	0.84800200  	208.043   	0
	2431 	Rem_1	1    	1	63   	1	82   	Rem_1	2    	-1.04106000 	208.043   	0
	2432 	Rem_1	1    	1	63   	Rem_1	2    	1	81   	0.82432900  	208.043   	0
	2433 	Rem_1	1    	1	63   	1	81   	1	80   	-0.28994700 	208.043   	0
	2434 	Rem_1	1    	1	63   	1	80   	Rem_1	2    	-0.53427400 	208.043   	0
	2435 	Rem_1	1    	1	63   	Rem_1	2    	1	79   	0.42207800  	208.043   	0
	2436 	Rem_1	1    	1	63   	1	79   	1	78   	-0.07006500 	208.043   	0
	2437 	Rem_1	1    	1	63   	1	78   	Rem_1	2    	-0.35193000 	208.043   	0
	2438 	Rem_1	1    	1	63   	1	77   	Rem_1	2    	-0.30650800 	225.523   	0
	2439 	Rem_1	1    	1	63   	Rem_1	2    	1	76   	0.26750100  	225.523   	0
	2440 	Rem_1	1    	1	63   	1	76   	1	75   	-0.03073900 	225.523   	0
	2441 	Rem_1	1    	1	63   	1	75   	Rem_1	2    	-0.23670000 	225.523   	0
	2442 	Rem_1	1    	1	63   	Rem_1	2    	1	74   	0.21225600  	225.523   	0
	2443 	Rem_1	1    	1	63   	1	74   	1	73   	-0.01878000 	225.523   	0
	2444 	Rem_1	1    	1	63   	1	73   	Rem_1	2    	-0.19341900 	225.523   	0
	2445 	Rem_1	1    	1	64   	1	65   	Rem_1	2    	-1.10097600 	193.955   	0
	2446 	Rem_1	1    	1	64   	Rem_1	2    	1	66   	0.60557000  	193.955   	0
	2447 	Rem_1	1    	1	64   	1	66   	1	67   	-0.14998500 	193.955   	0
	2448 	Rem_1	1    	1	64   	1	67   	Rem_1	2    	-0.45551300 	193.955   	0
	2449 	Rem_1	1    	1	64   	Rem_1	2    	1	68   	0.37328000  	193.955   	0
	2450 	Rem_1	1    	1	64   	1	68   	1	69   	-0.05500100 	193.955   	0
	2451 	Rem_1	1    	1	64   	1	69   	Rem_1	2    	-0.31829100 	193.955   	0
	2452 	Rem_1	1    	1	64   	Rem_1	2    	1	70   	0.27930700  	193.955   	0
	2453 	Rem_1	1    	1	64   	1	70   	1	71   	-0.02989800 	193.955   	0
	2454 	Rem_1	1    	1	64   	1	71   	Rem_1	2    	-0.24929600 	193.955   	0
	2455 	Rem_1	1    	1	64   	1	72   	Rem_1	2    	-0.22597000 	194.095   	0
	2456 	Rem_1	1    	1	64   	Rem_1	2    	1	81   	1.20728500  	194.095   	0
	2457 	Rem_1	1    	1	64   	1	81   	1	80   	-0.41260200 	194.095   	0
	2458 	Rem_1	1    	1	64   	1	80   	Rem_1	2    	-0.79465500 	194.095   	0
	2459 	Rem_1	1    	1	64   	Rem_1	2    	1	79   	0.56591500  	194.095   	0
	2460 	Rem_1	1    	1	64   	1	79   	1	78   	-0.11718000 	194.095   	0
	2461 	Rem_1	1    	1	64   	1	78   	Rem_1	2    	-0.44859200 	194.095   	0
	2462 	Rem_1	1    	1	64   	Rem_1	2    	1	77   	0.38131900  	194.095   	0
	2463 	Rem_1	1    	1	64   	1	77   	1	76   	-0.05510000 	194.095   	0
	2464 	Rem_1	1    	1	64   	1	76   	Rem_1	2    	-0.32613900 	194.095   	0
	2465 	Rem_1	1    	1	64   	1	75   	Rem_1	2    	-0.28440600 	192.863   	0
	2466 	Rem_1	1    	1	64   	Rem_1	2    	1	74   	0.25170800  	192.863   	0
	2467 	Rem_1	1    	1	64   	1	74   	1	73   	-0.02451800 	192.863   	0
	2468 	Rem_1	1    	1	64   	1	73   	Rem_1	2    	-0.22718200 	192.863   	0
	2469 	Rem_1	1    	1	65   	1	66   	Rem_1	2    	-1.22448100 	177.516   	0
	2470 	Rem_1	1    	1	65   	Rem_1	2    	1	67   	0.67793400  	177.516   	0
	2471 	Rem_1	1    	1	65   	1	67   	1	68   	-0.17283100 	177.516   	0
	2472 	Rem_1	1    	1	65   	1	68   	Rem_1	2    	-0.50513100 	177.516   	0
	2473 	Rem_1	1    	1	65   	Rem_1	2    	1	69   	0.41336700  	177.516   	0
	2474 	Rem_1	1    	1	65   	1	69   	1	70   	-0.05900200 	177.516   	0
	2475 	Rem_1	1    	1	65   	1	70   	Rem_1	2    	-0.35425200 	177.516   	0
	2476 	Rem_1	1    	1	65   	Rem_1	2    	1	71   	0.31063500  	177.516   	0
	2477 	Rem_1	1    	1	65   	1	71   	1	72   	-0.03331100 	177.516   	0
	2478 	Rem_1	1    	1	65   	1	72   	Rem_1	2    	-0.27721700 	177.516   	0
	2479 	Rem_1	1    	1	65   	1	80   	Rem_1	2    	-1.12967700 	177.352   	0
	2480 	Rem_1	1    	1	65   	Rem_1	2    	1	79   	0.88244000  	177.352   	0
	2481 	Rem_1	1    	1	65   	1	79   	1	78   	-0.25568400 	177.352   	0
	2482 	Rem_1	1    	1	65   	1	78   	Rem_1	2    	-0.62678300 	177.352   	0
	2483 	Rem_1	1    	1	65   	Rem_1	2    	1	77   	0.50966600  	177.352   	0
	2484 	Rem_1	1    	1	65   	1	77   	1	76   	-0.08630800 	177.352   	0
	2485 	Rem_1	1    	1	65   	1	76   	Rem_1	2    	-0.42334300 	177.352   	0
	2486 	Rem_1	1    	1	65   	Rem_1	2    	1	75   	0.36075800  	177.352   	0
	2487 	Rem_1	1    	1	65   	1	75   	1	74   	-0.04739600 	177.352   	0
	2488 	Rem_1	1    	1	65   	1	74   	Rem_1	2    	-0.31332000 	177.352   	0
	2489 	Rem_1	1    	1	65   	1	73   	Rem_1	2    	-0.27855700 	54.744    	0
	2490 	Rem_1	1    	1	66   	1	67   	Rem_1	2    	-1.29023000 	199.331   	0
	2491 	Rem_1	1    	1	66   	Rem_1	2    	1	68   	0.70059800  	199.331   	0
	2492 	Rem_1	1    	1	66   	1	68   	1	69   	-0.17224600 	199.331   	0
	2493 	Rem_1	1    	1	66   	1	69   	Rem_1	2    	-0.52828200 	199.331   	0
	2494 	Rem_1	1    	1	66   	Rem_1	2    	1	70   	0.43850000  	199.331   	0
	2495 	Rem_1	1    	1	66   	1	70   	1	71   	-0.06141400 	199.331   	0
	2496 	Rem_1	1    	1	66   	1	71   	Rem_1	2    	-0.37699800 	199.331   	0
	2497 	Rem_1	1    	1	66   	Rem_1	2    	1	72   	0.33149000  	199.331   	0
	2498 	Rem_1	1    	1	66   	1	72   	1	79   	0.86471600  	199.331   	0
	2499 	Rem_1	1    	1	66   	1	79   	Rem_1	2    	-1.19614800 	199.331   	0
	2500 	Rem_1	1    	1	66   	1	78   	Rem_1	2    	-0.89440200 	199.418   	0
	2501 	Rem_1	1    	1	66   	Rem_1	2    	1	77   	0.67161700  	199.418   	0
	2502 	Rem_1	1    	1	66   	1	77   	1	76   	-0.13597300 	199.418   	0
	2503 	Rem_1	1    	1	66   	1	76   	Rem_1	2    	-0.53562600 	199.418   	0
	2504 	Rem_1	1    	1	66   	Rem_1	2    	1	75   	0.44613900  	199.418   	0
	2505 	Rem_1	1    	1	66   	1	75   	1	74   	-0.06575600 	199.418   	0
	2506 	Rem_1	1    	1	66   	1	74   	Rem_1	2    	-0.38034100 	199.418   	0
	2507 	Rem_1	1    	1	66   	Rem_1	2    	1	73   	0.33276400  	199.418   	0
	2508 	Rem_1	1    	1	67   	1	68   	Rem_1	2    	-1.30120400 	146.007   	0
	2509 	Rem_1	1    	1	67   	Rem_1	2    	1	69   	0.71334700  	146.007   	0
	2510 	Rem_1	1    	1	67   	1	69   	1	70   	-0.16452200 	146.007   	0
	2511 	Rem_1	1    	1	67   	1	70   	Rem_1	2    	-0.54877200 	146.007   	0
	2512 	Rem_1	1    	1	67   	Rem_1	2    	1	71   	0.45767200  	146.007   	0
	2513 	Rem_1	1    	1	67   	1	71   	1	72   	-0.06282800 	146.007   	0
	2514 	Rem_1	1    	1	67   	1	72   	Rem_1	2    	-0.39467600 	146.007   	0
	2515 	Rem_1	1    	1	67   	Rem_1	2    	1	78   	1.20696000  	146.007   	0
	2516 	Rem_1	1    	1	67   	1	78   	1	77   	-0.25580100 	146.007   	0
	2517 	Rem_1	1    	1	67   	1	77   	Rem_1	2    	-0.95077400 	146.007   	0
	2518 	Rem_1	1    	1	67   	1	76   	Rem_1	2    	-0.68682200 	149.582   	0
	2519 	Rem_1	1    	1	67   	Rem_1	2    	1	75   	0.55170600  	149.582   	0
	2520 	Rem_1	1    	1	67   	1	75   	1	74   	-0.09188100 	149.582   	0
	2521 	Rem_1	1    	1	67   	1	74   	Rem_1	2    	-0.45975300 	149.582   	0
	2522 	Rem_1	1    	1	67   	Rem_1	2    	1	73   	0.39533600  	149.582   	0
	2523 	Rem_1	1    	1	68   	1	69   	Rem_1	2    	-1.34169900 	94.895    	0
	2524 	Rem_1	1    	1	68   	Rem_1	2    	1	70   	0.73479200  	94.895    	0
	2525 	Rem_1	1    	1	68   	1	70   	1	71   	-0.16500300 	94.895    	0
	2526 	Rem_1	1    	1	68   	1	71   	Rem_1	2    	-0.56983400 	94.895    	0
	2527 	Rem_1	1    	1	68   	Rem_1	2    	1	72   	0.47524000  	94.895    	0
	2528 	Rem_1	1    	1	68   	1	72   	1	77   	0.79173600  	94.895    	0
	2529 	Rem_1	1    	1	68   	1	77   	Rem_1	2    	-1.26698100 	94.895    	0
	2530 	Rem_1	1    	1	68   	Rem_1	2    	1	76   	0.94915800  	94.895    	0
	2531 	Rem_1	1    	1	68   	1	76   	1	75   	-0.24463000 	94.895    	0
	2532 	Rem_1	1    	1	68   	1	75   	Rem_1	2    	-0.70428500 	94.895    	0
	2533 	Rem_1	1    	1	68   	1	74   	Rem_1	2    	-0.56524300 	32.193    	0
	2534 	Rem_1	1    	1	68   	Rem_1	2    	1	73   	0.47376900  	32.193    	0
	2535 	Rem_1	1    	1	69   	1	70   	Rem_1	2    	-1.31318400 	107.852   	0
	2536 	Rem_1	1    	1	69   	Rem_1	2    	1	71   	0.76349200  	107.852   	0
	2537 	Rem_1	1    	1	69   	1	71   	1	72   	-0.17272000 	107.852   	0
	2538 	Rem_1	1    	1	69   	1	72   	Rem_1	2    	-0.59057900 	107.852   	0
	2539 	Rem_1	1    	1	69   	Rem_1	2    	1	76   	1.21943700  	107.852   	0
	2540 	Rem_1	1    	1	69   	1	76   	1	75   	-0.24354800 	107.852   	0
	2541 	Rem_1	1    	1	69   	1	75   	Rem_1	2    	-0.97572400 	107.852   	0
	2542 	Rem_1	1    	1	69   	Rem_1	2    	1	74   	0.72444100  	107.852   	0
	2543 	Rem_1	1    	1	69   	1	74   	1	73   	-0.14429000 	107.852   	0
	2544 	Rem_1	1    	1	69   	1	73   	Rem_1	2    	-0.57980000 	107.852   	0
	2545 	Rem_1	1    	1	70   	1	71   	Rem_1	2    	-1.29173900 	58.463    	0
	2546 	Rem_1	1    	1	70   	Rem_1	2    	1	72   	0.77656100  	58.463    	0
	2547 	Rem_1	1    	1	70   	1	72   	1	75   	0.45733300  	58.463    	0
	2548 	Rem_1	1    	1	70   	1	75   	Rem_1	2    	-1.23408600 	58.463    	0
	2549 	Rem_1	1    	1	70   	Rem_1	2    	1	74   	0.99245500  	58.463    	0
	2550 	Rem_1	1    	1	70   	1	74   	1	73   	-0.26111500 	58.463    	0
	2551 	Rem_1	1    	1	70   	1	73   	Rem_1	2    	-0.73132700 	58.463    	0
	2552 	Rem_1	1    	1	71   	1	72   	Rem_1	2    	-1.26787900 	53.479    	0
	2553 	Rem_1	1    	1	71   	Rem_1	2    	1	74   	1.28522700  	53.479    	0
	2554 	Rem_1	1    	1	71   	1	74   	1	73   	-0.28499800 	53.479    	0
	2555 	Rem_1	1    	1	71   	1	73   	Rem_1	2    	-1.00007300 	53.479    	0
	2556 	Rem_1	1    	1	72   	1	73   	Rem_1	2    	-1.28433700 	12.039    	0
	2557 	Rem_1	1    	1	96   	1	95   	Rem_1	2    	-0.73548200 	183.644   	0
	2558 	Rem_1	1    	1	96   	Rem_1	2    	1	94   	0.35181300  	183.644   	0
	2559 	Rem_1	1    	1	96   	1	94   	1	93   	-0.11210300 	183.644   	0
	2560 	Rem_1	1    	1	96   	1	93   	Rem_1	2    	-0.23973000 	183.644   	0
	2561 	Rem_1	1    	1	96   	Rem_1	2    	1	92   	0.18427500  	183.644   	0
	2562 	Rem_1	1    	1	96   	1	92   	1	91   	-0.02692400 	183.644   	0
	2563 	Rem_1	1    	1	96   	1	91   	Rem_1	2    	-0.15738800 	183.644   	0
	2564 	Rem_1	1    	1	96   	Rem_1	2    	1	90   	0.14009300  	183.644   	0
	2565 	Rem_1	1    	1	96   	1	90   	1	89   	-0.01133900 	183.644   	0
	2566 	Rem_1	1    	1	96   	1	89   	Rem_1	2    	-0.12871300 	183.644   	0
	2567 	Rem_1	1    	1	96   	1	88   	Rem_1	2    	-0.12071600 	182.481   	0
	2568 	Rem_1	1    	1	96   	Rem_1	2    	1	87   	0.11469000  	182.481   	0
	2569 	Rem_1	1    	1	96   	1	87   	1	86   	-0.00507100 	182.481   	0
	2570 	Rem_1	1    	1	96   	1	86   	Rem_1	2    	-0.10965800 	182.481   	0
	2571 	Rem_1	1    	1	95   	1	94   	Rem_1	2    	-0.75522500 	189.907   	0
	2572 	Rem_1	1    	1	95   	Rem_1	2    	1	93   	0.35583400  	189.907   	0
	2573 	Rem_1	1    	1	95   	1	93   	1	92   	-0.12206900 	189.907   	0
	2574 	Rem_1	1    	1	95   	1	92   	Rem_1	2    	-0.23371600 	189.907   	0
	2575 	Rem_1	1    	1	95   	Rem_1	2    	1	91   	0.18598600  	189.907   	0
	2576 	Rem_1	1    	1	95   	1	91   	1	90   	-0.02673900 	189.907   	0
	2577 	Rem_1	1    	1	95   	1	90   	Rem_1	2    	-0.15928000 	189.907   	0
	2578 	Rem_1	1    	1	95   	Rem_1	2    	1	89   	0.14315700  	189.907   	0
	2579 	Rem_1	1    	1	95   	1	89   	1	88   	-0.01059700 	189.907   	0
	2580 	Rem_1	1    	1	95   	1	88   	Rem_1	2    	-0.13263600 	189.907   	0
	2581 	Rem_1	1    	1	95   	1	87   	Rem_1	2    	-0.12506700 	189.201   	0
	2582 	Rem_1	1    	1	95   	Rem_1	2    	1	86   	0.11962600  	189.201   	0
	2583 	Rem_1	1    	1	95   	1	86   	1	85   	-0.00670600 	189.201   	0
	2584 	Rem_1	1    	1	95   	1	85   	Rem_1	2    	-0.11292400 	189.201   	0
	2585 	Rem_1	1    	1	94   	1	93   	Rem_1	2    	-0.82423300 	183.381   	0
	2586 	Rem_1	1    	1	94   	Rem_1	2    	1	92   	0.35634000  	183.381   	0
	2587 	Rem_1	1    	1	94   	1	92   	1	91   	-0.11472600 	183.381   	0
	2588 	Rem_1	1    	1	94   	1	91   	Rem_1	2    	-0.24156400 	183.381   	0
	2589 	Rem_1	1    	1	94   	Rem_1	2    	1	90   	0.19002000  	183.381   	0
	2590 	Rem_1	1    	1	94   	1	90   	1	89   	-0.02588700 	183.381   	0
	2591 	Rem_1	1    	1	94   	1	89   	Rem_1	2    	-0.16413300 	183.381   	0
	2592 	Rem_1	1    	1	94   	Rem_1	2    	1	88   	0.14882400  	183.381   	0
	2593 	Rem_1	1    	1	94   	1	88   	1	87   	-0.01012400 	183.381   	0
	2594 	Rem_1	1    	1	94   	1	87   	Rem_1	2    	-0.13860400 	183.381   	0
	2595 	Rem_1	1    	1	94   	1	86   	Rem_1	2    	-0.13104600 	182.896   	0
	2596 	Rem_1	1    	1	94   	Rem_1	2    	1	85   	0.12371400  	182.896   	0
	2597 	Rem_1	1    	1	94   	1	85   	1	84   	-0.00829300 	182.896   	0
	2598 	Rem_1	1    	1	94   	1	84   	Rem_1	2    	-0.11540800 	182.896   	0
	2599 	Rem_1	1    	1	93   	1	92   	Rem_1	2    	-0.85512900 	175.994   	0
	2600 	Rem_1	1    	1	93   	Rem_1	2    	1	91   	0.38707300  	175.994   	0
	2601 	Rem_1	1    	1	93   	1	91   	1	90   	-0.13775500 	175.994   	0
	2602 	Rem_1	1    	1	93   	1	90   	Rem_1	2    	-0.24928300 	175.994   	0
	2603 	Rem_1	1    	1	93   	Rem_1	2    	1	89   	0.19671400  	175.994   	0
	2604 	Rem_1	1    	1	93   	1	89   	1	88   	-0.02523900 	175.994   	0
	2605 	Rem_1	1    	1	93   	1	88   	Rem_1	2    	-0.17140300 	175.994   	0
	2606 	Rem_1	1    	1	93   	Rem_1	2    	1	87   	0.15633500  	175.994   	0
	2607 	Rem_1	1    	1	93   	1	87   	1	86   	-0.01008000 	175.994   	0
	2608 	Rem_1	1    	1	93   	1	86   	Rem_1	2    	-0.14619200 	175.994   	0
	2609 	Rem_1	1    	1	93   	1	85   	Rem_1	2    	-0.13670000 	175.425   	0
	2610 	Rem_1	1    	1	93   	Rem_1	2    	1	84   	0.12731600  	175.425   	0
	2611 	Rem_1	1    	1	93   	1	84   	1	83   	-0.00946200 	175.425   	0
	2612 	Rem_1	1    	1	93   	1	83   	Rem_1	2    	-0.11782100 	175.425   	0
	2613 	Rem_1	1    	1	92   	1	91   	Rem_1	2    	-0.94509700 	163.011   	0
	2614 	Rem_1	1    	1	92   	Rem_1	2    	1	90   	0.39125000  	163.011   	0
	2615 	Rem_1	1    	1	92   	1	90   	1	89   	-0.13596700 	163.011   	0
	2616 	Rem_1	1    	1	92   	1	89   	Rem_1	2    	-0.25522600 	163.011   	0
	2617 	Rem_1	1    	1	92   	Rem_1	2    	1	88   	0.20478900  	163.011   	0
	2618 	Rem_1	1    	1	92   	1	88   	1	87   	-0.02424600 	163.011   	0
	2619 	Rem_1	1    	1	92   	1	87   	Rem_1	2    	-0.18048800 	163.011   	0
	2620 	Rem_1	1    	1	92   	Rem_1	2    	1	86   	0.16588000  	163.011   	0
	2621 	Rem_1	1    	1	92   	1	86   	1	85   	-0.01226700 	163.011   	0
	2622 	Rem_1	1    	1	92   	1	85   	Rem_1	2    	-0.15346700 	163.011   	0
	2623 	Rem_1	1    	1	92   	1	84   	Rem_1	2    	-0.14159900 	162.686   	0
	2624 	Rem_1	1    	1	92   	Rem_1	2    	1	83   	0.13038400  	162.686   	0
	2625 	Rem_1	1    	1	92   	1	83   	1	82   	-0.00957800 	162.686   	0
	2626 	Rem_1	1    	1	92   	1	82   	Rem_1	2    	-0.12077200 	162.686   	0
	2627 	Rem_1	1    	1	91   	1	90   	Rem_1	2    	-0.94552500 	139.845   	0
	2628 	Rem_1	1    	1	91   	Rem_1	2    	1	89   	0.37967700  	139.845   	0
	2629 	Rem_1	1    	1	91   	1	89   	1	88   	-0.12449600 	139.845   	0
	2630 	Rem_1	1    	1	91   	1	88   	Rem_1	2    	-0.25518300 	139.845   	0
	2631 	Rem_1	1    	1	91   	Rem_1	2    	1	87   	0.21003200  	139.845   	0
	2632 	Rem_1	1    	1	91   	1	87   	1	86   	-0.02191800 	139.845   	0
	2633 	Rem_1	1    	1	91   	1	86   	Rem_1	2    	-0.18798900 	139.845   	0
	2634 	Rem_1	1    	1	91   	Rem_1	2    	1	85   	0.17142000  	139.845   	0
	2635 	Rem_1	1    	1	91   	1	85   	1	84   	-0.01466300 	139.845   	0
	2636 	Rem_1	1    	1	91   	1	84   	Rem_1	2    	-0.15670400 	139.845   	0
	2637 	Rem_1	1    	1	91   	1	83   	Rem_1	2    	-0.14330400 	139.495   	0
	2638 	Rem_1	1    	1	91   	Rem_1	2    	1	82   	0.13206700  	139.495   	0
	2639 	Rem_1	1    	1	91   	1	82   	1	81   	-0.00955200 	139.495   	0
	2640 	Rem_1	1    	1	91   	1	81   	Rem_1	2    	-0.12247500 	139.495   	0
	2641 	Rem_1	1    	1	90   	1	89   	Rem_1	2    	-0.91027200 	162.590   	0
	2642 	Rem_1	1    	1	90   	Rem_1	2    	1	88   	0.37024000  	162.590   	0
	2643 	Rem_1	1    	1	90   	1	88   	1	87   	-0.11169600 	162.590   	0
	2644 	Rem_1	1    	1	90   	1	87   	Rem_1	2    	-0.25850800 	162.590   	0
	2645 	Rem_1	1    	1	90   	Rem_1	2    	1	86   	0.21874100  	162.590   	0
	2646 	Rem_1	1    	1	90   	1	86   	1	85   	-0.02405400 	162.590   	0
	2647 	Rem_1	1    	1	90   	1	85   	Rem_1	2    	-0.19462800 	162.590   	0
	2648 	Rem_1	1    	1	90   	Rem_1	2    	1	84   	0.17534400  	162.590   	0
	2649 	Rem_1	1    	1	90   	1	84   	1	83   	-0.01632700 	162.590   	0
	2650 	Rem_1	1    	1	90   	1	83   	Rem_1	2    	-0.15898700 	162.590   	0
	2651 	Rem_1	1    	1	90   	1	82   	Rem_1	2    	-0.14556200 	162.124   	0
	2652 	Rem_1	1    	1	90   	Rem_1	2    	1	81   	0.13434700  	162.124   	0
	2653 	Rem_1	1    	1	90   	1	81   	1	80   	-0.01298500 	162.124   	0
	2654 	Rem_1	1    	1	90   	1	80   	Rem_1	2    	-0.12130800 	162.124   	0
	2655 	Rem_1	1    	1	89   	1	88   	Rem_1	2    	-0.88835400 	145.882   	0
	2656 	Rem_1	1    	1	89   	Rem_1	2    	1	87   	0.36612500  	145.882   	0
	2657 	Rem_1	1    	1	89   	1	87   	1	86   	-0.09660900 	145.882   	0
	2658 	Rem_1	1    	1	89   	1	86   	Rem_1	2    	-0.26945500 	145.882   	0
	2659 	Rem_1	1    	1	89   	Rem_1	2    	1	85   	0.22711400  	145.882   	0
	2660 	Rem_1	1    	1	89   	1	85   	1	84   	-0.02709300 	145.882   	0
	2661 	Rem_1	1    	1	89   	1	84   	Rem_1	2    	-0.19996000 	145.882   	0
	2662 	Rem_1	1    	1	89   	Rem_1	2    	1	83   	0.17882000  	145.882   	0
	2663 	Rem_1	1    	1	89   	1	83   	1	82   	-0.01682400 	145.882   	0
	2664 	Rem_1	1    	1	89   	1	82   	Rem_1	2    	-0.16203000 	145.882   	0
	2665 	Rem_1	1    	1	89   	1	81   	Rem_1	2    	-0.14848000 	145.768   	0
	2666 	Rem_1	1    	1	89   	Rem_1	2    	1	80   	0.13321200  	145.768   	0
	2667 	Rem_1	1    	1	89   	1	80   	1	79   	-0.01156200 	145.768   	0
	2668 	Rem_1	1    	1	89   	1	79   	Rem_1	2    	-0.12161100 	145.768   	0
	2669 	Rem_1	1    	1	88   	1	87   	Rem_1	2    	-0.85534700 	180.447   	0
	2670 	Rem_1	1    	1	88   	Rem_1	2    	1	86   	0.37938900  	180.447   	0
	2671 	Rem_1	1    	1	88   	1	86   	1	85   	-0.10196500 	180.447   	0
	2672 	Rem_1	1    	1	88   	1	85   	Rem_1	2    	-0.27741100 	180.447   	0
	2673 	Rem_1	1    	1	88   	Rem_1	2    	1	84   	0.23316100  	180.447   	0
	2674 	Rem_1	1    	1	88   	1	84   	1	83   	-0.02888100 	180.447   	0
	2675 	Rem_1	1    	1	88   	1	83   	Rem_1	2    	-0.20421700 	180.447   	0
	2676 	Rem_1	1    	1	88   	Rem_1	2    	1	82   	0.18255300  	180.447   	0
	2677 	Rem_1	1    	1	88   	1	82   	1	81   	-0.01673700 	180.447   	0
	2678 	Rem_1	1    	1	88   	1	81   	Rem_1	2    	-0.16567900 	180.447   	0
	2679 	Rem_1	1    	1	88   	1	80   	Rem_1	2    	-0.14746200 	180.131   	0
	2680 	Rem_1	1    	1	88   	Rem_1	2    	1	79   	0.13407000  	180.131   	0
	2681 	Rem_1	1    	1	88   	1	79   	1	78   	-0.01166900 	180.131   	0
	2682 	Rem_1	1    	1	88   	1	78   	Rem_1	2    	-0.12235300 	180.131   	0
	2683 	Rem_1	1    	1	87   	1	86   	Rem_1	2    	-0.89408300 	192.672   	0
	2684 	Rem_1	1    	1	87   	Rem_1	2    	1	85   	0.38669300  	192.672   	0
	2685 	Rem_1	1    	1	87   	1	85   	1	84   	-0.09998400 	192.672   	0
	2686 	Rem_1	1    	1	87   	1	84   	Rem_1	2    	-0.28668100 	192.672   	0
	2687 	Rem_1	1    	1	87   	Rem_1	2    	1	83   	0.24047200  	192.672   	0
	2688 	Rem_1	1    	1	87   	1	83   	1	82   	-0.03054700 	192.672   	0
	2689 	Rem_1	1    	1	87   	1	82   	Rem_1	2    	-0.20989300 	192.672   	0
	2690 	Rem_1	1    	1	87   	Rem_1	2    	1	81   	0.18808200  	192.672   	0
	2691 	Rem_1	1    	1	87   	1	81   	1	80   	-0.02272100 	192.672   	0
	2692 	Rem_1	1    	1	87   	1	80   	Rem_1	2    	-0.16521400 	192.672   	0
	2693 	Rem_1	1    	1	87   	1	79   	Rem_1	2    	-0.14887100 	192.223   	0
	2694 	Rem_1	1    	1	87   	Rem_1	2    	1	78   	0.13518200  	192.223   	0
	2695 	Rem_1	1    	1	87   	1	78   	1	77   	-0.01048800 	192.223   	0
	2696 	Rem_1	1    	1	87   	1	77   	Rem_1	2    	-0.12463300 	192.223   	0
	2697 	Rem_1	1    	1	86   	1	85   	Rem_1	2    	-0.90267900 	174.064   	0
	2698 	Rem_1	1    	1	86   	Rem_1	2    	1	84   	0.40943400  	174.064   	0
	2699 	Rem_1	1    	1	86   	1	84   	1	83   	-0.10329200 	174.064   	0
	2700 	Rem_1	1    	1	86   	1	83   	Rem_1	2    	-0.30605600 	174.064   	0
	2701 	Rem_1	1    	1	86   	Rem_1	2    	1	82   	0.25411900  	174.064   	0
	2702 	Rem_1	1    	1	86   	1	82   	1	81   	-0.03211400 	174.064   	0
	2703 	Rem_1	1    	1	86   	1	81   	Rem_1	2    	-0.22197300 	174.064   	0
	2704 	Rem_1	1    	1	86   	Rem_1	2    	1	80   	0.19136700  	174.064   	0
	2705 	Rem_1	1    	1	86   	1	80   	1	79   	-0.02096700 	174.064   	0
	2706 	Rem_1	1    	1	86   	1	79   	Rem_1	2    	-0.17036700 	174.064   	0
	2707 	Rem_1	1    	1	86   	1	78   	Rem_1	2    	-0.15322300 	174.105   	0
	2708 	Rem_1	1    	1	86   	Rem_1	2    	1	77   	0.14031800  	174.105   	0
	2709 	Rem_1	1    	1	86   	1	77   	1	76   	-0.01227400 	174.105   	0
	2710 	Rem_1	1    	1	86   	1	76   	Rem_1	2    	-0.12804900 	174.105   	0
	2711 	Rem_1	1    	1	85   	1	84   	Rem_1	2    	-0.87808500 	177.878   	0
	2712 	Rem_1	1    	1	85   	Rem_1	2    	1	83   	0.45740000  	177.878   	0
	2713 	Rem_1	1    	1	85   	1	83   	1	82   	-0.11875800 	177.878   	0
	2714 	Rem_1	1    	1	85   	1	82   	Rem_1	2    	-0.33861300 	177.878   	0
	2715 	Rem_1	1    	1	85   	Rem_1	2    	1	81   	0.28159100  	177.878   	0
	2716 	Rem_1	1    	1	85   	1	81   	1	80   	-0.04663700 	177.878   	0
	2717 	Rem_1	1    	1	85   	1	80   	Rem_1	2    	-0.23484000 	177.878   	0
	2718 	Rem_1	1    	1	85   	Rem_1	2    	1	79   	0.20511900  	177.878   	0
	2719 	Rem_1	1    	1	85   	1	79   	1	78   	-0.02285900 	177.878   	0
	2720 	Rem_1	1    	1	85   	1	78   	Rem_1	2    	-0.18213600 	177.878   	0
	2721 	Rem_1	1    	1	85   	1	77   	Rem_1	2    	-0.16525500 	177.744   	0
	2722 	Rem_1	1    	1	85   	Rem_1	2    	1	76   	0.14945000  	177.744   	0
	2723 	Rem_1	1    	1	85   	1	76   	1	75   	-0.01309600 	177.744   	0
	2724 	Rem_1	1    	1	85   	1	75   	Rem_1	2    	-0.13632300 	177.744   	0
	2725 	Rem_1	1    	1	84   	1	83   	Rem_1	2    	-0.94259300 	202.982   	0
	2726 	Rem_1	1    	1	84   	Rem_1	2    	1	82   	0.51515300  	202.982   	0
	2727 	Rem_1	1    	1	84   	1	82   	1	81   	-0.12761600 	202.982   	0
	2728 	Rem_1	1    	1	84   	1	81   	Rem_1	2    	-0.38752900 	202.982   	0
	2729 	Rem_1	1    	1	84   	Rem_1	2    	1	80   	0.30609300  	202.982   	0
	2730 	Rem_1	1    	1	84   	1	80   	1	79   	-0.04586600 	202.982   	0
	2731 	Rem_1	1    	1	84   	1	79   	Rem_1	2    	-0.26020600 	202.982   	0
	2732 	Rem_1	1    	1	84   	Rem_1	2    	1	78   	0.22659900  	202.982   	0
	2733 	Rem_1	1    	1	84   	1	78   	1	77   	-0.02402600 	202.982   	0
	2734 	Rem_1	1    	1	84   	1	77   	Rem_1	2    	-0.20258100 	202.982   	0
	2735 	Rem_1	1    	1	84   	1	76   	Rem_1	2    	-0.18109500 	202.949   	0
	2736 	Rem_1	1    	1	84   	Rem_1	2    	1	75   	0.16381200  	202.949   	0
	2737 	Rem_1	1    	1	84   	1	75   	1	74   	-0.01418000 	202.949   	0
	2738 	Rem_1	1    	1	84   	1	74   	Rem_1	2    	-0.14959000 	202.949   	0
	2739 	Rem_1	1    	1	83   	1	82   	Rem_1	2    	-1.01926700 	183.414   	0
	2740 	Rem_1	1    	1	83   	Rem_1	2    	1	81   	0.56961100  	183.414   	0
	2741 	Rem_1	1    	1	83   	1	81   	1	80   	-0.16333700 	183.414   	0
	2742 	Rem_1	1    	1	83   	1	80   	Rem_1	2    	-0.40619400 	183.414   	0
	2743 	Rem_1	1    	1	83   	Rem_1	2    	1	79   	0.33287000  	183.414   	0
	2744 	Rem_1	1    	1	83   	1	79   	1	78   	-0.04911300 	183.414   	0
	2745 	Rem_1	1    	1	83   	1	78   	Rem_1	2    	-0.28356300 	183.414   	0
	2746 	Rem_1	1    	1	83   	Rem_1	2    	1	77   	0.24989000  	183.414   	0
	2747 	Rem_1	1    	1	83   	1	77   	1	76   	-0.02950100 	183.414   	0
	2748 	Rem_1	1    	1	83   	1	76   	Rem_1	2    	-0.22013900 	183.414   	0
	2749 	Rem_1	1    	1	83   	1	75   	Rem_1	2    	-0.19669000 	183.270   	0
	2750 	Rem_1	1    	1	83   	Rem_1	2    	1	74   	0.17819200  	183.270   	0
	2751 	Rem_1	1    	1	83   	1	74   	1	73   	-0.01467900 	183.270   	0
	2752 	Rem_1	1    	1	83   	1	73   	Rem_1	2    	-0.16353600 	183.270   	0
	2753 	Rem_1	1    	1	82   	1	81   	Rem_1	2    	-1.14999400 	166.682   	0
	2754 	Rem_1	1    	1	82   	Rem_1	2    	1	80   	0.57010900  	166.682   	0
	2755 	Rem_1	1    	1	82   	1	80   	1	79   	-0.13762900 	166.682   	0
	2756 	Rem_1	1    	1	82   	1	79   	Rem_1	2    	-0.43248900 	166.682   	0
	2757 	Rem_1	1    	1	82   	Rem_1	2    	1	78   	0.35682100  	166.682   	0
	2758 	Rem_1	1    	1	82   	1	78   	1	77   	-0.04828200 	166.682   	0
	2759 	Rem_1	1    	1	82   	1	77   	Rem_1	2    	-0.30846100 	166.682   	0
	2760 	Rem_1	1    	1	82   	Rem_1	2    	1	76   	0.26755600  	166.682   	0
	2761 	Rem_1	1    	1	82   	1	76   	1	75   	-0.03173800 	166.682   	0
	2762 	Rem_1	1    	1	82   	1	75   	Rem_1	2    	-0.23571600 	166.682   	0
	2763 	Rem_1	1    	1	82   	1	74   	Rem_1	2    	-0.21107700 	79.672    	0
	2764 	Rem_1	1    	1	82   	Rem_1	2    	1	73   	0.19223400  	79.672    	0
	2765 	Rem_1	1    	1	81   	1	80   	Rem_1	2    	-1.03989300 	170.408   	0
	2766 	Rem_1	1    	1	81   	Rem_1	2    	1	79   	0.59213000  	170.408   	0
	2767 	Rem_1	1    	1	81   	1	79   	1	78   	-0.13417100 	170.408   	0
	2768 	Rem_1	1    	1	81   	1	78   	Rem_1	2    	-0.45789400 	170.408   	0
	2769 	Rem_1	1    	1	81   	Rem_1	2    	1	77   	0.38538000  	170.408   	0
	2770 	Rem_1	1    	1	81   	1	77   	1	76   	-0.05797400 	170.408   	0
	2771 	Rem_1	1    	1	81   	1	76   	Rem_1	2    	-0.32731900 	170.408   	0
	2772 	Rem_1	1    	1	81   	Rem_1	2    	1	75   	0.28368400  	170.408   	0
	2773 	Rem_1	1    	1	81   	1	75   	1	74   	-0.03333900 	170.408   	0
	2774 	Rem_1	1    	1	81   	1	74   	Rem_1	2    	-0.25027800 	170.408   	0
	2775 	Rem_1	1    	1	81   	1	73   	Rem_1	2    	-0.22578300 	67.582    	0
	2776 	Rem_1	1    	1	80   	1	79   	Rem_1	2    	-1.13628800 	157.801   	0
	2777 	Rem_1	1    	1	80   	Rem_1	2    	1	78   	0.66329600  	157.801   	0
	2778 	Rem_1	1    	1	80   	1	78   	1	77   	-0.13592300 	157.801   	0
	2779 	Rem_1	1    	1	80   	1	77   	Rem_1	2    	-0.52730500 	157.801   	0
	2780 	Rem_1	1    	1	80   	Rem_1	2    	1	76   	0.43253600  	157.801   	0
	2781 	Rem_1	1    	1	80   	1	76   	1	75   	-0.06734100 	157.801   	0
	2782 	Rem_1	1    	1	80   	1	75   	Rem_1	2    	-0.36517700 	157.801   	0
	2783 	Rem_1	1    	1	80   	Rem_1	2    	1	74   	0.31555400  	157.801   	0
	2784 	Rem_1	1    	1	80   	1	74   	1	73   	-0.03598200 	157.801   	0
	2785 	Rem_1	1    	1	80   	1	73   	Rem_1	2    	-0.27945900 	157.801   	0
	2786 	Rem_1	1    	1	79   	1	78   	Rem_1	2    	-1.09517300 	117.836   	0
	2787 	Rem_1	1    	1	79   	Rem_1	2    	1	77   	0.70784300  	117.836   	0
	2788 	Rem_1	1    	1	79   	1	77   	1	76   	-0.15371400 	117.836   	0
	2789 	Rem_1	1    	1	79   	1	76   	Rem_1	2    	-0.55411600 	117.836   	0
	2790 	Rem_1	1    	1	79   	Rem_1	2    	1	75   	0.45519700  	117.836   	0
	2791 	Rem_1	1    	1	79   	1	75   	1	74   	-0.06980700 	117.836   	0
	2792 	Rem_1	1    	1	79   	1	74   	Rem_1	2    	-0.38537400 	117.836   	0
	2793 	Rem_1	1    	1	79   	Rem_1	2    	1	73   	0.33596800  	117.836   	0
	2794 	Rem_1	1    	1	78   	1	77   	Rem_1	2    	-1.20402100 	104.542   	0
	2795 	Rem_1	1    	1	78   	Rem_1	2    	1	76   	0.73117300  	104.542   	0
	2796 	Rem_1	1    	1	78   	1	76   	1	75   	-0.16103200 	104.542   	0
	2797 	Rem_1	1    	1	78   	1	75   	Rem_1	2    	-0.57003200 	104.542   	0
	2798 	Rem_1	1    	1	78   	Rem_1	2    	1	74   	0.46975300  	104.542   	0
	2799 	Rem_1	1    	1	78   	1	74   	1	73   	-0.06755200 	104.542   	0
	2800 	Rem_1	1    	1	78   	1	73   	Rem_1	2    	-0.40225600 	104.542   	0
	2801 	Rem_1	1    	1	77   	1	76   	Rem_1	2    	-1.21253100 	94.376    	0
	2802 	Rem_1	1    	1	77   	Rem_1	2    	1	75   	0.73536300  	94.376    	0
	2803 	Rem_1	1    	1	77   	1	75   	1	74   	-0.16143000 	94.376    	0
	2804 	Rem_1	1    	1	77   	1	74   	Rem_1	2    	-0.57391300 	94.376    	0
	2805 	Rem_1	1    	1	77   	Rem_1	2    	1	73   	0.47876400  	94.376    	0
	2806 	Rem_1	1    	1	76   	1	75   	Rem_1	2    	-1.25551900 	95.389    	0
	2807 	Rem_1	1    	1	76   	Rem_1	2    	1	74   	0.75825800  	95.389    	0
	2808 	Rem_1	1    	1	76   	1	74   	1	73   	-0.16404900 	95.389    	0
	2809 	Rem_1	1    	1	76   	1	73   	Rem_1	2    	-0.59412200 	95.389    	0
	2810 	Rem_1	1    	1	75   	1	74   	Rem_1	2    	-1.26710700 	19.538    	0
	2811 	Rem_1	1    	1	75   	Rem_1	2    	1	73   	0.77722800  	19.538    	0
	2812 	Rem_1	1    	1	74   	1	73   	Rem_1	2    	-1.21671700 	12.755    	0
	2813 	Rem_1	1    	1	74   	1	73   	Rem_1	2    	-1.21671700 	12.755    	0
#data_end
