# Supplementary material for: Using integrated geophysics data set to delineate Phetchabun active fault in Thailand
Source: Data Brief. 2020 Apr 22;30:105608. doi: 10.1016/j.dib.2020.105608 (PMC7200228; doi:10.1016/j.dib.2020.105608)
Supplement: Supplementary file 2 [file mmc2.zip › ERT Location 2/3D ERT/Ban-SamBon-3D Topo1.ERTprj/DataInput.data]

#ERTLab+_Solver
#version_number= 1.2.0
#date= 7/13/2018
!Electrodes input/output format
#elec_no_cable= 1
#elec_cable_col= 1
#elec_id_col= 2
#elec_x_col= 3
#elec_y_col= 4
#elec_z_col= 5
#elec_elev_col= 6
#elec_type_col= 7
!Data input/output format
#data_id_col= 1
#data_a_cable_col= 2
#data_a_elec_col= 3
#data_b_cable_col= 4
#data_b_elec_col= 5
#data_m_cable_col= 6
#data_m_elec_col= 7
#data_n_cable_col= 8
#data_n_elec_col= 9
#data_res_col= 10
#data_ip_wind_col=  -1
#data_i_curr_col= 11
#data_skip_col= 12
#data_std_res_col= -1
#data_std_ip_col=  -1
#data_calc_res_col= -1
#data_calc_ip_col= -1
#data_calc_std_res_col= -1
#data_calc_std_ip_col= -1
#data_appres= 1
#data_ip_scale= 1000
!Topography input/output format
#topo_x_col= 1
#topo_y_col= 2
#topo_z_col= 3
!Mesh settings
#mesh_type= 0-Standard
#dim_grid_x= 2.5
#dim_grid_y= 2.5
#dim_grid_z= 2.5
#foreground_x_min= 0
#foreground_x_max= 115
#foreground_y_min= 0
#foreground_y_max= 15
#foreground_z_min= -16.909
#foreground_Z_max= 2.42
#pads_x_max=  1 2 4 8 16 24 32 40 48 56 64  72 80 88 96 104 112 120 128 136 144 152 160 168 176 184 192 200 208 216 224 232 240 248 256 264 272 280 288 296 304 312 320 328 336 344 352 360 368 376 384 392 400 408 416 424 432 440 448 456 464 472 480 488 496 504 512 520
#pads_x_min=  1 2 4 8 16 24 32 40 48 56 64   72 80 88 96 104 112 120 128 136 144 152 160 168 176 184 192 200 208 216 224 232 240 248 256 264 272 280 288 296 304 312 320 328 336 344 352 360 368 376 384 392 400 408 416 424 432 440 448 456 464 472 480 488 496 504 512 520
#pads_y_min=  1 2 4 8 16 24 32 40 48 56 64 72 80 88 96 104 112 120 128 136 144 152 160 168 176 184 192 200 208 216 224 232 240 
#pads_y_max=  1 2 4 8 16 24 32 40 48 56 64 72 80 88 96 104 112 120 128 136 144 152 160 168 176 184 192 200 208 216 224 232 240 
#pads_z_min=  1 2 4 8 16 24 32 40 48 56 64  
#flat_grid= 2
#use_elec_in_topography= 1
#update_z_surface_electrodes= 2
#flat_z_bottom= 2
#depth_of_investigation= 19.329
#adapt_grid_to_electrodes= 1
!Starting model
#resistivity_model_type= 0-Standard
#background_res= 34.7
#ip_model_type= 0-Standard
#background_ip=  0.01 
#add_anomalies_to_flat_grid=  2 
!Forward solver parameters
#boundary_conds=  1 1 1 1 1 
#forw_ssor_omega=  1.6 
#forw_tolerance=  1.0E-7 
#forw_max_iterations=  400 
#skip_tx_electrodes_with_no_rx=  2 
#model_ip=  2 
!Inversion parameters
#rough_trials_iter=  4 1 
#constrain_to_starting=  1 
#constrain_to_ref=  2 
#max_num_iterations_rho=  15 
#max_num_iterations_ip=  15 
#max_internal_pcg_rho=  15 
#max_internal_pcg_ip=  15 
#inv_pcg_tolerance_rho= 0.001 
#inv_pcg_tolerance_ip= 0.001 
#optimal_rough_factor_rho=  0.9 
#optimal_rough_factor_ip=  0.9 
#rough_multiplier_rho=  10.0 
#rough_multiplier_ip=  10.0 
#initial_rough_rho=  10 
#initial_rough_ip=  10 
#x_rough_weight=  1 
#y_rough_weight=  1 
#z_rough_weight=  0.1
!Noise
#res_noise_percent=  5 
#res_noise_constant=  0.0001 
#ip_noise_percent=  5 
#ip_noise_constant=  0.00001 
#use_robust_inv=  1 
#reweight_iterations_rho=  3 
#reweight_iterations_ip=  3 
!Global parameters
#plot_bounds= 0 115 0 15 19.329
#save_iterations=  1 
#save_full_mesh=  2 
#pc_num_core=  1 
#elec_start
! 	Cable	ID	X(m)	Y(m)	Z(m)	Terr_Elev(m)	Elec_Type
	1	1    	0.00000     	0.00000     	-0.21000    	-0.21000    	2
	1	2    	5.00000     	0.00000     	-0.17000    	-0.17000    	2
	1	3    	10.00000    	0.00000     	-0.05000    	-0.05000    	2
	1	4    	15.00000    	0.00000     	0.16000     	0.16000     	2
	1	5    	20.00000    	0.00000     	0.30000     	0.30000     	2
	1	6    	25.00000    	0.00000     	0.49000     	0.49000     	2
	1	7    	30.00000    	0.00000     	0.51000     	0.51000     	2
	1	8    	35.00000    	0.00000     	0.58000     	0.58000     	2
	1	9    	40.00000    	0.00000     	0.61000     	0.61000     	2
	1	10   	45.00000    	0.00000     	0.72000     	0.72000     	2
	1	11   	50.00000    	0.00000     	0.80000     	0.80000     	2
	1	12   	55.00000    	0.00000     	0.90000     	0.90000     	2
	1	13   	60.00000    	0.00000     	1.10000     	1.10000     	2
	1	14   	65.00000    	0.00000     	1.20000     	1.20000     	2
	1	15   	70.00000    	0.00000     	1.30000     	1.30000     	2
	1	16   	75.00000    	0.00000     	1.40000     	1.40000     	2
	1	17   	80.00000    	0.00000     	1.48000     	1.48000     	2
	1	18   	85.00000    	0.00000     	1.53000     	1.53000     	2
	1	19   	90.00000    	0.00000     	1.61000     	1.61000     	2
	1	20   	95.00000    	0.00000     	1.64000     	1.64000     	2
	1	21   	100.00000   	0.00000     	1.81000     	1.81000     	2
	1	22   	105.00000   	0.00000     	1.87000     	1.87000     	2
	1	23   	110.00000   	0.00000     	1.98000     	1.98000     	2
	1	24   	115.00000   	0.00000     	2.17000     	2.17000     	2
	1	25   	115.00000   	5.00000     	2.10000     	2.10000     	2
	1	26   	110.00000   	5.00000     	2.00000     	2.00000     	2
	1	27   	105.00000   	5.00000     	1.80000     	1.80000     	2
	1	28   	100.00000   	5.00000     	1.70000     	1.70000     	2
	1	29   	95.00000    	5.00000     	1.50000     	1.50000     	2
	1	30   	90.00000    	5.00000     	1.20000     	1.20000     	2
	1	31   	85.00000    	5.00000     	1.10000     	1.10000     	2
	1	32   	80.00000    	5.00000     	1.05000     	1.05000     	2
	1	33   	75.00000    	5.00000     	1.04000     	1.04000     	2
	1	34   	70.00000    	5.00000     	1.01000     	1.01000     	2
	1	35   	65.00000    	5.00000     	0.96000     	0.96000     	2
	1	36   	60.00000    	5.00000     	0.95000     	0.95000     	2
	1	37   	55.00000    	5.00000     	0.92000     	0.92000     	2
	1	38   	50.00000    	5.00000     	0.80000     	0.80000     	2
	1	39   	45.00000    	5.00000     	0.75000     	0.75000     	2
	1	40   	40.00000    	5.00000     	0.48000     	0.48000     	2
	1	41   	35.00000    	5.00000     	0.38000     	0.38000     	2
	1	42   	30.00000    	5.00000     	0.30000     	0.30000     	2
	1	43   	25.00000    	5.00000     	0.25000     	0.25000     	2
	1	44   	20.00000    	5.00000     	0.20000     	0.20000     	2
	1	45   	15.00000    	5.00000     	0.15000     	0.15000     	2
	1	46   	10.00000    	5.00000     	0.07000     	0.07000     	2
	1	47   	5.00000     	5.00000     	0.05000     	0.05000     	2
	1	48   	0.00000     	5.00000     	0.01000     	0.01000     	2
	1	49   	0.00000     	10.00000    	0.09000     	0.09000     	2
	1	50   	5.00000     	10.00000    	0.17000     	0.17000     	2
	1	51   	10.00000    	10.00000    	0.21000     	0.21000     	2
	1	52   	15.00000    	10.00000    	0.26000     	0.26000     	2
	1	53   	20.00000    	10.00000    	0.53000     	0.53000     	2
	1	54   	25.00000    	10.00000    	0.67000     	0.67000     	2
	1	55   	30.00000    	10.00000    	0.84000     	0.84000     	2
	1	56   	35.00000    	10.00000    	0.88000     	0.88000     	2
	1	57   	40.00000    	10.00000    	0.94000     	0.94000     	2
	1	58   	45.00000    	10.00000    	0.95000     	0.95000     	2
	1	59   	50.00000    	10.00000    	1.05000     	1.05000     	2
	1	60   	55.00000    	10.00000    	1.12000     	1.12000     	2
	1	61   	60.00000    	10.00000    	1.17000     	1.17000     	2
	1	62   	65.00000    	10.00000    	1.18000     	1.18000     	2
	1	63   	70.00000    	10.00000    	1.22000     	1.22000     	2
	1	64   	75.00000    	10.00000    	1.32000     	1.32000     	2
	1	65   	80.00000    	10.00000    	1.40000     	1.40000     	2
	1	66   	85.00000    	10.00000    	1.42000     	1.42000     	2
	1	67   	90.00000    	10.00000    	1.58000     	1.58000     	2
	1	68   	95.00000    	10.00000    	1.67000     	1.67000     	2
	1	69   	100.00000   	10.00000    	1.88000     	1.88000     	2
	1	70   	105.00000   	10.00000    	1.93000     	1.93000     	2
	1	71   	110.00000   	10.00000    	1.98000     	1.98000     	2
	1	72   	115.00000   	10.00000    	2.33000     	2.33000     	2
	1	73   	115.00000   	15.00000    	2.42000     	2.42000     	2
	1	74   	110.00000   	15.00000    	2.30000     	2.30000     	2
	1	75   	105.00000   	15.00000    	2.21000     	2.21000     	2
	1	76   	100.00000   	15.00000    	1.98000     	1.98000     	2
	1	77   	95.00000    	15.00000    	1.93000     	1.93000     	2
	1	78   	90.00000    	15.00000    	1.80000     	1.80000     	2
	1	79   	85.00000    	15.00000    	1.70000     	1.70000     	2
	1	80   	80.00000    	15.00000    	1.60000     	1.60000     	2
	1	81   	75.00000    	15.00000    	1.54000     	1.54000     	2
	1	82   	70.00000    	15.00000    	1.49000     	1.49000     	2
	1	83   	65.00000    	15.00000    	1.42000     	1.42000     	2
	1	84   	60.00000    	15.00000    	1.35000     	1.35000     	2
	1	85   	55.00000    	15.00000    	1.30000     	1.30000     	2
	1	86   	50.00000    	15.00000    	1.25000     	1.25000     	2
	1	87   	45.00000    	15.00000    	1.20000     	1.20000     	2
	1	88   	40.00000    	15.00000    	1.13000     	1.13000     	2
	1	89   	35.00000    	15.00000    	1.10000     	1.10000     	2
	1	90   	30.00000    	15.00000    	1.06000     	1.06000     	2
	1	91   	25.00000    	15.00000    	0.98000     	0.98000     	2
	1	92   	20.00000    	15.00000    	0.72000     	0.72000     	2
	1	93   	15.00000    	15.00000    	0.63000     	0.63000     	2
	1	94   	10.00000    	15.00000    	0.45000     	0.45000     	2
	1	95   	5.00000     	15.00000    	0.39000     	0.39000     	2
	1	96   	0.00000     	15.00000    	0.30000     	0.30000     	2
	Rem_1	1    	0.00000     	-1500.00000 	0.00000     	0.00000     	-2
	Rem_1	2    	0.00000     	1500.00000  	0.00000     	0.00000     	-2
#elec_end
#data_start
! 	ID	Cable_A	Elec_A	Cable_B	Elec_B	Cable_M	Elec_M	Cable_N	Elec_N	V/I(ohm)	I(mA)	Skip
	1    	Rem_1	1    	1	1    	1	2    	Rem_1	2    	-0.72193700 	723.680   	0
	2    	Rem_1	1    	1	1    	Rem_1	2    	1	3    	0.35707900  	723.680   	0
	3    	Rem_1	1    	1	1    	1	3    	1	4    	-0.09988300 	723.680   	0
	4    	Rem_1	1    	1	1    	1	4    	Rem_1	2    	-0.25723900 	723.680   	0
	5    	Rem_1	1    	1	1    	Rem_1	2    	1	5    	0.21058700  	723.680   	0
	6    	Rem_1	1    	1	1    	1	5    	1	6    	-0.03412600 	723.680   	0
	7    	Rem_1	1    	1	1    	1	6    	Rem_1	2    	-0.17642900 	723.680   	0
	8    	Rem_1	1    	1	1    	Rem_1	2    	1	7    	0.15453900  	723.680   	0
	9    	Rem_1	1    	1	1    	1	7    	1	8    	-0.01821400 	723.680   	0
	10   	Rem_1	1    	1	1    	1	8    	Rem_1	2    	-0.13626400 	723.680   	0
	11   	Rem_1	1    	1	1    	1	9    	Rem_1	2    	-0.12465500 	708.616   	0
	12   	Rem_1	1    	1	1    	Rem_1	2    	1	10   	0.11607800  	708.616   	0
	13   	Rem_1	1    	1	1    	1	10   	1	11   	-0.00697800 	708.616   	0
	14   	Rem_1	1    	1	1    	1	11   	Rem_1	2    	-0.10909100 	708.616   	0
	15   	Rem_1	1    	1	1    	Rem_1	2    	1	48   	0.73475600  	708.616   	0
	16   	Rem_1	1    	1	1    	1	48   	1	49   	-0.37874100 	708.616   	0
	17   	Rem_1	1    	1	1    	1	49   	Rem_1	2    	-0.35587700 	708.616   	0
	18   	Rem_1	1    	1	1    	Rem_1	2    	1	96   	0.26377700  	708.616   	0
	19   	Rem_1	1    	1	1    	1	96   	1	47   	0.25131200  	708.616   	0
	20   	Rem_1	1    	1	1    	1	47   	Rem_1	2    	-0.51497300 	708.616   	0
	21   	Rem_1	1    	1	1    	1	50   	Rem_1	2    	-0.33469800 	511.040   	0
	22   	Rem_1	1    	1	1    	Rem_1	2    	1	95   	0.25205400  	511.040   	0
	23   	Rem_1	1    	1	1    	1	95   	1	46   	0.08690400  	511.040   	0
	24   	Rem_1	1    	1	1    	1	46   	Rem_1	2    	-0.33900300 	511.040   	0
	25   	Rem_1	1    	1	1    	Rem_1	2    	1	51   	0.27565400  	511.040   	0
	26   	Rem_1	1    	1	1    	1	51   	1	94   	-0.04839400 	511.040   	0
	27   	Rem_1	1    	1	1    	1	94   	Rem_1	2    	-0.22725800 	511.040   	0
	28   	Rem_1	1    	1	1    	Rem_1	2    	1	45   	0.25689700  	511.040   	0
	29   	Rem_1	1    	1	1    	1	45   	1	52   	-0.02907700 	511.040   	0
	30   	Rem_1	1    	1	1    	1	52   	Rem_1	2    	-0.22777100 	511.040   	0
	31   	Rem_1	1    	1	1    	1	93   	Rem_1	2    	-0.19665200 	709.371   	0
	32   	Rem_1	1    	1	1    	Rem_1	2    	1	44   	0.20671000  	709.371   	0
	33   	Rem_1	1    	1	1    	1	44   	1	53   	-0.01890400 	709.371   	0
	34   	Rem_1	1    	1	1    	1	53   	Rem_1	2    	-0.18780900 	709.371   	0
	35   	Rem_1	1    	1	1    	Rem_1	2    	1	92   	0.16877500  	709.371   	0
	36   	Rem_1	1    	1	1    	1	43   	Rem_1	2    	-0.17198200 	709.371   	0
	37   	Rem_1	1    	1	1    	Rem_1	2    	1	54   	0.16173000  	709.371   	0
	38   	Rem_1	1    	1	1    	1	54   	1	91   	-0.01091300 	709.371   	0
	39   	Rem_1	1    	1	1    	1	91   	Rem_1	2    	-0.15069500 	709.371   	0
	40   	Rem_1	1    	1	1    	1	42   	Rem_1	2    	-0.15066800 	709.982   	0
	41   	Rem_1	1    	1	1    	Rem_1	2    	1	55   	0.14347900  	709.982   	0
	42   	Rem_1	1    	1	1    	1	55   	1	90   	-0.00618100 	709.982   	0
	43   	Rem_1	1    	1	1    	1	90   	Rem_1	2    	-0.13728500 	709.982   	0
	44   	Rem_1	1    	1	1    	Rem_1	2    	1	41   	0.13522100  	709.982   	0
	45   	Rem_1	1    	1	1    	1	41   	1	56   	-0.00365900 	709.982   	0
	46   	Rem_1	1    	1	1    	1	56   	Rem_1	2    	-0.13154500 	709.982   	0
	47   	Rem_1	1    	1	1    	Rem_1	2    	1	89   	0.12721300  	709.982   	0
	48   	Rem_1	1    	1	1    	1	89   	1	40   	-0.00267800 	709.982   	0
	49   	Rem_1	1    	1	1    	1	40   	Rem_1	2    	-0.12452100 	709.982   	0
	50   	Rem_1	1    	1	1    	1	57   	Rem_1	2    	-0.12222600 	710.735   	0
	51   	Rem_1	1    	1	1    	Rem_1	2    	1	88   	0.11968800  	710.735   	0
	52   	Rem_1	1    	1	1    	1	88   	1	39   	-0.00244300 	710.735   	0
	53   	Rem_1	1    	1	1    	1	39   	Rem_1	2    	-0.11725000 	710.735   	0
	54   	Rem_1	1    	1	1    	Rem_1	2    	1	58   	0.11616400  	710.735   	0
	55   	Rem_1	1    	1	1    	1	58   	1	87   	-0.00242500 	710.735   	0
	56   	Rem_1	1    	1	1    	1	87   	Rem_1	2    	-0.11375400 	710.735   	0
	57   	Rem_1	1    	1	1    	Rem_1	2    	1	38   	0.11031700  	710.735   	0
	58   	Rem_1	1    	1	1    	1	38   	1	59   	-0.00046500 	710.735   	0
	59   	Rem_1	1    	1	1    	1	59   	Rem_1	2    	-0.10986200 	710.735   	0
	60   	Rem_1	1    	1	1    	1	86   	Rem_1	2    	-0.10906600 	139.847   	0
	61   	Rem_1	1    	1	2    	1	3    	Rem_1	2    	-0.70369500 	762.641   	0
	62   	Rem_1	1    	1	2    	Rem_1	2    	1	4    	0.36572000  	762.641   	0
	63   	Rem_1	1    	1	2    	1	4    	1	5    	-0.09785300 	762.641   	0
	64   	Rem_1	1    	1	2    	1	5    	Rem_1	2    	-0.26786300 	762.641   	0
	65   	Rem_1	1    	1	2    	Rem_1	2    	1	6    	0.21154500  	762.641   	0
	66   	Rem_1	1    	1	2    	1	6    	1	7    	-0.03237000 	762.641   	0
	67   	Rem_1	1    	1	2    	1	7    	Rem_1	2    	-0.17915400 	762.641   	0
	68   	Rem_1	1    	1	2    	Rem_1	2    	1	8    	0.15361000  	762.641   	0
	69   	Rem_1	1    	1	2    	1	8    	1	9    	-0.01540700 	762.641   	0
	70   	Rem_1	1    	1	2    	1	9    	Rem_1	2    	-0.13816800 	762.641   	0
	71   	Rem_1	1    	1	2    	1	10   	Rem_1	2    	-0.12724800 	758.745   	0
	72   	Rem_1	1    	1	2    	Rem_1	2    	1	11   	0.11908900  	758.745   	0
	73   	Rem_1	1    	1	2    	1	11   	1	12   	-0.00730900 	758.745   	0
	74   	Rem_1	1    	1	2    	1	12   	Rem_1	2    	-0.11176700 	758.745   	0
	75   	Rem_1	1    	1	2    	Rem_1	2    	1	47   	0.73279300  	758.745   	0
	76   	Rem_1	1    	1	2    	1	47   	1	50   	-0.37207000 	758.745   	0
	77   	Rem_1	1    	1	2    	1	50   	Rem_1	2    	-0.36064700 	758.745   	0
	78   	Rem_1	1    	1	2    	Rem_1	2    	1	95   	0.25836700  	758.745   	0
	79   	Rem_1	1    	1	2    	1	95   	1	46   	0.26822000  	758.745   	0
	80   	Rem_1	1    	1	2    	1	46   	Rem_1	2    	-0.52651100 	758.745   	0
	81   	Rem_1	1    	1	2    	1	51   	Rem_1	2    	-0.33881600 	448.934   	0
	82   	Rem_1	1    	1	2    	Rem_1	2    	1	94   	0.25267300  	448.934   	0
	83   	Rem_1	1    	1	2    	1	94   	1	45   	0.09763700  	448.934   	0
	84   	Rem_1	1    	1	2    	1	45   	Rem_1	2    	-0.35032400 	448.934   	0
	85   	Rem_1	1    	1	2    	Rem_1	2    	1	52   	0.28123100  	448.934   	0
	86   	Rem_1	1    	1	2    	1	52   	1	93   	-0.05587500 	448.934   	0
	87   	Rem_1	1    	1	2    	1	93   	Rem_1	2    	-0.22531300 	448.934   	0
	88   	Rem_1	1    	1	2    	Rem_1	2    	1	44   	0.25908700  	448.934   	0
	89   	Rem_1	1    	1	2    	1	44   	1	53   	-0.03460100 	448.934   	0
	90   	Rem_1	1    	1	2    	1	53   	Rem_1	2    	-0.22440100 	448.934   	0
	91   	Rem_1	1    	1	2    	1	92   	Rem_1	2    	-0.19246200 	761.243   	0
	92   	Rem_1	1    	1	2    	Rem_1	2    	1	43   	0.20392500  	761.243   	0
	93   	Rem_1	1    	1	2    	1	43   	1	54   	-0.01658400 	761.243   	0
	94   	Rem_1	1    	1	2    	1	54   	Rem_1	2    	-0.18734400 	761.243   	0
	95   	Rem_1	1    	1	2    	Rem_1	2    	1	91   	0.17001000  	761.243   	0
	96   	Rem_1	1    	1	2    	1	42   	Rem_1	2    	-0.17308300 	761.243   	0
	97   	Rem_1	1    	1	2    	Rem_1	2    	1	55   	0.16217800  	761.243   	0
	98   	Rem_1	1    	1	2    	1	55   	1	90   	-0.00934600 	761.243   	0
	99   	Rem_1	1    	1	2    	1	90   	Rem_1	2    	-0.15277000 	761.243   	0
	100  	Rem_1	1    	1	2    	1	41   	Rem_1	2    	-0.15176100 	758.712   	0
	101  	Rem_1	1    	1	2    	Rem_1	2    	1	56   	0.14642300  	758.712   	0
	102  	Rem_1	1    	1	2    	1	56   	1	89   	-0.00623700 	758.712   	0
	103  	Rem_1	1    	1	2    	1	89   	Rem_1	2    	-0.14018800 	758.712   	0
	104  	Rem_1	1    	1	2    	Rem_1	2    	1	40   	0.13777600  	758.712   	0
	105  	Rem_1	1    	1	2    	1	40   	1	57   	-0.00327300 	758.712   	0
	106  	Rem_1	1    	1	2    	1	57   	Rem_1	2    	-0.13449200 	758.712   	0
	107  	Rem_1	1    	1	2    	Rem_1	2    	1	88   	0.13081300  	758.712   	0
	108  	Rem_1	1    	1	2    	1	88   	1	39   	-0.00227900 	758.712   	0
	109  	Rem_1	1    	1	2    	1	39   	Rem_1	2    	-0.12847200 	758.712   	0
	110  	Rem_1	1    	1	2    	1	58   	Rem_1	2    	-0.12690000 	758.673   	0
	111  	Rem_1	1    	1	2    	Rem_1	2    	1	87   	0.12359400  	758.673   	0
	112  	Rem_1	1    	1	2    	1	87   	1	38   	-0.00344500 	758.673   	0
	113  	Rem_1	1    	1	2    	1	38   	Rem_1	2    	-0.12016200 	758.673   	0
	114  	Rem_1	1    	1	2    	Rem_1	2    	1	59   	0.11939800  	758.673   	0
	115  	Rem_1	1    	1	2    	1	59   	1	86   	-0.00137900 	758.673   	0
	116  	Rem_1	1    	1	2    	1	86   	Rem_1	2    	-0.11802200 	758.673   	0
	117  	Rem_1	1    	1	2    	Rem_1	2    	1	37   	0.11259500  	758.673   	0
	118  	Rem_1	1    	1	2    	1	37   	1	60   	-0.00029800 	758.673   	0
	119  	Rem_1	1    	1	2    	1	60   	Rem_1	2    	-0.11226400 	758.673   	0
	120  	Rem_1	1    	1	2    	1	85   	Rem_1	2    	-0.11260000 	135.628   	0
	121  	Rem_1	1    	1	3    	1	4    	Rem_1	2    	-0.71309300 	674.382   	0
	122  	Rem_1	1    	1	3    	Rem_1	2    	1	5    	0.37819300  	674.382   	0
	123  	Rem_1	1    	1	3    	1	5    	1	6    	-0.11307400 	674.382   	0
	124  	Rem_1	1    	1	3    	1	6    	Rem_1	2    	-0.26510800 	674.382   	0
	125  	Rem_1	1    	1	3    	Rem_1	2    	1	7    	0.21268000  	674.382   	0
	126  	Rem_1	1    	1	3    	1	7    	1	8    	-0.03746900 	674.382   	0
	127  	Rem_1	1    	1	3    	1	8    	Rem_1	2    	-0.17520800 	674.382   	0
	128  	Rem_1	1    	1	3    	Rem_1	2    	1	9    	0.15406800  	674.382   	0
	129  	Rem_1	1    	1	3    	1	9    	1	10   	-0.01420900 	674.382   	0
	130  	Rem_1	1    	1	3    	1	10   	Rem_1	2    	-0.13980000 	674.382   	0
	131  	Rem_1	1    	1	3    	1	11   	Rem_1	2    	-0.12937100 	674.873   	0
	132  	Rem_1	1    	1	3    	Rem_1	2    	1	12   	0.12115700  	674.873   	0
	133  	Rem_1	1    	1	3    	1	12   	1	13   	-0.00920200 	674.873   	0
	134  	Rem_1	1    	1	3    	1	13   	Rem_1	2    	-0.11196300 	674.873   	0
	135  	Rem_1	1    	1	3    	Rem_1	2    	1	46   	0.77864400  	674.873   	0
	136  	Rem_1	1    	1	3    	1	46   	1	51   	-0.39805500 	674.873   	0
	137  	Rem_1	1    	1	3    	1	51   	Rem_1	2    	-0.38046000 	674.873   	0
	138  	Rem_1	1    	1	3    	Rem_1	2    	1	94   	0.26413800  	674.873   	0
	139  	Rem_1	1    	1	3    	1	94   	1	45   	0.28294700  	674.873   	0
	140  	Rem_1	1    	1	3    	1	45   	Rem_1	2    	-0.54700000 	674.873   	0
	141  	Rem_1	1    	1	3    	1	52   	Rem_1	2    	-0.34880800 	530.503   	0
	142  	Rem_1	1    	1	3    	Rem_1	2    	1	93   	0.25196000  	530.503   	0
	143  	Rem_1	1    	1	3    	1	93   	1	44   	0.09788000  	530.503   	0
	144  	Rem_1	1    	1	3    	1	44   	Rem_1	2    	-0.34985500 	530.503   	0
	145  	Rem_1	1    	1	3    	Rem_1	2    	1	53   	0.27488900  	530.503   	0
	146  	Rem_1	1    	1	3    	1	53   	1	92   	-0.05535200 	530.503   	0
	147  	Rem_1	1    	1	3    	1	92   	Rem_1	2    	-0.21949000 	530.503   	0
	148  	Rem_1	1    	1	3    	Rem_1	2    	1	43   	0.25042700  	530.503   	0
	149  	Rem_1	1    	1	3    	1	43   	1	54   	-0.02926800 	530.503   	0
	150  	Rem_1	1    	1	3    	1	54   	Rem_1	2    	-0.22107400 	530.503   	0
	151  	Rem_1	1    	1	3    	1	91   	Rem_1	2    	-0.19253200 	676.938   	0
	152  	Rem_1	1    	1	3    	Rem_1	2    	1	42   	0.20259100  	676.938   	0
	153  	Rem_1	1    	1	3    	1	42   	1	55   	-0.01719800 	676.938   	0
	154  	Rem_1	1    	1	3    	1	55   	Rem_1	2    	-0.18538100 	676.938   	0
	155  	Rem_1	1    	1	3    	Rem_1	2    	1	90   	0.17094000  	676.938   	0
	156  	Rem_1	1    	1	3    	1	41   	Rem_1	2    	-0.17205200 	676.938   	0
	157  	Rem_1	1    	1	3    	Rem_1	2    	1	56   	0.16396500  	676.938   	0
	158  	Rem_1	1    	1	3    	1	56   	1	89   	-0.00914400 	676.938   	0
	159  	Rem_1	1    	1	3    	1	89   	Rem_1	2    	-0.15478700 	676.938   	0
	160  	Rem_1	1    	1	3    	1	40   	Rem_1	2    	-0.15305100 	678.297   	0
	161  	Rem_1	1    	1	3    	Rem_1	2    	1	57   	0.14836600  	678.297   	0
	162  	Rem_1	1    	1	3    	1	57   	1	88   	-0.00522700 	678.297   	0
	163  	Rem_1	1    	1	3    	1	88   	Rem_1	2    	-0.14314900 	678.297   	0
	164  	Rem_1	1    	1	3    	Rem_1	2    	1	39   	0.14121400  	678.297   	0
	165  	Rem_1	1    	1	3    	1	39   	1	58   	-0.00233900 	678.297   	0
	166  	Rem_1	1    	1	3    	1	58   	Rem_1	2    	-0.13885200 	678.297   	0
	167  	Rem_1	1    	1	3    	Rem_1	2    	1	87   	0.13429400  	678.297   	0
	168  	Rem_1	1    	1	3    	1	87   	1	38   	-0.00338900 	678.297   	0
	169  	Rem_1	1    	1	3    	1	38   	Rem_1	2    	-0.13083900 	678.297   	0
	170  	Rem_1	1    	1	3    	1	59   	Rem_1	2    	-0.12968500 	678.610   	0
	171  	Rem_1	1    	1	3    	Rem_1	2    	1	86   	0.12772000  	678.610   	0
	172  	Rem_1	1    	1	3    	1	86   	1	37   	-0.00567900 	678.610   	0
	173  	Rem_1	1    	1	3    	1	37   	Rem_1	2    	-0.12203600 	678.610   	0
	174  	Rem_1	1    	1	3    	Rem_1	2    	1	60   	0.12145700  	678.610   	0
	175  	Rem_1	1    	1	3    	1	60   	1	85   	-0.00013100 	678.610   	0
	176  	Rem_1	1    	1	3    	1	85   	Rem_1	2    	-0.12130000 	678.610   	0
	177  	Rem_1	1    	1	3    	Rem_1	2    	1	36   	0.11311700  	678.610   	0
	178  	Rem_1	1    	1	3    	1	61   	Rem_1	2    	-0.11329700 	678.610   	0
	179  	Rem_1	1    	1	3    	1	84   	Rem_1	2    	-0.11402500 	134.490   	0
	180  	Rem_1	1    	1	4    	1	5    	Rem_1	2    	-0.82877900 	704.642   	0
	181  	Rem_1	1    	1	4    	Rem_1	2    	1	6    	0.38732900  	704.642   	0
	182  	Rem_1	1    	1	4    	1	6    	1	7    	-0.11418000 	704.642   	0
	183  	Rem_1	1    	1	4    	1	7    	Rem_1	2    	-0.27313500 	704.642   	0
	184  	Rem_1	1    	1	4    	Rem_1	2    	1	8    	0.20750100  	704.642   	0
	185  	Rem_1	1    	1	4    	1	8    	1	9    	-0.03213300 	704.642   	0
	186  	Rem_1	1    	1	4    	1	9    	Rem_1	2    	-0.17536500 	704.642   	0
	187  	Rem_1	1    	1	4    	Rem_1	2    	1	10   	0.15553800  	704.642   	0
	188  	Rem_1	1    	1	4    	1	10   	1	11   	-0.01348600 	704.642   	0
	189  	Rem_1	1    	1	4    	1	11   	Rem_1	2    	-0.14199400 	704.642   	0
	190  	Rem_1	1    	1	4    	1	12   	Rem_1	2    	-0.13186900 	699.098   	0
	191  	Rem_1	1    	1	4    	Rem_1	2    	1	13   	0.12142100  	699.098   	0
	192  	Rem_1	1    	1	4    	1	13   	1	14   	-0.00876500 	699.098   	0
	193  	Rem_1	1    	1	4    	1	14   	Rem_1	2    	-0.11265500 	699.098   	0
	194  	Rem_1	1    	1	4    	Rem_1	2    	1	45   	0.77731500  	699.098   	0
	195  	Rem_1	1    	1	4    	1	45   	1	52   	-0.39956600 	699.098   	0
	196  	Rem_1	1    	1	4    	1	52   	Rem_1	2    	-0.37765700 	699.098   	0
	197  	Rem_1	1    	1	4    	Rem_1	2    	1	93   	0.25626700  	699.098   	0
	198  	Rem_1	1    	1	4    	1	93   	1	44   	0.30487900  	699.098   	0
	199  	Rem_1	1    	1	4    	1	44   	Rem_1	2    	-0.56108400 	699.098   	0
	200  	Rem_1	1    	1	4    	1	53   	Rem_1	2    	-0.33529000 	466.087   	0
	201  	Rem_1	1    	1	4    	Rem_1	2    	1	92   	0.24050800  	466.087   	0
	202  	Rem_1	1    	1	4    	1	92   	1	43   	0.09555800  	466.087   	0
	203  	Rem_1	1    	1	4    	1	43   	Rem_1	2    	-0.33607300 	466.087   	0
	204  	Rem_1	1    	1	4    	Rem_1	2    	1	54   	0.26788500  	466.087   	0
	205  	Rem_1	1    	1	4    	1	54   	1	91   	-0.05178600 	466.087   	0
	206  	Rem_1	1    	1	4    	1	91   	Rem_1	2    	-0.21605800 	466.087   	0
	207  	Rem_1	1    	1	4    	Rem_1	2    	1	42   	0.24929300  	466.087   	0
	208  	Rem_1	1    	1	4    	1	42   	1	55   	-0.03318400 	466.087   	0
	209  	Rem_1	1    	1	4    	1	55   	Rem_1	2    	-0.21602000 	466.087   	0
	210  	Rem_1	1    	1	4    	1	90   	Rem_1	2    	-0.19123900 	700.170   	0
	211  	Rem_1	1    	1	4    	Rem_1	2    	1	41   	0.20019300  	700.170   	0
	212  	Rem_1	1    	1	4    	1	41   	1	56   	-0.01409700 	700.170   	0
	213  	Rem_1	1    	1	4    	1	56   	Rem_1	2    	-0.18609300 	700.170   	0
	214  	Rem_1	1    	1	4    	Rem_1	2    	1	89   	0.17144200  	700.170   	0
	215  	Rem_1	1    	1	4    	1	40   	Rem_1	2    	-0.17248400 	700.170   	0
	216  	Rem_1	1    	1	4    	Rem_1	2    	1	57   	0.16487200  	700.170   	0
	217  	Rem_1	1    	1	4    	1	57   	1	88   	-0.00804600 	700.170   	0
	218  	Rem_1	1    	1	4    	1	88   	Rem_1	2    	-0.15680600 	700.170   	0
	219  	Rem_1	1    	1	4    	1	39   	Rem_1	2    	-0.15640500 	700.550   	0
	220  	Rem_1	1    	1	4    	Rem_1	2    	1	58   	0.15262300  	700.550   	0
	221  	Rem_1	1    	1	4    	1	58   	1	87   	-0.00660500 	700.550   	0
	222  	Rem_1	1    	1	4    	1	87   	Rem_1	2    	-0.14602500 	700.550   	0
	223  	Rem_1	1    	1	4    	Rem_1	2    	1	38   	0.14338000  	700.550   	0
	224  	Rem_1	1    	1	4    	1	38   	1	59   	-0.00201500 	700.550   	0
	225  	Rem_1	1    	1	4    	1	59   	Rem_1	2    	-0.14134600 	700.550   	0
	226  	Rem_1	1    	1	4    	Rem_1	2    	1	86   	0.13823800  	700.550   	0
	227  	Rem_1	1    	1	4    	1	86   	1	37   	-0.00553200 	700.550   	0
	228  	Rem_1	1    	1	4    	1	37   	Rem_1	2    	-0.13265400 	700.550   	0
	229  	Rem_1	1    	1	4    	1	60   	Rem_1	2    	-0.13157200 	699.617   	0
	230  	Rem_1	1    	1	4    	Rem_1	2    	1	85   	0.13096700  	699.617   	0
	231  	Rem_1	1    	1	4    	1	85   	1	36   	-0.00855000 	699.617   	0
	232  	Rem_1	1    	1	4    	1	36   	Rem_1	2    	-0.12240900 	699.617   	0
	233  	Rem_1	1    	1	4    	Rem_1	2    	1	61   	0.12238900  	699.617   	0
	234  	Rem_1	1    	1	4    	1	84   	Rem_1	2    	-0.12270300 	699.617   	0
	235  	Rem_1	1    	1	4    	Rem_1	2    	1	35   	0.11413700  	699.617   	0
	236  	Rem_1	1    	1	4    	1	62   	Rem_1	2    	-0.11424400 	699.617   	0
	237  	Rem_1	1    	1	4    	1	83   	Rem_1	2    	-0.11471900 	133.566   	0
	238  	Rem_1	1    	1	5    	1	6    	Rem_1	2    	-0.91653400 	646.538   	0
	239  	Rem_1	1    	1	5    	Rem_1	2    	1	7    	0.41597000  	646.538   	0
	240  	Rem_1	1    	1	5    	1	7    	1	8    	-0.15334200 	646.538   	0
	241  	Rem_1	1    	1	5    	1	8    	Rem_1	2    	-0.26261400 	646.538   	0
	242  	Rem_1	1    	1	5    	Rem_1	2    	1	9    	0.20509700  	646.538   	0
	243  	Rem_1	1    	1	5    	1	9    	1	10   	-0.03035900 	646.538   	0
	244  	Rem_1	1    	1	5    	1	10   	Rem_1	2    	-0.17471200 	646.538   	0
	245  	Rem_1	1    	1	5    	Rem_1	2    	1	11   	0.15642500  	646.538   	0
	246  	Rem_1	1    	1	5    	1	11   	1	12   	-0.01270100 	646.538   	0
	247  	Rem_1	1    	1	5    	1	12   	Rem_1	2    	-0.14362800 	646.538   	0
	248  	Rem_1	1    	1	5    	1	13   	Rem_1	2    	-0.13141200 	644.891   	0
	249  	Rem_1	1    	1	5    	Rem_1	2    	1	14   	0.12128600  	644.891   	0
	250  	Rem_1	1    	1	5    	1	14   	1	15   	-0.00801800 	644.891   	0
	251  	Rem_1	1    	1	5    	1	15   	Rem_1	2    	-0.11325300 	644.891   	0
	252  	Rem_1	1    	1	5    	Rem_1	2    	1	44   	0.89966100  	644.891   	0
	253  	Rem_1	1    	1	5    	1	44   	1	53   	-0.51939200 	644.891   	0
	254  	Rem_1	1    	1	5    	1	53   	Rem_1	2    	-0.38013000 	644.891   	0
	255  	Rem_1	1    	1	5    	Rem_1	2    	1	92   	0.25094900  	644.891   	0
	256  	Rem_1	1    	1	5    	1	92   	1	43   	0.31233500  	644.891   	0
	257  	Rem_1	1    	1	5    	1	43   	Rem_1	2    	-0.56321900 	644.891   	0
	258  	Rem_1	1    	1	5    	1	54   	Rem_1	2    	-0.33764300 	543.177   	0
	259  	Rem_1	1    	1	5    	Rem_1	2    	1	91   	0.24005700  	543.177   	0
	260  	Rem_1	1    	1	5    	1	91   	1	42   	0.10476900  	543.177   	0
	261  	Rem_1	1    	1	5    	1	42   	Rem_1	2    	-0.34484800 	543.177   	0
	262  	Rem_1	1    	1	5    	Rem_1	2    	1	55   	0.26240200  	543.177   	0
	263  	Rem_1	1    	1	5    	1	55   	1	90   	-0.04645600 	543.177   	0
	264  	Rem_1	1    	1	5    	1	90   	Rem_1	2    	-0.21592000 	543.177   	0
	265  	Rem_1	1    	1	5    	Rem_1	2    	1	41   	0.24518600  	543.177   	0
	266  	Rem_1	1    	1	5    	1	41   	1	56   	-0.02852700 	543.177   	0
	267  	Rem_1	1    	1	5    	1	56   	Rem_1	2    	-0.21662400 	543.177   	0
	268  	Rem_1	1    	1	5    	1	89   	Rem_1	2    	-0.19137600 	646.701   	0
	269  	Rem_1	1    	1	5    	Rem_1	2    	1	40   	0.19855500  	646.701   	0
	270  	Rem_1	1    	1	5    	1	40   	1	57   	-0.01315300 	646.701   	0
	271  	Rem_1	1    	1	5    	1	57   	Rem_1	2    	-0.18539400 	646.701   	0
	272  	Rem_1	1    	1	5    	Rem_1	2    	1	88   	0.17264700  	646.701   	0
	273  	Rem_1	1    	1	5    	1	39   	Rem_1	2    	-0.17489400 	646.701   	0
	274  	Rem_1	1    	1	5    	Rem_1	2    	1	58   	0.16861700  	646.701   	0
	275  	Rem_1	1    	1	5    	1	58   	1	87   	-0.00967500 	646.701   	0
	276  	Rem_1	1    	1	5    	1	87   	Rem_1	2    	-0.15888400 	646.701   	0
	277  	Rem_1	1    	1	5    	1	38   	Rem_1	2    	-0.15742400 	647.764   	0
	278  	Rem_1	1    	1	5    	Rem_1	2    	1	59   	0.15420600  	647.764   	0
	279  	Rem_1	1    	1	5    	1	59   	1	86   	-0.00461000 	647.764   	0
	280  	Rem_1	1    	1	5    	1	86   	Rem_1	2    	-0.14958800 	647.764   	0
	281  	Rem_1	1    	1	5    	Rem_1	2    	1	37   	0.14435400  	647.764   	0
	282  	Rem_1	1    	1	5    	1	37   	1	60   	-0.00185100 	647.764   	0
	283  	Rem_1	1    	1	5    	1	60   	Rem_1	2    	-0.14250100 	647.764   	0
	284  	Rem_1	1    	1	5    	Rem_1	2    	1	85   	0.14115000  	647.764   	0
	285  	Rem_1	1    	1	5    	1	85   	1	36   	-0.00892700 	647.764   	0
	286  	Rem_1	1    	1	5    	1	36   	Rem_1	2    	-0.13219200 	647.764   	0
	287  	Rem_1	1    	1	5    	1	61   	Rem_1	2    	-0.13187800 	648.734   	0
	288  	Rem_1	1    	1	5    	Rem_1	2    	1	84   	0.13187200  	648.734   	0
	289  	Rem_1	1    	1	5    	1	84   	1	35   	-0.00904400 	648.734   	0
	290  	Rem_1	1    	1	5    	1	35   	Rem_1	2    	-0.12280800 	648.734   	0
	291  	Rem_1	1    	1	5    	Rem_1	2    	1	62   	0.12274100  	648.734   	0
	292  	Rem_1	1    	1	5    	1	83   	Rem_1	2    	-0.12286600 	648.734   	0
	293  	Rem_1	1    	1	5    	Rem_1	2    	1	34   	0.11457200  	648.734   	0
	294  	Rem_1	1    	1	5    	1	34   	1	63   	-0.00007400 	648.734   	0
	295  	Rem_1	1    	1	5    	1	63   	Rem_1	2    	-0.11446300 	648.734   	0
	296  	Rem_1	1    	1	5    	1	82   	Rem_1	2    	-0.11474900 	134.085   	0
	297  	Rem_1	1    	1	6    	1	7    	Rem_1	2    	-1.36419700 	559.871   	0
	298  	Rem_1	1    	1	6    	Rem_1	2    	1	8    	0.46362200  	559.871   	0
	299  	Rem_1	1    	1	6    	1	8    	1	9    	-0.18073100 	559.871   	0
	300  	Rem_1	1    	1	6    	1	9    	Rem_1	2    	-0.28287900 	559.871   	0
	301  	Rem_1	1    	1	6    	Rem_1	2    	1	10   	0.21374600  	559.871   	0
	302  	Rem_1	1    	1	6    	1	10   	1	11   	-0.03238900 	559.871   	0
	303  	Rem_1	1    	1	6    	1	11   	Rem_1	2    	-0.18131500 	559.871   	0
	304  	Rem_1	1    	1	6    	Rem_1	2    	1	12   	0.16268900  	559.871   	0
	305  	Rem_1	1    	1	6    	1	12   	1	13   	-0.01594500 	559.871   	0
	306  	Rem_1	1    	1	6    	1	13   	Rem_1	2    	-0.14667700 	559.871   	0
	307  	Rem_1	1    	1	6    	1	14   	Rem_1	2    	-0.13416200 	564.244   	0
	308  	Rem_1	1    	1	6    	Rem_1	2    	1	15   	0.12463200  	564.244   	0
	309  	Rem_1	1    	1	6    	1	15   	1	16   	-0.01017800 	564.244   	0
	310  	Rem_1	1    	1	6    	1	16   	Rem_1	2    	-0.11448100 	564.244   	0
	311  	Rem_1	1    	1	6    	Rem_1	2    	1	43   	1.02119200  	564.244   	0
	312  	Rem_1	1    	1	6    	1	43   	1	54   	-0.61452500 	564.244   	0
	313  	Rem_1	1    	1	6    	1	54   	Rem_1	2    	-0.40654700 	564.244   	0
	314  	Rem_1	1    	1	6    	Rem_1	2    	1	91   	0.25863300  	564.244   	0
	315  	Rem_1	1    	1	6    	1	91   	1	42   	0.45923500  	564.244   	0
	316  	Rem_1	1    	1	6    	1	42   	Rem_1	2    	-0.71777400 	564.244   	0
	317  	Rem_1	1    	1	6    	1	55   	Rem_1	2    	-0.35203000 	453.110   	0
	318  	Rem_1	1    	1	6    	Rem_1	2    	1	90   	0.24957900  	453.110   	0
	319  	Rem_1	1    	1	6    	1	90   	1	41   	0.13215000  	453.110   	0
	320  	Rem_1	1    	1	6    	1	41   	Rem_1	2    	-0.38176100 	453.110   	0
	321  	Rem_1	1    	1	6    	Rem_1	2    	1	56   	0.28143300  	453.110   	0
	322  	Rem_1	1    	1	6    	1	56   	1	89   	-0.05780200 	453.110   	0
	323  	Rem_1	1    	1	6    	1	89   	Rem_1	2    	-0.22358700 	453.110   	0
	324  	Rem_1	1    	1	6    	Rem_1	2    	1	40   	0.25899400  	453.110   	0
	325  	Rem_1	1    	1	6    	1	40   	1	57   	-0.03419000 	453.110   	0
	326  	Rem_1	1    	1	6    	1	57   	Rem_1	2    	-0.22471800 	453.110   	0
	327  	Rem_1	1    	1	6    	1	88   	Rem_1	2    	-0.19826700 	568.417   	0
	328  	Rem_1	1    	1	6    	Rem_1	2    	1	39   	0.21044800  	568.417   	0
	329  	Rem_1	1    	1	6    	1	39   	1	58   	-0.01391900 	568.417   	0
	330  	Rem_1	1    	1	6    	1	58   	Rem_1	2    	-0.19651400 	568.417   	0
	331  	Rem_1	1    	1	6    	Rem_1	2    	1	87   	0.17919400  	568.417   	0
	332  	Rem_1	1    	1	6    	1	38   	Rem_1	2    	-0.18120200 	568.417   	0
	333  	Rem_1	1    	1	6    	Rem_1	2    	1	59   	0.17477500  	568.417   	0
	334  	Rem_1	1    	1	6    	1	59   	1	86   	-0.00800400 	568.417   	0
	335  	Rem_1	1    	1	6    	1	86   	Rem_1	2    	-0.16671800 	568.417   	0
	336  	Rem_1	1    	1	6    	1	37   	Rem_1	2    	-0.16256700 	570.511   	0
	337  	Rem_1	1    	1	6    	Rem_1	2    	1	60   	0.15915600  	570.511   	0
	338  	Rem_1	1    	1	6    	1	60   	1	85   	-0.00274200 	570.511   	0
	339  	Rem_1	1    	1	6    	1	85   	Rem_1	2    	-0.15643100 	570.511   	0
	340  	Rem_1	1    	1	6    	Rem_1	2    	1	36   	0.14720800  	570.511   	0
	341  	Rem_1	1    	1	6    	1	36   	1	61   	-0.00100900 	570.511   	0
	342  	Rem_1	1    	1	6    	1	61   	Rem_1	2    	-0.14616700 	570.511   	0
	343  	Rem_1	1    	1	6    	Rem_1	2    	1	84   	0.14533900  	570.511   	0
	344  	Rem_1	1    	1	6    	1	84   	1	35   	-0.00968500 	570.511   	0
	345  	Rem_1	1    	1	6    	1	35   	Rem_1	2    	-0.13560000 	570.511   	0
	346  	Rem_1	1    	1	6    	1	62   	Rem_1	2    	-0.13517200 	571.389   	0
	347  	Rem_1	1    	1	6    	Rem_1	2    	1	83   	0.13488400  	571.389   	0
	348  	Rem_1	1    	1	6    	1	83   	1	34   	-0.00894900 	571.389   	0
	349  	Rem_1	1    	1	6    	1	34   	Rem_1	2    	-0.12592300 	571.389   	0
	350  	Rem_1	1    	1	6    	Rem_1	2    	1	63   	0.12556100  	571.389   	0
	351  	Rem_1	1    	1	6    	1	63   	1	82   	-0.00020000 	571.389   	0
	352  	Rem_1	1    	1	6    	1	82   	Rem_1	2    	-0.12535600 	571.389   	0
	353  	Rem_1	1    	1	6    	Rem_1	2    	1	33   	0.11693200  	571.389   	0
	354  	Rem_1	1    	1	6    	1	64   	Rem_1	2    	-0.11690500 	571.389   	0
	355  	Rem_1	1    	1	6    	1	81   	Rem_1	2    	-0.11733500 	130.453   	0
	356  	Rem_1	1    	1	7    	1	8    	Rem_1	2    	-1.33761500 	611.024   	0
	357  	Rem_1	1    	1	7    	Rem_1	2    	1	9    	0.47711600  	611.024   	0
	358  	Rem_1	1    	1	7    	1	9    	1	10   	-0.19320400 	611.024   	0
	359  	Rem_1	1    	1	7    	1	10   	Rem_1	2    	-0.28391000 	611.024   	0
	360  	Rem_1	1    	1	7    	Rem_1	2    	1	11   	0.21616400  	611.024   	0
	361  	Rem_1	1    	1	7    	1	11   	1	12   	-0.03012500 	611.024   	0
	362  	Rem_1	1    	1	7    	1	12   	Rem_1	2    	-0.18601700 	611.024   	0
	363  	Rem_1	1    	1	7    	Rem_1	2    	1	13   	0.16371100  	611.024   	0
	364  	Rem_1	1    	1	7    	1	13   	1	14   	-0.01535400 	611.024   	0
	365  	Rem_1	1    	1	7    	1	14   	Rem_1	2    	-0.14835500 	611.024   	0
	366  	Rem_1	1    	1	7    	1	15   	Rem_1	2    	-0.13681900 	610.362   	0
	367  	Rem_1	1    	1	7    	Rem_1	2    	1	16   	0.12497900  	610.362   	0
	368  	Rem_1	1    	1	7    	1	16   	1	17   	-0.01144100 	610.362   	0
	369  	Rem_1	1    	1	7    	1	17   	Rem_1	2    	-0.11353200 	610.362   	0
	370  	Rem_1	1    	1	7    	Rem_1	2    	1	42   	1.24768500  	610.362   	0
	371  	Rem_1	1    	1	7    	1	42   	1	55   	-0.83136200 	610.362   	0
	372  	Rem_1	1    	1	7    	1	55   	Rem_1	2    	-0.41613900 	610.362   	0
	373  	Rem_1	1    	1	7    	Rem_1	2    	1	90   	0.26602100  	610.362   	0
	374  	Rem_1	1    	1	7    	1	90   	1	41   	0.48125800  	610.362   	0
	375  	Rem_1	1    	1	7    	1	41   	Rem_1	2    	-0.74724200 	610.362   	0
	376  	Rem_1	1    	1	7    	1	56   	Rem_1	2    	-0.37419100 	436.947   	0
	377  	Rem_1	1    	1	7    	Rem_1	2    	1	89   	0.25352000  	436.947   	0
	378  	Rem_1	1    	1	7    	1	89   	1	40   	0.13229300  	436.947   	0
	379  	Rem_1	1    	1	7    	1	40   	Rem_1	2    	-0.38583100 	436.947   	0
	380  	Rem_1	1    	1	7    	Rem_1	2    	1	57   	0.28440300  	436.947   	0
	381  	Rem_1	1    	1	7    	1	57   	1	88   	-0.05699300 	436.947   	0
	382  	Rem_1	1    	1	7    	1	88   	Rem_1	2    	-0.22737400 	436.947   	0
	383  	Rem_1	1    	1	7    	Rem_1	2    	1	39   	0.26954200  	436.947   	0
	384  	Rem_1	1    	1	7    	1	39   	1	58   	-0.03445100 	436.947   	0
	385  	Rem_1	1    	1	7    	1	58   	Rem_1	2    	-0.23498000 	436.947   	0
	386  	Rem_1	1    	1	7    	1	87   	Rem_1	2    	-0.20211800 	611.687   	0
	387  	Rem_1	1    	1	7    	Rem_1	2    	1	38   	0.21307600  	611.687   	0
	388  	Rem_1	1    	1	7    	1	38   	1	59   	-0.01308500 	611.687   	0
	389  	Rem_1	1    	1	7    	1	59   	Rem_1	2    	-0.19998300 	611.687   	0
	390  	Rem_1	1    	1	7    	Rem_1	2    	1	86   	0.18580000  	611.687   	0
	391  	Rem_1	1    	1	7    	1	86   	1	37   	-0.00147600 	611.687   	0
	392  	Rem_1	1    	1	7    	1	37   	Rem_1	2    	-0.18431300 	611.687   	0
	393  	Rem_1	1    	1	7    	Rem_1	2    	1	60   	0.17805100  	611.687   	0
	394  	Rem_1	1    	1	7    	1	60   	1	85   	-0.00514500 	611.687   	0
	395  	Rem_1	1    	1	7    	1	85   	Rem_1	2    	-0.17286300 	611.687   	0
	396  	Rem_1	1    	1	7    	1	36   	Rem_1	2    	-0.16394900 	610.674   	0
	397  	Rem_1	1    	1	7    	Rem_1	2    	1	61   	0.16190000  	610.674   	0
	398  	Rem_1	1    	1	7    	1	61   	1	84   	-0.00209300 	610.674   	0
	399  	Rem_1	1    	1	7    	1	84   	Rem_1	2    	-0.15980800 	610.674   	0
	400  	Rem_1	1    	1	7    	Rem_1	2    	1	35   	0.14980400  	610.674   	0
	401  	Rem_1	1    	1	7    	1	35   	1	62   	-0.00107300 	610.674   	0
	402  	Rem_1	1    	1	7    	1	62   	Rem_1	2    	-0.14870300 	610.674   	0
	403  	Rem_1	1    	1	7    	Rem_1	2    	1	83   	0.14758800  	610.674   	0
	404  	Rem_1	1    	1	7    	1	83   	1	34   	-0.00949600 	610.674   	0
	405  	Rem_1	1    	1	7    	1	34   	Rem_1	2    	-0.13805600 	610.674   	0
	406  	Rem_1	1    	1	7    	1	63   	Rem_1	2    	-0.13734600 	609.689   	0
	407  	Rem_1	1    	1	7    	Rem_1	2    	1	82   	0.13663400  	609.689   	0
	408  	Rem_1	1    	1	7    	1	82   	1	33   	-0.00898700 	609.689   	0
	409  	Rem_1	1    	1	7    	1	33   	Rem_1	2    	-0.12762600 	609.689   	0
	410  	Rem_1	1    	1	7    	Rem_1	2    	1	64   	0.12742400  	609.689   	0
	411  	Rem_1	1    	1	7    	1	64   	1	81   	-0.00007800 	609.689   	0
	412  	Rem_1	1    	1	7    	1	81   	Rem_1	2    	-0.12732400 	609.689   	0
	413  	Rem_1	1    	1	7    	Rem_1	2    	1	32   	0.11589100  	609.689   	0
	414  	Rem_1	1    	1	7    	1	65   	Rem_1	2    	-0.11600000 	609.689   	0
	415  	Rem_1	1    	1	7    	1	80   	Rem_1	2    	-0.11627800 	132.158   	0
	416  	Rem_1	1    	1	8    	1	9    	Rem_1	2    	-1.66436100 	485.234   	0
	417  	Rem_1	1    	1	8    	Rem_1	2    	1	10   	0.52899700  	485.234   	0
	418  	Rem_1	1    	1	8    	1	10   	1	11   	-0.22824300 	485.234   	0
	419  	Rem_1	1    	1	8    	1	11   	Rem_1	2    	-0.30073800 	485.234   	0
	420  	Rem_1	1    	1	8    	Rem_1	2    	1	12   	0.23008400  	485.234   	0
	421  	Rem_1	1    	1	8    	1	12   	1	13   	-0.03803300 	485.234   	0
	422  	Rem_1	1    	1	8    	1	13   	Rem_1	2    	-0.19204000 	485.234   	0
	423  	Rem_1	1    	1	8    	Rem_1	2    	1	14   	0.17010800  	485.234   	0
	424  	Rem_1	1    	1	8    	1	14   	1	15   	-0.01506300 	485.234   	0
	425  	Rem_1	1    	1	8    	1	15   	Rem_1	2    	-0.15500300 	485.234   	0
	426  	Rem_1	1    	1	8    	1	16   	Rem_1	2    	-0.14005800 	488.479   	0
	427  	Rem_1	1    	1	8    	Rem_1	2    	1	17   	0.12623600  	488.479   	0
	428  	Rem_1	1    	1	8    	1	17   	1	18   	-0.01216000 	488.479   	0
	429  	Rem_1	1    	1	8    	1	18   	Rem_1	2    	-0.11407300 	488.479   	0
	430  	Rem_1	1    	1	8    	Rem_1	2    	1	41   	1.29722200  	488.479   	0
	431  	Rem_1	1    	1	8    	1	41   	1	56   	-0.85021900 	488.479   	0
	432  	Rem_1	1    	1	8    	1	56   	Rem_1	2    	-0.44683200 	488.479   	0
	433  	Rem_1	1    	1	8    	Rem_1	2    	1	89   	0.26831900  	488.479   	0
	434  	Rem_1	1    	1	8    	1	89   	1	40   	0.53646400  	488.479   	0
	435  	Rem_1	1    	1	8    	1	40   	Rem_1	2    	-0.80473200 	488.479   	0
	436  	Rem_1	1    	1	8    	1	57   	Rem_1	2    	-0.39101100 	402.994   	0
	437  	Rem_1	1    	1	8    	Rem_1	2    	1	88   	0.26035900  	402.994   	0
	438  	Rem_1	1    	1	8    	1	88   	1	39   	0.17715600  	402.994   	0
	439  	Rem_1	1    	1	8    	1	39   	Rem_1	2    	-0.43753800 	402.994   	0
	440  	Rem_1	1    	1	8    	Rem_1	2    	1	58   	0.30959600  	402.994   	0
	441  	Rem_1	1    	1	8    	1	58   	1	87   	-0.07563400 	402.994   	0
	442  	Rem_1	1    	1	8    	1	87   	Rem_1	2    	-0.23393700 	402.994   	0
	443  	Rem_1	1    	1	8    	Rem_1	2    	1	38   	0.28203500  	402.994   	0
	444  	Rem_1	1    	1	8    	1	38   	1	59   	-0.03837100 	402.994   	0
	445  	Rem_1	1    	1	8    	1	59   	Rem_1	2    	-0.24356100 	402.994   	0
	446  	Rem_1	1    	1	8    	1	86   	Rem_1	2    	-0.21256200 	491.939   	0
	447  	Rem_1	1    	1	8    	Rem_1	2    	1	37   	0.22309800  	491.939   	0
	448  	Rem_1	1    	1	8    	1	37   	1	60   	-0.01571400 	491.939   	0
	449  	Rem_1	1    	1	8    	1	60   	Rem_1	2    	-0.20737200 	491.939   	0
	450  	Rem_1	1    	1	8    	Rem_1	2    	1	85   	0.19610500  	491.939   	0
	451  	Rem_1	1    	1	8    	1	85   	1	36   	-0.00584300 	491.939   	0
	452  	Rem_1	1    	1	8    	1	36   	Rem_1	2    	-0.19025000 	491.939   	0
	453  	Rem_1	1    	1	8    	Rem_1	2    	1	61   	0.18512900  	491.939   	0
	454  	Rem_1	1    	1	8    	1	61   	1	84   	-0.00529300 	491.939   	0
	455  	Rem_1	1    	1	8    	1	84   	Rem_1	2    	-0.17978400 	491.939   	0
	456  	Rem_1	1    	1	8    	1	35   	Rem_1	2    	-0.17076500 	493.554   	0
	457  	Rem_1	1    	1	8    	Rem_1	2    	1	62   	0.16813400  	493.554   	0
	458  	Rem_1	1    	1	8    	1	62   	1	83   	-0.00288600 	493.554   	0
	459  	Rem_1	1    	1	8    	1	83   	Rem_1	2    	-0.16522200 	493.554   	0
	460  	Rem_1	1    	1	8    	Rem_1	2    	1	34   	0.15573800  	493.554   	0
	461  	Rem_1	1    	1	8    	1	34   	1	63   	-0.00172700 	493.554   	0
	462  	Rem_1	1    	1	8    	1	63   	Rem_1	2    	-0.15406200 	493.554   	0
	463  	Rem_1	1    	1	8    	Rem_1	2    	1	82   	0.15196700  	493.554   	0
	464  	Rem_1	1    	1	8    	1	82   	1	33   	-0.00927600 	493.554   	0
	465  	Rem_1	1    	1	8    	1	33   	Rem_1	2    	-0.14265800 	493.554   	0
	466  	Rem_1	1    	1	8    	1	64   	Rem_1	2    	-0.14188200 	494.817   	0
	467  	Rem_1	1    	1	8    	Rem_1	2    	1	81   	0.14105200  	494.817   	0
	468  	Rem_1	1    	1	8    	1	81   	1	32   	-0.01242900 	494.817   	0
	469  	Rem_1	1    	1	8    	1	32   	Rem_1	2    	-0.12861500 	494.817   	0
	470  	Rem_1	1    	1	8    	Rem_1	2    	1	65   	0.12841200  	494.817   	0
	471  	Rem_1	1    	1	8    	1	65   	1	80   	-0.00025100 	494.817   	0
	472  	Rem_1	1    	1	8    	1	80   	Rem_1	2    	-0.12813500 	494.817   	0
	473  	Rem_1	1    	1	8    	Rem_1	2    	1	31   	0.11733200  	494.817   	0
	474  	Rem_1	1    	1	8    	1	66   	Rem_1	2    	-0.11778600 	494.817   	0
	475  	Rem_1	1    	1	8    	1	79   	Rem_1	2    	-0.11814700 	130.497   	0
	476  	Rem_1	1    	1	9    	1	10   	Rem_1	2    	-1.56318300 	546.355   	0
	477  	Rem_1	1    	1	9    	Rem_1	2    	1	11   	0.51023700  	546.355   	0
	478  	Rem_1	1    	1	9    	1	11   	1	12   	-0.20217400 	546.355   	0
	479  	Rem_1	1    	1	9    	1	12   	Rem_1	2    	-0.30804500 	546.355   	0
	480  	Rem_1	1    	1	9    	Rem_1	2    	1	13   	0.23112600  	546.355   	0
	481  	Rem_1	1    	1	9    	1	13   	1	14   	-0.03385400 	546.355   	0
	482  	Rem_1	1    	1	9    	1	14   	Rem_1	2    	-0.19722600 	546.355   	0
	483  	Rem_1	1    	1	9    	Rem_1	2    	1	15   	0.17650200  	546.355   	0
	484  	Rem_1	1    	1	9    	1	15   	1	16   	-0.01902800 	546.355   	0
	485  	Rem_1	1    	1	9    	1	16   	Rem_1	2    	-0.15742100 	546.355   	0
	486  	Rem_1	1    	1	9    	1	17   	Rem_1	2    	-0.14035800 	546.493   	0
	487  	Rem_1	1    	1	9    	Rem_1	2    	1	18   	0.12575400  	546.493   	0
	488  	Rem_1	1    	1	9    	1	18   	1	19   	-0.01114300 	546.493   	0
	489  	Rem_1	1    	1	9    	1	19   	Rem_1	2    	-0.11460300 	546.493   	0
	490  	Rem_1	1    	1	9    	Rem_1	2    	1	40   	1.24880000  	546.493   	0
	491  	Rem_1	1    	1	9    	1	40   	1	57   	-0.79159100 	546.493   	0
	492  	Rem_1	1    	1	9    	1	57   	Rem_1	2    	-0.45702900 	546.493   	0
	493  	Rem_1	1    	1	9    	Rem_1	2    	1	88   	0.27386900  	546.493   	0
	494  	Rem_1	1    	1	9    	1	88   	1	39   	0.56741000  	546.493   	0
	495  	Rem_1	1    	1	9    	1	39   	Rem_1	2    	-0.84122800 	546.493   	0
	496  	Rem_1	1    	1	9    	1	58   	Rem_1	2    	-0.40578300 	421.430   	0
	497  	Rem_1	1    	1	9    	Rem_1	2    	1	87   	0.26099100  	421.430   	0
	498  	Rem_1	1    	1	9    	1	87   	1	38   	0.16078200  	421.430   	0
	499  	Rem_1	1    	1	9    	1	38   	Rem_1	2    	-0.42181700 	421.430   	0
	500  	Rem_1	1    	1	9    	Rem_1	2    	1	59   	0.30523900  	421.430   	0
	501  	Rem_1	1    	1	9    	1	59   	1	86   	-0.06467500 	421.430   	0
	502  	Rem_1	1    	1	9    	1	86   	Rem_1	2    	-0.24050000 	421.430   	0
	503  	Rem_1	1    	1	9    	Rem_1	2    	1	37   	0.28206900  	421.430   	0
	504  	Rem_1	1    	1	9    	1	37   	1	60   	-0.03693400 	421.430   	0
	505  	Rem_1	1    	1	9    	1	60   	Rem_1	2    	-0.24505800 	421.430   	0
	506  	Rem_1	1    	1	9    	1	85   	Rem_1	2    	-0.22157100 	547.850   	0
	507  	Rem_1	1    	1	9    	Rem_1	2    	1	36   	0.22478500  	547.850   	0
	508  	Rem_1	1    	1	9    	1	36   	1	61   	-0.01130700 	547.850   	0
	509  	Rem_1	1    	1	9    	1	61   	Rem_1	2    	-0.21346900 	547.850   	0
	510  	Rem_1	1    	1	9    	Rem_1	2    	1	84   	0.20217800  	547.850   	0
	511  	Rem_1	1    	1	9    	1	84   	1	35   	-0.00553100 	547.850   	0
	512  	Rem_1	1    	1	9    	1	35   	Rem_1	2    	-0.19661200 	547.850   	0
	513  	Rem_1	1    	1	9    	Rem_1	2    	1	62   	0.19103300  	547.850   	0
	514  	Rem_1	1    	1	9    	1	62   	1	83   	-0.00618600 	547.850   	0
	515  	Rem_1	1    	1	9    	1	83   	Rem_1	2    	-0.18473200 	547.850   	0
	516  	Rem_1	1    	1	9    	1	34   	Rem_1	2    	-0.17649700 	547.821   	0
	517  	Rem_1	1    	1	9    	Rem_1	2    	1	63   	0.17321900  	547.821   	0
	518  	Rem_1	1    	1	9    	1	63   	1	82   	-0.00421400 	547.821   	0
	519  	Rem_1	1    	1	9    	1	82   	Rem_1	2    	-0.16902900 	547.821   	0
	520  	Rem_1	1    	1	9    	Rem_1	2    	1	33   	0.16003500  	547.821   	0
	521  	Rem_1	1    	1	9    	1	33   	1	64   	-0.00174100 	547.821   	0
	522  	Rem_1	1    	1	9    	1	64   	Rem_1	2    	-0.15830500 	547.821   	0
	523  	Rem_1	1    	1	9    	Rem_1	2    	1	81   	0.15610600  	547.821   	0
	524  	Rem_1	1    	1	9    	1	81   	1	32   	-0.01335300 	547.821   	0
	525  	Rem_1	1    	1	9    	1	32   	Rem_1	2    	-0.14269600 	547.821   	0
	526  	Rem_1	1    	1	9    	1	65   	Rem_1	2    	-0.14198700 	545.713   	0
	527  	Rem_1	1    	1	9    	Rem_1	2    	1	80   	0.14105000  	545.713   	0
	528  	Rem_1	1    	1	9    	1	80   	1	31   	-0.01173600 	545.713   	0
	529  	Rem_1	1    	1	9    	1	31   	Rem_1	2    	-0.12929000 	545.713   	0
	530  	Rem_1	1    	1	9    	Rem_1	2    	1	66   	0.12959200  	545.713   	0
	531  	Rem_1	1    	1	9    	1	79   	Rem_1	2    	-0.12962300 	545.713   	0
	532  	Rem_1	1    	1	9    	Rem_1	2    	1	30   	0.11795400  	545.713   	0
	533  	Rem_1	1    	1	9    	1	67   	Rem_1	2    	-0.11926000 	545.713   	0
	534  	Rem_1	1    	1	9    	1	78   	Rem_1	2    	-0.11975100 	128.829   	0
	535  	Rem_1	1    	1	10   	1	11   	Rem_1	2    	-1.54403800 	571.762   	0
	536  	Rem_1	1    	1	10   	Rem_1	2    	1	12   	0.53448500  	571.762   	0
	537  	Rem_1	1    	1	10   	1	12   	1	13   	-0.22582600 	571.762   	0
	538  	Rem_1	1    	1	10   	1	13   	Rem_1	2    	-0.30864600 	571.762   	0
	539  	Rem_1	1    	1	10   	Rem_1	2    	1	14   	0.24192900  	571.762   	0
	540  	Rem_1	1    	1	10   	1	14   	1	15   	-0.03251100 	571.762   	0
	541  	Rem_1	1    	1	10   	1	15   	Rem_1	2    	-0.20941900 	571.762   	0
	542  	Rem_1	1    	1	10   	Rem_1	2    	1	16   	0.18283300  	571.762   	0
	543  	Rem_1	1    	1	10   	1	16   	1	17   	-0.02259700 	571.762   	0
	544  	Rem_1	1    	1	10   	1	17   	Rem_1	2    	-0.16019400 	571.762   	0
	545  	Rem_1	1    	1	10   	1	18   	Rem_1	2    	-0.14155200 	571.692   	0
	546  	Rem_1	1    	1	10   	Rem_1	2    	1	19   	0.12792600  	571.692   	0
	547  	Rem_1	1    	1	10   	1	19   	1	20   	-0.01003400 	571.692   	0
	548  	Rem_1	1    	1	10   	1	20   	Rem_1	2    	-0.11790200 	571.692   	0
	549  	Rem_1	1    	1	10   	Rem_1	2    	1	39   	1.28438700  	571.692   	0
	550  	Rem_1	1    	1	10   	1	39   	1	58   	-0.83083800 	571.692   	0
	551  	Rem_1	1    	1	10   	1	58   	Rem_1	2    	-0.45335500 	571.692   	0
	552  	Rem_1	1    	1	10   	Rem_1	2    	1	87   	0.27071800  	571.692   	0
	553  	Rem_1	1    	1	10   	1	87   	1	38   	0.53918000  	571.692   	0
	554  	Rem_1	1    	1	10   	1	38   	Rem_1	2    	-0.80976900 	571.692   	0
	555  	Rem_1	1    	1	10   	1	59   	Rem_1	2    	-0.39078800 	524.709   	0
	556  	Rem_1	1    	1	10   	Rem_1	2    	1	86   	0.26647600  	524.709   	0
	557  	Rem_1	1    	1	10   	1	86   	1	37   	0.15133400  	524.709   	0
	558  	Rem_1	1    	1	10   	1	37   	Rem_1	2    	-0.41780800 	524.709   	0
	559  	Rem_1	1    	1	10   	Rem_1	2    	1	60   	0.30430600  	524.709   	0
	560  	Rem_1	1    	1	10   	1	60   	1	85   	-0.05099400 	524.709   	0
	561  	Rem_1	1    	1	10   	1	85   	Rem_1	2    	-0.25325900 	524.709   	0
	562  	Rem_1	1    	1	10   	Rem_1	2    	1	36   	0.28585100  	524.709   	0
	563  	Rem_1	1    	1	10   	1	36   	1	61   	-0.02876200 	524.709   	0
	564  	Rem_1	1    	1	10   	1	61   	Rem_1	2    	-0.25697400 	524.709   	0
	565  	Rem_1	1    	1	10   	1	84   	Rem_1	2    	-0.23200400 	566.880   	0
	566  	Rem_1	1    	1	10   	Rem_1	2    	1	35   	0.23760900  	566.880   	0
	567  	Rem_1	1    	1	10   	1	35   	1	62   	-0.01249300 	566.880   	0
	568  	Rem_1	1    	1	10   	1	62   	Rem_1	2    	-0.22512600 	566.880   	0
	569  	Rem_1	1    	1	10   	Rem_1	2    	1	83   	0.21180400  	566.880   	0
	570  	Rem_1	1    	1	10   	1	83   	1	34   	-0.00400500 	566.880   	0
	571  	Rem_1	1    	1	10   	1	34   	Rem_1	2    	-0.20779500 	566.880   	0
	572  	Rem_1	1    	1	10   	Rem_1	2    	1	63   	0.20094100  	566.880   	0
	573  	Rem_1	1    	1	10   	1	63   	1	82   	-0.00864800 	566.880   	0
	574  	Rem_1	1    	1	10   	1	82   	Rem_1	2    	-0.19225200 	566.880   	0
	575  	Rem_1	1    	1	10   	1	33   	Rem_1	2    	-0.18503100 	566.562   	0
	576  	Rem_1	1    	1	10   	Rem_1	2    	1	64   	0.18140400  	566.562   	0
	577  	Rem_1	1    	1	10   	1	64   	1	81   	-0.00474800 	566.562   	0
	578  	Rem_1	1    	1	10   	1	81   	Rem_1	2    	-0.17664000 	566.562   	0
	579  	Rem_1	1    	1	10   	Rem_1	2    	1	32   	0.16252800  	566.562   	0
	580  	Rem_1	1    	1	10   	1	32   	1	65   	-0.00178500 	566.562   	0
	581  	Rem_1	1    	1	10   	1	65   	Rem_1	2    	-0.16074100 	566.562   	0
	582  	Rem_1	1    	1	10   	Rem_1	2    	1	80   	0.15834400  	566.562   	0
	583  	Rem_1	1    	1	10   	1	80   	1	31   	-0.01282700 	566.562   	0
	584  	Rem_1	1    	1	10   	1	31   	Rem_1	2    	-0.14552800 	566.562   	0
	585  	Rem_1	1    	1	10   	1	66   	Rem_1	2    	-0.14534200 	569.714   	0
	586  	Rem_1	1    	1	10   	Rem_1	2    	1	79   	0.14479300  	569.714   	0
	587  	Rem_1	1    	1	10   	1	79   	1	30   	-0.01308300 	569.714   	0
	588  	Rem_1	1    	1	10   	1	30   	Rem_1	2    	-0.13170300 	569.714   	0
	589  	Rem_1	1    	1	10   	Rem_1	2    	1	67   	0.13299300  	569.714   	0
	590  	Rem_1	1    	1	10   	1	78   	Rem_1	2    	-0.13302000 	569.714   	0
	591  	Rem_1	1    	1	10   	Rem_1	2    	1	29   	0.12104900  	569.714   	0
	592  	Rem_1	1    	1	10   	1	68   	Rem_1	2    	-0.12254400 	569.714   	0
	593  	Rem_1	1    	1	10   	1	77   	Rem_1	2    	-0.12385400 	123.817   	0
	594  	Rem_1	1    	1	11   	1	12   	Rem_1	2    	-1.59847400 	496.749   	0
	595  	Rem_1	1    	1	11   	Rem_1	2    	1	13   	0.51025500  	496.749   	0
	596  	Rem_1	1    	1	11   	1	13   	1	14   	-0.18358300 	496.749   	0
	597  	Rem_1	1    	1	11   	1	14   	Rem_1	2    	-0.32667400 	496.749   	0
	598  	Rem_1	1    	1	11   	Rem_1	2    	1	15   	0.26507200  	496.749   	0
	599  	Rem_1	1    	1	11   	1	15   	1	16   	-0.04175300 	496.749   	0
	600  	Rem_1	1    	1	11   	1	16   	Rem_1	2    	-0.22330400 	496.749   	0
	601  	Rem_1	1    	1	11   	Rem_1	2    	1	17   	0.19049800  	496.749   	0
	602  	Rem_1	1    	1	11   	1	17   	1	18   	-0.02549700 	496.749   	0
	603  	Rem_1	1    	1	11   	1	18   	Rem_1	2    	-0.16495700 	496.749   	0
	604  	Rem_1	1    	1	11   	1	19   	Rem_1	2    	-0.14708200 	491.958   	0
	605  	Rem_1	1    	1	11   	Rem_1	2    	1	20   	0.13437400  	491.958   	0
	606  	Rem_1	1    	1	11   	1	20   	1	21   	-0.01004500 	491.958   	0
	607  	Rem_1	1    	1	11   	1	21   	Rem_1	2    	-0.12433300 	491.958   	0
	608  	Rem_1	1    	1	11   	Rem_1	2    	1	38   	1.23141000  	491.958   	0
	609  	Rem_1	1    	1	11   	1	38   	1	59   	-0.79696700 	491.958   	0
	610  	Rem_1	1    	1	11   	1	59   	Rem_1	2    	-0.43425400 	491.958   	0
	611  	Rem_1	1    	1	11   	Rem_1	2    	1	86   	0.27610900  	491.958   	0
	612  	Rem_1	1    	1	11   	1	86   	1	37   	0.48393900  	491.958   	0
	613  	Rem_1	1    	1	11   	1	37   	Rem_1	2    	-0.75993700 	491.958   	0
	614  	Rem_1	1    	1	11   	1	60   	Rem_1	2    	-0.38345500 	495.779   	0
	615  	Rem_1	1    	1	11   	Rem_1	2    	1	85   	0.28481000  	495.779   	0
	616  	Rem_1	1    	1	11   	1	85   	1	36   	0.12483700  	495.779   	0
	617  	Rem_1	1    	1	11   	1	36   	Rem_1	2    	-0.40970400 	495.779   	0
	618  	Rem_1	1    	1	11   	Rem_1	2    	1	61   	0.32533500  	495.779   	0
	619  	Rem_1	1    	1	11   	1	61   	1	84   	-0.05459800 	495.779   	0
	620  	Rem_1	1    	1	11   	1	84   	Rem_1	2    	-0.27073100 	495.779   	0
	621  	Rem_1	1    	1	11   	Rem_1	2    	1	35   	0.30894400  	495.779   	0
	622  	Rem_1	1    	1	11   	1	35   	1	62   	-0.03026000 	495.779   	0
	623  	Rem_1	1    	1	11   	1	62   	Rem_1	2    	-0.27858000 	495.779   	0
	624  	Rem_1	1    	1	11   	1	83   	Rem_1	2    	-0.24986600 	502.011   	0
	625  	Rem_1	1    	1	11   	Rem_1	2    	1	34   	0.25873400  	502.011   	0
	626  	Rem_1	1    	1	11   	1	34   	1	63   	-0.01481600 	502.011   	0
	627  	Rem_1	1    	1	11   	1	63   	Rem_1	2    	-0.24392800 	502.011   	0
	628  	Rem_1	1    	1	11   	Rem_1	2    	1	82   	0.22597500  	502.011   	0
	629  	Rem_1	1    	1	11   	1	82   	1	33   	-0.00178000 	502.011   	0
	630  	Rem_1	1    	1	11   	1	33   	Rem_1	2    	-0.22422500 	502.011   	0
	631  	Rem_1	1    	1	11   	Rem_1	2    	1	64   	0.21632400  	502.011   	0
	632  	Rem_1	1    	1	11   	1	64   	1	81   	-0.01001900 	502.011   	0
	633  	Rem_1	1    	1	11   	1	81   	Rem_1	2    	-0.20626000 	502.011   	0
	634  	Rem_1	1    	1	11   	1	32   	Rem_1	2    	-0.19223200 	505.064   	0
	635  	Rem_1	1    	1	11   	Rem_1	2    	1	65   	0.18832400  	505.064   	0
	636  	Rem_1	1    	1	11   	1	65   	1	80   	-0.00513100 	505.064   	0
	637  	Rem_1	1    	1	11   	1	80   	Rem_1	2    	-0.18319400 	505.064   	0
	638  	Rem_1	1    	1	11   	Rem_1	2    	1	31   	0.16933600  	505.064   	0
	639  	Rem_1	1    	1	11   	1	31   	1	66   	-0.00111600 	505.064   	0
	640  	Rem_1	1    	1	11   	1	66   	Rem_1	2    	-0.16813600 	505.064   	0
	641  	Rem_1	1    	1	11   	Rem_1	2    	1	79   	0.16636200  	505.064   	0
	642  	Rem_1	1    	1	11   	1	79   	1	30   	-0.01503800 	505.064   	0
	643  	Rem_1	1    	1	11   	1	30   	Rem_1	2    	-0.15129000 	505.064   	0
	644  	Rem_1	1    	1	11   	1	67   	Rem_1	2    	-0.15234200 	507.949   	0
	645  	Rem_1	1    	1	11   	Rem_1	2    	1	78   	0.15185600  	507.949   	0
	646  	Rem_1	1    	1	11   	1	78   	1	29   	-0.01390400 	507.949   	0
	647  	Rem_1	1    	1	11   	1	29   	Rem_1	2    	-0.13793800 	507.949   	0
	648  	Rem_1	1    	1	11   	Rem_1	2    	1	68   	0.13945800  	507.949   	0
	649  	Rem_1	1    	1	11   	1	77   	Rem_1	2    	-0.14054900 	507.949   	0
	650  	Rem_1	1    	1	11   	Rem_1	2    	1	28   	0.12728700  	507.949   	0
	651  	Rem_1	1    	1	11   	1	69   	Rem_1	2    	-0.12847100 	507.949   	0
	652  	Rem_1	1    	1	11   	1	76   	Rem_1	2    	-0.12973500 	118.842   	0
	653  	Rem_1	1    	1	12   	1	13   	Rem_1	2    	-1.29335100 	638.758   	0
	654  	Rem_1	1    	1	12   	Rem_1	2    	1	14   	0.49977900  	638.758   	0
	655  	Rem_1	1    	1	12   	1	14   	1	15   	-0.14398800 	638.758   	0
	656  	Rem_1	1    	1	12   	1	15   	Rem_1	2    	-0.35579600 	638.758   	0
	657  	Rem_1	1    	1	12   	Rem_1	2    	1	16   	0.28437300  	638.758   	0
	658  	Rem_1	1    	1	12   	1	16   	1	17   	-0.05045100 	638.758   	0
	659  	Rem_1	1    	1	12   	1	17   	Rem_1	2    	-0.23389300 	638.758   	0
	660  	Rem_1	1    	1	12   	Rem_1	2    	1	18   	0.19698500  	638.758   	0
	661  	Rem_1	1    	1	12   	1	18   	1	19   	-0.02397500 	638.758   	0
	662  	Rem_1	1    	1	12   	1	19   	Rem_1	2    	-0.17294700 	638.758   	0
	663  	Rem_1	1    	1	12   	1	20   	Rem_1	2    	-0.15633700 	631.927   	0
	664  	Rem_1	1    	1	12   	Rem_1	2    	1	21   	0.14351700  	631.927   	0
	665  	Rem_1	1    	1	12   	1	21   	1	22   	-0.01040600 	631.927   	0
	666  	Rem_1	1    	1	12   	1	22   	Rem_1	2    	-0.13309500 	631.927   	0
	667  	Rem_1	1    	1	12   	Rem_1	2    	1	37   	1.12929600  	631.927   	0
	668  	Rem_1	1    	1	12   	1	37   	1	60   	-0.69502200 	631.927   	0
	669  	Rem_1	1    	1	12   	1	60   	Rem_1	2    	-0.43411500 	631.927   	0
	670  	Rem_1	1    	1	12   	Rem_1	2    	1	85   	0.30498500  	631.927   	0
	671  	Rem_1	1    	1	12   	1	85   	1	36   	0.36435300  	631.927   	0
	672  	Rem_1	1    	1	12   	1	36   	Rem_1	2    	-0.66926100 	631.927   	0
	673  	Rem_1	1    	1	12   	1	61   	Rem_1	2    	-0.41500700 	484.120   	0
	674  	Rem_1	1    	1	12   	Rem_1	2    	1	84   	0.31338600  	484.120   	0
	675  	Rem_1	1    	1	12   	1	84   	1	35   	0.11880500  	484.120   	0
	676  	Rem_1	1    	1	12   	1	35   	Rem_1	2    	-0.43219700 	484.120   	0
	677  	Rem_1	1    	1	12   	Rem_1	2    	1	62   	0.35707400  	484.120   	0
	678  	Rem_1	1    	1	12   	1	62   	1	83   	-0.05733800 	484.120   	0
	679  	Rem_1	1    	1	12   	1	83   	Rem_1	2    	-0.29968400 	484.120   	0
	680  	Rem_1	1    	1	12   	Rem_1	2    	1	34   	0.33839100  	484.120   	0
	681  	Rem_1	1    	1	12   	1	34   	1	63   	-0.03149500 	484.120   	0
	682  	Rem_1	1    	1	12   	1	63   	Rem_1	2    	-0.30683200 	484.120   	0
	683  	Rem_1	1    	1	12   	1	82   	Rem_1	2    	-0.27202400 	634.568   	0
	684  	Rem_1	1    	1	12   	Rem_1	2    	1	33   	0.28249100  	634.568   	0
	685  	Rem_1	1    	1	12   	1	33   	1	64   	-0.01568000 	634.568   	0
	686  	Rem_1	1    	1	12   	1	64   	Rem_1	2    	-0.26680600 	634.568   	0
	687  	Rem_1	1    	1	12   	Rem_1	2    	1	81   	0.24748300  	634.568   	0
	688  	Rem_1	1    	1	12   	1	32   	Rem_1	2    	-0.23488100 	634.568   	0
	689  	Rem_1	1    	1	12   	Rem_1	2    	1	65   	0.22712500  	634.568   	0
	690  	Rem_1	1    	1	12   	1	65   	1	80   	-0.00984000 	634.568   	0
	691  	Rem_1	1    	1	12   	1	80   	Rem_1	2    	-0.21722000 	634.568   	0
	692  	Rem_1	1    	1	12   	1	31   	Rem_1	2    	-0.20214900 	636.103   	0
	693  	Rem_1	1    	1	12   	Rem_1	2    	1	66   	0.19952300  	636.103   	0
	694  	Rem_1	1    	1	12   	1	66   	1	79   	-0.00375900 	636.103   	0
	695  	Rem_1	1    	1	12   	1	79   	Rem_1	2    	-0.19574700 	636.103   	0
	696  	Rem_1	1    	1	12   	Rem_1	2    	1	30   	0.17795400  	636.103   	0
	697  	Rem_1	1    	1	12   	1	67   	Rem_1	2    	-0.17867300 	636.103   	0
	698  	Rem_1	1    	1	12   	Rem_1	2    	1	78   	0.17719500  	636.103   	0
	699  	Rem_1	1    	1	12   	1	29   	Rem_1	2    	-0.16037600 	636.103   	0
	700  	Rem_1	1    	1	12   	1	68   	Rem_1	2    	-0.16200000 	636.824   	0
	701  	Rem_1	1    	1	12   	Rem_1	2    	1	77   	0.16302300  	636.824   	0
	702  	Rem_1	1    	1	12   	1	28   	Rem_1	2    	-0.14687400 	636.824   	0
	703  	Rem_1	1    	1	12   	Rem_1	2    	1	69   	0.14820800  	636.824   	0
	704  	Rem_1	1    	1	12   	1	76   	Rem_1	2    	-0.14935800 	636.824   	0
	705  	Rem_1	1    	1	12   	Rem_1	2    	1	27   	0.13606600  	636.824   	0
	706  	Rem_1	1    	1	12   	1	70   	Rem_1	2    	-0.13708400 	636.824   	0
	707  	Rem_1	1    	1	12   	1	75   	Rem_1	2    	-0.13781500 	111.805   	0
	708  	Rem_1	1    	1	13   	1	14   	Rem_1	2    	-1.36445300 	514.821   	0
	709  	Rem_1	1    	1	13   	Rem_1	2    	1	15   	0.57438400  	514.821   	0
	710  	Rem_1	1    	1	13   	1	15   	1	16   	-0.17033800 	514.821   	0
	711  	Rem_1	1    	1	13   	1	16   	Rem_1	2    	-0.40404500 	514.821   	0
	712  	Rem_1	1    	1	13   	Rem_1	2    	1	17   	0.31144900  	514.821   	0
	713  	Rem_1	1    	1	13   	1	17   	1	18   	-0.06002100 	514.821   	0
	714  	Rem_1	1    	1	13   	1	18   	Rem_1	2    	-0.25134700 	514.821   	0
	715  	Rem_1	1    	1	13   	Rem_1	2    	1	19   	0.21464600  	514.821   	0
	716  	Rem_1	1    	1	13   	1	19   	1	20   	-0.02409600 	514.821   	0
	717  	Rem_1	1    	1	13   	1	20   	Rem_1	2    	-0.19047100 	514.821   	0
	718  	Rem_1	1    	1	13   	1	21   	Rem_1	2    	-0.17268400 	515.709   	0
	719  	Rem_1	1    	1	13   	Rem_1	2    	1	22   	0.15930100  	515.709   	0
	720  	Rem_1	1    	1	13   	1	22   	1	23   	-0.01039000 	515.709   	0
	721  	Rem_1	1    	1	13   	1	23   	Rem_1	2    	-0.14891700 	515.709   	0
	722  	Rem_1	1    	1	13   	Rem_1	2    	1	36   	1.02881900  	515.709   	0
	723  	Rem_1	1    	1	13   	1	36   	1	61   	-0.53455100 	515.709   	0
	724  	Rem_1	1    	1	13   	1	61   	Rem_1	2    	-0.49412000 	515.709   	0
	725  	Rem_1	1    	1	13   	Rem_1	2    	1	84   	0.35026400  	515.709   	0
	726  	Rem_1	1    	1	13   	1	84   	1	35   	0.37061200  	515.709   	0
	727  	Rem_1	1    	1	13   	1	35   	Rem_1	2    	-0.72078300 	515.709   	0
	728  	Rem_1	1    	1	13   	1	62   	Rem_1	2    	-0.47594100 	414.182   	0
	729  	Rem_1	1    	1	13   	Rem_1	2    	1	83   	0.36333200  	414.182   	0
	730  	Rem_1	1    	1	13   	1	83   	1	34   	0.13464300  	414.182   	0
	731  	Rem_1	1    	1	13   	1	34   	Rem_1	2    	-0.49801200 	414.182   	0
	732  	Rem_1	1    	1	13   	Rem_1	2    	1	63   	0.41239100  	414.182   	0
	733  	Rem_1	1    	1	13   	1	63   	1	82   	-0.07187200 	414.182   	0
	734  	Rem_1	1    	1	13   	1	82   	Rem_1	2    	-0.34045200 	414.182   	0
	735  	Rem_1	1    	1	13   	Rem_1	2    	1	33   	0.38849200  	414.182   	0
	736  	Rem_1	1    	1	13   	1	33   	1	64   	-0.03676700 	414.182   	0
	737  	Rem_1	1    	1	13   	1	64   	Rem_1	2    	-0.35163600 	414.182   	0
	738  	Rem_1	1    	1	13   	1	81   	Rem_1	2    	-0.31157500 	517.259   	0
	739  	Rem_1	1    	1	13   	Rem_1	2    	1	32   	0.30823000  	517.259   	0
	740  	Rem_1	1    	1	13   	1	32   	1	65   	-0.01707800 	517.259   	0
	741  	Rem_1	1    	1	13   	1	65   	Rem_1	2    	-0.29115600 	517.259   	0
	742  	Rem_1	1    	1	13   	Rem_1	2    	1	80   	0.27111600  	517.259   	0
	743  	Rem_1	1    	1	13   	1	31   	Rem_1	2    	-0.25666900 	517.259   	0
	744  	Rem_1	1    	1	13   	Rem_1	2    	1	66   	0.25012700  	517.259   	0
	745  	Rem_1	1    	1	13   	1	66   	1	79   	-0.00803900 	517.259   	0
	746  	Rem_1	1    	1	13   	1	79   	Rem_1	2    	-0.24202400 	517.259   	0
	747  	Rem_1	1    	1	13   	1	30   	Rem_1	2    	-0.22071100 	518.075   	0
	748  	Rem_1	1    	1	13   	Rem_1	2    	1	67   	0.22041900  	518.075   	0
	749  	Rem_1	1    	1	13   	1	67   	1	78   	-0.00344300 	518.075   	0
	750  	Rem_1	1    	1	13   	1	78   	Rem_1	2    	-0.21697200 	518.075   	0
	751  	Rem_1	1    	1	13   	Rem_1	2    	1	29   	0.19609100  	518.075   	0
	752  	Rem_1	1    	1	13   	1	68   	Rem_1	2    	-0.19731100 	518.075   	0
	753  	Rem_1	1    	1	13   	Rem_1	2    	1	77   	0.19791300  	518.075   	0
	754  	Rem_1	1    	1	13   	1	28   	Rem_1	2    	-0.17721800 	518.075   	0
	755  	Rem_1	1    	1	13   	1	69   	Rem_1	2    	-0.17857900 	518.465   	0
	756  	Rem_1	1    	1	13   	Rem_1	2    	1	76   	0.17977600  	518.465   	0
	757  	Rem_1	1    	1	13   	1	27   	Rem_1	2    	-0.16276700 	518.465   	0
	758  	Rem_1	1    	1	13   	Rem_1	2    	1	70   	0.16393000  	518.465   	0
	759  	Rem_1	1    	1	13   	1	75   	Rem_1	2    	-0.16444100 	518.465   	0
	760  	Rem_1	1    	1	13   	Rem_1	2    	1	26   	0.15151500  	518.465   	0
	761  	Rem_1	1    	1	13   	1	71   	Rem_1	2    	-0.15154800 	518.465   	0
	762  	Rem_1	1    	1	13   	1	74   	Rem_1	2    	-0.15152500 	101.332   	0
	763  	Rem_1	1    	1	14   	1	15   	Rem_1	2    	-1.33099900 	499.289   	0
	764  	Rem_1	1    	1	14   	Rem_1	2    	1	16   	0.61559500  	499.289   	0
	765  	Rem_1	1    	1	14   	1	16   	1	17   	-0.19577500 	499.289   	0
	766  	Rem_1	1    	1	14   	1	17   	Rem_1	2    	-0.41979200 	499.289   	0
	767  	Rem_1	1    	1	14   	Rem_1	2    	1	18   	0.31700800  	499.289   	0
	768  	Rem_1	1    	1	14   	1	18   	1	19   	-0.05455800 	499.289   	0
	769  	Rem_1	1    	1	14   	1	19   	Rem_1	2    	-0.26244600 	499.289   	0
	770  	Rem_1	1    	1	14   	Rem_1	2    	1	20   	0.22882400  	499.289   	0
	771  	Rem_1	1    	1	14   	1	20   	1	21   	-0.02415800 	499.289   	0
	772  	Rem_1	1    	1	14   	1	21   	Rem_1	2    	-0.20464700 	499.289   	0
	773  	Rem_1	1    	1	14   	1	22   	Rem_1	2    	-0.18655900 	490.476   	0
	774  	Rem_1	1    	1	14   	Rem_1	2    	1	23   	0.17365700  	490.476   	0
	775  	Rem_1	1    	1	14   	1	23   	1	24   	-0.01187800 	490.476   	0
	776  	Rem_1	1    	1	14   	1	24   	Rem_1	2    	-0.16175900 	490.476   	0
	777  	Rem_1	1    	1	14   	Rem_1	2    	1	35   	1.03225400  	490.476   	0
	778  	Rem_1	1    	1	14   	1	35   	1	62   	-0.48335100 	490.476   	0
	779  	Rem_1	1    	1	14   	1	62   	Rem_1	2    	-0.54879500 	490.476   	0
	780  	Rem_1	1    	1	14   	Rem_1	2    	1	83   	0.39946300  	490.476   	0
	781  	Rem_1	1    	1	14   	1	83   	1	34   	0.37899700  	490.476   	0
	782  	Rem_1	1    	1	14   	1	34   	Rem_1	2    	-0.77837100 	490.476   	0
	783  	Rem_1	1    	1	14   	1	63   	Rem_1	2    	-0.52517000 	416.654   	0
	784  	Rem_1	1    	1	14   	Rem_1	2    	1	82   	0.39934700  	416.654   	0
	785  	Rem_1	1    	1	14   	1	82   	1	33   	0.14158300  	416.654   	0
	786  	Rem_1	1    	1	14   	1	33   	Rem_1	2    	-0.54094700 	416.654   	0
	787  	Rem_1	1    	1	14   	Rem_1	2    	1	64   	0.45152100  	416.654   	0
	788  	Rem_1	1    	1	14   	1	64   	1	81   	-0.07492500 	416.654   	0
	789  	Rem_1	1    	1	14   	1	81   	Rem_1	2    	-0.37657800 	416.654   	0
	790  	Rem_1	1    	1	14   	Rem_1	2    	1	32   	0.40259300  	416.654   	0
	791  	Rem_1	1    	1	14   	1	32   	1	65   	-0.03690700 	416.654   	0
	792  	Rem_1	1    	1	14   	1	65   	Rem_1	2    	-0.36557800 	416.654   	0
	793  	Rem_1	1    	1	14   	1	80   	Rem_1	2    	-0.32834700 	492.802   	0
	794  	Rem_1	1    	1	14   	Rem_1	2    	1	31   	0.32149000  	492.802   	0
	795  	Rem_1	1    	1	14   	1	31   	1	66   	-0.01389800 	492.802   	0
	796  	Rem_1	1    	1	14   	1	66   	Rem_1	2    	-0.30745800 	492.802   	0
	797  	Rem_1	1    	1	14   	Rem_1	2    	1	79   	0.29216800  	492.802   	0
	798  	Rem_1	1    	1	14   	1	30   	Rem_1	2    	-0.26932700 	492.802   	0
	799  	Rem_1	1    	1	14   	Rem_1	2    	1	67   	0.26660400  	492.802   	0
	800  	Rem_1	1    	1	14   	1	67   	1	78   	-0.00679300 	492.802   	0
	801  	Rem_1	1    	1	14   	1	78   	Rem_1	2    	-0.25969900 	492.802   	0
	802  	Rem_1	1    	1	14   	1	29   	Rem_1	2    	-0.23529900 	493.888   	0
	803  	Rem_1	1    	1	14   	Rem_1	2    	1	68   	0.23581100  	493.888   	0
	804  	Rem_1	1    	1	14   	1	68   	1	77   	-0.00039900 	493.888   	0
	805  	Rem_1	1    	1	14   	1	77   	Rem_1	2    	-0.23541500 	493.888   	0
	806  	Rem_1	1    	1	14   	Rem_1	2    	1	28   	0.21025400  	493.888   	0
	807  	Rem_1	1    	1	14   	1	69   	Rem_1	2    	-0.21134600 	493.888   	0
	808  	Rem_1	1    	1	14   	Rem_1	2    	1	76   	0.21217600  	493.888   	0
	809  	Rem_1	1    	1	14   	1	27   	Rem_1	2    	-0.19118700 	493.888   	0
	810  	Rem_1	1    	1	14   	1	70   	Rem_1	2    	-0.19238600 	495.090   	0
	811  	Rem_1	1    	1	14   	Rem_1	2    	1	75   	0.19275400  	495.090   	0
	812  	Rem_1	1    	1	14   	1	26   	Rem_1	2    	-0.17683800 	495.090   	0
	813  	Rem_1	1    	1	14   	Rem_1	2    	1	71   	0.17675200  	495.090   	0
	814  	Rem_1	1    	1	14   	1	71   	1	74   	-0.00043000 	495.090   	0
	815  	Rem_1	1    	1	14   	1	74   	Rem_1	2    	-0.17632800 	495.090   	0
	816  	Rem_1	1    	1	14   	Rem_1	2    	1	25   	0.16413300  	495.090   	0
	817  	Rem_1	1    	1	14   	1	25   	1	72   	-0.00036600 	495.090   	0
	818  	Rem_1	1    	1	14   	1	72   	Rem_1	2    	-0.16371800 	495.090   	0
	819  	Rem_1	1    	1	14   	1	73   	Rem_1	2    	-0.16319800 	94.103    	0
	820  	Rem_1	1    	1	15   	1	16   	Rem_1	2    	-1.44722400 	446.700   	0
	821  	Rem_1	1    	1	15   	Rem_1	2    	1	17   	0.65043600  	446.700   	0
	822  	Rem_1	1    	1	15   	1	17   	1	18   	-0.23513300 	446.700   	0
	823  	Rem_1	1    	1	15   	1	18   	Rem_1	2    	-0.41526900 	446.700   	0
	824  	Rem_1	1    	1	15   	Rem_1	2    	1	19   	0.32414500  	446.700   	0
	825  	Rem_1	1    	1	15   	1	19   	1	20   	-0.04910100 	446.700   	0
	826  	Rem_1	1    	1	15   	1	20   	Rem_1	2    	-0.27499800 	446.700   	0
	827  	Rem_1	1    	1	15   	Rem_1	2    	1	21   	0.24182800  	446.700   	0
	828  	Rem_1	1    	1	15   	1	21   	1	22   	-0.02421900 	446.700   	0
	829  	Rem_1	1    	1	15   	1	22   	Rem_1	2    	-0.21753200 	446.700   	0
	830  	Rem_1	1    	1	15   	1	23   	Rem_1	2    	-0.20023600 	93.815    	0
	831  	Rem_1	1    	1	15   	Rem_1	2    	1	24   	0.18610100  	93.815    	0
	832  	Rem_1	1    	1	15   	1	24   	1	34   	0.89725900  	93.815    	0
	833  	Rem_1	1    	1	15   	1	34   	Rem_1	2    	-1.08343300 	93.815    	0
	834  	Rem_1	1    	1	15   	Rem_1	2    	1	63   	0.58934500  	93.815    	0
	835  	Rem_1	1    	1	15   	1	63   	1	82   	-0.16217700 	93.815    	0
	836  	Rem_1	1    	1	15   	1	82   	Rem_1	2    	-0.42710000 	93.815    	0
	837  	Rem_1	1    	1	15   	Rem_1	2    	1	33   	0.81714200  	93.815    	0
	838  	Rem_1	1    	1	15   	1	33   	1	64   	-0.26300100 	93.815    	0
	839  	Rem_1	1    	1	15   	1	64   	Rem_1	2    	-0.55388900 	93.815    	0
	840  	Rem_1	1    	1	15   	1	81   	Rem_1	2    	-0.42716000 	447.048   	0
	841  	Rem_1	1    	1	15   	Rem_1	2    	1	32   	0.54979000  	447.048   	0
	842  	Rem_1	1    	1	15   	1	32   	1	65   	-0.09753600 	447.048   	0
	843  	Rem_1	1    	1	15   	1	65   	Rem_1	2    	-0.45222300 	447.048   	0
	844  	Rem_1	1    	1	15   	Rem_1	2    	1	80   	0.38381700  	447.048   	0
	845  	Rem_1	1    	1	15   	1	80   	1	31   	0.02329400  	447.048   	0
	846  	Rem_1	1    	1	15   	1	31   	Rem_1	2    	-0.40715100 	447.048   	0
	847  	Rem_1	1    	1	15   	Rem_1	2    	1	66   	0.37350800  	447.048   	0
	848  	Rem_1	1    	1	15   	1	66   	1	79   	-0.02945600 	447.048   	0
	849  	Rem_1	1    	1	15   	1	79   	Rem_1	2    	-0.34392300 	447.048   	0
	850  	Rem_1	1    	1	15   	1	30   	Rem_1	2    	-0.32818700 	452.913   	0
	851  	Rem_1	1    	1	15   	Rem_1	2    	1	67   	0.31890600  	452.913   	0
	852  	Rem_1	1    	1	15   	1	67   	1	78   	-0.01365600 	452.913   	0
	853  	Rem_1	1    	1	15   	1	78   	Rem_1	2    	-0.30523400 	452.913   	0
	854  	Rem_1	1    	1	15   	Rem_1	2    	1	29   	0.28104300  	452.913   	0
	855  	Rem_1	1    	1	15   	1	29   	1	68   	-0.00245700 	452.913   	0
	856  	Rem_1	1    	1	15   	1	68   	Rem_1	2    	-0.27854100 	452.913   	0
	857  	Rem_1	1    	1	15   	Rem_1	2    	1	77   	0.27552500  	452.913   	0
	858  	Rem_1	1    	1	15   	1	28   	Rem_1	2    	-0.24712000 	452.913   	0
	859  	Rem_1	1    	1	15   	1	69   	Rem_1	2    	-0.24715200 	456.206   	0
	860  	Rem_1	1    	1	15   	Rem_1	2    	1	76   	0.24691600  	456.206   	0
	861  	Rem_1	1    	1	15   	1	27   	Rem_1	2    	-0.22264600 	456.206   	0
	862  	Rem_1	1    	1	15   	Rem_1	2    	1	70   	0.22337400  	456.206   	0
	863  	Rem_1	1    	1	15   	1	70   	1	75   	-0.00037600 	456.206   	0
	864  	Rem_1	1    	1	15   	1	75   	Rem_1	2    	-0.22295500 	456.206   	0
	865  	Rem_1	1    	1	15   	Rem_1	2    	1	26   	0.20427100  	456.206   	0
	866  	Rem_1	1    	1	15   	1	26   	1	71   	-0.00059900 	456.206   	0
	867  	Rem_1	1    	1	15   	1	71   	Rem_1	2    	-0.20361300 	456.206   	0
	868  	Rem_1	1    	1	15   	1	74   	Rem_1	2    	-0.20262100 	458.250   	0
	869  	Rem_1	1    	1	15   	Rem_1	2    	1	25   	0.18836700  	458.250   	0
	870  	Rem_1	1    	1	15   	1	25   	1	72   	-0.00077700 	458.250   	0
	871  	Rem_1	1    	1	15   	1	72   	Rem_1	2    	-0.18755600 	458.250   	0
	872  	Rem_1	1    	1	15   	Rem_1	2    	1	73   	0.18645000  	458.250   	0
	873  	Rem_1	1    	1	16   	1	17   	Rem_1	2    	-1.80081800 	596.956   	0
	874  	Rem_1	1    	1	16   	Rem_1	2    	1	18   	0.66732500  	596.956   	0
	875  	Rem_1	1    	1	16   	1	18   	1	19   	-0.22713500 	596.956   	0
	876  	Rem_1	1    	1	16   	1	19   	Rem_1	2    	-0.44017600 	596.956   	0
	877  	Rem_1	1    	1	16   	Rem_1	2    	1	20   	0.35170900  	596.956   	0
	878  	Rem_1	1    	1	16   	1	20   	1	21   	-0.05196500 	596.956   	0
	879  	Rem_1	1    	1	16   	1	21   	Rem_1	2    	-0.29970200 	596.956   	0
	880  	Rem_1	1    	1	16   	Rem_1	2    	1	22   	0.26401700  	596.956   	0
	881  	Rem_1	1    	1	16   	1	22   	1	23   	-0.02469500 	596.956   	0
	882  	Rem_1	1    	1	16   	1	23   	Rem_1	2    	-0.23924400 	596.956   	0
	883  	Rem_1	1    	1	16   	1	24   	Rem_1	2    	-0.22028700 	118.907   	0
	884  	Rem_1	1    	1	16   	Rem_1	2    	1	33   	1.22056300  	118.907   	0
	885  	Rem_1	1    	1	16   	1	33   	1	64   	-0.60220300 	118.907   	0
	886  	Rem_1	1    	1	16   	1	64   	Rem_1	2    	-0.61829100 	118.907   	0
	887  	Rem_1	1    	1	16   	Rem_1	2    	1	81   	0.45462900  	118.907   	0
	888  	Rem_1	1    	1	16   	1	81   	1	32   	0.49850100  	118.907   	0
	889  	Rem_1	1    	1	16   	1	32   	Rem_1	2    	-0.95312600 	118.907   	0
	890  	Rem_1	1    	1	16   	Rem_1	2    	1	65   	0.57152700  	118.907   	0
	891  	Rem_1	1    	1	16   	1	65   	1	80   	-0.12919100 	118.907   	0
	892  	Rem_1	1    	1	16   	1	80   	Rem_1	2    	-0.44211400 	118.907   	0
	893  	Rem_1	1    	1	16   	1	31   	Rem_1	2    	-0.58418700 	597.109   	0
	894  	Rem_1	1    	1	16   	Rem_1	2    	1	66   	0.47439700  	597.109   	0
	895  	Rem_1	1    	1	16   	1	66   	1	79   	-0.06430600 	597.109   	0
	896  	Rem_1	1    	1	16   	1	79   	Rem_1	2    	-0.41008300 	597.109   	0
	897  	Rem_1	1    	1	16   	Rem_1	2    	1	30   	0.43033200  	597.109   	0
	898  	Rem_1	1    	1	16   	1	30   	1	67   	-0.03212100 	597.109   	0
	899  	Rem_1	1    	1	16   	1	67   	Rem_1	2    	-0.39818300 	597.109   	0
	900  	Rem_1	1    	1	16   	Rem_1	2    	1	78   	0.36696800  	597.109   	0
	901  	Rem_1	1    	1	16   	1	29   	Rem_1	2    	-0.35376800 	597.109   	0
	902  	Rem_1	1    	1	16   	1	68   	Rem_1	2    	-0.34205100 	588.753   	0
	903  	Rem_1	1    	1	16   	Rem_1	2    	1	77   	0.33164300  	588.753   	0
	904  	Rem_1	1    	1	16   	1	28   	Rem_1	2    	-0.30325500 	588.753   	0
	905  	Rem_1	1    	1	16   	Rem_1	2    	1	69   	0.29975700  	588.753   	0
	906  	Rem_1	1    	1	16   	1	69   	1	76   	-0.00381800 	588.753   	0
	907  	Rem_1	1    	1	16   	1	76   	Rem_1	2    	-0.29592700 	588.753   	0
	908  	Rem_1	1    	1	16   	Rem_1	2    	1	27   	0.26871100  	588.753   	0
	909  	Rem_1	1    	1	16   	1	27   	1	70   	-0.00070700 	588.753   	0
	910  	Rem_1	1    	1	16   	1	70   	Rem_1	2    	-0.26793800 	588.753   	0
	911  	Rem_1	1    	1	16   	1	75   	Rem_1	2    	-0.26557700 	589.822   	0
	912  	Rem_1	1    	1	16   	Rem_1	2    	1	26   	0.24380900  	589.822   	0
	913  	Rem_1	1    	1	16   	1	26   	1	71   	-0.00167700 	589.822   	0
	914  	Rem_1	1    	1	16   	1	71   	Rem_1	2    	-0.24211500 	589.822   	0
	915  	Rem_1	1    	1	16   	Rem_1	2    	1	74   	0.23973000  	589.822   	0
	916  	Rem_1	1    	1	16   	1	25   	Rem_1	2    	-0.22265300 	589.822   	0
	917  	Rem_1	1    	1	16   	Rem_1	2    	1	72   	0.22103100  	589.822   	0
	918  	Rem_1	1    	1	16   	1	72   	1	73   	-0.00215100 	589.822   	0
	919  	Rem_1	1    	1	16   	1	73   	Rem_1	2    	-0.21880800 	589.822   	0
	920  	Rem_1	1    	1	17   	1	18   	Rem_1	2    	-1.67255000 	530.744   	0
	921  	Rem_1	1    	1	17   	Rem_1	2    	1	19   	0.67660000  	530.744   	0
	922  	Rem_1	1    	1	17   	1	19   	1	20   	-0.20274000 	530.744   	0
	923  	Rem_1	1    	1	17   	1	20   	Rem_1	2    	-0.47384800 	530.744   	0
	924  	Rem_1	1    	1	17   	Rem_1	2    	1	21   	0.38376800  	530.744   	0
	925  	Rem_1	1    	1	17   	1	21   	1	22   	-0.05635700 	530.744   	0
	926  	Rem_1	1    	1	17   	1	22   	Rem_1	2    	-0.32734800 	530.744   	0
	927  	Rem_1	1    	1	17   	Rem_1	2    	1	23   	0.29126900  	530.744   	0
	928  	Rem_1	1    	1	17   	1	23   	1	24   	-0.02709900 	530.744   	0
	929  	Rem_1	1    	1	17   	1	24   	Rem_1	2    	-0.26407200 	530.744   	0
	930  	Rem_1	1    	1	17   	1	32   	Rem_1	2    	-1.43661900 	110.787   	0
	931  	Rem_1	1    	1	17   	Rem_1	2    	1	65   	0.64047200  	110.787   	0
	932  	Rem_1	1    	1	17   	1	65   	1	80   	-0.17009600 	110.787   	0
	933  	Rem_1	1    	1	17   	1	80   	Rem_1	2    	-0.47035600 	110.787   	0
	934  	Rem_1	1    	1	17   	Rem_1	2    	1	31   	0.97524100  	110.787   	0
	935  	Rem_1	1    	1	17   	1	31   	1	66   	-0.38146100 	110.787   	0
	936  	Rem_1	1    	1	17   	1	66   	Rem_1	2    	-0.59368600 	110.787   	0
	937  	Rem_1	1    	1	17   	Rem_1	2    	1	79   	0.46972600  	110.787   	0
	938  	Rem_1	1    	1	17   	1	79   	1	30   	0.13771300  	110.787   	0
	939  	Rem_1	1    	1	17   	1	30   	Rem_1	2    	-0.60742200 	110.787   	0
	940  	Rem_1	1    	1	17   	1	67   	Rem_1	2    	-0.50164600 	534.399   	0
	941  	Rem_1	1    	1	17   	Rem_1	2    	1	78   	0.43431600  	534.399   	0
	942  	Rem_1	1    	1	17   	1	78   	1	29   	0.02815800  	534.399   	0
	943  	Rem_1	1    	1	17   	1	29   	Rem_1	2    	-0.46251300 	534.399   	0
	944  	Rem_1	1    	1	17   	Rem_1	2    	1	68   	0.42487900  	534.399   	0
	945  	Rem_1	1    	1	17   	1	68   	1	77   	-0.02741700 	534.399   	0
	946  	Rem_1	1    	1	17   	1	77   	Rem_1	2    	-0.39738600 	534.399   	0
	947  	Rem_1	1    	1	17   	Rem_1	2    	1	28   	0.37986800  	534.399   	0
	948  	Rem_1	1    	1	17   	1	28   	1	69   	-0.01286800 	534.399   	0
	949  	Rem_1	1    	1	17   	1	69   	Rem_1	2    	-0.36692600 	534.399   	0
	950  	Rem_1	1    	1	17   	1	76   	Rem_1	2    	-0.35505700 	541.019   	0
	951  	Rem_1	1    	1	17   	Rem_1	2    	1	27   	0.32940300  	541.019   	0
	952  	Rem_1	1    	1	17   	1	27   	1	70   	-0.00471400 	541.019   	0
	953  	Rem_1	1    	1	17   	1	70   	Rem_1	2    	-0.32469700 	541.019   	0
	954  	Rem_1	1    	1	17   	Rem_1	2    	1	75   	0.31795600  	541.019   	0
	955  	Rem_1	1    	1	17   	1	26   	Rem_1	2    	-0.29471000 	541.019   	0
	956  	Rem_1	1    	1	17   	Rem_1	2    	1	71   	0.29024400  	541.019   	0
	957  	Rem_1	1    	1	17   	1	71   	1	74   	-0.00514800 	541.019   	0
	958  	Rem_1	1    	1	17   	1	74   	Rem_1	2    	-0.28500900 	541.019   	0
	959  	Rem_1	1    	1	17   	1	25   	Rem_1	2    	-0.26591200 	543.187   	0
	960  	Rem_1	1    	1	17   	Rem_1	2    	1	72   	0.26249900  	543.187   	0
	961  	Rem_1	1    	1	17   	1	72   	1	73   	-0.00401000 	543.187   	0
	962  	Rem_1	1    	1	17   	1	73   	Rem_1	2    	-0.25849900 	543.187   	0
	963  	Rem_1	1    	1	18   	1	19   	Rem_1	2    	-1.79269100 	284.173   	0
	964  	Rem_1	1    	1	18   	Rem_1	2    	1	20   	0.72711100  	284.173   	0
	965  	Rem_1	1    	1	18   	1	20   	1	21   	-0.20955900 	284.173   	0
	966  	Rem_1	1    	1	18   	1	21   	Rem_1	2    	-0.51752600 	284.173   	0
	967  	Rem_1	1    	1	18   	Rem_1	2    	1	22   	0.41667300  	284.173   	0
	968  	Rem_1	1    	1	18   	1	22   	1	23   	-0.05638200 	284.173   	0
	969  	Rem_1	1    	1	18   	1	23   	Rem_1	2    	-0.36020000 	284.173   	0
	970  	Rem_1	1    	1	18   	Rem_1	2    	1	24   	0.32048200  	284.173   	0
	971  	Rem_1	1    	1	18   	1	24   	1	31   	1.14852300  	284.173   	0
	972  	Rem_1	1    	1	18   	1	31   	Rem_1	2    	-1.46886800 	284.173   	0
	973  	Rem_1	1    	1	18   	1	66   	Rem_1	2    	-0.66553200 	128.167   	0
	974  	Rem_1	1    	1	18   	Rem_1	2    	1	79   	0.50034700  	128.167   	0
	975  	Rem_1	1    	1	18   	1	79   	1	30   	0.53720700  	128.167   	0
	976  	Rem_1	1    	1	18   	1	30   	Rem_1	2    	-1.03765900 	128.167   	0
	977  	Rem_1	1    	1	18   	Rem_1	2    	1	67   	0.63027700  	128.167   	0
	978  	Rem_1	1    	1	18   	1	67   	1	78   	-0.13242900 	128.167   	0
	979  	Rem_1	1    	1	18   	1	78   	Rem_1	2    	-0.49702600 	128.167   	0
	980  	Rem_1	1    	1	18   	Rem_1	2    	1	29   	0.66366500  	128.167   	0
	981  	Rem_1	1    	1	18   	1	29   	1	68   	-0.12729800 	128.167   	0
	982  	Rem_1	1    	1	18   	1	68   	Rem_1	2    	-0.53581500 	128.167   	0
	983  	Rem_1	1    	1	18   	1	77   	Rem_1	2    	-0.47011400 	412.695   	0
	984  	Rem_1	1    	1	18   	Rem_1	2    	1	28   	0.49274400  	412.695   	0
	985  	Rem_1	1    	1	18   	1	28   	1	69   	-0.03789500 	412.695   	0
	986  	Rem_1	1    	1	18   	1	69   	Rem_1	2    	-0.45481900 	412.695   	0
	987  	Rem_1	1    	1	18   	Rem_1	2    	1	76   	0.42524600  	412.695   	0
	988  	Rem_1	1    	1	18   	1	27   	Rem_1	2    	-0.41126800 	412.695   	0
	989  	Rem_1	1    	1	18   	Rem_1	2    	1	70   	0.39710300  	412.695   	0
	990  	Rem_1	1    	1	18   	1	70   	1	75   	-0.01570700 	412.695   	0
	991  	Rem_1	1    	1	18   	1	75   	Rem_1	2    	-0.38132500 	412.695   	0
	992  	Rem_1	1    	1	18   	1	26   	Rem_1	2    	-0.36061600 	420.120   	0
	993  	Rem_1	1    	1	18   	Rem_1	2    	1	71   	0.35070200  	420.120   	0
	994  	Rem_1	1    	1	18   	1	71   	1	74   	-0.01027900 	420.120   	0
	995  	Rem_1	1    	1	18   	1	74   	Rem_1	2    	-0.34040700 	420.120   	0
	996  	Rem_1	1    	1	18   	Rem_1	2    	1	25   	0.32037100  	420.120   	0
	997  	Rem_1	1    	1	18   	1	25   	1	72   	-0.00683400 	420.120   	0
	998  	Rem_1	1    	1	18   	1	72   	Rem_1	2    	-0.31352200 	420.120   	0
	999  	Rem_1	1    	1	18   	Rem_1	2    	1	73   	0.30624200  	420.120   	0
	1000 	Rem_1	1    	1	19   	1	20   	Rem_1	2    	-1.68179000 	261.623   	0
	1001 	Rem_1	1    	1	19   	Rem_1	2    	1	21   	0.75633100  	261.623   	0
	1002 	Rem_1	1    	1	19   	1	21   	1	22   	-0.22000000 	261.623   	0
	1003 	Rem_1	1    	1	19   	1	22   	Rem_1	2    	-0.53628900 	261.623   	0
	1004 	Rem_1	1    	1	19   	Rem_1	2    	1	23   	0.44273900  	261.623   	0
	1005 	Rem_1	1    	1	19   	1	23   	1	24   	-0.05872600 	261.623   	0
	1006 	Rem_1	1    	1	19   	1	24   	Rem_1	2    	-0.38391700 	261.623   	0
	1007 	Rem_1	1    	1	19   	Rem_1	2    	1	30   	1.72157000  	261.623   	0
	1008 	Rem_1	1    	1	19   	1	30   	1	67   	-1.00612400 	261.623   	0
	1009 	Rem_1	1    	1	19   	1	67   	Rem_1	2    	-0.71498900 	261.623   	0
	1010 	Rem_1	1    	1	19   	1	78   	Rem_1	2    	-0.53070500 	233.804   	0
	1011 	Rem_1	1    	1	19   	Rem_1	2    	1	29   	1.17140400  	233.804   	0
	1012 	Rem_1	1    	1	19   	1	29   	1	68   	-0.50293400 	233.804   	0
	1013 	Rem_1	1    	1	19   	1	68   	Rem_1	2    	-0.66838200 	233.804   	0
	1014 	Rem_1	1    	1	19   	Rem_1	2    	1	77   	0.53340100  	233.804   	0
	1015 	Rem_1	1    	1	19   	1	77   	1	28   	0.13924700  	233.804   	0
	1016 	Rem_1	1    	1	19   	1	28   	Rem_1	2    	-0.67263700 	233.804   	0
	1017 	Rem_1	1    	1	19   	Rem_1	2    	1	69   	0.56082200  	233.804   	0
	1018 	Rem_1	1    	1	19   	1	69   	1	76   	-0.06505100 	233.804   	0
	1019 	Rem_1	1    	1	19   	1	76   	Rem_1	2    	-0.49556800 	233.804   	0
	1020 	Rem_1	1    	1	19   	1	27   	Rem_1	2    	-0.51508600 	497.794   	0
	1021 	Rem_1	1    	1	19   	Rem_1	2    	1	70   	0.48097900  	497.794   	0
	1022 	Rem_1	1    	1	19   	1	70   	1	75   	-0.03229200 	497.794   	0
	1023 	Rem_1	1    	1	19   	1	75   	Rem_1	2    	-0.44869100 	497.794   	0
	1024 	Rem_1	1    	1	19   	Rem_1	2    	1	26   	0.43779700  	497.794   	0
	1025 	Rem_1	1    	1	19   	1	26   	1	71   	-0.01929000 	497.794   	0
	1026 	Rem_1	1    	1	19   	1	71   	Rem_1	2    	-0.41847500 	497.794   	0
	1027 	Rem_1	1    	1	19   	Rem_1	2    	1	74   	0.39951100  	497.794   	0
	1028 	Rem_1	1    	1	19   	1	25   	Rem_1	2    	-0.38085600 	497.794   	0
	1029 	Rem_1	1    	1	19   	1	72   	Rem_1	2    	-0.36931200 	42.617    	0
	1030 	Rem_1	1    	1	19   	Rem_1	2    	1	73   	0.35751200  	42.617    	0
	1031 	Rem_1	1    	1	20   	1	21   	Rem_1	2    	-1.68798600 	89.764    	0
	1032 	Rem_1	1    	1	20   	Rem_1	2    	1	22   	0.74175400  	89.764    	0
	1033 	Rem_1	1    	1	20   	1	22   	1	23   	-0.19391900 	89.764    	0
	1034 	Rem_1	1    	1	20   	1	23   	Rem_1	2    	-0.54777400 	89.764    	0
	1035 	Rem_1	1    	1	20   	Rem_1	2    	1	24   	0.45605500  	89.764    	0
	1036 	Rem_1	1    	1	20   	1	24   	1	29   	1.29443500  	89.764    	0
	1037 	Rem_1	1    	1	20   	1	29   	Rem_1	2    	-1.75063300 	89.764    	0
	1038 	Rem_1	1    	1	20   	Rem_1	2    	1	68   	0.72059400  	89.764    	0
	1039 	Rem_1	1    	1	20   	1	68   	1	77   	-0.17081500 	89.764    	0
	1040 	Rem_1	1    	1	20   	1	77   	Rem_1	2    	-0.54970400 	89.764    	0
	1041 	Rem_1	1    	1	20   	1	28   	Rem_1	2    	-1.04431000 	569.367   	0
	1042 	Rem_1	1    	1	20   	Rem_1	2    	1	69   	0.66317600  	569.367   	0
	1043 	Rem_1	1    	1	20   	1	69   	1	76   	-0.12211700 	569.367   	0
	1044 	Rem_1	1    	1	20   	1	76   	Rem_1	2    	-0.54105600 	569.367   	0
	1045 	Rem_1	1    	1	20   	Rem_1	2    	1	27   	0.65996000  	569.367   	0
	1046 	Rem_1	1    	1	20   	1	27   	1	70   	-0.09182100 	569.367   	0
	1047 	Rem_1	1    	1	20   	1	70   	Rem_1	2    	-0.56808800 	569.367   	0
	1048 	Rem_1	1    	1	20   	Rem_1	2    	1	75   	0.50511100  	569.367   	0
	1049 	Rem_1	1    	1	20   	1	75   	1	26   	0.02244100  	569.367   	0
	1050 	Rem_1	1    	1	20   	1	26   	Rem_1	2    	-0.52749500 	569.367   	0
	1051 	Rem_1	1    	1	20   	1	71   	Rem_1	2    	-0.48808200 	573.386   	0
	1052 	Rem_1	1    	1	20   	Rem_1	2    	1	74   	0.45391400  	573.386   	0
	1053 	Rem_1	1    	1	20   	1	25   	Rem_1	2    	-0.44621200 	573.386   	0
	1054 	Rem_1	1    	1	20   	Rem_1	2    	1	72   	0.42532000  	573.386   	0
	1055 	Rem_1	1    	1	20   	1	72   	1	73   	-0.02036800 	573.386   	0
	1056 	Rem_1	1    	1	20   	1	73   	Rem_1	2    	-0.40491200 	573.386   	0
	1057 	Rem_1	1    	1	21   	1	22   	Rem_1	2    	-1.75649500 	77.565    	0
	1058 	Rem_1	1    	1	21   	Rem_1	2    	1	23   	0.75136400  	77.565    	0
	1059 	Rem_1	1    	1	21   	1	23   	1	24   	-0.19613000 	77.565    	0
	1060 	Rem_1	1    	1	21   	1	24   	Rem_1	2    	-0.55508000 	77.565    	0
	1061 	Rem_1	1    	1	21   	Rem_1	2    	1	28   	1.56841600  	77.565    	0
	1062 	Rem_1	1    	1	21   	1	28   	1	69   	-0.85040600 	77.565    	0
	1063 	Rem_1	1    	1	21   	1	69   	Rem_1	2    	-0.71767300 	77.565    	0
	1064 	Rem_1	1    	1	21   	Rem_1	2    	1	76   	0.55413300  	77.565    	0
	1065 	Rem_1	1    	1	21   	1	76   	1	27   	0.44864200  	77.565    	0
	1066 	Rem_1	1    	1	21   	1	27   	Rem_1	2    	-1.00282200 	77.565    	0
	1067 	Rem_1	1    	1	21   	1	70   	Rem_1	2    	-0.66283000 	389.019   	0
	1068 	Rem_1	1    	1	21   	Rem_1	2    	1	75   	0.54750900  	389.019   	0
	1069 	Rem_1	1    	1	21   	1	75   	1	26   	0.12244200  	389.019   	0
	1070 	Rem_1	1    	1	21   	1	26   	Rem_1	2    	-0.66998000 	389.019   	0
	1071 	Rem_1	1    	1	21   	Rem_1	2    	1	71   	0.56949900  	389.019   	0
	1072 	Rem_1	1    	1	21   	1	71   	1	74   	-0.06386000 	389.019   	0
	1073 	Rem_1	1    	1	21   	1	74   	Rem_1	2    	-0.50555900 	389.019   	0
	1074 	Rem_1	1    	1	21   	Rem_1	2    	1	25   	0.52922400  	389.019   	0
	1075 	Rem_1	1    	1	21   	1	25   	1	72   	-0.04013400 	389.019   	0
	1076 	Rem_1	1    	1	21   	1	72   	Rem_1	2    	-0.48894100 	389.019   	0
	1077 	Rem_1	1    	1	21   	1	73   	Rem_1	2    	-0.45426900 	33.429    	0
	1078 	Rem_1	1    	1	22   	1	23   	Rem_1	2    	-1.88774800 	89.888    	0
	1079 	Rem_1	1    	1	22   	Rem_1	2    	1	24   	0.77437900  	89.888    	0
	1080 	Rem_1	1    	1	22   	1	24   	1	27   	0.81907700  	89.888    	0
	1081 	Rem_1	1    	1	22   	1	27   	Rem_1	2    	-1.59365000 	89.888    	0
	1082 	Rem_1	1    	1	22   	Rem_1	2    	1	70   	0.75313600  	89.888    	0
	1083 	Rem_1	1    	1	22   	1	70   	1	75   	-0.17028800 	89.888    	0
	1084 	Rem_1	1    	1	22   	1	75   	Rem_1	2    	-0.58284700 	89.888    	0
	1085 	Rem_1	1    	1	22   	Rem_1	2    	1	26   	1.08207300  	89.888    	0
	1086 	Rem_1	1    	1	22   	1	26   	1	71   	-0.39021400 	89.888    	0
	1087 	Rem_1	1    	1	22   	1	71   	Rem_1	2    	-0.69163900 	89.888    	0
	1088 	Rem_1	1    	1	22   	1	74   	Rem_1	2    	-0.56719500 	157.025   	0
	1089 	Rem_1	1    	1	22   	Rem_1	2    	1	25   	0.68378800  	157.025   	0
	1090 	Rem_1	1    	1	22   	1	25   	1	72   	-0.09834000 	157.025   	0
	1091 	Rem_1	1    	1	22   	1	72   	Rem_1	2    	-0.58536500 	157.025   	0
	1092 	Rem_1	1    	1	22   	Rem_1	2    	1	73   	0.51833400  	157.025   	0
	1093 	Rem_1	1    	1	23   	1	24   	Rem_1	2    	-1.97701900 	129.705   	0
	1094 	Rem_1	1    	1	23   	Rem_1	2    	1	26   	1.56606800  	129.705   	0
	1095 	Rem_1	1    	1	23   	1	26   	1	71   	-0.81393300 	129.705   	0
	1096 	Rem_1	1    	1	23   	1	71   	Rem_1	2    	-0.75211100 	129.705   	0
	1097 	Rem_1	1    	1	23   	Rem_1	2    	1	74   	0.59202700  	129.705   	0
	1098 	Rem_1	1    	1	23   	1	74   	1	25   	0.43069600  	129.705   	0
	1099 	Rem_1	1    	1	23   	1	25   	Rem_1	2    	-1.02269600 	129.705   	0
	1100 	Rem_1	1    	1	23   	Rem_1	2    	1	72   	0.69097200  	129.705   	0
	1101 	Rem_1	1    	1	23   	1	72   	1	73   	-0.11951400 	129.705   	0
	1102 	Rem_1	1    	1	23   	1	73   	Rem_1	2    	-0.57117400 	129.705   	0
	1103 	Rem_1	1    	1	24   	1	25   	Rem_1	2    	-1.51557800 	91.599    	0
	1104 	Rem_1	1    	1	24   	Rem_1	2    	1	72   	0.78682500  	91.599    	0
	1105 	Rem_1	1    	1	24   	1	72   	1	73   	-0.16622100 	91.599    	0
	1106 	Rem_1	1    	1	24   	1	73   	Rem_1	2    	-0.62055000 	91.599    	0
	1107 	Rem_1	1    	1	48   	1	47   	Rem_1	2    	-0.61479500 	581.002   	0
	1108 	Rem_1	1    	1	48   	Rem_1	2    	1	46   	0.34305700  	581.002   	0
	1109 	Rem_1	1    	1	48   	1	46   	1	45   	-0.08850200 	581.002   	0
	1110 	Rem_1	1    	1	48   	1	45   	Rem_1	2    	-0.25453800 	581.002   	0
	1111 	Rem_1	1    	1	48   	Rem_1	2    	1	44   	0.20350800  	581.002   	0
	1112 	Rem_1	1    	1	48   	1	44   	1	43   	-0.03390300 	581.002   	0
	1113 	Rem_1	1    	1	48   	1	43   	Rem_1	2    	-0.16955900 	581.002   	0
	1114 	Rem_1	1    	1	48   	Rem_1	2    	1	42   	0.14843800  	581.002   	0
	1115 	Rem_1	1    	1	48   	1	42   	1	41   	-0.01488900 	581.002   	0
	1116 	Rem_1	1    	1	48   	1	41   	Rem_1	2    	-0.13349100 	581.002   	0
	1117 	Rem_1	1    	1	48   	1	40   	Rem_1	2    	-0.12321900 	578.566   	0
	1118 	Rem_1	1    	1	48   	Rem_1	2    	1	39   	0.11604500  	578.566   	0
	1119 	Rem_1	1    	1	48   	1	39   	1	38   	-0.00678800 	578.566   	0
	1120 	Rem_1	1    	1	48   	1	38   	Rem_1	2    	-0.10928300 	578.566   	0
	1121 	Rem_1	1    	1	48   	Rem_1	2    	1	49   	0.58883800  	578.566   	0
	1122 	Rem_1	1    	1	48   	1	49   	1	96   	-0.23876300 	578.566   	0
	1123 	Rem_1	1    	1	48   	1	96   	Rem_1	2    	-0.35000000 	578.566   	0
	1124 	Rem_1	1    	1	48   	Rem_1	2    	1	50   	0.45428400  	578.566   	0
	1125 	Rem_1	1    	1	48   	1	50   	1	95   	-0.13755900 	578.566   	0
	1126 	Rem_1	1    	1	48   	1	95   	Rem_1	2    	-0.31664700 	578.566   	0
	1127 	Rem_1	1    	1	48   	1	51   	Rem_1	2    	-0.30790900 	576.919   	0
	1128 	Rem_1	1    	1	48   	Rem_1	2    	1	94   	0.26061200  	576.919   	0
	1129 	Rem_1	1    	1	48   	1	94   	1	52   	-0.02237900 	576.919   	0
	1130 	Rem_1	1    	1	48   	1	52   	Rem_1	2    	-0.23822500 	576.919   	0
	1131 	Rem_1	1    	1	48   	Rem_1	2    	1	93   	0.21190100  	576.919   	0
	1132 	Rem_1	1    	1	48   	1	93   	1	53   	-0.02118000 	576.919   	0
	1133 	Rem_1	1    	1	48   	1	53   	Rem_1	2    	-0.19069600 	576.919   	0
	1134 	Rem_1	1    	1	48   	Rem_1	2    	1	92   	0.17513600  	576.919   	0
	1135 	Rem_1	1    	1	48   	1	92   	1	54   	-0.01295000 	576.919   	0
	1136 	Rem_1	1    	1	48   	1	54   	Rem_1	2    	-0.16212800 	576.919   	0
	1137 	Rem_1	1    	1	48   	1	91   	Rem_1	2    	-0.15376200 	576.420   	0
	1138 	Rem_1	1    	1	48   	Rem_1	2    	1	55   	0.14334000  	576.420   	0
	1139 	Rem_1	1    	1	48   	1	55   	1	90   	-0.00461700 	576.420   	0
	1140 	Rem_1	1    	1	48   	1	90   	Rem_1	2    	-0.13870600 	576.420   	0
	1141 	Rem_1	1    	1	48   	Rem_1	2    	1	56   	0.13115300  	576.420   	0
	1142 	Rem_1	1    	1	48   	1	56   	1	89   	-0.00315500 	576.420   	0
	1143 	Rem_1	1    	1	48   	1	89   	Rem_1	2    	-0.12796400 	576.420   	0
	1144 	Rem_1	1    	1	48   	Rem_1	2    	1	57   	0.12180800  	576.420   	0
	1145 	Rem_1	1    	1	48   	1	57   	1	88   	-0.00173700 	576.420   	0
	1146 	Rem_1	1    	1	48   	1	88   	Rem_1	2    	-0.12001500 	576.420   	0
	1147 	Rem_1	1    	1	48   	1	58   	Rem_1	2    	-0.11569400 	575.357   	0
	1148 	Rem_1	1    	1	48   	Rem_1	2    	1	87   	0.11403900  	575.357   	0
	1149 	Rem_1	1    	1	48   	1	87   	1	59   	-0.00459300 	575.357   	0
	1150 	Rem_1	1    	1	48   	1	59   	Rem_1	2    	-0.10944500 	575.357   	0
	1151 	Rem_1	1    	1	48   	Rem_1	2    	1	86   	0.10914900  	575.357   	0
	1152 	Rem_1	1    	1	47   	1	46   	Rem_1	2    	-0.65142900 	756.395   	0
	1153 	Rem_1	1    	1	47   	Rem_1	2    	1	45   	0.36452800  	756.395   	0
	1154 	Rem_1	1    	1	47   	1	45   	1	44   	-0.10450500 	756.395   	0
	1155 	Rem_1	1    	1	47   	1	44   	Rem_1	2    	-0.26003000 	756.395   	0
	1156 	Rem_1	1    	1	47   	Rem_1	2    	1	43   	0.20278700  	756.395   	0
	1157 	Rem_1	1    	1	47   	1	43   	1	42   	-0.03137200 	756.395   	0
	1158 	Rem_1	1    	1	47   	1	42   	Rem_1	2    	-0.17140100 	756.395   	0
	1159 	Rem_1	1    	1	47   	Rem_1	2    	1	41   	0.15043500  	756.395   	0
	1160 	Rem_1	1    	1	47   	1	41   	1	40   	-0.01374400 	756.395   	0
	1161 	Rem_1	1    	1	47   	1	40   	Rem_1	2    	-0.13665300 	756.395   	0
	1162 	Rem_1	1    	1	47   	1	39   	Rem_1	2    	-0.12753400 	756.346   	0
	1163 	Rem_1	1    	1	47   	Rem_1	2    	1	38   	0.11941200  	756.346   	0
	1164 	Rem_1	1    	1	47   	1	38   	1	37   	-0.00758000 	756.346   	0
	1165 	Rem_1	1    	1	47   	1	37   	Rem_1	2    	-0.11182300 	756.346   	0
	1166 	Rem_1	1    	1	47   	Rem_1	2    	1	50   	0.61697900  	756.346   	0
	1167 	Rem_1	1    	1	47   	1	50   	1	95   	-0.27455700 	756.346   	0
	1168 	Rem_1	1    	1	47   	1	95   	Rem_1	2    	-0.34233200 	756.346   	0
	1169 	Rem_1	1    	1	47   	Rem_1	2    	1	51   	0.46316400  	756.346   	0
	1170 	Rem_1	1    	1	47   	1	51   	1	94   	-0.14371100 	756.346   	0
	1171 	Rem_1	1    	1	47   	1	94   	Rem_1	2    	-0.31935300 	756.346   	0
	1172 	Rem_1	1    	1	47   	1	52   	Rem_1	2    	-0.32138600 	755.946   	0
	1173 	Rem_1	1    	1	47   	Rem_1	2    	1	93   	0.26085500  	755.946   	0
	1174 	Rem_1	1    	1	47   	1	93   	1	53   	-0.02386000 	755.946   	0
	1175 	Rem_1	1    	1	47   	1	53   	Rem_1	2    	-0.23697500 	755.946   	0
	1176 	Rem_1	1    	1	47   	Rem_1	2    	1	92   	0.20808300  	755.946   	0
	1177 	Rem_1	1    	1	47   	1	92   	1	54   	-0.01657200 	755.946   	0
	1178 	Rem_1	1    	1	47   	1	54   	Rem_1	2    	-0.19147600 	755.946   	0
	1179 	Rem_1	1    	1	47   	Rem_1	2    	1	91   	0.17745000  	755.946   	0
	1180 	Rem_1	1    	1	47   	1	91   	1	55   	-0.01372300 	755.946   	0
	1181 	Rem_1	1    	1	47   	1	55   	Rem_1	2    	-0.16365900 	755.946   	0
	1182 	Rem_1	1    	1	47   	1	90   	Rem_1	2    	-0.15647400 	755.631   	0
	1183 	Rem_1	1    	1	47   	Rem_1	2    	1	56   	0.14698600  	755.631   	0
	1184 	Rem_1	1    	1	47   	1	56   	1	89   	-0.00472200 	755.631   	0
	1185 	Rem_1	1    	1	47   	1	89   	Rem_1	2    	-0.14222400 	755.631   	0
	1186 	Rem_1	1    	1	47   	Rem_1	2    	1	57   	0.13470100  	755.631   	0
	1187 	Rem_1	1    	1	47   	1	57   	1	88   	-0.00254200 	755.631   	0
	1188 	Rem_1	1    	1	47   	1	88   	Rem_1	2    	-0.13211600 	755.631   	0
	1189 	Rem_1	1    	1	47   	Rem_1	2    	1	58   	0.12699200  	755.631   	0
	1190 	Rem_1	1    	1	47   	1	58   	1	87   	-0.00243600 	755.631   	0
	1191 	Rem_1	1    	1	47   	1	87   	Rem_1	2    	-0.12449500 	755.631   	0
	1192 	Rem_1	1    	1	47   	1	59   	Rem_1	2    	-0.11933300 	756.206   	0
	1193 	Rem_1	1    	1	47   	Rem_1	2    	1	86   	0.11873600  	756.206   	0
	1194 	Rem_1	1    	1	47   	1	86   	1	60   	-0.00652200 	756.206   	0
	1195 	Rem_1	1    	1	47   	1	60   	Rem_1	2    	-0.11221800 	756.206   	0
	1196 	Rem_1	1    	1	47   	Rem_1	2    	1	85   	0.11288100  	756.206   	0
	1197 	Rem_1	1    	1	46   	1	45   	Rem_1	2    	-0.71162300 	757.948   	0
	1198 	Rem_1	1    	1	46   	Rem_1	2    	1	44   	0.36817800  	757.948   	0
	1199 	Rem_1	1    	1	46   	1	44   	1	43   	-0.11544300 	757.948   	0
	1200 	Rem_1	1    	1	46   	1	43   	Rem_1	2    	-0.25270900 	757.948   	0
	1201 	Rem_1	1    	1	46   	Rem_1	2    	1	42   	0.20133100  	757.948   	0
	1202 	Rem_1	1    	1	46   	1	42   	1	41   	-0.03045600 	757.948   	0
	1203 	Rem_1	1    	1	46   	1	41   	Rem_1	2    	-0.17081500 	757.948   	0
	1204 	Rem_1	1    	1	46   	Rem_1	2    	1	40   	0.15207400  	757.948   	0
	1205 	Rem_1	1    	1	46   	1	40   	1	39   	-0.01176500 	757.948   	0
	1206 	Rem_1	1    	1	46   	1	39   	Rem_1	2    	-0.14023200 	757.948   	0
	1207 	Rem_1	1    	1	46   	1	38   	Rem_1	2    	-0.13004500 	756.168   	0
	1208 	Rem_1	1    	1	46   	Rem_1	2    	1	37   	0.12130700  	756.168   	0
	1209 	Rem_1	1    	1	46   	1	37   	1	36   	-0.00877700 	756.168   	0
	1210 	Rem_1	1    	1	46   	1	36   	Rem_1	2    	-0.11253100 	756.168   	0
	1211 	Rem_1	1    	1	46   	Rem_1	2    	1	51   	0.67565800  	756.168   	0
	1212 	Rem_1	1    	1	46   	1	51   	1	94   	-0.32205000 	756.168   	0
	1213 	Rem_1	1    	1	46   	1	94   	Rem_1	2    	-0.35350300 	756.168   	0
	1214 	Rem_1	1    	1	46   	Rem_1	2    	1	52   	0.49032600  	756.168   	0
	1215 	Rem_1	1    	1	46   	1	52   	1	93   	-0.16959300 	756.168   	0
	1216 	Rem_1	1    	1	46   	1	93   	Rem_1	2    	-0.32062600 	756.168   	0
	1217 	Rem_1	1    	1	46   	1	53   	Rem_1	2    	-0.31519700 	756.073   	0
	1218 	Rem_1	1    	1	46   	Rem_1	2    	1	92   	0.25237800  	756.073   	0
	1219 	Rem_1	1    	1	46   	1	92   	1	54   	-0.01906500 	756.073   	0
	1220 	Rem_1	1    	1	46   	1	54   	Rem_1	2    	-0.23330900 	756.073   	0
	1221 	Rem_1	1    	1	46   	Rem_1	2    	1	91   	0.20788800  	756.073   	0
	1222 	Rem_1	1    	1	46   	1	91   	1	55   	-0.01827700 	756.073   	0
	1223 	Rem_1	1    	1	46   	1	55   	Rem_1	2    	-0.18958900 	756.073   	0
	1224 	Rem_1	1    	1	46   	Rem_1	2    	1	90   	0.17795000  	756.073   	0
	1225 	Rem_1	1    	1	46   	1	90   	1	56   	-0.01227400 	756.073   	0
	1226 	Rem_1	1    	1	46   	1	56   	Rem_1	2    	-0.16564100 	756.073   	0
	1227 	Rem_1	1    	1	46   	1	89   	Rem_1	2    	-0.15850300 	757.396   	0
	1228 	Rem_1	1    	1	46   	Rem_1	2    	1	57   	0.14916700  	757.396   	0
	1229 	Rem_1	1    	1	46   	1	57   	1	88   	-0.00377400 	757.396   	0
	1230 	Rem_1	1    	1	46   	1	88   	Rem_1	2    	-0.14539000 	757.396   	0
	1231 	Rem_1	1    	1	46   	Rem_1	2    	1	58   	0.13934700  	757.396   	0
	1232 	Rem_1	1    	1	46   	1	58   	1	87   	-0.00341700 	757.396   	0
	1233 	Rem_1	1    	1	46   	1	87   	Rem_1	2    	-0.13590600 	757.396   	0
	1234 	Rem_1	1    	1	46   	Rem_1	2    	1	59   	0.12999500  	757.396   	0
	1235 	Rem_1	1    	1	46   	1	59   	1	86   	-0.00109100 	757.396   	0
	1236 	Rem_1	1    	1	46   	1	86   	Rem_1	2    	-0.12884700 	757.396   	0
	1237 	Rem_1	1    	1	46   	1	60   	Rem_1	2    	-0.12157900 	757.770   	0
	1238 	Rem_1	1    	1	46   	Rem_1	2    	1	85   	0.12214200  	757.770   	0
	1239 	Rem_1	1    	1	46   	1	85   	1	61   	-0.00879600 	757.770   	0
	1240 	Rem_1	1    	1	46   	1	61   	Rem_1	2    	-0.11333800 	757.770   	0
	1241 	Rem_1	1    	1	46   	Rem_1	2    	1	84   	0.11449500  	757.770   	0
	1242 	Rem_1	1    	1	45   	1	44   	Rem_1	2    	-0.81637900 	747.664   	0
	1243 	Rem_1	1    	1	45   	Rem_1	2    	1	43   	0.36476100  	747.664   	0
	1244 	Rem_1	1    	1	45   	1	43   	1	42   	-0.11353400 	747.664   	0
	1245 	Rem_1	1    	1	45   	1	42   	Rem_1	2    	-0.25122100 	747.664   	0
	1246 	Rem_1	1    	1	45   	Rem_1	2    	1	41   	0.19929200  	747.664   	0
	1247 	Rem_1	1    	1	45   	1	41   	1	40   	-0.02781300 	747.664   	0
	1248 	Rem_1	1    	1	45   	1	40   	Rem_1	2    	-0.17145500 	747.664   	0
	1249 	Rem_1	1    	1	45   	Rem_1	2    	1	39   	0.15545800  	747.664   	0
	1250 	Rem_1	1    	1	45   	1	39   	1	38   	-0.01301200 	747.664   	0
	1251 	Rem_1	1    	1	45   	1	38   	Rem_1	2    	-0.14239400 	747.664   	0
	1252 	Rem_1	1    	1	45   	1	37   	Rem_1	2    	-0.13186900 	746.385   	0
	1253 	Rem_1	1    	1	45   	Rem_1	2    	1	36   	0.12172100  	746.385   	0
	1254 	Rem_1	1    	1	45   	1	36   	1	35   	-0.00817200 	746.385   	0
	1255 	Rem_1	1    	1	45   	1	35   	Rem_1	2    	-0.11353300 	746.385   	0
	1256 	Rem_1	1    	1	45   	Rem_1	2    	1	52   	0.79515200  	746.385   	0
	1257 	Rem_1	1    	1	45   	1	52   	1	93   	-0.42399400 	746.385   	0
	1258 	Rem_1	1    	1	45   	1	93   	Rem_1	2    	-0.37101600 	746.385   	0
	1259 	Rem_1	1    	1	45   	Rem_1	2    	1	53   	0.52084500  	746.385   	0
	1260 	Rem_1	1    	1	45   	1	53   	1	92   	-0.19904200 	746.385   	0
	1261 	Rem_1	1    	1	45   	1	92   	Rem_1	2    	-0.32169000 	746.385   	0
	1262 	Rem_1	1    	1	45   	1	54   	Rem_1	2    	-0.31858800 	746.586   	0
	1263 	Rem_1	1    	1	45   	Rem_1	2    	1	91   	0.25738700  	746.586   	0
	1264 	Rem_1	1    	1	45   	1	91   	1	55   	-0.02615600 	746.586   	0
	1265 	Rem_1	1    	1	45   	1	55   	Rem_1	2    	-0.23122100 	746.586   	0
	1266 	Rem_1	1    	1	45   	Rem_1	2    	1	90   	0.20961800  	746.586   	0
	1267 	Rem_1	1    	1	45   	1	90   	1	56   	-0.01787900 	746.586   	0
	1268 	Rem_1	1    	1	45   	1	56   	Rem_1	2    	-0.19169100 	746.586   	0
	1269 	Rem_1	1    	1	45   	Rem_1	2    	1	89   	0.18015600  	746.586   	0
	1270 	Rem_1	1    	1	45   	1	89   	1	57   	-0.01289400 	746.586   	0
	1271 	Rem_1	1    	1	45   	1	57   	Rem_1	2    	-0.16717100 	746.586   	0
	1272 	Rem_1	1    	1	45   	1	88   	Rem_1	2    	-0.16159500 	745.561   	0
	1273 	Rem_1	1    	1	45   	Rem_1	2    	1	58   	0.15397900  	745.561   	0
	1274 	Rem_1	1    	1	45   	1	58   	1	87   	-0.00479800 	745.561   	0
	1275 	Rem_1	1    	1	45   	1	87   	Rem_1	2    	-0.14918300 	745.561   	0
	1276 	Rem_1	1    	1	45   	Rem_1	2    	1	59   	0.14217700  	745.561   	0
	1277 	Rem_1	1    	1	45   	1	59   	1	86   	-0.00163800 	745.561   	0
	1278 	Rem_1	1    	1	45   	1	86   	Rem_1	2    	-0.14050700 	745.561   	0
	1279 	Rem_1	1    	1	45   	Rem_1	2    	1	60   	0.13210600  	745.561   	0
	1280 	Rem_1	1    	1	45   	1	85   	Rem_1	2    	-0.13243100 	745.561   	0
	1281 	Rem_1	1    	1	45   	1	61   	Rem_1	2    	-0.12252600 	746.336   	0
	1282 	Rem_1	1    	1	45   	Rem_1	2    	1	84   	0.12374900  	746.336   	0
	1283 	Rem_1	1    	1	45   	1	84   	1	62   	-0.00945900 	746.336   	0
	1284 	Rem_1	1    	1	45   	1	62   	Rem_1	2    	-0.11427300 	746.336   	0
	1285 	Rem_1	1    	1	45   	Rem_1	2    	1	83   	0.11528200  	746.336   	0
	1286 	Rem_1	1    	1	44   	1	43   	Rem_1	2    	-0.92434900 	669.945   	0
	1287 	Rem_1	1    	1	44   	Rem_1	2    	1	42   	0.38933200  	669.945   	0
	1288 	Rem_1	1    	1	44   	1	42   	1	41   	-0.13280500 	669.945   	0
	1289 	Rem_1	1    	1	44   	1	41   	Rem_1	2    	-0.25653300 	669.945   	0
	1290 	Rem_1	1    	1	44   	Rem_1	2    	1	40   	0.20334900  	669.945   	0
	1291 	Rem_1	1    	1	44   	1	40   	1	39   	-0.02561500 	669.945   	0
	1292 	Rem_1	1    	1	44   	1	39   	Rem_1	2    	-0.17769300 	669.945   	0
	1293 	Rem_1	1    	1	44   	Rem_1	2    	1	38   	0.15929300  	669.945   	0
	1294 	Rem_1	1    	1	44   	1	38   	1	37   	-0.01359600 	669.945   	0
	1295 	Rem_1	1    	1	44   	1	37   	Rem_1	2    	-0.14566100 	669.945   	0
	1296 	Rem_1	1    	1	44   	1	36   	Rem_1	2    	-0.13341100 	669.664   	0
	1297 	Rem_1	1    	1	44   	Rem_1	2    	1	35   	0.12384700  	669.664   	0
	1298 	Rem_1	1    	1	44   	1	35   	1	34   	-0.00839500 	669.664   	0
	1299 	Rem_1	1    	1	44   	1	34   	Rem_1	2    	-0.11544100 	669.664   	0
	1300 	Rem_1	1    	1	44   	Rem_1	2    	1	53   	0.95283300  	669.664   	0
	1301 	Rem_1	1    	1	44   	1	53   	1	92   	-0.56608700 	669.664   	0
	1302 	Rem_1	1    	1	44   	1	92   	Rem_1	2    	-0.38662000 	669.664   	0
	1303 	Rem_1	1    	1	44   	Rem_1	2    	1	54   	0.58327000  	669.664   	0
	1304 	Rem_1	1    	1	44   	1	54   	1	91   	-0.23986200 	669.664   	0
	1305 	Rem_1	1    	1	44   	1	91   	Rem_1	2    	-0.34323100 	669.664   	0
	1306 	Rem_1	1    	1	44   	1	55   	Rem_1	2    	-0.33075100 	669.711   	0
	1307 	Rem_1	1    	1	44   	Rem_1	2    	1	90   	0.26912500  	669.711   	0
	1308 	Rem_1	1    	1	44   	1	90   	1	56   	-0.02736900 	669.711   	0
	1309 	Rem_1	1    	1	44   	1	56   	Rem_1	2    	-0.24175000 	669.711   	0
	1310 	Rem_1	1    	1	44   	Rem_1	2    	1	89   	0.21715600  	669.711   	0
	1311 	Rem_1	1    	1	44   	1	89   	1	57   	-0.02085200 	669.711   	0
	1312 	Rem_1	1    	1	44   	1	57   	Rem_1	2    	-0.19626900 	669.711   	0
	1313 	Rem_1	1    	1	44   	Rem_1	2    	1	88   	0.18639900  	669.711   	0
	1314 	Rem_1	1    	1	44   	1	88   	1	58   	-0.01107000 	669.711   	0
	1315 	Rem_1	1    	1	44   	1	58   	Rem_1	2    	-0.17525400 	669.711   	0
	1316 	Rem_1	1    	1	44   	1	87   	Rem_1	2    	-0.16782300 	670.185   	0
	1317 	Rem_1	1    	1	44   	Rem_1	2    	1	59   	0.15878400  	670.185   	0
	1318 	Rem_1	1    	1	44   	1	59   	1	86   	-0.00260500 	670.185   	0
	1319 	Rem_1	1    	1	44   	1	86   	Rem_1	2    	-0.15616200 	670.185   	0
	1320 	Rem_1	1    	1	44   	Rem_1	2    	1	60   	0.14595600  	670.185   	0
	1321 	Rem_1	1    	1	44   	1	85   	Rem_1	2    	-0.14615600 	670.185   	0
	1322 	Rem_1	1    	1	44   	Rem_1	2    	1	61   	0.13444000  	670.185   	0
	1323 	Rem_1	1    	1	44   	1	84   	Rem_1	2    	-0.13564300 	670.185   	0
	1324 	Rem_1	1    	1	44   	1	62   	Rem_1	2    	-0.12468400 	670.302   	0
	1325 	Rem_1	1    	1	44   	Rem_1	2    	1	83   	0.12578800  	670.302   	0
	1326 	Rem_1	1    	1	44   	1	83   	1	63   	-0.00972100 	670.302   	0
	1327 	Rem_1	1    	1	44   	1	63   	Rem_1	2    	-0.11608100 	670.302   	0
	1328 	Rem_1	1    	1	44   	Rem_1	2    	1	82   	0.11699300  	670.302   	0
	1329 	Rem_1	1    	1	43   	1	42   	Rem_1	2    	-1.12088800 	525.996   	0
	1330 	Rem_1	1    	1	43   	Rem_1	2    	1	41   	0.41228200  	525.996   	0
	1331 	Rem_1	1    	1	43   	1	41   	1	40   	-0.14618800 	525.996   	0
	1332 	Rem_1	1    	1	43   	1	40   	Rem_1	2    	-0.26608300 	525.996   	0
	1333 	Rem_1	1    	1	43   	Rem_1	2    	1	39   	0.21401400  	525.996   	0
	1334 	Rem_1	1    	1	43   	1	39   	1	38   	-0.03031600 	525.996   	0
	1335 	Rem_1	1    	1	43   	1	38   	Rem_1	2    	-0.18369400 	525.996   	0
	1336 	Rem_1	1    	1	43   	Rem_1	2    	1	37   	0.16447500  	525.996   	0
	1337 	Rem_1	1    	1	43   	1	37   	1	36   	-0.01563600 	525.996   	0
	1338 	Rem_1	1    	1	43   	1	36   	Rem_1	2    	-0.14879900 	525.996   	0
	1339 	Rem_1	1    	1	43   	1	35   	Rem_1	2    	-0.13713500 	529.105   	0
	1340 	Rem_1	1    	1	43   	Rem_1	2    	1	34   	0.12710900  	529.105   	0
	1341 	Rem_1	1    	1	43   	1	34   	1	33   	-0.00903900 	529.105   	0
	1342 	Rem_1	1    	1	43   	1	33   	Rem_1	2    	-0.11803800 	529.105   	0
	1343 	Rem_1	1    	1	43   	Rem_1	2    	1	54   	1.18420600  	529.105   	0
	1344 	Rem_1	1    	1	43   	1	54   	1	91   	-0.76026100 	529.105   	0
	1345 	Rem_1	1    	1	43   	1	91   	Rem_1	2    	-0.42379800 	529.105   	0
	1346 	Rem_1	1    	1	43   	Rem_1	2    	1	55   	0.62545400  	529.105   	0
	1347 	Rem_1	1    	1	43   	1	55   	1	90   	-0.25448600 	529.105   	0
	1348 	Rem_1	1    	1	43   	1	90   	Rem_1	2    	-0.37077700 	529.105   	0
	1349 	Rem_1	1    	1	43   	1	56   	Rem_1	2    	-0.35803300 	532.055   	0
	1350 	Rem_1	1    	1	43   	Rem_1	2    	1	89   	0.28411700  	532.055   	0
	1351 	Rem_1	1    	1	43   	1	89   	1	57   	-0.03478500 	532.055   	0
	1352 	Rem_1	1    	1	43   	1	57   	Rem_1	2    	-0.24932300 	532.055   	0
	1353 	Rem_1	1    	1	43   	Rem_1	2    	1	88   	0.22697700  	532.055   	0
	1354 	Rem_1	1    	1	43   	1	88   	1	58   	-0.01767200 	532.055   	0
	1355 	Rem_1	1    	1	43   	1	58   	Rem_1	2    	-0.20925100 	532.055   	0
	1356 	Rem_1	1    	1	43   	Rem_1	2    	1	87   	0.19542000  	532.055   	0
	1357 	Rem_1	1    	1	43   	1	87   	1	59   	-0.01291200 	532.055   	0
	1358 	Rem_1	1    	1	43   	1	59   	Rem_1	2    	-0.18242500 	532.055   	0
	1359 	Rem_1	1    	1	43   	1	86   	Rem_1	2    	-0.17784100 	534.224   	0
	1360 	Rem_1	1    	1	43   	Rem_1	2    	1	60   	0.16462100  	534.224   	0
	1361 	Rem_1	1    	1	43   	1	60   	1	85   	-0.00020800 	534.224   	0
	1362 	Rem_1	1    	1	43   	1	85   	Rem_1	2    	-0.16440700 	534.224   	0
	1363 	Rem_1	1    	1	43   	Rem_1	2    	1	61   	0.15003900  	534.224   	0
	1364 	Rem_1	1    	1	43   	1	84   	Rem_1	2    	-0.15128000 	534.224   	0
	1365 	Rem_1	1    	1	43   	Rem_1	2    	1	62   	0.13811800  	534.224   	0
	1366 	Rem_1	1    	1	43   	1	83   	Rem_1	2    	-0.13928900 	534.224   	0
	1367 	Rem_1	1    	1	43   	1	63   	Rem_1	2    	-0.12778700 	535.637   	0
	1368 	Rem_1	1    	1	43   	Rem_1	2    	1	82   	0.12882500  	535.637   	0
	1369 	Rem_1	1    	1	43   	1	82   	1	64   	-0.01001500 	535.637   	0
	1370 	Rem_1	1    	1	43   	1	64   	Rem_1	2    	-0.11880200 	535.637   	0
	1371 	Rem_1	1    	1	43   	Rem_1	2    	1	81   	0.11992100  	535.637   	0
	1372 	Rem_1	1    	1	42   	1	41   	Rem_1	2    	-1.23443400 	605.925   	0
	1373 	Rem_1	1    	1	42   	Rem_1	2    	1	40   	0.43139100  	605.925   	0
	1374 	Rem_1	1    	1	42   	1	40   	1	39   	-0.14995400 	605.925   	0
	1375 	Rem_1	1    	1	42   	1	39   	Rem_1	2    	-0.28139700 	605.925   	0
	1376 	Rem_1	1    	1	42   	Rem_1	2    	1	38   	0.21890700  	605.925   	0
	1377 	Rem_1	1    	1	42   	1	38   	1	37   	-0.03045700 	605.925   	0
	1378 	Rem_1	1    	1	42   	1	37   	Rem_1	2    	-0.18839100 	605.925   	0
	1379 	Rem_1	1    	1	42   	Rem_1	2    	1	36   	0.16719300  	605.925   	0
	1380 	Rem_1	1    	1	42   	1	36   	1	35   	-0.01474300 	605.925   	0
	1381 	Rem_1	1    	1	42   	1	35   	Rem_1	2    	-0.15241600 	605.925   	0
	1382 	Rem_1	1    	1	42   	1	34   	Rem_1	2    	-0.14027400 	605.303   	0
	1383 	Rem_1	1    	1	42   	Rem_1	2    	1	33   	0.12958100  	605.303   	0
	1384 	Rem_1	1    	1	42   	1	33   	1	32   	-0.01213600 	605.303   	0
	1385 	Rem_1	1    	1	42   	1	32   	Rem_1	2    	-0.11745500 	605.303   	0
	1386 	Rem_1	1    	1	42   	Rem_1	2    	1	55   	1.14832500  	605.303   	0
	1387 	Rem_1	1    	1	42   	1	55   	1	90   	-0.72811800 	605.303   	0
	1388 	Rem_1	1    	1	42   	1	90   	Rem_1	2    	-0.42012200 	605.303   	0
	1389 	Rem_1	1    	1	42   	Rem_1	2    	1	56   	0.67931900  	605.303   	0
	1390 	Rem_1	1    	1	42   	1	56   	1	89   	-0.31238400 	605.303   	0
	1391 	Rem_1	1    	1	42   	1	89   	Rem_1	2    	-0.36686000 	605.303   	0
	1392 	Rem_1	1    	1	42   	1	57   	Rem_1	2    	-0.35714400 	604.987   	0
	1393 	Rem_1	1    	1	42   	Rem_1	2    	1	88   	0.28362500  	604.987   	0
	1394 	Rem_1	1    	1	42   	1	88   	1	58   	-0.01938000 	604.987   	0
	1395 	Rem_1	1    	1	42   	1	58   	Rem_1	2    	-0.26422300 	604.987   	0
	1396 	Rem_1	1    	1	42   	Rem_1	2    	1	87   	0.23089200  	604.987   	0
	1397 	Rem_1	1    	1	42   	1	87   	1	59   	-0.01652900 	604.987   	0
	1398 	Rem_1	1    	1	42   	1	59   	Rem_1	2    	-0.21429200 	604.987   	0
	1399 	Rem_1	1    	1	42   	Rem_1	2    	1	86   	0.20377100  	604.987   	0
	1400 	Rem_1	1    	1	42   	1	86   	1	60   	-0.01657400 	604.987   	0
	1401 	Rem_1	1    	1	42   	1	60   	Rem_1	2    	-0.18715700 	604.987   	0
	1402 	Rem_1	1    	1	42   	1	85   	Rem_1	2    	-0.18524900 	603.314   	0
	1403 	Rem_1	1    	1	42   	Rem_1	2    	1	61   	0.16818200  	603.314   	0
	1404 	Rem_1	1    	1	42   	1	84   	Rem_1	2    	-0.16878500 	603.314   	0
	1405 	Rem_1	1    	1	42   	Rem_1	2    	1	62   	0.15342900  	603.314   	0
	1406 	Rem_1	1    	1	42   	1	83   	Rem_1	2    	-0.15424400 	603.314   	0
	1407 	Rem_1	1    	1	42   	Rem_1	2    	1	63   	0.14101500  	603.314   	0
	1408 	Rem_1	1    	1	42   	1	82   	Rem_1	2    	-0.14168400 	603.314   	0
	1409 	Rem_1	1    	1	42   	1	64   	Rem_1	2    	-0.13035500 	602.750   	0
	1410 	Rem_1	1    	1	42   	Rem_1	2    	1	81   	0.13140100  	602.750   	0
	1411 	Rem_1	1    	1	42   	1	81   	1	65   	-0.01303600 	602.750   	0
	1412 	Rem_1	1    	1	42   	1	65   	Rem_1	2    	-0.11835300 	602.750   	0
	1413 	Rem_1	1    	1	42   	Rem_1	2    	1	80   	0.11926500  	602.750   	0
	1414 	Rem_1	1    	1	41   	1	40   	Rem_1	2    	-1.32200900 	573.619   	0
	1415 	Rem_1	1    	1	41   	Rem_1	2    	1	39   	0.47739100  	573.619   	0
	1416 	Rem_1	1    	1	41   	1	39   	1	38   	-0.18818500 	573.619   	0
	1417 	Rem_1	1    	1	41   	1	38   	Rem_1	2    	-0.28917200 	573.619   	0
	1418 	Rem_1	1    	1	41   	Rem_1	2    	1	37   	0.22604500  	573.619   	0
	1419 	Rem_1	1    	1	41   	1	37   	1	36   	-0.03304800 	573.619   	0
	1420 	Rem_1	1    	1	41   	1	36   	Rem_1	2    	-0.19296300 	573.619   	0
	1421 	Rem_1	1    	1	41   	Rem_1	2    	1	35   	0.17294600  	573.619   	0
	1422 	Rem_1	1    	1	41   	1	35   	1	34   	-0.01554600 	573.619   	0
	1423 	Rem_1	1    	1	41   	1	34   	Rem_1	2    	-0.15734200 	573.619   	0
	1424 	Rem_1	1    	1	41   	1	33   	Rem_1	2    	-0.14414000 	572.657   	0
	1425 	Rem_1	1    	1	41   	Rem_1	2    	1	32   	0.12965400  	572.657   	0
	1426 	Rem_1	1    	1	41   	1	32   	1	31   	-0.01156000 	572.657   	0
	1427 	Rem_1	1    	1	41   	1	31   	Rem_1	2    	-0.11815800 	572.657   	0
	1428 	Rem_1	1    	1	41   	Rem_1	2    	1	56   	1.38783600  	572.657   	0
	1429 	Rem_1	1    	1	41   	1	56   	1	89   	-0.96847800 	572.657   	0
	1430 	Rem_1	1    	1	41   	1	89   	Rem_1	2    	-0.41916100 	572.657   	0
	1431 	Rem_1	1    	1	41   	Rem_1	2    	1	57   	0.70959000  	572.657   	0
	1432 	Rem_1	1    	1	41   	1	57   	1	88   	-0.33642100 	572.657   	0
	1433 	Rem_1	1    	1	41   	1	88   	Rem_1	2    	-0.37302000 	572.657   	0
	1434 	Rem_1	1    	1	41   	1	58   	Rem_1	2    	-0.39803200 	572.012   	0
	1435 	Rem_1	1    	1	41   	Rem_1	2    	1	87   	0.29048500  	572.012   	0
	1436 	Rem_1	1    	1	41   	1	87   	1	59   	-0.01845100 	572.012   	0
	1437 	Rem_1	1    	1	41   	1	59   	Rem_1	2    	-0.27204400 	572.012   	0
	1438 	Rem_1	1    	1	41   	Rem_1	2    	1	86   	0.24333000  	572.012   	0
	1439 	Rem_1	1    	1	41   	1	86   	1	60   	-0.02227900 	572.012   	0
	1440 	Rem_1	1    	1	41   	1	60   	Rem_1	2    	-0.22100200 	572.012   	0
	1441 	Rem_1	1    	1	41   	Rem_1	2    	1	85   	0.21458500  	572.012   	0
	1442 	Rem_1	1    	1	41   	1	85   	1	61   	-0.02143100 	572.012   	0
	1443 	Rem_1	1    	1	41   	1	61   	Rem_1	2    	-0.19308900 	572.012   	0
	1444 	Rem_1	1    	1	41   	1	84   	Rem_1	2    	-0.19206500 	569.437   	0
	1445 	Rem_1	1    	1	41   	Rem_1	2    	1	62   	0.17359100  	569.437   	0
	1446 	Rem_1	1    	1	41   	1	83   	Rem_1	2    	-0.17367100 	569.437   	0
	1447 	Rem_1	1    	1	41   	Rem_1	2    	1	63   	0.15793200  	569.437   	0
	1448 	Rem_1	1    	1	41   	1	82   	Rem_1	2    	-0.15816500 	569.437   	0
	1449 	Rem_1	1    	1	41   	Rem_1	2    	1	64   	0.14492000  	569.437   	0
	1450 	Rem_1	1    	1	41   	1	81   	Rem_1	2    	-0.14558600 	569.437   	0
	1451 	Rem_1	1    	1	41   	1	65   	Rem_1	2    	-0.13057100 	568.877   	0
	1452 	Rem_1	1    	1	41   	Rem_1	2    	1	80   	0.13139900  	568.877   	0
	1453 	Rem_1	1    	1	41   	1	80   	1	66   	-0.01192300 	568.877   	0
	1454 	Rem_1	1    	1	41   	1	66   	Rem_1	2    	-0.11947400 	568.877   	0
	1455 	Rem_1	1    	1	41   	Rem_1	2    	1	79   	0.12049000  	568.877   	0
	1456 	Rem_1	1    	1	40   	1	39   	Rem_1	2    	-1.28787300 	582.577   	0
	1457 	Rem_1	1    	1	40   	Rem_1	2    	1	38   	0.45566200  	582.577   	0
	1458 	Rem_1	1    	1	40   	1	38   	1	37   	-0.16608900 	582.577   	0
	1459 	Rem_1	1    	1	40   	1	37   	Rem_1	2    	-0.28955200 	582.577   	0
	1460 	Rem_1	1    	1	40   	Rem_1	2    	1	36   	0.22911600  	582.577   	0
	1461 	Rem_1	1    	1	40   	1	36   	1	35   	-0.02966400 	582.577   	0
	1462 	Rem_1	1    	1	40   	1	35   	Rem_1	2    	-0.19939600 	582.577   	0
	1463 	Rem_1	1    	1	40   	Rem_1	2    	1	34   	0.17858700  	582.577   	0
	1464 	Rem_1	1    	1	40   	1	34   	1	33   	-0.01679700 	582.577   	0
	1465 	Rem_1	1    	1	40   	1	33   	Rem_1	2    	-0.16174300 	582.577   	0
	1466 	Rem_1	1    	1	40   	1	32   	Rem_1	2    	-0.14403400 	578.928   	0
	1467 	Rem_1	1    	1	40   	Rem_1	2    	1	31   	0.13029300  	578.928   	0
	1468 	Rem_1	1    	1	40   	1	31   	1	30   	-0.01175500 	578.928   	0
	1469 	Rem_1	1    	1	40   	1	30   	Rem_1	2    	-0.11853200 	578.928   	0
	1470 	Rem_1	1    	1	40   	Rem_1	2    	1	57   	1.27767400  	578.928   	0
	1471 	Rem_1	1    	1	40   	1	57   	1	88   	-0.85103000 	578.928   	0
	1472 	Rem_1	1    	1	40   	1	88   	Rem_1	2    	-0.42645800 	578.928   	0
	1473 	Rem_1	1    	1	40   	Rem_1	2    	1	58   	0.73128000  	578.928   	0
	1474 	Rem_1	1    	1	40   	1	58   	1	87   	-0.36295300 	578.928   	0
	1475 	Rem_1	1    	1	40   	1	87   	Rem_1	2    	-0.36814500 	578.928   	0
	1476 	Rem_1	1    	1	40   	1	59   	Rem_1	2    	-0.38335800 	568.154   	0
	1477 	Rem_1	1    	1	40   	Rem_1	2    	1	86   	0.29794200  	568.154   	0
	1478 	Rem_1	1    	1	40   	1	86   	1	60   	-0.02631100 	568.154   	0
	1479 	Rem_1	1    	1	40   	1	60   	Rem_1	2    	-0.27163500 	568.154   	0
	1480 	Rem_1	1    	1	40   	Rem_1	2    	1	85   	0.25293200  	568.154   	0
	1481 	Rem_1	1    	1	40   	1	85   	1	61   	-0.02639900 	568.154   	0
	1482 	Rem_1	1    	1	40   	1	61   	Rem_1	2    	-0.22653800 	568.154   	0
	1483 	Rem_1	1    	1	40   	Rem_1	2    	1	84   	0.22106700  	568.154   	0
	1484 	Rem_1	1    	1	40   	1	84   	1	62   	-0.02206900 	568.154   	0
	1485 	Rem_1	1    	1	40   	1	62   	Rem_1	2    	-0.19901000 	568.154   	0
	1486 	Rem_1	1    	1	40   	1	83   	Rem_1	2    	-0.19703100 	569.706   	0
	1487 	Rem_1	1    	1	40   	Rem_1	2    	1	63   	0.17853900  	569.706   	0
	1488 	Rem_1	1    	1	40   	1	63   	1	82   	-0.00098800 	569.706   	0
	1489 	Rem_1	1    	1	40   	1	82   	Rem_1	2    	-0.17754700 	569.706   	0
	1490 	Rem_1	1    	1	40   	Rem_1	2    	1	64   	0.16223400  	569.706   	0
	1491 	Rem_1	1    	1	40   	1	81   	Rem_1	2    	-0.16232700 	569.706   	0
	1492 	Rem_1	1    	1	40   	Rem_1	2    	1	65   	0.14477400  	569.706   	0
	1493 	Rem_1	1    	1	40   	1	80   	Rem_1	2    	-0.14524900 	569.706   	0
	1494 	Rem_1	1    	1	40   	1	66   	Rem_1	2    	-0.13162300 	557.662   	0
	1495 	Rem_1	1    	1	40   	Rem_1	2    	1	79   	0.13258700  	557.662   	0
	1496 	Rem_1	1    	1	40   	1	79   	1	67   	-0.01185500 	557.662   	0
	1497 	Rem_1	1    	1	40   	1	67   	Rem_1	2    	-0.12072500 	557.662   	0
	1498 	Rem_1	1    	1	40   	Rem_1	2    	1	78   	0.12175000  	557.662   	0
	1499 	Rem_1	1    	1	39   	1	38   	Rem_1	2    	-1.19296100 	576.647   	0
	1500 	Rem_1	1    	1	39   	Rem_1	2    	1	37   	0.44003600  	576.647   	0
	1501 	Rem_1	1    	1	39   	1	37   	1	36   	-0.15149600 	576.647   	0
	1502 	Rem_1	1    	1	39   	1	36   	Rem_1	2    	-0.28853100 	576.647   	0
	1503 	Rem_1	1    	1	39   	Rem_1	2    	1	35   	0.23813000  	576.647   	0
	1504 	Rem_1	1    	1	39   	1	35   	1	34   	-0.03041500 	576.647   	0
	1505 	Rem_1	1    	1	39   	1	34   	Rem_1	2    	-0.20767800 	576.647   	0
	1506 	Rem_1	1    	1	39   	Rem_1	2    	1	33   	0.18495000  	576.647   	0
	1507 	Rem_1	1    	1	39   	1	33   	1	32   	-0.02277500 	576.647   	0
	1508 	Rem_1	1    	1	39   	1	32   	Rem_1	2    	-0.16216600 	576.647   	0
	1509 	Rem_1	1    	1	39   	1	31   	Rem_1	2    	-0.14511500 	569.114   	0
	1510 	Rem_1	1    	1	39   	Rem_1	2    	1	30   	0.13103100  	569.114   	0
	1511 	Rem_1	1    	1	39   	1	30   	1	29   	-0.01087900 	569.114   	0
	1512 	Rem_1	1    	1	39   	1	29   	Rem_1	2    	-0.12014600 	569.114   	0
	1513 	Rem_1	1    	1	39   	Rem_1	2    	1	58   	1.21965300  	569.114   	0
	1514 	Rem_1	1    	1	39   	1	58   	1	87   	-0.81493600 	569.114   	0
	1515 	Rem_1	1    	1	39   	1	87   	Rem_1	2    	-0.40454900 	569.114   	0
	1516 	Rem_1	1    	1	39   	Rem_1	2    	1	59   	0.66604200  	569.114   	0
	1517 	Rem_1	1    	1	39   	1	59   	1	86   	-0.30180300 	569.114   	0
	1518 	Rem_1	1    	1	39   	1	86   	Rem_1	2    	-0.36408200 	569.114   	0
	1519 	Rem_1	1    	1	39   	1	60   	Rem_1	2    	-0.36567900 	547.651   	0
	1520 	Rem_1	1    	1	39   	Rem_1	2    	1	85   	0.30627400  	547.651   	0
	1521 	Rem_1	1    	1	39   	1	85   	1	61   	-0.02856200 	547.651   	0
	1522 	Rem_1	1    	1	39   	1	61   	Rem_1	2    	-0.27770400 	547.651   	0
	1523 	Rem_1	1    	1	39   	Rem_1	2    	1	84   	0.25986300  	547.651   	0
	1524 	Rem_1	1    	1	39   	1	84   	1	62   	-0.02514600 	547.651   	0
	1525 	Rem_1	1    	1	39   	1	62   	Rem_1	2    	-0.23470000 	547.651   	0
	1526 	Rem_1	1    	1	39   	Rem_1	2    	1	83   	0.22764200  	547.651   	0
	1527 	Rem_1	1    	1	39   	1	83   	1	63   	-0.02158300 	547.651   	0
	1528 	Rem_1	1    	1	39   	1	63   	Rem_1	2    	-0.20601400 	547.651   	0
	1529 	Rem_1	1    	1	39   	1	82   	Rem_1	2    	-0.20205700 	555.612   	0
	1530 	Rem_1	1    	1	39   	Rem_1	2    	1	64   	0.18460700  	555.612   	0
	1531 	Rem_1	1    	1	39   	1	64   	1	81   	-0.00155100 	555.612   	0
	1532 	Rem_1	1    	1	39   	1	81   	Rem_1	2    	-0.18305200 	555.612   	0
	1533 	Rem_1	1    	1	39   	Rem_1	2    	1	65   	0.16262300  	555.612   	0
	1534 	Rem_1	1    	1	39   	1	65   	1	80   	-0.00034900 	555.612   	0
	1535 	Rem_1	1    	1	39   	1	80   	Rem_1	2    	-0.16224900 	555.612   	0
	1536 	Rem_1	1    	1	39   	Rem_1	2    	1	66   	0.14644300  	555.612   	0
	1537 	Rem_1	1    	1	39   	1	79   	Rem_1	2    	-0.14702900 	555.612   	0
	1538 	Rem_1	1    	1	39   	1	67   	Rem_1	2    	-0.13340700 	552.970   	0
	1539 	Rem_1	1    	1	39   	Rem_1	2    	1	78   	0.13436200  	552.970   	0
	1540 	Rem_1	1    	1	39   	1	78   	1	68   	-0.01178300 	552.970   	0
	1541 	Rem_1	1    	1	39   	1	68   	Rem_1	2    	-0.12256000 	552.970   	0
	1542 	Rem_1	1    	1	39   	Rem_1	2    	1	77   	0.12439300  	552.970   	0
	1543 	Rem_1	1    	1	38   	1	37   	Rem_1	2    	-1.19322600 	569.490   	0
	1544 	Rem_1	1    	1	38   	Rem_1	2    	1	36   	0.43956300  	569.490   	0
	1545 	Rem_1	1    	1	38   	1	36   	1	35   	-0.12238100 	569.490   	0
	1546 	Rem_1	1    	1	38   	1	35   	Rem_1	2    	-0.31718700 	569.490   	0
	1547 	Rem_1	1    	1	38   	Rem_1	2    	1	34   	0.26225800  	569.490   	0
	1548 	Rem_1	1    	1	38   	1	34   	1	33   	-0.03580000 	569.490   	0
	1549 	Rem_1	1    	1	38   	1	33   	Rem_1	2    	-0.22641500 	569.490   	0
	1550 	Rem_1	1    	1	38   	Rem_1	2    	1	32   	0.19342100  	569.490   	0
	1551 	Rem_1	1    	1	38   	1	32   	1	31   	-0.02346300 	569.490   	0
	1552 	Rem_1	1    	1	38   	1	31   	Rem_1	2    	-0.16990300 	569.490   	0
	1553 	Rem_1	1    	1	38   	1	30   	Rem_1	2    	-0.15139300 	565.928   	0
	1554 	Rem_1	1    	1	38   	Rem_1	2    	1	29   	0.13758000  	565.928   	0
	1555 	Rem_1	1    	1	38   	1	29   	1	28   	-0.01080000 	565.928   	0
	1556 	Rem_1	1    	1	38   	1	28   	Rem_1	2    	-0.12676800 	565.928   	0
	1557 	Rem_1	1    	1	38   	Rem_1	2    	1	59   	1.15472100  	565.928   	0
	1558 	Rem_1	1    	1	38   	1	59   	1	86   	-0.74377300 	565.928   	0
	1559 	Rem_1	1    	1	38   	1	86   	Rem_1	2    	-0.41072600 	565.928   	0
	1560 	Rem_1	1    	1	38   	Rem_1	2    	1	60   	0.62833700  	565.928   	0
	1561 	Rem_1	1    	1	38   	1	60   	1	85   	-0.23386100 	565.928   	0
	1562 	Rem_1	1    	1	38   	1	85   	Rem_1	2    	-0.39432900 	565.928   	0
	1563 	Rem_1	1    	1	38   	1	61   	Rem_1	2    	-0.39167100 	558.888   	0
	1564 	Rem_1	1    	1	38   	Rem_1	2    	1	84   	0.33055300  	558.888   	0
	1565 	Rem_1	1    	1	38   	1	84   	1	62   	-0.02591700 	558.888   	0
	1566 	Rem_1	1    	1	38   	1	62   	Rem_1	2    	-0.30464200 	558.888   	0
	1567 	Rem_1	1    	1	38   	Rem_1	2    	1	83   	0.28287300  	558.888   	0
	1568 	Rem_1	1    	1	38   	1	83   	1	63   	-0.02614800 	558.888   	0
	1569 	Rem_1	1    	1	38   	1	63   	Rem_1	2    	-0.25671300 	558.888   	0
	1570 	Rem_1	1    	1	38   	Rem_1	2    	1	82   	0.24505700  	558.888   	0
	1571 	Rem_1	1    	1	38   	1	82   	1	64   	-0.02111000 	558.888   	0
	1572 	Rem_1	1    	1	38   	1	64   	Rem_1	2    	-0.22388900 	558.888   	0
	1573 	Rem_1	1    	1	38   	1	81   	Rem_1	2    	-0.21842600 	544.442   	0
	1574 	Rem_1	1    	1	38   	Rem_1	2    	1	65   	0.19286300  	544.442   	0
	1575 	Rem_1	1    	1	38   	1	65   	1	80   	-0.00229000 	544.442   	0
	1576 	Rem_1	1    	1	38   	1	80   	Rem_1	2    	-0.19054000 	544.442   	0
	1577 	Rem_1	1    	1	38   	Rem_1	2    	1	66   	0.17108900  	544.442   	0
	1578 	Rem_1	1    	1	38   	1	66   	1	79   	-0.00003500 	544.442   	0
	1579 	Rem_1	1    	1	38   	1	79   	Rem_1	2    	-0.17100400 	544.442   	0
	1580 	Rem_1	1    	1	38   	Rem_1	2    	1	67   	0.15413100  	544.442   	0
	1581 	Rem_1	1    	1	38   	1	78   	Rem_1	2    	-0.15474500 	544.442   	0
	1582 	Rem_1	1    	1	38   	1	68   	Rem_1	2    	-0.14034200 	543.838   	0
	1583 	Rem_1	1    	1	38   	Rem_1	2    	1	77   	0.14239000  	543.838   	0
	1584 	Rem_1	1    	1	38   	1	77   	1	69   	-0.01356600 	543.838   	0
	1585 	Rem_1	1    	1	38   	1	69   	Rem_1	2    	-0.12881700 	543.838   	0
	1586 	Rem_1	1    	1	38   	Rem_1	2    	1	76   	0.13065300  	543.838   	0
	1587 	Rem_1	1    	1	37   	1	36   	Rem_1	2    	-1.06635900 	525.932   	0
	1588 	Rem_1	1    	1	37   	Rem_1	2    	1	35   	0.48304900  	525.932   	0
	1589 	Rem_1	1    	1	37   	1	35   	1	34   	-0.12433000 	525.932   	0
	1590 	Rem_1	1    	1	37   	1	34   	Rem_1	2    	-0.35870100 	525.932   	0
	1591 	Rem_1	1    	1	37   	Rem_1	2    	1	33   	0.29479900  	525.932   	0
	1592 	Rem_1	1    	1	37   	1	33   	1	32   	-0.05227800 	525.932   	0
	1593 	Rem_1	1    	1	37   	1	32   	Rem_1	2    	-0.24250000 	525.932   	0
	1594 	Rem_1	1    	1	37   	Rem_1	2    	1	31   	0.20763300  	525.932   	0
	1595 	Rem_1	1    	1	37   	1	31   	1	30   	-0.02598700 	525.932   	0
	1596 	Rem_1	1    	1	37   	1	30   	Rem_1	2    	-0.18158800 	525.932   	0
	1597 	Rem_1	1    	1	37   	1	29   	Rem_1	2    	-0.16290700 	526.400   	0
	1598 	Rem_1	1    	1	37   	Rem_1	2    	1	28   	0.14871400  	526.400   	0
	1599 	Rem_1	1    	1	37   	1	28   	1	27   	-0.01135100 	526.400   	0
	1600 	Rem_1	1    	1	37   	1	27   	Rem_1	2    	-0.13734400 	526.400   	0
	1601 	Rem_1	1    	1	37   	Rem_1	2    	1	60   	1.06555500  	526.400   	0
	1602 	Rem_1	1    	1	37   	1	60   	1	85   	-0.60521700 	526.400   	0
	1603 	Rem_1	1    	1	37   	1	85   	Rem_1	2    	-0.46015700 	526.400   	0
	1604 	Rem_1	1    	1	37   	Rem_1	2    	1	61   	0.66841100  	526.400   	0
	1605 	Rem_1	1    	1	37   	1	61   	1	84   	-0.23305000 	526.400   	0
	1606 	Rem_1	1    	1	37   	1	84   	Rem_1	2    	-0.43519000 	526.400   	0
	1607 	Rem_1	1    	1	37   	1	62   	Rem_1	2    	-0.43868000 	515.248   	0
	1608 	Rem_1	1    	1	37   	Rem_1	2    	1	83   	0.37348700  	515.248   	0
	1609 	Rem_1	1    	1	37   	1	83   	1	63   	-0.02925400 	515.248   	0
	1610 	Rem_1	1    	1	37   	1	63   	Rem_1	2    	-0.34422100 	515.248   	0
	1611 	Rem_1	1    	1	37   	Rem_1	2    	1	82   	0.31466000  	515.248   	0
	1612 	Rem_1	1    	1	37   	1	82   	1	64   	-0.02619000 	515.248   	0
	1613 	Rem_1	1    	1	37   	1	64   	Rem_1	2    	-0.28842900 	515.248   	0
	1614 	Rem_1	1    	1	37   	Rem_1	2    	1	81   	0.27439600  	515.248   	0
	1615 	Rem_1	1    	1	37   	1	81   	1	65   	-0.03430600 	515.248   	0
	1616 	Rem_1	1    	1	37   	1	65   	Rem_1	2    	-0.23998900 	515.248   	0
	1617 	Rem_1	1    	1	37   	1	80   	Rem_1	2    	-0.23380300 	510.376   	0
	1618 	Rem_1	1    	1	37   	Rem_1	2    	1	66   	0.20837200  	510.376   	0
	1619 	Rem_1	1    	1	37   	1	66   	1	79   	-0.00140200 	510.376   	0
	1620 	Rem_1	1    	1	37   	1	79   	Rem_1	2    	-0.20696000 	510.376   	0
	1621 	Rem_1	1    	1	37   	Rem_1	2    	1	67   	0.18490200  	510.376   	0
	1622 	Rem_1	1    	1	37   	1	78   	Rem_1	2    	-0.18509100 	510.376   	0
	1623 	Rem_1	1    	1	37   	Rem_1	2    	1	68   	0.16640000  	510.376   	0
	1624 	Rem_1	1    	1	37   	1	77   	Rem_1	2    	-0.16863000 	510.376   	0
	1625 	Rem_1	1    	1	37   	1	69   	Rem_1	2    	-0.15122200 	502.650   	0
	1626 	Rem_1	1    	1	37   	Rem_1	2    	1	76   	0.15344400  	502.650   	0
	1627 	Rem_1	1    	1	37   	1	76   	1	70   	-0.01412700 	502.650   	0
	1628 	Rem_1	1    	1	37   	1	70   	Rem_1	2    	-0.13931000 	502.650   	0
	1629 	Rem_1	1    	1	37   	Rem_1	2    	1	75   	0.14061800  	502.650   	0
	1630 	Rem_1	1    	1	36   	1	35   	Rem_1	2    	-1.03698400 	568.438   	0
	1631 	Rem_1	1    	1	36   	Rem_1	2    	1	34   	0.54493900  	568.438   	0
	1632 	Rem_1	1    	1	36   	1	34   	1	33   	-0.13730900 	568.438   	0
	1633 	Rem_1	1    	1	36   	1	33   	Rem_1	2    	-0.40764300 	568.438   	0
	1634 	Rem_1	1    	1	36   	Rem_1	2    	1	32   	0.31770500  	568.438   	0
	1635 	Rem_1	1    	1	36   	1	32   	1	31   	-0.05472300 	568.438   	0
	1636 	Rem_1	1    	1	36   	1	31   	Rem_1	2    	-0.26296200 	568.438   	0
	1637 	Rem_1	1    	1	36   	Rem_1	2    	1	30   	0.22471500  	568.438   	0
	1638 	Rem_1	1    	1	36   	1	30   	1	29   	-0.02627500 	568.438   	0
	1639 	Rem_1	1    	1	36   	1	29   	Rem_1	2    	-0.19840200 	568.438   	0
	1640 	Rem_1	1    	1	36   	1	28   	Rem_1	2    	-0.17902100 	553.668   	0
	1641 	Rem_1	1    	1	36   	Rem_1	2    	1	27   	0.16392300  	553.668   	0
	1642 	Rem_1	1    	1	36   	1	27   	1	26   	-0.01168200 	553.668   	0
	1643 	Rem_1	1    	1	36   	1	26   	Rem_1	2    	-0.15223500 	553.668   	0
	1644 	Rem_1	1    	1	36   	Rem_1	2    	1	61   	1.08858100  	553.668   	0
	1645 	Rem_1	1    	1	36   	1	61   	1	84   	-0.58183000 	553.668   	0
	1646 	Rem_1	1    	1	36   	1	84   	Rem_1	2    	-0.50652000 	553.668   	0
	1647 	Rem_1	1    	1	36   	Rem_1	2    	1	62   	0.71681400  	553.668   	0
	1648 	Rem_1	1    	1	36   	1	62   	1	83   	-0.22431700 	553.668   	0
	1649 	Rem_1	1    	1	36   	1	83   	Rem_1	2    	-0.49232000 	553.668   	0
	1650 	Rem_1	1    	1	36   	1	63   	Rem_1	2    	-0.49622100 	553.274   	0
	1651 	Rem_1	1    	1	36   	Rem_1	2    	1	82   	0.41625700  	553.274   	0
	1652 	Rem_1	1    	1	36   	1	82   	1	64   	-0.02522000 	553.274   	0
	1653 	Rem_1	1    	1	36   	1	64   	Rem_1	2    	-0.39102300 	553.274   	0
	1654 	Rem_1	1    	1	36   	Rem_1	2    	1	81   	0.35688900  	553.274   	0
	1655 	Rem_1	1    	1	36   	1	81   	1	65   	-0.04578000 	553.274   	0
	1656 	Rem_1	1    	1	36   	1	65   	Rem_1	2    	-0.31106900 	553.274   	0
	1657 	Rem_1	1    	1	36   	Rem_1	2    	1	80   	0.29633700  	553.274   	0
	1658 	Rem_1	1    	1	36   	1	80   	1	66   	-0.03386200 	553.274   	0
	1659 	Rem_1	1    	1	36   	1	66   	Rem_1	2    	-0.26239600 	553.274   	0
	1660 	Rem_1	1    	1	36   	1	79   	Rem_1	2    	-0.25805600 	556.336   	0
	1661 	Rem_1	1    	1	36   	Rem_1	2    	1	67   	0.22855900  	556.336   	0
	1662 	Rem_1	1    	1	36   	1	67   	1	78   	-0.00088600 	556.336   	0
	1663 	Rem_1	1    	1	36   	1	78   	Rem_1	2    	-0.22767700 	556.336   	0
	1664 	Rem_1	1    	1	36   	Rem_1	2    	1	68   	0.20280000  	556.336   	0
	1665 	Rem_1	1    	1	36   	1	77   	Rem_1	2    	-0.20538300 	556.336   	0
	1666 	Rem_1	1    	1	36   	Rem_1	2    	1	69   	0.18225000  	556.336   	0
	1667 	Rem_1	1    	1	36   	1	76   	Rem_1	2    	-0.18477100 	556.336   	0
	1668 	Rem_1	1    	1	36   	1	70   	Rem_1	2    	-0.16634300 	540.412   	0
	1669 	Rem_1	1    	1	36   	Rem_1	2    	1	75   	0.16792000  	540.412   	0
	1670 	Rem_1	1    	1	36   	1	75   	1	71   	-0.01458100 	540.412   	0
	1671 	Rem_1	1    	1	36   	1	71   	Rem_1	2    	-0.15332100 	540.412   	0
	1672 	Rem_1	1    	1	36   	Rem_1	2    	1	74   	0.15385300  	540.412   	0
	1673 	Rem_1	1    	1	35   	1	34   	Rem_1	2    	-1.07616600 	594.460   	0
	1674 	Rem_1	1    	1	35   	Rem_1	2    	1	33   	0.58319500  	594.460   	0
	1675 	Rem_1	1    	1	35   	1	33   	1	32   	-0.16860000 	594.460   	0
	1676 	Rem_1	1    	1	35   	1	32   	Rem_1	2    	-0.41459100 	594.460   	0
	1677 	Rem_1	1    	1	35   	Rem_1	2    	1	31   	0.32796300  	594.460   	0
	1678 	Rem_1	1    	1	35   	1	31   	1	30   	-0.05504500 	594.460   	0
	1679 	Rem_1	1    	1	35   	1	30   	Rem_1	2    	-0.27287600 	594.460   	0
	1680 	Rem_1	1    	1	35   	Rem_1	2    	1	29   	0.23702000  	594.460   	0
	1681 	Rem_1	1    	1	35   	1	29   	1	28   	-0.02567600 	594.460   	0
	1682 	Rem_1	1    	1	35   	1	28   	Rem_1	2    	-0.21125600 	594.460   	0
	1683 	Rem_1	1    	1	35   	1	27   	Rem_1	2    	-0.19175400 	586.843   	0
	1684 	Rem_1	1    	1	35   	Rem_1	2    	1	26   	0.17704200  	586.843   	0
	1685 	Rem_1	1    	1	35   	1	26   	1	25   	-0.01298300 	586.843   	0
	1686 	Rem_1	1    	1	35   	1	25   	Rem_1	2    	-0.16406000 	586.843   	0
	1687 	Rem_1	1    	1	35   	Rem_1	2    	1	62   	1.06122900  	586.843   	0
	1688 	Rem_1	1    	1	35   	1	62   	1	83   	-0.50514200 	586.843   	0
	1689 	Rem_1	1    	1	35   	1	83   	Rem_1	2    	-0.55595000 	586.843   	0
	1690 	Rem_1	1    	1	35   	Rem_1	2    	1	63   	0.75499500  	586.843   	0
	1691 	Rem_1	1    	1	35   	1	63   	1	82   	-0.23626300 	586.843   	0
	1692 	Rem_1	1    	1	35   	1	82   	Rem_1	2    	-0.51860100 	586.843   	0
	1693 	Rem_1	1    	1	35   	1	64   	Rem_1	2    	-0.53392000 	411.636   	0
	1694 	Rem_1	1    	1	35   	Rem_1	2    	1	81   	0.45048400  	411.636   	0
	1695 	Rem_1	1    	1	35   	1	81   	1	65   	-0.05225300 	411.636   	0
	1696 	Rem_1	1    	1	35   	1	65   	Rem_1	2    	-0.39822900 	411.636   	0
	1697 	Rem_1	1    	1	35   	Rem_1	2    	1	80   	0.36629100  	411.636   	0
	1698 	Rem_1	1    	1	35   	1	80   	1	66   	-0.04160400 	411.636   	0
	1699 	Rem_1	1    	1	35   	1	66   	Rem_1	2    	-0.32465000 	411.636   	0
	1700 	Rem_1	1    	1	35   	Rem_1	2    	1	79   	0.31449200  	411.636   	0
	1701 	Rem_1	1    	1	35   	1	79   	1	67   	-0.03761200 	411.636   	0
	1702 	Rem_1	1    	1	35   	1	67   	Rem_1	2    	-0.27677300 	411.636   	0
	1703 	Rem_1	1    	1	35   	1	78   	Rem_1	2    	-0.27366600 	582.393   	0
	1704 	Rem_1	1    	1	35   	Rem_1	2    	1	68   	0.24210800  	582.393   	0
	1705 	Rem_1	1    	1	35   	1	77   	Rem_1	2    	-0.24463100 	582.393   	0
	1706 	Rem_1	1    	1	35   	Rem_1	2    	1	69   	0.21525600  	582.393   	0
	1707 	Rem_1	1    	1	35   	1	76   	Rem_1	2    	-0.21811100 	582.393   	0
	1708 	Rem_1	1    	1	35   	Rem_1	2    	1	70   	0.19475300  	582.393   	0
	1709 	Rem_1	1    	1	35   	1	75   	Rem_1	2    	-0.19639300 	582.393   	0
	1710 	Rem_1	1    	1	35   	1	71   	Rem_1	2    	-0.17813800 	582.756   	0
	1711 	Rem_1	1    	1	35   	Rem_1	2    	1	74   	0.17867100  	582.756   	0
	1712 	Rem_1	1    	1	35   	1	74   	1	72   	-0.01402900 	582.756   	0
	1713 	Rem_1	1    	1	35   	1	72   	Rem_1	2    	-0.16463700 	582.756   	0
	1714 	Rem_1	1    	1	35   	Rem_1	2    	1	73   	0.16462200  	582.756   	0
	1715 	Rem_1	1    	1	34   	1	33   	Rem_1	2    	-1.18021400 	538.339   	0
	1716 	Rem_1	1    	1	34   	Rem_1	2    	1	32   	0.59346600  	538.339   	0
	1717 	Rem_1	1    	1	34   	1	32   	1	31   	-0.16935800 	538.339   	0
	1718 	Rem_1	1    	1	34   	1	31   	Rem_1	2    	-0.42410200 	538.339   	0
	1719 	Rem_1	1    	1	34   	Rem_1	2    	1	30   	0.33686300  	538.339   	0
	1720 	Rem_1	1    	1	34   	1	30   	1	29   	-0.05119700 	538.339   	0
	1721 	Rem_1	1    	1	34   	1	29   	Rem_1	2    	-0.28564500 	538.339   	0
	1722 	Rem_1	1    	1	34   	Rem_1	2    	1	28   	0.25074400  	538.339   	0
	1723 	Rem_1	1    	1	34   	1	28   	1	27   	-0.02572400 	538.339   	0
	1724 	Rem_1	1    	1	34   	1	27   	Rem_1	2    	-0.22495900 	538.339   	0
	1725 	Rem_1	1    	1	34   	1	26   	Rem_1	2    	-0.20586800 	520.909   	0
	1726 	Rem_1	1    	1	34   	Rem_1	2    	1	25   	0.18958600  	520.909   	0
	1727 	Rem_1	1    	1	34   	1	25   	1	63   	0.98294600  	520.909   	0
	1728 	Rem_1	1    	1	34   	1	63   	Rem_1	2    	-1.17263000 	520.909   	0
	1729 	Rem_1	1    	1	34   	Rem_1	2    	1	82   	0.59295600  	520.909   	0
	1730 	Rem_1	1    	1	34   	1	82   	1	64   	0.24760500  	520.909   	0
	1731 	Rem_1	1    	1	34   	1	64   	Rem_1	2    	-0.84055400 	520.909   	0
	1732 	Rem_1	1    	1	34   	Rem_1	2    	1	81   	0.57017200  	520.909   	0
	1733 	Rem_1	1    	1	34   	1	65   	Rem_1	2    	-0.54089200 	520.909   	0
	1734 	Rem_1	1    	1	34   	1	80   	Rem_1	2    	-0.45927000 	521.309   	0
	1735 	Rem_1	1    	1	34   	Rem_1	2    	1	66   	0.41232300  	521.309   	0
	1736 	Rem_1	1    	1	34   	1	66   	1	79   	-0.02447900 	521.309   	0
	1737 	Rem_1	1    	1	34   	1	79   	Rem_1	2    	-0.38782800 	521.309   	0
	1738 	Rem_1	1    	1	34   	Rem_1	2    	1	67   	0.34003900  	521.309   	0
	1739 	Rem_1	1    	1	34   	1	67   	1	78   	-0.00804500 	521.309   	0
	1740 	Rem_1	1    	1	34   	1	78   	Rem_1	2    	-0.33193700 	521.309   	0
	1741 	Rem_1	1    	1	34   	Rem_1	2    	1	68   	0.29133200  	521.309   	0
	1742 	Rem_1	1    	1	34   	1	77   	Rem_1	2    	-0.29309000 	521.309   	0
	1743 	Rem_1	1    	1	34   	1	69   	Rem_1	2    	-0.25532600 	521.014   	0
	1744 	Rem_1	1    	1	34   	Rem_1	2    	1	76   	0.25849000  	521.014   	0
	1745 	Rem_1	1    	1	34   	1	76   	1	70   	-0.02977800 	521.014   	0
	1746 	Rem_1	1    	1	34   	1	70   	Rem_1	2    	-0.22872500 	521.014   	0
	1747 	Rem_1	1    	1	34   	Rem_1	2    	1	75   	0.23055300  	521.014   	0
	1748 	Rem_1	1    	1	34   	1	75   	1	71   	-0.02316000 	521.014   	0
	1749 	Rem_1	1    	1	34   	1	71   	Rem_1	2    	-0.20735600 	521.014   	0
	1750 	Rem_1	1    	1	34   	Rem_1	2    	1	74   	0.20776800  	521.014   	0
	1751 	Rem_1	1    	1	34   	1	74   	1	72   	-0.01762800 	521.014   	0
	1752 	Rem_1	1    	1	34   	1	72   	Rem_1	2    	-0.19011000 	521.014   	0
	1753 	Rem_1	1    	1	34   	1	73   	Rem_1	2    	-0.19023900 	81.262    	0
	1754 	Rem_1	1    	1	33   	1	32   	Rem_1	2    	-1.31945000 	485.688   	0
	1755 	Rem_1	1    	1	33   	Rem_1	2    	1	31   	0.61901900  	485.688   	0
	1756 	Rem_1	1    	1	33   	1	31   	1	30   	-0.18178600 	485.688   	0
	1757 	Rem_1	1    	1	33   	1	30   	Rem_1	2    	-0.43728400 	485.688   	0
	1758 	Rem_1	1    	1	33   	Rem_1	2    	1	29   	0.35423100  	485.688   	0
	1759 	Rem_1	1    	1	33   	1	29   	1	28   	-0.05060600 	485.688   	0
	1760 	Rem_1	1    	1	33   	1	28   	Rem_1	2    	-0.30361400 	485.688   	0
	1761 	Rem_1	1    	1	33   	Rem_1	2    	1	27   	0.26836200  	485.688   	0
	1762 	Rem_1	1    	1	33   	1	27   	1	26   	-0.02549500 	485.688   	0
	1763 	Rem_1	1    	1	33   	1	26   	Rem_1	2    	-0.24273600 	485.688   	0
	1764 	Rem_1	1    	1	33   	1	25   	Rem_1	2    	-0.22176000 	210.783   	0
	1765 	Rem_1	1    	1	33   	Rem_1	2    	1	64   	1.29829800  	210.783   	0
	1766 	Rem_1	1    	1	33   	1	64   	1	81   	-0.64231500 	210.783   	0
	1767 	Rem_1	1    	1	33   	1	81   	Rem_1	2    	-0.65596600 	210.783   	0
	1768 	Rem_1	1    	1	33   	Rem_1	2    	1	65   	0.86117500  	210.783   	0
	1769 	Rem_1	1    	1	33   	1	65   	1	80   	-0.27866400 	210.783   	0
	1770 	Rem_1	1    	1	33   	1	80   	Rem_1	2    	-0.58251400 	210.783   	0
	1771 	Rem_1	1    	1	33   	Rem_1	2    	1	66   	0.56535800  	210.783   	0
	1772 	Rem_1	1    	1	33   	1	66   	1	79   	-0.07310500 	210.783   	0
	1773 	Rem_1	1    	1	33   	1	79   	Rem_1	2    	-0.49223400 	210.783   	0
	1774 	Rem_1	1    	1	33   	1	67   	Rem_1	2    	-0.43510600 	315.990   	0
	1775 	Rem_1	1    	1	33   	Rem_1	2    	1	78   	0.41232700  	315.990   	0
	1776 	Rem_1	1    	1	33   	1	78   	1	68   	-0.05219900 	315.990   	0
	1777 	Rem_1	1    	1	33   	1	68   	Rem_1	2    	-0.36015000 	315.990   	0
	1778 	Rem_1	1    	1	33   	Rem_1	2    	1	77   	0.35887300  	315.990   	0
	1779 	Rem_1	1    	1	33   	1	77   	1	69   	-0.04964800 	315.990   	0
	1780 	Rem_1	1    	1	33   	1	69   	Rem_1	2    	-0.30920700 	315.990   	0
	1781 	Rem_1	1    	1	33   	Rem_1	2    	1	76   	0.31184700  	315.990   	0
	1782 	Rem_1	1    	1	33   	1	76   	1	70   	-0.03888600 	315.990   	0
	1783 	Rem_1	1    	1	33   	1	70   	Rem_1	2    	-0.27293900 	315.990   	0
	1784 	Rem_1	1    	1	33   	1	75   	Rem_1	2    	-0.27503400 	451.373   	0
	1785 	Rem_1	1    	1	33   	Rem_1	2    	1	71   	0.24499500  	451.373   	0
	1786 	Rem_1	1    	1	33   	1	74   	Rem_1	2    	-0.24521600 	451.373   	0
	1787 	Rem_1	1    	1	33   	Rem_1	2    	1	72   	0.22253200  	451.373   	0
	1788 	Rem_1	1    	1	33   	1	72   	1	73   	-0.00040200 	451.373   	0
	1789 	Rem_1	1    	1	33   	1	73   	Rem_1	2    	-0.22210800 	451.373   	0
	1790 	Rem_1	1    	1	32   	1	31   	Rem_1	2    	-1.60367800 	378.082   	0
	1791 	Rem_1	1    	1	32   	Rem_1	2    	1	30   	0.67871700  	378.082   	0
	1792 	Rem_1	1    	1	32   	1	30   	1	29   	-0.19742500 	378.082   	0
	1793 	Rem_1	1    	1	32   	1	29   	Rem_1	2    	-0.48124800 	378.082   	0
	1794 	Rem_1	1    	1	32   	Rem_1	2    	1	28   	0.39136100  	378.082   	0
	1795 	Rem_1	1    	1	32   	1	28   	1	27   	-0.05422700 	378.082   	0
	1796 	Rem_1	1    	1	32   	1	27   	Rem_1	2    	-0.33708600 	378.082   	0
	1797 	Rem_1	1    	1	32   	Rem_1	2    	1	26   	0.29999500  	378.082   	0
	1798 	Rem_1	1    	1	32   	1	26   	1	25   	-0.03016200 	378.082   	0
	1799 	Rem_1	1    	1	32   	1	25   	Rem_1	2    	-0.26972400 	378.082   	0
	1800 	Rem_1	1    	1	32   	1	65   	Rem_1	2    	-1.44183000 	245.615   	0
	1801 	Rem_1	1    	1	32   	Rem_1	2    	1	80   	0.67833400  	245.615   	0
	1802 	Rem_1	1    	1	32   	1	80   	1	66   	0.27385200  	245.615   	0
	1803 	Rem_1	1    	1	32   	1	66   	Rem_1	2    	-0.95228400 	245.615   	0
	1804 	Rem_1	1    	1	32   	Rem_1	2    	1	79   	0.64342200  	245.615   	0
	1805 	Rem_1	1    	1	32   	1	67   	Rem_1	2    	-0.62590800 	245.615   	0
	1806 	Rem_1	1    	1	32   	Rem_1	2    	1	78   	0.53831900  	245.615   	0
	1807 	Rem_1	1    	1	32   	1	78   	1	68   	-0.06002000 	245.615   	0
	1808 	Rem_1	1    	1	32   	1	68   	Rem_1	2    	-0.47810500 	245.615   	0
	1809 	Rem_1	1    	1	32   	1	77   	Rem_1	2    	-0.46218500 	231.076   	0
	1810 	Rem_1	1    	1	32   	Rem_1	2    	1	69   	0.39626200  	231.076   	0
	1811 	Rem_1	1    	1	32   	1	69   	1	76   	-0.00119700 	231.076   	0
	1812 	Rem_1	1    	1	32   	1	76   	Rem_1	2    	-0.39505400 	231.076   	0
	1813 	Rem_1	1    	1	32   	Rem_1	2    	1	70   	0.34257900  	231.076   	0
	1814 	Rem_1	1    	1	32   	1	75   	Rem_1	2    	-0.34300000 	231.076   	0
	1815 	Rem_1	1    	1	32   	Rem_1	2    	1	71   	0.30214500  	231.076   	0
	1816 	Rem_1	1    	1	32   	1	71   	1	74   	-0.00070200 	231.076   	0
	1817 	Rem_1	1    	1	32   	1	74   	Rem_1	2    	-0.30129100 	231.076   	0
	1818 	Rem_1	1    	1	32   	1	72   	Rem_1	2    	-0.27072700 	56.891    	0
	1819 	Rem_1	1    	1	32   	Rem_1	2    	1	73   	0.26971300  	56.891    	0
	1820 	Rem_1	1    	1	31   	1	30   	Rem_1	2    	-1.60161700 	177.860   	0
	1821 	Rem_1	1    	1	31   	Rem_1	2    	1	29   	0.71334600  	177.860   	0
	1822 	Rem_1	1    	1	31   	1	29   	1	28   	-0.20573300 	177.860   	0
	1823 	Rem_1	1    	1	31   	1	28   	Rem_1	2    	-0.50756700 	177.860   	0
	1824 	Rem_1	1    	1	31   	Rem_1	2    	1	27   	0.41907500  	177.860   	0
	1825 	Rem_1	1    	1	31   	1	27   	1	26   	-0.05361400 	177.860   	0
	1826 	Rem_1	1    	1	31   	1	26   	Rem_1	2    	-0.36532900 	177.860   	0
	1827 	Rem_1	1    	1	31   	Rem_1	2    	1	25   	0.32361800  	177.860   	0
	1828 	Rem_1	1    	1	31   	1	25   	1	66   	1.18865100  	177.860   	0
	1829 	Rem_1	1    	1	31   	1	66   	Rem_1	2    	-1.51216700 	177.860   	0
	1830 	Rem_1	1    	1	31   	1	79   	Rem_1	2    	-0.73499100 	177.995   	0
	1831 	Rem_1	1    	1	31   	Rem_1	2    	1	67   	1.00751400  	177.995   	0
	1832 	Rem_1	1    	1	31   	1	67   	1	78   	-0.33345700 	177.995   	0
	1833 	Rem_1	1    	1	31   	1	78   	Rem_1	2    	-0.67400900 	177.995   	0
	1834 	Rem_1	1    	1	31   	Rem_1	2    	1	68   	0.65468200  	177.995   	0
	1835 	Rem_1	1    	1	31   	1	68   	1	77   	-0.07354500 	177.995   	0
	1836 	Rem_1	1    	1	31   	1	77   	Rem_1	2    	-0.58106800 	177.995   	0
	1837 	Rem_1	1    	1	31   	Rem_1	2    	1	69   	0.50406400  	177.995   	0
	1838 	Rem_1	1    	1	31   	1	69   	1	76   	-0.01477100 	177.995   	0
	1839 	Rem_1	1    	1	31   	1	76   	Rem_1	2    	-0.48911300 	177.995   	0
	1840 	Rem_1	1    	1	31   	1	70   	Rem_1	2    	-0.42338900 	180.200   	0
	1841 	Rem_1	1    	1	31   	Rem_1	2    	1	75   	0.41968600  	180.200   	0
	1842 	Rem_1	1    	1	31   	1	75   	1	71   	-0.05288700 	180.200   	0
	1843 	Rem_1	1    	1	31   	1	71   	Rem_1	2    	-0.36663400 	180.200   	0
	1844 	Rem_1	1    	1	31   	Rem_1	2    	1	74   	0.36383800  	180.200   	0
	1845 	Rem_1	1    	1	31   	1	74   	1	72   	-0.03986000 	180.200   	0
	1846 	Rem_1	1    	1	31   	1	72   	Rem_1	2    	-0.32382700 	180.200   	0
	1847 	Rem_1	1    	1	31   	Rem_1	2    	1	73   	0.32135700  	180.200   	0
	1848 	Rem_1	1    	1	30   	1	29   	Rem_1	2    	-1.79880100 	197.004   	0
	1849 	Rem_1	1    	1	30   	Rem_1	2    	1	28   	0.73144100  	197.004   	0
	1850 	Rem_1	1    	1	30   	1	28   	1	27   	-0.19909000 	197.004   	0
	1851 	Rem_1	1    	1	30   	1	27   	Rem_1	2    	-0.53232700 	197.004   	0
	1852 	Rem_1	1    	1	30   	Rem_1	2    	1	26   	0.44682800  	197.004   	0
	1853 	Rem_1	1    	1	30   	1	26   	1	25   	-0.05950800 	197.004   	0
	1854 	Rem_1	1    	1	30   	1	25   	Rem_1	2    	-0.38726300 	197.004   	0
	1855 	Rem_1	1    	1	30   	Rem_1	2    	1	67   	1.62309600  	197.004   	0
	1856 	Rem_1	1    	1	30   	1	67   	1	78   	-0.87278400 	197.004   	0
	1857 	Rem_1	1    	1	30   	1	78   	Rem_1	2    	-0.74993100 	197.004   	0
	1858 	Rem_1	1    	1	30   	1	68   	Rem_1	2    	-1.05594800 	193.770   	0
	1859 	Rem_1	1    	1	30   	Rem_1	2    	1	77   	0.71144700  	193.770   	0
	1860 	Rem_1	1    	1	30   	1	69   	Rem_1	2    	-0.67121700 	193.770   	0
	1861 	Rem_1	1    	1	30   	Rem_1	2    	1	76   	0.60002300  	193.770   	0
	1862 	Rem_1	1    	1	30   	1	76   	1	70   	-0.07156200 	193.770   	0
	1863 	Rem_1	1    	1	30   	1	70   	Rem_1	2    	-0.52839800 	193.770   	0
	1864 	Rem_1	1    	1	30   	Rem_1	2    	1	75   	0.50957800  	193.770   	0
	1865 	Rem_1	1    	1	30   	1	75   	1	71   	-0.06477400 	193.770   	0
	1866 	Rem_1	1    	1	30   	1	71   	Rem_1	2    	-0.44466900 	193.770   	0
	1867 	Rem_1	1    	1	30   	1	74   	Rem_1	2    	-0.43576700 	194.578   	0
	1868 	Rem_1	1    	1	30   	Rem_1	2    	1	72   	0.38548800  	194.578   	0
	1869 	Rem_1	1    	1	30   	1	72   	1	73   	-0.00545900 	194.578   	0
	1870 	Rem_1	1    	1	30   	1	73   	Rem_1	2    	-0.37994700 	194.578   	0
	1871 	Rem_1	1    	1	29   	1	28   	Rem_1	2    	-1.78119300 	85.085    	0
	1872 	Rem_1	1    	1	29   	Rem_1	2    	1	27   	0.73915500  	85.085    	0
	1873 	Rem_1	1    	1	29   	1	27   	1	26   	-0.18279500 	85.085    	0
	1874 	Rem_1	1    	1	29   	1	26   	Rem_1	2    	-0.55629600 	85.085    	0
	1875 	Rem_1	1    	1	29   	Rem_1	2    	1	25   	0.46330400  	85.085    	0
	1876 	Rem_1	1    	1	29   	1	25   	1	68   	1.17967000  	85.085    	0
	1877 	Rem_1	1    	1	29   	1	68   	Rem_1	2    	-1.64318200 	85.085    	0
	1878 	Rem_1	1    	1	29   	Rem_1	2    	1	77   	0.76366200  	85.085    	0
	1879 	Rem_1	1    	1	29   	1	77   	1	69   	0.26166400  	85.085    	0
	1880 	Rem_1	1    	1	29   	1	69   	Rem_1	2    	-1.02519000 	85.085    	0
	1881 	Rem_1	1    	1	29   	1	76   	Rem_1	2    	-0.70607500 	176.589   	0
	1882 	Rem_1	1    	1	29   	Rem_1	2    	1	70   	0.68210400  	176.589   	0
	1883 	Rem_1	1    	1	29   	1	70   	1	75   	-0.07248100 	176.589   	0
	1884 	Rem_1	1    	1	29   	1	75   	Rem_1	2    	-0.60958900 	176.589   	0
	1885 	Rem_1	1    	1	29   	Rem_1	2    	1	71   	0.54277700  	176.589   	0
	1886 	Rem_1	1    	1	29   	1	71   	1	74   	-0.02553200 	176.589   	0
	1887 	Rem_1	1    	1	29   	1	74   	Rem_1	2    	-0.51719300 	176.589   	0
	1888 	Rem_1	1    	1	29   	Rem_1	2    	1	72   	0.45727000  	176.589   	0
	1889 	Rem_1	1    	1	29   	1	72   	1	73   	-0.01249400 	176.589   	0
	1890 	Rem_1	1    	1	29   	1	73   	Rem_1	2    	-0.44460400 	176.589   	0
	1891 	Rem_1	1    	1	28   	1	27   	Rem_1	2    	-1.55753500 	81.662    	0
	1892 	Rem_1	1    	1	28   	Rem_1	2    	1	26   	0.76585900  	81.662    	0
	1893 	Rem_1	1    	1	28   	1	26   	1	25   	-0.19003000 	81.662    	0
	1894 	Rem_1	1    	1	28   	1	25   	Rem_1	2    	-0.57580100 	81.662    	0
	1895 	Rem_1	1    	1	28   	Rem_1	2    	1	69   	1.65045800  	81.662    	0
	1896 	Rem_1	1    	1	28   	1	69   	1	76   	-0.86693300 	81.662    	0
	1897 	Rem_1	1    	1	28   	1	76   	Rem_1	2    	-0.78319400 	81.662    	0
	1898 	Rem_1	1    	1	28   	Rem_1	2    	1	70   	1.02472100  	81.662    	0
	1899 	Rem_1	1    	1	28   	1	70   	1	75   	-0.28404000 	81.662    	0
	1900 	Rem_1	1    	1	28   	1	75   	Rem_1	2    	-0.74014000 	81.662    	0
	1901 	Rem_1	1    	1	28   	1	71   	Rem_1	2    	-0.70598100 	195.628   	0
	1902 	Rem_1	1    	1	28   	Rem_1	2    	1	74   	0.63022100  	195.628   	0
	1903 	Rem_1	1    	1	28   	1	74   	1	72   	-0.07005900 	195.628   	0
	1904 	Rem_1	1    	1	28   	1	72   	Rem_1	2    	-0.56009900 	195.628   	0
	1905 	Rem_1	1    	1	28   	Rem_1	2    	1	73   	0.53159400  	195.628   	0
	1906 	Rem_1	1    	1	27   	1	26   	Rem_1	2    	-1.52418300 	197.861   	0
	1907 	Rem_1	1    	1	27   	Rem_1	2    	1	25   	0.77796900  	197.861   	0
	1908 	Rem_1	1    	1	27   	1	25   	1	70   	0.70196100  	197.861   	0
	1909 	Rem_1	1    	1	27   	1	70   	Rem_1	2    	-1.48004000 	197.861   	0
	1910 	Rem_1	1    	1	27   	Rem_1	2    	1	75   	0.80437200  	197.861   	0
	1911 	Rem_1	1    	1	27   	1	75   	1	71   	0.21304200  	197.861   	0
	1912 	Rem_1	1    	1	27   	1	71   	Rem_1	2    	-1.01736200 	197.861   	0
	1913 	Rem_1	1    	1	27   	Rem_1	2    	1	74   	0.75295700  	197.861   	0
	1914 	Rem_1	1    	1	27   	1	72   	Rem_1	2    	-0.71742600 	197.861   	0
	1915 	Rem_1	1    	1	27   	1	73   	Rem_1	2    	-0.63854400 	24.330    	0
	1916 	Rem_1	1    	1	26   	1	25   	Rem_1	2    	-1.43190000 	61.520    	0
	1917 	Rem_1	1    	1	26   	Rem_1	2    	1	71   	1.41090600  	61.520    	0
	1918 	Rem_1	1    	1	26   	1	71   	1	74   	-0.58491700 	61.520    	0
	1919 	Rem_1	1    	1	26   	1	74   	Rem_1	2    	-0.82582900 	61.520    	0
	1920 	Rem_1	1    	1	26   	Rem_1	2    	1	72   	1.00760700  	61.520    	0
	1921 	Rem_1	1    	1	26   	1	72   	1	73   	-0.24596700 	61.520    	0
	1922 	Rem_1	1    	1	26   	1	73   	Rem_1	2    	-0.76124900 	61.520    	0
	1923 	Rem_1	1    	1	25   	1	72   	Rem_1	2    	-1.43225300 	18.735    	0
	1924 	Rem_1	1    	1	25   	Rem_1	2    	1	73   	0.85400300  	18.735    	0
	1925 	Rem_1	1    	1	49   	1	50   	Rem_1	2    	-0.71728200 	217.480   	0
	1926 	Rem_1	1    	1	49   	Rem_1	2    	1	51   	0.34452700  	217.480   	0
	1927 	Rem_1	1    	1	49   	1	51   	1	52   	-0.09552400 	217.480   	0
	1928 	Rem_1	1    	1	49   	1	52   	Rem_1	2    	-0.24896300 	217.480   	0
	1929 	Rem_1	1    	1	49   	Rem_1	2    	1	53   	0.19427600  	217.480   	0
	1930 	Rem_1	1    	1	49   	1	53   	1	54   	-0.03054200 	217.480   	0
	1931 	Rem_1	1    	1	49   	1	54   	Rem_1	2    	-0.16366600 	217.480   	0
	1932 	Rem_1	1    	1	49   	Rem_1	2    	1	55   	0.14420200  	217.480   	0
	1933 	Rem_1	1    	1	49   	1	55   	1	56   	-0.01236700 	217.480   	0
	1934 	Rem_1	1    	1	49   	1	56   	Rem_1	2    	-0.13181000 	217.480   	0
	1935 	Rem_1	1    	1	49   	1	57   	Rem_1	2    	-0.12251900 	216.337   	0
	1936 	Rem_1	1    	1	49   	Rem_1	2    	1	58   	0.11639500  	216.337   	0
	1937 	Rem_1	1    	1	49   	1	58   	1	59   	-0.00627700 	216.337   	0
	1938 	Rem_1	1    	1	49   	1	59   	Rem_1	2    	-0.11012300 	216.337   	0
	1939 	Rem_1	1    	1	49   	Rem_1	2    	1	96   	0.68953800  	216.337   	0
	1940 	Rem_1	1    	1	49   	1	96   	1	95   	-0.17469700 	216.337   	0
	1941 	Rem_1	1    	1	49   	1	95   	Rem_1	2    	-0.51471700 	216.337   	0
	1942 	Rem_1	1    	1	49   	Rem_1	2    	1	94   	0.32688900  	216.337   	0
	1943 	Rem_1	1    	1	49   	1	94   	1	93   	-0.09018600 	216.337   	0
	1944 	Rem_1	1    	1	49   	1	93   	Rem_1	2    	-0.23659600 	216.337   	0
	1945 	Rem_1	1    	1	49   	1	92   	Rem_1	2    	-0.18537400 	215.657   	0
	1946 	Rem_1	1    	1	49   	Rem_1	2    	1	91   	0.15914300  	215.657   	0
	1947 	Rem_1	1    	1	49   	1	91   	1	90   	-0.01728200 	215.657   	0
	1948 	Rem_1	1    	1	49   	1	90   	Rem_1	2    	-0.14188100 	215.657   	0
	1949 	Rem_1	1    	1	49   	Rem_1	2    	1	89   	0.13022400  	215.657   	0
	1950 	Rem_1	1    	1	49   	1	89   	1	88   	-0.00825700 	215.657   	0
	1951 	Rem_1	1    	1	49   	1	88   	Rem_1	2    	-0.12190300 	215.657   	0
	1952 	Rem_1	1    	1	49   	Rem_1	2    	1	87   	0.11556700  	215.657   	0
	1953 	Rem_1	1    	1	49   	1	87   	1	86   	-0.00507100 	215.657   	0
	1954 	Rem_1	1    	1	49   	1	86   	Rem_1	2    	-0.11044600 	215.657   	0
	1955 	Rem_1	1    	1	50   	1	51   	Rem_1	2    	-0.63722500 	178.589   	0
	1956 	Rem_1	1    	1	50   	Rem_1	2    	1	52   	0.34618900  	178.589   	0
	1957 	Rem_1	1    	1	50   	1	52   	1	53   	-0.10630200 	178.589   	0
	1958 	Rem_1	1    	1	50   	1	53   	Rem_1	2    	-0.23985500 	178.589   	0
	1959 	Rem_1	1    	1	50   	Rem_1	2    	1	54   	0.19048900  	178.589   	0
	1960 	Rem_1	1    	1	50   	1	54   	1	55   	-0.02811300 	178.589   	0
	1961 	Rem_1	1    	1	50   	1	55   	Rem_1	2    	-0.16235900 	178.589   	0
	1962 	Rem_1	1    	1	50   	Rem_1	2    	1	56   	0.14571400  	178.589   	0
	1963 	Rem_1	1    	1	50   	1	56   	1	57   	-0.01190900 	178.589   	0
	1964 	Rem_1	1    	1	50   	1	57   	Rem_1	2    	-0.13376200 	178.589   	0
	1965 	Rem_1	1    	1	50   	1	58   	Rem_1	2    	-0.12618900 	176.859   	0
	1966 	Rem_1	1    	1	50   	Rem_1	2    	1	59   	0.11889300  	176.859   	0
	1967 	Rem_1	1    	1	50   	1	59   	1	60   	-0.00721000 	176.859   	0
	1968 	Rem_1	1    	1	50   	1	60   	Rem_1	2    	-0.11163300 	176.859   	0
	1969 	Rem_1	1    	1	50   	Rem_1	2    	1	95   	0.72660200  	176.859   	0
	1970 	Rem_1	1    	1	50   	1	95   	1	94   	-0.21115700 	176.859   	0
	1971 	Rem_1	1    	1	50   	1	94   	Rem_1	2    	-0.51532400 	176.859   	0
	1972 	Rem_1	1    	1	50   	Rem_1	2    	1	93   	0.31926600  	176.859   	0
	1973 	Rem_1	1    	1	50   	1	93   	1	92   	-0.09359900 	176.859   	0
	1974 	Rem_1	1    	1	50   	1	92   	Rem_1	2    	-0.22556600 	176.859   	0
	1975 	Rem_1	1    	1	50   	1	91   	Rem_1	2    	-0.18395300 	175.943   	0
	1976 	Rem_1	1    	1	50   	Rem_1	2    	1	90   	0.15900600  	175.943   	0
	1977 	Rem_1	1    	1	50   	1	90   	1	89   	-0.01561600 	175.943   	0
	1978 	Rem_1	1    	1	50   	1	89   	Rem_1	2    	-0.14337700 	175.943   	0
	1979 	Rem_1	1    	1	50   	Rem_1	2    	1	88   	0.13277100  	175.943   	0
	1980 	Rem_1	1    	1	50   	1	88   	1	87   	-0.00766300 	175.943   	0
	1981 	Rem_1	1    	1	50   	1	87   	Rem_1	2    	-0.12509200 	175.943   	0
	1982 	Rem_1	1    	1	50   	Rem_1	2    	1	86   	0.11910100  	175.943   	0
	1983 	Rem_1	1    	1	50   	1	86   	1	85   	-0.00614400 	175.943   	0
	1984 	Rem_1	1    	1	50   	1	85   	Rem_1	2    	-0.11290100 	175.943   	0
	1985 	Rem_1	1    	1	51   	1	52   	Rem_1	2    	-0.77887100 	194.482   	0
	1986 	Rem_1	1    	1	51   	Rem_1	2    	1	53   	0.36576100  	194.482   	0
	1987 	Rem_1	1    	1	51   	1	53   	1	54   	-0.11860900 	194.482   	0
	1988 	Rem_1	1    	1	51   	1	54   	Rem_1	2    	-0.24713800 	194.482   	0
	1989 	Rem_1	1    	1	51   	Rem_1	2    	1	55   	0.19469500  	194.482   	0
	1990 	Rem_1	1    	1	51   	1	55   	1	56   	-0.02638800 	194.482   	0
	1991 	Rem_1	1    	1	51   	1	56   	Rem_1	2    	-0.16827100 	194.482   	0
	1992 	Rem_1	1    	1	51   	Rem_1	2    	1	57   	0.15093900  	194.482   	0
	1993 	Rem_1	1    	1	51   	1	57   	1	58   	-0.01020000 	194.482   	0
	1994 	Rem_1	1    	1	51   	1	58   	Rem_1	2    	-0.14063000 	194.482   	0
	1995 	Rem_1	1    	1	51   	1	59   	Rem_1	2    	-0.13126600 	193.369   	0
	1996 	Rem_1	1    	1	51   	Rem_1	2    	1	60   	0.12268800  	193.369   	0
	1997 	Rem_1	1    	1	51   	1	60   	1	61   	-0.00848600 	193.369   	0
	1998 	Rem_1	1    	1	51   	1	61   	Rem_1	2    	-0.11419000 	193.369   	0
	1999 	Rem_1	1    	1	51   	Rem_1	2    	1	94   	0.79749200  	193.369   	0
	2000 	Rem_1	1    	1	51   	1	94   	1	93   	-0.22711700 	193.369   	0
	2001 	Rem_1	1    	1	51   	1	93   	Rem_1	2    	-0.57026000 	193.369   	0
	2002 	Rem_1	1    	1	51   	Rem_1	2    	1	92   	0.32661600  	193.369   	0
	2003 	Rem_1	1    	1	51   	1	92   	1	91   	-0.09075400 	193.369   	0
	2004 	Rem_1	1    	1	51   	1	91   	Rem_1	2    	-0.23571600 	193.369   	0
	2005 	Rem_1	1    	1	51   	1	90   	Rem_1	2    	-0.18970300 	192.182   	0
	2006 	Rem_1	1    	1	51   	Rem_1	2    	1	89   	0.16478200  	192.182   	0
	2007 	Rem_1	1    	1	51   	1	89   	1	88   	-0.01525600 	192.182   	0
	2008 	Rem_1	1    	1	51   	1	88   	Rem_1	2    	-0.14951500 	192.182   	0
	2009 	Rem_1	1    	1	51   	Rem_1	2    	1	87   	0.13916300  	192.182   	0
	2010 	Rem_1	1    	1	51   	1	87   	1	86   	-0.00757800 	192.182   	0
	2011 	Rem_1	1    	1	51   	1	86   	Rem_1	2    	-0.13154900 	192.182   	0
	2012 	Rem_1	1    	1	51   	Rem_1	2    	1	85   	0.12414200  	192.182   	0
	2013 	Rem_1	1    	1	51   	1	85   	1	84   	-0.00802300 	192.182   	0
	2014 	Rem_1	1    	1	51   	1	84   	Rem_1	2    	-0.11601400 	192.182   	0
	2015 	Rem_1	1    	1	52   	1	53   	Rem_1	2    	-0.83968700 	165.549   	0
	2016 	Rem_1	1    	1	52   	Rem_1	2    	1	54   	0.37593600  	165.549   	0
	2017 	Rem_1	1    	1	52   	1	54   	1	55   	-0.12698800 	165.549   	0
	2018 	Rem_1	1    	1	52   	1	55   	Rem_1	2    	-0.24897000 	165.549   	0
	2019 	Rem_1	1    	1	52   	Rem_1	2    	1	56   	0.19951800  	165.549   	0
	2020 	Rem_1	1    	1	52   	1	56   	1	57   	-0.02771500 	165.549   	0
	2021 	Rem_1	1    	1	52   	1	57   	Rem_1	2    	-0.17176700 	165.549   	0
	2022 	Rem_1	1    	1	52   	Rem_1	2    	1	58   	0.15736500  	165.549   	0
	2023 	Rem_1	1    	1	52   	1	58   	1	59   	-0.01242500 	165.549   	0
	2024 	Rem_1	1    	1	52   	1	59   	Rem_1	2    	-0.14485500 	165.549   	0
	2025 	Rem_1	1    	1	52   	1	60   	Rem_1	2    	-0.13441300 	165.163   	0
	2026 	Rem_1	1    	1	52   	Rem_1	2    	1	61   	0.12448200  	165.163   	0
	2027 	Rem_1	1    	1	52   	1	61   	1	62   	-0.00854800 	165.163   	0
	2028 	Rem_1	1    	1	52   	1	62   	Rem_1	2    	-0.11591800 	165.163   	0
	2029 	Rem_1	1    	1	52   	Rem_1	2    	1	93   	0.84318900  	165.163   	0
	2030 	Rem_1	1    	1	52   	1	93   	1	92   	-0.27581800 	165.163   	0
	2031 	Rem_1	1    	1	52   	1	92   	Rem_1	2    	-0.56727700 	165.163   	0
	2032 	Rem_1	1    	1	52   	Rem_1	2    	1	91   	0.34141300  	165.163   	0
	2033 	Rem_1	1    	1	52   	1	91   	1	90   	-0.10201800 	165.163   	0
	2034 	Rem_1	1    	1	52   	1	90   	Rem_1	2    	-0.23928800 	165.163   	0
	2035 	Rem_1	1    	1	52   	1	89   	Rem_1	2    	-0.19357700 	164.913   	0
	2036 	Rem_1	1    	1	52   	Rem_1	2    	1	88   	0.16958300  	164.913   	0
	2037 	Rem_1	1    	1	52   	1	88   	1	87   	-0.01461600 	164.913   	0
	2038 	Rem_1	1    	1	52   	1	87   	Rem_1	2    	-0.15485700 	164.913   	0
	2039 	Rem_1	1    	1	52   	Rem_1	2    	1	86   	0.14510400  	164.913   	0
	2040 	Rem_1	1    	1	52   	1	86   	1	85   	-0.00900400 	164.913   	0
	2041 	Rem_1	1    	1	52   	1	85   	Rem_1	2    	-0.13608100 	164.913   	0
	2042 	Rem_1	1    	1	52   	Rem_1	2    	1	84   	0.12660500  	164.913   	0
	2043 	Rem_1	1    	1	52   	1	84   	1	83   	-0.00898300 	164.913   	0
	2044 	Rem_1	1    	1	52   	1	83   	Rem_1	2    	-0.11750300 	164.913   	0
	2045 	Rem_1	1    	1	53   	1	54   	Rem_1	2    	-0.93083300 	172.843   	0
	2046 	Rem_1	1    	1	53   	Rem_1	2    	1	55   	0.39089000  	172.843   	0
	2047 	Rem_1	1    	1	53   	1	55   	1	56   	-0.12797600 	172.843   	0
	2048 	Rem_1	1    	1	53   	1	56   	Rem_1	2    	-0.26284300 	172.843   	0
	2049 	Rem_1	1    	1	53   	Rem_1	2    	1	57   	0.20639100  	172.843   	0
	2050 	Rem_1	1    	1	53   	1	57   	1	58   	-0.02395200 	172.843   	0
	2051 	Rem_1	1    	1	53   	1	58   	Rem_1	2    	-0.18234600 	172.843   	0
	2052 	Rem_1	1    	1	53   	Rem_1	2    	1	59   	0.16413300  	172.843   	0
	2053 	Rem_1	1    	1	53   	1	59   	1	60   	-0.01370300 	172.843   	0
	2054 	Rem_1	1    	1	53   	1	60   	Rem_1	2    	-0.15029100 	172.843   	0
	2055 	Rem_1	1    	1	53   	1	61   	Rem_1	2    	-0.13810000 	172.243   	0
	2056 	Rem_1	1    	1	53   	Rem_1	2    	1	62   	0.12784000  	172.243   	0
	2057 	Rem_1	1    	1	53   	1	62   	1	63   	-0.00913900 	172.243   	0
	2058 	Rem_1	1    	1	53   	1	63   	Rem_1	2    	-0.11870600 	172.243   	0
	2059 	Rem_1	1    	1	53   	Rem_1	2    	1	92   	0.89785900  	172.243   	0
	2060 	Rem_1	1    	1	53   	1	92   	1	91   	-0.27873200 	172.243   	0
	2061 	Rem_1	1    	1	53   	1	91   	Rem_1	2    	-0.61903000 	172.243   	0
	2062 	Rem_1	1    	1	53   	Rem_1	2    	1	90   	0.35480900  	172.243   	0
	2063 	Rem_1	1    	1	53   	1	90   	1	89   	-0.10583500 	172.243   	0
	2064 	Rem_1	1    	1	53   	1	89   	Rem_1	2    	-0.24890400 	172.243   	0
	2065 	Rem_1	1    	1	53   	1	88   	Rem_1	2    	-0.20219100 	172.244   	0
	2066 	Rem_1	1    	1	53   	Rem_1	2    	1	87   	0.17820600  	172.244   	0
	2067 	Rem_1	1    	1	53   	1	87   	1	86   	-0.01410500 	172.244   	0
	2068 	Rem_1	1    	1	53   	1	86   	Rem_1	2    	-0.16403400 	172.244   	0
	2069 	Rem_1	1    	1	53   	Rem_1	2    	1	85   	0.15229800  	172.244   	0
	2070 	Rem_1	1    	1	53   	1	85   	1	84   	-0.01166700 	172.244   	0
	2071 	Rem_1	1    	1	53   	1	84   	Rem_1	2    	-0.14062800 	172.244   	0
	2072 	Rem_1	1    	1	53   	Rem_1	2    	1	83   	0.12979900  	172.244   	0
	2073 	Rem_1	1    	1	53   	1	83   	1	82   	-0.00943200 	172.244   	0
	2074 	Rem_1	1    	1	53   	1	82   	Rem_1	2    	-0.12030800 	172.244   	0
	2075 	Rem_1	1    	1	54   	1	55   	Rem_1	2    	-0.91478300 	154.885   	0
	2076 	Rem_1	1    	1	54   	Rem_1	2    	1	56   	0.40352300  	154.885   	0
	2077 	Rem_1	1    	1	54   	1	56   	1	57   	-0.14090400 	154.885   	0
	2078 	Rem_1	1    	1	54   	1	57   	Rem_1	2    	-0.26253800 	154.885   	0
	2079 	Rem_1	1    	1	54   	Rem_1	2    	1	58   	0.21668400  	154.885   	0
	2080 	Rem_1	1    	1	54   	1	58   	1	59   	-0.02886400 	154.885   	0
	2081 	Rem_1	1    	1	54   	1	59   	Rem_1	2    	-0.18774000 	154.885   	0
	2082 	Rem_1	1    	1	54   	Rem_1	2    	1	60   	0.16883500  	154.885   	0
	2083 	Rem_1	1    	1	54   	1	60   	1	61   	-0.01533300 	154.885   	0
	2084 	Rem_1	1    	1	54   	1	61   	Rem_1	2    	-0.15345300 	154.885   	0
	2085 	Rem_1	1    	1	54   	1	62   	Rem_1	2    	-0.14107800 	154.520   	0
	2086 	Rem_1	1    	1	54   	Rem_1	2    	1	63   	0.13029800  	154.520   	0
	2087 	Rem_1	1    	1	54   	1	63   	1	64   	-0.00915800 	154.520   	0
	2088 	Rem_1	1    	1	54   	1	64   	Rem_1	2    	-0.12106200 	154.520   	0
	2089 	Rem_1	1    	1	54   	Rem_1	2    	1	91   	0.90511600  	154.520   	0
	2090 	Rem_1	1    	1	54   	1	91   	1	90   	-0.29275800 	154.520   	0
	2091 	Rem_1	1    	1	54   	1	90   	Rem_1	2    	-0.61223600 	154.520   	0
	2092 	Rem_1	1    	1	54   	Rem_1	2    	1	89   	0.35505200  	154.520   	0
	2093 	Rem_1	1    	1	54   	1	89   	1	88   	-0.10291300 	154.520   	0
	2094 	Rem_1	1    	1	54   	1	88   	Rem_1	2    	-0.25200500 	154.520   	0
	2095 	Rem_1	1    	1	54   	1	87   	Rem_1	2    	-0.20845700 	154.285   	0
	2096 	Rem_1	1    	1	54   	Rem_1	2    	1	86   	0.18689200  	154.285   	0
	2097 	Rem_1	1    	1	54   	1	86   	1	85   	-0.01580900 	154.285   	0
	2098 	Rem_1	1    	1	54   	1	85   	Rem_1	2    	-0.17094500 	154.285   	0
	2099 	Rem_1	1    	1	54   	Rem_1	2    	1	84   	0.15641900  	154.285   	0
	2100 	Rem_1	1    	1	54   	1	84   	1	83   	-0.01298400 	154.285   	0
	2101 	Rem_1	1    	1	54   	1	83   	Rem_1	2    	-0.14335300 	154.285   	0
	2102 	Rem_1	1    	1	54   	Rem_1	2    	1	82   	0.13217300  	154.285   	0
	2103 	Rem_1	1    	1	54   	1	82   	1	81   	-0.00943700 	154.285   	0
	2104 	Rem_1	1    	1	54   	1	81   	Rem_1	2    	-0.12263000 	154.285   	0
	2105 	Rem_1	1    	1	55   	1	56   	Rem_1	2    	-1.05605000 	171.892   	0
	2106 	Rem_1	1    	1	55   	Rem_1	2    	1	57   	0.39817700  	171.892   	0
	2107 	Rem_1	1    	1	55   	1	57   	1	58   	-0.11982200 	171.892   	0
	2108 	Rem_1	1    	1	55   	1	58   	Rem_1	2    	-0.27828400 	171.892   	0
	2109 	Rem_1	1    	1	55   	Rem_1	2    	1	59   	0.22217000  	171.892   	0
	2110 	Rem_1	1    	1	55   	1	59   	1	60   	-0.02909700 	171.892   	0
	2111 	Rem_1	1    	1	55   	1	60   	Rem_1	2    	-0.19293800 	171.892   	0
	2112 	Rem_1	1    	1	55   	Rem_1	2    	1	61   	0.17258700  	171.892   	0
	2113 	Rem_1	1    	1	55   	1	61   	1	62   	-0.01557300 	171.892   	0
	2114 	Rem_1	1    	1	55   	1	62   	Rem_1	2    	-0.15689200 	171.892   	0
	2115 	Rem_1	1    	1	55   	1	63   	Rem_1	2    	-0.14382500 	172.151   	0
	2116 	Rem_1	1    	1	55   	Rem_1	2    	1	64   	0.13287800  	172.151   	0
	2117 	Rem_1	1    	1	55   	1	64   	1	65   	-0.01254200 	172.151   	0
	2118 	Rem_1	1    	1	55   	1	65   	Rem_1	2    	-0.12037600 	172.151   	0
	2119 	Rem_1	1    	1	55   	Rem_1	2    	1	90   	0.91509800  	172.151   	0
	2120 	Rem_1	1    	1	55   	1	90   	1	89   	-0.27873400 	172.151   	0
	2121 	Rem_1	1    	1	55   	1	89   	Rem_1	2    	-0.63620800 	172.151   	0
	2122 	Rem_1	1    	1	55   	Rem_1	2    	1	88   	0.35719700  	172.151   	0
	2123 	Rem_1	1    	1	55   	1	88   	1	87   	-0.09998200 	172.151   	0
	2124 	Rem_1	1    	1	55   	1	87   	Rem_1	2    	-0.25714300 	172.151   	0
	2125 	Rem_1	1    	1	55   	1	86   	Rem_1	2    	-0.21841500 	172.348   	0
	2126 	Rem_1	1    	1	55   	Rem_1	2    	1	85   	0.19494500  	172.348   	0
	2127 	Rem_1	1    	1	55   	1	85   	1	84   	-0.01909700 	172.348   	0
	2128 	Rem_1	1    	1	55   	1	84   	Rem_1	2    	-0.17580000 	172.348   	0
	2129 	Rem_1	1    	1	55   	Rem_1	2    	1	83   	0.15953300  	172.348   	0
	2130 	Rem_1	1    	1	55   	1	83   	1	82   	-0.01346800 	172.348   	0
	2131 	Rem_1	1    	1	55   	1	82   	Rem_1	2    	-0.14593100 	172.348   	0
	2132 	Rem_1	1    	1	55   	Rem_1	2    	1	81   	0.13477500  	172.348   	0
	2133 	Rem_1	1    	1	55   	1	81   	1	80   	-0.01289400 	172.348   	0
	2134 	Rem_1	1    	1	55   	1	80   	Rem_1	2    	-0.12182200 	172.348   	0
	2135 	Rem_1	1    	1	56   	1	57   	Rem_1	2    	-1.03140700 	159.528   	0
	2136 	Rem_1	1    	1	56   	Rem_1	2    	1	58   	0.43342300  	159.528   	0
	2137 	Rem_1	1    	1	56   	1	58   	1	59   	-0.15223200 	159.528   	0
	2138 	Rem_1	1    	1	56   	1	59   	Rem_1	2    	-0.28111300 	159.528   	0
	2139 	Rem_1	1    	1	56   	Rem_1	2    	1	60   	0.22636900  	159.528   	0
	2140 	Rem_1	1    	1	56   	1	60   	1	61   	-0.02951900 	159.528   	0
	2141 	Rem_1	1    	1	56   	1	61   	Rem_1	2    	-0.19674900 	159.528   	0
	2142 	Rem_1	1    	1	56   	Rem_1	2    	1	62   	0.17635800  	159.528   	0
	2143 	Rem_1	1    	1	56   	1	62   	1	63   	-0.01632100 	159.528   	0
	2144 	Rem_1	1    	1	56   	1	63   	Rem_1	2    	-0.15998600 	159.528   	0
	2145 	Rem_1	1    	1	56   	1	64   	Rem_1	2    	-0.14679600 	159.656   	0
	2146 	Rem_1	1    	1	56   	Rem_1	2    	1	65   	0.13202200  	159.656   	0
	2147 	Rem_1	1    	1	56   	1	65   	1	66   	-0.01141300 	159.656   	0
	2148 	Rem_1	1    	1	56   	1	66   	Rem_1	2    	-0.12063400 	159.656   	0
	2149 	Rem_1	1    	1	56   	Rem_1	2    	1	89   	0.89438900  	159.656   	0
	2150 	Rem_1	1    	1	56   	1	89   	1	88   	-0.28680600 	159.656   	0
	2151 	Rem_1	1    	1	56   	1	88   	Rem_1	2    	-0.60736100 	159.656   	0
	2152 	Rem_1	1    	1	56   	Rem_1	2    	1	87   	0.34878800  	159.656   	0
	2153 	Rem_1	1    	1	56   	1	87   	1	86   	-0.08233800 	159.656   	0
	2154 	Rem_1	1    	1	56   	1	86   	Rem_1	2    	-0.26621700 	159.656   	0
	2155 	Rem_1	1    	1	56   	1	85   	Rem_1	2    	-0.22653900 	159.921   	0
	2156 	Rem_1	1    	1	56   	Rem_1	2    	1	84   	0.19987200  	159.921   	0
	2157 	Rem_1	1    	1	56   	1	84   	1	83   	-0.02075900 	159.921   	0
	2158 	Rem_1	1    	1	56   	1	83   	Rem_1	2    	-0.17919900 	159.921   	0
	2159 	Rem_1	1    	1	56   	Rem_1	2    	1	82   	0.16226300  	159.921   	0
	2160 	Rem_1	1    	1	56   	1	82   	1	81   	-0.01336100 	159.921   	0
	2161 	Rem_1	1    	1	56   	1	81   	Rem_1	2    	-0.14895800 	159.921   	0
	2162 	Rem_1	1    	1	56   	Rem_1	2    	1	80   	0.13371700  	159.921   	0
	2163 	Rem_1	1    	1	56   	1	80   	1	79   	-0.01147000 	159.921   	0
	2164 	Rem_1	1    	1	56   	1	79   	Rem_1	2    	-0.12216400 	159.921   	0
	2165 	Rem_1	1    	1	57   	1	58   	Rem_1	2    	-1.13903200 	194.984   	0
	2166 	Rem_1	1    	1	57   	Rem_1	2    	1	59   	0.42412300  	194.984   	0
	2167 	Rem_1	1    	1	57   	1	59   	1	60   	-0.14177200 	194.984   	0
	2168 	Rem_1	1    	1	57   	1	60   	Rem_1	2    	-0.28241800 	194.984   	0
	2169 	Rem_1	1    	1	57   	Rem_1	2    	1	61   	0.23161800  	194.984   	0
	2170 	Rem_1	1    	1	57   	1	61   	1	62   	-0.02923900 	194.984   	0
	2171 	Rem_1	1    	1	57   	1	62   	Rem_1	2    	-0.20259300 	194.984   	0
	2172 	Rem_1	1    	1	57   	Rem_1	2    	1	63   	0.18105800  	194.984   	0
	2173 	Rem_1	1    	1	57   	1	63   	1	64   	-0.01672900 	194.984   	0
	2174 	Rem_1	1    	1	57   	1	64   	Rem_1	2    	-0.16442900 	194.984   	0
	2175 	Rem_1	1    	1	57   	1	65   	Rem_1	2    	-0.14656700 	194.594   	0
	2176 	Rem_1	1    	1	57   	Rem_1	2    	1	66   	0.13309400  	194.594   	0
	2177 	Rem_1	1    	1	57   	1	66   	1	67   	-0.01121000 	194.594   	0
	2178 	Rem_1	1    	1	57   	1	67   	Rem_1	2    	-0.12182300 	194.594   	0
	2179 	Rem_1	1    	1	57   	Rem_1	2    	1	88   	0.89540600  	194.594   	0
	2180 	Rem_1	1    	1	57   	1	88   	1	87   	-0.31733800 	194.594   	0
	2181 	Rem_1	1    	1	57   	1	87   	Rem_1	2    	-0.57784900 	194.594   	0
	2182 	Rem_1	1    	1	57   	Rem_1	2    	1	86   	0.36065300  	194.594   	0
	2183 	Rem_1	1    	1	57   	1	86   	1	85   	-0.08407200 	194.594   	0
	2184 	Rem_1	1    	1	57   	1	85   	Rem_1	2    	-0.27629600 	194.594   	0
	2185 	Rem_1	1    	1	57   	1	84   	Rem_1	2    	-0.23355300 	194.940   	0
	2186 	Rem_1	1    	1	57   	Rem_1	2    	1	83   	0.20499600  	194.940   	0
	2187 	Rem_1	1    	1	57   	1	83   	1	82   	-0.02179300 	194.940   	0
	2188 	Rem_1	1    	1	57   	1	82   	Rem_1	2    	-0.18316000 	194.940   	0
	2189 	Rem_1	1    	1	57   	Rem_1	2    	1	81   	0.16649900  	194.940   	0
	2190 	Rem_1	1    	1	57   	1	81   	1	80   	-0.01815400 	194.940   	0
	2191 	Rem_1	1    	1	57   	1	80   	Rem_1	2    	-0.14823500 	194.940   	0
	2192 	Rem_1	1    	1	57   	Rem_1	2    	1	79   	0.13474800  	194.940   	0
	2193 	Rem_1	1    	1	57   	1	79   	1	78   	-0.01138300 	194.940   	0
	2194 	Rem_1	1    	1	57   	1	78   	Rem_1	2    	-0.12321100 	194.940   	0
	2195 	Rem_1	1    	1	58   	1	59   	Rem_1	2    	-1.02992700 	179.207   	0
	2196 	Rem_1	1    	1	58   	Rem_1	2    	1	60   	0.39903200  	179.207   	0
	2197 	Rem_1	1    	1	58   	1	60   	1	61   	-0.11345900 	179.207   	0
	2198 	Rem_1	1    	1	58   	1	61   	Rem_1	2    	-0.28550600 	179.207   	0
	2199 	Rem_1	1    	1	58   	Rem_1	2    	1	62   	0.23832400  	179.207   	0
	2200 	Rem_1	1    	1	58   	1	62   	1	63   	-0.03016300 	179.207   	0
	2201 	Rem_1	1    	1	58   	1	63   	Rem_1	2    	-0.20802500 	179.207   	0
	2202 	Rem_1	1    	1	58   	Rem_1	2    	1	64   	0.18612300  	179.207   	0
	2203 	Rem_1	1    	1	58   	1	64   	1	65   	-0.02231700 	179.207   	0
	2204 	Rem_1	1    	1	58   	1	65   	Rem_1	2    	-0.16370300 	179.207   	0
	2205 	Rem_1	1    	1	58   	1	66   	Rem_1	2    	-0.14722500 	179.211   	0
	2206 	Rem_1	1    	1	58   	Rem_1	2    	1	67   	0.13394200  	179.211   	0
	2207 	Rem_1	1    	1	58   	1	67   	1	68   	-0.01114300 	179.211   	0
	2208 	Rem_1	1    	1	58   	1	68   	Rem_1	2    	-0.12273200 	179.211   	0
	2209 	Rem_1	1    	1	58   	Rem_1	2    	1	87   	0.87180200  	179.211   	0
	2210 	Rem_1	1    	1	58   	1	87   	1	86   	-0.28941600 	179.211   	0
	2211 	Rem_1	1    	1	58   	1	86   	Rem_1	2    	-0.58214700 	179.211   	0
	2212 	Rem_1	1    	1	58   	Rem_1	2    	1	85   	0.36604500  	179.211   	0
	2213 	Rem_1	1    	1	58   	1	85   	1	84   	-0.08351900 	179.211   	0
	2214 	Rem_1	1    	1	58   	1	84   	Rem_1	2    	-0.28236300 	179.211   	0
	2215 	Rem_1	1    	1	58   	1	83   	Rem_1	2    	-0.23907700 	179.238   	0
	2216 	Rem_1	1    	1	58   	Rem_1	2    	1	82   	0.20902700  	179.238   	0
	2217 	Rem_1	1    	1	58   	1	82   	1	81   	-0.02137900 	179.238   	0
	2218 	Rem_1	1    	1	58   	1	81   	Rem_1	2    	-0.18762000 	179.238   	0
	2219 	Rem_1	1    	1	58   	Rem_1	2    	1	80   	0.16518500  	179.238   	0
	2220 	Rem_1	1    	1	58   	1	80   	1	79   	-0.01612600 	179.238   	0
	2221 	Rem_1	1    	1	58   	1	79   	Rem_1	2    	-0.14898000 	179.238   	0
	2222 	Rem_1	1    	1	58   	Rem_1	2    	1	78   	0.13553700  	179.238   	0
	2223 	Rem_1	1    	1	58   	1	78   	1	77   	-0.01041200 	179.238   	0
	2224 	Rem_1	1    	1	58   	1	77   	Rem_1	2    	-0.12508400 	179.238   	0
	2225 	Rem_1	1    	1	59   	1	60   	Rem_1	2    	-0.94281800 	142.446   	0
	2226 	Rem_1	1    	1	59   	Rem_1	2    	1	61   	0.42454100  	142.446   	0
	2227 	Rem_1	1    	1	59   	1	61   	1	62   	-0.11063800 	142.446   	0
	2228 	Rem_1	1    	1	59   	1	62   	Rem_1	2    	-0.31384300 	142.446   	0
	2229 	Rem_1	1    	1	59   	Rem_1	2    	1	63   	0.26012500  	142.446   	0
	2230 	Rem_1	1    	1	59   	1	63   	1	64   	-0.03401900 	142.446   	0
	2231 	Rem_1	1    	1	59   	1	64   	Rem_1	2    	-0.22594700 	142.446   	0
	2232 	Rem_1	1    	1	59   	Rem_1	2    	1	65   	0.19411400  	142.446   	0
	2233 	Rem_1	1    	1	59   	1	65   	1	66   	-0.02207300 	142.446   	0
	2234 	Rem_1	1    	1	59   	1	66   	Rem_1	2    	-0.17194200 	142.446   	0
	2235 	Rem_1	1    	1	59   	1	67   	Rem_1	2    	-0.15462700 	142.297   	0
	2236 	Rem_1	1    	1	59   	Rem_1	2    	1	68   	0.14044000  	142.297   	0
	2237 	Rem_1	1    	1	59   	1	68   	1	69   	-0.01182200 	142.297   	0
	2238 	Rem_1	1    	1	59   	1	69   	Rem_1	2    	-0.12862300 	142.297   	0
	2239 	Rem_1	1    	1	59   	Rem_1	2    	1	86   	0.92957600  	142.297   	0
	2240 	Rem_1	1    	1	59   	1	86   	1	85   	-0.28832100 	142.297   	0
	2241 	Rem_1	1    	1	59   	1	85   	Rem_1	2    	-0.64107300 	142.297   	0
	2242 	Rem_1	1    	1	59   	Rem_1	2    	1	84   	0.39799700  	142.297   	0
	2243 	Rem_1	1    	1	59   	1	84   	1	83   	-0.08851800 	142.297   	0
	2244 	Rem_1	1    	1	59   	1	83   	Rem_1	2    	-0.30932800 	142.297   	0
	2245 	Rem_1	1    	1	59   	1	82   	Rem_1	2    	-0.25831400 	141.998   	0
	2246 	Rem_1	1    	1	59   	Rem_1	2    	1	81   	0.22622100  	141.998   	0
	2247 	Rem_1	1    	1	59   	1	81   	1	80   	-0.03108300 	141.998   	0
	2248 	Rem_1	1    	1	59   	1	80   	Rem_1	2    	-0.19507700 	141.998   	0
	2249 	Rem_1	1    	1	59   	Rem_1	2    	1	79   	0.17389700  	141.998   	0
	2250 	Rem_1	1    	1	59   	1	79   	1	78   	-0.01722000 	141.998   	0
	2251 	Rem_1	1    	1	59   	1	78   	Rem_1	2    	-0.15663000 	141.998   	0
	2252 	Rem_1	1    	1	59   	Rem_1	2    	1	77   	0.14352100  	141.998   	0
	2253 	Rem_1	1    	1	59   	1	77   	1	76   	-0.01233600 	141.998   	0
	2254 	Rem_1	1    	1	59   	1	76   	Rem_1	2    	-0.13109200 	141.998   	0
	2255 	Rem_1	1    	1	60   	1	61   	Rem_1	2    	-0.91814100 	186.567   	0
	2256 	Rem_1	1    	1	60   	Rem_1	2    	1	62   	0.47312000  	186.567   	0
	2257 	Rem_1	1    	1	60   	1	62   	1	63   	-0.11927800 	186.567   	0
	2258 	Rem_1	1    	1	60   	1	63   	Rem_1	2    	-0.35371300 	186.567   	0
	2259 	Rem_1	1    	1	60   	Rem_1	2    	1	64   	0.29287300  	186.567   	0
	2260 	Rem_1	1    	1	60   	1	64   	1	65   	-0.05014000 	186.567   	0
	2261 	Rem_1	1    	1	60   	1	65   	Rem_1	2    	-0.24266900 	186.567   	0
	2262 	Rem_1	1    	1	60   	Rem_1	2    	1	66   	0.21027200  	186.567   	0
	2263 	Rem_1	1    	1	60   	1	66   	1	67   	-0.02411200 	186.567   	0
	2264 	Rem_1	1    	1	60   	1	67   	Rem_1	2    	-0.18605700 	186.567   	0
	2265 	Rem_1	1    	1	60   	1	68   	Rem_1	2    	-0.16708100 	185.964   	0
	2266 	Rem_1	1    	1	60   	Rem_1	2    	1	69   	0.15151500  	185.964   	0
	2267 	Rem_1	1    	1	60   	1	69   	1	70   	-0.01226100 	185.964   	0
	2268 	Rem_1	1    	1	60   	1	70   	Rem_1	2    	-0.13920800 	185.964   	0
	2269 	Rem_1	1    	1	60   	Rem_1	2    	1	85   	1.03977200  	185.964   	0
	2270 	Rem_1	1    	1	60   	1	85   	1	84   	-0.36232800 	185.964   	0
	2271 	Rem_1	1    	1	60   	1	84   	Rem_1	2    	-0.67718600 	185.964   	0
	2272 	Rem_1	1    	1	60   	Rem_1	2    	1	83   	0.45105700  	185.964   	0
	2273 	Rem_1	1    	1	60   	1	83   	1	82   	-0.10578700 	185.964   	0
	2274 	Rem_1	1    	1	60   	1	82   	Rem_1	2    	-0.34511500 	185.964   	0
	2275 	Rem_1	1    	1	60   	1	81   	Rem_1	2    	-0.28976900 	186.265   	0
	2276 	Rem_1	1    	1	60   	Rem_1	2    	1	80   	0.24211700  	186.265   	0
	2277 	Rem_1	1    	1	60   	1	80   	1	79   	-0.03018400 	186.265   	0
	2278 	Rem_1	1    	1	60   	1	79   	Rem_1	2    	-0.21185500 	186.265   	0
	2279 	Rem_1	1    	1	60   	Rem_1	2    	1	78   	0.18818800  	186.265   	0
	2280 	Rem_1	1    	1	60   	1	78   	1	77   	-0.01754900 	186.265   	0
	2281 	Rem_1	1    	1	60   	1	77   	Rem_1	2    	-0.17062400 	186.265   	0
	2282 	Rem_1	1    	1	60   	Rem_1	2    	1	76   	0.15447300  	186.265   	0
	2283 	Rem_1	1    	1	60   	1	76   	1	75   	-0.01338100 	186.265   	0
	2284 	Rem_1	1    	1	60   	1	75   	Rem_1	2    	-0.14098000 	186.265   	0
	2285 	Rem_1	1    	1	61   	1	62   	Rem_1	2    	-0.95625100 	147.620   	0
	2286 	Rem_1	1    	1	61   	Rem_1	2    	1	63   	0.52808100  	147.620   	0
	2287 	Rem_1	1    	1	61   	1	63   	1	64   	-0.12741800 	147.620   	0
	2288 	Rem_1	1    	1	61   	1	64   	Rem_1	2    	-0.40065000 	147.620   	0
	2289 	Rem_1	1    	1	61   	Rem_1	2    	1	65   	0.31524000  	147.620   	0
	2290 	Rem_1	1    	1	61   	1	65   	1	66   	-0.04984200 	147.620   	0
	2291 	Rem_1	1    	1	61   	1	66   	Rem_1	2    	-0.26537600 	147.620   	0
	2292 	Rem_1	1    	1	61   	Rem_1	2    	1	67   	0.23040600  	147.620   	0
	2293 	Rem_1	1    	1	61   	1	67   	1	68   	-0.02651100 	147.620   	0
	2294 	Rem_1	1    	1	61   	1	68   	Rem_1	2    	-0.20374900 	147.620   	0
	2295 	Rem_1	1    	1	61   	1	69   	Rem_1	2    	-0.18257400 	147.422   	0
	2296 	Rem_1	1    	1	61   	Rem_1	2    	1	70   	0.16636200  	147.422   	0
	2297 	Rem_1	1    	1	61   	1	70   	1	71   	-0.01335200 	147.422   	0
	2298 	Rem_1	1    	1	61   	1	71   	Rem_1	2    	-0.15299400 	147.422   	0
	2299 	Rem_1	1    	1	61   	Rem_1	2    	1	84   	0.93900900  	147.422   	0
	2300 	Rem_1	1    	1	61   	1	84   	1	83   	-0.21786300 	147.422   	0
	2301 	Rem_1	1    	1	61   	1	83   	Rem_1	2    	-0.72098800 	147.422   	0
	2302 	Rem_1	1    	1	61   	Rem_1	2    	1	82   	0.48979200  	147.422   	0
	2303 	Rem_1	1    	1	61   	1	82   	1	81   	-0.10239100 	147.422   	0
	2304 	Rem_1	1    	1	61   	1	81   	Rem_1	2    	-0.38728100 	147.422   	0
	2305 	Rem_1	1    	1	61   	1	80   	Rem_1	2    	-0.31058300 	147.411   	0
	2306 	Rem_1	1    	1	61   	Rem_1	2    	1	79   	0.26595900  	147.411   	0
	2307 	Rem_1	1    	1	61   	1	79   	1	78   	-0.03343700 	147.411   	0
	2308 	Rem_1	1    	1	61   	1	78   	Rem_1	2    	-0.23252900 	147.411   	0
	2309 	Rem_1	1    	1	61   	Rem_1	2    	1	77   	0.20853100  	147.411   	0
	2310 	Rem_1	1    	1	61   	1	77   	1	76   	-0.02152700 	147.411   	0
	2311 	Rem_1	1    	1	61   	1	76   	Rem_1	2    	-0.18697000 	147.411   	0
	2312 	Rem_1	1    	1	61   	Rem_1	2    	1	75   	0.16874800  	147.411   	0
	2313 	Rem_1	1    	1	61   	1	75   	1	74   	-0.01455800 	147.411   	0
	2314 	Rem_1	1    	1	61   	1	74   	Rem_1	2    	-0.15407500 	147.411   	0
	2315 	Rem_1	1    	1	62   	1	63   	Rem_1	2    	-1.01518900 	192.445   	0
	2316 	Rem_1	1    	1	62   	Rem_1	2    	1	64   	0.57485800  	192.445   	0
	2317 	Rem_1	1    	1	62   	1	64   	1	65   	-0.16322400 	192.445   	0
	2318 	Rem_1	1    	1	62   	1	65   	Rem_1	2    	-0.41159100 	192.445   	0
	2319 	Rem_1	1    	1	62   	Rem_1	2    	1	66   	0.33287000  	192.445   	0
	2320 	Rem_1	1    	1	62   	1	66   	1	67   	-0.05037700 	192.445   	0
	2321 	Rem_1	1    	1	62   	1	67   	Rem_1	2    	-0.28246800 	192.445   	0
	2322 	Rem_1	1    	1	62   	Rem_1	2    	1	68   	0.24592900  	192.445   	0
	2323 	Rem_1	1    	1	62   	1	68   	1	69   	-0.02821600 	192.445   	0
	2324 	Rem_1	1    	1	62   	1	69   	Rem_1	2    	-0.21768800 	192.445   	0
	2325 	Rem_1	1    	1	62   	1	70   	Rem_1	2    	-0.19638900 	192.309   	0
	2326 	Rem_1	1    	1	62   	Rem_1	2    	1	71   	0.17962200  	192.309   	0
	2327 	Rem_1	1    	1	62   	1	71   	1	72   	-0.01397300 	192.309   	0
	2328 	Rem_1	1    	1	62   	1	72   	Rem_1	2    	-0.16565500 	192.309   	0
	2329 	Rem_1	1    	1	62   	Rem_1	2    	1	83   	1.01889600  	192.309   	0
	2330 	Rem_1	1    	1	62   	1	83   	1	82   	-0.27904500 	192.309   	0
	2331 	Rem_1	1    	1	62   	1	82   	Rem_1	2    	-0.73970600 	192.309   	0
	2332 	Rem_1	1    	1	62   	Rem_1	2    	1	81   	0.53042600  	192.309   	0
	2333 	Rem_1	1    	1	62   	1	81   	1	80   	-0.13326000 	192.309   	0
	2334 	Rem_1	1    	1	62   	1	80   	Rem_1	2    	-0.39702000 	192.309   	0
	2335 	Rem_1	1    	1	62   	1	79   	Rem_1	2    	-0.33096600 	191.795   	0
	2336 	Rem_1	1    	1	62   	Rem_1	2    	1	78   	0.28410000  	191.795   	0
	2337 	Rem_1	1    	1	62   	1	78   	1	77   	-0.03253000 	191.795   	0
	2338 	Rem_1	1    	1	62   	1	77   	Rem_1	2    	-0.25156200 	191.795   	0
	2339 	Rem_1	1    	1	62   	Rem_1	2    	1	76   	0.22268200  	191.795   	0
	2340 	Rem_1	1    	1	62   	1	76   	1	75   	-0.02319300 	191.795   	0
	2341 	Rem_1	1    	1	62   	1	75   	Rem_1	2    	-0.19941200 	191.795   	0
	2342 	Rem_1	1    	1	62   	Rem_1	2    	1	74   	0.18063700  	191.795   	0
	2343 	Rem_1	1    	1	62   	1	74   	1	73   	-0.01462000 	191.795   	0
	2344 	Rem_1	1    	1	62   	1	73   	Rem_1	2    	-0.16600300 	191.795   	0
	2345 	Rem_1	1    	1	63   	1	64   	Rem_1	2    	-1.14865600 	225.457   	0
	2346 	Rem_1	1    	1	63   	Rem_1	2    	1	65   	0.58608000  	225.457   	0
	2347 	Rem_1	1    	1	63   	1	65   	1	66   	-0.15395000 	225.457   	0
	2348 	Rem_1	1    	1	63   	1	66   	Rem_1	2    	-0.43208100 	225.457   	0
	2349 	Rem_1	1    	1	63   	Rem_1	2    	1	67   	0.35252800  	225.457   	0
	2350 	Rem_1	1    	1	63   	1	67   	1	68   	-0.05243600 	225.457   	0
	2351 	Rem_1	1    	1	63   	1	68   	Rem_1	2    	-0.30001000 	225.457   	0
	2352 	Rem_1	1    	1	63   	Rem_1	2    	1	69   	0.26146100  	225.457   	0
	2353 	Rem_1	1    	1	63   	1	69   	1	70   	-0.02837100 	225.457   	0
	2354 	Rem_1	1    	1	63   	1	70   	Rem_1	2    	-0.23298900 	225.457   	0
	2355 	Rem_1	1    	1	63   	1	71   	Rem_1	2    	-0.21065200 	208.043   	0
	2356 	Rem_1	1    	1	63   	Rem_1	2    	1	72   	0.19297200  	208.043   	0
	2357 	Rem_1	1    	1	63   	1	72   	1	82   	0.84800200  	208.043   	0
	2358 	Rem_1	1    	1	63   	1	82   	Rem_1	2    	-1.04106000 	208.043   	0
	2359 	Rem_1	1    	1	63   	Rem_1	2    	1	81   	0.82432900  	208.043   	0
	2360 	Rem_1	1    	1	63   	1	81   	1	80   	-0.28994700 	208.043   	0
	2361 	Rem_1	1    	1	63   	1	80   	Rem_1	2    	-0.53427400 	208.043   	0
	2362 	Rem_1	1    	1	63   	Rem_1	2    	1	79   	0.42207800  	208.043   	0
	2363 	Rem_1	1    	1	63   	1	79   	1	78   	-0.07006500 	208.043   	0
	2364 	Rem_1	1    	1	63   	1	78   	Rem_1	2    	-0.35193000 	208.043   	0
	2365 	Rem_1	1    	1	63   	1	77   	Rem_1	2    	-0.30650800 	225.523   	0
	2366 	Rem_1	1    	1	63   	Rem_1	2    	1	76   	0.26750100  	225.523   	0
	2367 	Rem_1	1    	1	63   	1	76   	1	75   	-0.03073900 	225.523   	0
	2368 	Rem_1	1    	1	63   	1	75   	Rem_1	2    	-0.23670000 	225.523   	0
	2369 	Rem_1	1    	1	63   	Rem_1	2    	1	74   	0.21225600  	225.523   	0
	2370 	Rem_1	1    	1	63   	1	74   	1	73   	-0.01878000 	225.523   	0
	2371 	Rem_1	1    	1	63   	1	73   	Rem_1	2    	-0.19341900 	225.523   	0
	2372 	Rem_1	1    	1	64   	1	65   	Rem_1	2    	-1.10097600 	193.955   	0
	2373 	Rem_1	1    	1	64   	Rem_1	2    	1	66   	0.60557000  	193.955   	0
	2374 	Rem_1	1    	1	64   	1	66   	1	67   	-0.14998500 	193.955   	0
	2375 	Rem_1	1    	1	64   	1	67   	Rem_1	2    	-0.45551300 	193.955   	0
	2376 	Rem_1	1    	1	64   	Rem_1	2    	1	68   	0.37328000  	193.955   	0
	2377 	Rem_1	1    	1	64   	1	68   	1	69   	-0.05500100 	193.955   	0
	2378 	Rem_1	1    	1	64   	1	69   	Rem_1	2    	-0.31829100 	193.955   	0
	2379 	Rem_1	1    	1	64   	Rem_1	2    	1	70   	0.27930700  	193.955   	0
	2380 	Rem_1	1    	1	64   	1	70   	1	71   	-0.02989800 	193.955   	0
	2381 	Rem_1	1    	1	64   	1	71   	Rem_1	2    	-0.24929600 	193.955   	0
	2382 	Rem_1	1    	1	64   	1	72   	Rem_1	2    	-0.22597000 	194.095   	0
	2383 	Rem_1	1    	1	64   	Rem_1	2    	1	81   	1.20728500  	194.095   	0
	2384 	Rem_1	1    	1	64   	1	81   	1	80   	-0.41260200 	194.095   	0
	2385 	Rem_1	1    	1	64   	1	80   	Rem_1	2    	-0.79465500 	194.095   	0
	2386 	Rem_1	1    	1	64   	Rem_1	2    	1	79   	0.56591500  	194.095   	0
	2387 	Rem_1	1    	1	64   	1	79   	1	78   	-0.11718000 	194.095   	0
	2388 	Rem_1	1    	1	64   	1	78   	Rem_1	2    	-0.44859200 	194.095   	0
	2389 	Rem_1	1    	1	64   	Rem_1	2    	1	77   	0.38131900  	194.095   	0
	2390 	Rem_1	1    	1	64   	1	77   	1	76   	-0.05510000 	194.095   	0
	2391 	Rem_1	1    	1	64   	1	76   	Rem_1	2    	-0.32613900 	194.095   	0
	2392 	Rem_1	1    	1	64   	1	75   	Rem_1	2    	-0.28440600 	192.863   	0
	2393 	Rem_1	1    	1	64   	Rem_1	2    	1	74   	0.25170800  	192.863   	0
	2394 	Rem_1	1    	1	64   	1	74   	1	73   	-0.02451800 	192.863   	0
	2395 	Rem_1	1    	1	64   	1	73   	Rem_1	2    	-0.22718200 	192.863   	0
	2396 	Rem_1	1    	1	65   	1	66   	Rem_1	2    	-1.22448100 	177.516   	0
	2397 	Rem_1	1    	1	65   	Rem_1	2    	1	67   	0.67793400  	177.516   	0
	2398 	Rem_1	1    	1	65   	1	67   	1	68   	-0.17283100 	177.516   	0
	2399 	Rem_1	1    	1	65   	1	68   	Rem_1	2    	-0.50513100 	177.516   	0
	2400 	Rem_1	1    	1	65   	Rem_1	2    	1	69   	0.41336700  	177.516   	0
	2401 	Rem_1	1    	1	65   	1	69   	1	70   	-0.05900200 	177.516   	0
	2402 	Rem_1	1    	1	65   	1	70   	Rem_1	2    	-0.35425200 	177.516   	0
	2403 	Rem_1	1    	1	65   	Rem_1	2    	1	71   	0.31063500  	177.516   	0
	2404 	Rem_1	1    	1	65   	1	71   	1	72   	-0.03331100 	177.516   	0
	2405 	Rem_1	1    	1	65   	1	72   	Rem_1	2    	-0.27721700 	177.516   	0
	2406 	Rem_1	1    	1	65   	1	80   	Rem_1	2    	-1.12967700 	177.352   	0
	2407 	Rem_1	1    	1	65   	Rem_1	2    	1	79   	0.88244000  	177.352   	0
	2408 	Rem_1	1    	1	65   	1	79   	1	78   	-0.25568400 	177.352   	0
	2409 	Rem_1	1    	1	65   	1	78   	Rem_1	2    	-0.62678300 	177.352   	0
	2410 	Rem_1	1    	1	65   	Rem_1	2    	1	77   	0.50966600  	177.352   	0
	2411 	Rem_1	1    	1	65   	1	77   	1	76   	-0.08630800 	177.352   	0
	2412 	Rem_1	1    	1	65   	1	76   	Rem_1	2    	-0.42334300 	177.352   	0
	2413 	Rem_1	1    	1	65   	Rem_1	2    	1	75   	0.36075800  	177.352   	0
	2414 	Rem_1	1    	1	65   	1	75   	1	74   	-0.04739600 	177.352   	0
	2415 	Rem_1	1    	1	65   	1	74   	Rem_1	2    	-0.31332000 	177.352   	0
	2416 	Rem_1	1    	1	65   	1	73   	Rem_1	2    	-0.27855700 	54.744    	0
	2417 	Rem_1	1    	1	66   	1	67   	Rem_1	2    	-1.29023000 	199.331   	0
	2418 	Rem_1	1    	1	66   	Rem_1	2    	1	68   	0.70059800  	199.331   	0
	2419 	Rem_1	1    	1	66   	1	68   	1	69   	-0.17224600 	199.331   	0
	2420 	Rem_1	1    	1	66   	1	69   	Rem_1	2    	-0.52828200 	199.331   	0
	2421 	Rem_1	1    	1	66   	Rem_1	2    	1	70   	0.43850000  	199.331   	0
	2422 	Rem_1	1    	1	66   	1	70   	1	71   	-0.06141400 	199.331   	0
	2423 	Rem_1	1    	1	66   	1	71   	Rem_1	2    	-0.37699800 	199.331   	0
	2424 	Rem_1	1    	1	66   	Rem_1	2    	1	72   	0.33149000  	199.331   	0
	2425 	Rem_1	1    	1	66   	1	72   	1	79   	0.86471600  	199.331   	0
	2426 	Rem_1	1    	1	66   	1	79   	Rem_1	2    	-1.19614800 	199.331   	0
	2427 	Rem_1	1    	1	66   	1	78   	Rem_1	2    	-0.89440200 	199.418   	0
	2428 	Rem_1	1    	1	66   	Rem_1	2    	1	77   	0.67161700  	199.418   	0
	2429 	Rem_1	1    	1	66   	1	77   	1	76   	-0.13597300 	199.418   	0
	2430 	Rem_1	1    	1	66   	1	76   	Rem_1	2    	-0.53562600 	199.418   	0
	2431 	Rem_1	1    	1	66   	Rem_1	2    	1	75   	0.44613900  	199.418   	0
	2432 	Rem_1	1    	1	66   	1	75   	1	74   	-0.06575600 	199.418   	0
	2433 	Rem_1	1    	1	66   	1	74   	Rem_1	2    	-0.38034100 	199.418   	0
	2434 	Rem_1	1    	1	66   	Rem_1	2    	1	73   	0.33276400  	199.418   	0
	2435 	Rem_1	1    	1	67   	1	68   	Rem_1	2    	-1.30120400 	146.007   	0
	2436 	Rem_1	1    	1	67   	Rem_1	2    	1	69   	0.71334700  	146.007   	0
	2437 	Rem_1	1    	1	67   	1	69   	1	70   	-0.16452200 	146.007   	0
	2438 	Rem_1	1    	1	67   	1	70   	Rem_1	2    	-0.54877200 	146.007   	0
	2439 	Rem_1	1    	1	67   	Rem_1	2    	1	71   	0.45767200  	146.007   	0
	2440 	Rem_1	1    	1	67   	1	71   	1	72   	-0.06282800 	146.007   	0
	2441 	Rem_1	1    	1	67   	1	72   	Rem_1	2    	-0.39467600 	146.007   	0
	2442 	Rem_1	1    	1	67   	Rem_1	2    	1	78   	1.20696000  	146.007   	0
	2443 	Rem_1	1    	1	67   	1	78   	1	77   	-0.25580100 	146.007   	0
	2444 	Rem_1	1    	1	67   	1	77   	Rem_1	2    	-0.95077400 	146.007   	0
	2445 	Rem_1	1    	1	67   	1	76   	Rem_1	2    	-0.68682200 	149.582   	0
	2446 	Rem_1	1    	1	67   	Rem_1	2    	1	75   	0.55170600  	149.582   	0
	2447 	Rem_1	1    	1	67   	1	75   	1	74   	-0.09188100 	149.582   	0
	2448 	Rem_1	1    	1	67   	1	74   	Rem_1	2    	-0.45975300 	149.582   	0
	2449 	Rem_1	1    	1	67   	Rem_1	2    	1	73   	0.39533600  	149.582   	0
	2450 	Rem_1	1    	1	68   	1	69   	Rem_1	2    	-1.34169900 	94.895    	0
	2451 	Rem_1	1    	1	68   	Rem_1	2    	1	70   	0.73479200  	94.895    	0
	2452 	Rem_1	1    	1	68   	1	70   	1	71   	-0.16500300 	94.895    	0
	2453 	Rem_1	1    	1	68   	1	71   	Rem_1	2    	-0.56983400 	94.895    	0
	2454 	Rem_1	1    	1	68   	Rem_1	2    	1	72   	0.47524000  	94.895    	0
	2455 	Rem_1	1    	1	68   	1	72   	1	77   	0.79173600  	94.895    	0
	2456 	Rem_1	1    	1	68   	1	77   	Rem_1	2    	-1.26698100 	94.895    	0
	2457 	Rem_1	1    	1	68   	Rem_1	2    	1	76   	0.94915800  	94.895    	0
	2458 	Rem_1	1    	1	68   	1	76   	1	75   	-0.24463000 	94.895    	0
	2459 	Rem_1	1    	1	68   	1	75   	Rem_1	2    	-0.70428500 	94.895    	0
	2460 	Rem_1	1    	1	68   	1	74   	Rem_1	2    	-0.56524300 	32.193    	0
	2461 	Rem_1	1    	1	68   	Rem_1	2    	1	73   	0.47376900  	32.193    	0
	2462 	Rem_1	1    	1	69   	1	70   	Rem_1	2    	-1.31318400 	107.852   	0
	2463 	Rem_1	1    	1	69   	Rem_1	2    	1	71   	0.76349200  	107.852   	0
	2464 	Rem_1	1    	1	69   	1	71   	1	72   	-0.17272000 	107.852   	0
	2465 	Rem_1	1    	1	69   	1	72   	Rem_1	2    	-0.59057900 	107.852   	0
	2466 	Rem_1	1    	1	69   	Rem_1	2    	1	76   	1.21943700  	107.852   	0
	2467 	Rem_1	1    	1	69   	1	76   	1	75   	-0.24354800 	107.852   	0
	2468 	Rem_1	1    	1	69   	1	75   	Rem_1	2    	-0.97572400 	107.852   	0
	2469 	Rem_1	1    	1	69   	Rem_1	2    	1	74   	0.72444100  	107.852   	0
	2470 	Rem_1	1    	1	69   	1	74   	1	73   	-0.14429000 	107.852   	0
	2471 	Rem_1	1    	1	69   	1	73   	Rem_1	2    	-0.57980000 	107.852   	0
	2472 	Rem_1	1    	1	70   	1	71   	Rem_1	2    	-1.29173900 	58.463    	0
	2473 	Rem_1	1    	1	70   	Rem_1	2    	1	72   	0.77656100  	58.463    	0
	2474 	Rem_1	1    	1	70   	1	72   	1	75   	0.45733300  	58.463    	0
	2475 	Rem_1	1    	1	70   	1	75   	Rem_1	2    	-1.23408600 	58.463    	0
	2476 	Rem_1	1    	1	70   	Rem_1	2    	1	74   	0.99245500  	58.463    	0
	2477 	Rem_1	1    	1	70   	1	74   	1	73   	-0.26111500 	58.463    	0
	2478 	Rem_1	1    	1	70   	1	73   	Rem_1	2    	-0.73132700 	58.463    	0
	2479 	Rem_1	1    	1	71   	1	72   	Rem_1	2    	-1.26787900 	53.479    	0
	2480 	Rem_1	1    	1	71   	Rem_1	2    	1	74   	1.28522700  	53.479    	0
	2481 	Rem_1	1    	1	71   	1	74   	1	73   	-0.28499800 	53.479    	0
	2482 	Rem_1	1    	1	71   	1	73   	Rem_1	2    	-1.00007300 	53.479    	0
	2483 	Rem_1	1    	1	72   	1	73   	Rem_1	2    	-1.28433700 	12.039    	0
	2484 	Rem_1	1    	1	96   	1	95   	Rem_1	2    	-0.73548200 	183.644   	0
	2485 	Rem_1	1    	1	96   	Rem_1	2    	1	94   	0.35181300  	183.644   	0
	2486 	Rem_1	1    	1	96   	1	94   	1	93   	-0.11210300 	183.644   	0
	2487 	Rem_1	1    	1	96   	1	93   	Rem_1	2    	-0.23973000 	183.644   	0
	2488 	Rem_1	1    	1	96   	Rem_1	2    	1	92   	0.18427500  	183.644   	0
	2489 	Rem_1	1    	1	96   	1	92   	1	91   	-0.02692400 	183.644   	0
	2490 	Rem_1	1    	1	96   	1	91   	Rem_1	2    	-0.15738800 	183.644   	0
	2491 	Rem_1	1    	1	96   	Rem_1	2    	1	90   	0.14009300  	183.644   	0
	2492 	Rem_1	1    	1	96   	1	90   	1	89   	-0.01133900 	183.644   	0
	2493 	Rem_1	1    	1	96   	1	89   	Rem_1	2    	-0.12871300 	183.644   	0
	2494 	Rem_1	1    	1	96   	1	88   	Rem_1	2    	-0.12071600 	182.481   	0
	2495 	Rem_1	1    	1	96   	Rem_1	2    	1	87   	0.11469000  	182.481   	0
	2496 	Rem_1	1    	1	96   	1	87   	1	86   	-0.00507100 	182.481   	0
	2497 	Rem_1	1    	1	96   	1	86   	Rem_1	2    	-0.10965800 	182.481   	0
	2498 	Rem_1	1    	1	95   	1	94   	Rem_1	2    	-0.75522500 	189.907   	0
	2499 	Rem_1	1    	1	95   	Rem_1	2    	1	93   	0.35583400  	189.907   	0
	2500 	Rem_1	1    	1	95   	1	93   	1	92   	-0.12206900 	189.907   	0
	2501 	Rem_1	1    	1	95   	1	92   	Rem_1	2    	-0.23371600 	189.907   	0
	2502 	Rem_1	1    	1	95   	Rem_1	2    	1	91   	0.18598600  	189.907   	0
	2503 	Rem_1	1    	1	95   	1	91   	1	90   	-0.02673900 	189.907   	0
	2504 	Rem_1	1    	1	95   	1	90   	Rem_1	2    	-0.15928000 	189.907   	0
	2505 	Rem_1	1    	1	95   	Rem_1	2    	1	89   	0.14315700  	189.907   	0
	2506 	Rem_1	1    	1	95   	1	89   	1	88   	-0.01059700 	189.907   	0
	2507 	Rem_1	1    	1	95   	1	88   	Rem_1	2    	-0.13263600 	189.907   	0
	2508 	Rem_1	1    	1	95   	1	87   	Rem_1	2    	-0.12506700 	189.201   	0
	2509 	Rem_1	1    	1	95   	Rem_1	2    	1	86   	0.11962600  	189.201   	0
	2510 	Rem_1	1    	1	95   	1	86   	1	85   	-0.00670600 	189.201   	0
	2511 	Rem_1	1    	1	95   	1	85   	Rem_1	2    	-0.11292400 	189.201   	0
	2512 	Rem_1	1    	1	94   	1	93   	Rem_1	2    	-0.82423300 	183.381   	0
	2513 	Rem_1	1    	1	94   	Rem_1	2    	1	92   	0.35634000  	183.381   	0
	2514 	Rem_1	1    	1	94   	1	92   	1	91   	-0.11472600 	183.381   	0
	2515 	Rem_1	1    	1	94   	1	91   	Rem_1	2    	-0.24156400 	183.381   	0
	2516 	Rem_1	1    	1	94   	Rem_1	2    	1	90   	0.19002000  	183.381   	0
	2517 	Rem_1	1    	1	94   	1	90   	1	89   	-0.02588700 	183.381   	0
	2518 	Rem_1	1    	1	94   	1	89   	Rem_1	2    	-0.16413300 	183.381   	0
	2519 	Rem_1	1    	1	94   	Rem_1	2    	1	88   	0.14882400  	183.381   	0
	2520 	Rem_1	1    	1	94   	1	88   	1	87   	-0.01012400 	183.381   	0
	2521 	Rem_1	1    	1	94   	1	87   	Rem_1	2    	-0.13860400 	183.381   	0
	2522 	Rem_1	1    	1	94   	1	86   	Rem_1	2    	-0.13104600 	182.896   	0
	2523 	Rem_1	1    	1	94   	Rem_1	2    	1	85   	0.12371400  	182.896   	0
	2524 	Rem_1	1    	1	94   	1	85   	1	84   	-0.00829300 	182.896   	0
	2525 	Rem_1	1    	1	94   	1	84   	Rem_1	2    	-0.11540800 	182.896   	0
	2526 	Rem_1	1    	1	93   	1	92   	Rem_1	2    	-0.85512900 	175.994   	0
	2527 	Rem_1	1    	1	93   	Rem_1	2    	1	91   	0.38707300  	175.994   	0
	2528 	Rem_1	1    	1	93   	1	91   	1	90   	-0.13775500 	175.994   	0
	2529 	Rem_1	1    	1	93   	1	90   	Rem_1	2    	-0.24928300 	175.994   	0
	2530 	Rem_1	1    	1	93   	Rem_1	2    	1	89   	0.19671400  	175.994   	0
	2531 	Rem_1	1    	1	93   	1	89   	1	88   	-0.02523900 	175.994   	0
	2532 	Rem_1	1    	1	93   	1	88   	Rem_1	2    	-0.17140300 	175.994   	0
	2533 	Rem_1	1    	1	93   	Rem_1	2    	1	87   	0.15633500  	175.994   	0
	2534 	Rem_1	1    	1	93   	1	87   	1	86   	-0.01008000 	175.994   	0
	2535 	Rem_1	1    	1	93   	1	86   	Rem_1	2    	-0.14619200 	175.994   	0
	2536 	Rem_1	1    	1	93   	1	85   	Rem_1	2    	-0.13670000 	175.425   	0
	2537 	Rem_1	1    	1	93   	Rem_1	2    	1	84   	0.12731600  	175.425   	0
	2538 	Rem_1	1    	1	93   	1	84   	1	83   	-0.00946200 	175.425   	0
	2539 	Rem_1	1    	1	93   	1	83   	Rem_1	2    	-0.11782100 	175.425   	0
	2540 	Rem_1	1    	1	92   	1	91   	Rem_1	2    	-0.94509700 	163.011   	0
	2541 	Rem_1	1    	1	92   	Rem_1	2    	1	90   	0.39125000  	163.011   	0
	2542 	Rem_1	1    	1	92   	1	90   	1	89   	-0.13596700 	163.011   	0
	2543 	Rem_1	1    	1	92   	1	89   	Rem_1	2    	-0.25522600 	163.011   	0
	2544 	Rem_1	1    	1	92   	Rem_1	2    	1	88   	0.20478900  	163.011   	0
	2545 	Rem_1	1    	1	92   	1	88   	1	87   	-0.02424600 	163.011   	0
	2546 	Rem_1	1    	1	92   	1	87   	Rem_1	2    	-0.18048800 	163.011   	0
	2547 	Rem_1	1    	1	92   	Rem_1	2    	1	86   	0.16588000  	163.011   	0
	2548 	Rem_1	1    	1	92   	1	86   	1	85   	-0.01226700 	163.011   	0
	2549 	Rem_1	1    	1	92   	1	85   	Rem_1	2    	-0.15346700 	163.011   	0
	2550 	Rem_1	1    	1	92   	1	84   	Rem_1	2    	-0.14159900 	162.686   	0
	2551 	Rem_1	1    	1	92   	Rem_1	2    	1	83   	0.13038400  	162.686   	0
	2552 	Rem_1	1    	1	92   	1	83   	1	82   	-0.00957800 	162.686   	0
	2553 	Rem_1	1    	1	92   	1	82   	Rem_1	2    	-0.12077200 	162.686   	0
	2554 	Rem_1	1    	1	91   	1	90   	Rem_1	2    	-0.94552500 	139.845   	0
	2555 	Rem_1	1    	1	91   	Rem_1	2    	1	89   	0.37967700  	139.845   	0
	2556 	Rem_1	1    	1	91   	1	89   	1	88   	-0.12449600 	139.845   	0
	2557 	Rem_1	1    	1	91   	1	88   	Rem_1	2    	-0.25518300 	139.845   	0
	2558 	Rem_1	1    	1	91   	Rem_1	2    	1	87   	0.21003200  	139.845   	0
	2559 	Rem_1	1    	1	91   	1	87   	1	86   	-0.02191800 	139.845   	0
	2560 	Rem_1	1    	1	91   	1	86   	Rem_1	2    	-0.18798900 	139.845   	0
	2561 	Rem_1	1    	1	91   	Rem_1	2    	1	85   	0.17142000  	139.845   	0
	2562 	Rem_1	1    	1	91   	1	85   	1	84   	-0.01466300 	139.845   	0
	2563 	Rem_1	1    	1	91   	1	84   	Rem_1	2    	-0.15670400 	139.845   	0
	2564 	Rem_1	1    	1	91   	1	83   	Rem_1	2    	-0.14330400 	139.495   	0
	2565 	Rem_1	1    	1	91   	Rem_1	2    	1	82   	0.13206700  	139.495   	0
	2566 	Rem_1	1    	1	91   	1	82   	1	81   	-0.00955200 	139.495   	0
	2567 	Rem_1	1    	1	91   	1	81   	Rem_1	2    	-0.12247500 	139.495   	0
	2568 	Rem_1	1    	1	90   	1	89   	Rem_1	2    	-0.91027200 	162.590   	0
	2569 	Rem_1	1    	1	90   	Rem_1	2    	1	88   	0.37024000  	162.590   	0
	2570 	Rem_1	1    	1	90   	1	88   	1	87   	-0.11169600 	162.590   	0
	2571 	Rem_1	1    	1	90   	1	87   	Rem_1	2    	-0.25850800 	162.590   	0
	2572 	Rem_1	1    	1	90   	Rem_1	2    	1	86   	0.21874100  	162.590   	0
	2573 	Rem_1	1    	1	90   	1	86   	1	85   	-0.02405400 	162.590   	0
	2574 	Rem_1	1    	1	90   	1	85   	Rem_1	2    	-0.19462800 	162.590   	0
	2575 	Rem_1	1    	1	90   	Rem_1	2    	1	84   	0.17534400  	162.590   	0
	2576 	Rem_1	1    	1	90   	1	84   	1	83   	-0.01632700 	162.590   	0
	2577 	Rem_1	1    	1	90   	1	83   	Rem_1	2    	-0.15898700 	162.590   	0
	2578 	Rem_1	1    	1	90   	1	82   	Rem_1	2    	-0.14556200 	162.124   	0
	2579 	Rem_1	1    	1	90   	Rem_1	2    	1	81   	0.13434700  	162.124   	0
	2580 	Rem_1	1    	1	90   	1	81   	1	80   	-0.01298500 	162.124   	0
	2581 	Rem_1	1    	1	90   	1	80   	Rem_1	2    	-0.12130800 	162.124   	0
	2582 	Rem_1	1    	1	89   	1	88   	Rem_1	2    	-0.88835400 	145.882   	0
	2583 	Rem_1	1    	1	89   	Rem_1	2    	1	87   	0.36612500  	145.882   	0
	2584 	Rem_1	1    	1	89   	1	87   	1	86   	-0.09660900 	145.882   	0
	2585 	Rem_1	1    	1	89   	1	86   	Rem_1	2    	-0.26945500 	145.882   	0
	2586 	Rem_1	1    	1	89   	Rem_1	2    	1	85   	0.22711400  	145.882   	0
	2587 	Rem_1	1    	1	89   	1	85   	1	84   	-0.02709300 	145.882   	0
	2588 	Rem_1	1    	1	89   	1	84   	Rem_1	2    	-0.19996000 	145.882   	0
	2589 	Rem_1	1    	1	89   	Rem_1	2    	1	83   	0.17882000  	145.882   	0
	2590 	Rem_1	1    	1	89   	1	83   	1	82   	-0.01682400 	145.882   	0
	2591 	Rem_1	1    	1	89   	1	82   	Rem_1	2    	-0.16203000 	145.882   	0
	2592 	Rem_1	1    	1	89   	1	81   	Rem_1	2    	-0.14848000 	145.768   	0
	2593 	Rem_1	1    	1	89   	Rem_1	2    	1	80   	0.13321200  	145.768   	0
	2594 	Rem_1	1    	1	89   	1	80   	1	79   	-0.01156200 	145.768   	0
	2595 	Rem_1	1    	1	89   	1	79   	Rem_1	2    	-0.12161100 	145.768   	0
	2596 	Rem_1	1    	1	88   	1	87   	Rem_1	2    	-0.85534700 	180.447   	0
	2597 	Rem_1	1    	1	88   	Rem_1	2    	1	86   	0.37938900  	180.447   	0
	2598 	Rem_1	1    	1	88   	1	86   	1	85   	-0.10196500 	180.447   	0
	2599 	Rem_1	1    	1	88   	1	85   	Rem_1	2    	-0.27741100 	180.447   	0
	2600 	Rem_1	1    	1	88   	Rem_1	2    	1	84   	0.23316100  	180.447   	0
	2601 	Rem_1	1    	1	88   	1	84   	1	83   	-0.02888100 	180.447   	0
	2602 	Rem_1	1    	1	88   	1	83   	Rem_1	2    	-0.20421700 	180.447   	0
	2603 	Rem_1	1    	1	88   	Rem_1	2    	1	82   	0.18255300  	180.447   	0
	2604 	Rem_1	1    	1	88   	1	82   	1	81   	-0.01673700 	180.447   	0
	2605 	Rem_1	1    	1	88   	1	81   	Rem_1	2    	-0.16567900 	180.447   	0
	2606 	Rem_1	1    	1	88   	1	80   	Rem_1	2    	-0.14746200 	180.131   	0
	2607 	Rem_1	1    	1	88   	Rem_1	2    	1	79   	0.13407000  	180.131   	0
	2608 	Rem_1	1    	1	88   	1	79   	1	78   	-0.01166900 	180.131   	0
	2609 	Rem_1	1    	1	88   	1	78   	Rem_1	2    	-0.12235300 	180.131   	0
	2610 	Rem_1	1    	1	87   	1	86   	Rem_1	2    	-0.89408300 	192.672   	0
	2611 	Rem_1	1    	1	87   	Rem_1	2    	1	85   	0.38669300  	192.672   	0
	2612 	Rem_1	1    	1	87   	1	85   	1	84   	-0.09998400 	192.672   	0
	2613 	Rem_1	1    	1	87   	1	84   	Rem_1	2    	-0.28668100 	192.672   	0
	2614 	Rem_1	1    	1	87   	Rem_1	2    	1	83   	0.24047200  	192.672   	0
	2615 	Rem_1	1    	1	87   	1	83   	1	82   	-0.03054700 	192.672   	0
	2616 	Rem_1	1    	1	87   	1	82   	Rem_1	2    	-0.20989300 	192.672   	0
	2617 	Rem_1	1    	1	87   	Rem_1	2    	1	81   	0.18808200  	192.672   	0
	2618 	Rem_1	1    	1	87   	1	81   	1	80   	-0.02272100 	192.672   	0
	2619 	Rem_1	1    	1	87   	1	80   	Rem_1	2    	-0.16521400 	192.672   	0
	2620 	Rem_1	1    	1	87   	1	79   	Rem_1	2    	-0.14887100 	192.223   	0
	2621 	Rem_1	1    	1	87   	Rem_1	2    	1	78   	0.13518200  	192.223   	0
	2622 	Rem_1	1    	1	87   	1	78   	1	77   	-0.01048800 	192.223   	0
	2623 	Rem_1	1    	1	87   	1	77   	Rem_1	2    	-0.12463300 	192.223   	0
	2624 	Rem_1	1    	1	86   	1	85   	Rem_1	2    	-0.90267900 	174.064   	0
	2625 	Rem_1	1    	1	86   	Rem_1	2    	1	84   	0.40943400  	174.064   	0
	2626 	Rem_1	1    	1	86   	1	84   	1	83   	-0.10329200 	174.064   	0
	2627 	Rem_1	1    	1	86   	1	83   	Rem_1	2    	-0.30605600 	174.064   	0
	2628 	Rem_1	1    	1	86   	Rem_1	2    	1	82   	0.25411900  	174.064   	0
	2629 	Rem_1	1    	1	86   	1	82   	1	81   	-0.03211400 	174.064   	0
	2630 	Rem_1	1    	1	86   	1	81   	Rem_1	2    	-0.22197300 	174.064   	0
	2631 	Rem_1	1    	1	86   	Rem_1	2    	1	80   	0.19136700  	174.064   	0
	2632 	Rem_1	1    	1	86   	1	80   	1	79   	-0.02096700 	174.064   	0
	2633 	Rem_1	1    	1	86   	1	79   	Rem_1	2    	-0.17036700 	174.064   	0
	2634 	Rem_1	1    	1	86   	1	78   	Rem_1	2    	-0.15322300 	174.105   	0
	2635 	Rem_1	1    	1	86   	Rem_1	2    	1	77   	0.14031800  	174.105   	0
	2636 	Rem_1	1    	1	86   	1	77   	1	76   	-0.01227400 	174.105   	0
	2637 	Rem_1	1    	1	86   	1	76   	Rem_1	2    	-0.12804900 	174.105   	0
	2638 	Rem_1	1    	1	85   	1	84   	Rem_1	2    	-0.87808500 	177.878   	0
	2639 	Rem_1	1    	1	85   	Rem_1	2    	1	83   	0.45740000  	177.878   	0
	2640 	Rem_1	1    	1	85   	1	83   	1	82   	-0.11875800 	177.878   	0
	2641 	Rem_1	1    	1	85   	1	82   	Rem_1	2    	-0.33861300 	177.878   	0
	2642 	Rem_1	1    	1	85   	Rem_1	2    	1	81   	0.28159100  	177.878   	0
	2643 	Rem_1	1    	1	85   	1	81   	1	80   	-0.04663700 	177.878   	0
	2644 	Rem_1	1    	1	85   	1	80   	Rem_1	2    	-0.23484000 	177.878   	0
	2645 	Rem_1	1    	1	85   	Rem_1	2    	1	79   	0.20511900  	177.878   	0
	2646 	Rem_1	1    	1	85   	1	79   	1	78   	-0.02285900 	177.878   	0
	2647 	Rem_1	1    	1	85   	1	78   	Rem_1	2    	-0.18213600 	177.878   	0
	2648 	Rem_1	1    	1	85   	1	77   	Rem_1	2    	-0.16525500 	177.744   	0
	2649 	Rem_1	1    	1	85   	Rem_1	2    	1	76   	0.14945000  	177.744   	0
	2650 	Rem_1	1    	1	85   	1	76   	1	75   	-0.01309600 	177.744   	0
	2651 	Rem_1	1    	1	85   	1	75   	Rem_1	2    	-0.13632300 	177.744   	0
	2652 	Rem_1	1    	1	84   	1	83   	Rem_1	2    	-0.94259300 	202.982   	0
	2653 	Rem_1	1    	1	84   	Rem_1	2    	1	82   	0.51515300  	202.982   	0
	2654 	Rem_1	1    	1	84   	1	82   	1	81   	-0.12761600 	202.982   	0
	2655 	Rem_1	1    	1	84   	1	81   	Rem_1	2    	-0.38752900 	202.982   	0
	2656 	Rem_1	1    	1	84   	Rem_1	2    	1	80   	0.30609300  	202.982   	0
	2657 	Rem_1	1    	1	84   	1	80   	1	79   	-0.04586600 	202.982   	0
	2658 	Rem_1	1    	1	84   	1	79   	Rem_1	2    	-0.26020600 	202.982   	0
	2659 	Rem_1	1    	1	84   	Rem_1	2    	1	78   	0.22659900  	202.982   	0
	2660 	Rem_1	1    	1	84   	1	78   	1	77   	-0.02402600 	202.982   	0
	2661 	Rem_1	1    	1	84   	1	77   	Rem_1	2    	-0.20258100 	202.982   	0
	2662 	Rem_1	1    	1	84   	1	76   	Rem_1	2    	-0.18109500 	202.949   	0
	2663 	Rem_1	1    	1	84   	Rem_1	2    	1	75   	0.16381200  	202.949   	0
	2664 	Rem_1	1    	1	84   	1	75   	1	74   	-0.01418000 	202.949   	0
	2665 	Rem_1	1    	1	84   	1	74   	Rem_1	2    	-0.14959000 	202.949   	0
	2666 	Rem_1	1    	1	83   	1	82   	Rem_1	2    	-1.01926700 	183.414   	0
	2667 	Rem_1	1    	1	83   	Rem_1	2    	1	81   	0.56961100  	183.414   	0
	2668 	Rem_1	1    	1	83   	1	81   	1	80   	-0.16333700 	183.414   	0
	2669 	Rem_1	1    	1	83   	1	80   	Rem_1	2    	-0.40619400 	183.414   	0
	2670 	Rem_1	1    	1	83   	Rem_1	2    	1	79   	0.33287000  	183.414   	0
	2671 	Rem_1	1    	1	83   	1	79   	1	78   	-0.04911300 	183.414   	0
	2672 	Rem_1	1    	1	83   	1	78   	Rem_1	2    	-0.28356300 	183.414   	0
	2673 	Rem_1	1    	1	83   	Rem_1	2    	1	77   	0.24989000  	183.414   	0
	2674 	Rem_1	1    	1	83   	1	77   	1	76   	-0.02950100 	183.414   	0
	2675 	Rem_1	1    	1	83   	1	76   	Rem_1	2    	-0.22013900 	183.414   	0
	2676 	Rem_1	1    	1	83   	1	75   	Rem_1	2    	-0.19669000 	183.270   	0
	2677 	Rem_1	1    	1	83   	Rem_1	2    	1	74   	0.17819200  	183.270   	0
	2678 	Rem_1	1    	1	83   	1	74   	1	73   	-0.01467900 	183.270   	0
	2679 	Rem_1	1    	1	83   	1	73   	Rem_1	2    	-0.16353600 	183.270   	0
	2680 	Rem_1	1    	1	82   	1	81   	Rem_1	2    	-1.14999400 	166.682   	0
	2681 	Rem_1	1    	1	82   	Rem_1	2    	1	80   	0.57010900  	166.682   	0
	2682 	Rem_1	1    	1	82   	1	80   	1	79   	-0.13762900 	166.682   	0
	2683 	Rem_1	1    	1	82   	1	79   	Rem_1	2    	-0.43248900 	166.682   	0
	2684 	Rem_1	1    	1	82   	Rem_1	2    	1	78   	0.35682100  	166.682   	0
	2685 	Rem_1	1    	1	82   	1	78   	1	77   	-0.04828200 	166.682   	0
	2686 	Rem_1	1    	1	82   	1	77   	Rem_1	2    	-0.30846100 	166.682   	0
	2687 	Rem_1	1    	1	82   	Rem_1	2    	1	76   	0.26755600  	166.682   	0
	2688 	Rem_1	1    	1	82   	1	76   	1	75   	-0.03173800 	166.682   	0
	2689 	Rem_1	1    	1	82   	1	75   	Rem_1	2    	-0.23571600 	166.682   	0
	2690 	Rem_1	1    	1	82   	1	74   	Rem_1	2    	-0.21107700 	79.672    	0
	2691 	Rem_1	1    	1	82   	Rem_1	2    	1	73   	0.19223400  	79.672    	0
	2692 	Rem_1	1    	1	81   	1	80   	Rem_1	2    	-1.03989300 	170.408   	0
	2693 	Rem_1	1    	1	81   	Rem_1	2    	1	79   	0.59213000  	170.408   	0
	2694 	Rem_1	1    	1	81   	1	79   	1	78   	-0.13417100 	170.408   	0
	2695 	Rem_1	1    	1	81   	1	78   	Rem_1	2    	-0.45789400 	170.408   	0
	2696 	Rem_1	1    	1	81   	Rem_1	2    	1	77   	0.38538000  	170.408   	0
	2697 	Rem_1	1    	1	81   	1	77   	1	76   	-0.05797400 	170.408   	0
	2698 	Rem_1	1    	1	81   	1	76   	Rem_1	2    	-0.32731900 	170.408   	0
	2699 	Rem_1	1    	1	81   	Rem_1	2    	1	75   	0.28368400  	170.408   	0
	2700 	Rem_1	1    	1	81   	1	75   	1	74   	-0.03333900 	170.408   	0
	2701 	Rem_1	1    	1	81   	1	74   	Rem_1	2    	-0.25027800 	170.408   	0
	2702 	Rem_1	1    	1	81   	1	73   	Rem_1	2    	-0.22578300 	67.582    	0
	2703 	Rem_1	1    	1	80   	1	79   	Rem_1	2    	-1.13628800 	157.801   	0
	2704 	Rem_1	1    	1	80   	Rem_1	2    	1	78   	0.66329600  	157.801   	0
	2705 	Rem_1	1    	1	80   	1	78   	1	77   	-0.13592300 	157.801   	0
	2706 	Rem_1	1    	1	80   	1	77   	Rem_1	2    	-0.52730500 	157.801   	0
	2707 	Rem_1	1    	1	80   	Rem_1	2    	1	76   	0.43253600  	157.801   	0
	2708 	Rem_1	1    	1	80   	1	76   	1	75   	-0.06734100 	157.801   	0
	2709 	Rem_1	1    	1	80   	1	75   	Rem_1	2    	-0.36517700 	157.801   	0
	2710 	Rem_1	1    	1	80   	Rem_1	2    	1	74   	0.31555400  	157.801   	0
	2711 	Rem_1	1    	1	80   	1	74   	1	73   	-0.03598200 	157.801   	0
	2712 	Rem_1	1    	1	80   	1	73   	Rem_1	2    	-0.27945900 	157.801   	0
	2713 	Rem_1	1    	1	79   	1	78   	Rem_1	2    	-1.09517300 	117.836   	0
	2714 	Rem_1	1    	1	79   	Rem_1	2    	1	77   	0.70784300  	117.836   	0
	2715 	Rem_1	1    	1	79   	1	77   	1	76   	-0.15371400 	117.836   	0
	2716 	Rem_1	1    	1	79   	1	76   	Rem_1	2    	-0.55411600 	117.836   	0
	2717 	Rem_1	1    	1	79   	Rem_1	2    	1	75   	0.45519700  	117.836   	0
	2718 	Rem_1	1    	1	79   	1	75   	1	74   	-0.06980700 	117.836   	0
	2719 	Rem_1	1    	1	79   	1	74   	Rem_1	2    	-0.38537400 	117.836   	0
	2720 	Rem_1	1    	1	79   	Rem_1	2    	1	73   	0.33596800  	117.836   	0
	2721 	Rem_1	1    	1	78   	1	77   	Rem_1	2    	-1.20402100 	104.542   	0
	2722 	Rem_1	1    	1	78   	Rem_1	2    	1	76   	0.73117300  	104.542   	0
	2723 	Rem_1	1    	1	78   	1	76   	1	75   	-0.16103200 	104.542   	0
	2724 	Rem_1	1    	1	78   	1	75   	Rem_1	2    	-0.57003200 	104.542   	0
	2725 	Rem_1	1    	1	78   	Rem_1	2    	1	74   	0.46975300  	104.542   	0
	2726 	Rem_1	1    	1	78   	1	74   	1	73   	-0.06755200 	104.542   	0
	2727 	Rem_1	1    	1	78   	1	73   	Rem_1	2    	-0.40225600 	104.542   	0
	2728 	Rem_1	1    	1	77   	1	76   	Rem_1	2    	-1.21253100 	94.376    	0
	2729 	Rem_1	1    	1	77   	Rem_1	2    	1	75   	0.73536300  	94.376    	0
	2730 	Rem_1	1    	1	77   	1	75   	1	74   	-0.16143000 	94.376    	0
	2731 	Rem_1	1    	1	77   	1	74   	Rem_1	2    	-0.57391300 	94.376    	0
	2732 	Rem_1	1    	1	77   	Rem_1	2    	1	73   	0.47876400  	94.376    	0
	2733 	Rem_1	1    	1	76   	1	75   	Rem_1	2    	-1.25551900 	95.389    	0
	2734 	Rem_1	1    	1	76   	Rem_1	2    	1	74   	0.75825800  	95.389    	0
	2735 	Rem_1	1    	1	76   	1	74   	1	73   	-0.16404900 	95.389    	0
	2736 	Rem_1	1    	1	76   	1	73   	Rem_1	2    	-0.59412200 	95.389    	0
	2737 	Rem_1	1    	1	75   	1	74   	Rem_1	2    	-1.26710700 	19.538    	0
	2738 	Rem_1	1    	1	75   	Rem_1	2    	1	73   	0.77722800  	19.538    	0
	2739 	Rem_1	1    	1	74   	1	73   	Rem_1	2    	-1.21671700 	12.755    	0
	2740 	Rem_1	1    	1	74   	1	73   	Rem_1	2    	-1.21671700 	12.755    	0
#data_end
#topo_start
! 	Topog_X(m)	Topog_Y(m)	Topog_Z(m)
	-1300.00100 	-600.00100  	0.00000     
	-1300.00100 	615.00100   	0.00000     
	0.00000     	-1500.00000 	0.00000     
	0.00000     	0.00000     	-0.21000    
	0.00000     	5.00000     	0.01000     
	0.00000     	10.00000    	0.09000     
	0.00000     	15.00000    	0.30000     
	0.00000     	1500.00000  	0.00000     
	5.00000     	0.00000     	-0.17000    
	5.00000     	5.00000     	0.05000     
	5.00000     	10.00000    	0.17000     
	5.00000     	15.00000    	0.39000     
	10.00000    	0.00000     	-0.05000    
	10.00000    	5.00000     	0.07000     
	10.00000    	10.00000    	0.21000     
	10.00000    	15.00000    	0.45000     
	15.00000    	0.00000     	0.16000     
	15.00000    	5.00000     	0.15000     
	15.00000    	10.00000    	0.26000     
	15.00000    	15.00000    	0.63000     
	20.00000    	0.00000     	0.30000     
	20.00000    	5.00000     	0.20000     
	20.00000    	10.00000    	0.53000     
	20.00000    	15.00000    	0.72000     
	25.00000    	0.00000     	0.49000     
	25.00000    	5.00000     	0.25000     
	25.00000    	10.00000    	0.67000     
	25.00000    	15.00000    	0.98000     
	30.00000    	0.00000     	0.51000     
	30.00000    	5.00000     	0.30000     
	30.00000    	10.00000    	0.84000     
	30.00000    	15.00000    	1.06000     
	35.00000    	0.00000     	0.58000     
	35.00000    	5.00000     	0.38000     
	35.00000    	10.00000    	0.88000     
	35.00000    	15.00000    	1.10000     
	40.00000    	0.00000     	0.61000     
	40.00000    	5.00000     	0.48000     
	40.00000    	10.00000    	0.94000     
	40.00000    	15.00000    	1.13000     
	45.00000    	0.00000     	0.72000     
	45.00000    	5.00000     	0.75000     
	45.00000    	10.00000    	0.95000     
	45.00000    	15.00000    	1.20000     
	50.00000    	0.00000     	0.80000     
	50.00000    	5.00000     	0.80000     
	50.00000    	10.00000    	1.05000     
	50.00000    	15.00000    	1.25000     
	55.00000    	0.00000     	0.90000     
	55.00000    	5.00000     	0.92000     
	55.00000    	10.00000    	1.12000     
	55.00000    	15.00000    	1.30000     
	60.00000    	0.00000     	1.10000     
	60.00000    	5.00000     	0.95000     
	60.00000    	10.00000    	1.17000     
	60.00000    	15.00000    	1.35000     
	65.00000    	0.00000     	1.20000     
	65.00000    	5.00000     	0.96000     
	65.00000    	10.00000    	1.18000     
	65.00000    	15.00000    	1.42000     
	70.00000    	0.00000     	1.30000     
	70.00000    	5.00000     	1.01000     
	70.00000    	10.00000    	1.22000     
	70.00000    	15.00000    	1.49000     
	75.00000    	0.00000     	1.40000     
	75.00000    	5.00000     	1.04000     
	75.00000    	10.00000    	1.32000     
	75.00000    	15.00000    	1.54000     
	80.00000    	0.00000     	1.48000     
	80.00000    	5.00000     	1.05000     
	80.00000    	10.00000    	1.40000     
	80.00000    	15.00000    	1.60000     
	85.00000    	0.00000     	1.53000     
	85.00000    	5.00000     	1.10000     
	85.00000    	10.00000    	1.42000     
	85.00000    	15.00000    	1.70000     
	90.00000    	0.00000     	1.61000     
	90.00000    	5.00000     	1.20000     
	90.00000    	10.00000    	1.58000     
	90.00000    	15.00000    	1.80000     
	95.00000    	0.00000     	1.64000     
	95.00000    	5.00000     	1.50000     
	95.00000    	10.00000    	1.67000     
	95.00000    	15.00000    	1.93000     
	100.00000   	0.00000     	1.81000     
	100.00000   	5.00000     	1.70000     
	100.00000   	10.00000    	1.88000     
	100.00000   	15.00000    	1.98000     
	105.00000   	0.00000     	1.87000     
	105.00000   	5.00000     	1.80000     
	105.00000   	10.00000    	1.93000     
	105.00000   	15.00000    	2.21000     
	110.00000   	0.00000     	1.98000     
	110.00000   	5.00000     	2.00000     
	110.00000   	10.00000    	1.98000     
	110.00000   	15.00000    	2.30000     
	115.00000   	0.00000     	2.17000     
	115.00000   	5.00000     	2.10000     
	115.00000   	10.00000    	2.33000     
	115.00000   	15.00000    	2.42000     
	1415.00100  	-600.00100  	0.00000     
	1415.00100  	615.00100   	0.00000     
#topo_end
