# Supplementary material for: Using integrated geophysics data set to delineate Phetchabun active fault in Thailand
Source: Data Brief. 2020 Apr 22;30:105608. doi: 10.1016/j.dib.2020.105608 (PMC7200228; doi:10.1016/j.dib.2020.105608)
Supplement: Supplementary file 2 [file mmc2.zip › ERT Location 2/3D ERT/Ban-SamBon-3D Topo1.ERTprj/FullMeshModelInput.vwer]

# version_info
# 1.0.0
# 7/13/2018
# 1
# 183
# 73
# 20
hexa
#
# NN
#
 305250 
#
# NE
#
 248976 
#
# NP
#
 98 
#
# NQ
#
 2740 
#
# Nodes coordinates
#
#         X          Y           Z       Flag
0.00000     	0.00000     	0.00000     
0.00000     	0.00000     	0.00000     
0.00000     	0.00000     	0.00000     
0.00000     	0.00000     	0.00000     
0.00000     	0.00000     	0.00000     
0.00000     	0.00000     	0.00000     
0.00000     	0.00000     	0.00000     
0.00000     	0.00000     	0.00000     
0.00000     	0.00000     	0.00000     
0.00000     	0.00000     	0.00000     
0.00000     	0.00000     	0.00000     
0.00000     	0.00000     	0.00000     
0.00000     	0.00000     	0.00000     
0.00000     	0.00000     	0.00000     
0.00000     	0.00000     	0.00000     
0.00000     	0.00000     	0.00000     
0.00000     	0.00000     	0.00000     
0.00000     	0.00000     	0.00000     
0.00000     	0.00000     	0.00000     
0.00000     	0.00000     	0.00000     
0.00000     	0.00000     	0.00000     
0.00000     	0.00000     	0.00000     
0.00000     	0.00000     	0.00000     
0.00000     	0.00000     	0.00000     
0.00000     	0.00000     	0.00000     
0.00000     	0.00000     	0.00000     
0.00000     	0.00000     	0.00000     
0.00000     	0.00000     	0.00000     
0.00000     	0.00000     	0.00000     
0.00000     	0.00000     	0.00000     
0.00000     	0.00000     	0.00000     
0.00000     	0.00000     	0.00000     
0.00000     	0.00000     	0.00000     
0.00000     	0.00000     	0.00000     
0.00000     	0.00000     	0.00000     
0.00000     	0.00000     	0.00000     
0.00000     	0.00000     	0.00000     
0.00000     	0.00000     	0.00000     
0.00000     	0.00000     	0.00000     
0.00000     	0.00000     	0.00000     
0.00000     	0.00000     	0.00000     
0.00000     	0.00000     	0.00000     
0.00000     	0.00000     	0.00000     
0.00000     	0.00000     	0.00000     
0.00000     	0.00000     	0.00000     
0.00000     	0.00000     	0.00000     
0.00000     	0.00000     	0.00000     
0.00000     	0.00000     	0.00000     
0.00000     	0.00000     	0.00000     
0.00000     	0.00000     	0.00000     
0.00000     	0.00000     	0.00000     
0.00000     	0.00000     	0.00000     
0.00000     	0.00000     	0.00000     
0.00000     	0.00000     	0.00000     
0.00000     	0.00000     	0.00000     
0.00000     	0.00000     	0.00000     
0.00000     	0.00000     	0.00000     
0.00000     	0.00000     	0.00000     
0.00000     	0.00000     	0.00000     
0.00000     	0.00000     	0.00000     
0.00000     	0.00000     	0.00000     
0.00000     	0.00000     	0.00000     
0.00000     	0.00000     	0.00000     
0.00000     	0.00000     	0.00000     
0.00000     	0.00000     	0.00000     
0.00000     	0.00000     	0.00000     
0.00000     	0.00000     	0.00000     
0.00000     	0.00000     	0.00000     
0.00000     	0.00000     	0.00000     
0.00000     	0.00000     	0.00000     
0.00000     	0.00000     	0.00000     
0.00000     	0.00000     	0.00000     
0.00000     	0.00000     	0.00000     
0.00000     	0.00000     	0.00000     
0.00000     	0.00000     	0.00000     
0.00000     	0.00000     	0.00000     
0.00000     	0.00000     	0.00000     
0.00000     	0.00000     	0.00000     
0.00000     	0.00000     	0.00000     
0.00000     	0.00000     	0.00000     
0.00000     	0.00000     	0.00000     
0.00000     	0.00000     	0.00000     
0.00000     	0.00000     	0.00000     
0.00000     	0.00000     	0.00000     
0.00000     	0.00000     	0.00000     
0.00000     	0.00000     	0.00000     
0.00000     	0.00000     	0.00000     
0.00000     	0.00000     	0.00000     
0.00000     	0.00000     	0.00000     
0.00000     	0.00000     	0.00000     
0.00000     	0.00000     	0.00000     
0.00000     	0.00000     	0.00000     
0.00000     	0.00000     	0.00000     
0.00000     	0.00000     	0.00000     
0.00000     	0.00000     	0.00000     
0.00000     	0.00000     	0.00000     
0.00000     	0.00000     	0.00000     
0.00000     	0.00000     	0.00000     
0.00000     	0.00000     	0.00000     
0.00000     	0.00000     	0.00000     
0.00000     	0.00000     	0.00000     
0.00000     	0.00000     	0.00000     
0.00000     	0.00000     	0.00000     
0.00000     	0.00000     	0.00000     
0.00000     	0.00000     	0.00000     
0.00000     	0.00000     	0.00000     
0.00000     	0.00000     	0.00000     
0.00000     	0.00000     	0.00000     
0.00000     	0.00000     	0.00000     
0.00000     	0.00000     	0.00000     
0.00000     	0.00000     	0.00000     
0.00000     	0.00000     	0.00000     
0.00000     	0.00000     	0.00000     
0.00000     	0.00000     	0.00000     
0.00000     	0.00000     	0.00000     
0.00000     	0.00000     	0.00000     
0.00000     	0.00000     	0.00000     
0.00000     	0.00000     	0.00000     
0.00000     	0.00000     	0.00000     
0.00000     	0.00000     	0.00000     
0.00000     	0.00000     	0.00000     
0.00000     	0.00000     	0.00000     
0.00000     	0.00000     	0.00000     
0.00000     	0.00000     	0.00000     
0.00000     	0.00000     	0.00000     
0.00000     	0.00000     	0.00000     
0.00000     	0.00000     	0.00000     
0.00000     	0.00000     	0.00000     
0.00000     	0.00000     	0.00000     
0.00000     	0.00000     	0.00000     
0.00000     	0.00000     	0.00000     
0.00000     	0.00000     	0.00000     
0.00000     	0.00000     	0.00000     
0.00000     	0.00000     	0.00000     
0.00000     	0.00000     	0.00000     
0.00000     	0.00000     	0.00000     
0.00000     	0.00000     	0.00000     
0.00000     	0.00000     	0.00000     
0.00000     	0.00000     	0.00000     
0.00000     	0.00000     	0.00000     
0.00000     	0.00000     	0.00000     
0.00000     	0.00000     	0.00000     
0.00000     	0.00000     	0.00000     
0.00000     	0.00000     	0.00000     
0.00000     	0.00000     	0.00000     
0.00000     	0.00000     	0.00000     
0.00000     	0.00000     	0.00000     
0.00000     	0.00000     	0.00000     
0.00000     	0.00000     	0.00000     
0.00000     	0.00000     	0.00000     
0.00000     	0.00000     	0.00000     
0.00000     	0.00000     	0.00000     
0.00000     	0.00000     	0.00000     
0.00000     	0.00000     	0.00000     
0.00000     	0.00000     	0.00000     
0.00000     	0.00000     	0.00000     
0.00000     	0.00000     	0.00000     
0.00000     	0.00000     	0.00000     
0.00000     	0.00000     	0.00000     
0.00000     	0.00000     	0.00000     
0.00000     	0.00000     	0.00000     
0.00000     	0.00000     	0.00000     
0.00000     	0.00000     	0.00000     
0.00000     	0.00000     	0.00000     
0.00000     	0.00000     	0.00000     
0.00000     	0.00000     	0.00000     
0.00000     	0.00000     	0.00000     
0.00000     	0.00000     	0.00000     
0.00000     	0.00000     	0.00000     
0.00000     	0.00000     	0.00000     
0.00000     	0.00000     	0.00000     
0.00000     	0.00000     	0.00000     
0.00000     	0.00000     	0.00000     
0.00000     	0.00000     	0.00000     
0.00000     	0.00000     	0.00000     
0.00000     	0.00000     	0.00000     
0.00000     	0.00000     	0.00000     
0.00000     	0.00000     	0.00000     
0.00000     	0.00000     	0.00000     
0.00000     	0.00000     	0.00000     
0.00000     	0.00000     	0.00000     
0.00000     	0.00000     	0.00000     
0.00000     	0.00000     	0.00000     
0.00000     	0.00000     	0.00000     
0.00000     	0.00000     	0.00000     
0.00000     	0.00000     	0.00000     
0.00000     	0.00000     	0.00000     
0.00000     	0.00000     	0.00000     
0.00000     	0.00000     	0.00000     
0.00000     	0.00000     	0.00000     
0.00000     	0.00000     	0.00000     
0.00000     	0.00000     	0.00000     
0.00000     	0.00000     	0.00000     
0.00000     	0.00000     	0.00000     
0.00000     	0.00000     	0.00000     
0.00000     	0.00000     	0.00000     
0.00000     	0.00000     	0.00000     
0.00000     	0.00000     	0.00000     
0.00000     	0.00000     	0.00000     
0.00000     	0.00000     	0.00000     
0.00000     	0.00000     	0.00000     
0.00000     	0.00000     	0.00000     
0.00000     	0.00000     	0.00000     
0.00000     	0.00000     	0.00000     
0.00000     	0.00000     	0.00000     
0.00000     	0.00000     	0.00000     
0.00000     	0.00000     	0.00000     
0.00000     	0.00000     	0.00000     
0.00000     	0.00000     	0.00000     
0.00000     	0.00000     	0.00000     
0.00000     	0.00000     	0.00000     
0.00000     	0.00000     	0.00000     
0.00000     	0.00000     	0.00000     
0.00000     	0.00000     	0.00000     
0.00000     	0.00000     	0.00000     
0.00000     	0.00000     	0.00000     
0.00000     	0.00000     	0.00000     
0.00000     	0.00000     	0.00000     
0.00000     	0.00000     	0.00000     
0.00000     	0.00000     	0.00000     
0.00000     	0.00000     	0.00000     
0.00000     	0.00000     	0.00000     
0.00000     	0.00000     	0.00000     
0.00000     	0.00000     	0.00000     
0.00000     	0.00000     	0.00000     
0.00000     	0.00000     	0.00000     
0.00000     	0.00000     	0.00000     
0.00000     	0.00000     	0.00000     
0.00000     	0.00000     	0.00000     
0.00000     	0.00000     	0.00000     
0.00000     	0.00000     	0.00000     
0.00000     	0.00000     	0.00000     
0.00000     	0.00000     	0.00000     
0.00000     	0.00000     	0.00000     
0.00000     	0.00000     	0.00000     
0.00000     	0.00000     	0.00000     
0.00000     	0.00000     	0.00000     
0.00000     	0.00000     	0.00000     
0.00000     	0.00000     	0.00000     
0.00000     	0.00000     	0.00000     
0.00000     	0.00000     	0.00000     
0.00000     	0.00000     	0.00000     
0.00000     	0.00000     	0.00000     
0.00000     	0.00000     	0.00000     
0.00000     	0.00000     	0.00000     
0.00000     	0.00000     	0.00000     
0.00000     	0.00000     	0.00000     
0.00000     	0.00000     	0.00000     
0.00000     	0.00000     	0.00000     
0.00000     	0.00000     	0.00000     
0.00000     	0.00000     	0.00000     
0.00000     	0.00000     	0.00000     
0.00000     	0.00000     	0.00000     
0.00000     	0.00000     	0.00000     
0.00000     	0.00000     	0.00000     
0.00000     	0.00000     	0.00000     
0.00000     	0.00000     	0.00000     
0.00000     	0.00000     	0.00000     
0.00000     	0.00000     	0.00000     
0.00000     	0.00000     	0.00000     
0.00000     	0.00000     	0.00000     
0.00000     	0.00000     	0.00000     
0.00000     	0.00000     	0.00000     
0.00000     	0.00000     	0.00000     
0.00000     	0.00000     	0.00000     
0.00000     	0.00000     	0.00000     
0.00000     	0.00000     	0.00000     
0.00000     	0.00000     	0.00000     
0.00000     	0.00000     	0.00000     
0.00000     	0.00000     	0.00000     
0.00000     	0.00000     	0.00000     
0.00000     	0.00000     	0.00000     
0.00000     	0.00000     	0.00000     
0.00000     	0.00000     	0.00000     
0.00000     	0.00000     	0.00000     
0.00000     	0.00000     	0.00000     
0.00000     	0.00000     	0.00000     
0.00000     	0.00000     	0.00000     
0.00000     	0.00000     	0.00000     
0.00000     	0.00000     	0.00000     
0.00000     	0.00000     	0.00000     
0.00000     	0.00000     	0.00000     
0.00000     	0.00000     	0.00000     
0.00000     	0.00000     	0.00000     
0.00000     	0.00000     	0.00000     
0.00000     	0.00000     	0.00000     
0.00000     	0.00000     	0.00000     
0.00000     	0.00000     	0.00000     
0.00000     	0.00000     	0.00000     
0.00000     	0.00000     	0.00000     
0.00000     	0.00000     	0.00000     
0.00000     	0.00000     	0.00000     
0.00000     	0.00000     	0.00000     
0.00000     	0.00000     	0.00000     
0.00000     	0.00000     	0.00000     
0.00000     	0.00000     	0.00000     
0.00000     	0.00000     	0.00000     
0.00000     	0.00000     	0.00000     
0.00000     	0.00000     	0.00000     
0.00000     	0.00000     	0.00000     
0.00000     	0.00000     	0.00000     
0.00000     	0.00000     	0.00000     
0.00000     	0.00000     	0.00000     
0.00000     	0.00000     	0.00000     
0.00000     	0.00000     	0.00000     
0.00000     	0.00000     	0.00000     
0.00000     	0.00000     	0.00000     
0.00000     	0.00000     	0.00000     
0.00000     	0.00000     	0.00000     
0.00000     	0.00000     	0.00000     
0.00000     	0.00000     	0.00000     
0.00000     	0.00000     	0.00000     
0.00000     	0.00000     	0.00000     
0.00000     	0.00000     	0.00000     
0.00000     	0.00000     	0.00000     
0.00000     	0.00000     	0.00000     
0.00000     	0.00000     	0.00000     
0.00000     	0.00000     	0.00000     
0.00000     	0.00000     	0.00000     
0.00000     	0.00000     	0.00000     
0.00000     	0.00000     	0.00000     
0.00000     	0.00000     	0.00000     
0.00000     	0.00000     	0.00000     
0.00000     	0.00000     	0.00000     
0.00000     	0.00000     	0.00000     
0.00000     	0.00000     	0.00000     
0.00000     	0.00000     	0.00000     
0.00000     	0.00000     	0.00000     
0.00000     	0.00000     	0.00000     
0.00000     	0.00000     	0.00000     
0.00000     	0.00000     	0.00000     
0.00000     	0.00000     	0.00000     
0.00000     	0.00000     	0.00000     
0.00000     	0.00000     	0.00000     
0.00000     	0.00000     	0.00000     
0.00000     	0.00000     	0.00000     
0.00000     	0.00000     	0.00000     
0.00000     	0.00000     	0.00000     
0.00000     	0.00000     	0.00000     
0.00000     	0.00000     	0.00000     
0.00000     	0.00000     	0.00000     
0.00000     	0.00000     	0.00000     
0.00000     	0.00000     	0.00000     
0.00000     	0.00000     	0.00000     
0.00000     	0.00000     	0.00000     
0.00000     	0.00000     	0.00000     
0.00000     	0.00000     	0.00000     
0.00000     	0.00000     	0.00000     
0.00000     	0.00000     	0.00000     
0.00000     	0.00000     	0.00000     
0.00000     	0.00000     	0.00000     
0.00000     	0.00000     	0.00000     
0.00000     	0.00000     	0.00000     
0.00000     	0.00000     	0.00000     
0.00000     	0.00000     	0.00000     
0.00000     	0.00000     	0.00000     
0.00000     	0.00000     	0.00000     
0.00000     	0.00000     	0.00000     
0.00000     	0.00000     	0.00000     
0.00000     	0.00000     	0.00000     
0.00000     	0.00000     	0.00000     
0.00000     	0.00000     	0.00000     
0.00000     	0.00000     	0.00000     
0.00000     	0.00000     	0.00000     
0.00000     	0.00000     	0.00000     
0.00000     	0.00000     	0.00000     
0.00000     	0.00000     	0.00000     
0.00000     	0.00000     	0.00000     
0.00000     	0.00000     	0.00000     
0.00000     	0.00000     	0.00000     
0.00000     	0.00000     	0.00000     
0.00000     	0.00000     	0.00000     
0.00000     	0.00000     	0.00000     
0.00000     	0.00000     	0.00000     
0.00000     	0.00000     	0.00000     
0.00000     	0.00000     	0.00000     
0.00000     	0.00000     	0.00000     
0.00000     	0.00000     	0.00000     
0.00000     	0.00000     	0.00000     
0.00000     	0.00000     	0.00000     
0.00000     	0.00000     	0.00000     
0.00000     	0.00000     	0.00000     
0.00000     	0.00000     	0.00000     
0.00000     	0.00000     	0.00000     
0.00000     	0.00000     	0.00000     
0.00000     	0.00000     	0.00000     
0.00000     	0.00000     	0.00000     
0.00000     	0.00000     	0.00000     
0.00000     	0.00000     	0.00000     
0.00000     	0.00000     	0.00000     
0.00000     	0.00000     	0.00000     
0.00000     	0.00000     	0.00000     
0.00000     	0.00000     	0.00000     
0.00000     	0.00000     	0.00000     
0.00000     	0.00000     	0.00000     
0.00000     	0.00000     	0.00000     
0.00000     	0.00000     	0.00000     
0.00000     	0.00000     	0.00000     
0.00000     	0.00000     	0.00000     
0.00000     	0.00000     	0.00000     
0.00000     	0.00000     	0.00000     
0.00000     	0.00000     	0.00000     
0.00000     	0.00000     	0.00000     
0.00000     	0.00000     	0.00000     
0.00000     	0.00000     	0.00000     
0.00000     	0.00000     	0.00000     
0.00000     	0.00000     	0.00000     
0.00000     	0.00000     	0.00000     
0.00000     	0.00000     	0.00000     
0.00000     	0.00000     	0.00000     
0.00000     	0.00000     	0.00000     
0.00000     	0.00000     	0.00000     
0.00000     	0.00000     	0.00000     
0.00000     	0.00000     	0.00000     
0.00000     	0.00000     	0.00000     
0.00000     	0.00000     	0.00000     
0.00000     	0.00000     	0.00000     
0.00000     	0.00000     	0.00000     
0.00000     	0.00000     	0.00000     
0.00000     	0.00000     	0.00000     
0.00000     	0.00000     	0.00000     
0.00000     	0.00000     	0.00000     
0.00000     	0.00000     	0.00000     
0.00000     	0.00000     	0.00000     
0.00000     	0.00000     	0.00000     
0.00000     	0.00000     	0.00000     
0.00000     	0.00000     	0.00000     
0.00000     	0.00000     	0.00000     
0.00000     	0.00000     	0.00000     
0.00000     	0.00000     	0.00000     
0.00000     	0.00000     	0.00000     
0.00000     	0.00000     	0.00000     
0.00000     	0.00000     	0.00000     
0.00000     	0.00000     	0.00000     
0.00000     	0.00000     	0.00000     
0.00000     	0.00000     	0.00000     
0.00000     	0.00000     	0.00000     
0.00000     	0.00000     	0.00000     
0.00000     	0.00000     	0.00000     
0.00000     	0.00000     	0.00000     
0.00000     	0.00000     	0.00000     
0.00000     	0.00000     	0.00000     
0.00000     	0.00000     	0.00000     
0.00000     	0.00000     	0.00000     
0.00000     	0.00000     	0.00000     
0.00000     	0.00000     	0.00000     
0.00000     	0.00000     	0.00000     
0.00000     	0.00000     	0.00000     
0.00000     	0.00000     	0.00000     
0.00000     	0.00000     	0.00000     
0.00000     	0.00000     	0.00000     
0.00000     	0.00000     	0.00000     
0.00000     	0.00000     	0.00000     
0.00000     	0.00000     	0.00000     
0.00000     	0.00000     	0.00000     
0.00000     	0.00000     	0.00000     
0.00000     	0.00000     	0.00000     
0.00000     	0.00000     	0.00000     
0.00000     	0.00000     	0.00000     
0.00000     	0.00000     	0.00000     
0.00000     	0.00000     	0.00000     
0.00000     	0.00000     	0.00000     
0.00000     	0.00000     	0.00000     
0.00000     	0.00000     	0.00000     
0.00000     	0.00000     	0.00000     
0.00000     	0.00000     	0.00000     
0.00000     	0.00000     	0.00000     
0.00000     	0.00000     	0.00000     
0.00000     	0.00000     	0.00000     
0.00000     	0.00000     	0.00000     
0.00000     	0.00000     	0.00000     
0.00000     	0.00000     	0.00000     
0.00000     	0.00000     	0.00000     
0.00000     	0.00000     	0.00000     
0.00000     	0.00000     	0.00000     
0.00000     	0.00000     	0.00000     
0.00000     	0.00000     	0.00000     
0.00000     	0.00000     	0.00000     
0.00000     	0.00000     	0.00000     
0.00000     	0.00000     	0.00000     
0.00000     	0.00000     	0.00000     
0.00000     	0.00000     	0.00000     
0.00000     	0.00000     	0.00000     
0.00000     	0.00000     	0.00000     
0.00000     	0.00000     	0.00000     
0.00000     	0.00000     	0.00000     
0.00000     	0.00000     	0.00000     
0.00000     	0.00000     	0.00000     
0.00000     	0.00000     	0.00000     
0.00000     	0.00000     	0.00000     
0.00000     	0.00000     	0.00000     
0.00000     	0.00000     	0.00000     
0.00000     	0.00000     	0.00000     
0.00000     	0.00000     	0.00000     
0.00000     	0.00000     	0.00000     
0.00000     	0.00000     	0.00000     
0.00000     	0.00000     	0.00000     
0.00000     	0.00000     	0.00000     
0.00000     	0.00000     	0.00000     
0.00000     	0.00000     	0.00000     
0.00000     	0.00000     	0.00000     
0.00000     	0.00000     	0.00000     
0.00000     	0.00000     	0.00000     
0.00000     	0.00000     	0.00000     
0.00000     	0.00000     	0.00000     
0.00000     	0.00000     	0.00000     
0.00000     	0.00000     	0.00000     
0.00000     	0.00000     	0.00000     
0.00000     	0.00000     	0.00000     
0.00000     	0.00000     	0.00000     
0.00000     	0.00000     	0.00000     
0.00000     	0.00000     	0.00000     
0.00000     	0.00000     	0.00000     
0.00000     	0.00000     	0.00000     
0.00000     	0.00000     	0.00000     
0.00000     	0.00000     	0.00000     
0.00000     	0.00000     	0.00000     
0.00000     	0.00000     	0.00000     
0.00000     	0.00000     	0.00000     
0.00000     	0.00000     	0.00000     
0.00000     	0.00000     	0.00000     
0.00000     	0.00000     	0.00000     
0.00000     	0.00000     	0.00000     
0.00000     	0.00000     	0.00000     
0.00000     	0.00000     	0.00000     
0.00000     	0.00000     	0.00000     
0.00000     	0.00000     	0.00000     
0.00000     	0.00000     	0.00000     
0.00000     	0.00000     	0.00000     
0.00000     	0.00000     	0.00000     
0.00000     	0.00000     	0.00000     
0.00000     	0.00000     	0.00000     
0.00000     	0.00000     	0.00000     
0.00000     	0.00000     	0.00000     
0.00000     	0.00000     	0.00000     
0.00000     	0.00000     	0.00000     
0.00000     	0.00000     	0.00000     
0.00000     	0.00000     	0.00000     
0.00000     	0.00000     	0.00000     
0.00000     	0.00000     	0.00000     
0.00000     	0.00000     	0.00000     
0.00000     	0.00000     	0.00000     
0.00000     	0.00000     	0.00000     
0.00000     	0.00000     	0.00000     
0.00000     	0.00000     	0.00000     
0.00000     	0.00000     	0.00000     
0.00000     	0.00000     	0.00000     
0.00000     	0.00000     	0.00000     
0.00000     	0.00000     	0.00000     
0.00000     	0.00000     	0.00000     
0.00000     	0.00000     	0.00000     
0.00000     	0.00000     	0.00000     
0.00000     	0.00000     	0.00000     
0.00000     	0.00000     	0.00000     
0.00000     	0.00000     	0.00000     
0.00000     	0.00000     	0.00000     
0.00000     	0.00000     	0.00000     
0.00000     	0.00000     	0.00000     
0.00000     	0.00000     	0.00000     
0.00000     	0.00000     	0.00000     
0.00000     	0.00000     	0.00000     
0.00000     	0.00000     	0.00000     
0.00000     	0.00000     	0.00000     
0.00000     	0.00000     	0.00000     
0.00000     	0.00000     	0.00000     
0.00000     	0.00000     	0.00000     
0.00000     	0.00000     	0.00000     
0.00000     	0.00000     	0.00000     
0.00000     	0.00000     	0.00000     
0.00000     	0.00000     	0.00000     
0.00000     	0.00000     	0.00000     
0.00000     	0.00000     	0.00000     
0.00000     	0.00000     	0.00000     
0.00000     	0.00000     	0.00000     
0.00000     	0.00000     	0.00000     
0.00000     	0.00000     	0.00000     
0.00000     	0.00000     	0.00000     
0.00000     	0.00000     	0.00000     
0.00000     	0.00000     	0.00000     
0.00000     	0.00000     	0.00000     
0.00000     	0.00000     	0.00000     
0.00000     	0.00000     	0.00000     
0.00000     	0.00000     	0.00000     
0.00000     	0.00000     	0.00000     
0.00000     	0.00000     	0.00000     
0.00000     	0.00000     	0.00000     
0.00000     	0.00000     	0.00000     
0.00000     	0.00000     	0.00000     
0.00000     	0.00000     	0.00000     
0.00000     	0.00000     	0.00000     
0.00000     	0.00000     	0.00000     
0.00000     	0.00000     	0.00000     
0.00000     	0.00000     	0.00000     
0.00000     	0.00000     	0.00000     
0.00000     	0.00000     	0.00000     
0.00000     	0.00000     	0.00000     
0.00000     	0.00000     	0.00000     
0.00000     	0.00000     	0.00000     
0.00000     	0.00000     	0.00000     
0.00000     	0.00000     	0.00000     
0.00000     	0.00000     	0.00000     
0.00000     	0.00000     	0.00000     
0.00000     	0.00000     	0.00000     
0.00000     	0.00000     	0.00000     
0.00000     	0.00000     	0.00000     
0.00000     	0.00000     	0.00000     
0.00000     	0.00000     	0.00000     
0.00000     	0.00000     	0.00000     
0.00000     	0.00000     	0.00000     
0.00000     	0.00000     	0.00000     
0.00000     	0.00000     	0.00000     
0.00000     	0.00000     	0.00000     
0.00000     	0.00000     	0.00000     
0.00000     	0.00000     	0.00000     
0.00000     	0.00000     	0.00000     
0.00000     	0.00000     	0.00000     
0.00000     	0.00000     	0.00000     
0.00000     	0.00000     	0.00000     
0.00000     	0.00000     	0.00000     
0.00000     	0.00000     	0.00000     
0.00000     	0.00000     	0.00000     
0.00000     	0.00000     	0.00000     
0.00000     	0.00000     	0.00000     
0.00000     	0.00000     	0.00000     
0.00000     	0.00000     	0.00000     
0.00000     	0.00000     	0.00000     
0.00000     	0.00000     	0.00000     
0.00000     	0.00000     	0.00000     
0.00000     	0.00000     	0.00000     
0.00000     	0.00000     	0.00000     
0.00000     	0.00000     	0.00000     
0.00000     	0.00000     	0.00000     
0.00000     	0.00000     	0.00000     
0.00000     	0.00000     	0.00000     
0.00000     	0.00000     	0.00000     
0.00000     	0.00000     	0.00000     
0.00000     	0.00000     	0.00000     
0.00000     	0.00000     	0.00000     
0.00000     	0.00000     	0.00000     
0.00000     	0.00000     	0.00000     
0.00000     	0.00000     	0.00000     
0.00000     	0.00000     	0.00000     
0.00000     	0.00000     	0.00000     
0.00000     	0.00000     	0.00000     
0.00000     	0.00000     	0.00000     
0.00000     	0.00000     	0.00000     
0.00000     	0.00000     	0.00000     
0.00000     	0.00000     	0.00000     
0.00000     	0.00000     	0.00000     
0.00000     	0.00000     	0.00000     
0.00000     	0.00000     	0.00000     
0.00000     	0.00000     	0.00000     
0.00000     	0.00000     	0.00000     
0.00000     	0.00000     	0.00000     
0.00000     	0.00000     	0.00000     
0.00000     	0.00000     	0.00000     
0.00000     	0.00000     	0.00000     
0.00000     	0.00000     	0.00000     
0.00000     	0.00000     	0.00000     
0.00000     	0.00000     	0.00000     
0.00000     	0.00000     	0.00000     
0.00000     	0.00000     	0.00000     
0.00000     	0.00000     	0.00000     
0.00000     	0.00000     	0.00000     
0.00000     	0.00000     	0.00000     
0.00000     	0.00000     	0.00000     
0.00000     	0.00000     	0.00000     
0.00000     	0.00000     	0.00000     
0.00000     	0.00000     	0.00000     
0.00000     	0.00000     	0.00000     
0.00000     	0.00000     	0.00000     
0.00000     	0.00000     	0.00000     
0.00000     	0.00000     	0.00000     
0.00000     	0.00000     	0.00000     
0.00000     	0.00000     	0.00000     
0.00000     	0.00000     	0.00000     
0.00000     	0.00000     	0.00000     
0.00000     	0.00000     	0.00000     
0.00000     	0.00000     	0.00000     
0.00000     	0.00000     	0.00000     
0.00000     	0.00000     	0.00000     
0.00000     	0.00000     	0.00000     
0.00000     	0.00000     	0.00000     
0.00000     	0.00000     	0.00000     
0.00000     	0.00000     	0.00000     
0.00000     	0.00000     	0.00000     
0.00000     	0.00000     	0.00000     
0.00000     	0.00000     	0.00000     
0.00000     	0.00000     	0.00000     
0.00000     	0.00000     	0.00000     
0.00000     	0.00000     	0.00000     
0.00000     	0.00000     	0.00000     
0.00000     	0.00000     	0.00000     
0.00000     	0.00000     	0.00000     
0.00000     	0.00000     	0.00000     
0.00000     	0.00000     	0.00000     
0.00000     	0.00000     	0.00000     
0.00000     	0.00000     	0.00000     
0.00000     	0.00000     	0.00000     
0.00000     	0.00000     	0.00000     
0.00000     	0.00000     	0.00000     
0.00000     	0.00000     	0.00000     
0.00000     	0.00000     	0.00000     
0.00000     	0.00000     	0.00000     
0.00000     	0.00000     	0.00000     
0.00000     	0.00000     	0.00000     
0.00000     	0.00000     	0.00000     
0.00000     	0.00000     	0.00000     
0.00000     	0.00000     	0.00000     
0.00000     	0.00000     	0.00000     
0.00000     	0.00000     	0.00000     
0.00000     	0.00000     	0.00000     
0.00000     	0.00000     	0.00000     
0.00000     	0.00000     	0.00000     
0.00000     	0.00000     	0.00000     
0.00000     	0.00000     	0.00000     
0.00000     	0.00000     	0.00000     
0.00000     	0.00000     	0.00000     
0.00000     	0.00000     	0.00000     
0.00000     	0.00000     	0.00000     
0.00000     	0.00000     	0.00000     
0.00000     	0.00000     	0.00000     
0.00000     	0.00000     	0.00000     
0.00000     	0.00000     	0.00000     
0.00000     	0.00000     	0.00000     
0.00000     	0.00000     	0.00000     
0.00000     	0.00000     	0.00000     
0.00000     	0.00000     	0.00000     
0.00000     	0.00000     	0.00000     
0.00000     	0.00000     	0.00000     
0.00000     	0.00000     	0.00000     
0.00000     	0.00000     	0.00000     
0.00000     	0.00000     	0.00000     
0.00000     	0.00000     	0.00000     
0.00000     	0.00000     	0.00000     
0.00000     	0.00000     	0.00000     
0.00000     	0.00000     	0.00000     
0.00000     	0.00000     	0.00000     
0.00000     	0.00000     	0.00000     
0.00000     	0.00000     	0.00000     
0.00000     	0.00000     	0.00000     
0.00000     	0.00000     	0.00000     
0.00000     	0.00000     	0.00000     
0.00000     	0.00000     	0.00000     
0.00000     	0.00000     	0.00000     
0.00000     	0.00000     	0.00000     
0.00000     	0.00000     	0.00000     
0.00000     	0.00000     	0.00000     
0.00000     	0.00000     	0.00000     
0.00000     	0.00000     	0.00000     
0.00000     	0.00000     	0.00000     
0.00000     	0.00000     	0.00000     
0.00000     	0.00000     	0.00000     
0.00000     	0.00000     	0.00000     
0.00000     	0.00000     	0.00000     
0.00000     	0.00000     	0.00000     
0.00000     	0.00000     	0.00000     
0.00000     	0.00000     	0.00000     
0.00000     	0.00000     	0.00000     
0.00000     	0.00000     	0.00000     
0.00000     	0.00000     	0.00000     
0.00000     	0.00000     	0.00000     
0.00000     	0.00000     	0.00000     
0.00000     	0.00000     	0.00000     
0.00000     	0.00000     	0.00000     
0.00000     	0.00000     	0.00000     
0.00000     	0.00000     	0.00000     
0.00000     	0.00000     	0.00000     
0.00000     	0.00000     	0.00000     
0.00000     	0.00000     	0.00000     
0.00000     	0.00000     	0.00000     
0.00000     	0.00000     	0.00000     
0.00000     	0.00000     	0.00000     
0.00000     	0.00000     	0.00000     
0.00000     	0.00000     	0.00000     
0.00000     	0.00000     	0.00000     
0.00000     	0.00000     	0.00000     
0.00000     	0.00000     	0.00000     
0.00000     	0.00000     	0.00000     
0.00000     	0.00000     	0.00000     
0.00000     	0.00000     	0.00000     
0.00000     	0.00000     	0.00000     
0.00000     	0.00000     	0.00000     
0.00000     	0.00000     	0.00000     
0.00000     	0.00000     	0.00000     
0.00000     	0.00000     	0.00000     
0.00000     	0.00000     	0.00000     
0.00000     	0.00000     	0.00000     
0.00000     	0.00000     	0.00000     
0.00000     	0.00000     	0.00000     
0.00000     	0.00000     	0.00000     
0.00000     	0.00000     	0.00000     
0.00000     	0.00000     	0.00000     
0.00000     	0.00000     	0.00000     
0.00000     	0.00000     	0.00000     
0.00000     	0.00000     	0.00000     
0.00000     	0.00000     	0.00000     
0.00000     	0.00000     	0.00000     
0.00000     	0.00000     	0.00000     
0.00000     	0.00000     	0.00000     
0.00000     	0.00000     	0.00000     
0.00000     	0.00000     	0.00000     
0.00000     	0.00000     	0.00000     
0.00000     	0.00000     	0.00000     
0.00000     	0.00000     	0.00000     
0.00000     	0.00000     	0.00000     
0.00000     	0.00000     	0.00000     
0.00000     	0.00000     	0.00000     
0.00000     	0.00000     	0.00000     
0.00000     	0.00000     	0.00000     
0.00000     	0.00000     	0.00000     
0.00000     	0.00000     	0.00000     
0.00000     	0.00000     	0.00000     
0.00000     	0.00000     	0.00000     
0.00000     	0.00000     	0.00000     
0.00000     	0.00000     	0.00000     
0.00000     	0.00000     	0.00000     
0.00000     	0.00000     	0.00000     
0.00000     	0.00000     	0.00000     
0.00000     	0.00000     	0.00000     
0.00000     	0.00000     	0.00000     
0.00000     	0.00000     	0.00000     
0.00000     	0.00000     	0.00000     
0.00000     	0.00000     	0.00000     
0.00000     	0.00000     	0.00000     
0.00000     	0.00000     	0.00000     
0.00000     	0.00000     	0.00000     
0.00000     	0.00000     	0.00000     
0.00000     	0.00000     	0.00000     
0.00000     	0.00000     	0.00000     
0.00000     	0.00000     	0.00000     
0.00000     	0.00000     	0.00000     
0.00000     	0.00000     	0.00000     
0.00000     	0.00000     	0.00000     
0.00000     	0.00000     	0.00000     
0.00000     	0.00000     	0.00000     
0.00000     	0.00000     	0.00000     
0.00000     	0.00000     	0.00000     
0.00000     	0.00000     	0.00000     
0.00000     	0.00000     	0.00000     
0.00000     	0.00000     	0.00000     
0.00000     	0.00000     	0.00000     
0.00000     	0.00000     	0.00000     
0.00000     	0.00000     	0.00000     
0.00000     	0.00000     	0.00000     
0.00000     	0.00000     	0.00000     
0.00000     	0.00000     	0.00000     
0.00000     	0.00000     	0.00000     
0.00000     	0.00000     	0.00000     
0.00000     	0.00000     	0.00000     
0.00000     	0.00000     	0.00000     
0.00000     	0.00000     	0.00000     
0.00000     	0.00000     	0.00000     
0.00000     	0.00000     	0.00000     
0.00000     	0.00000     	0.00000     
0.00000     	0.00000     	0.00000     
0.00000     	0.00000     	0.00000     
0.00000     	0.00000     	0.00000     
0.00000     	0.00000     	0.00000     
0.00000     	0.00000     	0.00000     
0.00000     	0.00000     	0.00000     
0.00000     	0.00000     	0.00000     
0.00000     	0.00000     	0.00000     
0.00000     	0.00000     	0.00000     
0.00000     	0.00000     	0.00000     
0.00000     	0.00000     	0.00000     
0.00000     	0.00000     	0.00000     
0.00000     	0.00000     	0.00000     
0.00000     	0.00000     	0.00000     
0.00000     	0.00000     	0.00000     
0.00000     	0.00000     	0.00000     
0.00000     	0.00000     	0.00000     
0.00000     	0.00000     	0.00000     
0.00000     	0.00000     	0.00000     
0.00000     	0.00000     	0.00000     
0.00000     	0.00000     	0.00000     
0.00000     	0.00000     	0.00000     
0.00000     	0.00000     	0.00000     
0.00000     	0.00000     	0.00000     
0.00000     	0.00000     	0.00000     
0.00000     	0.00000     	0.00000     
0.00000     	0.00000     	0.00000     
0.00000     	0.00000     	0.00000     
0.00000     	0.00000     	0.00000     
0.00000     	0.00000     	0.00000     
0.00000     	0.00000     	0.00000     
0.00000     	0.00000     	0.00000     
0.00000     	0.00000     	0.00000     
0.00000     	0.00000     	0.00000     
0.00000     	0.00000     	0.00000     
0.00000     	0.00000     	0.00000     
0.00000     	0.00000     	0.00000     
0.00000     	0.00000     	0.00000     
0.00000     	0.00000     	0.00000     
0.00000     	0.00000     	0.00000     
0.00000     	0.00000     	0.00000     
0.00000     	0.00000     	0.00000     
0.00000     	0.00000     	0.00000     
0.00000     	0.00000     	0.00000     
0.00000     	0.00000     	0.00000     
0.00000     	0.00000     	0.00000     
0.00000     	0.00000     	0.00000     
0.00000     	0.00000     	0.00000     
0.00000     	0.00000     	0.00000     
0.00000     	0.00000     	0.00000     
0.00000     	0.00000     	0.00000     
0.00000     	0.00000     	0.00000     
0.00000     	0.00000     	0.00000     
0.00000     	0.00000     	0.00000     
0.00000     	0.00000     	0.00000     
0.00000     	0.00000     	0.00000     
0.00000     	0.00000     	0.00000     
0.00000     	0.00000     	0.00000     
0.00000     	0.00000     	0.00000     
0.00000     	0.00000     	0.00000     
0.00000     	0.00000     	0.00000     
0.00000     	0.00000     	0.00000     
0.00000     	0.00000     	0.00000     
0.00000     	0.00000     	0.00000     
0.00000     	0.00000     	0.00000     
0.00000     	0.00000     	0.00000     
0.00000     	0.00000     	0.00000     
0.00000     	0.00000     	0.00000     
0.00000     	0.00000     	0.00000     
0.00000     	0.00000     	0.00000     
0.00000     	0.00000     	0.00000     
0.00000     	0.00000     	0.00000     
0.00000     	0.00000     	0.00000     
0.00000     	0.00000     	0.00000     
0.00000     	0.00000     	0.00000     
0.00000     	0.00000     	0.00000     
0.00000     	0.00000     	0.00000     
0.00000     	0.00000     	0.00000     
0.00000     	0.00000     	0.00000     
0.00000     	0.00000     	0.00000     
0.00000     	0.00000     	0.00000     
0.00000     	0.00000     	0.00000     
0.00000     	0.00000     	0.00000     
0.00000     	0.00000     	0.00000     
0.00000     	0.00000     	0.00000     
0.00000     	0.00000     	0.00000     
0.00000     	0.00000     	0.00000     
0.00000     	0.00000     	0.00000     
0.00000     	0.00000     	0.00000     
0.00000     	0.00000     	0.00000     
0.00000     	0.00000     	0.00000     
0.00000     	0.00000     	0.00000     
0.00000     	0.00000     	0.00000     
0.00000     	0.00000     	0.00000     
0.00000     	0.00000     	0.00000     
0.00000     	0.00000     	0.00000     
0.00000     	0.00000     	0.00000     
0.00000     	0.00000     	0.00000     
0.00000     	0.00000     	0.00000     
0.00000     	0.00000     	0.00000     
0.00000     	0.00000     	0.00000     
0.00000     	0.00000     	0.00000     
0.00000     	0.00000     	0.00000     
0.00000     	0.00000     	0.00000     
0.00000     	0.00000     	0.00000     
0.00000     	0.00000     	0.00000     
0.00000     	0.00000     	0.00000     
0.00000     	0.00000     	0.00000     
0.00000     	0.00000     	0.00000     
0.00000     	0.00000     	0.00000     
0.00000     	0.00000     	0.00000     
0.00000     	0.00000     	0.00000     
0.00000     	0.00000     	0.00000     
0.00000     	0.00000     	0.00000     
0.00000     	0.00000     	0.00000     
0.00000     	0.00000     	0.00000     
0.00000     	0.00000     	0.00000     
0.00000     	0.00000     	0.00000     
0.00000     	0.00000     	0.00000     
0.00000     	0.00000     	0.00000     
0.00000     	0.00000     	0.00000     
0.00000     	0.00000     	0.00000     
0.00000     	0.00000     	0.00000     
0.00000     	0.00000     	0.00000     
0.00000     	0.00000     	0.00000     
0.00000     	0.00000     	0.00000     
0.00000     	0.00000     	0.00000     
0.00000     	0.00000     	0.00000     
0.00000     	0.00000     	0.00000     
0.00000     	0.00000     	0.00000     
0.00000     	0.00000     	0.00000     
0.00000     	0.00000     	0.00000     
0.00000     	0.00000     	0.00000     
0.00000     	0.00000     	0.00000     
0.00000     	0.00000     	0.00000     
0.00000     	0.00000     	0.00000     
0.00000     	0.00000     	0.00000     
0.00000     	0.00000     	0.00000     
0.00000     	0.00000     	0.00000     
0.00000     	0.00000     	0.00000     
0.00000     	0.00000     	0.00000     
0.00000     	0.00000     	0.00000     
0.00000     	0.00000     	0.00000     
0.00000     	0.00000     	0.00000     
0.00000     	0.00000     	0.00000     
0.00000     	0.00000     	0.00000     
0.00000     	0.00000     	0.00000     
0.00000     	0.00000     	0.00000     
0.00000     	0.00000     	0.00000     
0.00000     	0.00000     	0.00000     
0.00000     	0.00000     	0.00000     
0.00000     	0.00000     	0.00000     
0.00000     	0.00000     	0.00000     
0.00000     	0.00000     	0.00000     
0.00000     	0.00000     	0.00000     
0.00000     	0.00000     	0.00000     
0.00000     	0.00000     	0.00000     
0.00000     	0.00000     	0.00000     
0.00000     	0.00000     	0.00000     
0.00000     	0.00000     	0.00000     
0.00000     	0.00000     	0.00000     
0.00000     	0.00000     	0.00000     
0.00000     	0.00000     	0.00000     
0.00000     	0.00000     	0.00000     
0.00000     	0.00000     	0.00000     
0.00000     	0.00000     	0.00000     
0.00000     	0.00000     	0.00000     
0.00000     	0.00000     	0.00000     
0.00000     	0.00000     	0.00000     
0.00000     	0.00000     	0.00000     
0.00000     	0.00000     	0.00000     
0.00000     	0.00000     	0.00000     
0.00000     	0.00000     	0.00000     
0.00000     	0.00000     	0.00000     
0.00000     	0.00000     	0.00000     
0.00000     	0.00000     	0.00000     
0.00000     	0.00000     	0.00000     
0.00000     	0.00000     	0.00000     
0.00000     	0.00000     	0.00000     
0.00000     	0.00000     	0.00000     
0.00000     	0.00000     	0.00000     
0.00000     	0.00000     	0.00000     
0.00000     	0.00000     	0.00000     
0.00000     	0.00000     	0.00000     
0.00000     	0.00000     	0.00000     
0.00000     	0.00000     	0.00000     
0.00000     	0.00000     	0.00000     
0.00000     	0.00000     	0.00000     
0.00000     	0.00000     	0.00000     
0.00000     	0.00000     	0.00000     
0.00000     	0.00000     	0.00000     
0.00000     	0.00000     	0.00000     
0.00000     	0.00000     	0.00000     
0.00000     	0.00000     	0.00000     
0.00000     	0.00000     	0.00000     
0.00000     	0.00000     	0.00000     
0.00000     	0.00000     	0.00000     
0.00000     	0.00000     	0.00000     
0.00000     	0.00000     	0.00000     
0.00000     	0.00000     	0.00000     
0.00000     	0.00000     	0.00000     
0.00000     	0.00000     	0.00000     
0.00000     	0.00000     	0.00000     
0.00000     	0.00000     	0.00000     
0.00000     	0.00000     	0.00000     
0.00000     	0.00000     	0.00000     
0.00000     	0.00000     	0.00000     
0.00000     	0.00000     	0.00000     
0.00000     	0.00000     	0.00000     
0.00000     	0.00000     	0.00000     
0.00000     	0.00000     	0.00000     
0.00000     	0.00000     	0.00000     
0.00000     	0.00000     	0.00000     
0.00000     	0.00000     	0.00000     
0.00000     	0.00000     	0.00000     
0.00000     	0.00000     	0.00000     
0.00000     	0.00000     	0.00000     
0.00000     	0.00000     	0.00000     
0.00000     	0.00000     	0.00000     
0.00000     	0.00000     	0.00000     
0.00000     	0.00000     	0.00000     
0.00000     	0.00000     	0.00000     
0.00000     	0.00000     	0.00000     
0.00000     	0.00000     	0.00000     
0.00000     	0.00000     	0.00000     
0.00000     	0.00000     	0.00000     
0.00000     	0.00000     	0.00000     
0.00000     	0.00000     	0.00000     
0.00000     	0.00000     	0.00000     
0.00000     	0.00000     	0.00000     
0.00000     	0.00000     	0.00000     
0.00000     	0.00000     	0.00000     
0.00000     	0.00000     	0.00000     
0.00000     	0.00000     	0.00000     
0.00000     	0.00000     	0.00000     
0.00000     	0.00000     	0.00000     
0.00000     	0.00000     	0.00000     
0.00000     	0.00000     	0.00000     
0.00000     	0.00000     	0.00000     
0.00000     	0.00000     	0.00000     
0.00000     	0.00000     	0.00000     
0.00000     	0.00000     	0.00000     
0.00000     	0.00000     	0.00000     
0.00000     	0.00000     	0.00000     
0.00000     	0.00000     	0.00000     
0.00000     	0.00000     	0.00000     
0.00000     	0.00000     	0.00000     
0.00000     	0.00000     	0.00000     
0.00000     	0.00000     	0.00000     
0.00000     	0.00000     	0.00000     
0.00000     	0.00000     	0.00000     
0.00000     	0.00000     	0.00000     
0.00000     	0.00000     	0.00000     
0.00000     	0.00000     	0.00000     
0.00000     	0.00000     	0.00000     
0.00000     	0.00000     	0.00000     
0.00000     	0.00000     	0.00000     
0.00000     	0.00000     	0.00000     
0.00000     	0.00000     	0.00000     
0.00000     	0.00000     	0.00000     
0.00000     	0.00000     	0.00000     
0.00000     	0.00000     	0.00000     
0.00000     	0.00000     	0.00000     
0.00000     	0.00000     	0.00000     
0.00000     	0.00000     	0.00000     
0.00000     	0.00000     	0.00000     
0.00000     	0.00000     	0.00000     
0.00000     	0.00000     	0.00000     
0.00000     	0.00000     	0.00000     
0.00000     	0.00000     	0.00000     
0.00000     	0.00000     	0.00000     
0.00000     	0.00000     	0.00000     
0.00000     	0.00000     	0.00000     
0.00000     	0.00000     	0.00000     
0.00000     	0.00000     	0.00000     
0.00000     	0.00000     	0.00000     
0.00000     	0.00000     	0.00000     
0.00000     	0.00000     	0.00000     
0.00000     	0.00000     	0.00000     
0.00000     	0.00000     	0.00000     
0.00000     	0.00000     	0.00000     
0.00000     	0.00000     	0.00000     
0.00000     	0.00000     	0.00000     
0.00000     	0.00000     	0.00000     
0.00000     	0.00000     	0.00000     
0.00000     	0.00000     	0.00000     
0.00000     	0.00000     	0.00000     
0.00000     	0.00000     	0.00000     
0.00000     	0.00000     	0.00000     
0.00000     	0.00000     	0.00000     
0.00000     	0.00000     	0.00000     
0.00000     	0.00000     	0.00000     
0.00000     	0.00000     	0.00000     
0.00000     	0.00000     	0.00000     
0.00000     	0.00000     	0.00000     
0.00000     	0.00000     	0.00000     
0.00000     	0.00000     	0.00000     
0.00000     	0.00000     	0.00000     
0.00000     	0.00000     	0.00000     
0.00000     	0.00000     	0.00000     
0.00000     	0.00000     	0.00000     
0.00000     	0.00000     	0.00000     
0.00000     	0.00000     	0.00000     
0.00000     	0.00000     	0.00000     
0.00000     	0.00000     	0.00000     
0.00000     	0.00000     	0.00000     
0.00000     	0.00000     	0.00000     
0.00000     	0.00000     	0.00000     
0.00000     	0.00000     	0.00000     
0.00000     	0.00000     	0.00000     
0.00000     	0.00000     	0.00000     
0.00000     	0.00000     	0.00000     
0.00000     	0.00000     	0.00000     
0.00000     	0.00000     	0.00000     
0.00000     	0.00000     	0.00000     
0.00000     	0.00000     	0.00000     
0.00000     	0.00000     	0.00000     
0.00000     	0.00000     	0.00000     
0.00000     	0.00000     	0.00000     
0.00000     	0.00000     	0.00000     
0.00000     	0.00000     	0.00000     
0.00000     	0.00000     	0.00000     
0.00000     	0.00000     	0.00000     
0.00000     	0.00000     	0.00000     
0.00000     	0.00000     	0.00000     
0.00000     	0.00000     	0.00000     
0.00000     	0.00000     	0.00000     
0.00000     	0.00000     	0.00000     
0.00000     	0.00000     	0.00000     
0.00000     	0.00000     	0.00000     
0.00000     	0.00000     	0.00000     
0.00000     	0.00000     	0.00000     
0.00000     	0.00000     	0.00000     
0.00000     	0.00000     	0.00000     
0.00000     	0.00000     	0.00000     
0.00000     	0.00000     	0.00000     
0.00000     	0.00000     	0.00000     
0.00000     	0.00000     	0.00000     
0.00000     	0.00000     	0.00000     
0.00000     	0.00000     	0.00000     
0.00000     	0.00000     	0.00000     
0.00000     	0.00000     	0.00000     
0.00000     	0.00000     	0.00000     
0.00000     	0.00000     	0.00000     
0.00000     	0.00000     	0.00000     
0.00000     	0.00000     	0.00000     
0.00000     	0.00000     	0.00000     
0.00000     	0.00000     	0.00000     
0.00000     	0.00000     	0.00000     
0.00000     	0.00000     	0.00000     
0.00000     	0.00000     	0.00000     
0.00000     	0.00000     	0.00000     
0.00000     	0.00000     	0.00000     
0.00000     	0.00000     	0.00000     
0.00000     	0.00000     	0.00000     
0.00000     	0.00000     	0.00000     
0.00000     	0.00000     	0.00000     
0.00000     	0.00000     	0.00000     
0.00000     	0.00000     	0.00000     
0.00000     	0.00000     	0.00000     
0.00000     	0.00000     	0.00000     
0.00000     	0.00000     	0.00000     
0.00000     	0.00000     	0.00000     
0.00000     	0.00000     	0.00000     
0.00000     	0.00000     	0.00000     
0.00000     	0.00000     	0.00000     
0.00000     	0.00000     	0.00000     
0.00000     	0.00000     	0.00000     
0.00000     	0.00000     	0.00000     
0.00000     	0.00000     	0.00000     
0.00000     	0.00000     	0.00000     
0.00000     	0.00000     	0.00000     
0.00000     	0.00000     	0.00000     
0.00000     	0.00000     	0.00000     
0.00000     	0.00000     	0.00000     
0.00000     	0.00000     	0.00000     
0.00000     	0.00000     	0.00000     
0.00000     	0.00000     	0.00000     
0.00000     	0.00000     	0.00000     
0.00000     	0.00000     	0.00000     
0.00000     	0.00000     	0.00000     
0.00000     	0.00000     	0.00000     
0.00000     	0.00000     	0.00000     
0.00000     	0.00000     	0.00000     
0.00000     	0.00000     	0.00000     
0.00000     	0.00000     	0.00000     
0.00000     	0.00000     	0.00000     
0.00000     	0.00000     	0.00000     
0.00000     	0.00000     	0.00000     
0.00000     	0.00000     	0.00000     
0.00000     	0.00000     	0.00000     
0.00000     	0.00000     	0.00000     
0.00000     	0.00000     	0.00000     
0.00000     	0.00000     	0.00000     
0.00000     	0.00000     	0.00000     
0.00000     	0.00000     	0.00000     
0.00000     	0.00000     	0.00000     
0.00000     	0.00000     	0.00000     
0.00000     	0.00000     	0.00000     
0.00000     	0.00000     	0.00000     
0.00000     	0.00000     	0.00000     
0.00000     	0.00000     	0.00000     
0.00000     	0.00000     	0.00000     
0.00000     	0.00000     	0.00000     
0.00000     	0.00000     	0.00000     
0.00000     	0.00000     	0.00000     
0.00000     	0.00000     	0.00000     
0.00000     	0.00000     	0.00000     
0.00000     	0.00000     	0.00000     
0.00000     	0.00000     	0.00000     
0.00000     	0.00000     	0.00000     
0.00000     	0.00000     	0.00000     
0.00000     	0.00000     	0.00000     
0.00000     	0.00000     	0.00000     
0.00000     	0.00000     	0.00000     
0.00000     	0.00000     	0.00000     
0.00000     	0.00000     	0.00000     
0.00000     	0.00000     	0.00000     
0.00000     	0.00000     	0.00000     
0.00000     	0.00000     	0.00000     
0.00000     	0.00000     	0.00000     
0.00000     	0.00000     	0.00000     
0.00000     	0.00000     	0.00000     
0.00000     	0.00000     	0.00000     
0.00000     	0.00000     	0.00000     
0.00000     	0.00000     	0.00000     
0.00000     	0.00000     	0.00000     
0.00000     	0.00000     	0.00000     
0.00000     	0.00000     	0.00000     
0.00000     	0.00000     	0.00000     
0.00000     	0.00000     	0.00000     
0.00000     	0.00000     	0.00000     
0.00000     	0.00000     	0.00000     
0.00000     	0.00000     	0.00000     
0.00000     	0.00000     	0.00000     
0.00000     	0.00000     	0.00000     
0.00000     	0.00000     	0.00000     
0.00000     	0.00000     	0.00000     
0.00000     	0.00000     	0.00000     
0.00000     	0.00000     	0.00000     
0.00000     	0.00000     	0.00000     
0.00000     	0.00000     	0.00000     
0.00000     	0.00000     	0.00000     
0.00000     	0.00000     	0.00000     
0.00000     	0.00000     	0.00000     
0.00000     	0.00000     	0.00000     
0.00000     	0.00000     	0.00000     
0.00000     	0.00000     	0.00000     
0.00000     	0.00000     	0.00000     
0.00000     	0.00000     	0.00000     
0.00000     	0.00000     	0.00000     
0.00000     	0.00000     	0.00000     
0.00000     	0.00000     	0.00000     
0.00000     	0.00000     	0.00000     
0.00000     	0.00000     	0.00000     
0.00000     	0.00000     	0.00000     
0.00000     	0.00000     	0.00000     
0.00000     	0.00000     	0.00000     
0.00000     	0.00000     	0.00000     
0.00000     	0.00000     	0.00000     
0.00000     	0.00000     	0.00000     
0.00000     	0.00000     	0.00000     
0.00000     	0.00000     	0.00000     
0.00000     	0.00000     	0.00000     
0.00000     	0.00000     	0.00000     
0.00000     	0.00000     	0.00000     
0.00000     	0.00000     	0.00000     
0.00000     	0.00000     	0.00000     
0.00000     	0.00000     	0.00000     
0.00000     	0.00000     	0.00000     
0.00000     	0.00000     	0.00000     
0.00000     	0.00000     	0.00000     
0.00000     	0.00000     	0.00000     
0.00000     	0.00000     	0.00000     
0.00000     	0.00000     	0.00000     
0.00000     	0.00000     	0.00000     
0.00000     	0.00000     	0.00000     
0.00000     	0.00000     	0.00000     
0.00000     	0.00000     	0.00000     
0.00000     	0.00000     	0.00000     
0.00000     	0.00000     	0.00000     
0.00000     	0.00000     	0.00000     
0.00000     	0.00000     	0.00000     
0.00000     	0.00000     	0.00000     
0.00000     	0.00000     	0.00000     
0.00000     	0.00000     	0.00000     
0.00000     	0.00000     	0.00000     
0.00000     	0.00000     	0.00000     
0.00000     	0.00000     	0.00000     
0.00000     	0.00000     	0.00000     
0.00000     	0.00000     	0.00000     
0.00000     	0.00000     	0.00000     
0.00000     	0.00000     	0.00000     
0.00000     	0.00000     	0.00000     
0.00000     	0.00000     	0.00000     
0.00000     	0.00000     	0.00000     
0.00000     	0.00000     	0.00000     
0.00000     	0.00000     	0.00000     
0.00000     	0.00000     	0.00000     
0.00000     	0.00000     	0.00000     
0.00000     	0.00000     	0.00000     
0.00000     	0.00000     	0.00000     
0.00000     	0.00000     	0.00000     
0.00000     	0.00000     	0.00000     
0.00000     	0.00000     	0.00000     
0.00000     	0.00000     	0.00000     
0.00000     	0.00000     	0.00000     
0.00000     	0.00000     	0.00000     
0.00000     	0.00000     	0.00000     
0.00000     	0.00000     	0.00000     
0.00000     	0.00000     	0.00000     
0.00000     	0.00000     	0.00000     
0.00000     	0.00000     	0.00000     
0.00000     	0.00000     	0.00000     
0.00000     	0.00000     	0.00000     
0.00000     	0.00000     	0.00000     
0.00000     	0.00000     	0.00000     
0.00000     	0.00000     	0.00000     
0.00000     	0.00000     	0.00000     
0.00000     	0.00000     	0.00000     
0.00000     	0.00000     	0.00000     
0.00000     	0.00000     	0.00000     
0.00000     	0.00000     	0.00000     
0.00000     	0.00000     	0.00000     
0.00000     	0.00000     	0.00000     
0.00000     	0.00000     	0.00000     
0.00000     	0.00000     	0.00000     
0.00000     	0.00000     	0.00000     
0.00000     	0.00000     	0.00000     
0.00000     	0.00000     	0.00000     
0.00000     	0.00000     	0.00000     
0.00000     	0.00000     	0.00000     
0.00000     	0.00000     	0.00000     
0.00000     	0.00000     	0.00000     
0.00000     	0.00000     	0.00000     
0.00000     	0.00000     	0.00000     
0.00000     	0.00000     	0.00000     
0.00000     	0.00000     	0.00000     
0.00000     	0.00000     	0.00000     
0.00000     	0.00000     	0.00000     
0.00000     	0.00000     	0.00000     
0.00000     	0.00000     	0.00000     
0.00000     	0.00000     	0.00000     
0.00000     	0.00000     	0.00000     
0.00000     	0.00000     	0.00000     
0.00000     	0.00000     	0.00000     
0.00000     	0.00000     	0.00000     
0.00000     	0.00000     	0.00000     
0.00000     	0.00000     	0.00000     
0.00000     	0.00000     	0.00000     
0.00000     	0.00000     	0.00000     
0.00000     	0.00000     	0.00000     
0.00000     	0.00000     	0.00000     
0.00000     	0.00000     	0.00000     
0.00000     	0.00000     	0.00000     
0.00000     	0.00000     	0.00000     
0.00000     	0.00000     	0.00000     
0.00000     	0.00000     	0.00000     
0.00000     	0.00000     	0.00000     
0.00000     	0.00000     	0.00000     
0.00000     	0.00000     	0.00000     
0.00000     	0.00000     	0.00000     
0.00000     	0.00000     	0.00000     
0.00000     	0.00000     	0.00000     
0.00000     	0.00000     	0.00000     
0.00000     	0.00000     	0.00000     
0.00000     	0.00000     	0.00000     
0.00000     	0.00000     	0.00000     
0.00000     	0.00000     	0.00000     
0.00000     	0.00000     	0.00000     
0.00000     	0.00000     	0.00000     
0.00000     	0.00000     	0.00000     
0.00000     	0.00000     	0.00000     
0.00000     	0.00000     	0.00000     
0.00000     	0.00000     	0.00000     
0.00000     	0.00000     	0.00000     
0.00000     	0.00000     	0.00000     
0.00000     	0.00000     	0.00000     
0.00000     	0.00000     	0.00000     
0.00000     	0.00000     	0.00000     
0.00000     	0.00000     	0.00000     
0.00000     	0.00000     	0.00000     
0.00000     	0.00000     	0.00000     
0.00000     	0.00000     	0.00000     
0.00000     	0.00000     	0.00000     
0.00000     	0.00000     	0.00000     
0.00000     	0.00000     	0.00000     
0.00000     	0.00000     	0.00000     
0.00000     	0.00000     	0.00000     
0.00000     	0.00000     	0.00000     
0.00000     	0.00000     	0.00000     
0.00000     	0.00000     	0.00000     
0.00000     	0.00000     	0.00000     
0.00000     	0.00000     	0.00000     
0.00000     	0.00000     	0.00000     
0.00000     	0.00000     	0.00000     
0.00000     	0.00000     	0.00000     
0.00000     	0.00000     	0.00000     
0.00000     	0.00000     	0.00000     
0.00000     	0.00000     	0.00000     
0.00000     	0.00000     	0.00000     
0.00000     	0.00000     	0.00000     
0.00000     	0.00000     	0.00000     
0.00000     	0.00000     	0.00000     
0.00000     	0.00000     	0.00000     
0.00000     	0.00000     	0.00000     
0.00000     	0.00000     	0.00000     
0.00000     	0.00000     	0.00000     
0.00000     	0.00000     	0.00000     
0.00000     	0.00000     	0.00000     
0.00000     	0.00000     	0.00000     
0.00000     	0.00000     	0.00000     
0.00000     	0.00000     	0.00000     
0.00000     	0.00000     	0.00000     
0.00000     	0.00000     	0.00000     
0.00000     	0.00000     	0.00000     
0.00000     	0.00000     	0.00000     
0.00000     	0.00000     	0.00000     
0.00000     	0.00000     	0.00000     
0.00000     	0.00000     	0.00000     
0.00000     	0.00000     	0.00000     
0.00000     	0.00000     	0.00000     
0.00000     	0.00000     	0.00000     
0.00000     	0.00000     	0.00000     
0.00000     	0.00000     	0.00000     
0.00000     	0.00000     	0.00000     
0.00000     	0.00000     	0.00000     
0.00000     	0.00000     	0.00000     
0.00000     	0.00000     	0.00000     
0.00000     	0.00000     	0.00000     
0.00000     	0.00000     	0.00000     
0.00000     	0.00000     	0.00000     
0.00000     	0.00000     	0.00000     
0.00000     	0.00000     	0.00000     
0.00000     	0.00000     	0.00000     
0.00000     	0.00000     	0.00000     
0.00000     	0.00000     	0.00000     
0.00000     	0.00000     	0.00000     
0.00000     	0.00000     	0.00000     
0.00000     	0.00000     	0.00000     
0.00000     	0.00000     	0.00000     
0.00000     	0.00000     	0.00000     
0.00000     	0.00000     	0.00000     
0.00000     	0.00000     	0.00000     
0.00000     	0.00000     	0.00000     
0.00000     	0.00000     	0.00000     
0.00000     	0.00000     	0.00000     
0.00000     	0.00000     	0.00000     
0.00000     	0.00000     	0.00000     
0.00000     	0.00000     	0.00000     
0.00000     	0.00000     	0.00000     
0.00000     	0.00000     	0.00000     
0.00000     	0.00000     	0.00000     
0.00000     	0.00000     	0.00000     
0.00000     	0.00000     	0.00000     
0.00000     	0.00000     	0.00000     
0.00000     	0.00000     	0.00000     
0.00000     	0.00000     	0.00000     
0.00000     	0.00000     	0.00000     
0.00000     	0.00000     	0.00000     
0.00000     	0.00000     	0.00000     
0.00000     	0.00000     	0.00000     
0.00000     	0.00000     	0.00000     
0.00000     	0.00000     	0.00000     
0.00000     	0.00000     	0.00000     
0.00000     	0.00000     	0.00000     
0.00000     	0.00000     	0.00000     
0.00000     	0.00000     	0.00000     
0.00000     	0.00000     	0.00000     
0.00000     	0.00000     	0.00000     
0.00000     	0.00000     	0.00000     
0.00000     	0.00000     	0.00000     
0.00000     	0.00000     	0.00000     
0.00000     	0.00000     	0.00000     
0.00000     	0.00000     	0.00000     
0.00000     	0.00000     	0.00000     
0.00000     	0.00000     	0.00000     
0.00000     	0.00000     	0.00000     
0.00000     	0.00000     	0.00000     
0.00000     	0.00000     	0.00000     
0.00000     	0.00000     	0.00000     
0.00000     	0.00000     	0.00000     
0.00000     	0.00000     	0.00000     
0.00000     	0.00000     	0.00000     
0.00000     	0.00000     	0.00000     
0.00000     	0.00000     	0.00000     
0.00000     	0.00000     	0.00000     
0.00000     	0.00000     	0.00000     
0.00000     	0.00000     	0.00000     
0.00000     	0.00000     	0.00000     
0.00000     	0.00000     	0.00000     
0.00000     	0.00000     	0.00000     
0.00000     	0.00000     	0.00000     
0.00000     	0.00000     	0.00000     
0.00000     	0.00000     	0.00000     
0.00000     	0.00000     	0.00000     
0.00000     	0.00000     	0.00000     
0.00000     	0.00000     	0.00000     
0.00000     	0.00000     	0.00000     
0.00000     	0.00000     	0.00000     
0.00000     	0.00000     	0.00000     
0.00000     	0.00000     	0.00000     
0.00000     	0.00000     	0.00000     
0.00000     	0.00000     	0.00000     
0.00000     	0.00000     	0.00000     
0.00000     	0.00000     	0.00000     
0.00000     	0.00000     	0.00000     
0.00000     	0.00000     	0.00000     
0.00000     	0.00000     	0.00000     
0.00000     	0.00000     	0.00000     
0.00000     	0.00000     	0.00000     
0.00000     	0.00000     	0.00000     
0.00000     	0.00000     	0.00000     
0.00000     	0.00000     	0.00000     
0.00000     	0.00000     	0.00000     
0.00000     	0.00000     	0.00000     
0.00000     	0.00000     	0.00000     
0.00000     	0.00000     	0.00000     
0.00000     	0.00000     	0.00000     
0.00000     	0.00000     	0.00000     
0.00000     	0.00000     	0.00000     
0.00000     	0.00000     	0.00000     
0.00000     	0.00000     	0.00000     
0.00000     	0.00000     	0.00000     
0.00000     	0.00000     	0.00000     
0.00000     	0.00000     	0.00000     
0.00000     	0.00000     	0.00000     
0.00000     	0.00000     	0.00000     
0.00000     	0.00000     	0.00000     
0.00000     	0.00000     	0.00000     
0.00000     	0.00000     	0.00000     
0.00000     	0.00000     	0.00000     
0.00000     	0.00000     	0.00000     
0.00000     	0.00000     	0.00000     
0.00000     	0.00000     	0.00000     
0.00000     	0.00000     	0.00000     
0.00000     	0.00000     	0.00000     
0.00000     	0.00000     	0.00000     
0.00000     	0.00000     	0.00000     
0.00000     	0.00000     	0.00000     
0.00000     	0.00000     	0.00000     
0.00000     	0.00000     	0.00000     
0.00000     	0.00000     	0.00000     
0.00000     	0.00000     	0.00000     
0.00000     	0.00000     	0.00000     
0.00000     	0.00000     	0.00000     
0.00000     	0.00000     	0.00000     
0.00000     	0.00000     	0.00000     
0.00000     	0.00000     	0.00000     
0.00000     	0.00000     	0.00000     
0.00000     	0.00000     	0.00000     
0.00000     	0.00000     	0.00000     
0.00000     	0.00000     	0.00000     
0.00000     	0.00000     	0.00000     
0.00000     	0.00000     	0.00000     
0.00000     	0.00000     	0.00000     
0.00000     	0.00000     	0.00000     
0.00000     	0.00000     	0.00000     
0.00000     	0.00000     	0.00000     
0.00000     	0.00000     	0.00000     
0.00000     	0.00000     	0.00000     
0.00000     	0.00000     	0.00000     
0.00000     	0.00000     	0.00000     
0.00000     	0.00000     	0.00000     
0.00000     	0.00000     	0.00000     
0.00000     	0.00000     	0.00000     
0.00000     	0.00000     	0.00000     
0.00000     	0.00000     	0.00000     
0.00000     	0.00000     	0.00000     
0.00000     	0.00000     	0.00000     
0.00000     	0.00000     	0.00000     
0.00000     	0.00000     	0.00000     
0.00000     	0.00000     	0.00000     
0.00000     	0.00000     	0.00000     
0.00000     	0.00000     	0.00000     
0.00000     	0.00000     	0.00000     
0.00000     	0.00000     	0.00000     
0.00000     	0.00000     	0.00000     
0.00000     	0.00000     	0.00000     
0.00000     	0.00000     	0.00000     
0.00000     	0.00000     	0.00000     
0.00000     	0.00000     	0.00000     
0.00000     	0.00000     	0.00000     
0.00000     	0.00000     	0.00000     
0.00000     	0.00000     	0.00000     
0.00000     	0.00000     	0.00000     
0.00000     	0.00000     	0.00000     
0.00000     	0.00000     	0.00000     
0.00000     	0.00000     	0.00000     
0.00000     	0.00000     	0.00000     
0.00000     	0.00000     	0.00000     
0.00000     	0.00000     	0.00000     
0.00000     	0.00000     	0.00000     
0.00000     	0.00000     	0.00000     
0.00000     	0.00000     	0.00000     
0.00000     	0.00000     	0.00000     
0.00000     	0.00000     	0.00000     
0.00000     	0.00000     	0.00000     
0.00000     	0.00000     	0.00000     
0.00000     	0.00000     	0.00000     
0.00000     	0.00000     	0.00000     
0.00000     	0.00000     	0.00000     
0.00000     	0.00000     	0.00000     
0.00000     	0.00000     	0.00000     
0.00000     	0.00000     	0.00000     
0.00000     	0.00000     	0.00000     
0.00000     	0.00000     	0.00000     
0.00000     	0.00000     	0.00000     
0.00000     	0.00000     	0.00000     
0.00000     	0.00000     	0.00000     
0.00000     	0.00000     	0.00000     
0.00000     	0.00000     	0.00000     
0.00000     	0.00000     	0.00000     
0.00000     	0.00000     	0.00000     
0.00000     	0.00000     	0.00000     
0.00000     	0.00000     	0.00000     
0.00000     	0.00000     	0.00000     
0.00000     	0.00000     	0.00000     
0.00000     	0.00000     	0.00000     
0.00000     	0.00000     	0.00000     
0.00000     	0.00000     	0.00000     
0.00000     	0.00000     	0.00000     
0.00000     	0.00000     	0.00000     
0.00000     	0.00000     	0.00000     
0.00000     	0.00000     	0.00000     
0.00000     	0.00000     	0.00000     
0.00000     	0.00000     	0.00000     
0.00000     	0.00000     	0.00000     
0.00000     	0.00000     	0.00000     
0.00000     	0.00000     	0.00000     
0.00000     	0.00000     	0.00000     
0.00000     	0.00000     	0.00000     
0.00000     	0.00000     	0.00000     
0.00000     	0.00000     	0.00000     
0.00000     	0.00000     	0.00000     
0.00000     	0.00000     	0.00000     
0.00000     	0.00000     	0.00000     
0.00000     	0.00000     	0.00000     
0.00000     	0.00000     	0.00000     
0.00000     	0.00000     	0.00000     
0.00000     	0.00000     	0.00000     
0.00000     	0.00000     	0.00000     
0.00000     	0.00000     	0.00000     
0.00000     	0.00000     	0.00000     
0.00000     	0.00000     	0.00000     
0.00000     	0.00000     	0.00000     
0.00000     	0.00000     	0.00000     
0.00000     	0.00000     	0.00000     
0.00000     	0.00000     	0.00000     
0.00000     	0.00000     	0.00000     
0.00000     	0.00000     	0.00000     
0.00000     	0.00000     	0.00000     
0.00000     	0.00000     	0.00000     
0.00000     	0.00000     	0.00000     
0.00000     	0.00000     	0.00000     
0.00000     	0.00000     	0.00000     
0.00000     	0.00000     	0.00000     
0.00000     	0.00000     	0.00000     
0.00000     	0.00000     	0.00000     
0.00000     	0.00000     	0.00000     
0.00000     	0.00000     	0.00000     
0.00000     	0.00000     	0.00000     
0.00000     	0.00000     	0.00000     
0.00000     	0.00000     	0.00000     
0.00000     	0.00000     	0.00000     
0.00000     	0.00000     	0.00000     
0.00000     	0.00000     	0.00000     
0.00000     	0.00000     	0.00000     
0.00000     	0.00000     	0.00000     
0.00000     	0.00000     	0.00000     
0.00000     	0.00000     	0.00000     
0.00000     	0.00000     	0.00000     
0.00000     	0.00000     	0.00000     
0.00000     	0.00000     	0.00000     
0.00000     	0.00000     	0.00000     
0.00000     	0.00000     	0.00000     
0.00000     	0.00000     	0.00000     
0.00000     	0.00000     	0.00000     
0.00000     	0.00000     	0.00000     
0.00000     	0.00000     	0.00000     
0.00000     	0.00000     	0.00000     
0.00000     	0.00000     	0.00000     
0.00000     	0.00000     	0.00000     
0.00000     	0.00000     	0.00000     
0.00000     	0.00000     	0.00000     
0.00000     	0.00000     	0.00000     
0.00000     	0.00000     	0.00000     
0.00000     	0.00000     	0.00000     
0.00000     	0.00000     	0.00000     
0.00000     	0.00000     	0.00000     
0.00000     	0.00000     	0.00000     
0.00000     	0.00000     	0.00000     
0.00000     	0.00000     	0.00000     
0.00000     	0.00000     	0.00000     
0.00000     	0.00000     	0.00000     
0.00000     	0.00000     	0.00000     
0.00000     	0.00000     	0.00000     
0.00000     	0.00000     	0.00000     
0.00000     	0.00000     	0.00000     
0.00000     	0.00000     	0.00000     
0.00000     	0.00000     	0.00000     
0.00000     	0.00000     	0.00000     
0.00000     	0.00000     	0.00000     
0.00000     	0.00000     	0.00000     
0.00000     	0.00000     	0.00000     
0.00000     	0.00000     	0.00000     
0.00000     	0.00000     	0.00000     
0.00000     	0.00000     	0.00000     
0.00000     	0.00000     	0.00000     
0.00000     	0.00000     	0.00000     
0.00000     	0.00000     	0.00000     
0.00000     	0.00000     	0.00000     
0.00000     	0.00000     	0.00000     
0.00000     	0.00000     	0.00000     
0.00000     	0.00000     	0.00000     
0.00000     	0.00000     	0.00000     
0.00000     	0.00000     	0.00000     
0.00000     	0.00000     	0.00000     
0.00000     	0.00000     	0.00000     
0.00000     	0.00000     	0.00000     
0.00000     	0.00000     	0.00000     
0.00000     	0.00000     	0.00000     
0.00000     	0.00000     	0.00000     
0.00000     	0.00000     	0.00000     
0.00000     	0.00000     	0.00000     
0.00000     	0.00000     	0.00000     
0.00000     	0.00000     	0.00000     
0.00000     	0.00000     	0.00000     
0.00000     	0.00000     	0.00000     
0.00000     	0.00000     	0.00000     
0.00000     	0.00000     	0.00000     
0.00000     	0.00000     	0.00000     
0.00000     	0.00000     	0.00000     
0.00000     	0.00000     	0.00000     
0.00000     	0.00000     	0.00000     
0.00000     	0.00000     	0.00000     
0.00000     	0.00000     	0.00000     
0.00000     	0.00000     	0.00000     
0.00000     	0.00000     	0.00000     
0.00000     	0.00000     	0.00000     
0.00000     	0.00000     	0.00000     
0.00000     	0.00000     	0.00000     
0.00000     	0.00000     	0.00000     
0.00000     	0.00000     	0.00000     
0.00000     	0.00000     	0.00000     
0.00000     	0.00000     	0.00000     
0.00000     	0.00000     	0.00000     
0.00000     	0.00000     	0.00000     
0.00000     	0.00000     	0.00000     
0.00000     	0.00000     	0.00000     
0.00000     	0.00000     	0.00000     
0.00000     	0.00000     	0.00000     
0.00000     	0.00000     	0.00000     
0.00000     	0.00000     	0.00000     
0.00000     	0.00000     	0.00000     
0.00000     	0.00000     	0.00000     
0.00000     	0.00000     	0.00000     
0.00000     	0.00000     	0.00000     
0.00000     	0.00000     	0.00000     
0.00000     	0.00000     	0.00000     
0.00000     	0.00000     	0.00000     
0.00000     	0.00000     	0.00000     
0.00000     	0.00000     	0.00000     
0.00000     	0.00000     	0.00000     
0.00000     	0.00000     	0.00000     
0.00000     	0.00000     	0.00000     
0.00000     	0.00000     	0.00000     
0.00000     	0.00000     	0.00000     
0.00000     	0.00000     	0.00000     
0.00000     	0.00000     	0.00000     
0.00000     	0.00000     	0.00000     
0.00000     	0.00000     	0.00000     
0.00000     	0.00000     	0.00000     
0.00000     	0.00000     	0.00000     
0.00000     	0.00000     	0.00000     
0.00000     	0.00000     	0.00000     
0.00000     	0.00000     	0.00000     
0.00000     	0.00000     	0.00000     
0.00000     	0.00000     	0.00000     
0.00000     	0.00000     	0.00000     
0.00000     	0.00000     	0.00000     
0.00000     	0.00000     	0.00000     
0.00000     	0.00000     	0.00000     
0.00000     	0.00000     	0.00000     
0.00000     	0.00000     	0.00000     
0.00000     	0.00000     	0.00000     
0.00000     	0.00000     	0.00000     
0.00000     	0.00000     	0.00000     
0.00000     	0.00000     	0.00000     
0.00000     	0.00000     	0.00000     
0.00000     	0.00000     	0.00000     
0.00000     	0.00000     	0.00000     
0.00000     	0.00000     	0.00000     
0.00000     	0.00000     	0.00000     
0.00000     	0.00000     	0.00000     
0.00000     	0.00000     	0.00000     
0.00000     	0.00000     	0.00000     
0.00000     	0.00000     	0.00000     
0.00000     	0.00000     	0.00000     
0.00000     	0.00000     	0.00000     
0.00000     	0.00000     	0.00000     
0.00000     	0.00000     	0.00000     
0.00000     	0.00000     	0.00000     
0.00000     	0.00000     	0.00000     
0.00000     	0.00000     	0.00000     
0.00000     	0.00000     	0.00000     
0.00000     	0.00000     	0.00000     
0.00000     	0.00000     	0.00000     
0.00000     	0.00000     	0.00000     
0.00000     	0.00000     	0.00000     
0.00000     	0.00000     	0.00000     
0.00000     	0.00000     	0.00000     
0.00000     	0.00000     	0.00000     
0.00000     	0.00000     	0.00000     
0.00000     	0.00000     	0.00000     
0.00000     	0.00000     	0.00000     
0.00000     	0.00000     	0.00000     
0.00000     	0.00000     	0.00000     
0.00000     	0.00000     	0.00000     
0.00000     	0.00000     	0.00000     
0.00000     	0.00000     	0.00000     
0.00000     	0.00000     	0.00000     
0.00000     	0.00000     	0.00000     
0.00000     	0.00000     	0.00000     
0.00000     	0.00000     	0.00000     
0.00000     	0.00000     	0.00000     
0.00000     	0.00000     	0.00000     
0.00000     	0.00000     	0.00000     
0.00000     	0.00000     	0.00000     
0.00000     	0.00000     	0.00000     
0.00000     	0.00000     	0.00000     
0.00000     	0.00000     	0.00000     
0.00000     	0.00000     	0.00000     
0.00000     	0.00000     	0.00000     
0.00000     	0.00000     	0.00000     
0.00000     	0.00000     	0.00000     
0.00000     	0.00000     	0.00000     
0.00000     	0.00000     	0.00000     
0.00000     	0.00000     	0.00000     
0.00000     	0.00000     	0.00000     
0.00000     	0.00000     	0.00000     
0.00000     	0.00000     	0.00000     
0.00000     	0.00000     	0.00000     
0.00000     	0.00000     	0.00000     
0.00000     	0.00000     	0.00000     
0.00000     	0.00000     	0.00000     
0.00000     	0.00000     	0.00000     
0.00000     	0.00000     	0.00000     
0.00000     	0.00000     	0.00000     
0.00000     	0.00000     	0.00000     
0.00000     	0.00000     	0.00000     
0.00000     	0.00000     	0.00000     
0.00000     	0.00000     	0.00000     
0.00000     	0.00000     	0.00000     
0.00000     	0.00000     	0.00000     
0.00000     	0.00000     	0.00000     
0.00000     	0.00000     	0.00000     
0.00000     	0.00000     	0.00000     
0.00000     	0.00000     	0.00000     
0.00000     	0.00000     	0.00000     
0.00000     	0.00000     	0.00000     
0.00000     	0.00000     	0.00000     
0.00000     	0.00000     	0.00000     
0.00000     	0.00000     	0.00000     
0.00000     	0.00000     	0.00000     
0.00000     	0.00000     	0.00000     
0.00000     	0.00000     	0.00000     
0.00000     	0.00000     	0.00000     
0.00000     	0.00000     	0.00000     
0.00000     	0.00000     	0.00000     
0.00000     	0.00000     	0.00000     
0.00000     	0.00000     	0.00000     
0.00000     	0.00000     	0.00000     
0.00000     	0.00000     	0.00000     
0.00000     	0.00000     	0.00000     
0.00000     	0.00000     	0.00000     
0.00000     	0.00000     	0.00000     
0.00000     	0.00000     	0.00000     
0.00000     	0.00000     	0.00000     
0.00000     	0.00000     	0.00000     
0.00000     	0.00000     	0.00000     
0.00000     	0.00000     	0.00000     
0.00000     	0.00000     	0.00000     
0.00000     	0.00000     	0.00000     
0.00000     	0.00000     	0.00000     
0.00000     	0.00000     	0.00000     
0.00000     	0.00000     	0.00000     
0.00000     	0.00000     	0.00000     
0.00000     	0.00000     	0.00000     
0.00000     	0.00000     	0.00000     
0.00000     	0.00000     	0.00000     
0.00000     	0.00000     	0.00000     
0.00000     	0.00000     	0.00000     
0.00000     	0.00000     	0.00000     
0.00000     	0.00000     	0.00000     
0.00000     	0.00000     	0.00000     
0.00000     	0.00000     	0.00000     
0.00000     	0.00000     	0.00000     
0.00000     	0.00000     	0.00000     
0.00000     	0.00000     	0.00000     
0.00000     	0.00000     	0.00000     
0.00000     	0.00000     	0.00000     
0.00000     	0.00000     	0.00000     
0.00000     	0.00000     	0.00000     
0.00000     	0.00000     	0.00000     
0.00000     	0.00000     	0.00000     
0.00000     	0.00000     	0.00000     
0.00000     	0.00000     	0.00000     
0.00000     	0.00000     	0.00000     
0.00000     	0.00000     	0.00000     
0.00000     	0.00000     	0.00000     
0.00000     	0.00000     	0.00000     
0.00000     	0.00000     	0.00000     
0.00000     	0.00000     	0.00000     
0.00000     	0.00000     	0.00000     
0.00000     	0.00000     	0.00000     
0.00000     	0.00000     	0.00000     
0.00000     	0.00000     	0.00000     
0.00000     	0.00000     	0.00000     
0.00000     	0.00000     	0.00000     
0.00000     	0.00000     	0.00000     
0.00000     	0.00000     	0.00000     
0.00000     	0.00000     	0.00000     
0.00000     	0.00000     	0.00000     
0.00000     	0.00000     	0.00000     
0.00000     	0.00000     	0.00000     
0.00000     	0.00000     	0.00000     
0.00000     	0.00000     	0.00000     
0.00000     	0.00000     	0.00000     
0.00000     	0.00000     	0.00000     
0.00000     	0.00000     	0.00000     
0.00000     	0.00000     	0.00000     
0.00000     	0.00000     	0.00000     
0.00000     	0.00000     	0.00000     
0.00000     	0.00000     	0.00000     
0.00000     	0.00000     	0.00000     
0.00000     	0.00000     	0.00000     
0.00000     	0.00000     	0.00000     
0.00000     	0.00000     	0.00000     
0.00000     	0.00000     	0.00000     
0.00000     	0.00000     	0.00000     
0.00000     	0.00000     	0.00000     
0.00000     	0.00000     	0.00000     
0.00000     	0.00000     	0.00000     
0.00000     	0.00000     	0.00000     
0.00000     	0.00000     	0.00000     
0.00000     	0.00000     	0.00000     
0.00000     	0.00000     	0.00000     
0.00000     	0.00000     	0.00000     
0.00000     	0.00000     	0.00000     
0.00000     	0.00000     	0.00000     
0.00000     	0.00000     	0.00000     
0.00000     	0.00000     	0.00000     
0.00000     	0.00000     	0.00000     
0.00000     	0.00000     	0.00000     
0.00000     	0.00000     	0.00000     
0.00000     	0.00000     	0.00000     
0.00000     	0.00000     	0.00000     
0.00000     	0.00000     	0.00000     
0.00000     	0.00000     	0.00000     
0.00000     	0.00000     	0.00000     
0.00000     	0.00000     	0.00000     
0.00000     	0.00000     	0.00000     
0.00000     	0.00000     	0.00000     
0.00000     	0.00000     	0.00000     
0.00000     	0.00000     	0.00000     
0.00000     	0.00000     	0.00000     
0.00000     	0.00000     	0.00000     
0.00000     	0.00000     	0.00000     
0.00000     	0.00000     	0.00000     
0.00000     	0.00000     	0.00000     
0.00000     	0.00000     	0.00000     
0.00000     	0.00000     	0.00000     
0.00000     	0.00000     	0.00000     
0.00000     	0.00000     	0.00000     
0.00000     	0.00000     	0.00000     
0.00000     	0.00000     	0.00000     
0.00000     	0.00000     	0.00000     
0.00000     	0.00000     	0.00000     
0.00000     	0.00000     	0.00000     
0.00000     	0.00000     	0.00000     
0.00000     	0.00000     	0.00000     
0.00000     	0.00000     	0.00000     
0.00000     	0.00000     	0.00000     
0.00000     	0.00000     	0.00000     
0.00000     	0.00000     	0.00000     
0.00000     	0.00000     	0.00000     
0.00000     	0.00000     	0.00000     
0.00000     	0.00000     	0.00000     
0.00000     	0.00000     	0.00000     
0.00000     	0.00000     	0.00000     
0.00000     	0.00000     	0.00000     
0.00000     	0.00000     	0.00000     
0.00000     	0.00000     	0.00000     
0.00000     	0.00000     	0.00000     
0.00000     	0.00000     	0.00000     
0.00000     	0.00000     	0.00000     
0.00000     	0.00000     	0.00000     
0.00000     	0.00000     	0.00000     
0.00000     	0.00000     	0.00000     
0.00000     	0.00000     	0.00000     
0.00000     	0.00000     	0.00000     
0.00000     	0.00000     	0.00000     
0.00000     	0.00000     	0.00000     
0.00000     	0.00000     	0.00000     
0.00000     	0.00000     	0.00000     
0.00000     	0.00000     	0.00000     
0.00000     	0.00000     	0.00000     
0.00000     	0.00000     	0.00000     
0.00000     	0.00000     	0.00000     
0.00000     	0.00000     	0.00000     
0.00000     	0.00000     	0.00000     
0.00000     	0.00000     	0.00000     
0.00000     	0.00000     	0.00000     
0.00000     	0.00000     	0.00000     
0.00000     	0.00000     	0.00000     
0.00000     	0.00000     	0.00000     
0.00000     	0.00000     	0.00000     
0.00000     	0.00000     	0.00000     
0.00000     	0.00000     	0.00000     
0.00000     	0.00000     	0.00000     
0.00000     	0.00000     	0.00000     
0.00000     	0.00000     	0.00000     
0.00000     	0.00000     	0.00000     
0.00000     	0.00000     	0.00000     
0.00000     	0.00000     	0.00000     
0.00000     	0.00000     	0.00000     
0.00000     	0.00000     	0.00000     
0.00000     	0.00000     	0.00000     
0.00000     	0.00000     	0.00000     
0.00000     	0.00000     	0.00000     
0.00000     	0.00000     	0.00000     
0.00000     	0.00000     	0.00000     
0.00000     	0.00000     	0.00000     
0.00000     	0.00000     	0.00000     
0.00000     	0.00000     	0.00000     
0.00000     	0.00000     	0.00000     
0.00000     	0.00000     	0.00000     
0.00000     	0.00000     	0.00000     
0.00000     	0.00000     	0.00000     
0.00000     	0.00000     	0.00000     
0.00000     	0.00000     	0.00000     
0.00000     	0.00000     	0.00000     
0.00000     	0.00000     	0.00000     
0.00000     	0.00000     	0.00000     
0.00000     	0.00000     	0.00000     
0.00000     	0.00000     	0.00000     
0.00000     	0.00000     	0.00000     
0.00000     	0.00000     	0.00000     
0.00000     	0.00000     	0.00000     
0.00000     	0.00000     	0.00000     
0.00000     	0.00000     	0.00000     
0.00000     	0.00000     	0.00000     
0.00000     	0.00000     	0.00000     
0.00000     	0.00000     	0.00000     
0.00000     	0.00000     	0.00000     
0.00000     	0.00000     	0.00000     
0.00000     	0.00000     	0.00000     
0.00000     	0.00000     	0.00000     
0.00000     	0.00000     	0.00000     
0.00000     	0.00000     	0.00000     
0.00000     	0.00000     	0.00000     
0.00000     	0.00000     	0.00000     
0.00000     	0.00000     	0.00000     
0.00000     	0.00000     	0.00000     
0.00000     	0.00000     	0.00000     
0.00000     	0.00000     	0.00000     
0.00000     	0.00000     	0.00000     
0.00000     	0.00000     	0.00000     
0.00000     	0.00000     	0.00000     
0.00000     	0.00000     	0.00000     
0.00000     	0.00000     	0.00000     
0.00000     	0.00000     	0.00000     
0.00000     	0.00000     	0.00000     
0.00000     	0.00000     	0.00000     
0.00000     	0.00000     	0.00000     
0.00000     	0.00000     	0.00000     
0.00000     	0.00000     	0.00000     
0.00000     	0.00000     	0.00000     
0.00000     	0.00000     	0.00000     
0.00000     	0.00000     	0.00000     
0.00000     	0.00000     	0.00000     
0.00000     	0.00000     	0.00000     
0.00000     	0.00000     	0.00000     
0.00000     	0.00000     	0.00000     
0.00000     	0.00000     	0.00000     
0.00000     	0.00000     	0.00000     
0.00000     	0.00000     	0.00000     
0.00000     	0.00000     	0.00000     
0.00000     	0.00000     	0.00000     
0.00000     	0.00000     	0.00000     
0.00000     	0.00000     	0.00000     
0.00000     	0.00000     	0.00000     
0.00000     	0.00000     	0.00000     
0.00000     	0.00000     	0.00000     
0.00000     	0.00000     	0.00000     
0.00000     	0.00000     	0.00000     
0.00000     	0.00000     	0.00000     
0.00000     	0.00000     	0.00000     
0.00000     	0.00000     	0.00000     
0.00000     	0.00000     	0.00000     
0.00000     	0.00000     	0.00000     
0.00000     	0.00000     	0.00000     
0.00000     	0.00000     	0.00000     
0.00000     	0.00000     	0.00000     
0.00000     	0.00000     	0.00000     
0.00000     	0.00000     	0.00000     
0.00000     	0.00000     	0.00000     
0.00000     	0.00000     	0.00000     
0.00000     	0.00000     	0.00000     
0.00000     	0.00000     	0.00000     
0.00000     	0.00000     	0.00000     
0.00000     	0.00000     	0.00000     
0.00000     	0.00000     	0.00000     
0.00000     	0.00000     	0.00000     
0.00000     	0.00000     	0.00000     
0.00000     	0.00000     	0.00000     
0.00000     	0.00000     	0.00000     
0.00000     	0.00000     	0.00000     
0.00000     	0.00000     	0.00000     
0.00000     	0.00000     	0.00000     
0.00000     	0.00000     	0.00000     
0.00000     	0.00000     	0.00000     
0.00000     	0.00000     	0.00000     
0.00000     	0.00000     	0.00000     
0.00000     	0.00000     	0.00000     
0.00000     	0.00000     	0.00000     
0.00000     	0.00000     	0.00000     
0.00000     	0.00000     	0.00000     
0.00000     	0.00000     	0.00000     
0.00000     	0.00000     	0.00000     
0.00000     	0.00000     	0.00000     
0.00000     	0.00000     	0.00000     
0.00000     	0.00000     	0.00000     
0.00000     	0.00000     	0.00000     
0.00000     	0.00000     	0.00000     
0.00000     	0.00000     	0.00000     
0.00000     	0.00000     	0.00000     
0.00000     	0.00000     	0.00000     
0.00000     	0.00000     	0.00000     
0.00000     	0.00000     	0.00000     
0.00000     	0.00000     	0.00000     
0.00000     	0.00000     	0.00000     
0.00000     	0.00000     	0.00000     
0.00000     	0.00000     	0.00000     
0.00000     	0.00000     	0.00000     
0.00000     	0.00000     	0.00000     
0.00000     	0.00000     	0.00000     
0.00000     	0.00000     	0.00000     
0.00000     	0.00000     	0.00000     
0.00000     	0.00000     	0.00000     
0.00000     	0.00000     	0.00000     
0.00000     	0.00000     	0.00000     
0.00000     	0.00000     	0.00000     
0.00000     	0.00000     	0.00000     
0.00000     	0.00000     	0.00000     
0.00000     	0.00000     	0.00000     
0.00000     	0.00000     	0.00000     
0.00000     	0.00000     	0.00000     
0.00000     	0.00000     	0.00000     
0.00000     	0.00000     	0.00000     
0.00000     	0.00000     	0.00000     
0.00000     	0.00000     	0.00000     
0.00000     	0.00000     	0.00000     
0.00000     	0.00000     	0.00000     
0.00000     	0.00000     	0.00000     
0.00000     	0.00000     	0.00000     
0.00000     	0.00000     	0.00000     
0.00000     	0.00000     	0.00000     
0.00000     	0.00000     	0.00000     
0.00000     	0.00000     	0.00000     
0.00000     	0.00000     	0.00000     
0.00000     	0.00000     	0.00000     
0.00000     	0.00000     	0.00000     
0.00000     	0.00000     	0.00000     
0.00000     	0.00000     	0.00000     
0.00000     	0.00000     	0.00000     
0.00000     	0.00000     	0.00000     
0.00000     	0.00000     	0.00000     
0.00000     	0.00000     	0.00000     
0.00000     	0.00000     	0.00000     
0.00000     	0.00000     	0.00000     
0.00000     	0.00000     	0.00000     
0.00000     	0.00000     	0.00000     
0.00000     	0.00000     	0.00000     
0.00000     	0.00000     	0.00000     
0.00000     	0.00000     	0.00000     
0.00000     	0.00000     	0.00000     
0.00000     	0.00000     	0.00000     
0.00000     	0.00000     	0.00000     
0.00000     	0.00000     	0.00000     
0.00000     	0.00000     	0.00000     
0.00000     	0.00000     	0.00000     
0.00000     	0.00000     	0.00000     
0.00000     	0.00000     	0.00000     
0.00000     	0.00000     	0.00000     
0.00000     	0.00000     	0.00000     
0.00000     	0.00000     	0.00000     
0.00000     	0.00000     	0.00000     
0.00000     	0.00000     	0.00000     
0.00000     	0.00000     	0.00000     
0.00000     	0.00000     	0.00000     
0.00000     	0.00000     	0.00000     
0.00000     	0.00000     	0.00000     
0.00000     	0.00000     	0.00000     
0.00000     	0.00000     	0.00000     
0.00000     	0.00000     	0.00000     
0.00000     	0.00000     	0.00000     
0.00000     	0.00000     	0.00000     
0.00000     	0.00000     	0.00000     
0.00000     	0.00000     	0.00000     
0.00000     	0.00000     	0.00000     
0.00000     	0.00000     	0.00000     
0.00000     	0.00000     	0.00000     
0.00000     	0.00000     	0.00000     
0.00000     	0.00000     	0.00000     
0.00000     	0.00000     	0.00000     
0.00000     	0.00000     	0.00000     
0.00000     	0.00000     	0.00000     
0.00000     	0.00000     	0.00000     
0.00000     	0.00000     	0.00000     
0.00000     	0.00000     	0.00000     
0.00000     	0.00000     	0.00000     
0.00000     	0.00000     	0.00000     
0.00000     	0.00000     	0.00000     
0.00000     	0.00000     	0.00000     
0.00000     	0.00000     	0.00000     
0.00000     	0.00000     	0.00000     
0.00000     	0.00000     	0.00000     
0.00000     	0.00000     	0.00000     
0.00000     	0.00000     	0.00000     
0.00000     	0.00000     	0.00000     
0.00000     	0.00000     	0.00000     
0.00000     	0.00000     	0.00000     
0.00000     	0.00000     	0.00000     
0.00000     	0.00000     	0.00000     
0.00000     	0.00000     	0.00000     
0.00000     	0.00000     	0.00000     
0.00000     	0.00000     	0.00000     
0.00000     	0.00000     	0.00000     
0.00000     	0.00000     	0.00000     
0.00000     	0.00000     	0.00000     
0.00000     	0.00000     	0.00000     
0.00000     	0.00000     	0.00000     
0.00000     	0.00000     	0.00000     
0.00000     	0.00000     	0.00000     
0.00000     	0.00000     	0.00000     
0.00000     	0.00000     	0.00000     
0.00000     	0.00000     	0.00000     
0.00000     	0.00000     	0.00000     
0.00000     	0.00000     	0.00000     
0.00000     	0.00000     	0.00000     
0.00000     	0.00000     	0.00000     
0.00000     	0.00000     	0.00000     
0.00000     	0.00000     	0.00000     
0.00000     	0.00000     	0.00000     
0.00000     	0.00000     	0.00000     
0.00000     	0.00000     	0.00000     
0.00000     	0.00000     	0.00000     
0.00000     	0.00000     	0.00000     
0.00000     	0.00000     	0.00000     
0.00000     	0.00000     	0.00000     
0.00000     	0.00000     	0.00000     
0.00000     	0.00000     	0.00000     
0.00000     	0.00000     	0.00000     
0.00000     	0.00000     	0.00000     
0.00000     	0.00000     	0.00000     
0.00000     	0.00000     	0.00000     
0.00000     	0.00000     	0.00000     
0.00000     	0.00000     	0.00000     
0.00000     	0.00000     	0.00000     
0.00000     	0.00000     	0.00000     
0.00000     	0.00000     	0.00000     
0.00000     	0.00000     	0.00000     
0.00000     	0.00000     	0.00000     
0.00000     	0.00000     	0.00000     
0.00000     	0.00000     	0.00000     
0.00000     	0.00000     	0.00000     
0.00000     	0.00000     	0.00000     
0.00000     	0.00000     	0.00000     
0.00000     	0.00000     	0.00000     
0.00000     	0.00000     	0.00000     
0.00000     	0.00000     	0.00000     
0.00000     	0.00000     	0.00000     
0.00000     	0.00000     	0.00000     
0.00000     	0.00000     	0.00000     
0.00000     	0.00000     	0.00000     
0.00000     	0.00000     	0.00000     
0.00000     	0.00000     	0.00000     
0.00000     	0.00000     	0.00000     
0.00000     	0.00000     	0.00000     
0.00000     	0.00000     	0.00000     
0.00000     	0.00000     	0.00000     
0.00000     	0.00000     	0.00000     
0.00000     	0.00000     	0.00000     
0.00000     	0.00000     	0.00000     
0.00000     	0.00000     	0.00000     
0.00000     	0.00000     	0.00000     
0.00000     	0.00000     	0.00000     
0.00000     	0.00000     	0.00000     
0.00000     	0.00000     	0.00000     
0.00000     	0.00000     	0.00000     
0.00000     	0.00000     	0.00000     
0.00000     	0.00000     	0.00000     
0.00000     	0.00000     	0.00000     
0.00000     	0.00000     	0.00000     
0.00000     	0.00000     	0.00000     
0.00000     	0.00000     	0.00000     
0.00000     	0.00000     	0.00000     
0.00000     	0.00000     	0.00000     
0.00000     	0.00000     	0.00000     
0.00000     	0.00000     	0.00000     
0.00000     	0.00000     	0.00000     
0.00000     	0.00000     	0.00000     
0.00000     	0.00000     	0.00000     
0.00000     	0.00000     	0.00000     
0.00000     	0.00000     	0.00000     
0.00000     	0.00000     	0.00000     
0.00000     	0.00000     	0.00000     
0.00000     	0.00000     	0.00000     
0.00000     	0.00000     	0.00000     
0.00000     	0.00000     	0.00000     
0.00000     	0.00000     	0.00000     
0.00000     	0.00000     	0.00000     
0.00000     	0.00000     	0.00000     
0.00000     	0.00000     	0.00000     
0.00000     	0.00000     	0.00000     
0.00000     	0.00000     	0.00000     
0.00000     	0.00000     	0.00000     
0.00000     	0.00000     	0.00000     
0.00000     	0.00000     	0.00000     
0.00000     	0.00000     	0.00000     
0.00000     	0.00000     	0.00000     
0.00000     	0.00000     	0.00000     
0.00000     	0.00000     	0.00000     
0.00000     	0.00000     	0.00000     
0.00000     	0.00000     	0.00000     
0.00000     	0.00000     	0.00000     
0.00000     	0.00000     	0.00000     
0.00000     	0.00000     	0.00000     
0.00000     	0.00000     	0.00000     
0.00000     	0.00000     	0.00000     
0.00000     	0.00000     	0.00000     
0.00000     	0.00000     	0.00000     
0.00000     	0.00000     	0.00000     
0.00000     	0.00000     	0.00000     
0.00000     	0.00000     	0.00000     
0.00000     	0.00000     	0.00000     
0.00000     	0.00000     	0.00000     
0.00000     	0.00000     	0.00000     
0.00000     	0.00000     	0.00000     
0.00000     	0.00000     	0.00000     
0.00000     	0.00000     	0.00000     
0.00000     	0.00000     	0.00000     
0.00000     	0.00000     	0.00000     
0.00000     	0.00000     	0.00000     
0.00000     	0.00000     	0.00000     
0.00000     	0.00000     	0.00000     
0.00000     	0.00000     	0.00000     
0.00000     	0.00000     	0.00000     
0.00000     	0.00000     	0.00000     
0.00000     	0.00000     	0.00000     
0.00000     	0.00000     	0.00000     
0.00000     	0.00000     	0.00000     
0.00000     	0.00000     	0.00000     
0.00000     	0.00000     	0.00000     
0.00000     	0.00000     	0.00000     
0.00000     	0.00000     	0.00000     
0.00000     	0.00000     	0.00000     
0.00000     	0.00000     	0.00000     
0.00000     	0.00000     	0.00000     
0.00000     	0.00000     	0.00000     
0.00000     	0.00000     	0.00000     
0.00000     	0.00000     	0.00000     
0.00000     	0.00000     	0.00000     
0.00000     	0.00000     	0.00000     
0.00000     	0.00000     	0.00000     
0.00000     	0.00000     	0.00000     
0.00000     	0.00000     	0.00000     
0.00000     	0.00000     	0.00000     
0.00000     	0.00000     	0.00000     
0.00000     	0.00000     	0.00000     
0.00000     	0.00000     	0.00000     
0.00000     	0.00000     	0.00000     
0.00000     	0.00000     	0.00000     
0.00000     	0.00000     	0.00000     
0.00000     	0.00000     	0.00000     
0.00000     	0.00000     	0.00000     
0.00000     	0.00000     	0.00000     
0.00000     	0.00000     	0.00000     
0.00000     	0.00000     	0.00000     
0.00000     	0.00000     	0.00000     
0.00000     	0.00000     	0.00000     
0.00000     	0.00000     	0.00000     
0.00000     	0.00000     	0.00000     
0.00000     	0.00000     	0.00000     
0.00000     	0.00000     	0.00000     
0.00000     	0.00000     	0.00000     
0.00000     	0.00000     	0.00000     
0.00000     	0.00000     	0.00000     
0.00000     	0.00000     	0.00000     
0.00000     	0.00000     	0.00000     
0.00000     	0.00000     	0.00000     
0.00000     	0.00000     	0.00000     
0.00000     	0.00000     	0.00000     
0.00000     	0.00000     	0.00000     
0.00000     	0.00000     	0.00000     
0.00000     	0.00000     	0.00000     
0.00000     	0.00000     	0.00000     
0.00000     	0.00000     	0.00000     
0.00000     	0.00000     	0.00000     
0.00000     	0.00000     	0.00000     
0.00000     	0.00000     	0.00000     
0.00000     	0.00000     	0.00000     
0.00000     	0.00000     	0.00000     
0.00000     	0.00000     	0.00000     
0.00000     	0.00000     	0.00000     
0.00000     	0.00000     	0.00000     
0.00000     	0.00000     	0.00000     
0.00000     	0.00000     	0.00000     
0.00000     	0.00000     	0.00000     
0.00000     	0.00000     	0.00000     
0.00000     	0.00000     	0.00000     
0.00000     	0.00000     	0.00000     
0.00000     	0.00000     	0.00000     
0.00000     	0.00000     	0.00000     
0.00000     	0.00000     	0.00000     
0.00000     	0.00000     	0.00000     
0.00000     	0.00000     	0.00000     
0.00000     	0.00000     	0.00000     
0.00000     	0.00000     	0.00000     
0.00000     	0.00000     	0.00000     
0.00000     	0.00000     	0.00000     
0.00000     	0.00000     	0.00000     
0.00000     	0.00000     	0.00000     
0.00000     	0.00000     	0.00000     
0.00000     	0.00000     	0.00000     
0.00000     	0.00000     	0.00000     
0.00000     	0.00000     	0.00000     
0.00000     	0.00000     	0.00000     
0.00000     	0.00000     	0.00000     
0.00000     	0.00000     	0.00000     
0.00000     	0.00000     	0.00000     
0.00000     	0.00000     	0.00000     
0.00000     	0.00000     	0.00000     
0.00000     	0.00000     	0.00000     
0.00000     	0.00000     	0.00000     
0.00000     	0.00000     	0.00000     
0.00000     	0.00000     	0.00000     
0.00000     	0.00000     	0.00000     
0.00000     	0.00000     	0.00000     
0.00000     	0.00000     	0.00000     
0.00000     	0.00000     	0.00000     
0.00000     	0.00000     	0.00000     
0.00000     	0.00000     	0.00000     
0.00000     	0.00000     	0.00000     
0.00000     	0.00000     	0.00000     
0.00000     	0.00000     	0.00000     
0.00000     	0.00000     	0.00000     
0.00000     	0.00000     	0.00000     
0.00000     	0.00000     	0.00000     
0.00000     	0.00000     	0.00000     
0.00000     	0.00000     	0.00000     
0.00000     	0.00000     	0.00000     
0.00000     	0.00000     	0.00000     
0.00000     	0.00000     	0.00000     
0.00000     	0.00000     	0.00000     
0.00000     	0.00000     	0.00000     
0.00000     	0.00000     	0.00000     
0.00000     	0.00000     	0.00000     
0.00000     	0.00000     	0.00000     
0.00000     	0.00000     	0.00000     
0.00000     	0.00000     	0.00000     
0.00000     	0.00000     	0.00000     
0.00000     	0.00000     	0.00000     
0.00000     	0.00000     	0.00000     
0.00000     	0.00000     	0.00000     
0.00000     	0.00000     	0.00000     
0.00000     	0.00000     	0.00000     
0.00000     	0.00000     	0.00000     
0.00000     	0.00000     	0.00000     
0.00000     	0.00000     	0.00000     
0.00000     	0.00000     	0.00000     
0.00000     	0.00000     	0.00000     
0.00000     	0.00000     	0.00000     
0.00000     	0.00000     	0.00000     
0.00000     	0.00000     	0.00000     
0.00000     	0.00000     	0.00000     
0.00000     	0.00000     	0.00000     
0.00000     	0.00000     	0.00000     
0.00000     	0.00000     	0.00000     
0.00000     	0.00000     	0.00000     
0.00000     	0.00000     	0.00000     
0.00000     	0.00000     	0.00000     
0.00000     	0.00000     	0.00000     
0.00000     	0.00000     	0.00000     
0.00000     	0.00000     	0.00000     
0.00000     	0.00000     	0.00000     
0.00000     	0.00000     	0.00000     
0.00000     	0.00000     	0.00000     
0.00000     	0.00000     	0.00000     
0.00000     	0.00000     	0.00000     
0.00000     	0.00000     	0.00000     
0.00000     	0.00000     	0.00000     
0.00000     	0.00000     	0.00000     
0.00000     	0.00000     	0.00000     
0.00000     	0.00000     	0.00000     
0.00000     	0.00000     	0.00000     
0.00000     	0.00000     	0.00000     
0.00000     	0.00000     	0.00000     
0.00000     	0.00000     	0.00000     
0.00000     	0.00000     	0.00000     
0.00000     	0.00000     	0.00000     
0.00000     	0.00000     	0.00000     
0.00000     	0.00000     	0.00000     
0.00000     	0.00000     	0.00000     
0.00000     	0.00000     	0.00000     
0.00000     	0.00000     	0.00000     
0.00000     	0.00000     	0.00000     
0.00000     	0.00000     	0.00000     
0.00000     	0.00000     	0.00000     
0.00000     	0.00000     	0.00000     
0.00000     	0.00000     	0.00000     
0.00000     	0.00000     	0.00000     
0.00000     	0.00000     	0.00000     
0.00000     	0.00000     	0.00000     
0.00000     	0.00000     	0.00000     
0.00000     	0.00000     	0.00000     
0.00000     	0.00000     	0.00000     
0.00000     	0.00000     	0.00000     
0.00000     	0.00000     	0.00000     
0.00000     	0.00000     	0.00000     
0.00000     	0.00000     	0.00000     
0.00000     	0.00000     	0.00000     
0.00000     	0.00000     	0.00000     
0.00000     	0.00000     	0.00000     
0.00000     	0.00000     	0.00000     
0.00000     	0.00000     	0.00000     
0.00000     	0.00000     	0.00000     
0.00000     	0.00000     	0.00000     
0.00000     	0.00000     	0.00000     
0.00000     	0.00000     	0.00000     
0.00000     	0.00000     	0.00000     
0.00000     	0.00000     	0.00000     
0.00000     	0.00000     	0.00000     
0.00000     	0.00000     	0.00000     
0.00000     	0.00000     	0.00000     
0.00000     	0.00000     	0.00000     
0.00000     	0.00000     	0.00000     
0.00000     	0.00000     	0.00000     
0.00000     	0.00000     	0.00000     
0.00000     	0.00000     	0.00000     
0.00000     	0.00000     	0.00000     
0.00000     	0.00000     	0.00000     
0.00000     	0.00000     	0.00000     
0.00000     	0.00000     	0.00000     
0.00000     	0.00000     	0.00000     
0.00000     	0.00000     	0.00000     
0.00000     	0.00000     	0.00000     
0.00000     	0.00000     	0.00000     
0.00000     	0.00000     	0.00000     
0.00000     	0.00000     	0.00000     
0.00000     	0.00000     	0.00000     
0.00000     	0.00000     	0.00000     
0.00000     	0.00000     	0.00000     
0.00000     	0.00000     	0.00000     
0.00000     	0.00000     	0.00000     
0.00000     	0.00000     	0.00000     
0.00000     	0.00000     	0.00000     
0.00000     	0.00000     	0.00000     
0.00000     	0.00000     	0.00000     
0.00000     	0.00000     	0.00000     
0.00000     	0.00000     	0.00000     
0.00000     	0.00000     	0.00000     
0.00000     	0.00000     	0.00000     
0.00000     	0.00000     	0.00000     
0.00000     	0.00000     	0.00000     
0.00000     	0.00000     	0.00000     
0.00000     	0.00000     	0.00000     
0.00000     	0.00000     	0.00000     
0.00000     	0.00000     	0.00000     
0.00000     	0.00000     	0.00000     
0.00000     	0.00000     	0.00000     
0.00000     	0.00000     	0.00000     
0.00000     	0.00000     	0.00000     
0.00000     	0.00000     	0.00000     
0.00000     	0.00000     	0.00000     
0.00000     	0.00000     	0.00000     
0.00000     	0.00000     	0.00000     
0.00000     	0.00000     	0.00000     
0.00000     	0.00000     	0.00000     
0.00000     	0.00000     	0.00000     
0.00000     	0.00000     	0.00000     
0.00000     	0.00000     	0.00000     
0.00000     	0.00000     	0.00000     
0.00000     	0.00000     	0.00000     
0.00000     	0.00000     	0.00000     
0.00000     	0.00000     	0.00000     
0.00000     	0.00000     	0.00000     
0.00000     	0.00000     	0.00000     
0.00000     	0.00000     	0.00000     
0.00000     	0.00000     	0.00000     
0.00000     	0.00000     	0.00000     
0.00000     	0.00000     	0.00000     
0.00000     	0.00000     	0.00000     
0.00000     	0.00000     	0.00000     
0.00000     	0.00000     	0.00000     
0.00000     	0.00000     	0.00000     
0.00000     	0.00000     	0.00000     
0.00000     	0.00000     	0.00000     
0.00000     	0.00000     	0.00000     
0.00000     	0.00000     	0.00000     
0.00000     	0.00000     	0.00000     
0.00000     	0.00000     	0.00000     
0.00000     	0.00000     	0.00000     
0.00000     	0.00000     	0.00000     
0.00000     	0.00000     	0.00000     
0.00000     	0.00000     	0.00000     
0.00000     	0.00000     	0.00000     
0.00000     	0.00000     	0.00000     
0.00000     	0.00000     	0.00000     
0.00000     	0.00000     	0.00000     
0.00000     	0.00000     	0.00000     
0.00000     	0.00000     	0.00000     
0.00000     	0.00000     	0.00000     
0.00000     	0.00000     	0.00000     
0.00000     	0.00000     	0.00000     
0.00000     	0.00000     	0.00000     
0.00000     	0.00000     	0.00000     
0.00000     	0.00000     	0.00000     
0.00000     	0.00000     	0.00000     
0.00000     	0.00000     	0.00000     
0.00000     	0.00000     	0.00000     
0.00000     	0.00000     	0.00000     
0.00000     	0.00000     	0.00000     
0.00000     	0.00000     	0.00000     
0.00000     	0.00000     	0.00000     
0.00000     	0.00000     	0.00000     
0.00000     	0.00000     	0.00000     
0.00000     	0.00000     	0.00000     
0.00000     	0.00000     	0.00000     
0.00000     	0.00000     	0.00000     
0.00000     	0.00000     	0.00000     
0.00000     	0.00000     	0.00000     
0.00000     	0.00000     	0.00000     
0.00000     	0.00000     	0.00000     
0.00000     	0.00000     	0.00000     
0.00000     	0.00000     	0.00000     
0.00000     	0.00000     	0.00000     
0.00000     	0.00000     	0.00000     
0.00000     	0.00000     	0.00000     
0.00000     	0.00000     	0.00000     
0.00000     	0.00000     	0.00000     
0.00000     	0.00000     	0.00000     
0.00000     	0.00000     	0.00000     
0.00000     	0.00000     	0.00000     
0.00000     	0.00000     	0.00000     
0.00000     	0.00000     	0.00000     
0.00000     	0.00000     	0.00000     
0.00000     	0.00000     	0.00000     
0.00000     	0.00000     	0.00000     
0.00000     	0.00000     	0.00000     
0.00000     	0.00000     	0.00000     
0.00000     	0.00000     	0.00000     
0.00000     	0.00000     	0.00000     
0.00000     	0.00000     	0.00000     
0.00000     	0.00000     	0.00000     
0.00000     	0.00000     	0.00000     
0.00000     	0.00000     	0.00000     
0.00000     	0.00000     	0.00000     
0.00000     	0.00000     	0.00000     
0.00000     	0.00000     	0.00000     
0.00000     	0.00000     	0.00000     
0.00000     	0.00000     	0.00000     
0.00000     	0.00000     	0.00000     
0.00000     	0.00000     	0.00000     
0.00000     	0.00000     	0.00000     
0.00000     	0.00000     	0.00000     
0.00000     	0.00000     	0.00000     
0.00000     	0.00000     	0.00000     
0.00000     	0.00000     	0.00000     
0.00000     	0.00000     	0.00000     
0.00000     	0.00000     	0.00000     
0.00000     	0.00000     	0.00000     
0.00000     	0.00000     	0.00000     
0.00000     	0.00000     	0.00000     
0.00000     	0.00000     	0.00000     
0.00000     	0.00000     	0.00000     
0.00000     	0.00000     	0.00000     
0.00000     	0.00000     	0.00000     
0.00000     	0.00000     	0.00000     
0.00000     	0.00000     	0.00000     
0.00000     	0.00000     	0.00000     
0.00000     	0.00000     	0.00000     
0.00000     	0.00000     	0.00000     
0.00000     	0.00000     	0.00000     
0.00000     	0.00000     	0.00000     
0.00000     	0.00000     	0.00000     
0.00000     	0.00000     	0.00000     
0.00000     	0.00000     	0.00000     
0.00000     	0.00000     	0.00000     
0.00000     	0.00000     	0.00000     
0.00000     	0.00000     	0.00000     
0.00000     	0.00000     	0.00000     
0.00000     	0.00000     	0.00000     
0.00000     	0.00000     	0.00000     
0.00000     	0.00000     	0.00000     
0.00000     	0.00000     	0.00000     
0.00000     	0.00000     	0.00000     
0.00000     	0.00000     	0.00000     
0.00000     	0.00000     	0.00000     
0.00000     	0.00000     	0.00000     
0.00000     	0.00000     	0.00000     
0.00000     	0.00000     	0.00000     
0.00000     	0.00000     	0.00000     
0.00000     	0.00000     	0.00000     
0.00000     	0.00000     	0.00000     
0.00000     	0.00000     	0.00000     
0.00000     	0.00000     	0.00000     
0.00000     	0.00000     	0.00000     
0.00000     	0.00000     	0.00000     
0.00000     	0.00000     	0.00000     
0.00000     	0.00000     	0.00000     
0.00000     	0.00000     	0.00000     
0.00000     	0.00000     	0.00000     
0.00000     	0.00000     	0.00000     
0.00000     	0.00000     	0.00000     
0.00000     	0.00000     	0.00000     
0.00000     	0.00000     	0.00000     
0.00000     	0.00000     	0.00000     
0.00000     	0.00000     	0.00000     
0.00000     	0.00000     	0.00000     
0.00000     	0.00000     	0.00000     
0.00000     	0.00000     	0.00000     
0.00000     	0.00000     	0.00000     
0.00000     	0.00000     	0.00000     
0.00000     	0.00000     	0.00000     
0.00000     	0.00000     	0.00000     
0.00000     	0.00000     	0.00000     
0.00000     	0.00000     	0.00000     
0.00000     	0.00000     	0.00000     
0.00000     	0.00000     	0.00000     
0.00000     	0.00000     	0.00000     
0.00000     	0.00000     	0.00000     
0.00000     	0.00000     	0.00000     
0.00000     	0.00000     	0.00000     
0.00000     	0.00000     	0.00000     
0.00000     	0.00000     	0.00000     
0.00000     	0.00000     	0.00000     
0.00000     	0.00000     	0.00000     
0.00000     	0.00000     	0.00000     
0.00000     	0.00000     	0.00000     
0.00000     	0.00000     	0.00000     
0.00000     	0.00000     	0.00000     
0.00000     	0.00000     	0.00000     
0.00000     	0.00000     	0.00000     
0.00000     	0.00000     	0.00000     
0.00000     	0.00000     	0.00000     
0.00000     	0.00000     	0.00000     
0.00000     	0.00000     	0.00000     
0.00000     	0.00000     	0.00000     
0.00000     	0.00000     	0.00000     
0.00000     	0.00000     	0.00000     
0.00000     	0.00000     	0.00000     
0.00000     	0.00000     	0.00000     
0.00000     	0.00000     	0.00000     
0.00000     	0.00000     	0.00000     
0.00000     	0.00000     	0.00000     
0.00000     	0.00000     	0.00000     
0.00000     	0.00000     	0.00000     
0.00000     	0.00000     	0.00000     
0.00000     	0.00000     	0.00000     
0.00000     	0.00000     	0.00000     
0.00000     	0.00000     	0.00000     
0.00000     	0.00000     	0.00000     
0.00000     	0.00000     	0.00000     
0.00000     	0.00000     	0.00000     
0.00000     	0.00000     	0.00000     
0.00000     	0.00000     	0.00000     
0.00000     	0.00000     	0.00000     
0.00000     	0.00000     	0.00000     
0.00000     	0.00000     	0.00000     
0.00000     	0.00000     	0.00000     
0.00000     	0.00000     	0.00000     
0.00000     	0.00000     	0.00000     
0.00000     	0.00000     	0.00000     
0.00000     	0.00000     	0.00000     
0.00000     	0.00000     	0.00000     
0.00000     	0.00000     	0.00000     
0.00000     	0.00000     	0.00000     
0.00000     	0.00000     	0.00000     
0.00000     	0.00000     	0.00000     
0.00000     	0.00000     	0.00000     
0.00000     	0.00000     	0.00000     
0.00000     	0.00000     	0.00000     
0.00000     	0.00000     	0.00000     
0.00000     	0.00000     	0.00000     
0.00000     	0.00000     	0.00000     
0.00000     	0.00000     	0.00000     
0.00000     	0.00000     	0.00000     
0.00000     	0.00000     	0.00000     
0.00000     	0.00000     	0.00000     
0.00000     	0.00000     	0.00000     
0.00000     	0.00000     	0.00000     
0.00000     	0.00000     	0.00000     
0.00000     	0.00000     	0.00000     
0.00000     	0.00000     	0.00000     
0.00000     	0.00000     	0.00000     
0.00000     	0.00000     	0.00000     
0.00000     	0.00000     	0.00000     
0.00000     	0.00000     	0.00000     
0.00000     	0.00000     	0.00000     
0.00000     	0.00000     	0.00000     
0.00000     	0.00000     	0.00000     
0.00000     	0.00000     	0.00000     
0.00000     	0.00000     	0.00000     
0.00000     	0.00000     	0.00000     
0.00000     	0.00000     	0.00000     
0.00000     	0.00000     	0.00000     
0.00000     	0.00000     	0.00000     
0.00000     	0.00000     	0.00000     
0.00000     	0.00000     	0.00000     
0.00000     	0.00000     	0.00000     
0.00000     	0.00000     	0.00000     
0.00000     	0.00000     	0.00000     
0.00000     	0.00000     	0.00000     
0.00000     	0.00000     	0.00000     
0.00000     	0.00000     	0.00000     
0.00000     	0.00000     	0.00000     
0.00000     	0.00000     	0.00000     
0.00000     	0.00000     	0.00000     
0.00000     	0.00000     	0.00000     
0.00000     	0.00000     	0.00000     
0.00000     	0.00000     	0.00000     
0.00000     	0.00000     	0.00000     
0.00000     	0.00000     	0.00000     
0.00000     	0.00000     	0.00000     
0.00000     	0.00000     	0.00000     
0.00000     	0.00000     	0.00000     
0.00000     	0.00000     	0.00000     
0.00000     	0.00000     	0.00000     
0.00000     	0.00000     	0.00000     
0.00000     	0.00000     	0.00000     
0.00000     	0.00000     	0.00000     
0.00000     	0.00000     	0.00000     
0.00000     	0.00000     	0.00000     
0.00000     	0.00000     	0.00000     
0.00000     	0.00000     	0.00000     
0.00000     	0.00000     	0.00000     
0.00000     	0.00000     	0.00000     
0.00000     	0.00000     	0.00000     
0.00000     	0.00000     	0.00000     
0.00000     	0.00000     	0.00000     
0.00000     	0.00000     	0.00000     
0.00000     	0.00000     	0.00000     
0.00000     	0.00000     	0.00000     
0.00000     	0.00000     	0.00000     
0.00000     	0.00000     	0.00000     
0.00000     	0.00000     	0.00000     
0.00000     	0.00000     	0.00000     
0.00000     	0.00000     	0.00000     
0.00000     	0.00000     	0.00000     
0.00000     	0.00000     	0.00000     
0.00000     	0.00000     	0.00000     
0.00000     	0.00000     	0.00000     
0.00000     	0.00000     	0.00000     
0.00000     	0.00000     	0.00000     
0.00000     	0.00000     	0.00000     
0.00000     	0.00000     	0.00000     
0.00000     	0.00000     	0.00000     
0.00000     	0.00000     	0.00000     
0.00000     	0.00000     	0.00000     
0.00000     	0.00000     	0.00000     
0.00000     	0.00000     	0.00000     
0.00000     	0.00000     	0.00000     
0.00000     	0.00000     	0.00000     
0.00000     	0.00000     	0.00000     
0.00000     	0.00000     	0.00000     
0.00000     	0.00000     	0.00000     
0.00000     	0.00000     	0.00000     
0.00000     	0.00000     	0.00000     
0.00000     	0.00000     	0.00000     
0.00000     	0.00000     	0.00000     
0.00000     	0.00000     	0.00000     
0.00000     	0.00000     	0.00000     
0.00000     	0.00000     	0.00000     
0.00000     	0.00000     	0.00000     
0.00000     	0.00000     	0.00000     
0.00000     	0.00000     	0.00000     
0.00000     	0.00000     	0.00000     
0.00000     	0.00000     	0.00000     
0.00000     	0.00000     	0.00000     
0.00000     	0.00000     	0.00000     
0.00000     	0.00000     	0.00000     
0.00000     	0.00000     	0.00000     
0.00000     	0.00000     	0.00000     
0.00000     	0.00000     	0.00000     
0.00000     	0.00000     	0.00000     
0.00000     	0.00000     	0.00000     
0.00000     	0.00000     	0.00000     
0.00000     	0.00000     	0.00000     
0.00000     	0.00000     	0.00000     
0.00000     	0.00000     	0.00000     
0.00000     	0.00000     	0.00000     
0.00000     	0.00000     	0.00000     
0.00000     	0.00000     	0.00000     
0.00000     	0.00000     	0.00000     
0.00000     	0.00000     	0.00000     
0.00000     	0.00000     	0.00000     
0.00000     	0.00000     	0.00000     
0.00000     	0.00000     	0.00000     
0.00000     	0.00000     	0.00000     
0.00000     	0.00000     	0.00000     
0.00000     	0.00000     	0.00000     
0.00000     	0.00000     	0.00000     
0.00000     	0.00000     	0.00000     
0.00000     	0.00000     	0.00000     
0.00000     	0.00000     	0.00000     
0.00000     	0.00000     	0.00000     
0.00000     	0.00000     	0.00000     
0.00000     	0.00000     	0.00000     
0.00000     	0.00000     	0.00000     
0.00000     	0.00000     	0.00000     
0.00000     	0.00000     	0.00000     
0.00000     	0.00000     	0.00000     
0.00000     	0.00000     	0.00000     
0.00000     	0.00000     	0.00000     
0.00000     	0.00000     	0.00000     
0.00000     	0.00000     	0.00000     
0.00000     	0.00000     	0.00000     
0.00000     	0.00000     	0.00000     
0.00000     	0.00000     	0.00000     
0.00000     	0.00000     	0.00000     
0.00000     	0.00000     	0.00000     
0.00000     	0.00000     	0.00000     
0.00000     	0.00000     	0.00000     
0.00000     	0.00000     	0.00000     
0.00000     	0.00000     	0.00000     
0.00000     	0.00000     	0.00000     
0.00000     	0.00000     	0.00000     
0.00000     	0.00000     	0.00000     
0.00000     	0.00000     	0.00000     
0.00000     	0.00000     	0.00000     
0.00000     	0.00000     	0.00000     
0.00000     	0.00000     	0.00000     
0.00000     	0.00000     	0.00000     
0.00000     	0.00000     	0.00000     
0.00000     	0.00000     	0.00000     
0.00000     	0.00000     	0.00000     
0.00000     	0.00000     	0.00000     
0.00000     	0.00000     	0.00000     
0.00000     	0.00000     	0.00000     
0.00000     	0.00000     	0.00000     
0.00000     	0.00000     	0.00000     
0.00000     	0.00000     	0.00000     
0.00000     	0.00000     	0.00000     
0.00000     	0.00000     	0.00000     
0.00000     	0.00000     	0.00000     
0.00000     	0.00000     	0.00000     
0.00000     	0.00000     	0.00000     
0.00000     	0.00000     	0.00000     
0.00000     	0.00000     	0.00000     
0.00000     	0.00000     	0.00000     
0.00000     	0.00000     	0.00000     
0.00000     	0.00000     	0.00000     
0.00000     	0.00000     	0.00000     
0.00000     	0.00000     	0.00000     
0.00000     	0.00000     	0.00000     
0.00000     	0.00000     	0.00000     
0.00000     	0.00000     	0.00000     
0.00000     	0.00000     	0.00000     
0.00000     	0.00000     	0.00000     
0.00000     	0.00000     	0.00000     
0.00000     	0.00000     	0.00000     
0.00000     	0.00000     	0.00000     
0.00000     	0.00000     	0.00000     
0.00000     	0.00000     	0.00000     
0.00000     	0.00000     	0.00000     
0.00000     	0.00000     	0.00000     
0.00000     	0.00000     	0.00000     
0.00000     	0.00000     	0.00000     
0.00000     	0.00000     	0.00000     
0.00000     	0.00000     	0.00000     
0.00000     	0.00000     	0.00000     
0.00000     	0.00000     	0.00000     
0.00000     	0.00000     	0.00000     
0.00000     	0.00000     	0.00000     
0.00000     	0.00000     	0.00000     
0.00000     	0.00000     	0.00000     
0.00000     	0.00000     	0.00000     
0.00000     	0.00000     	0.00000     
0.00000     	0.00000     	0.00000     
0.00000     	0.00000     	0.00000     
0.00000     	0.00000     	0.00000     
0.00000     	0.00000     	0.00000     
0.00000     	0.00000     	0.00000     
0.00000     	0.00000     	0.00000     
0.00000     	0.00000     	0.00000     
0.00000     	0.00000     	0.00000     
0.00000     	0.00000     	0.00000     
0.00000     	0.00000     	0.00000     
0.00000     	0.00000     	0.00000     
0.00000     	0.00000     	0.00000     
0.00000     	0.00000     	0.00000     
0.00000     	0.00000     	0.00000     
0.00000     	0.00000     	0.00000     
0.00000     	0.00000     	0.00000     
0.00000     	0.00000     	0.00000     
0.00000     	0.00000     	0.00000     
0.00000     	0.00000     	0.00000     
0.00000     	0.00000     	0.00000     
0.00000     	0.00000     	0.00000     
0.00000     	0.00000     	0.00000     
0.00000     	0.00000     	0.00000     
0.00000     	0.00000     	0.00000     
0.00000     	0.00000     	0.00000     
0.00000     	0.00000     	0.00000     
0.00000     	0.00000     	0.00000     
0.00000     	0.00000     	0.00000     
0.00000     	0.00000     	0.00000     
0.00000     	0.00000     	0.00000     
0.00000     	0.00000     	0.00000     
0.00000     	0.00000     	0.00000     
0.00000     	0.00000     	0.00000     
0.00000     	0.00000     	0.00000     
0.00000     	0.00000     	0.00000     
0.00000     	0.00000     	0.00000     
0.00000     	0.00000     	0.00000     
0.00000     	0.00000     	0.00000     
0.00000     	0.00000     	0.00000     
0.00000     	0.00000     	0.00000     
0.00000     	0.00000     	0.00000     
0.00000     	0.00000     	0.00000     
0.00000     	0.00000     	0.00000     
0.00000     	0.00000     	0.00000     
0.00000     	0.00000     	0.00000     
0.00000     	0.00000     	0.00000     
0.00000     	0.00000     	0.00000     
0.00000     	0.00000     	0.00000     
0.00000     	0.00000     	0.00000     
0.00000     	0.00000     	0.00000     
0.00000     	0.00000     	0.00000     
0.00000     	0.00000     	0.00000     
0.00000     	0.00000     	0.00000     
0.00000     	0.00000     	0.00000     
0.00000     	0.00000     	0.00000     
0.00000     	0.00000     	0.00000     
0.00000     	0.00000     	0.00000     
0.00000     	0.00000     	0.00000     
0.00000     	0.00000     	0.00000     
0.00000     	0.00000     	0.00000     
0.00000     	0.00000     	0.00000     
0.00000     	0.00000     	0.00000     
0.00000     	0.00000     	0.00000     
0.00000     	0.00000     	0.00000     
0.00000     	0.00000     	0.00000     
0.00000     	0.00000     	0.00000     
0.00000     	0.00000     	0.00000     
0.00000     	0.00000     	0.00000     
0.00000     	0.00000     	0.00000     
0.00000     	0.00000     	0.00000     
0.00000     	0.00000     	0.00000     
0.00000     	0.00000     	0.00000     
0.00000     	0.00000     	0.00000     
0.00000     	0.00000     	0.00000     
0.00000     	0.00000     	0.00000     
0.00000     	0.00000     	0.00000     
0.00000     	0.00000     	0.00000     
0.00000     	0.00000     	0.00000     
0.00000     	0.00000     	0.00000     
0.00000     	0.00000     	0.00000     
0.00000     	0.00000     	0.00000     
0.00000     	0.00000     	0.00000     
0.00000     	0.00000     	0.00000     
0.00000     	0.00000     	0.00000     
0.00000     	0.00000     	0.00000     
0.00000     	0.00000     	0.00000     
0.00000     	0.00000     	0.00000     
0.00000     	0.00000     	0.00000     
0.00000     	0.00000     	0.00000     
0.00000     	0.00000     	0.00000     
0.00000     	0.00000     	0.00000     
0.00000     	0.00000     	0.00000     
0.00000     	0.00000     	0.00000     
0.00000     	0.00000     	0.00000     
0.00000     	0.00000     	0.00000     
0.00000     	0.00000     	0.00000     
0.00000     	0.00000     	0.00000     
0.00000     	0.00000     	0.00000     
0.00000     	0.00000     	0.00000     
0.00000     	0.00000     	0.00000     
0.00000     	0.00000     	0.00000     
0.00000     	0.00000     	0.00000     
0.00000     	0.00000     	0.00000     
0.00000     	0.00000     	0.00000     
0.00000     	0.00000     	0.00000     
0.00000     	0.00000     	0.00000     
0.00000     	0.00000     	0.00000     
0.00000     	0.00000     	0.00000     
0.00000     	0.00000     	0.00000     
0.00000     	0.00000     	0.00000     
0.00000     	0.00000     	0.00000     
0.00000     	0.00000     	0.00000     
0.00000     	0.00000     	0.00000     
0.00000     	0.00000     	0.00000     
0.00000     	0.00000     	0.00000     
0.00000     	0.00000     	0.00000     
0.00000     	0.00000     	0.00000     
0.00000     	0.00000     	0.00000     
0.00000     	0.00000     	0.00000     
0.00000     	0.00000     	0.00000     
0.00000     	0.00000     	0.00000     
0.00000     	0.00000     	0.00000     
0.00000     	0.00000     	0.00000     
0.00000     	0.00000     	0.00000     
0.00000     	0.00000     	0.00000     
0.00000     	0.00000     	0.00000     
0.00000     	0.00000     	0.00000     
0.00000     	0.00000     	0.00000     
0.00000     	0.00000     	0.00000     
0.00000     	0.00000     	0.00000     
0.00000     	0.00000     	0.00000     
0.00000     	0.00000     	0.00000     
0.00000     	0.00000     	0.00000     
0.00000     	0.00000     	0.00000     
0.00000     	0.00000     	0.00000     
0.00000     	0.00000     	0.00000     
0.00000     	0.00000     	0.00000     
0.00000     	0.00000     	0.00000     
0.00000     	0.00000     	0.00000     
0.00000     	0.00000     	0.00000     
0.00000     	0.00000     	0.00000     
0.00000     	0.00000     	0.00000     
0.00000     	0.00000     	0.00000     
0.00000     	0.00000     	0.00000     
0.00000     	0.00000     	0.00000     
0.00000     	0.00000     	0.00000     
0.00000     	0.00000     	0.00000     
0.00000     	0.00000     	0.00000     
0.00000     	0.00000     	0.00000     
0.00000     	0.00000     	0.00000     
0.00000     	0.00000     	0.00000     
0.00000     	0.00000     	0.00000     
0.00000     	0.00000     	0.00000     
0.00000     	0.00000     	0.00000     
0.00000     	0.00000     	0.00000     
0.00000     	0.00000     	0.00000     
0.00000     	0.00000     	0.00000     
0.00000     	0.00000     	0.00000     
0.00000     	0.00000     	0.00000     
0.00000     	0.00000     	0.00000     
0.00000     	0.00000     	0.00000     
0.00000     	0.00000     	0.00000     
0.00000     	0.00000     	0.00000     
0.00000     	0.00000     	0.00000     
0.00000     	0.00000     	0.00000     
0.00000     	0.00000     	0.00000     
0.00000     	0.00000     	0.00000     
0.00000     	0.00000     	0.00000     
0.00000     	0.00000     	0.00000     
0.00000     	0.00000     	0.00000     
0.00000     	0.00000     	0.00000     
0.00000     	0.00000     	0.00000     
0.00000     	0.00000     	0.00000     
0.00000     	0.00000     	0.00000     
0.00000     	0.00000     	0.00000     
0.00000     	0.00000     	0.00000     
0.00000     	0.00000     	0.00000     
0.00000     	0.00000     	0.00000     
0.00000     	0.00000     	0.00000     
0.00000     	0.00000     	0.00000     
0.00000     	0.00000     	0.00000     
0.00000     	0.00000     	0.00000     
0.00000     	0.00000     	0.00000     
0.00000     	0.00000     	0.00000     
0.00000     	0.00000     	0.00000     
0.00000     	0.00000     	0.00000     
0.00000     	0.00000     	0.00000     
0.00000     	0.00000     	0.00000     
0.00000     	0.00000     	0.00000     
0.00000     	0.00000     	0.00000     
0.00000     	0.00000     	0.00000     
0.00000     	0.00000     	0.00000     
0.00000     	0.00000     	0.00000     
0.00000     	0.00000     	0.00000     
0.00000     	0.00000     	0.00000     
0.00000     	0.00000     	0.00000     
0.00000     	0.00000     	0.00000     
0.00000     	0.00000     	0.00000     
0.00000     	0.00000     	0.00000     
0.00000     	0.00000     	0.00000     
0.00000     	0.00000     	0.00000     
0.00000     	0.00000     	0.00000     
0.00000     	0.00000     	0.00000     
0.00000     	0.00000     	0.00000     
0.00000     	0.00000     	0.00000     
0.00000     	0.00000     	0.00000     
0.00000     	0.00000     	0.00000     
0.00000     	0.00000     	0.00000     
0.00000     	0.00000     	0.00000     
0.00000     	0.00000     	0.00000     
0.00000     	0.00000     	0.00000     
0.00000     	0.00000     	0.00000     
0.00000     	0.00000     	0.00000     
0.00000     	0.00000     	0.00000     
0.00000     	0.00000     	0.00000     
0.00000     	0.00000     	0.00000     
0.00000     	0.00000     	0.00000     
0.00000     	0.00000     	0.00000     
0.00000     	0.00000     	0.00000     
0.00000     	0.00000     	0.00000     
0.00000     	0.00000     	0.00000     
0.00000     	0.00000     	0.00000     
0.00000     	0.00000     	0.00000     
0.00000     	0.00000     	0.00000     
0.00000     	0.00000     	0.00000     
0.00000     	0.00000     	0.00000     
0.00000     	0.00000     	0.00000     
0.00000     	0.00000     	0.00000     
0.00000     	0.00000     	0.00000     
0.00000     	0.00000     	0.00000     
0.00000     	0.00000     	0.00000     
0.00000     	0.00000     	0.00000     
0.00000     	0.00000     	0.00000     
0.00000     	0.00000     	0.00000     
0.00000     	0.00000     	0.00000     
0.00000     	0.00000     	0.00000     
0.00000     	0.00000     	0.00000     
0.00000     	0.00000     	0.00000     
0.00000     	0.00000     	0.00000     
0.00000     	0.00000     	0.00000     
0.00000     	0.00000     	0.00000     
0.00000     	0.00000     	0.00000     
0.00000     	0.00000     	0.00000     
0.00000     	0.00000     	0.00000     
0.00000     	0.00000     	0.00000     
0.00000     	0.00000     	0.00000     
0.00000     	0.00000     	0.00000     
0.00000     	0.00000     	0.00000     
0.00000     	0.00000     	0.00000     
0.00000     	0.00000     	0.00000     
0.00000     	0.00000     	0.00000     
0.00000     	0.00000     	0.00000     
0.00000     	0.00000     	0.00000     
0.00000     	0.00000     	0.00000     
0.00000     	0.00000     	0.00000     
0.00000     	0.00000     	0.00000     
0.00000     	0.00000     	0.00000     
0.00000     	0.00000     	0.00000     
0.00000     	0.00000     	0.00000     
0.00000     	0.00000     	0.00000     
0.00000     	0.00000     	0.00000     
0.00000     	0.00000     	0.00000     
0.00000     	0.00000     	0.00000     
0.00000     	0.00000     	0.00000     
0.00000     	0.00000     	0.00000     
0.00000     	0.00000     	0.00000     
0.00000     	0.00000     	0.00000     
0.00000     	0.00000     	0.00000     
0.00000     	0.00000     	0.00000     
0.00000     	0.00000     	0.00000     
0.00000     	0.00000     	0.00000     
0.00000     	0.00000     	0.00000     
0.00000     	0.00000     	0.00000     
0.00000     	0.00000     	0.00000     
0.00000     	0.00000     	0.00000     
0.00000     	0.00000     	0.00000     
0.00000     	0.00000     	0.00000     
0.00000     	0.00000     	0.00000     
0.00000     	0.00000     	0.00000     
0.00000     	0.00000     	0.00000     
0.00000     	0.00000     	0.00000     
0.00000     	0.00000     	0.00000     
0.00000     	0.00000     	0.00000     
0.00000     	0.00000     	0.00000     
0.00000     	0.00000     	0.00000     
0.00000     	0.00000     	0.00000     
0.00000     	0.00000     	0.00000     
0.00000     	0.00000     	0.00000     
0.00000     	0.00000     	0.00000     
0.00000     	0.00000     	0.00000     
0.00000     	0.00000     	0.00000     
0.00000     	0.00000     	0.00000     
0.00000     	0.00000     	0.00000     
0.00000     	0.00000     	0.00000     
0.00000     	0.00000     	0.00000     
0.00000     	0.00000     	0.00000     
0.00000     	0.00000     	0.00000     
0.00000     	0.00000     	0.00000     
0.00000     	0.00000     	0.00000     
0.00000     	0.00000     	0.00000     
0.00000     	0.00000     	0.00000     
0.00000     	0.00000     	0.00000     
0.00000     	0.00000     	0.00000     
0.00000     	0.00000     	0.00000     
0.00000     	0.00000     	0.00000     
0.00000     	0.00000     	0.00000     
0.00000     	0.00000     	0.00000     
0.00000     	0.00000     	0.00000     
0.00000     	0.00000     	0.00000     
0.00000     	0.00000     	0.00000     
0.00000     	0.00000     	0.00000     
0.00000     	0.00000     	0.00000     
0.00000     	0.00000     	0.00000     
0.00000     	0.00000     	0.00000     
0.00000     	0.00000     	0.00000     
0.00000     	0.00000     	0.00000     
0.00000     	0.00000     	0.00000     
0.00000     	0.00000     	0.00000     
0.00000     	0.00000     	0.00000     
0.00000     	0.00000     	0.00000     
0.00000     	0.00000     	0.00000     
0.00000     	0.00000     	0.00000     
0.00000     	0.00000     	0.00000     
0.00000     	0.00000     	0.00000     
0.00000     	0.00000     	0.00000     
0.00000     	0.00000     	0.00000     
0.00000     	0.00000     	0.00000     
0.00000     	0.00000     	0.00000     
0.00000     	0.00000     	0.00000     
0.00000     	0.00000     	0.00000     
0.00000     	0.00000     	0.00000     
0.00000     	0.00000     	0.00000     
0.00000     	0.00000     	0.00000     
0.00000     	0.00000     	0.00000     
0.00000     	0.00000     	0.00000     
0.00000     	0.00000     	0.00000     
0.00000     	0.00000     	0.00000     
0.00000     	0.00000     	0.00000     
0.00000     	0.00000     	0.00000     
0.00000     	0.00000     	0.00000     
0.00000     	0.00000     	0.00000     
0.00000     	0.00000     	0.00000     
0.00000     	0.00000     	0.00000     
0.00000     	0.00000     	0.00000     
0.00000     	0.00000     	0.00000     
0.00000     	0.00000     	0.00000     
0.00000     	0.00000     	0.00000     
0.00000     	0.00000     	0.00000     
0.00000     	0.00000     	0.00000     
0.00000     	0.00000     	0.00000     
0.00000     	0.00000     	0.00000     
0.00000     	0.00000     	0.00000     
0.00000     	0.00000     	0.00000     
0.00000     	0.00000     	0.00000     
0.00000     	0.00000     	0.00000     
0.00000     	0.00000     	0.00000     
0.00000     	0.00000     	0.00000     
0.00000     	0.00000     	0.00000     
0.00000     	0.00000     	0.00000     
0.00000     	0.00000     	0.00000     
0.00000     	0.00000     	0.00000     
0.00000     	0.00000     	0.00000     
0.00000     	0.00000     	0.00000     
0.00000     	0.00000     	0.00000     
0.00000     	0.00000     	0.00000     
0.00000     	0.00000     	0.00000     
0.00000     	0.00000     	0.00000     
0.00000     	0.00000     	0.00000     
0.00000     	0.00000     	0.00000     
0.00000     	0.00000     	0.00000     
0.00000     	0.00000     	0.00000     
0.00000     	0.00000     	0.00000     
0.00000     	0.00000     	0.00000     
0.00000     	0.00000     	0.00000     
0.00000     	0.00000     	0.00000     
0.00000     	0.00000     	0.00000     
0.00000     	0.00000     	0.00000     
0.00000     	0.00000     	0.00000     
0.00000     	0.00000     	0.00000     
0.00000     	0.00000     	0.00000     
0.00000     	0.00000     	0.00000     
0.00000     	0.00000     	0.00000     
0.00000     	0.00000     	0.00000     
0.00000     	0.00000     	0.00000     
0.00000     	0.00000     	0.00000     
0.00000     	0.00000     	0.00000     
0.00000     	0.00000     	0.00000     
0.00000     	0.00000     	0.00000     
0.00000     	0.00000     	0.00000     
0.00000     	0.00000     	0.00000     
0.00000     	0.00000     	0.00000     
0.00000     	0.00000     	0.00000     
0.00000     	0.00000     	0.00000     
0.00000     	0.00000     	0.00000     
0.00000     	0.00000     	0.00000     
0.00000     	0.00000     	0.00000     
0.00000     	0.00000     	0.00000     
0.00000     	0.00000     	0.00000     
0.00000     	0.00000     	0.00000     
0.00000     	0.00000     	0.00000     
0.00000     	0.00000     	0.00000     
0.00000     	0.00000     	0.00000     
0.00000     	0.00000     	0.00000     
0.00000     	0.00000     	0.00000     
0.00000     	0.00000     	0.00000     
0.00000     	0.00000     	0.00000     
0.00000     	0.00000     	0.00000     
0.00000     	0.00000     	0.00000     
0.00000     	0.00000     	0.00000     
0.00000     	0.00000     	0.00000     
0.00000     	0.00000     	0.00000     
0.00000     	0.00000     	0.00000     
0.00000     	0.00000     	0.00000     
0.00000     	0.00000     	0.00000     
0.00000     	0.00000     	0.00000     
0.00000     	0.00000     	0.00000     
0.00000     	0.00000     	0.00000     
0.00000     	0.00000     	0.00000     
0.00000     	0.00000     	0.00000     
0.00000     	0.00000     	0.00000     
0.00000     	0.00000     	0.00000     
0.00000     	0.00000     	0.00000     
0.00000     	0.00000     	0.00000     
0.00000     	0.00000     	0.00000     
0.00000     	0.00000     	0.00000     
0.00000     	0.00000     	0.00000     
0.00000     	0.00000     	0.00000     
0.00000     	0.00000     	0.00000     
0.00000     	0.00000     	0.00000     
0.00000     	0.00000     	0.00000     
0.00000     	0.00000     	0.00000     
0.00000     	0.00000     	0.00000     
0.00000     	0.00000     	0.00000     
0.00000     	0.00000     	0.00000     
0.00000     	0.00000     	0.00000     
0.00000     	0.00000     	0.00000     
0.00000     	0.00000     	0.00000     
0.00000     	0.00000     	0.00000     
0.00000     	0.00000     	0.00000     
0.00000     	0.00000     	0.00000     
0.00000     	0.00000     	0.00000     
0.00000     	0.00000     	0.00000     
0.00000     	0.00000     	0.00000     
0.00000     	0.00000     	0.00000     
0.00000     	0.00000     	0.00000     
0.00000     	0.00000     	0.00000     
0.00000     	0.00000     	0.00000     
0.00000     	0.00000     	0.00000     
0.00000     	0.00000     	0.00000     
0.00000     	0.00000     	0.00000     
0.00000     	0.00000     	0.00000     
0.00000     	0.00000     	0.00000     
0.00000     	0.00000     	0.00000     
0.00000     	0.00000     	0.00000     
0.00000     	0.00000     	0.00000     
0.00000     	0.00000     	0.00000     
0.00000     	0.00000     	0.00000     
0.00000     	0.00000     	0.00000     
0.00000     	0.00000     	0.00000     
0.00000     	0.00000     	0.00000     
0.00000     	0.00000     	0.00000     
0.00000     	0.00000     	0.00000     
0.00000     	0.00000     	0.00000     
0.00000     	0.00000     	0.00000     
0.00000     	0.00000     	0.00000     
0.00000     	0.00000     	0.00000     
0.00000     	0.00000     	0.00000     
0.00000     	0.00000     	0.00000     
0.00000     	0.00000     	0.00000     
0.00000     	0.00000     	0.00000     
0.00000     	0.00000     	0.00000     
0.00000     	0.00000     	0.00000     
0.00000     	0.00000     	0.00000     
0.00000     	0.00000     	0.00000     
0.00000     	0.00000     	0.00000     
0.00000     	0.00000     	0.00000     
0.00000     	0.00000     	0.00000     
0.00000     	0.00000     	0.00000     
0.00000     	0.00000     	0.00000     
0.00000     	0.00000     	0.00000     
0.00000     	0.00000     	0.00000     
0.00000     	0.00000     	0.00000     
0.00000     	0.00000     	0.00000     
0.00000     	0.00000     	0.00000     
0.00000     	0.00000     	0.00000     
0.00000     	0.00000     	0.00000     
0.00000     	0.00000     	0.00000     
0.00000     	0.00000     	0.00000     
0.00000     	0.00000     	0.00000     
0.00000     	0.00000     	0.00000     
0.00000     	0.00000     	0.00000     
0.00000     	0.00000     	0.00000     
0.00000     	0.00000     	0.00000     
0.00000     	0.00000     	0.00000     
0.00000     	0.00000     	0.00000     
0.00000     	0.00000     	0.00000     
0.00000     	0.00000     	0.00000     
0.00000     	0.00000     	0.00000     
0.00000     	0.00000     	0.00000     
0.00000     	0.00000     	0.00000     
0.00000     	0.00000     	0.00000     
0.00000     	0.00000     	0.00000     
0.00000     	0.00000     	0.00000     
0.00000     	0.00000     	0.00000     
0.00000     	0.00000     	0.00000     
0.00000     	0.00000     	0.00000     
0.00000     	0.00000     	0.00000     
0.00000     	0.00000     	0.00000     
0.00000     	0.00000     	0.00000     
0.00000     	0.00000     	0.00000     
0.00000     	0.00000     	0.00000     
0.00000     	0.00000     	0.00000     
0.00000     	0.00000     	0.00000     
0.00000     	0.00000     	0.00000     
0.00000     	0.00000     	0.00000     
0.00000     	0.00000     	0.00000     
0.00000     	0.00000     	0.00000     
0.00000     	0.00000     	0.00000     
0.00000     	0.00000     	0.00000     
0.00000     	0.00000     	0.00000     
0.00000     	0.00000     	0.00000     
0.00000     	0.00000     	0.00000     
0.00000     	0.00000     	0.00000     
0.00000     	0.00000     	0.00000     
0.00000     	0.00000     	0.00000     
0.00000     	0.00000     	0.00000     
0.00000     	0.00000     	0.00000     
0.00000     	0.00000     	0.00000     
0.00000     	0.00000     	0.00000     
0.00000     	0.00000     	0.00000     
0.00000     	0.00000     	0.00000     
0.00000     	0.00000     	0.00000     
0.00000     	0.00000     	0.00000     
0.00000     	0.00000     	0.00000     
0.00000     	0.00000     	0.00000     
0.00000     	0.00000     	0.00000     
0.00000     	0.00000     	0.00000     
0.00000     	0.00000     	0.00000     
0.00000     	0.00000     	0.00000     
0.00000     	0.00000     	0.00000     
0.00000     	0.00000     	0.00000     
0.00000     	0.00000     	0.00000     
0.00000     	0.00000     	0.00000     
0.00000     	0.00000     	0.00000     
0.00000     	0.00000     	0.00000     
0.00000     	0.00000     	0.00000     
0.00000     	0.00000     	0.00000     
0.00000     	0.00000     	0.00000     
0.00000     	0.00000     	0.00000     
0.00000     	0.00000     	0.00000     
0.00000     	0.00000     	0.00000     
0.00000     	0.00000     	0.00000     
0.00000     	0.00000     	0.00000     
0.00000     	0.00000     	0.00000     
0.00000     	0.00000     	0.00000     
0.00000     	0.00000     	0.00000     
0.00000     	0.00000     	0.00000     
0.00000     	0.00000     	0.00000     
0.00000     	0.00000     	0.00000     
0.00000     	0.00000     	0.00000     
0.00000     	0.00000     	0.00000     
0.00000     	0.00000     	0.00000     
0.00000     	0.00000     	0.00000     
0.00000     	0.00000     	0.00000     
0.00000     	0.00000     	0.00000     
0.00000     	0.00000     	0.00000     
0.00000     	0.00000     	0.00000     
0.00000     	0.00000     	0.00000     
0.00000     	0.00000     	0.00000     
0.00000     	0.00000     	0.00000     
0.00000     	0.00000     	0.00000     
0.00000     	0.00000     	0.00000     
0.00000     	0.00000     	0.00000     
0.00000     	0.00000     	0.00000     
0.00000     	0.00000     	0.00000     
0.00000     	0.00000     	0.00000     
0.00000     	0.00000     	0.00000     
0.00000     	0.00000     	0.00000     
0.00000     	0.00000     	0.00000     
0.00000     	0.00000     	0.00000     
0.00000     	0.00000     	0.00000     
0.00000     	0.00000     	0.00000     
0.00000     	0.00000     	0.00000     
0.00000     	0.00000     	0.00000     
0.00000     	0.00000     	0.00000     
0.00000     	0.00000     	0.00000     
0.00000     	0.00000     	0.00000     
0.00000     	0.00000     	0.00000     
0.00000     	0.00000     	0.00000     
0.00000     	0.00000     	0.00000     
0.00000     	0.00000     	0.00000     
0.00000     	0.00000     	0.00000     
0.00000     	0.00000     	0.00000     
0.00000     	0.00000     	0.00000     
0.00000     	0.00000     	0.00000     
0.00000     	0.00000     	0.00000     
0.00000     	0.00000     	0.00000     
0.00000     	0.00000     	0.00000     
0.00000     	0.00000     	0.00000     
0.00000     	0.00000     	0.00000     
0.00000     	0.00000     	0.00000     
0.00000     	0.00000     	0.00000     
0.00000     	0.00000     	0.00000     
0.00000     	0.00000     	0.00000     
0.00000     	0.00000     	0.00000     
0.00000     	0.00000     	0.00000     
0.00000     	0.00000     	0.00000     
0.00000     	0.00000     	0.00000     
0.00000     	0.00000     	0.00000     
0.00000     	0.00000     	0.00000     
0.00000     	0.00000     	0.00000     
0.00000     	0.00000     	0.00000     
0.00000     	0.00000     	0.00000     
0.00000     	0.00000     	0.00000     
0.00000     	0.00000     	0.00000     
0.00000     	0.00000     	0.00000     
0.00000     	0.00000     	0.00000     
0.00000     	0.00000     	0.00000     
0.00000     	0.00000     	0.00000     
0.00000     	0.00000     	0.00000     
0.00000     	0.00000     	0.00000     
0.00000     	0.00000     	0.00000     
0.00000     	0.00000     	0.00000     
0.00000     	0.00000     	0.00000     
0.00000     	0.00000     	0.00000     
0.00000     	0.00000     	0.00000     
0.00000     	0.00000     	0.00000     
0.00000     	0.00000     	0.00000     
0.00000     	0.00000     	0.00000     
0.00000     	0.00000     	0.00000     
0.00000     	0.00000     	0.00000     
0.00000     	0.00000     	0.00000     
0.00000     	0.00000     	0.00000     
0.00000     	0.00000     	0.00000     
0.00000     	0.00000     	0.00000     
0.00000     	0.00000     	0.00000     
0.00000     	0.00000     	0.00000     
0.00000     	0.00000     	0.00000     
0.00000     	0.00000     	0.00000     
0.00000     	0.00000     	0.00000     
0.00000     	0.00000     	0.00000     
0.00000     	0.00000     	0.00000     
0.00000     	0.00000     	0.00000     
0.00000     	0.00000     	0.00000     
0.00000     	0.00000     	0.00000     
0.00000     	0.00000     	0.00000     
0.00000     	0.00000     	0.00000     
0.00000     	0.00000     	0.00000     
0.00000     	0.00000     	0.00000     
0.00000     	0.00000     	0.00000     
0.00000     	0.00000     	0.00000     
0.00000     	0.00000     	0.00000     
0.00000     	0.00000     	0.00000     
0.00000     	0.00000     	0.00000     
0.00000     	0.00000     	0.00000     
0.00000     	0.00000     	0.00000     
0.00000     	0.00000     	0.00000     
0.00000     	0.00000     	0.00000     
0.00000     	0.00000     	0.00000     
0.00000     	0.00000     	0.00000     
0.00000     	0.00000     	0.00000     
0.00000     	0.00000     	0.00000     
0.00000     	0.00000     	0.00000     
0.00000     	0.00000     	0.00000     
0.00000     	0.00000     	0.00000     
0.00000     	0.00000     	0.00000     
0.00000     	0.00000     	0.00000     
0.00000     	0.00000     	0.00000     
0.00000     	0.00000     	0.00000     
0.00000     	0.00000     	0.00000     
0.00000     	0.00000     	0.00000     
0.00000     	0.00000     	0.00000     
0.00000     	0.00000     	0.00000     
0.00000     	0.00000     	0.00000     
0.00000     	0.00000     	0.00000     
0.00000     	0.00000     	0.00000     
0.00000     	0.00000     	0.00000     
0.00000     	0.00000     	0.00000     
0.00000     	0.00000     	0.00000     
0.00000     	0.00000     	0.00000     
0.00000     	0.00000     	0.00000     
0.00000     	0.00000     	0.00000     
0.00000     	0.00000     	0.00000     
0.00000     	0.00000     	0.00000     
0.00000     	0.00000     	0.00000     
0.00000     	0.00000     	0.00000     
0.00000     	0.00000     	0.00000     
0.00000     	0.00000     	0.00000     
0.00000     	0.00000     	0.00000     
0.00000     	0.00000     	0.00000     
0.00000     	0.00000     	0.00000     
0.00000     	0.00000     	0.00000     
0.00000     	0.00000     	0.00000     
0.00000     	0.00000     	0.00000     
0.00000     	0.00000     	0.00000     
0.00000     	0.00000     	0.00000     
0.00000     	0.00000     	0.00000     
0.00000     	0.00000     	0.00000     
0.00000     	0.00000     	0.00000     
0.00000     	0.00000     	0.00000     
0.00000     	0.00000     	0.00000     
0.00000     	0.00000     	0.00000     
0.00000     	0.00000     	0.00000     
0.00000     	0.00000     	0.00000     
0.00000     	0.00000     	0.00000     
0.00000     	0.00000     	0.00000     
0.00000     	0.00000     	0.00000     
0.00000     	0.00000     	0.00000     
0.00000     	0.00000     	0.00000     
0.00000     	0.00000     	0.00000     
0.00000     	0.00000     	0.00000     
0.00000     	0.00000     	0.00000     
0.00000     	0.00000     	0.00000     
0.00000     	0.00000     	0.00000     
0.00000     	0.00000     	0.00000     
0.00000     	0.00000     	0.00000     
0.00000     	0.00000     	0.00000     
0.00000     	0.00000     	0.00000     
0.00000     	0.00000     	0.00000     
0.00000     	0.00000     	0.00000     
0.00000     	0.00000     	0.00000     
0.00000     	0.00000     	0.00000     
0.00000     	0.00000     	0.00000     
0.00000     	0.00000     	0.00000     
0.00000     	0.00000     	0.00000     
0.00000     	0.00000     	0.00000     
0.00000     	0.00000     	0.00000     
0.00000     	0.00000     	0.00000     
0.00000     	0.00000     	0.00000     
0.00000     	0.00000     	0.00000     
0.00000     	0.00000     	0.00000     
0.00000     	0.00000     	0.00000     
0.00000     	0.00000     	0.00000     
0.00000     	0.00000     	0.00000     
0.00000     	0.00000     	0.00000     
0.00000     	0.00000     	0.00000     
0.00000     	0.00000     	0.00000     
0.00000     	0.00000     	0.00000     
0.00000     	0.00000     	0.00000     
0.00000     	0.00000     	0.00000     
0.00000     	0.00000     	0.00000     
0.00000     	0.00000     	0.00000     
0.00000     	0.00000     	0.00000     
0.00000     	0.00000     	0.00000     
0.00000     	0.00000     	0.00000     
0.00000     	0.00000     	0.00000     
0.00000     	0.00000     	0.00000     
0.00000     	0.00000     	0.00000     
0.00000     	0.00000     	0.00000     
0.00000     	0.00000     	0.00000     
0.00000     	0.00000     	0.00000     
0.00000     	0.00000     	0.00000     
0.00000     	0.00000     	0.00000     
0.00000     	0.00000     	0.00000     
0.00000     	0.00000     	0.00000     
0.00000     	0.00000     	0.00000     
0.00000     	0.00000     	0.00000     
0.00000     	0.00000     	0.00000     
0.00000     	0.00000     	0.00000     
0.00000     	0.00000     	0.00000     
0.00000     	0.00000     	0.00000     
0.00000     	0.00000     	0.00000     
0.00000     	0.00000     	0.00000     
0.00000     	0.00000     	0.00000     
0.00000     	0.00000     	0.00000     
0.00000     	0.00000     	0.00000     
0.00000     	0.00000     	0.00000     
0.00000     	0.00000     	0.00000     
0.00000     	0.00000     	0.00000     
0.00000     	0.00000     	0.00000     
0.00000     	0.00000     	0.00000     
0.00000     	0.00000     	0.00000     
0.00000     	0.00000     	0.00000     
0.00000     	0.00000     	0.00000     
0.00000     	0.00000     	0.00000     
0.00000     	0.00000     	0.00000     
0.00000     	0.00000     	0.00000     
0.00000     	0.00000     	0.00000     
0.00000     	0.00000     	0.00000     
0.00000     	0.00000     	0.00000     
0.00000     	0.00000     	0.00000     
0.00000     	0.00000     	0.00000     
0.00000     	0.00000     	0.00000     
0.00000     	0.00000     	0.00000     
0.00000     	0.00000     	0.00000     
0.00000     	0.00000     	0.00000     
0.00000     	0.00000     	0.00000     
0.00000     	0.00000     	0.00000     
0.00000     	0.00000     	0.00000     
0.00000     	0.00000     	0.00000     
0.00000     	0.00000     	0.00000     
0.00000     	0.00000     	0.00000     
0.00000     	0.00000     	0.00000     
0.00000     	0.00000     	0.00000     
0.00000     	0.00000     	0.00000     
0.00000     	0.00000     	0.00000     
0.00000     	0.00000     	0.00000     
0.00000     	0.00000     	0.00000     
0.00000     	0.00000     	0.00000     
0.00000     	0.00000     	0.00000     
0.00000     	0.00000     	0.00000     
0.00000     	0.00000     	0.00000     
0.00000     	0.00000     	0.00000     
0.00000     	0.00000     	0.00000     
0.00000     	0.00000     	0.00000     
0.00000     	0.00000     	0.00000     
0.00000     	0.00000     	0.00000     
0.00000     	0.00000     	0.00000     
0.00000     	0.00000     	0.00000     
0.00000     	0.00000     	0.00000     
0.00000     	0.00000     	0.00000     
0.00000     	0.00000     	0.00000     
0.00000     	0.00000     	0.00000     
0.00000     	0.00000     	0.00000     
0.00000     	0.00000     	0.00000     
0.00000     	0.00000     	0.00000     
0.00000     	0.00000     	0.00000     
0.00000     	0.00000     	0.00000     
0.00000     	0.00000     	0.00000     
0.00000     	0.00000     	0.00000     
0.00000     	0.00000     	0.00000     
0.00000     	0.00000     	0.00000     
0.00000     	0.00000     	0.00000     
0.00000     	0.00000     	0.00000     
0.00000     	0.00000     	0.00000     
0.00000     	0.00000     	0.00000     
0.00000     	0.00000     	0.00000     
0.00000     	0.00000     	0.00000     
0.00000     	0.00000     	0.00000     
0.00000     	0.00000     	0.00000     
0.00000     	0.00000     	0.00000     
0.00000     	0.00000     	0.00000     
0.00000     	0.00000     	0.00000     
0.00000     	0.00000     	0.00000     
0.00000     	0.00000     	0.00000     
0.00000     	0.00000     	0.00000     
0.00000     	0.00000     	0.00000     
0.00000     	0.00000     	0.00000     
0.00000     	0.00000     	0.00000     
0.00000     	0.00000     	0.00000     
0.00000     	0.00000     	0.00000     
0.00000     	0.00000     	0.00000     
0.00000     	0.00000     	0.00000     
0.00000     	0.00000     	0.00000     
0.00000     	0.00000     	0.00000     
0.00000     	0.00000     	0.00000     
0.00000     	0.00000     	0.00000     
0.00000     	0.00000     	0.00000     
0.00000     	0.00000     	0.00000     
0.00000     	0.00000     	0.00000     
0.00000     	0.00000     	0.00000     
0.00000     	0.00000     	0.00000     
0.00000     	0.00000     	0.00000     
0.00000     	0.00000     	0.00000     
0.00000     	0.00000     	0.00000     
0.00000     	0.00000     	0.00000     
0.00000     	0.00000     	0.00000     
0.00000     	0.00000     	0.00000     
0.00000     	0.00000     	0.00000     
0.00000     	0.00000     	0.00000     
0.00000     	0.00000     	0.00000     
0.00000     	0.00000     	0.00000     
0.00000     	0.00000     	0.00000     
0.00000     	0.00000     	0.00000     
0.00000     	0.00000     	0.00000     
0.00000     	0.00000     	0.00000     
0.00000     	0.00000     	0.00000     
0.00000     	0.00000     	0.00000     
0.00000     	0.00000     	0.00000     
0.00000     	0.00000     	0.00000     
0.00000     	0.00000     	0.00000     
0.00000     	0.00000     	0.00000     
0.00000     	0.00000     	0.00000     
0.00000     	0.00000     	0.00000     
0.00000     	0.00000     	0.00000     
0.00000     	0.00000     	0.00000     
0.00000     	0.00000     	0.00000     
0.00000     	0.00000     	0.00000     
0.00000     	0.00000     	0.00000     
0.00000     	0.00000     	0.00000     
0.00000     	0.00000     	0.00000     
0.00000     	0.00000     	0.00000     
0.00000     	0.00000     	0.00000     
0.00000     	0.00000     	0.00000     
0.00000     	0.00000     	0.00000     
0.00000     	0.00000     	0.00000     
0.00000     	0.00000     	0.00000     
0.00000     	0.00000     	0.00000     
0.00000     	0.00000     	0.00000     
0.00000     	0.00000     	0.00000     
0.00000     	0.00000     	0.00000     
0.00000     	0.00000     	0.00000     
0.00000     	0.00000     	0.00000     
0.00000     	0.00000     	0.00000     
0.00000     	0.00000     	0.00000     
0.00000     	0.00000     	0.00000     
0.00000     	0.00000     	0.00000     
0.00000     	0.00000     	0.00000     
0.00000     	0.00000     	0.00000     
0.00000     	0.00000     	0.00000     
0.00000     	0.00000     	0.00000     
0.00000     	0.00000     	0.00000     
0.00000     	0.00000     	0.00000     
0.00000     	0.00000     	0.00000     
0.00000     	0.00000     	0.00000     
0.00000     	0.00000     	0.00000     
0.00000     	0.00000     	0.00000     
0.00000     	0.00000     	0.00000     
0.00000     	0.00000     	0.00000     
0.00000     	0.00000     	0.00000     
0.00000     	0.00000     	0.00000     
0.00000     	0.00000     	0.00000     
0.00000     	0.00000     	0.00000     
0.00000     	0.00000     	0.00000     
0.00000     	0.00000     	0.00000     
0.00000     	0.00000     	0.00000     
0.00000     	0.00000     	0.00000     
0.00000     	0.00000     	0.00000     
0.00000     	0.00000     	0.00000     
0.00000     	0.00000     	0.00000     
0.00000     	0.00000     	0.00000     
0.00000     	0.00000     	0.00000     
0.00000     	0.00000     	0.00000     
0.00000     	0.00000     	0.00000     
0.00000     	0.00000     	0.00000     
0.00000     	0.00000     	0.00000     
0.00000     	0.00000     	0.00000     
0.00000     	0.00000     	0.00000     
0.00000     	0.00000     	0.00000     
0.00000     	0.00000     	0.00000     
0.00000     	0.00000     	0.00000     
0.00000     	0.00000     	0.00000     
0.00000     	0.00000     	0.00000     
0.00000     	0.00000     	0.00000     
0.00000     	0.00000     	0.00000     
0.00000     	0.00000     	0.00000     
0.00000     	0.00000     	0.00000     
0.00000     	0.00000     	0.00000     
0.00000     	0.00000     	0.00000     
0.00000     	0.00000     	0.00000     
0.00000     	0.00000     	0.00000     
0.00000     	0.00000     	0.00000     
0.00000     	0.00000     	0.00000     
0.00000     	0.00000     	0.00000     
0.00000     	0.00000     	0.00000     
0.00000     	0.00000     	0.00000     
0.00000     	0.00000     	0.00000     
0.00000     	0.00000     	0.00000     
0.00000     	0.00000     	0.00000     
0.00000     	0.00000     	0.00000     
0.00000     	0.00000     	0.00000     
0.00000     	0.00000     	0.00000     
0.00000     	0.00000     	0.00000     
0.00000     	0.00000     	0.00000     
0.00000     	0.00000     	0.00000     
0.00000     	0.00000     	0.00000     
0.00000     	0.00000     	0.00000     
0.00000     	0.00000     	0.00000     
0.00000     	0.00000     	0.00000     
0.00000     	0.00000     	0.00000     
0.00000     	0.00000     	0.00000     
0.00000     	0.00000     	0.00000     
0.00000     	0.00000     	0.00000     
0.00000     	0.00000     	0.00000     
0.00000     	0.00000     	0.00000     
0.00000     	0.00000     	0.00000     
0.00000     	0.00000     	0.00000     
0.00000     	0.00000     	0.00000     
0.00000     	0.00000     	0.00000     
0.00000     	0.00000     	0.00000     
0.00000     	0.00000     	0.00000     
0.00000     	0.00000     	0.00000     
0.00000     	0.00000     	0.00000     
0.00000     	0.00000     	0.00000     
0.00000     	0.00000     	0.00000     
0.00000     	0.00000     	0.00000     
0.00000     	0.00000     	0.00000     
0.00000     	0.00000     	0.00000     
0.00000     	0.00000     	0.00000     
0.00000     	0.00000     	0.00000     
0.00000     	0.00000     	0.00000     
0.00000     	0.00000     	0.00000     
0.00000     	0.00000     	0.00000     
0.00000     	0.00000     	0.00000     
0.00000     	0.00000     	0.00000     
0.00000     	0.00000     	0.00000     
0.00000     	0.00000     	0.00000     
0.00000     	0.00000     	0.00000     
0.00000     	0.00000     	0.00000     
0.00000     	0.00000     	0.00000     
0.00000     	0.00000     	0.00000     
0.00000     	0.00000     	0.00000     
0.00000     	0.00000     	0.00000     
0.00000     	0.00000     	0.00000     
0.00000     	0.00000     	0.00000     
0.00000     	0.00000     	0.00000     
0.00000     	0.00000     	0.00000     
0.00000     	0.00000     	0.00000     
0.00000     	0.00000     	0.00000     
0.00000     	0.00000     	0.00000     
0.00000     	0.00000     	0.00000     
0.00000     	0.00000     	0.00000     
0.00000     	0.00000     	0.00000     
0.00000     	0.00000     	0.00000     
0.00000     	0.00000     	0.00000     
0.00000     	0.00000     	0.00000     
0.00000     	0.00000     	0.00000     
0.00000     	0.00000     	0.00000     
0.00000     	0.00000     	0.00000     
0.00000     	0.00000     	0.00000     
0.00000     	0.00000     	0.00000     
0.00000     	0.00000     	0.00000     
0.00000     	0.00000     	0.00000     
0.00000     	0.00000     	0.00000     
0.00000     	0.00000     	0.00000     
0.00000     	0.00000     	0.00000     
0.00000     	0.00000     	0.00000     
0.00000     	0.00000     	0.00000     
0.00000     	0.00000     	0.00000     
0.00000     	0.00000     	0.00000     
0.00000     	0.00000     	0.00000     
0.00000     	0.00000     	0.00000     
0.00000     	0.00000     	0.00000     
0.00000     	0.00000     	0.00000     
0.00000     	0.00000     	0.00000     
0.00000     	0.00000     	0.00000     
0.00000     	0.00000     	0.00000     
0.00000     	0.00000     	0.00000     
0.00000     	0.00000     	0.00000     
0.00000     	0.00000     	0.00000     
0.00000     	0.00000     	0.00000     
0.00000     	0.00000     	0.00000     
0.00000     	0.00000     	0.00000     
0.00000     	0.00000     	0.00000     
0.00000     	0.00000     	0.00000     
0.00000     	0.00000     	0.00000     
0.00000     	0.00000     	0.00000     
0.00000     	0.00000     	0.00000     
0.00000     	0.00000     	0.00000     
0.00000     	0.00000     	0.00000     
0.00000     	0.00000     	0.00000     
0.00000     	0.00000     	0.00000     
0.00000     	0.00000     	0.00000     
0.00000     	0.00000     	0.00000     
0.00000     	0.00000     	0.00000     
0.00000     	0.00000     	0.00000     
0.00000     	0.00000     	0.00000     
0.00000     	0.00000     	0.00000     
0.00000     	0.00000     	0.00000     
0.00000     	0.00000     	0.00000     
0.00000     	0.00000     	0.00000     
0.00000     	0.00000     	0.00000     
0.00000     	0.00000     	0.00000     
0.00000     	0.00000     	0.00000     
0.00000     	0.00000     	0.00000     
0.00000     	0.00000     	0.00000     
0.00000     	0.00000     	0.00000     
0.00000     	0.00000     	0.00000     
0.00000     	0.00000     	0.00000     
0.00000     	0.00000     	0.00000     
0.00000     	0.00000     	0.00000     
0.00000     	0.00000     	0.00000     
0.00000     	0.00000     	0.00000     
0.00000     	0.00000     	0.00000     
0.00000     	0.00000     	0.00000     
0.00000     	0.00000     	0.00000     
0.00000     	0.00000     	0.00000     
0.00000     	0.00000     	0.00000     
0.00000     	0.00000     	0.00000     
0.00000     	0.00000     	0.00000     
0.00000     	0.00000     	0.00000     
0.00000     	0.00000     	0.00000     
0.00000     	0.00000     	0.00000     
0.00000     	0.00000     	0.00000     
0.00000     	0.00000     	0.00000     
0.00000     	0.00000     	0.00000     
0.00000     	0.00000     	0.00000     
0.00000     	0.00000     	0.00000     
0.00000     	0.00000     	0.00000     
0.00000     	0.00000     	0.00000     
0.00000     	0.00000     	0.00000     
0.00000     	0.00000     	0.00000     
0.00000     	0.00000     	0.00000     
0.00000     	0.00000     	0.00000     
0.00000     	0.00000     	0.00000     
0.00000     	0.00000     	0.00000     
0.00000     	0.00000     	0.00000     
0.00000     	0.00000     	0.00000     
0.00000     	0.00000     	0.00000     
0.00000     	0.00000     	0.00000     
0.00000     	0.00000     	0.00000     
0.00000     	0.00000     	0.00000     
0.00000     	0.00000     	0.00000     
0.00000     	0.00000     	0.00000     
0.00000     	0.00000     	0.00000     
0.00000     	0.00000     	0.00000     
0.00000     	0.00000     	0.00000     
0.00000     	0.00000     	0.00000     
0.00000     	0.00000     	0.00000     
0.00000     	0.00000     	0.00000     
0.00000     	0.00000     	0.00000     
0.00000     	0.00000     	0.00000     
0.00000     	0.00000     	0.00000     
0.00000     	0.00000     	0.00000     
0.00000     	0.00000     	0.00000     
0.00000     	0.00000     	0.00000     
0.00000     	0.00000     	0.00000     
0.00000     	0.00000     	0.00000     
0.00000     	0.00000     	0.00000     
0.00000     	0.00000     	0.00000     
0.00000     	0.00000     	0.00000     
0.00000     	0.00000     	0.00000     
0.00000     	0.00000     	0.00000     
0.00000     	0.00000     	0.00000     
0.00000     	0.00000     	0.00000     
0.00000     	0.00000     	0.00000     
0.00000     	0.00000     	0.00000     
0.00000     	0.00000     	0.00000     
0.00000     	0.00000     	0.00000     
0.00000     	0.00000     	0.00000     
0.00000     	0.00000     	0.00000     
0.00000     	0.00000     	0.00000     
0.00000     	0.00000     	0.00000     
0.00000     	0.00000     	0.00000     
0.00000     	0.00000     	0.00000     
0.00000     	0.00000     	0.00000     
0.00000     	0.00000     	0.00000     
0.00000     	0.00000     	0.00000     
0.00000     	0.00000     	0.00000     
0.00000     	0.00000     	0.00000     
0.00000     	0.00000     	0.00000     
0.00000     	0.00000     	0.00000     
0.00000     	0.00000     	0.00000     
0.00000     	0.00000     	0.00000     
0.00000     	0.00000     	0.00000     
0.00000     	0.00000     	0.00000     
0.00000     	0.00000     	0.00000     
0.00000     	0.00000     	0.00000     
0.00000     	0.00000     	0.00000     
0.00000     	0.00000     	0.00000     
0.00000     	0.00000     	0.00000     
0.00000     	0.00000     	0.00000     
0.00000     	0.00000     	0.00000     
0.00000     	0.00000     	0.00000     
0.00000     	0.00000     	0.00000     
0.00000     	0.00000     	0.00000     
0.00000     	0.00000     	0.00000     
0.00000     	0.00000     	0.00000     
0.00000     	0.00000     	0.00000     
0.00000     	0.00000     	0.00000     
0.00000     	0.00000     	0.00000     
0.00000     	0.00000     	0.00000     
0.00000     	0.00000     	0.00000     
0.00000     	0.00000     	0.00000     
0.00000     	0.00000     	0.00000     
0.00000     	0.00000     	0.00000     
0.00000     	0.00000     	0.00000     
0.00000     	0.00000     	0.00000     
0.00000     	0.00000     	0.00000     
0.00000     	0.00000     	0.00000     
0.00000     	0.00000     	0.00000     
0.00000     	0.00000     	0.00000     
0.00000     	0.00000     	0.00000     
0.00000     	0.00000     	0.00000     
0.00000     	0.00000     	0.00000     
0.00000     	0.00000     	0.00000     
0.00000     	0.00000     	0.00000     
0.00000     	0.00000     	0.00000     
0.00000     	0.00000     	0.00000     
0.00000     	0.00000     	0.00000     
0.00000     	0.00000     	0.00000     
0.00000     	0.00000     	0.00000     
0.00000     	0.00000     	0.00000     
0.00000     	0.00000     	0.00000     
0.00000     	0.00000     	0.00000     
0.00000     	0.00000     	0.00000     
0.00000     	0.00000     	0.00000     
0.00000     	0.00000     	0.00000     
0.00000     	0.00000     	0.00000     
0.00000     	0.00000     	0.00000     
0.00000     	0.00000     	0.00000     
0.00000     	0.00000     	0.00000     
0.00000     	0.00000     	0.00000     
0.00000     	0.00000     	0.00000     
0.00000     	0.00000     	0.00000     
0.00000     	0.00000     	0.00000     
0.00000     	0.00000     	0.00000     
0.00000     	0.00000     	0.00000     
0.00000     	0.00000     	0.00000     
0.00000     	0.00000     	0.00000     
0.00000     	0.00000     	0.00000     
0.00000     	0.00000     	0.00000     
0.00000     	0.00000     	0.00000     
0.00000     	0.00000     	0.00000     
0.00000     	0.00000     	0.00000     
0.00000     	0.00000     	0.00000     
0.00000     	0.00000     	0.00000     
0.00000     	0.00000     	0.00000     
0.00000     	0.00000     	0.00000     
0.00000     	0.00000     	0.00000     
0.00000     	0.00000     	0.00000     
0.00000     	0.00000     	0.00000     
0.00000     	0.00000     	0.00000     
0.00000     	0.00000     	0.00000     
0.00000     	0.00000     	0.00000     
0.00000     	0.00000     	0.00000     
0.00000     	0.00000     	0.00000     
0.00000     	0.00000     	0.00000     
0.00000     	0.00000     	0.00000     
0.00000     	0.00000     	0.00000     
0.00000     	0.00000     	0.00000     
0.00000     	0.00000     	0.00000     
0.00000     	0.00000     	0.00000     
0.00000     	0.00000     	0.00000     
0.00000     	0.00000     	0.00000     
0.00000     	0.00000     	0.00000     
0.00000     	0.00000     	0.00000     
0.00000     	0.00000     	0.00000     
0.00000     	0.00000     	0.00000     
0.00000     	0.00000     	0.00000     
0.00000     	0.00000     	0.00000     
0.00000     	0.00000     	0.00000     
0.00000     	0.00000     	0.00000     
0.00000     	0.00000     	0.00000     
0.00000     	0.00000     	0.00000     
0.00000     	0.00000     	0.00000     
0.00000     	0.00000     	0.00000     
0.00000     	0.00000     	0.00000     
0.00000     	0.00000     	0.00000     
0.00000     	0.00000     	0.00000     
0.00000     	0.00000     	0.00000     
0.00000     	0.00000     	0.00000     
0.00000     	0.00000     	0.00000     
0.00000     	0.00000     	0.00000     
0.00000     	0.00000     	0.00000     
0.00000     	0.00000     	0.00000     
0.00000     	0.00000     	0.00000     
0.00000     	0.00000     	0.00000     
0.00000     	0.00000     	0.00000     
0.00000     	0.00000     	0.00000     
0.00000     	0.00000     	0.00000     
0.00000     	0.00000     	0.00000     
0.00000     	0.00000     	0.00000     
0.00000     	0.00000     	0.00000     
0.00000     	0.00000     	0.00000     
0.00000     	0.00000     	0.00000     
0.00000     	0.00000     	0.00000     
0.00000     	0.00000     	0.00000     
0.00000     	0.00000     	0.00000     
0.00000     	0.00000     	0.00000     
0.00000     	0.00000     	0.00000     
0.00000     	0.00000     	0.00000     
0.00000     	0.00000     	0.00000     
0.00000     	0.00000     	0.00000     
0.00000     	0.00000     	0.00000     
0.00000     	0.00000     	0.00000     
0.00000     	0.00000     	0.00000     
0.00000     	0.00000     	0.00000     
0.00000     	0.00000     	0.00000     
0.00000     	0.00000     	0.00000     
0.00000     	0.00000     	0.00000     
0.00000     	0.00000     	0.00000     
0.00000     	0.00000     	0.00000     
0.00000     	0.00000     	0.00000     
0.00000     	0.00000     	0.00000     
0.00000     	0.00000     	0.00000     
0.00000     	0.00000     	0.00000     
0.00000     	0.00000     	0.00000     
0.00000     	0.00000     	0.00000     
0.00000     	0.00000     	0.00000     
0.00000     	0.00000     	0.00000     
0.00000     	0.00000     	0.00000     
0.00000     	0.00000     	0.00000     
0.00000     	0.00000     	0.00000     
0.00000     	0.00000     	0.00000     
0.00000     	0.00000     	0.00000     
0.00000     	0.00000     	0.00000     
0.00000     	0.00000     	0.00000     
0.00000     	0.00000     	0.00000     
0.00000     	0.00000     	0.00000     
0.00000     	0.00000     	0.00000     
0.00000     	0.00000     	0.00000     
0.00000     	0.00000     	0.00000     
0.00000     	0.00000     	0.00000     
0.00000     	0.00000     	0.00000     
0.00000     	0.00000     	0.00000     
0.00000     	0.00000     	0.00000     
0.00000     	0.00000     	0.00000     
0.00000     	0.00000     	0.00000     
0.00000     	0.00000     	0.00000     
0.00000     	0.00000     	0.00000     
0.00000     	0.00000     	0.00000     
0.00000     	0.00000     	0.00000     
0.00000     	0.00000     	0.00000     
0.00000     	0.00000     	0.00000     
0.00000     	0.00000     	0.00000     
0.00000     	0.00000     	0.00000     
0.00000     	0.00000     	0.00000     
0.00000     	0.00000     	0.00000     
0.00000     	0.00000     	0.00000     
0.00000     	0.00000     	0.00000     
0.00000     	0.00000     	0.00000     
0.00000     	0.00000     	0.00000     
0.00000     	0.00000     	0.00000     
0.00000     	0.00000     	0.00000     
0.00000     	0.00000     	0.00000     
0.00000     	0.00000     	0.00000     
0.00000     	0.00000     	0.00000     
0.00000     	0.00000     	0.00000     
0.00000     	0.00000     	0.00000     
0.00000     	0.00000     	0.00000     
0.00000     	0.00000     	0.00000     
0.00000     	0.00000     	0.00000     
0.00000     	0.00000     	0.00000     
0.00000     	0.00000     	0.00000     
0.00000     	0.00000     	0.00000     
0.00000     	0.00000     	0.00000     
0.00000     	0.00000     	0.00000     
0.00000     	0.00000     	0.00000     
0.00000     	0.00000     	0.00000     
0.00000     	0.00000     	0.00000     
0.00000     	0.00000     	0.00000     
0.00000     	0.00000     	0.00000     
0.00000     	0.00000     	0.00000     
0.00000     	0.00000     	0.00000     
0.00000     	0.00000     	0.00000     
0.00000     	0.00000     	0.00000     
0.00000     	0.00000     	0.00000     
0.00000     	0.00000     	0.00000     
0.00000     	0.00000     	0.00000     
0.00000     	0.00000     	0.00000     
0.00000     	0.00000     	0.00000     
0.00000     	0.00000     	0.00000     
0.00000     	0.00000     	0.00000     
0.00000     	0.00000     	0.00000     
0.00000     	0.00000     	0.00000     
0.00000     	0.00000     	0.00000     
0.00000     	0.00000     	0.00000     
0.00000     	0.00000     	0.00000     
0.00000     	0.00000     	0.00000     
0.00000     	0.00000     	0.00000     
0.00000     	0.00000     	0.00000     
0.00000     	0.00000     	0.00000     
0.00000     	0.00000     	0.00000     
0.00000     	0.00000     	0.00000     
0.00000     	0.00000     	0.00000     
0.00000     	0.00000     	0.00000     
0.00000     	0.00000     	0.00000     
0.00000     	0.00000     	0.00000     
0.00000     	0.00000     	0.00000     
0.00000     	0.00000     	0.00000     
0.00000     	0.00000     	0.00000     
0.00000     	0.00000     	0.00000     
0.00000     	0.00000     	0.00000     
0.00000     	0.00000     	0.00000     
0.00000     	0.00000     	0.00000     
0.00000     	0.00000     	0.00000     
0.00000     	0.00000     	0.00000     
0.00000     	0.00000     	0.00000     
0.00000     	0.00000     	0.00000     
0.00000     	0.00000     	0.00000     
0.00000     	0.00000     	0.00000     
0.00000     	0.00000     	0.00000     
0.00000     	0.00000     	0.00000     
0.00000     	0.00000     	0.00000     
0.00000     	0.00000     	0.00000     
0.00000     	0.00000     	0.00000     
0.00000     	0.00000     	0.00000     
0.00000     	0.00000     	0.00000     
0.00000     	0.00000     	0.00000     
0.00000     	0.00000     	0.00000     
0.00000     	0.00000     	0.00000     
0.00000     	0.00000     	0.00000     
0.00000     	0.00000     	0.00000     
0.00000     	0.00000     	0.00000     
0.00000     	0.00000     	0.00000     
0.00000     	0.00000     	0.00000     
0.00000     	0.00000     	0.00000     
0.00000     	0.00000     	0.00000     
0.00000     	0.00000     	0.00000     
0.00000     	0.00000     	0.00000     
0.00000     	0.00000     	0.00000     
0.00000     	0.00000     	0.00000     
0.00000     	0.00000     	0.00000     
0.00000     	0.00000     	0.00000     
0.00000     	0.00000     	0.00000     
0.00000     	0.00000     	0.00000     
0.00000     	0.00000     	0.00000     
0.00000     	0.00000     	0.00000     
0.00000     	0.00000     	0.00000     
0.00000     	0.00000     	0.00000     
0.00000     	0.00000     	0.00000     
0.00000     	0.00000     	0.00000     
0.00000     	0.00000     	0.00000     
0.00000     	0.00000     	0.00000     
0.00000     	0.00000     	0.00000     
0.00000     	0.00000     	0.00000     
0.00000     	0.00000     	0.00000     
0.00000     	0.00000     	0.00000     
0.00000     	0.00000     	0.00000     
0.00000     	0.00000     	0.00000     
0.00000     	0.00000     	0.00000     
0.00000     	0.00000     	0.00000     
0.00000     	0.00000     	0.00000     
0.00000     	0.00000     	0.00000     
0.00000     	0.00000     	0.00000     
0.00000     	0.00000     	0.00000     
0.00000     	0.00000     	0.00000     
0.00000     	0.00000     	0.00000     
0.00000     	0.00000     	0.00000     
0.00000     	0.00000     	0.00000     
0.00000     	0.00000     	0.00000     
0.00000     	0.00000     	0.00000     
0.00000     	0.00000     	0.00000     
0.00000     	0.00000     	0.00000     
0.00000     	0.00000     	0.00000     
0.00000     	0.00000     	0.00000     
0.00000     	0.00000     	0.00000     
0.00000     	0.00000     	0.00000     
0.00000     	0.00000     	0.00000     
0.00000     	0.00000     	0.00000     
0.00000     	0.00000     	0.00000     
0.00000     	0.00000     	0.00000     
0.00000     	0.00000     	0.00000     
0.00000     	0.00000     	0.00000     
0.00000     	0.00000     	0.00000     
0.00000     	0.00000     	0.00000     
0.00000     	0.00000     	0.00000     
0.00000     	0.00000     	0.00000     
0.00000     	0.00000     	0.00000     
0.00000     	0.00000     	0.00000     
0.00000     	0.00000     	0.00000     
0.00000     	0.00000     	0.00000     
0.00000     	0.00000     	0.00000     
0.00000     	0.00000     	0.00000     
0.00000     	0.00000     	0.00000     
0.00000     	0.00000     	0.00000     
0.00000     	0.00000     	0.00000     
0.00000     	0.00000     	0.00000     
0.00000     	0.00000     	0.00000     
0.00000     	0.00000     	0.00000     
0.00000     	0.00000     	0.00000     
0.00000     	0.00000     	0.00000     
0.00000     	0.00000     	0.00000     
0.00000     	0.00000     	0.00000     
0.00000     	0.00000     	0.00000     
0.00000     	0.00000     	0.00000     
0.00000     	0.00000     	0.00000     
0.00000     	0.00000     	0.00000     
0.00000     	0.00000     	0.00000     
0.00000     	0.00000     	0.00000     
0.00000     	0.00000     	0.00000     
0.00000     	0.00000     	0.00000     
0.00000     	0.00000     	0.00000     
0.00000     	0.00000     	0.00000     
0.00000     	0.00000     	0.00000     
0.00000     	0.00000     	0.00000     
0.00000     	0.00000     	0.00000     
0.00000     	0.00000     	0.00000     
0.00000     	0.00000     	0.00000     
0.00000     	0.00000     	0.00000     
0.00000     	0.00000     	0.00000     
0.00000     	0.00000     	0.00000     
0.00000     	0.00000     	0.00000     
0.00000     	0.00000     	0.00000     
0.00000     	0.00000     	0.00000     
0.00000     	0.00000     	0.00000     
0.00000     	0.00000     	0.00000     
0.00000     	0.00000     	0.00000     
0.00000     	0.00000     	0.00000     
0.00000     	0.00000     	0.00000     
0.00000     	0.00000     	0.00000     
0.00000     	0.00000     	0.00000     
0.00000     	0.00000     	0.00000     
0.00000     	0.00000     	0.00000     
0.00000     	0.00000     	0.00000     
0.00000     	0.00000     	0.00000     
0.00000     	0.00000     	0.00000     
0.00000     	0.00000     	0.00000     
0.00000     	0.00000     	0.00000     
0.00000     	0.00000     	0.00000     
0.00000     	0.00000     	0.00000     
0.00000     	0.00000     	0.00000     
0.00000     	0.00000     	0.00000     
0.00000     	0.00000     	0.00000     
0.00000     	0.00000     	0.00000     
0.00000     	0.00000     	0.00000     
0.00000     	0.00000     	0.00000     
0.00000     	0.00000     	0.00000     
0.00000     	0.00000     	0.00000     
0.00000     	0.00000     	0.00000     
0.00000     	0.00000     	0.00000     
0.00000     	0.00000     	0.00000     
0.00000     	0.00000     	0.00000     
0.00000     	0.00000     	0.00000     
0.00000     	0.00000     	0.00000     
0.00000     	0.00000     	0.00000     
0.00000     	0.00000     	0.00000     
0.00000     	0.00000     	0.00000     
0.00000     	0.00000     	0.00000     
0.00000     	0.00000     	0.00000     
0.00000     	0.00000     	0.00000     
0.00000     	0.00000     	0.00000     
0.00000     	0.00000     	0.00000     
0.00000     	0.00000     	0.00000     
0.00000     	0.00000     	0.00000     
0.00000     	0.00000     	0.00000     
0.00000     	0.00000     	0.00000     
0.00000     	0.00000     	0.00000     
0.00000     	0.00000     	0.00000     
0.00000     	0.00000     	0.00000     
0.00000     	0.00000     	0.00000     
0.00000     	0.00000     	0.00000     
0.00000     	0.00000     	0.00000     
0.00000     	0.00000     	0.00000     
0.00000     	0.00000     	0.00000     
0.00000     	0.00000     	0.00000     
0.00000     	0.00000     	0.00000     
0.00000     	0.00000     	0.00000     
0.00000     	0.00000     	0.00000     
0.00000     	0.00000     	0.00000     
0.00000     	0.00000     	0.00000     
0.00000     	0.00000     	0.00000     
0.00000     	0.00000     	0.00000     
0.00000     	0.00000     	0.00000     
0.00000     	0.00000     	0.00000     
0.00000     	0.00000     	0.00000     
0.00000     	0.00000     	0.00000     
0.00000     	0.00000     	0.00000     
0.00000     	0.00000     	0.00000     
0.00000     	0.00000     	0.00000     
0.00000     	0.00000     	0.00000     
0.00000     	0.00000     	0.00000     
0.00000     	0.00000     	0.00000     
0.00000     	0.00000     	0.00000     
0.00000     	0.00000     	0.00000     
0.00000     	0.00000     	0.00000     
0.00000     	0.00000     	0.00000     
0.00000     	0.00000     	0.00000     
0.00000     	0.00000     	0.00000     
0.00000     	0.00000     	0.00000     
0.00000     	0.00000     	0.00000     
0.00000     	0.00000     	0.00000     
0.00000     	0.00000     	0.00000     
0.00000     	0.00000     	0.00000     
0.00000     	0.00000     	0.00000     
0.00000     	0.00000     	0.00000     
0.00000     	0.00000     	0.00000     
0.00000     	0.00000     	0.00000     
0.00000     	0.00000     	0.00000     
0.00000     	0.00000     	0.00000     
0.00000     	0.00000     	0.00000     
0.00000     	0.00000     	0.00000     
0.00000     	0.00000     	0.00000     
0.00000     	0.00000     	0.00000     
0.00000     	0.00000     	0.00000     
0.00000     	0.00000     	0.00000     
0.00000     	0.00000     	0.00000     
0.00000     	0.00000     	0.00000     
0.00000     	0.00000     	0.00000     
0.00000     	0.00000     	0.00000     
0.00000     	0.00000     	0.00000     
0.00000     	0.00000     	0.00000     
0.00000     	0.00000     	0.00000     
0.00000     	0.00000     	0.00000     
0.00000     	0.00000     	0.00000     
0.00000     	0.00000     	0.00000     
0.00000     	0.00000     	0.00000     
0.00000     	0.00000     	0.00000     
0.00000     	0.00000     	0.00000     
0.00000     	0.00000     	0.00000     
0.00000     	0.00000     	0.00000     
0.00000     	0.00000     	0.00000     
0.00000     	0.00000     	0.00000     
0.00000     	0.00000     	0.00000     
0.00000     	0.00000     	0.00000     
0.00000     	0.00000     	0.00000     
0.00000     	0.00000     	0.00000     
0.00000     	0.00000     	0.00000     
0.00000     	0.00000     	0.00000     
0.00000     	0.00000     	0.00000     
0.00000     	0.00000     	0.00000     
0.00000     	0.00000     	0.00000     
0.00000     	0.00000     	0.00000     
0.00000     	0.00000     	0.00000     
0.00000     	0.00000     	0.00000     
0.00000     	0.00000     	0.00000     
0.00000     	0.00000     	0.00000     
0.00000     	0.00000     	0.00000     
0.00000     	0.00000     	0.00000     
0.00000     	0.00000     	0.00000     
0.00000     	0.00000     	0.00000     
0.00000     	0.00000     	0.00000     
0.00000     	0.00000     	0.00000     
0.00000     	0.00000     	0.00000     
0.00000     	0.00000     	0.00000     
0.00000     	0.00000     	0.00000     
0.00000     	0.00000     	0.00000     
0.00000     	0.00000     	0.00000     
0.00000     	0.00000     	0.00000     
0.00000     	0.00000     	0.00000     
0.00000     	0.00000     	0.00000     
0.00000     	0.00000     	0.00000     
0.00000     	0.00000     	0.00000     
0.00000     	0.00000     	0.00000     
0.00000     	0.00000     	0.00000     
0.00000     	0.00000     	0.00000     
0.00000     	0.00000     	0.00000     
0.00000     	0.00000     	0.00000     
0.00000     	0.00000     	0.00000     
0.00000     	0.00000     	0.00000     
0.00000     	0.00000     	0.00000     
0.00000     	0.00000     	0.00000     
0.00000     	0.00000     	0.00000     
0.00000     	0.00000     	0.00000     
0.00000     	0.00000     	0.00000     
0.00000     	0.00000     	0.00000     
0.00000     	0.00000     	0.00000     
0.00000     	0.00000     	0.00000     
0.00000     	0.00000     	0.00000     
0.00000     	0.00000     	0.00000     
0.00000     	0.00000     	0.00000     
0.00000     	0.00000     	0.00000     
0.00000     	0.00000     	0.00000     
0.00000     	0.00000     	0.00000     
0.00000     	0.00000     	0.00000     
0.00000     	0.00000     	0.00000     
0.00000     	0.00000     	0.00000     
0.00000     	0.00000     	0.00000     
0.00000     	0.00000     	0.00000     
0.00000     	0.00000     	0.00000     
0.00000     	0.00000     	0.00000     
0.00000     	0.00000     	0.00000     
0.00000     	0.00000     	0.00000     
0.00000     	0.00000     	0.00000     
0.00000     	0.00000     	0.00000     
0.00000     	0.00000     	0.00000     
0.00000     	0.00000     	0.00000     
0.00000     	0.00000     	0.00000     
0.00000     	0.00000     	0.00000     
0.00000     	0.00000     	0.00000     
0.00000     	0.00000     	0.00000     
0.00000     	0.00000     	0.00000     
0.00000     	0.00000     	0.00000     
0.00000     	0.00000     	0.00000     
0.00000     	0.00000     	0.00000     
0.00000     	0.00000     	0.00000     
0.00000     	0.00000     	0.00000     
0.00000     	0.00000     	0.00000     
0.00000     	0.00000     	0.00000     
0.00000     	0.00000     	0.00000     
0.00000     	0.00000     	0.00000     
0.00000     	0.00000     	0.00000     
0.00000     	0.00000     	0.00000     
0.00000     	0.00000     	0.00000     
0.00000     	0.00000     	0.00000     
0.00000     	0.00000     	0.00000     
0.00000     	0.00000     	0.00000     
0.00000     	0.00000     	0.00000     
0.00000     	0.00000     	0.00000     
0.00000     	0.00000     	0.00000     
0.00000     	0.00000     	0.00000     
0.00000     	0.00000     	0.00000     
0.00000     	0.00000     	0.00000     
0.00000     	0.00000     	0.00000     
0.00000     	0.00000     	0.00000     
0.00000     	0.00000     	0.00000     
0.00000     	0.00000     	0.00000     
0.00000     	0.00000     	0.00000     
0.00000     	0.00000     	0.00000     
0.00000     	0.00000     	0.00000     
0.00000     	0.00000     	0.00000     
0.00000     	0.00000     	0.00000     
0.00000     	0.00000     	0.00000     
0.00000     	0.00000     	0.00000     
0.00000     	0.00000     	0.00000     
0.00000     	0.00000     	0.00000     
0.00000     	0.00000     	0.00000     
0.00000     	0.00000     	0.00000     
0.00000     	0.00000     	0.00000     
0.00000     	0.00000     	0.00000     
0.00000     	0.00000     	0.00000     
0.00000     	0.00000     	0.00000     
0.00000     	0.00000     	0.00000     
0.00000     	0.00000     	0.00000     
0.00000     	0.00000     	0.00000     
0.00000     	0.00000     	0.00000     
0.00000     	0.00000     	0.00000     
0.00000     	0.00000     	0.00000     
0.00000     	0.00000     	0.00000     
0.00000     	0.00000     	0.00000     
0.00000     	0.00000     	0.00000     
0.00000     	0.00000     	0.00000     
0.00000     	0.00000     	0.00000     
0.00000     	0.00000     	0.00000     
0.00000     	0.00000     	0.00000     
0.00000     	0.00000     	0.00000     
0.00000     	0.00000     	0.00000     
0.00000     	0.00000     	0.00000     
0.00000     	0.00000     	0.00000     
0.00000     	0.00000     	0.00000     
0.00000     	0.00000     	0.00000     
0.00000     	0.00000     	0.00000     
0.00000     	0.00000     	0.00000     
0.00000     	0.00000     	0.00000     
0.00000     	0.00000     	0.00000     
0.00000     	0.00000     	0.00000     
0.00000     	0.00000     	0.00000     
0.00000     	0.00000     	0.00000     
0.00000     	0.00000     	0.00000     
0.00000     	0.00000     	0.00000     
0.00000     	0.00000     	0.00000     
0.00000     	0.00000     	0.00000     
0.00000     	0.00000     	0.00000     
0.00000     	0.00000     	0.00000     
0.00000     	0.00000     	0.00000     
0.00000     	0.00000     	0.00000     
0.00000     	0.00000     	0.00000     
0.00000     	0.00000     	0.00000     
0.00000     	0.00000     	0.00000     
0.00000     	0.00000     	0.00000     
0.00000     	0.00000     	0.00000     
0.00000     	0.00000     	0.00000     
0.00000     	0.00000     	0.00000     
0.00000     	0.00000     	0.00000     
0.00000     	0.00000     	0.00000     
0.00000     	0.00000     	0.00000     
0.00000     	0.00000     	0.00000     
0.00000     	0.00000     	0.00000     
0.00000     	0.00000     	0.00000     
0.00000     	0.00000     	0.00000     
0.00000     	0.00000     	0.00000     
0.00000     	0.00000     	0.00000     
0.00000     	0.00000     	0.00000     
0.00000     	0.00000     	0.00000     
0.00000     	0.00000     	0.00000     
0.00000     	0.00000     	0.00000     
0.00000     	0.00000     	0.00000     
0.00000     	0.00000     	0.00000     
0.00000     	0.00000     	0.00000     
0.00000     	0.00000     	0.00000     
0.00000     	0.00000     	0.00000     
0.00000     	0.00000     	0.00000     
0.00000     	0.00000     	0.00000     
0.00000     	0.00000     	0.00000     
0.00000     	0.00000     	0.00000     
0.00000     	0.00000     	0.00000     
0.00000     	0.00000     	0.00000     
0.00000     	0.00000     	0.00000     
0.00000     	0.00000     	0.00000     
0.00000     	0.00000     	0.00000     
0.00000     	0.00000     	0.00000     
0.00000     	0.00000     	0.00000     
0.00000     	0.00000     	0.00000     
0.00000     	0.00000     	0.00000     
0.00000     	0.00000     	0.00000     
0.00000     	0.00000     	0.00000     
0.00000     	0.00000     	0.00000     
0.00000     	0.00000     	0.00000     
0.00000     	0.00000     	0.00000     
0.00000     	0.00000     	0.00000     
0.00000     	0.00000     	0.00000     
0.00000     	0.00000     	0.00000     
0.00000     	0.00000     	0.00000     
0.00000     	0.00000     	0.00000     
0.00000     	0.00000     	0.00000     
0.00000     	0.00000     	0.00000     
0.00000     	0.00000     	0.00000     
0.00000     	0.00000     	0.00000     
0.00000     	0.00000     	0.00000     
0.00000     	0.00000     	0.00000     
0.00000     	0.00000     	0.00000     
0.00000     	0.00000     	0.00000     
0.00000     	0.00000     	0.00000     
0.00000     	0.00000     	0.00000     
0.00000     	0.00000     	0.00000     
0.00000     	0.00000     	0.00000     
0.00000     	0.00000     	0.00000     
0.00000     	0.00000     	0.00000     
0.00000     	0.00000     	0.00000     
0.00000     	0.00000     	0.00000     
0.00000     	0.00000     	0.00000     
0.00000     	0.00000     	0.00000     
0.00000     	0.00000     	0.00000     
0.00000     	0.00000     	0.00000     
0.00000     	0.00000     	0.00000     
0.00000     	0.00000     	0.00000     
0.00000     	0.00000     	0.00000     
0.00000     	0.00000     	0.00000     
0.00000     	0.00000     	0.00000     
0.00000     	0.00000     	0.00000     
0.00000     	0.00000     	0.00000     
0.00000     	0.00000     	0.00000     
0.00000     	0.00000     	0.00000     
0.00000     	0.00000     	0.00000     
0.00000     	0.00000     	0.00000     
0.00000     	0.00000     	0.00000     
0.00000     	0.00000     	0.00000     
0.00000     	0.00000     	0.00000     
0.00000     	0.00000     	0.00000     
0.00000     	0.00000     	0.00000     
0.00000     	0.00000     	0.00000     
0.00000     	0.00000     	0.00000     
0.00000     	0.00000     	0.00000     
0.00000     	0.00000     	0.00000     
0.00000     	0.00000     	0.00000     
0.00000     	0.00000     	0.00000     
0.00000     	0.00000     	0.00000     
0.00000     	0.00000     	0.00000     
0.00000     	0.00000     	0.00000     
0.00000     	0.00000     	0.00000     
0.00000     	0.00000     	0.00000     
0.00000     	0.00000     	0.00000     
0.00000     	0.00000     	0.00000     
0.00000     	0.00000     	0.00000     
0.00000     	0.00000     	0.00000     
0.00000     	0.00000     	0.00000     
0.00000     	0.00000     	0.00000     
0.00000     	0.00000     	0.00000     
0.00000     	0.00000     	0.00000     
0.00000     	0.00000     	0.00000     
0.00000     	0.00000     	0.00000     
0.00000     	0.00000     	0.00000     
0.00000     	0.00000     	0.00000     
0.00000     	0.00000     	0.00000     
0.00000     	0.00000     	0.00000     
0.00000     	0.00000     	0.00000     
0.00000     	0.00000     	0.00000     
0.00000     	0.00000     	0.00000     
0.00000     	0.00000     	0.00000     
0.00000     	0.00000     	0.00000     
0.00000     	0.00000     	0.00000     
0.00000     	0.00000     	0.00000     
0.00000     	0.00000     	0.00000     
0.00000     	0.00000     	0.00000     
0.00000     	0.00000     	0.00000     
0.00000     	0.00000     	0.00000     
0.00000     	0.00000     	0.00000     
0.00000     	0.00000     	0.00000     
0.00000     	0.00000     	0.00000     
0.00000     	0.00000     	0.00000     
0.00000     	0.00000     	0.00000     
0.00000     	0.00000     	0.00000     
0.00000     	0.00000     	0.00000     
0.00000     	0.00000     	0.00000     
0.00000     	0.00000     	0.00000     
0.00000     	0.00000     	0.00000     
0.00000     	0.00000     	0.00000     
0.00000     	0.00000     	0.00000     
0.00000     	0.00000     	0.00000     
0.00000     	0.00000     	0.00000     
0.00000     	0.00000     	0.00000     
0.00000     	0.00000     	0.00000     
0.00000     	0.00000     	0.00000     
0.00000     	0.00000     	0.00000     
0.00000     	0.00000     	0.00000     
0.00000     	0.00000     	0.00000     
0.00000     	0.00000     	0.00000     
0.00000     	0.00000     	0.00000     
0.00000     	0.00000     	0.00000     
0.00000     	0.00000     	0.00000     
0.00000     	0.00000     	0.00000     
0.00000     	0.00000     	0.00000     
0.00000     	0.00000     	0.00000     
0.00000     	0.00000     	0.00000     
0.00000     	0.00000     	0.00000     
0.00000     	0.00000     	0.00000     
0.00000     	0.00000     	0.00000     
0.00000     	0.00000     	0.00000     
0.00000     	0.00000     	0.00000     
0.00000     	0.00000     	0.00000     
0.00000     	0.00000     	0.00000     
0.00000     	0.00000     	0.00000     
0.00000     	0.00000     	0.00000     
0.00000     	0.00000     	0.00000     
0.00000     	0.00000     	0.00000     
0.00000     	0.00000     	0.00000     
0.00000     	0.00000     	0.00000     
0.00000     	0.00000     	0.00000     
0.00000     	0.00000     	0.00000     
0.00000     	0.00000     	0.00000     
0.00000     	0.00000     	0.00000     
0.00000     	0.00000     	0.00000     
0.00000     	0.00000     	0.00000     
0.00000     	0.00000     	0.00000     
0.00000     	0.00000     	0.00000     
0.00000     	0.00000     	0.00000     
0.00000     	0.00000     	0.00000     
0.00000     	0.00000     	0.00000     
0.00000     	0.00000     	0.00000     
0.00000     	0.00000     	0.00000     
0.00000     	0.00000     	0.00000     
0.00000     	0.00000     	0.00000     
0.00000     	0.00000     	0.00000     
0.00000     	0.00000     	0.00000     
0.00000     	0.00000     	0.00000     
0.00000     	0.00000     	0.00000     
0.00000     	0.00000     	0.00000     
0.00000     	0.00000     	0.00000     
0.00000     	0.00000     	0.00000     
0.00000     	0.00000     	0.00000     
0.00000     	0.00000     	0.00000     
0.00000     	0.00000     	0.00000     
0.00000     	0.00000     	0.00000     
0.00000     	0.00000     	0.00000     
0.00000     	0.00000     	0.00000     
0.00000     	0.00000     	0.00000     
0.00000     	0.00000     	0.00000     
0.00000     	0.00000     	0.00000     
0.00000     	0.00000     	0.00000     
0.00000     	0.00000     	0.00000     
0.00000     	0.00000     	0.00000     
0.00000     	0.00000     	0.00000     
0.00000     	0.00000     	0.00000     
0.00000     	0.00000     	0.00000     
0.00000     	0.00000     	0.00000     
0.00000     	0.00000     	0.00000     
0.00000     	0.00000     	0.00000     
0.00000     	0.00000     	0.00000     
0.00000     	0.00000     	0.00000     
0.00000     	0.00000     	0.00000     
0.00000     	0.00000     	0.00000     
0.00000     	0.00000     	0.00000     
0.00000     	0.00000     	0.00000     
0.00000     	0.00000     	0.00000     
0.00000     	0.00000     	0.00000     
0.00000     	0.00000     	0.00000     
0.00000     	0.00000     	0.00000     
0.00000     	0.00000     	0.00000     
0.00000     	0.00000     	0.00000     
0.00000     	0.00000     	0.00000     
0.00000     	0.00000     	0.00000     
0.00000     	0.00000     	0.00000     
0.00000     	0.00000     	0.00000     
0.00000     	0.00000     	0.00000     
0.00000     	0.00000     	0.00000     
0.00000     	0.00000     	0.00000     
0.00000     	0.00000     	0.00000     
0.00000     	0.00000     	0.00000     
0.00000     	0.00000     	0.00000     
0.00000     	0.00000     	0.00000     
0.00000     	0.00000     	0.00000     
0.00000     	0.00000     	0.00000     
0.00000     	0.00000     	0.00000     
0.00000     	0.00000     	0.00000     
0.00000     	0.00000     	0.00000     
0.00000     	0.00000     	0.00000     
0.00000     	0.00000     	0.00000     
0.00000     	0.00000     	0.00000     
0.00000     	0.00000     	0.00000     
0.00000     	0.00000     	0.00000     
0.00000     	0.00000     	0.00000     
0.00000     	0.00000     	0.00000     
0.00000     	0.00000     	0.00000     
0.00000     	0.00000     	0.00000     
0.00000     	0.00000     	0.00000     
0.00000     	0.00000     	0.00000     
0.00000     	0.00000     	0.00000     
0.00000     	0.00000     	0.00000     
0.00000     	0.00000     	0.00000     
0.00000     	0.00000     	0.00000     
0.00000     	0.00000     	0.00000     
0.00000     	0.00000     	0.00000     
0.00000     	0.00000     	0.00000     
0.00000     	0.00000     	0.00000     
0.00000     	0.00000     	0.00000     
0.00000     	0.00000     	0.00000     
0.00000     	0.00000     	0.00000     
0.00000     	0.00000     	0.00000     
0.00000     	0.00000     	0.00000     
0.00000     	0.00000     	0.00000     
0.00000     	0.00000     	0.00000     
0.00000     	0.00000     	0.00000     
0.00000     	0.00000     	0.00000     
0.00000     	0.00000     	0.00000     
0.00000     	0.00000     	0.00000     
0.00000     	0.00000     	0.00000     
0.00000     	0.00000     	0.00000     
0.00000     	0.00000     	0.00000     
0.00000     	0.00000     	0.00000     
0.00000     	0.00000     	0.00000     
0.00000     	0.00000     	0.00000     
0.00000     	0.00000     	0.00000     
0.00000     	0.00000     	0.00000     
0.00000     	0.00000     	0.00000     
0.00000     	0.00000     	0.00000     
0.00000     	0.00000     	0.00000     
0.00000     	0.00000     	0.00000     
0.00000     	0.00000     	0.00000     
0.00000     	0.00000     	0.00000     
0.00000     	0.00000     	0.00000     
0.00000     	0.00000     	0.00000     
0.00000     	0.00000     	0.00000     
0.00000     	0.00000     	0.00000     
0.00000     	0.00000     	0.00000     
0.00000     	0.00000     	0.00000     
0.00000     	0.00000     	0.00000     
0.00000     	0.00000     	0.00000     
0.00000     	0.00000     	0.00000     
0.00000     	0.00000     	0.00000     
0.00000     	0.00000     	0.00000     
0.00000     	0.00000     	0.00000     
0.00000     	0.00000     	0.00000     
0.00000     	0.00000     	0.00000     
0.00000     	0.00000     	0.00000     
0.00000     	0.00000     	0.00000     
0.00000     	0.00000     	0.00000     
0.00000     	0.00000     	0.00000     
0.00000     	0.00000     	0.00000     
0.00000     	0.00000     	0.00000     
0.00000     	0.00000     	0.00000     
0.00000     	0.00000     	0.00000     
0.00000     	0.00000     	0.00000     
0.00000     	0.00000     	0.00000     
0.00000     	0.00000     	0.00000     
0.00000     	0.00000     	0.00000     
0.00000     	0.00000     	0.00000     
0.00000     	0.00000     	0.00000     
0.00000     	0.00000     	0.00000     
0.00000     	0.00000     	0.00000     
0.00000     	0.00000     	0.00000     
0.00000     	0.00000     	0.00000     
0.00000     	0.00000     	0.00000     
0.00000     	0.00000     	0.00000     
0.00000     	0.00000     	0.00000     
0.00000     	0.00000     	0.00000     
0.00000     	0.00000     	0.00000     
0.00000     	0.00000     	0.00000     
0.00000     	0.00000     	0.00000     
0.00000     	0.00000     	0.00000     
0.00000     	0.00000     	0.00000     
0.00000     	0.00000     	0.00000     
0.00000     	0.00000     	0.00000     
0.00000     	0.00000     	0.00000     
0.00000     	0.00000     	0.00000     
0.00000     	0.00000     	0.00000     
0.00000     	0.00000     	0.00000     
0.00000     	0.00000     	0.00000     
0.00000     	0.00000     	0.00000     
0.00000     	0.00000     	0.00000     
0.00000     	0.00000     	0.00000     
0.00000     	0.00000     	0.00000     
0.00000     	0.00000     	0.00000     
0.00000     	0.00000     	0.00000     
0.00000     	0.00000     	0.00000     
0.00000     	0.00000     	0.00000     
0.00000     	0.00000     	0.00000     
0.00000     	0.00000     	0.00000     
0.00000     	0.00000     	0.00000     
0.00000     	0.00000     	0.00000     
0.00000     	0.00000     	0.00000     
0.00000     	0.00000     	0.00000     
0.00000     	0.00000     	0.00000     
0.00000     	0.00000     	0.00000     
0.00000     	0.00000     	0.00000     
0.00000     	0.00000     	0.00000     
0.00000     	0.00000     	0.00000     
0.00000     	0.00000     	0.00000     
0.00000     	0.00000     	0.00000     
0.00000     	0.00000     	0.00000     
0.00000     	0.00000     	0.00000     
0.00000     	0.00000     	0.00000     
0.00000     	0.00000     	0.00000     
0.00000     	0.00000     	0.00000     
0.00000     	0.00000     	0.00000     
0.00000     	0.00000     	0.00000     
0.00000     	0.00000     	0.00000     
0.00000     	0.00000     	0.00000     
0.00000     	0.00000     	0.00000     
0.00000     	0.00000     	0.00000     
0.00000     	0.00000     	0.00000     
0.00000     	0.00000     	0.00000     
0.00000     	0.00000     	0.00000     
0.00000     	0.00000     	0.00000     
0.00000     	0.00000     	0.00000     
0.00000     	0.00000     	0.00000     
0.00000     	0.00000     	0.00000     
0.00000     	0.00000     	0.00000     
0.00000     	0.00000     	0.00000     
0.00000     	0.00000     	0.00000     
0.00000     	0.00000     	0.00000     
0.00000     	0.00000     	0.00000     
0.00000     	0.00000     	0.00000     
0.00000     	0.00000     	0.00000     
0.00000     	0.00000     	0.00000     
0.00000     	0.00000     	0.00000     
0.00000     	0.00000     	0.00000     
0.00000     	0.00000     	0.00000     
0.00000     	0.00000     	0.00000     
0.00000     	0.00000     	0.00000     
0.00000     	0.00000     	0.00000     
0.00000     	0.00000     	0.00000     
0.00000     	0.00000     	0.00000     
0.00000     	0.00000     	0.00000     
0.00000     	0.00000     	0.00000     
0.00000     	0.00000     	0.00000     
0.00000     	0.00000     	0.00000     
0.00000     	0.00000     	0.00000     
0.00000     	0.00000     	0.00000     
0.00000     	0.00000     	0.00000     
0.00000     	0.00000     	0.00000     
0.00000     	0.00000     	0.00000     
0.00000     	0.00000     	0.00000     
0.00000     	0.00000     	0.00000     
0.00000     	0.00000     	0.00000     
0.00000     	0.00000     	0.00000     
0.00000     	0.00000     	0.00000     
0.00000     	0.00000     	0.00000     
0.00000     	0.00000     	0.00000     
0.00000     	0.00000     	0.00000     
0.00000     	0.00000     	0.00000     
0.00000     	0.00000     	0.00000     
0.00000     	0.00000     	0.00000     
0.00000     	0.00000     	0.00000     
0.00000     	0.00000     	0.00000     
0.00000     	0.00000     	0.00000     
0.00000     	0.00000     	0.00000     
0.00000     	0.00000     	0.00000     
0.00000     	0.00000     	0.00000     
0.00000     	0.00000     	0.00000     
0.00000     	0.00000     	0.00000     
0.00000     	0.00000     	0.00000     
0.00000     	0.00000     	0.00000     
0.00000     	0.00000     	0.00000     
0.00000     	0.00000     	0.00000     
0.00000     	0.00000     	0.00000     
0.00000     	0.00000     	0.00000     
0.00000     	0.00000     	0.00000     
0.00000     	0.00000     	0.00000     
0.00000     	0.00000     	0.00000     
0.00000     	0.00000     	0.00000     
0.00000     	0.00000     	0.00000     
0.00000     	0.00000     	0.00000     
0.00000     	0.00000     	0.00000     
0.00000     	0.00000     	0.00000     
0.00000     	0.00000     	0.00000     
0.00000     	0.00000     	0.00000     
0.00000     	0.00000     	0.00000     
0.00000     	0.00000     	0.00000     
0.00000     	0.00000     	0.00000     
0.00000     	0.00000     	0.00000     
0.00000     	0.00000     	0.00000     
0.00000     	0.00000     	0.00000     
0.00000     	0.00000     	0.00000     
0.00000     	0.00000     	0.00000     
0.00000     	0.00000     	0.00000     
0.00000     	0.00000     	0.00000     
0.00000     	0.00000     	0.00000     
0.00000     	0.00000     	0.00000     
0.00000     	0.00000     	0.00000     
0.00000     	0.00000     	0.00000     
0.00000     	0.00000     	0.00000     
0.00000     	0.00000     	0.00000     
0.00000     	0.00000     	0.00000     
0.00000     	0.00000     	0.00000     
0.00000     	0.00000     	0.00000     
0.00000     	0.00000     	0.00000     
0.00000     	0.00000     	0.00000     
0.00000     	0.00000     	0.00000     
0.00000     	0.00000     	0.00000     
0.00000     	0.00000     	0.00000     
0.00000     	0.00000     	0.00000     
0.00000     	0.00000     	0.00000     
0.00000     	0.00000     	0.00000     
0.00000     	0.00000     	0.00000     
0.00000     	0.00000     	0.00000     
0.00000     	0.00000     	0.00000     
0.00000     	0.00000     	0.00000     
0.00000     	0.00000     	0.00000     
0.00000     	0.00000     	0.00000     
0.00000     	0.00000     	0.00000     
0.00000     	0.00000     	0.00000     
0.00000     	0.00000     	0.00000     
0.00000     	0.00000     	0.00000     
0.00000     	0.00000     	0.00000     
0.00000     	0.00000     	0.00000     
0.00000     	0.00000     	0.00000     
0.00000     	0.00000     	0.00000     
0.00000     	0.00000     	0.00000     
0.00000     	0.00000     	0.00000     
0.00000     	0.00000     	0.00000     
0.00000     	0.00000     	0.00000     
0.00000     	0.00000     	0.00000     
0.00000     	0.00000     	0.00000     
0.00000     	0.00000     	0.00000     
0.00000     	0.00000     	0.00000     
0.00000     	0.00000     	0.00000     
0.00000     	0.00000     	0.00000     
0.00000     	0.00000     	0.00000     
0.00000     	0.00000     	0.00000     
0.00000     	0.00000     	0.00000     
0.00000     	0.00000     	0.00000     
0.00000     	0.00000     	0.00000     
0.00000     	0.00000     	0.00000     
0.00000     	0.00000     	0.00000     
0.00000     	0.00000     	0.00000     
0.00000     	0.00000     	0.00000     
0.00000     	0.00000     	0.00000     
0.00000     	0.00000     	0.00000     
0.00000     	0.00000     	0.00000     
0.00000     	0.00000     	0.00000     
0.00000     	0.00000     	0.00000     
0.00000     	0.00000     	0.00000     
0.00000     	0.00000     	0.00000     
0.00000     	0.00000     	0.00000     
0.00000     	0.00000     	0.00000     
0.00000     	0.00000     	0.00000     
0.00000     	0.00000     	0.00000     
0.00000     	0.00000     	0.00000     
0.00000     	0.00000     	0.00000     
0.00000     	0.00000     	0.00000     
0.00000     	0.00000     	0.00000     
0.00000     	0.00000     	0.00000     
0.00000     	0.00000     	0.00000     
0.00000     	0.00000     	0.00000     
0.00000     	0.00000     	0.00000     
0.00000     	0.00000     	0.00000     
0.00000     	0.00000     	0.00000     
0.00000     	0.00000     	0.00000     
0.00000     	0.00000     	0.00000     
0.00000     	0.00000     	0.00000     
0.00000     	0.00000     	0.00000     
0.00000     	0.00000     	0.00000     
0.00000     	0.00000     	0.00000     
0.00000     	0.00000     	0.00000     
0.00000     	0.00000     	0.00000     
0.00000     	0.00000     	0.00000     
0.00000     	0.00000     	0.00000     
0.00000     	0.00000     	0.00000     
0.00000     	0.00000     	0.00000     
0.00000     	0.00000     	0.00000     
0.00000     	0.00000     	0.00000     
0.00000     	0.00000     	0.00000     
0.00000     	0.00000     	0.00000     
0.00000     	0.00000     	0.00000     
0.00000     	0.00000     	0.00000     
0.00000     	0.00000     	0.00000     
0.00000     	0.00000     	0.00000     
0.00000     	0.00000     	0.00000     
0.00000     	0.00000     	0.00000     
0.00000     	0.00000     	0.00000     
0.00000     	0.00000     	0.00000     
0.00000     	0.00000     	0.00000     
0.00000     	0.00000     	0.00000     
0.00000     	0.00000     	0.00000     
0.00000     	0.00000     	0.00000     
0.00000     	0.00000     	0.00000     
0.00000     	0.00000     	0.00000     
0.00000     	0.00000     	0.00000     
0.00000     	0.00000     	0.00000     
0.00000     	0.00000     	0.00000     
0.00000     	0.00000     	0.00000     
0.00000     	0.00000     	0.00000     
0.00000     	0.00000     	0.00000     
0.00000     	0.00000     	0.00000     
0.00000     	0.00000     	0.00000     
0.00000     	0.00000     	0.00000     
0.00000     	0.00000     	0.00000     
0.00000     	0.00000     	0.00000     
0.00000     	0.00000     	0.00000     
0.00000     	0.00000     	0.00000     
0.00000     	0.00000     	0.00000     
0.00000     	0.00000     	0.00000     
0.00000     	0.00000     	0.00000     
0.00000     	0.00000     	0.00000     
0.00000     	0.00000     	0.00000     
0.00000     	0.00000     	0.00000     
0.00000     	0.00000     	0.00000     
0.00000     	0.00000     	0.00000     
0.00000     	0.00000     	0.00000     
0.00000     	0.00000     	0.00000     
0.00000     	0.00000     	0.00000     
0.00000     	0.00000     	0.00000     
0.00000     	0.00000     	0.00000     
0.00000     	0.00000     	0.00000     
0.00000     	0.00000     	0.00000     
0.00000     	0.00000     	0.00000     
0.00000     	0.00000     	0.00000     
0.00000     	0.00000     	0.00000     
0.00000     	0.00000     	0.00000     
0.00000     	0.00000     	0.00000     
0.00000     	0.00000     	0.00000     
0.00000     	0.00000     	0.00000     
0.00000     	0.00000     	0.00000     
0.00000     	0.00000     	0.00000     
0.00000     	0.00000     	0.00000     
0.00000     	0.00000     	0.00000     
0.00000     	0.00000     	0.00000     
0.00000     	0.00000     	0.00000     
0.00000     	0.00000     	0.00000     
0.00000     	0.00000     	0.00000     
0.00000     	0.00000     	0.00000     
0.00000     	0.00000     	0.00000     
0.00000     	0.00000     	0.00000     
0.00000     	0.00000     	0.00000     
0.00000     	0.00000     	0.00000     
0.00000     	0.00000     	0.00000     
0.00000     	0.00000     	0.00000     
0.00000     	0.00000     	0.00000     
0.00000     	0.00000     	0.00000     
0.00000     	0.00000     	0.00000     
0.00000     	0.00000     	0.00000     
0.00000     	0.00000     	0.00000     
0.00000     	0.00000     	0.00000     
0.00000     	0.00000     	0.00000     
0.00000     	0.00000     	0.00000     
0.00000     	0.00000     	0.00000     
0.00000     	0.00000     	0.00000     
0.00000     	0.00000     	0.00000     
0.00000     	0.00000     	0.00000     
0.00000     	0.00000     	0.00000     
0.00000     	0.00000     	0.00000     
0.00000     	0.00000     	0.00000     
0.00000     	0.00000     	0.00000     
0.00000     	0.00000     	0.00000     
0.00000     	0.00000     	0.00000     
0.00000     	0.00000     	0.00000     
0.00000     	0.00000     	0.00000     
0.00000     	0.00000     	0.00000     
0.00000     	0.00000     	0.00000     
0.00000     	0.00000     	0.00000     
0.00000     	0.00000     	0.00000     
0.00000     	0.00000     	0.00000     
0.00000     	0.00000     	0.00000     
0.00000     	0.00000     	0.00000     
0.00000     	0.00000     	0.00000     
0.00000     	0.00000     	0.00000     
0.00000     	0.00000     	0.00000     
0.00000     	0.00000     	0.00000     
0.00000     	0.00000     	0.00000     
0.00000     	0.00000     	0.00000     
0.00000     	0.00000     	0.00000     
0.00000     	0.00000     	0.00000     
0.00000     	0.00000     	0.00000     
0.00000     	0.00000     	0.00000     
0.00000     	0.00000     	0.00000     
0.00000     	0.00000     	0.00000     
0.00000     	0.00000     	0.00000     
0.00000     	0.00000     	0.00000     
0.00000     	0.00000     	0.00000     
0.00000     	0.00000     	0.00000     
0.00000     	0.00000     	0.00000     
0.00000     	0.00000     	0.00000     
0.00000     	0.00000     	0.00000     
0.00000     	0.00000     	0.00000     
0.00000     	0.00000     	0.00000     
0.00000     	0.00000     	0.00000     
0.00000     	0.00000     	0.00000     
0.00000     	0.00000     	0.00000     
0.00000     	0.00000     	0.00000     
0.00000     	0.00000     	0.00000     
0.00000     	0.00000     	0.00000     
0.00000     	0.00000     	0.00000     
0.00000     	0.00000     	0.00000     
0.00000     	0.00000     	0.00000     
0.00000     	0.00000     	0.00000     
0.00000     	0.00000     	0.00000     
0.00000     	0.00000     	0.00000     
0.00000     	0.00000     	0.00000     
0.00000     	0.00000     	0.00000     
0.00000     	0.00000     	0.00000     
0.00000     	0.00000     	0.00000     
0.00000     	0.00000     	0.00000     
0.00000     	0.00000     	0.00000     
0.00000     	0.00000     	0.00000     
0.00000     	0.00000     	0.00000     
0.00000     	0.00000     	0.00000     
0.00000     	0.00000     	0.00000     
0.00000     	0.00000     	0.00000     
0.00000     	0.00000     	0.00000     
0.00000     	0.00000     	0.00000     
0.00000     	0.00000     	0.00000     
0.00000     	0.00000     	0.00000     
0.00000     	0.00000     	0.00000     
0.00000     	0.00000     	0.00000     
0.00000     	0.00000     	0.00000     
0.00000     	0.00000     	0.00000     
0.00000     	0.00000     	0.00000     
0.00000     	0.00000     	0.00000     
0.00000     	0.00000     	0.00000     
0.00000     	0.00000     	0.00000     
0.00000     	0.00000     	0.00000     
0.00000     	0.00000     	0.00000     
0.00000     	0.00000     	0.00000     
0.00000     	0.00000     	0.00000     
0.00000     	0.00000     	0.00000     
0.00000     	0.00000     	0.00000     
0.00000     	0.00000     	0.00000     
0.00000     	0.00000     	0.00000     
0.00000     	0.00000     	0.00000     
0.00000     	0.00000     	0.00000     
0.00000     	0.00000     	0.00000     
0.00000     	0.00000     	0.00000     
0.00000     	0.00000     	0.00000     
0.00000     	0.00000     	0.00000     
0.00000     	0.00000     	0.00000     
0.00000     	0.00000     	0.00000     
0.00000     	0.00000     	0.00000     
0.00000     	0.00000     	0.00000     
0.00000     	0.00000     	0.00000     
0.00000     	0.00000     	0.00000     
0.00000     	0.00000     	0.00000     
0.00000     	0.00000     	0.00000     
0.00000     	0.00000     	0.00000     
0.00000     	0.00000     	0.00000     
0.00000     	0.00000     	0.00000     
0.00000     	0.00000     	0.00000     
0.00000     	0.00000     	0.00000     
0.00000     	0.00000     	0.00000     
0.00000     	0.00000     	0.00000     
0.00000     	0.00000     	0.00000     
0.00000     	0.00000     	0.00000     
0.00000     	0.00000     	0.00000     
0.00000     	0.00000     	0.00000     
0.00000     	0.00000     	0.00000     
0.00000     	0.00000     	0.00000     
0.00000     	0.00000     	0.00000     
0.00000     	0.00000     	0.00000     
0.00000     	0.00000     	0.00000     
0.00000     	0.00000     	0.00000     
0.00000     	0.00000     	0.00000     
0.00000     	0.00000     	0.00000     
0.00000     	0.00000     	0.00000     
0.00000     	0.00000     	0.00000     
0.00000     	0.00000     	0.00000     
0.00000     	0.00000     	0.00000     
0.00000     	0.00000     	0.00000     
0.00000     	0.00000     	0.00000     
0.00000     	0.00000     	0.00000     
0.00000     	0.00000     	0.00000     
0.00000     	0.00000     	0.00000     
0.00000     	0.00000     	0.00000     
0.00000     	0.00000     	0.00000     
0.00000     	0.00000     	0.00000     
0.00000     	0.00000     	0.00000     
0.00000     	0.00000     	0.00000     
0.00000     	0.00000     	0.00000     
0.00000     	0.00000     	0.00000     
0.00000     	0.00000     	0.00000     
0.00000     	0.00000     	0.00000     
0.00000     	0.00000     	0.00000     
0.00000     	0.00000     	0.00000     
0.00000     	0.00000     	0.00000     
0.00000     	0.00000     	0.00000     
0.00000     	0.00000     	0.00000     
0.00000     	0.00000     	0.00000     
0.00000     	0.00000     	0.00000     
0.00000     	0.00000     	0.00000     
0.00000     	0.00000     	0.00000     
0.00000     	0.00000     	0.00000     
0.00000     	0.00000     	0.00000     
0.00000     	0.00000     	0.00000     
0.00000     	0.00000     	0.00000     
0.00000     	0.00000     	0.00000     
0.00000     	0.00000     	0.00000     
0.00000     	0.00000     	0.00000     
0.00000     	0.00000     	0.00000     
0.00000     	0.00000     	0.00000     
0.00000     	0.00000     	0.00000     
0.00000     	0.00000     	0.00000     
0.00000     	0.00000     	0.00000     
0.00000     	0.00000     	0.00000     
0.00000     	0.00000     	0.00000     
0.00000     	0.00000     	0.00000     
0.00000     	0.00000     	0.00000     
0.00000     	0.00000     	0.00000     
0.00000     	0.00000     	0.00000     
0.00000     	0.00000     	0.00000     
0.00000     	0.00000     	0.00000     
0.00000     	0.00000     	0.00000     
0.00000     	0.00000     	0.00000     
0.00000     	0.00000     	0.00000     
0.00000     	0.00000     	0.00000     
0.00000     	0.00000     	0.00000     
0.00000     	0.00000     	0.00000     
0.00000     	0.00000     	0.00000     
0.00000     	0.00000     	0.00000     
0.00000     	0.00000     	0.00000     
0.00000     	0.00000     	0.00000     
0.00000     	0.00000     	0.00000     
0.00000     	0.00000     	0.00000     
0.00000     	0.00000     	0.00000     
0.00000     	0.00000     	0.00000     
0.00000     	0.00000     	0.00000     
0.00000     	0.00000     	0.00000     
0.00000     	0.00000     	0.00000     
0.00000     	0.00000     	0.00000     
0.00000     	0.00000     	0.00000     
0.00000     	0.00000     	0.00000     
0.00000     	0.00000     	0.00000     
0.00000     	0.00000     	0.00000     
0.00000     	0.00000     	0.00000     
0.00000     	0.00000     	0.00000     
0.00000     	0.00000     	0.00000     
0.00000     	0.00000     	0.00000     
0.00000     	0.00000     	0.00000     
0.00000     	0.00000     	0.00000     
0.00000     	0.00000     	0.00000     
0.00000     	0.00000     	0.00000     
0.00000     	0.00000     	0.00000     
0.00000     	0.00000     	0.00000     
0.00000     	0.00000     	0.00000     
0.00000     	0.00000     	0.00000     
0.00000     	0.00000     	0.00000     
0.00000     	0.00000     	0.00000     
0.00000     	0.00000     	0.00000     
0.00000     	0.00000     	0.00000     
0.00000     	0.00000     	0.00000     
0.00000     	0.00000     	0.00000     
0.00000     	0.00000     	0.00000     
0.00000     	0.00000     	0.00000     
0.00000     	0.00000     	0.00000     
0.00000     	0.00000     	0.00000     
0.00000     	0.00000     	0.00000     
0.00000     	0.00000     	0.00000     
0.00000     	0.00000     	0.00000     
0.00000     	0.00000     	0.00000     
0.00000     	0.00000     	0.00000     
0.00000     	0.00000     	0.00000     
0.00000     	0.00000     	0.00000     
0.00000     	0.00000     	0.00000     
0.00000     	0.00000     	0.00000     
0.00000     	0.00000     	0.00000     
0.00000     	0.00000     	0.00000     
0.00000     	0.00000     	0.00000     
0.00000     	0.00000     	0.00000     
0.00000     	0.00000     	0.00000     
0.00000     	0.00000     	0.00000     
0.00000     	0.00000     	0.00000     
0.00000     	0.00000     	0.00000     
0.00000     	0.00000     	0.00000     
0.00000     	0.00000     	0.00000     
0.00000     	0.00000     	0.00000     
0.00000     	0.00000     	0.00000     
0.00000     	0.00000     	0.00000     
0.00000     	0.00000     	0.00000     
0.00000     	0.00000     	0.00000     
0.00000     	0.00000     	0.00000     
0.00000     	0.00000     	0.00000     
0.00000     	0.00000     	0.00000     
0.00000     	0.00000     	0.00000     
0.00000     	0.00000     	0.00000     
0.00000     	0.00000     	0.00000     
0.00000     	0.00000     	0.00000     
0.00000     	0.00000     	0.00000     
0.00000     	0.00000     	0.00000     
0.00000     	0.00000     	0.00000     
0.00000     	0.00000     	0.00000     
0.00000     	0.00000     	0.00000     
0.00000     	0.00000     	0.00000     
0.00000     	0.00000     	0.00000     
0.00000     	0.00000     	0.00000     
0.00000     	0.00000     	0.00000     
0.00000     	0.00000     	0.00000     
0.00000     	0.00000     	0.00000     
0.00000     	0.00000     	0.00000     
0.00000     	0.00000     	0.00000     
0.00000     	0.00000     	0.00000     
0.00000     	0.00000     	0.00000     
0.00000     	0.00000     	0.00000     
0.00000     	0.00000     	0.00000     
0.00000     	0.00000     	0.00000     
0.00000     	0.00000     	0.00000     
0.00000     	0.00000     	0.00000     
0.00000     	0.00000     	0.00000     
0.00000     	0.00000     	0.00000     
0.00000     	0.00000     	0.00000     
0.00000     	0.00000     	0.00000     
0.00000     	0.00000     	0.00000     
0.00000     	0.00000     	0.00000     
0.00000     	0.00000     	0.00000     
0.00000     	0.00000     	0.00000     
0.00000     	0.00000     	0.00000     
0.00000     	0.00000     	0.00000     
0.00000     	0.00000     	0.00000     
0.00000     	0.00000     	0.00000     
0.00000     	0.00000     	0.00000     
0.00000     	0.00000     	0.00000     
0.00000     	0.00000     	0.00000     
0.00000     	0.00000     	0.00000     
0.00000     	0.00000     	0.00000     
0.00000     	0.00000     	0.00000     
0.00000     	0.00000     	0.00000     
0.00000     	0.00000     	0.00000     
0.00000     	0.00000     	0.00000     
0.00000     	0.00000     	0.00000     
0.00000     	0.00000     	0.00000     
0.00000     	0.00000     	0.00000     
0.00000     	0.00000     	0.00000     
0.00000     	0.00000     	0.00000     
0.00000     	0.00000     	0.00000     
0.00000     	0.00000     	0.00000     
0.00000     	0.00000     	0.00000     
0.00000     	0.00000     	0.00000     
0.00000     	0.00000     	0.00000     
0.00000     	0.00000     	0.00000     
0.00000     	0.00000     	0.00000     
0.00000     	0.00000     	0.00000     
0.00000     	0.00000     	0.00000     
0.00000     	0.00000     	0.00000     
0.00000     	0.00000     	0.00000     
0.00000     	0.00000     	0.00000     
0.00000     	0.00000     	0.00000     
0.00000     	0.00000     	0.00000     
0.00000     	0.00000     	0.00000     
0.00000     	0.00000     	0.00000     
0.00000     	0.00000     	0.00000     
0.00000     	0.00000     	0.00000     
0.00000     	0.00000     	0.00000     
0.00000     	0.00000     	0.00000     
0.00000     	0.00000     	0.00000     
0.00000     	0.00000     	0.00000     
0.00000     	0.00000     	0.00000     
0.00000     	0.00000     	0.00000     
0.00000     	0.00000     	0.00000     
0.00000     	0.00000     	0.00000     
0.00000     	0.00000     	0.00000     
0.00000     	0.00000     	0.00000     
0.00000     	0.00000     	0.00000     
0.00000     	0.00000     	0.00000     
0.00000     	0.00000     	0.00000     
0.00000     	0.00000     	0.00000     
0.00000     	0.00000     	0.00000     
0.00000     	0.00000     	0.00000     
0.00000     	0.00000     	0.00000     
0.00000     	0.00000     	0.00000     
0.00000     	0.00000     	0.00000     
0.00000     	0.00000     	0.00000     
0.00000     	0.00000     	0.00000     
0.00000     	0.00000     	0.00000     
0.00000     	0.00000     	0.00000     
0.00000     	0.00000     	0.00000     
0.00000     	0.00000     	0.00000     
0.00000     	0.00000     	0.00000     
0.00000     	0.00000     	0.00000     
0.00000     	0.00000     	0.00000     
0.00000     	0.00000     	0.00000     
0.00000     	0.00000     	0.00000     
0.00000     	0.00000     	0.00000     
0.00000     	0.00000     	0.00000     
0.00000     	0.00000     	0.00000     
0.00000     	0.00000     	0.00000     
0.00000     	0.00000     	0.00000     
0.00000     	0.00000     	0.00000     
0.00000     	0.00000     	0.00000     
0.00000     	0.00000     	0.00000     
0.00000     	0.00000     	0.00000     
0.00000     	0.00000     	0.00000     
0.00000     	0.00000     	0.00000     
0.00000     	0.00000     	0.00000     
0.00000     	0.00000     	0.00000     
0.00000     	0.00000     	0.00000     
0.00000     	0.00000     	0.00000     
0.00000     	0.00000     	0.00000     
0.00000     	0.00000     	0.00000     
0.00000     	0.00000     	0.00000     
0.00000     	0.00000     	0.00000     
0.00000     	0.00000     	0.00000     
0.00000     	0.00000     	0.00000     
0.00000     	0.00000     	0.00000     
0.00000     	0.00000     	0.00000     
0.00000     	0.00000     	0.00000     
0.00000     	0.00000     	0.00000     
0.00000     	0.00000     	0.00000     
0.00000     	0.00000     	0.00000     
0.00000     	0.00000     	0.00000     
0.00000     	0.00000     	0.00000     
0.00000     	0.00000     	0.00000     
0.00000     	0.00000     	0.00000     
0.00000     	0.00000     	0.00000     
0.00000     	0.00000     	0.00000     
0.00000     	0.00000     	0.00000     
0.00000     	0.00000     	0.00000     
0.00000     	0.00000     	0.00000     
0.00000     	0.00000     	0.00000     
0.00000     	0.00000     	0.00000     
0.00000     	0.00000     	0.00000     
0.00000     	0.00000     	0.00000     
0.00000     	0.00000     	0.00000     
0.00000     	0.00000     	0.00000     
0.00000     	0.00000     	0.00000     
0.00000     	0.00000     	0.00000     
0.00000     	0.00000     	0.00000     
0.00000     	0.00000     	0.00000     
0.00000     	0.00000     	0.00000     
0.00000     	0.00000     	0.00000     
0.00000     	0.00000     	0.00000     
0.00000     	0.00000     	0.00000     
0.00000     	0.00000     	0.00000     
0.00000     	0.00000     	0.00000     
0.00000     	0.00000     	0.00000     
0.00000     	0.00000     	0.00000     
0.00000     	0.00000     	0.00000     
0.00000     	0.00000     	0.00000     
0.00000     	0.00000     	0.00000     
0.00000     	0.00000     	0.00000     
0.00000     	0.00000     	0.00000     
0.00000     	0.00000     	0.00000     
0.00000     	0.00000     	0.00000     
0.00000     	0.00000     	0.00000     
0.00000     	0.00000     	0.00000     
0.00000     	0.00000     	0.00000     
0.00000     	0.00000     	0.00000     
0.00000     	0.00000     	0.00000     
0.00000     	0.00000     	0.00000     
0.00000     	0.00000     	0.00000     
0.00000     	0.00000     	0.00000     
0.00000     	0.00000     	0.00000     
0.00000     	0.00000     	0.00000     
0.00000     	0.00000     	0.00000     
0.00000     	0.00000     	0.00000     
0.00000     	0.00000     	0.00000     
0.00000     	0.00000     	0.00000     
0.00000     	0.00000     	0.00000     
0.00000     	0.00000     	0.00000     
0.00000     	0.00000     	0.00000     
0.00000     	0.00000     	0.00000     
0.00000     	0.00000     	0.00000     
0.00000     	0.00000     	0.00000     
0.00000     	0.00000     	0.00000     
0.00000     	0.00000     	0.00000     
0.00000     	0.00000     	0.00000     
0.00000     	0.00000     	0.00000     
0.00000     	0.00000     	0.00000     
0.00000     	0.00000     	0.00000     
0.00000     	0.00000     	0.00000     
0.00000     	0.00000     	0.00000     
0.00000     	0.00000     	0.00000     
0.00000     	0.00000     	0.00000     
0.00000     	0.00000     	0.00000     
0.00000     	0.00000     	0.00000     
0.00000     	0.00000     	0.00000     
0.00000     	0.00000     	0.00000     
0.00000     	0.00000     	0.00000     
0.00000     	0.00000     	0.00000     
0.00000     	0.00000     	0.00000     
0.00000     	0.00000     	0.00000     
0.00000     	0.00000     	0.00000     
0.00000     	0.00000     	0.00000     
0.00000     	0.00000     	0.00000     
0.00000     	0.00000     	0.00000     
0.00000     	0.00000     	0.00000     
0.00000     	0.00000     	0.00000     
0.00000     	0.00000     	0.00000     
0.00000     	0.00000     	0.00000     
0.00000     	0.00000     	0.00000     
0.00000     	0.00000     	0.00000     
0.00000     	0.00000     	0.00000     
0.00000     	0.00000     	0.00000     
0.00000     	0.00000     	0.00000     
0.00000     	0.00000     	0.00000     
0.00000     	0.00000     	0.00000     
0.00000     	0.00000     	0.00000     
0.00000     	0.00000     	0.00000     
0.00000     	0.00000     	0.00000     
0.00000     	0.00000     	0.00000     
0.00000     	0.00000     	0.00000     
0.00000     	0.00000     	0.00000     
0.00000     	0.00000     	0.00000     
0.00000     	0.00000     	0.00000     
0.00000     	0.00000     	0.00000     
0.00000     	0.00000     	0.00000     
0.00000     	0.00000     	0.00000     
0.00000     	0.00000     	0.00000     
0.00000     	0.00000     	0.00000     
0.00000     	0.00000     	0.00000     
0.00000     	0.00000     	0.00000     
0.00000     	0.00000     	0.00000     
0.00000     	0.00000     	0.00000     
0.00000     	0.00000     	0.00000     
0.00000     	0.00000     	0.00000     
0.00000     	0.00000     	0.00000     
0.00000     	0.00000     	0.00000     
0.00000     	0.00000     	0.00000     
0.00000     	0.00000     	0.00000     
0.00000     	0.00000     	0.00000     
0.00000     	0.00000     	0.00000     
0.00000     	0.00000     	0.00000     
0.00000     	0.00000     	0.00000     
0.00000     	0.00000     	0.00000     
0.00000     	0.00000     	0.00000     
0.00000     	0.00000     	0.00000     
0.00000     	0.00000     	0.00000     
0.00000     	0.00000     	0.00000     
0.00000     	0.00000     	0.00000     
0.00000     	0.00000     	0.00000     
0.00000     	0.00000     	0.00000     
0.00000     	0.00000     	0.00000     
0.00000     	0.00000     	0.00000     
0.00000     	0.00000     	0.00000     
0.00000     	0.00000     	0.00000     
0.00000     	0.00000     	0.00000     
0.00000     	0.00000     	0.00000     
0.00000     	0.00000     	0.00000     
0.00000     	0.00000     	0.00000     
0.00000     	0.00000     	0.00000     
0.00000     	0.00000     	0.00000     
0.00000     	0.00000     	0.00000     
0.00000     	0.00000     	0.00000     
0.00000     	0.00000     	0.00000     
0.00000     	0.00000     	0.00000     
0.00000     	0.00000     	0.00000     
0.00000     	0.00000     	0.00000     
0.00000     	0.00000     	0.00000     
0.00000     	0.00000     	0.00000     
0.00000     	0.00000     	0.00000     
0.00000     	0.00000     	0.00000     
0.00000     	0.00000     	0.00000     
0.00000     	0.00000     	0.00000     
0.00000     	0.00000     	0.00000     
0.00000     	0.00000     	0.00000     
0.00000     	0.00000     	0.00000     
0.00000     	0.00000     	0.00000     
0.00000     	0.00000     	0.00000     
0.00000     	0.00000     	0.00000     
0.00000     	0.00000     	0.00000     
0.00000     	0.00000     	0.00000     
0.00000     	0.00000     	0.00000     
0.00000     	0.00000     	0.00000     
0.00000     	0.00000     	0.00000     
0.00000     	0.00000     	0.00000     
0.00000     	0.00000     	0.00000     
0.00000     	0.00000     	0.00000     
0.00000     	0.00000     	0.00000     
0.00000     	0.00000     	0.00000     
0.00000     	0.00000     	0.00000     
0.00000     	0.00000     	0.00000     
0.00000     	0.00000     	0.00000     
0.00000     	0.00000     	0.00000     
0.00000     	0.00000     	0.00000     
0.00000     	0.00000     	0.00000     
0.00000     	0.00000     	0.00000     
0.00000     	0.00000     	0.00000     
0.00000     	0.00000     	0.00000     
0.00000     	0.00000     	0.00000     
0.00000     	0.00000     	0.00000     
0.00000     	0.00000     	0.00000     
0.00000     	0.00000     	0.00000     
0.00000     	0.00000     	0.00000     
0.00000     	0.00000     	0.00000     
0.00000     	0.00000     	0.00000     
0.00000     	0.00000     	0.00000     
0.00000     	0.00000     	0.00000     
0.00000     	0.00000     	0.00000     
0.00000     	0.00000     	0.00000     
0.00000     	0.00000     	0.00000     
0.00000     	0.00000     	0.00000     
0.00000     	0.00000     	0.00000     
0.00000     	0.00000     	0.00000     
0.00000     	0.00000     	0.00000     
0.00000     	0.00000     	0.00000     
0.00000     	0.00000     	0.00000     
0.00000     	0.00000     	0.00000     
0.00000     	0.00000     	0.00000     
0.00000     	0.00000     	0.00000     
0.00000     	0.00000     	0.00000     
0.00000     	0.00000     	0.00000     
0.00000     	0.00000     	0.00000     
0.00000     	0.00000     	0.00000     
0.00000     	0.00000     	0.00000     
0.00000     	0.00000     	0.00000     
0.00000     	0.00000     	0.00000     
0.00000     	0.00000     	0.00000     
0.00000     	0.00000     	0.00000     
0.00000     	0.00000     	0.00000     
0.00000     	0.00000     	0.00000     
0.00000     	0.00000     	0.00000     
0.00000     	0.00000     	0.00000     
0.00000     	0.00000     	0.00000     
0.00000     	0.00000     	0.00000     
0.00000     	0.00000     	0.00000     
0.00000     	0.00000     	0.00000     
0.00000     	0.00000     	0.00000     
0.00000     	0.00000     	0.00000     
0.00000     	0.00000     	0.00000     
0.00000     	0.00000     	0.00000     
0.00000     	0.00000     	0.00000     
0.00000     	0.00000     	0.00000     
0.00000     	0.00000     	0.00000     
0.00000     	0.00000     	0.00000     
0.00000     	0.00000     	0.00000     
0.00000     	0.00000     	0.00000     
0.00000     	0.00000     	0.00000     
0.00000     	0.00000     	0.00000     
0.00000     	0.00000     	0.00000     
0.00000     	0.00000     	0.00000     
0.00000     	0.00000     	0.00000     
0.00000     	0.00000     	0.00000     
0.00000     	0.00000     	0.00000     
0.00000     	0.00000     	0.00000     
0.00000     	0.00000     	0.00000     
0.00000     	0.00000     	0.00000     
0.00000     	0.00000     	0.00000     
0.00000     	0.00000     	0.00000     
0.00000     	0.00000     	0.00000     
0.00000     	0.00000     	0.00000     
0.00000     	0.00000     	0.00000     
0.00000     	0.00000     	0.00000     
0.00000     	0.00000     	0.00000     
0.00000     	0.00000     	0.00000     
0.00000     	0.00000     	0.00000     
0.00000     	0.00000     	0.00000     
0.00000     	0.00000     	0.00000     
0.00000     	0.00000     	0.00000     
0.00000     	0.00000     	0.00000     
0.00000     	0.00000     	0.00000     
0.00000     	0.00000     	0.00000     
0.00000     	0.00000     	0.00000     
0.00000     	0.00000     	0.00000     
0.00000     	0.00000     	0.00000     
0.00000     	0.00000     	0.00000     
0.00000     	0.00000     	0.00000     
0.00000     	0.00000     	0.00000     
0.00000     	0.00000     	0.00000     
0.00000     	0.00000     	0.00000     
0.00000     	0.00000     	0.00000     
0.00000     	0.00000     	0.00000     
0.00000     	0.00000     	0.00000     
0.00000     	0.00000     	0.00000     
0.00000     	0.00000     	0.00000     
0.00000     	0.00000     	0.00000     
0.00000     	0.00000     	0.00000     
0.00000     	0.00000     	0.00000     
0.00000     	0.00000     	0.00000     
0.00000     	0.00000     	0.00000     
0.00000     	0.00000     	0.00000     
0.00000     	0.00000     	0.00000     
0.00000     	0.00000     	0.00000     
0.00000     	0.00000     	0.00000     
0.00000     	0.00000     	0.00000     
0.00000     	0.00000     	0.00000     
0.00000     	0.00000     	0.00000     
0.00000     	0.00000     	0.00000     
0.00000     	0.00000     	0.00000     
0.00000     	0.00000     	0.00000     
0.00000     	0.00000     	0.00000     
0.00000     	0.00000     	0.00000     
0.00000     	0.00000     	0.00000     
0.00000     	0.00000     	0.00000     
0.00000     	0.00000     	0.00000     
0.00000     	0.00000     	0.00000     
0.00000     	0.00000     	0.00000     
0.00000     	0.00000     	0.00000     
0.00000     	0.00000     	0.00000     
0.00000     	0.00000     	0.00000     
0.00000     	0.00000     	0.00000     
0.00000     	0.00000     	0.00000     
0.00000     	0.00000     	0.00000     
0.00000     	0.00000     	0.00000     
0.00000     	0.00000     	0.00000     
0.00000     	0.00000     	0.00000     
0.00000     	0.00000     	0.00000     
0.00000     	0.00000     	0.00000     
0.00000     	0.00000     	0.00000     
0.00000     	0.00000     	0.00000     
0.00000     	0.00000     	0.00000     
0.00000     	0.00000     	0.00000     
0.00000     	0.00000     	0.00000     
0.00000     	0.00000     	0.00000     
0.00000     	0.00000     	0.00000     
0.00000     	0.00000     	0.00000     
0.00000     	0.00000     	0.00000     
0.00000     	0.00000     	0.00000     
0.00000     	0.00000     	0.00000     
0.00000     	0.00000     	0.00000     
0.00000     	0.00000     	0.00000     
0.00000     	0.00000     	0.00000     
0.00000     	0.00000     	0.00000     
0.00000     	0.00000     	0.00000     
0.00000     	0.00000     	0.00000     
0.00000     	0.00000     	0.00000     
0.00000     	0.00000     	0.00000     
0.00000     	0.00000     	0.00000     
0.00000     	0.00000     	0.00000     
0.00000     	0.00000     	0.00000     
0.00000     	0.00000     	0.00000     
0.00000     	0.00000     	0.00000     
0.00000     	0.00000     	0.00000     
0.00000     	0.00000     	0.00000     
0.00000     	0.00000     	0.00000     
0.00000     	0.00000     	0.00000     
0.00000     	0.00000     	0.00000     
0.00000     	0.00000     	0.00000     
0.00000     	0.00000     	0.00000     
0.00000     	0.00000     	0.00000     
0.00000     	0.00000     	0.00000     
0.00000     	0.00000     	0.00000     
0.00000     	0.00000     	0.00000     
0.00000     	0.00000     	0.00000     
0.00000     	0.00000     	0.00000     
0.00000     	0.00000     	0.00000     
0.00000     	0.00000     	0.00000     
0.00000     	0.00000     	0.00000     
0.00000     	0.00000     	0.00000     
0.00000     	0.00000     	0.00000     
0.00000     	0.00000     	0.00000     
0.00000     	0.00000     	0.00000     
0.00000     	0.00000     	0.00000     
0.00000     	0.00000     	0.00000     
0.00000     	0.00000     	0.00000     
0.00000     	0.00000     	0.00000     
0.00000     	0.00000     	0.00000     
0.00000     	0.00000     	0.00000     
0.00000     	0.00000     	0.00000     
0.00000     	0.00000     	0.00000     
0.00000     	0.00000     	0.00000     
0.00000     	0.00000     	0.00000     
0.00000     	0.00000     	0.00000     
0.00000     	0.00000     	0.00000     
0.00000     	0.00000     	0.00000     
0.00000     	0.00000     	0.00000     
0.00000     	0.00000     	0.00000     
0.00000     	0.00000     	0.00000     
0.00000     	0.00000     	0.00000     
0.00000     	0.00000     	0.00000     
0.00000     	0.00000     	0.00000     
0.00000     	0.00000     	0.00000     
0.00000     	0.00000     	0.00000     
0.00000     	0.00000     	0.00000     
0.00000     	0.00000     	0.00000     
0.00000     	0.00000     	0.00000     
0.00000     	0.00000     	0.00000     
0.00000     	0.00000     	0.00000     
0.00000     	0.00000     	0.00000     
0.00000     	0.00000     	0.00000     
0.00000     	0.00000     	0.00000     
0.00000     	0.00000     	0.00000     
0.00000     	0.00000     	0.00000     
0.00000     	0.00000     	0.00000     
0.00000     	0.00000     	0.00000     
0.00000     	0.00000     	0.00000     
0.00000     	0.00000     	0.00000     
0.00000     	0.00000     	0.00000     
0.00000     	0.00000     	0.00000     
0.00000     	0.00000     	0.00000     
0.00000     	0.00000     	0.00000     
0.00000     	0.00000     	0.00000     
0.00000     	0.00000     	0.00000     
0.00000     	0.00000     	0.00000     
0.00000     	0.00000     	0.00000     
0.00000     	0.00000     	0.00000     
0.00000     	0.00000     	0.00000     
0.00000     	0.00000     	0.00000     
0.00000     	0.00000     	0.00000     
0.00000     	0.00000     	0.00000     
0.00000     	0.00000     	0.00000     
0.00000     	0.00000     	0.00000     
0.00000     	0.00000     	0.00000     
0.00000     	0.00000     	0.00000     
0.00000     	0.00000     	0.00000     
0.00000     	0.00000     	0.00000     
0.00000     	0.00000     	0.00000     
0.00000     	0.00000     	0.00000     
0.00000     	0.00000     	0.00000     
0.00000     	0.00000     	0.00000     
0.00000     	0.00000     	0.00000     
0.00000     	0.00000     	0.00000     
0.00000     	0.00000     	0.00000     
0.00000     	0.00000     	0.00000     
0.00000     	0.00000     	0.00000     
0.00000     	0.00000     	0.00000     
0.00000     	0.00000     	0.00000     
0.00000     	0.00000     	0.00000     
0.00000     	0.00000     	0.00000     
0.00000     	0.00000     	0.00000     
0.00000     	0.00000     	0.00000     
0.00000     	0.00000     	0.00000     
0.00000     	0.00000     	0.00000     
0.00000     	0.00000     	0.00000     
0.00000     	0.00000     	0.00000     
0.00000     	0.00000     	0.00000     
0.00000     	0.00000     	0.00000     
0.00000     	0.00000     	0.00000     
0.00000     	0.00000     	0.00000     
0.00000     	0.00000     	0.00000     
0.00000     	0.00000     	0.00000     
0.00000     	0.00000     	0.00000     
0.00000     	0.00000     	0.00000     
0.00000     	0.00000     	0.00000     
0.00000     	0.00000     	0.00000     
0.00000     	0.00000     	0.00000     
0.00000     	0.00000     	0.00000     
0.00000     	0.00000     	0.00000     
0.00000     	0.00000     	0.00000     
0.00000     	0.00000     	0.00000     
0.00000     	0.00000     	0.00000     
0.00000     	0.00000     	0.00000     
0.00000     	0.00000     	0.00000     
0.00000     	0.00000     	0.00000     
0.00000     	0.00000     	0.00000     
0.00000     	0.00000     	0.00000     
0.00000     	0.00000     	0.00000     
0.00000     	0.00000     	0.00000     
0.00000     	0.00000     	0.00000     
0.00000     	0.00000     	0.00000     
0.00000     	0.00000     	0.00000     
0.00000     	0.00000     	0.00000     
0.00000     	0.00000     	0.00000     
0.00000     	0.00000     	0.00000     
0.00000     	0.00000     	0.00000     
0.00000     	0.00000     	0.00000     
0.00000     	0.00000     	0.00000     
0.00000     	0.00000     	0.00000     
0.00000     	0.00000     	0.00000     
0.00000     	0.00000     	0.00000     
0.00000     	0.00000     	0.00000     
0.00000     	0.00000     	0.00000     
0.00000     	0.00000     	0.00000     
0.00000     	0.00000     	0.00000     
0.00000     	0.00000     	0.00000     
0.00000     	0.00000     	0.00000     
0.00000     	0.00000     	0.00000     
0.00000     	0.00000     	0.00000     
0.00000     	0.00000     	0.00000     
0.00000     	0.00000     	0.00000     
0.00000     	0.00000     	0.00000     
0.00000     	0.00000     	0.00000     
0.00000     	0.00000     	0.00000     
0.00000     	0.00000     	0.00000     
0.00000     	0.00000     	0.00000     
0.00000     	0.00000     	0.00000     
0.00000     	0.00000     	0.00000     
0.00000     	0.00000     	0.00000     
0.00000     	0.00000     	0.00000     
0.00000     	0.00000     	0.00000     
0.00000     	0.00000     	0.00000     
0.00000     	0.00000     	0.00000     
0.00000     	0.00000     	0.00000     
0.00000     	0.00000     	0.00000     
0.00000     	0.00000     	0.00000     
0.00000     	0.00000     	0.00000     
0.00000     	0.00000     	0.00000     
0.00000     	0.00000     	0.00000     
0.00000     	0.00000     	0.00000     
0.00000     	0.00000     	0.00000     
0.00000     	0.00000     	0.00000     
0.00000     	0.00000     	0.00000     
0.00000     	0.00000     	0.00000     
0.00000     	0.00000     	0.00000     
0.00000     	0.00000     	0.00000     
0.00000     	0.00000     	0.00000     
0.00000     	0.00000     	0.00000     
0.00000     	0.00000     	0.00000     
0.00000     	0.00000     	0.00000     
0.00000     	0.00000     	0.00000     
0.00000     	0.00000     	0.00000     
0.00000     	0.00000     	0.00000     
0.00000     	0.00000     	0.00000     
0.00000     	0.00000     	0.00000     
0.00000     	0.00000     	0.00000     
0.00000     	0.00000     	0.00000     
0.00000     	0.00000     	0.00000     
0.00000     	0.00000     	0.00000     
0.00000     	0.00000     	0.00000     
0.00000     	0.00000     	0.00000     
0.00000     	0.00000     	0.00000     
0.00000     	0.00000     	0.00000     
0.00000     	0.00000     	0.00000     
0.00000     	0.00000     	0.00000     
0.00000     	0.00000     	0.00000     
0.00000     	0.00000     	0.00000     
0.00000     	0.00000     	0.00000     
0.00000     	0.00000     	0.00000     
0.00000     	0.00000     	0.00000     
0.00000     	0.00000     	0.00000     
0.00000     	0.00000     	0.00000     
0.00000     	0.00000     	0.00000     
0.00000     	0.00000     	0.00000     
0.00000     	0.00000     	0.00000     
0.00000     	0.00000     	0.00000     
0.00000     	0.00000     	0.00000     
0.00000     	0.00000     	0.00000     
0.00000     	0.00000     	0.00000     
0.00000     	0.00000     	0.00000     
0.00000     	0.00000     	0.00000     
0.00000     	0.00000     	0.00000     
0.00000     	0.00000     	0.00000     
0.00000     	0.00000     	0.00000     
0.00000     	0.00000     	0.00000     
0.00000     	0.00000     	0.00000     
0.00000     	0.00000     	0.00000     
0.00000     	0.00000     	0.00000     
0.00000     	0.00000     	0.00000     
0.00000     	0.00000     	0.00000     
0.00000     	0.00000     	0.00000     
0.00000     	0.00000     	0.00000     
0.00000     	0.00000     	0.00000     
0.00000     	0.00000     	0.00000     
0.00000     	0.00000     	0.00000     
0.00000     	0.00000     	0.00000     
0.00000     	0.00000     	0.00000     
0.00000     	0.00000     	0.00000     
0.00000     	0.00000     	0.00000     
0.00000     	0.00000     	0.00000     
0.00000     	0.00000     	0.00000     
0.00000     	0.00000     	0.00000     
0.00000     	0.00000     	0.00000     
0.00000     	0.00000     	0.00000     
0.00000     	0.00000     	0.00000     
0.00000     	0.00000     	0.00000     
0.00000     	0.00000     	0.00000     
0.00000     	0.00000     	0.00000     
0.00000     	0.00000     	0.00000     
0.00000     	0.00000     	0.00000     
0.00000     	0.00000     	0.00000     
0.00000     	0.00000     	0.00000     
0.00000     	0.00000     	0.00000     
0.00000     	0.00000     	0.00000     
0.00000     	0.00000     	0.00000     
0.00000     	0.00000     	0.00000     
0.00000     	0.00000     	0.00000     
0.00000     	0.00000     	0.00000     
0.00000     	0.00000     	0.00000     
0.00000     	0.00000     	0.00000     
0.00000     	0.00000     	0.00000     
0.00000     	0.00000     	0.00000     
0.00000     	0.00000     	0.00000     
0.00000     	0.00000     	0.00000     
0.00000     	0.00000     	0.00000     
0.00000     	0.00000     	0.00000     
0.00000     	0.00000     	0.00000     
0.00000     	0.00000     	0.00000     
0.00000     	0.00000     	0.00000     
0.00000     	0.00000     	0.00000     
0.00000     	0.00000     	0.00000     
0.00000     	0.00000     	0.00000     
0.00000     	0.00000     	0.00000     
0.00000     	0.00000     	0.00000     
0.00000     	0.00000     	0.00000     
0.00000     	0.00000     	0.00000     
0.00000     	0.00000     	0.00000     
0.00000     	0.00000     	0.00000     
0.00000     	0.00000     	0.00000     
0.00000     	0.00000     	0.00000     
0.00000     	0.00000     	0.00000     
0.00000     	0.00000     	0.00000     
0.00000     	0.00000     	0.00000     
0.00000     	0.00000     	0.00000     
0.00000     	0.00000     	0.00000     
0.00000     	0.00000     	0.00000     
0.00000     	0.00000     	0.00000     
0.00000     	0.00000     	0.00000     
0.00000     	0.00000     	0.00000     
0.00000     	0.00000     	0.00000     
0.00000     	0.00000     	0.00000     
0.00000     	0.00000     	0.00000     
0.00000     	0.00000     	0.00000     
0.00000     	0.00000     	0.00000     
0.00000     	0.00000     	0.00000     
0.00000     	0.00000     	0.00000     
0.00000     	0.00000     	0.00000     
0.00000     	0.00000     	0.00000     
0.00000     	0.00000     	0.00000     
0.00000     	0.00000     	0.00000     
0.00000     	0.00000     	0.00000     
0.00000     	0.00000     	0.00000     
0.00000     	0.00000     	0.00000     
0.00000     	0.00000     	0.00000     
0.00000     	0.00000     	0.00000     
0.00000     	0.00000     	0.00000     
0.00000     	0.00000     	0.00000     
0.00000     	0.00000     	0.00000     
0.00000     	0.00000     	0.00000     
0.00000     	0.00000     	0.00000     
0.00000     	0.00000     	0.00000     
0.00000     	0.00000     	0.00000     
0.00000     	0.00000     	0.00000     
0.00000     	0.00000     	0.00000     
0.00000     	0.00000     	0.00000     
0.00000     	0.00000     	0.00000     
0.00000     	0.00000     	0.00000     
0.00000     	0.00000     	0.00000     
0.00000     	0.00000     	0.00000     
0.00000     	0.00000     	0.00000     
0.00000     	0.00000     	0.00000     
0.00000     	0.00000     	0.00000     
0.00000     	0.00000     	0.00000     
0.00000     	0.00000     	0.00000     
0.00000     	0.00000     	0.00000     
0.00000     	0.00000     	0.00000     
0.00000     	0.00000     	0.00000     
0.00000     	0.00000     	0.00000     
0.00000     	0.00000     	0.00000     
0.00000     	0.00000     	0.00000     
0.00000     	0.00000     	0.00000     
0.00000     	0.00000     	0.00000     
0.00000     	0.00000     	0.00000     
0.00000     	0.00000     	0.00000     
0.00000     	0.00000     	0.00000     
0.00000     	0.00000     	0.00000     
0.00000     	0.00000     	0.00000     
0.00000     	0.00000     	0.00000     
0.00000     	0.00000     	0.00000     
0.00000     	0.00000     	0.00000     
0.00000     	0.00000     	0.00000     
0.00000     	0.00000     	0.00000     
0.00000     	0.00000     	0.00000     
0.00000     	0.00000     	0.00000     
0.00000     	0.00000     	0.00000     
0.00000     	0.00000     	0.00000     
0.00000     	0.00000     	0.00000     
0.00000     	0.00000     	0.00000     
0.00000     	0.00000     	0.00000     
0.00000     	0.00000     	0.00000     
0.00000     	0.00000     	0.00000     
0.00000     	0.00000     	0.00000     
0.00000     	0.00000     	0.00000     
0.00000     	0.00000     	0.00000     
0.00000     	0.00000     	0.00000     
0.00000     	0.00000     	0.00000     
0.00000     	0.00000     	0.00000     
0.00000     	0.00000     	0.00000     
0.00000     	0.00000     	0.00000     
0.00000     	0.00000     	0.00000     
0.00000     	0.00000     	0.00000     
0.00000     	0.00000     	0.00000     
0.00000     	0.00000     	0.00000     
0.00000     	0.00000     	0.00000     
0.00000     	0.00000     	0.00000     
0.00000     	0.00000     	0.00000     
0.00000     	0.00000     	0.00000     
0.00000     	0.00000     	0.00000     
0.00000     	0.00000     	0.00000     
0.00000     	0.00000     	0.00000     
0.00000     	0.00000     	0.00000     
0.00000     	0.00000     	0.00000     
0.00000     	0.00000     	0.00000     
0.00000     	0.00000     	0.00000     
0.00000     	0.00000     	0.00000     
0.00000     	0.00000     	0.00000     
0.00000     	0.00000     	0.00000     
0.00000     	0.00000     	0.00000     
0.00000     	0.00000     	0.00000     
0.00000     	0.00000     	0.00000     
0.00000     	0.00000     	0.00000     
0.00000     	0.00000     	0.00000     
0.00000     	0.00000     	0.00000     
0.00000     	0.00000     	0.00000     
0.00000     	0.00000     	0.00000     
0.00000     	0.00000     	0.00000     
0.00000     	0.00000     	0.00000     
0.00000     	0.00000     	0.00000     
0.00000     	0.00000     	0.00000     
0.00000     	0.00000     	0.00000     
0.00000     	0.00000     	0.00000     
0.00000     	0.00000     	0.00000     
0.00000     	0.00000     	0.00000     
0.00000     	0.00000     	0.00000     
0.00000     	0.00000     	0.00000     
0.00000     	0.00000     	0.00000     
0.00000     	0.00000     	0.00000     
0.00000     	0.00000     	0.00000     
0.00000     	0.00000     	0.00000     
0.00000     	0.00000     	0.00000     
0.00000     	0.00000     	0.00000     
0.00000     	0.00000     	0.00000     
0.00000     	0.00000     	0.00000     
0.00000     	0.00000     	0.00000     
0.00000     	0.00000     	0.00000     
0.00000     	0.00000     	0.00000     
0.00000     	0.00000     	0.00000     
0.00000     	0.00000     	0.00000     
0.00000     	0.00000     	0.00000     
0.00000     	0.00000     	0.00000     
0.00000     	0.00000     	0.00000     
0.00000     	0.00000     	0.00000     
0.00000     	0.00000     	0.00000     
0.00000     	0.00000     	0.00000     
0.00000     	0.00000     	0.00000     
0.00000     	0.00000     	0.00000     
0.00000     	0.00000     	0.00000     
0.00000     	0.00000     	0.00000     
0.00000     	0.00000     	0.00000     
0.00000     	0.00000     	0.00000     
0.00000     	0.00000     	0.00000     
0.00000     	0.00000     	0.00000     
0.00000     	0.00000     	0.00000     
0.00000     	0.00000     	0.00000     
0.00000     	0.00000     	0.00000     
0.00000     	0.00000     	0.00000     
0.00000     	0.00000     	0.00000     
0.00000     	0.00000     	0.00000     
0.00000     	0.00000     	0.00000     
0.00000     	0.00000     	0.00000     
0.00000     	0.00000     	0.00000     
0.00000     	0.00000     	0.00000     
0.00000     	0.00000     	0.00000     
0.00000     	0.00000     	0.00000     
0.00000     	0.00000     	0.00000     
0.00000     	0.00000     	0.00000     
0.00000     	0.00000     	0.00000     
0.00000     	0.00000     	0.00000     
0.00000     	0.00000     	0.00000     
0.00000     	0.00000     	0.00000     
0.00000     	0.00000     	0.00000     
0.00000     	0.00000     	0.00000     
0.00000     	0.00000     	0.00000     
0.00000     	0.00000     	0.00000     
0.00000     	0.00000     	0.00000     
0.00000     	0.00000     	0.00000     
0.00000     	0.00000     	0.00000     
0.00000     	0.00000     	0.00000     
0.00000     	0.00000     	0.00000     
0.00000     	0.00000     	0.00000     
0.00000     	0.00000     	0.00000     
0.00000     	0.00000     	0.00000     
0.00000     	0.00000     	0.00000     
0.00000     	0.00000     	0.00000     
0.00000     	0.00000     	0.00000     
0.00000     	0.00000     	0.00000     
0.00000     	0.00000     	0.00000     
0.00000     	0.00000     	0.00000     
0.00000     	0.00000     	0.00000     
0.00000     	0.00000     	0.00000     
0.00000     	0.00000     	0.00000     
0.00000     	0.00000     	0.00000     
0.00000     	0.00000     	0.00000     
0.00000     	0.00000     	0.00000     
0.00000     	0.00000     	0.00000     
0.00000     	0.00000     	0.00000     
0.00000     	0.00000     	0.00000     
0.00000     	0.00000     	0.00000     
0.00000     	0.00000     	0.00000     
0.00000     	0.00000     	0.00000     
0.00000     	0.00000     	0.00000     
0.00000     	0.00000     	0.00000     
0.00000     	0.00000     	0.00000     
0.00000     	0.00000     	0.00000     
0.00000     	0.00000     	0.00000     
0.00000     	0.00000     	0.00000     
0.00000     	0.00000     	0.00000     
0.00000     	0.00000     	0.00000     
0.00000     	0.00000     	0.00000     
0.00000     	0.00000     	0.00000     
0.00000     	0.00000     	0.00000     
0.00000     	0.00000     	0.00000     
0.00000     	0.00000     	0.00000     
0.00000     	0.00000     	0.00000     
0.00000     	0.00000     	0.00000     
0.00000     	0.00000     	0.00000     
0.00000     	0.00000     	0.00000     
0.00000     	0.00000     	0.00000     
0.00000     	0.00000     	0.00000     
0.00000     	0.00000     	0.00000     
0.00000     	0.00000     	0.00000     
0.00000     	0.00000     	0.00000     
0.00000     	0.00000     	0.00000     
0.00000     	0.00000     	0.00000     
0.00000     	0.00000     	0.00000     
0.00000     	0.00000     	0.00000     
0.00000     	0.00000     	0.00000     
0.00000     	0.00000     	0.00000     
0.00000     	0.00000     	0.00000     
0.00000     	0.00000     	0.00000     
0.00000     	0.00000     	0.00000     
0.00000     	0.00000     	0.00000     
0.00000     	0.00000     	0.00000     
0.00000     	0.00000     	0.00000     
0.00000     	0.00000     	0.00000     
0.00000     	0.00000     	0.00000     
0.00000     	0.00000     	0.00000     
0.00000     	0.00000     	0.00000     
0.00000     	0.00000     	0.00000     
0.00000     	0.00000     	0.00000     
0.00000     	0.00000     	0.00000     
0.00000     	0.00000     	0.00000     
0.00000     	0.00000     	0.00000     
0.00000     	0.00000     	0.00000     
0.00000     	0.00000     	0.00000     
0.00000     	0.00000     	0.00000     
0.00000     	0.00000     	0.00000     
0.00000     	0.00000     	0.00000     
0.00000     	0.00000     	0.00000     
0.00000     	0.00000     	0.00000     
0.00000     	0.00000     	0.00000     
0.00000     	0.00000     	0.00000     
0.00000     	0.00000     	0.00000     
0.00000     	0.00000     	0.00000     
0.00000     	0.00000     	0.00000     
0.00000     	0.00000     	0.00000     
0.00000     	0.00000     	0.00000     
0.00000     	0.00000     	0.00000     
0.00000     	0.00000     	0.00000     
0.00000     	0.00000     	0.00000     
0.00000     	0.00000     	0.00000     
0.00000     	0.00000     	0.00000     
0.00000     	0.00000     	0.00000     
0.00000     	0.00000     	0.00000     
0.00000     	0.00000     	0.00000     
0.00000     	0.00000     	0.00000     
0.00000     	0.00000     	0.00000     
0.00000     	0.00000     	0.00000     
0.00000     	0.00000     	0.00000     
0.00000     	0.00000     	0.00000     
0.00000     	0.00000     	0.00000     
0.00000     	0.00000     	0.00000     
0.00000     	0.00000     	0.00000     
0.00000     	0.00000     	0.00000     
0.00000     	0.00000     	0.00000     
0.00000     	0.00000     	0.00000     
0.00000     	0.00000     	0.00000     
0.00000     	0.00000     	0.00000     
0.00000     	0.00000     	0.00000     
0.00000     	0.00000     	0.00000     
0.00000     	0.00000     	0.00000     
0.00000     	0.00000     	0.00000     
0.00000     	0.00000     	0.00000     
0.00000     	0.00000     	0.00000     
0.00000     	0.00000     	0.00000     
0.00000     	0.00000     	0.00000     
0.00000     	0.00000     	0.00000     
0.00000     	0.00000     	0.00000     
0.00000     	0.00000     	0.00000     
0.00000     	0.00000     	0.00000     
0.00000     	0.00000     	0.00000     
0.00000     	0.00000     	0.00000     
0.00000     	0.00000     	0.00000     
0.00000     	0.00000     	0.00000     
0.00000     	0.00000     	0.00000     
0.00000     	0.00000     	0.00000     
0.00000     	0.00000     	0.00000     
0.00000     	0.00000     	0.00000     
0.00000     	0.00000     	0.00000     
0.00000     	0.00000     	0.00000     
0.00000     	0.00000     	0.00000     
0.00000     	0.00000     	0.00000     
0.00000     	0.00000     	0.00000     
0.00000     	0.00000     	0.00000     
0.00000     	0.00000     	0.00000     
0.00000     	0.00000     	0.00000     
0.00000     	0.00000     	0.00000     
0.00000     	0.00000     	0.00000     
0.00000     	0.00000     	0.00000     
0.00000     	0.00000     	0.00000     
0.00000     	0.00000     	0.00000     
0.00000     	0.00000     	0.00000     
0.00000     	0.00000     	0.00000     
0.00000     	0.00000     	0.00000     
0.00000     	0.00000     	0.00000     
0.00000     	0.00000     	0.00000     
0.00000     	0.00000     	0.00000     
0.00000     	0.00000     	0.00000     
0.00000     	0.00000     	0.00000     
0.00000     	0.00000     	0.00000     
0.00000     	0.00000     	0.00000     
0.00000     	0.00000     	0.00000     
0.00000     	0.00000     	0.00000     
0.00000     	0.00000     	0.00000     
0.00000     	0.00000     	0.00000     
0.00000     	0.00000     	0.00000     
0.00000     	0.00000     	0.00000     
0.00000     	0.00000     	0.00000     
0.00000     	0.00000     	0.00000     
0.00000     	0.00000     	0.00000     
0.00000     	0.00000     	0.00000     
0.00000     	0.00000     	0.00000     
0.00000     	0.00000     	0.00000     
0.00000     	0.00000     	0.00000     
0.00000     	0.00000     	0.00000     
0.00000     	0.00000     	0.00000     
0.00000     	0.00000     	0.00000     
0.00000     	0.00000     	0.00000     
0.00000     	0.00000     	0.00000     
0.00000     	0.00000     	0.00000     
0.00000     	0.00000     	0.00000     
0.00000     	0.00000     	0.00000     
0.00000     	0.00000     	0.00000     
0.00000     	0.00000     	0.00000     
0.00000     	0.00000     	0.00000     
0.00000     	0.00000     	0.00000     
0.00000     	0.00000     	0.00000     
0.00000     	0.00000     	0.00000     
0.00000     	0.00000     	0.00000     
0.00000     	0.00000     	0.00000     
0.00000     	0.00000     	0.00000     
0.00000     	0.00000     	0.00000     
0.00000     	0.00000     	0.00000     
0.00000     	0.00000     	0.00000     
0.00000     	0.00000     	0.00000     
0.00000     	0.00000     	0.00000     
0.00000     	0.00000     	0.00000     
0.00000     	0.00000     	0.00000     
0.00000     	0.00000     	0.00000     
0.00000     	0.00000     	0.00000     
0.00000     	0.00000     	0.00000     
0.00000     	0.00000     	0.00000     
0.00000     	0.00000     	0.00000     
0.00000     	0.00000     	0.00000     
0.00000     	0.00000     	0.00000     
0.00000     	0.00000     	0.00000     
0.00000     	0.00000     	0.00000     
0.00000     	0.00000     	0.00000     
0.00000     	0.00000     	0.00000     
0.00000     	0.00000     	0.00000     
0.00000     	0.00000     	0.00000     
0.00000     	0.00000     	0.00000     
0.00000     	0.00000     	0.00000     
0.00000     	0.00000     	0.00000     
0.00000     	0.00000     	0.00000     
0.00000     	0.00000     	0.00000     
0.00000     	0.00000     	0.00000     
0.00000     	0.00000     	0.00000     
0.00000     	0.00000     	0.00000     
0.00000     	0.00000     	0.00000     
0.00000     	0.00000     	0.00000     
0.00000     	0.00000     	0.00000     
0.00000     	0.00000     	0.00000     
0.00000     	0.00000     	0.00000     
0.00000     	0.00000     	0.00000     
0.00000     	0.00000     	0.00000     
0.00000     	0.00000     	0.00000     
0.00000     	0.00000     	0.00000     
0.00000     	0.00000     	0.00000     
0.00000     	0.00000     	0.00000     
0.00000     	0.00000     	0.00000     
0.00000     	0.00000     	0.00000     
0.00000     	0.00000     	0.00000     
0.00000     	0.00000     	0.00000     
0.00000     	0.00000     	0.00000     
0.00000     	0.00000     	0.00000     
0.00000     	0.00000     	0.00000     
0.00000     	0.00000     	0.00000     
0.00000     	0.00000     	0.00000     
0.00000     	0.00000     	0.00000     
0.00000     	0.00000     	0.00000     
0.00000     	0.00000     	0.00000     
0.00000     	0.00000     	0.00000     
0.00000     	0.00000     	0.00000     
0.00000     	0.00000     	0.00000     
0.00000     	0.00000     	0.00000     
0.00000     	0.00000     	0.00000     
0.00000     	0.00000     	0.00000     
0.00000     	0.00000     	0.00000     
0.00000     	0.00000     	0.00000     
0.00000     	0.00000     	0.00000     
0.00000     	0.00000     	0.00000     
0.00000     	0.00000     	0.00000     
0.00000     	0.00000     	0.00000     
0.00000     	0.00000     	0.00000     
0.00000     	0.00000     	0.00000     
0.00000     	0.00000     	0.00000     
0.00000     	0.00000     	0.00000     
0.00000     	0.00000     	0.00000     
0.00000     	0.00000     	0.00000     
0.00000     	0.00000     	0.00000     
0.00000     	0.00000     	0.00000     
0.00000     	0.00000     	0.00000     
0.00000     	0.00000     	0.00000     
0.00000     	0.00000     	0.00000     
0.00000     	0.00000     	0.00000     
0.00000     	0.00000     	0.00000     
0.00000     	0.00000     	0.00000     
0.00000     	0.00000     	0.00000     
0.00000     	0.00000     	0.00000     
0.00000     	0.00000     	0.00000     
0.00000     	0.00000     	0.00000     
0.00000     	0.00000     	0.00000     
0.00000     	0.00000     	0.00000     
0.00000     	0.00000     	0.00000     
0.00000     	0.00000     	0.00000     
0.00000     	0.00000     	0.00000     
0.00000     	0.00000     	0.00000     
0.00000     	0.00000     	0.00000     
0.00000     	0.00000     	0.00000     
0.00000     	0.00000     	0.00000     
0.00000     	0.00000     	0.00000     
0.00000     	0.00000     	0.00000     
0.00000     	0.00000     	0.00000     
0.00000     	0.00000     	0.00000     
0.00000     	0.00000     	0.00000     
0.00000     	0.00000     	0.00000     
0.00000     	0.00000     	0.00000     
0.00000     	0.00000     	0.00000     
0.00000     	0.00000     	0.00000     
0.00000     	0.00000     	0.00000     
0.00000     	0.00000     	0.00000     
0.00000     	0.00000     	0.00000     
0.00000     	0.00000     	0.00000     
0.00000     	0.00000     	0.00000     
0.00000     	0.00000     	0.00000     
0.00000     	0.00000     	0.00000     
0.00000     	0.00000     	0.00000     
0.00000     	0.00000     	0.00000     
0.00000     	0.00000     	0.00000     
0.00000     	0.00000     	0.00000     
0.00000     	0.00000     	0.00000     
0.00000     	0.00000     	0.00000     
0.00000     	0.00000     	0.00000     
0.00000     	0.00000     	0.00000     
0.00000     	0.00000     	0.00000     
0.00000     	0.00000     	0.00000     
0.00000     	0.00000     	0.00000     
0.00000     	0.00000     	0.00000     
0.00000     	0.00000     	0.00000     
0.00000     	0.00000     	0.00000     
0.00000     	0.00000     	0.00000     
0.00000     	0.00000     	0.00000     
0.00000     	0.00000     	0.00000     
0.00000     	0.00000     	0.00000     
0.00000     	0.00000     	0.00000     
0.00000     	0.00000     	0.00000     
0.00000     	0.00000     	0.00000     
0.00000     	0.00000     	0.00000     
0.00000     	0.00000     	0.00000     
0.00000     	0.00000     	0.00000     
0.00000     	0.00000     	0.00000     
0.00000     	0.00000     	0.00000     
0.00000     	0.00000     	0.00000     
0.00000     	0.00000     	0.00000     
0.00000     	0.00000     	0.00000     
0.00000     	0.00000     	0.00000     
0.00000     	0.00000     	0.00000     
0.00000     	0.00000     	0.00000     
0.00000     	0.00000     	0.00000     
0.00000     	0.00000     	0.00000     
0.00000     	0.00000     	0.00000     
0.00000     	0.00000     	0.00000     
0.00000     	0.00000     	0.00000     
0.00000     	0.00000     	0.00000     
0.00000     	0.00000     	0.00000     
0.00000     	0.00000     	0.00000     
0.00000     	0.00000     	0.00000     
0.00000     	0.00000     	0.00000     
0.00000     	0.00000     	0.00000     
0.00000     	0.00000     	0.00000     
0.00000     	0.00000     	0.00000     
0.00000     	0.00000     	0.00000     
0.00000     	0.00000     	0.00000     
0.00000     	0.00000     	0.00000     
0.00000     	0.00000     	0.00000     
0.00000     	0.00000     	0.00000     
0.00000     	0.00000     	0.00000     
0.00000     	0.00000     	0.00000     
0.00000     	0.00000     	0.00000     
0.00000     	0.00000     	0.00000     
0.00000     	0.00000     	0.00000     
0.00000     	0.00000     	0.00000     
0.00000     	0.00000     	0.00000     
0.00000     	0.00000     	0.00000     
0.00000     	0.00000     	0.00000     
0.00000     	0.00000     	0.00000     
0.00000     	0.00000     	0.00000     
0.00000     	0.00000     	0.00000     
0.00000     	0.00000     	0.00000     
0.00000     	0.00000     	0.00000     
0.00000     	0.00000     	0.00000     
0.00000     	0.00000     	0.00000     
0.00000     	0.00000     	0.00000     
0.00000     	0.00000     	0.00000     
0.00000     	0.00000     	0.00000     
0.00000     	0.00000     	0.00000     
0.00000     	0.00000     	0.00000     
0.00000     	0.00000     	0.00000     
0.00000     	0.00000     	0.00000     
0.00000     	0.00000     	0.00000     
0.00000     	0.00000     	0.00000     
0.00000     	0.00000     	0.00000     
0.00000     	0.00000     	0.00000     
0.00000     	0.00000     	0.00000     
0.00000     	0.00000     	0.00000     
0.00000     	0.00000     	0.00000     
0.00000     	0.00000     	0.00000     
0.00000     	0.00000     	0.00000     
0.00000     	0.00000     	0.00000     
0.00000     	0.00000     	0.00000     
0.00000     	0.00000     	0.00000     
0.00000     	0.00000     	0.00000     
0.00000     	0.00000     	0.00000     
0.00000     	0.00000     	0.00000     
0.00000     	0.00000     	0.00000     
0.00000     	0.00000     	0.00000     
0.00000     	0.00000     	0.00000     
0.00000     	0.00000     	0.00000     
0.00000     	0.00000     	0.00000     
0.00000     	0.00000     	0.00000     
0.00000     	0.00000     	0.00000     
0.00000     	0.00000     	0.00000     
0.00000     	0.00000     	0.00000     
0.00000     	0.00000     	0.00000     
0.00000     	0.00000     	0.00000     
0.00000     	0.00000     	0.00000     
0.00000     	0.00000     	0.00000     
0.00000     	0.00000     	0.00000     
0.00000     	0.00000     	0.00000     
0.00000     	0.00000     	0.00000     
0.00000     	0.00000     	0.00000     
0.00000     	0.00000     	0.00000     
0.00000     	0.00000     	0.00000     
0.00000     	0.00000     	0.00000     
0.00000     	0.00000     	0.00000     
0.00000     	0.00000     	0.00000     
0.00000     	0.00000     	0.00000     
0.00000     	0.00000     	0.00000     
0.00000     	0.00000     	0.00000     
0.00000     	0.00000     	0.00000     
0.00000     	0.00000     	0.00000     
0.00000     	0.00000     	0.00000     
0.00000     	0.00000     	0.00000     
0.00000     	0.00000     	0.00000     
0.00000     	0.00000     	0.00000     
0.00000     	0.00000     	0.00000     
0.00000     	0.00000     	0.00000     
0.00000     	0.00000     	0.00000     
0.00000     	0.00000     	0.00000     
0.00000     	0.00000     	0.00000     
0.00000     	0.00000     	0.00000     
0.00000     	0.00000     	0.00000     
0.00000     	0.00000     	0.00000     
0.00000     	0.00000     	0.00000     
0.00000     	0.00000     	0.00000     
0.00000     	0.00000     	0.00000     
0.00000     	0.00000     	0.00000     
0.00000     	0.00000     	0.00000     
0.00000     	0.00000     	0.00000     
0.00000     	0.00000     	0.00000     
0.00000     	0.00000     	0.00000     
0.00000     	0.00000     	0.00000     
0.00000     	0.00000     	0.00000     
0.00000     	0.00000     	0.00000     
0.00000     	0.00000     	0.00000     
0.00000     	0.00000     	0.00000     
0.00000     	0.00000     	0.00000     
0.00000     	0.00000     	0.00000     
0.00000     	0.00000     	0.00000     
0.00000     	0.00000     	0.00000     
0.00000     	0.00000     	0.00000     
0.00000     	0.00000     	0.00000     
0.00000     	0.00000     	0.00000     
0.00000     	0.00000     	0.00000     
0.00000     	0.00000     	0.00000     
0.00000     	0.00000     	0.00000     
0.00000     	0.00000     	0.00000     
0.00000     	0.00000     	0.00000     
0.00000     	0.00000     	0.00000     
0.00000     	0.00000     	0.00000     
0.00000     	0.00000     	0.00000     
0.00000     	0.00000     	0.00000     
0.00000     	0.00000     	0.00000     
0.00000     	0.00000     	0.00000     
0.00000     	0.00000     	0.00000     
0.00000     	0.00000     	0.00000     
0.00000     	0.00000     	0.00000     
0.00000     	0.00000     	0.00000     
0.00000     	0.00000     	0.00000     
0.00000     	0.00000     	0.00000     
0.00000     	0.00000     	0.00000     
0.00000     	0.00000     	0.00000     
0.00000     	0.00000     	0.00000     
0.00000     	0.00000     	0.00000     
0.00000     	0.00000     	0.00000     
0.00000     	0.00000     	0.00000     
0.00000     	0.00000     	0.00000     
0.00000     	0.00000     	0.00000     
0.00000     	0.00000     	0.00000     
0.00000     	0.00000     	0.00000     
0.00000     	0.00000     	0.00000     
0.00000     	0.00000     	0.00000     
0.00000     	0.00000     	0.00000     
0.00000     	0.00000     	0.00000     
0.00000     	0.00000     	0.00000     
0.00000     	0.00000     	0.00000     
0.00000     	0.00000     	0.00000     
0.00000     	0.00000     	0.00000     
0.00000     	0.00000     	0.00000     
0.00000     	0.00000     	0.00000     
0.00000     	0.00000     	0.00000     
0.00000     	0.00000     	0.00000     
0.00000     	0.00000     	0.00000     
0.00000     	0.00000     	0.00000     
0.00000     	0.00000     	0.00000     
0.00000     	0.00000     	0.00000     
0.00000     	0.00000     	0.00000     
0.00000     	0.00000     	0.00000     
0.00000     	0.00000     	0.00000     
0.00000     	0.00000     	0.00000     
0.00000     	0.00000     	0.00000     
0.00000     	0.00000     	0.00000     
0.00000     	0.00000     	0.00000     
0.00000     	0.00000     	0.00000     
0.00000     	0.00000     	0.00000     
0.00000     	0.00000     	0.00000     
0.00000     	0.00000     	0.00000     
0.00000     	0.00000     	0.00000     
0.00000     	0.00000     	0.00000     
0.00000     	0.00000     	0.00000     
0.00000     	0.00000     	0.00000     
0.00000     	0.00000     	0.00000     
0.00000     	0.00000     	0.00000     
0.00000     	0.00000     	0.00000     
0.00000     	0.00000     	0.00000     
0.00000     	0.00000     	0.00000     
0.00000     	0.00000     	0.00000     
0.00000     	0.00000     	0.00000     
0.00000     	0.00000     	0.00000     
0.00000     	0.00000     	0.00000     
0.00000     	0.00000     	0.00000     
0.00000     	0.00000     	0.00000     
0.00000     	0.00000     	0.00000     
0.00000     	0.00000     	0.00000     
0.00000     	0.00000     	0.00000     
0.00000     	0.00000     	0.00000     
0.00000     	0.00000     	0.00000     
0.00000     	0.00000     	0.00000     
0.00000     	0.00000     	0.00000     
0.00000     	0.00000     	0.00000     
0.00000     	0.00000     	0.00000     
0.00000     	0.00000     	0.00000     
0.00000     	0.00000     	0.00000     
0.00000     	0.00000     	0.00000     
0.00000     	0.00000     	0.00000     
0.00000     	0.00000     	0.00000     
0.00000     	0.00000     	0.00000     
0.00000     	0.00000     	0.00000     
0.00000     	0.00000     	0.00000     
0.00000     	0.00000     	0.00000     
0.00000     	0.00000     	0.00000     
0.00000     	0.00000     	0.00000     
0.00000     	0.00000     	0.00000     
0.00000     	0.00000     	0.00000     
0.00000     	0.00000     	0.00000     
0.00000     	0.00000     	0.00000     
0.00000     	0.00000     	0.00000     
0.00000     	0.00000     	0.00000     
0.00000     	0.00000     	0.00000     
0.00000     	0.00000     	0.00000     
0.00000     	0.00000     	0.00000     
0.00000     	0.00000     	0.00000     
0.00000     	0.00000     	0.00000     
0.00000     	0.00000     	0.00000     
0.00000     	0.00000     	0.00000     
0.00000     	0.00000     	0.00000     
0.00000     	0.00000     	0.00000     
0.00000     	0.00000     	0.00000     
0.00000     	0.00000     	0.00000     
0.00000     	0.00000     	0.00000     
0.00000     	0.00000     	0.00000     
0.00000     	0.00000     	0.00000     
0.00000     	0.00000     	0.00000     
0.00000     	0.00000     	0.00000     
0.00000     	0.00000     	0.00000     
0.00000     	0.00000     	0.00000     
0.00000     	0.00000     	0.00000     
0.00000     	0.00000     	0.00000     
0.00000     	0.00000     	0.00000     
0.00000     	0.00000     	0.00000     
0.00000     	0.00000     	0.00000     
0.00000     	0.00000     	0.00000     
0.00000     	0.00000     	0.00000     
0.00000     	0.00000     	0.00000     
0.00000     	0.00000     	0.00000     
0.00000     	0.00000     	0.00000     
0.00000     	0.00000     	0.00000     
0.00000     	0.00000     	0.00000     
0.00000     	0.00000     	0.00000     
0.00000     	0.00000     	0.00000     
0.00000     	0.00000     	0.00000     
0.00000     	0.00000     	0.00000     
0.00000     	0.00000     	0.00000     
0.00000     	0.00000     	0.00000     
0.00000     	0.00000     	0.00000     
0.00000     	0.00000     	0.00000     
0.00000     	0.00000     	0.00000     
0.00000     	0.00000     	0.00000     
0.00000     	0.00000     	0.00000     
0.00000     	0.00000     	0.00000     
0.00000     	0.00000     	0.00000     
0.00000     	0.00000     	0.00000     
0.00000     	0.00000     	0.00000     
0.00000     	0.00000     	0.00000     
0.00000     	0.00000     	0.00000     
0.00000     	0.00000     	0.00000     
0.00000     	0.00000     	0.00000     
0.00000     	0.00000     	0.00000     
0.00000     	0.00000     	0.00000     
0.00000     	0.00000     	0.00000     
0.00000     	0.00000     	0.00000     
0.00000     	0.00000     	0.00000     
0.00000     	0.00000     	0.00000     
0.00000     	0.00000     	0.00000     
0.00000     	0.00000     	0.00000     
0.00000     	0.00000     	0.00000     
0.00000     	0.00000     	0.00000     
0.00000     	0.00000     	0.00000     
0.00000     	0.00000     	0.00000     
0.00000     	0.00000     	0.00000     
0.00000     	0.00000     	0.00000     
0.00000     	0.00000     	0.00000     
0.00000     	0.00000     	0.00000     
0.00000     	0.00000     	0.00000     
0.00000     	0.00000     	0.00000     
0.00000     	0.00000     	0.00000     
0.00000     	0.00000     	0.00000     
0.00000     	0.00000     	0.00000     
0.00000     	0.00000     	0.00000     
0.00000     	0.00000     	0.00000     
0.00000     	0.00000     	0.00000     
0.00000     	0.00000     	0.00000     
0.00000     	0.00000     	0.00000     
0.00000     	0.00000     	0.00000     
0.00000     	0.00000     	0.00000     
0.00000     	0.00000     	0.00000     
0.00000     	0.00000     	0.00000     
0.00000     	0.00000     	0.00000     
0.00000     	0.00000     	0.00000     
0.00000     	0.00000     	0.00000     
0.00000     	0.00000     	0.00000     
0.00000     	0.00000     	0.00000     
0.00000     	0.00000     	0.00000     
0.00000     	0.00000     	0.00000     
0.00000     	0.00000     	0.00000     
0.00000     	0.00000     	0.00000     
0.00000     	0.00000     	0.00000     
0.00000     	0.00000     	0.00000     
0.00000     	0.00000     	0.00000     
0.00000     	0.00000     	0.00000     
0.00000     	0.00000     	0.00000     
0.00000     	0.00000     	0.00000     
0.00000     	0.00000     	0.00000     
0.00000     	0.00000     	0.00000     
0.00000     	0.00000     	0.00000     
0.00000     	0.00000     	0.00000     
0.00000     	0.00000     	0.00000     
0.00000     	0.00000     	0.00000     
0.00000     	0.00000     	0.00000     
0.00000     	0.00000     	0.00000     
0.00000     	0.00000     	0.00000     
0.00000     	0.00000     	0.00000     
0.00000     	0.00000     	0.00000     
0.00000     	0.00000     	0.00000     
0.00000     	0.00000     	0.00000     
0.00000     	0.00000     	0.00000     
0.00000     	0.00000     	0.00000     
0.00000     	0.00000     	0.00000     
0.00000     	0.00000     	0.00000     
0.00000     	0.00000     	0.00000     
0.00000     	0.00000     	0.00000     
0.00000     	0.00000     	0.00000     
0.00000     	0.00000     	0.00000     
0.00000     	0.00000     	0.00000     
0.00000     	0.00000     	0.00000     
0.00000     	0.00000     	0.00000     
0.00000     	0.00000     	0.00000     
0.00000     	0.00000     	0.00000     
0.00000     	0.00000     	0.00000     
0.00000     	0.00000     	0.00000     
0.00000     	0.00000     	0.00000     
0.00000     	0.00000     	0.00000     
0.00000     	0.00000     	0.00000     
0.00000     	0.00000     	0.00000     
0.00000     	0.00000     	0.00000     
0.00000     	0.00000     	0.00000     
0.00000     	0.00000     	0.00000     
0.00000     	0.00000     	0.00000     
0.00000     	0.00000     	0.00000     
0.00000     	0.00000     	0.00000     
0.00000     	0.00000     	0.00000     
0.00000     	0.00000     	0.00000     
0.00000     	0.00000     	0.00000     
0.00000     	0.00000     	0.00000     
0.00000     	0.00000     	0.00000     
0.00000     	0.00000     	0.00000     
0.00000     	0.00000     	0.00000     
0.00000     	0.00000     	0.00000     
0.00000     	0.00000     	0.00000     
0.00000     	0.00000     	0.00000     
0.00000     	0.00000     	0.00000     
0.00000     	0.00000     	0.00000     
0.00000     	0.00000     	0.00000     
0.00000     	0.00000     	0.00000     
0.00000     	0.00000     	0.00000     
0.00000     	0.00000     	0.00000     
0.00000     	0.00000     	0.00000     
0.00000     	0.00000     	0.00000     
0.00000     	0.00000     	0.00000     
0.00000     	0.00000     	0.00000     
0.00000     	0.00000     	0.00000     
0.00000     	0.00000     	0.00000     
0.00000     	0.00000     	0.00000     
0.00000     	0.00000     	0.00000     
0.00000     	0.00000     	0.00000     
0.00000     	0.00000     	0.00000     
0.00000     	0.00000     	0.00000     
0.00000     	0.00000     	0.00000     
0.00000     	0.00000     	0.00000     
0.00000     	0.00000     	0.00000     
0.00000     	0.00000     	0.00000     
0.00000     	0.00000     	0.00000     
0.00000     	0.00000     	0.00000     
0.00000     	0.00000     	0.00000     
0.00000     	0.00000     	0.00000     
0.00000     	0.00000     	0.00000     
0.00000     	0.00000     	0.00000     
0.00000     	0.00000     	0.00000     
0.00000     	0.00000     	0.00000     
0.00000     	0.00000     	0.00000     
0.00000     	0.00000     	0.00000     
0.00000     	0.00000     	0.00000     
0.00000     	0.00000     	0.00000     
0.00000     	0.00000     	0.00000     
0.00000     	0.00000     	0.00000     
0.00000     	0.00000     	0.00000     
0.00000     	0.00000     	0.00000     
0.00000     	0.00000     	0.00000     
0.00000     	0.00000     	0.00000     
0.00000     	0.00000     	0.00000     
0.00000     	0.00000     	0.00000     
0.00000     	0.00000     	0.00000     
0.00000     	0.00000     	0.00000     
0.00000     	0.00000     	0.00000     
0.00000     	0.00000     	0.00000     
0.00000     	0.00000     	0.00000     
0.00000     	0.00000     	0.00000     
0.00000     	0.00000     	0.00000     
0.00000     	0.00000     	0.00000     
0.00000     	0.00000     	0.00000     
0.00000     	0.00000     	0.00000     
0.00000     	0.00000     	0.00000     
0.00000     	0.00000     	0.00000     
0.00000     	0.00000     	0.00000     
0.00000     	0.00000     	0.00000     
0.00000     	0.00000     	0.00000     
0.00000     	0.00000     	0.00000     
0.00000     	0.00000     	0.00000     
0.00000     	0.00000     	0.00000     
0.00000     	0.00000     	0.00000     
0.00000     	0.00000     	0.00000     
0.00000     	0.00000     	0.00000     
0.00000     	0.00000     	0.00000     
0.00000     	0.00000     	0.00000     
0.00000     	0.00000     	0.00000     
0.00000     	0.00000     	0.00000     
0.00000     	0.00000     	0.00000     
0.00000     	0.00000     	0.00000     
0.00000     	0.00000     	0.00000     
0.00000     	0.00000     	0.00000     
0.00000     	0.00000     	0.00000     
0.00000     	0.00000     	0.00000     
0.00000     	0.00000     	0.00000     
0.00000     	0.00000     	0.00000     
0.00000     	0.00000     	0.00000     
0.00000     	0.00000     	0.00000     
0.00000     	0.00000     	0.00000     
0.00000     	0.00000     	0.00000     
0.00000     	0.00000     	0.00000     
0.00000     	0.00000     	0.00000     
0.00000     	0.00000     	0.00000     
0.00000     	0.00000     	0.00000     
0.00000     	0.00000     	0.00000     
0.00000     	0.00000     	0.00000     
0.00000     	0.00000     	0.00000     
0.00000     	0.00000     	0.00000     
0.00000     	0.00000     	0.00000     
0.00000     	0.00000     	0.00000     
0.00000     	0.00000     	0.00000     
0.00000     	0.00000     	0.00000     
0.00000     	0.00000     	0.00000     
0.00000     	0.00000     	0.00000     
0.00000     	0.00000     	0.00000     
0.00000     	0.00000     	0.00000     
0.00000     	0.00000     	0.00000     
0.00000     	0.00000     	0.00000     
0.00000     	0.00000     	0.00000     
0.00000     	0.00000     	0.00000     
0.00000     	0.00000     	0.00000     
0.00000     	0.00000     	0.00000     
0.00000     	0.00000     	0.00000     
0.00000     	0.00000     	0.00000     
0.00000     	0.00000     	0.00000     
0.00000     	0.00000     	0.00000     
0.00000     	0.00000     	0.00000     
0.00000     	0.00000     	0.00000     
0.00000     	0.00000     	0.00000     
0.00000     	0.00000     	0.00000     
0.00000     	0.00000     	0.00000     
0.00000     	0.00000     	0.00000     
0.00000     	0.00000     	0.00000     
0.00000     	0.00000     	0.00000     
0.00000     	0.00000     	0.00000     
0.00000     	0.00000     	0.00000     
0.00000     	0.00000     	0.00000     
0.00000     	0.00000     	0.00000     
0.00000     	0.00000     	0.00000     
0.00000     	0.00000     	0.00000     
0.00000     	0.00000     	0.00000     
0.00000     	0.00000     	0.00000     
0.00000     	0.00000     	0.00000     
0.00000     	0.00000     	0.00000     
0.00000     	0.00000     	0.00000     
0.00000     	0.00000     	0.00000     
0.00000     	0.00000     	0.00000     
0.00000     	0.00000     	0.00000     
0.00000     	0.00000     	0.00000     
0.00000     	0.00000     	0.00000     
0.00000     	0.00000     	0.00000     
0.00000     	0.00000     	0.00000     
0.00000     	0.00000     	0.00000     
0.00000     	0.00000     	0.00000     
0.00000     	0.00000     	0.00000     
0.00000     	0.00000     	0.00000     
0.00000     	0.00000     	0.00000     
0.00000     	0.00000     	0.00000     
0.00000     	0.00000     	0.00000     
0.00000     	0.00000     	0.00000     
0.00000     	0.00000     	0.00000     
0.00000     	0.00000     	0.00000     
0.00000     	0.00000     	0.00000     
0.00000     	0.00000     	0.00000     
0.00000     	0.00000     	0.00000     
0.00000     	0.00000     	0.00000     
0.00000     	0.00000     	0.00000     
0.00000     	0.00000     	0.00000     
0.00000     	0.00000     	0.00000     
0.00000     	0.00000     	0.00000     
0.00000     	0.00000     	0.00000     
0.00000     	0.00000     	0.00000     
0.00000     	0.00000     	0.00000     
0.00000     	0.00000     	0.00000     
0.00000     	0.00000     	0.00000     
0.00000     	0.00000     	0.00000     
0.00000     	0.00000     	0.00000     
0.00000     	0.00000     	0.00000     
0.00000     	0.00000     	0.00000     
0.00000     	0.00000     	0.00000     
0.00000     	0.00000     	0.00000     
0.00000     	0.00000     	0.00000     
0.00000     	0.00000     	0.00000     
0.00000     	0.00000     	0.00000     
0.00000     	0.00000     	0.00000     
0.00000     	0.00000     	0.00000     
0.00000     	0.00000     	0.00000     
0.00000     	0.00000     	0.00000     
0.00000     	0.00000     	0.00000     
0.00000     	0.00000     	0.00000     
0.00000     	0.00000     	0.00000     
0.00000     	0.00000     	0.00000     
0.00000     	0.00000     	0.00000     
0.00000     	0.00000     	0.00000     
0.00000     	0.00000     	0.00000     
0.00000     	0.00000     	0.00000     
0.00000     	0.00000     	0.00000     
0.00000     	0.00000     	0.00000     
0.00000     	0.00000     	0.00000     
0.00000     	0.00000     	0.00000     
0.00000     	0.00000     	0.00000     
0.00000     	0.00000     	0.00000     
0.00000     	0.00000     	0.00000     
0.00000     	0.00000     	0.00000     
0.00000     	0.00000     	0.00000     
0.00000     	0.00000     	0.00000     
0.00000     	0.00000     	0.00000     
0.00000     	0.00000     	0.00000     
0.00000     	0.00000     	0.00000     
0.00000     	0.00000     	0.00000     
0.00000     	0.00000     	0.00000     
0.00000     	0.00000     	0.00000     
0.00000     	0.00000     	0.00000     
0.00000     	0.00000     	0.00000     
0.00000     	0.00000     	0.00000     
0.00000     	0.00000     	0.00000     
0.00000     	0.00000     	0.00000     
0.00000     	0.00000     	0.00000     
0.00000     	0.00000     	0.00000     
0.00000     	0.00000     	0.00000     
0.00000     	0.00000     	0.00000     
0.00000     	0.00000     	0.00000     
0.00000     	0.00000     	0.00000     
0.00000     	0.00000     	0.00000     
0.00000     	0.00000     	0.00000     
0.00000     	0.00000     	0.00000     
0.00000     	0.00000     	0.00000     
0.00000     	0.00000     	0.00000     
0.00000     	0.00000     	0.00000     
0.00000     	0.00000     	0.00000     
0.00000     	0.00000     	0.00000     
0.00000     	0.00000     	0.00000     
0.00000     	0.00000     	0.00000     
0.00000     	0.00000     	0.00000     
0.00000     	0.00000     	0.00000     
0.00000     	0.00000     	0.00000     
0.00000     	0.00000     	0.00000     
0.00000     	0.00000     	0.00000     
0.00000     	0.00000     	0.00000     
0.00000     	0.00000     	0.00000     
0.00000     	0.00000     	0.00000     
0.00000     	0.00000     	0.00000     
0.00000     	0.00000     	0.00000     
0.00000     	0.00000     	0.00000     
0.00000     	0.00000     	0.00000     
0.00000     	0.00000     	0.00000     
0.00000     	0.00000     	0.00000     
0.00000     	0.00000     	0.00000     
0.00000     	0.00000     	0.00000     
0.00000     	0.00000     	0.00000     
0.00000     	0.00000     	0.00000     
0.00000     	0.00000     	0.00000     
0.00000     	0.00000     	0.00000     
0.00000     	0.00000     	0.00000     
0.00000     	0.00000     	0.00000     
0.00000     	0.00000     	0.00000     
0.00000     	0.00000     	0.00000     
0.00000     	0.00000     	0.00000     
0.00000     	0.00000     	0.00000     
0.00000     	0.00000     	0.00000     
0.00000     	0.00000     	0.00000     
0.00000     	0.00000     	0.00000     
0.00000     	0.00000     	0.00000     
0.00000     	0.00000     	0.00000     
0.00000     	0.00000     	0.00000     
0.00000     	0.00000     	0.00000     
0.00000     	0.00000     	0.00000     
0.00000     	0.00000     	0.00000     
0.00000     	0.00000     	0.00000     
0.00000     	0.00000     	0.00000     
0.00000     	0.00000     	0.00000     
0.00000     	0.00000     	0.00000     
0.00000     	0.00000     	0.00000     
0.00000     	0.00000     	0.00000     
0.00000     	0.00000     	0.00000     
0.00000     	0.00000     	0.00000     
0.00000     	0.00000     	0.00000     
0.00000     	0.00000     	0.00000     
0.00000     	0.00000     	0.00000     
0.00000     	0.00000     	0.00000     
0.00000     	0.00000     	0.00000     
0.00000     	0.00000     	0.00000     
0.00000     	0.00000     	0.00000     
0.00000     	0.00000     	0.00000     
0.00000     	0.00000     	0.00000     
0.00000     	0.00000     	0.00000     
0.00000     	0.00000     	0.00000     
0.00000     	0.00000     	0.00000     
0.00000     	0.00000     	0.00000     
0.00000     	0.00000     	0.00000     
0.00000     	0.00000     	0.00000     
0.00000     	0.00000     	0.00000     
0.00000     	0.00000     	0.00000     
0.00000     	0.00000     	0.00000     
0.00000     	0.00000     	0.00000     
0.00000     	0.00000     	0.00000     
0.00000     	0.00000     	0.00000     
0.00000     	0.00000     	0.00000     
0.00000     	0.00000     	0.00000     
0.00000     	0.00000     	0.00000     
0.00000     	0.00000     	0.00000     
0.00000     	0.00000     	0.00000     
0.00000     	0.00000     	0.00000     
0.00000     	0.00000     	0.00000     
0.00000     	0.00000     	0.00000     
0.00000     	0.00000     	0.00000     
0.00000     	0.00000     	0.00000     
0.00000     	0.00000     	0.00000     
0.00000     	0.00000     	0.00000     
0.00000     	0.00000     	0.00000     
0.00000     	0.00000     	0.00000     
0.00000     	0.00000     	0.00000     
0.00000     	0.00000     	0.00000     
0.00000     	0.00000     	0.00000     
0.00000     	0.00000     	0.00000     
0.00000     	0.00000     	0.00000     
0.00000     	0.00000     	0.00000     
0.00000     	0.00000     	0.00000     
0.00000     	0.00000     	0.00000     
0.00000     	0.00000     	0.00000     
0.00000     	0.00000     	0.00000     
0.00000     	0.00000     	0.00000     
0.00000     	0.00000     	0.00000     
0.00000     	0.00000     	0.00000     
0.00000     	0.00000     	0.00000     
0.00000     	0.00000     	0.00000     
0.00000     	0.00000     	0.00000     
0.00000     	0.00000     	0.00000     
0.00000     	0.00000     	0.00000     
0.00000     	0.00000     	0.00000     
0.00000     	0.00000     	0.00000     
0.00000     	0.00000     	0.00000     
0.00000     	0.00000     	0.00000     
0.00000     	0.00000     	0.00000     
0.00000     	0.00000     	0.00000     
0.00000     	0.00000     	0.00000     
0.00000     	0.00000     	0.00000     
0.00000     	0.00000     	0.00000     
0.00000     	0.00000     	0.00000     
0.00000     	0.00000     	0.00000     
0.00000     	0.00000     	0.00000     
0.00000     	0.00000     	0.00000     
0.00000     	0.00000     	0.00000     
0.00000     	0.00000     	0.00000     
0.00000     	0.00000     	0.00000     
0.00000     	0.00000     	0.00000     
0.00000     	0.00000     	0.00000     
0.00000     	0.00000     	0.00000     
0.00000     	0.00000     	0.00000     
0.00000     	0.00000     	0.00000     
0.00000     	0.00000     	0.00000     
0.00000     	0.00000     	0.00000     
0.00000     	0.00000     	0.00000     
0.00000     	0.00000     	0.00000     
0.00000     	0.00000     	0.00000     
0.00000     	0.00000     	0.00000     
0.00000     	0.00000     	0.00000     
0.00000     	0.00000     	0.00000     
0.00000     	0.00000     	0.00000     
0.00000     	0.00000     	0.00000     
0.00000     	0.00000     	0.00000     
0.00000     	0.00000     	0.00000     
0.00000     	0.00000     	0.00000     
0.00000     	0.00000     	0.00000     
0.00000     	0.00000     	0.00000     
0.00000     	0.00000     	0.00000     
0.00000     	0.00000     	0.00000     
0.00000     	0.00000     	0.00000     
0.00000     	0.00000     	0.00000     
0.00000     	0.00000     	0.00000     
0.00000     	0.00000     	0.00000     
0.00000     	0.00000     	0.00000     
0.00000     	0.00000     	0.00000     
0.00000     	0.00000     	0.00000     
0.00000     	0.00000     	0.00000     
0.00000     	0.00000     	0.00000     
0.00000     	0.00000     	0.00000     
0.00000     	0.00000     	0.00000     
0.00000     	0.00000     	0.00000     
0.00000     	0.00000     	0.00000     
0.00000     	0.00000     	0.00000     
0.00000     	0.00000     	0.00000     
0.00000     	0.00000     	0.00000     
0.00000     	0.00000     	0.00000     
0.00000     	0.00000     	0.00000     
0.00000     	0.00000     	0.00000     
0.00000     	0.00000     	0.00000     
0.00000     	0.00000     	0.00000     
0.00000     	0.00000     	0.00000     
0.00000     	0.00000     	0.00000     
0.00000     	0.00000     	0.00000     
0.00000     	0.00000     	0.00000     
0.00000     	0.00000     	0.00000     
0.00000     	0.00000     	0.00000     
0.00000     	0.00000     	0.00000     
0.00000     	0.00000     	0.00000     
0.00000     	0.00000     	0.00000     
0.00000     	0.00000     	0.00000     
0.00000     	0.00000     	0.00000     
0.00000     	0.00000     	0.00000     
0.00000     	0.00000     	0.00000     
0.00000     	0.00000     	0.00000     
0.00000     	0.00000     	0.00000     
0.00000     	0.00000     	0.00000     
0.00000     	0.00000     	0.00000     
0.00000     	0.00000     	0.00000     
0.00000     	0.00000     	0.00000     
0.00000     	0.00000     	0.00000     
0.00000     	0.00000     	0.00000     
0.00000     	0.00000     	0.00000     
0.00000     	0.00000     	0.00000     
0.00000     	0.00000     	0.00000     
0.00000     	0.00000     	0.00000     
0.00000     	0.00000     	0.00000     
0.00000     	0.00000     	0.00000     
0.00000     	0.00000     	0.00000     
0.00000     	0.00000     	0.00000     
0.00000     	0.00000     	0.00000     
0.00000     	0.00000     	0.00000     
0.00000     	0.00000     	0.00000     
0.00000     	0.00000     	0.00000     
0.00000     	0.00000     	0.00000     
0.00000     	0.00000     	0.00000     
0.00000     	0.00000     	0.00000     
0.00000     	0.00000     	0.00000     
0.00000     	0.00000     	0.00000     
0.00000     	0.00000     	0.00000     
0.00000     	0.00000     	0.00000     
0.00000     	0.00000     	0.00000     
0.00000     	0.00000     	0.00000     
0.00000     	0.00000     	0.00000     
0.00000     	0.00000     	0.00000     
0.00000     	0.00000     	0.00000     
0.00000     	0.00000     	0.00000     
0.00000     	0.00000     	0.00000     
0.00000     	0.00000     	0.00000     
0.00000     	0.00000     	0.00000     
0.00000     	0.00000     	0.00000     
0.00000     	0.00000     	0.00000     
0.00000     	0.00000     	0.00000     
0.00000     	0.00000     	0.00000     
0.00000     	0.00000     	0.00000     
0.00000     	0.00000     	0.00000     
0.00000     	0.00000     	0.00000     
0.00000     	0.00000     	0.00000     
0.00000     	0.00000     	0.00000     
0.00000     	0.00000     	0.00000     
0.00000     	0.00000     	0.00000     
0.00000     	0.00000     	0.00000     
0.00000     	0.00000     	0.00000     
0.00000     	0.00000     	0.00000     
0.00000     	0.00000     	0.00000     
0.00000     	0.00000     	0.00000     
0.00000     	0.00000     	0.00000     
0.00000     	0.00000     	0.00000     
0.00000     	0.00000     	0.00000     
0.00000     	0.00000     	0.00000     
0.00000     	0.00000     	0.00000     
0.00000     	0.00000     	0.00000     
0.00000     	0.00000     	0.00000     
0.00000     	0.00000     	0.00000     
0.00000     	0.00000     	0.00000     
0.00000     	0.00000     	0.00000     
0.00000     	0.00000     	0.00000     
0.00000     	0.00000     	0.00000     
0.00000     	0.00000     	0.00000     
0.00000     	0.00000     	0.00000     
0.00000     	0.00000     	0.00000     
0.00000     	0.00000     	0.00000     
0.00000     	0.00000     	0.00000     
0.00000     	0.00000     	0.00000     
0.00000     	0.00000     	0.00000     
0.00000     	0.00000     	0.00000     
0.00000     	0.00000     	0.00000     
0.00000     	0.00000     	0.00000     
0.00000     	0.00000     	0.00000     
0.00000     	0.00000     	0.00000     
0.00000     	0.00000     	0.00000     
0.00000     	0.00000     	0.00000     
0.00000     	0.00000     	0.00000     
0.00000     	0.00000     	0.00000     
0.00000     	0.00000     	0.00000     
0.00000     	0.00000     	0.00000     
0.00000     	0.00000     	0.00000     
0.00000     	0.00000     	0.00000     
0.00000     	0.00000     	0.00000     
0.00000     	0.00000     	0.00000     
0.00000     	0.00000     	0.00000     
0.00000     	0.00000     	0.00000     
0.00000     	0.00000     	0.00000     
0.00000     	0.00000     	0.00000     
0.00000     	0.00000     	0.00000     
0.00000     	0.00000     	0.00000     
0.00000     	0.00000     	0.00000     
0.00000     	0.00000     	0.00000     
0.00000     	0.00000     	0.00000     
0.00000     	0.00000     	0.00000     
0.00000     	0.00000     	0.00000     
0.00000     	0.00000     	0.00000     
0.00000     	0.00000     	0.00000     
0.00000     	0.00000     	0.00000     
0.00000     	0.00000     	0.00000     
0.00000     	0.00000     	0.00000     
0.00000     	0.00000     	0.00000     
0.00000     	0.00000     	0.00000     
0.00000     	0.00000     	0.00000     
0.00000     	0.00000     	0.00000     
0.00000     	0.00000     	0.00000     
0.00000     	0.00000     	0.00000     
0.00000     	0.00000     	0.00000     
0.00000     	0.00000     	0.00000     
0.00000     	0.00000     	0.00000     
0.00000     	0.00000     	0.00000     
0.00000     	0.00000     	0.00000     
0.00000     	0.00000     	0.00000     
0.00000     	0.00000     	0.00000     
0.00000     	0.00000     	0.00000     
0.00000     	0.00000     	0.00000     
0.00000     	0.00000     	0.00000     
0.00000     	0.00000     	0.00000     
0.00000     	0.00000     	0.00000     
0.00000     	0.00000     	0.00000     
0.00000     	0.00000     	0.00000     
0.00000     	0.00000     	0.00000     
0.00000     	0.00000     	0.00000     
0.00000     	0.00000     	0.00000     
0.00000     	0.00000     	0.00000     
0.00000     	0.00000     	0.00000     
0.00000     	0.00000     	0.00000     
0.00000     	0.00000     	0.00000     
0.00000     	0.00000     	0.00000     
0.00000     	0.00000     	0.00000     
0.00000     	0.00000     	0.00000     
0.00000     	0.00000     	0.00000     
0.00000     	0.00000     	0.00000     
0.00000     	0.00000     	0.00000     
0.00000     	0.00000     	0.00000     
0.00000     	0.00000     	0.00000     
0.00000     	0.00000     	0.00000     
0.00000     	0.00000     	0.00000     
0.00000     	0.00000     	0.00000     
0.00000     	0.00000     	0.00000     
0.00000     	0.00000     	0.00000     
0.00000     	0.00000     	0.00000     
0.00000     	0.00000     	0.00000     
0.00000     	0.00000     	0.00000     
0.00000     	0.00000     	0.00000     
0.00000     	0.00000     	0.00000     
0.00000     	0.00000     	0.00000     
0.00000     	0.00000     	0.00000     
0.00000     	0.00000     	0.00000     
0.00000     	0.00000     	0.00000     
0.00000     	0.00000     	0.00000     
0.00000     	0.00000     	0.00000     
0.00000     	0.00000     	0.00000     
0.00000     	0.00000     	0.00000     
0.00000     	0.00000     	0.00000     
0.00000     	0.00000     	0.00000     
0.00000     	0.00000     	0.00000     
0.00000     	0.00000     	0.00000     
0.00000     	0.00000     	0.00000     
0.00000     	0.00000     	0.00000     
0.00000     	0.00000     	0.00000     
0.00000     	0.00000     	0.00000     
0.00000     	0.00000     	0.00000     
0.00000     	0.00000     	0.00000     
0.00000     	0.00000     	0.00000     
0.00000     	0.00000     	0.00000     
0.00000     	0.00000     	0.00000     
0.00000     	0.00000     	0.00000     
0.00000     	0.00000     	0.00000     
0.00000     	0.00000     	0.00000     
0.00000     	0.00000     	0.00000     
0.00000     	0.00000     	0.00000     
0.00000     	0.00000     	0.00000     
0.00000     	0.00000     	0.00000     
0.00000     	0.00000     	0.00000     
0.00000     	0.00000     	0.00000     
0.00000     	0.00000     	0.00000     
0.00000     	0.00000     	0.00000     
0.00000     	0.00000     	0.00000     
0.00000     	0.00000     	0.00000     
0.00000     	0.00000     	0.00000     
0.00000     	0.00000     	0.00000     
0.00000     	0.00000     	0.00000     
0.00000     	0.00000     	0.00000     
0.00000     	0.00000     	0.00000     
0.00000     	0.00000     	0.00000     
0.00000     	0.00000     	0.00000     
0.00000     	0.00000     	0.00000     
0.00000     	0.00000     	0.00000     
0.00000     	0.00000     	0.00000     
0.00000     	0.00000     	0.00000     
0.00000     	0.00000     	0.00000     
0.00000     	0.00000     	0.00000     
0.00000     	0.00000     	0.00000     
0.00000     	0.00000     	0.00000     
0.00000     	0.00000     	0.00000     
0.00000     	0.00000     	0.00000     
0.00000     	0.00000     	0.00000     
0.00000     	0.00000     	0.00000     
0.00000     	0.00000     	0.00000     
0.00000     	0.00000     	0.00000     
0.00000     	0.00000     	0.00000     
0.00000     	0.00000     	0.00000     
0.00000     	0.00000     	0.00000     
0.00000     	0.00000     	0.00000     
0.00000     	0.00000     	0.00000     
0.00000     	0.00000     	0.00000     
0.00000     	0.00000     	0.00000     
0.00000     	0.00000     	0.00000     
0.00000     	0.00000     	0.00000     
0.00000     	0.00000     	0.00000     
0.00000     	0.00000     	0.00000     
0.00000     	0.00000     	0.00000     
0.00000     	0.00000     	0.00000     
0.00000     	0.00000     	0.00000     
0.00000     	0.00000     	0.00000     
0.00000     	0.00000     	0.00000     
0.00000     	0.00000     	0.00000     
0.00000     	0.00000     	0.00000     
0.00000     	0.00000     	0.00000     
0.00000     	0.00000     	0.00000     
0.00000     	0.00000     	0.00000     
0.00000     	0.00000     	0.00000     
0.00000     	0.00000     	0.00000     
0.00000     	0.00000     	0.00000     
0.00000     	0.00000     	0.00000     
0.00000     	0.00000     	0.00000     
0.00000     	0.00000     	0.00000     
0.00000     	0.00000     	0.00000     
0.00000     	0.00000     	0.00000     
0.00000     	0.00000     	0.00000     
0.00000     	0.00000     	0.00000     
0.00000     	0.00000     	0.00000     
0.00000     	0.00000     	0.00000     
0.00000     	0.00000     	0.00000     
0.00000     	0.00000     	0.00000     
0.00000     	0.00000     	0.00000     
0.00000     	0.00000     	0.00000     
0.00000     	0.00000     	0.00000     
0.00000     	0.00000     	0.00000     
0.00000     	0.00000     	0.00000     
0.00000     	0.00000     	0.00000     
0.00000     	0.00000     	0.00000     
0.00000     	0.00000     	0.00000     
0.00000     	0.00000     	0.00000     
0.00000     	0.00000     	0.00000     
0.00000     	0.00000     	0.00000     
0.00000     	0.00000     	0.00000     
0.00000     	0.00000     	0.00000     
0.00000     	0.00000     	0.00000     
0.00000     	0.00000     	0.00000     
0.00000     	0.00000     	0.00000     
0.00000     	0.00000     	0.00000     
0.00000     	0.00000     	0.00000     
0.00000     	0.00000     	0.00000     
0.00000     	0.00000     	0.00000     
0.00000     	0.00000     	0.00000     
0.00000     	0.00000     	0.00000     
0.00000     	0.00000     	0.00000     
0.00000     	0.00000     	0.00000     
0.00000     	0.00000     	0.00000     
0.00000     	0.00000     	0.00000     
0.00000     	0.00000     	0.00000     
0.00000     	0.00000     	0.00000     
0.00000     	0.00000     	0.00000     
0.00000     	0.00000     	0.00000     
0.00000     	0.00000     	0.00000     
0.00000     	0.00000     	0.00000     
0.00000     	0.00000     	0.00000     
0.00000     	0.00000     	0.00000     
0.00000     	0.00000     	0.00000     
0.00000     	0.00000     	0.00000     
0.00000     	0.00000     	0.00000     
0.00000     	0.00000     	0.00000     
0.00000     	0.00000     	0.00000     
0.00000     	0.00000     	0.00000     
0.00000     	0.00000     	0.00000     
0.00000     	0.00000     	0.00000     
0.00000     	0.00000     	0.00000     
0.00000     	0.00000     	0.00000     
0.00000     	0.00000     	0.00000     
0.00000     	0.00000     	0.00000     
0.00000     	0.00000     	0.00000     
0.00000     	0.00000     	0.00000     
0.00000     	0.00000     	0.00000     
0.00000     	0.00000     	0.00000     
0.00000     	0.00000     	0.00000     
0.00000     	0.00000     	0.00000     
0.00000     	0.00000     	0.00000     
0.00000     	0.00000     	0.00000     
0.00000     	0.00000     	0.00000     
0.00000     	0.00000     	0.00000     
0.00000     	0.00000     	0.00000     
0.00000     	0.00000     	0.00000     
0.00000     	0.00000     	0.00000     
0.00000     	0.00000     	0.00000     
0.00000     	0.00000     	0.00000     
0.00000     	0.00000     	0.00000     
0.00000     	0.00000     	0.00000     
0.00000     	0.00000     	0.00000     
0.00000     	0.00000     	0.00000     
0.00000     	0.00000     	0.00000     
0.00000     	0.00000     	0.00000     
0.00000     	0.00000     	0.00000     
0.00000     	0.00000     	0.00000     
0.00000     	0.00000     	0.00000     
0.00000     	0.00000     	0.00000     
0.00000     	0.00000     	0.00000     
0.00000     	0.00000     	0.00000     
0.00000     	0.00000     	0.00000     
0.00000     	0.00000     	0.00000     
0.00000     	0.00000     	0.00000     
0.00000     	0.00000     	0.00000     
0.00000     	0.00000     	0.00000     
0.00000     	0.00000     	0.00000     
0.00000     	0.00000     	0.00000     
0.00000     	0.00000     	0.00000     
0.00000     	0.00000     	0.00000     
0.00000     	0.00000     	0.00000     
0.00000     	0.00000     	0.00000     
0.00000     	0.00000     	0.00000     
0.00000     	0.00000     	0.00000     
0.00000     	0.00000     	0.00000     
0.00000     	0.00000     	0.00000     
0.00000     	0.00000     	0.00000     
0.00000     	0.00000     	0.00000     
0.00000     	0.00000     	0.00000     
0.00000     	0.00000     	0.00000     
0.00000     	0.00000     	0.00000     
0.00000     	0.00000     	0.00000     
0.00000     	0.00000     	0.00000     
0.00000     	0.00000     	0.00000     
0.00000     	0.00000     	0.00000     
0.00000     	0.00000     	0.00000     
0.00000     	0.00000     	0.00000     
0.00000     	0.00000     	0.00000     
0.00000     	0.00000     	0.00000     
0.00000     	0.00000     	0.00000     
0.00000     	0.00000     	0.00000     
0.00000     	0.00000     	0.00000     
0.00000     	0.00000     	0.00000     
0.00000     	0.00000     	0.00000     
0.00000     	0.00000     	0.00000     
0.00000     	0.00000     	0.00000     
0.00000     	0.00000     	0.00000     
0.00000     	0.00000     	0.00000     
0.00000     	0.00000     	0.00000     
0.00000     	0.00000     	0.00000     
0.00000     	0.00000     	0.00000     
0.00000     	0.00000     	0.00000     
0.00000     	0.00000     	0.00000     
0.00000     	0.00000     	0.00000     
0.00000     	0.00000     	0.00000     
0.00000     	0.00000     	0.00000     
0.00000     	0.00000     	0.00000     
0.00000     	0.00000     	0.00000     
0.00000     	0.00000     	0.00000     
0.00000     	0.00000     	0.00000     
0.00000     	0.00000     	0.00000     
0.00000     	0.00000     	0.00000     
0.00000     	0.00000     	0.00000     
0.00000     	0.00000     	0.00000     
0.00000     	0.00000     	0.00000     
0.00000     	0.00000     	0.00000     
0.00000     	0.00000     	0.00000     
0.00000     	0.00000     	0.00000     
0.00000     	0.00000     	0.00000     
0.00000     	0.00000     	0.00000     
0.00000     	0.00000     	0.00000     
0.00000     	0.00000     	0.00000     
0.00000     	0.00000     	0.00000     
0.00000     	0.00000     	0.00000     
0.00000     	0.00000     	0.00000     
0.00000     	0.00000     	0.00000     
0.00000     	0.00000     	0.00000     
0.00000     	0.00000     	0.00000     
0.00000     	0.00000     	0.00000     
0.00000     	0.00000     	0.00000     
0.00000     	0.00000     	0.00000     
0.00000     	0.00000     	0.00000     
0.00000     	0.00000     	0.00000     
0.00000     	0.00000     	0.00000     
0.00000     	0.00000     	0.00000     
0.00000     	0.00000     	0.00000     
0.00000     	0.00000     	0.00000     
0.00000     	0.00000     	0.00000     
0.00000     	0.00000     	0.00000     
0.00000     	0.00000     	0.00000     
0.00000     	0.00000     	0.00000     
0.00000     	0.00000     	0.00000     
0.00000     	0.00000     	0.00000     
0.00000     	0.00000     	0.00000     
0.00000     	0.00000     	0.00000     
0.00000     	0.00000     	0.00000     
0.00000     	0.00000     	0.00000     
0.00000     	0.00000     	0.00000     
0.00000     	0.00000     	0.00000     
0.00000     	0.00000     	0.00000     
0.00000     	0.00000     	0.00000     
0.00000     	0.00000     	0.00000     
0.00000     	0.00000     	0.00000     
0.00000     	0.00000     	0.00000     
0.00000     	0.00000     	0.00000     
0.00000     	0.00000     	0.00000     
0.00000     	0.00000     	0.00000     
0.00000     	0.00000     	0.00000     
0.00000     	0.00000     	0.00000     
0.00000     	0.00000     	0.00000     
0.00000     	0.00000     	0.00000     
0.00000     	0.00000     	0.00000     
0.00000     	0.00000     	0.00000     
0.00000     	0.00000     	0.00000     
0.00000     	0.00000     	0.00000     
0.00000     	0.00000     	0.00000     
0.00000     	0.00000     	0.00000     
0.00000     	0.00000     	0.00000     
0.00000     	0.00000     	0.00000     
0.00000     	0.00000     	0.00000     
0.00000     	0.00000     	0.00000     
0.00000     	0.00000     	0.00000     
0.00000     	0.00000     	0.00000     
0.00000     	0.00000     	0.00000     
0.00000     	0.00000     	0.00000     
0.00000     	0.00000     	0.00000     
0.00000     	0.00000     	0.00000     
0.00000     	0.00000     	0.00000     
0.00000     	0.00000     	0.00000     
0.00000     	0.00000     	0.00000     
0.00000     	0.00000     	0.00000     
0.00000     	0.00000     	0.00000     
0.00000     	0.00000     	0.00000     
0.00000     	0.00000     	0.00000     
0.00000     	0.00000     	0.00000     
0.00000     	0.00000     	0.00000     
0.00000     	0.00000     	0.00000     
0.00000     	0.00000     	0.00000     
0.00000     	0.00000     	0.00000     
0.00000     	0.00000     	0.00000     
0.00000     	0.00000     	0.00000     
0.00000     	0.00000     	0.00000     
0.00000     	0.00000     	0.00000     
0.00000     	0.00000     	0.00000     
0.00000     	0.00000     	0.00000     
0.00000     	0.00000     	0.00000     
0.00000     	0.00000     	0.00000     
0.00000     	0.00000     	0.00000     
0.00000     	0.00000     	0.00000     
0.00000     	0.00000     	0.00000     
0.00000     	0.00000     	0.00000     
0.00000     	0.00000     	0.00000     
0.00000     	0.00000     	0.00000     
0.00000     	0.00000     	0.00000     
0.00000     	0.00000     	0.00000     
0.00000     	0.00000     	0.00000     
0.00000     	0.00000     	0.00000     
0.00000     	0.00000     	0.00000     
0.00000     	0.00000     	0.00000     
0.00000     	0.00000     	0.00000     
0.00000     	0.00000     	0.00000     
0.00000     	0.00000     	0.00000     
0.00000     	0.00000     	0.00000     
0.00000     	0.00000     	0.00000     
0.00000     	0.00000     	0.00000     
0.00000     	0.00000     	0.00000     
0.00000     	0.00000     	0.00000     
0.00000     	0.00000     	0.00000     
0.00000     	0.00000     	0.00000     
0.00000     	0.00000     	0.00000     
0.00000     	0.00000     	0.00000     
0.00000     	0.00000     	0.00000     
0.00000     	0.00000     	0.00000     
0.00000     	0.00000     	0.00000     
0.00000     	0.00000     	0.00000     
0.00000     	0.00000     	0.00000     
0.00000     	0.00000     	0.00000     
0.00000     	0.00000     	0.00000     
0.00000     	0.00000     	0.00000     
0.00000     	0.00000     	0.00000     
0.00000     	0.00000     	0.00000     
0.00000     	0.00000     	0.00000     
0.00000     	0.00000     	0.00000     
0.00000     	0.00000     	0.00000     
0.00000     	0.00000     	0.00000     
0.00000     	0.00000     	0.00000     
0.00000     	0.00000     	0.00000     
0.00000     	0.00000     	0.00000     
0.00000     	0.00000     	0.00000     
0.00000     	0.00000     	0.00000     
0.00000     	0.00000     	0.00000     
0.00000     	0.00000     	0.00000     
0.00000     	0.00000     	0.00000     
0.00000     	0.00000     	0.00000     
0.00000     	0.00000     	0.00000     
0.00000     	0.00000     	0.00000     
0.00000     	0.00000     	0.00000     
0.00000     	0.00000     	0.00000     
0.00000     	0.00000     	0.00000     
0.00000     	0.00000     	0.00000     
0.00000     	0.00000     	0.00000     
0.00000     	0.00000     	0.00000     
0.00000     	0.00000     	0.00000     
0.00000     	0.00000     	0.00000     
0.00000     	0.00000     	0.00000     
0.00000     	0.00000     	0.00000     
0.00000     	0.00000     	0.00000     
0.00000     	0.00000     	0.00000     
0.00000     	0.00000     	0.00000     
0.00000     	0.00000     	0.00000     
0.00000     	0.00000     	0.00000     
0.00000     	0.00000     	0.00000     
0.00000     	0.00000     	0.00000     
0.00000     	0.00000     	0.00000     
0.00000     	0.00000     	0.00000     
0.00000     	0.00000     	0.00000     
0.00000     	0.00000     	0.00000     
0.00000     	0.00000     	0.00000     
0.00000     	0.00000     	0.00000     
0.00000     	0.00000     	0.00000     
0.00000     	0.00000     	0.00000     
0.00000     	0.00000     	0.00000     
0.00000     	0.00000     	0.00000     
0.00000     	0.00000     	0.00000     
0.00000     	0.00000     	0.00000     
0.00000     	0.00000     	0.00000     
0.00000     	0.00000     	0.00000     
0.00000     	0.00000     	0.00000     
0.00000     	0.00000     	0.00000     
0.00000     	0.00000     	0.00000     
0.00000     	0.00000     	0.00000     
0.00000     	0.00000     	0.00000     
0.00000     	0.00000     	0.00000     
0.00000     	0.00000     	0.00000     
0.00000     	0.00000     	0.00000     
0.00000     	0.00000     	0.00000     
0.00000     	0.00000     	0.00000     
0.00000     	0.00000     	0.00000     
0.00000     	0.00000     	0.00000     
0.00000     	0.00000     	0.00000     
0.00000     	0.00000     	0.00000     
0.00000     	0.00000     	0.00000     
0.00000     	0.00000     	0.00000     
0.00000     	0.00000     	0.00000     
0.00000     	0.00000     	0.00000     
0.00000     	0.00000     	0.00000     
0.00000     	0.00000     	0.00000     
0.00000     	0.00000     	0.00000     
0.00000     	0.00000     	0.00000     
0.00000     	0.00000     	0.00000     
0.00000     	0.00000     	0.00000     
0.00000     	0.00000     	0.00000     
0.00000     	0.00000     	0.00000     
0.00000     	0.00000     	0.00000     
0.00000     	0.00000     	0.00000     
0.00000     	0.00000     	0.00000     
0.00000     	0.00000     	0.00000     
0.00000     	0.00000     	0.00000     
0.00000     	0.00000     	0.00000     
0.00000     	0.00000     	0.00000     
0.00000     	0.00000     	0.00000     
0.00000     	0.00000     	0.00000     
0.00000     	0.00000     	0.00000     
0.00000     	0.00000     	0.00000     
0.00000     	0.00000     	0.00000     
0.00000     	0.00000     	0.00000     
0.00000     	0.00000     	0.00000     
0.00000     	0.00000     	0.00000     
0.00000     	0.00000     	0.00000     
0.00000     	0.00000     	0.00000     
0.00000     	0.00000     	0.00000     
0.00000     	0.00000     	0.00000     
0.00000     	0.00000     	0.00000     
0.00000     	0.00000     	0.00000     
0.00000     	0.00000     	0.00000     
0.00000     	0.00000     	0.00000     
0.00000     	0.00000     	0.00000     
0.00000     	0.00000     	0.00000     
0.00000     	0.00000     	0.00000     
0.00000     	0.00000     	0.00000     
0.00000     	0.00000     	0.00000     
0.00000     	0.00000     	0.00000     
0.00000     	0.00000     	0.00000     
0.00000     	0.00000     	0.00000     
0.00000     	0.00000     	0.00000     
0.00000     	0.00000     	0.00000     
0.00000     	0.00000     	0.00000     
0.00000     	0.00000     	0.00000     
0.00000     	0.00000     	0.00000     
0.00000     	0.00000     	0.00000     
0.00000     	0.00000     	0.00000     
0.00000     	0.00000     	0.00000     
0.00000     	0.00000     	0.00000     
0.00000     	0.00000     	0.00000     
0.00000     	0.00000     	0.00000     
0.00000     	0.00000     	0.00000     
0.00000     	0.00000     	0.00000     
0.00000     	0.00000     	0.00000     
0.00000     	0.00000     	0.00000     
0.00000     	0.00000     	0.00000     
0.00000     	0.00000     	0.00000     
0.00000     	0.00000     	0.00000     
0.00000     	0.00000     	0.00000     
0.00000     	0.00000     	0.00000     
0.00000     	0.00000     	0.00000     
0.00000     	0.00000     	0.00000     
0.00000     	0.00000     	0.00000     
0.00000     	0.00000     	0.00000     
0.00000     	0.00000     	0.00000     
0.00000     	0.00000     	0.00000     
0.00000     	0.00000     	0.00000     
0.00000     	0.00000     	0.00000     
0.00000     	0.00000     	0.00000     
0.00000     	0.00000     	0.00000     
0.00000     	0.00000     	0.00000     
0.00000     	0.00000     	0.00000     
0.00000     	0.00000     	0.00000     
0.00000     	0.00000     	0.00000     
0.00000     	0.00000     	0.00000     
0.00000     	0.00000     	0.00000     
0.00000     	0.00000     	0.00000     
0.00000     	0.00000     	0.00000     
0.00000     	0.00000     	0.00000     
0.00000     	0.00000     	0.00000     
0.00000     	0.00000     	0.00000     
0.00000     	0.00000     	0.00000     
0.00000     	0.00000     	0.00000     
0.00000     	0.00000     	0.00000     
0.00000     	0.00000     	0.00000     
0.00000     	0.00000     	0.00000     
0.00000     	0.00000     	0.00000     
0.00000     	0.00000     	0.00000     
0.00000     	0.00000     	0.00000     
0.00000     	0.00000     	0.00000     
0.00000     	0.00000     	0.00000     
0.00000     	0.00000     	0.00000     
0.00000     	0.00000     	0.00000     
0.00000     	0.00000     	0.00000     
0.00000     	0.00000     	0.00000     
0.00000     	0.00000     	0.00000     
0.00000     	0.00000     	0.00000     
0.00000     	0.00000     	0.00000     
0.00000     	0.00000     	0.00000     
0.00000     	0.00000     	0.00000     
0.00000     	0.00000     	0.00000     
0.00000     	0.00000     	0.00000     
0.00000     	0.00000     	0.00000     
0.00000     	0.00000     	0.00000     
0.00000     	0.00000     	0.00000     
0.00000     	0.00000     	0.00000     
0.00000     	0.00000     	0.00000     
0.00000     	0.00000     	0.00000     
0.00000     	0.00000     	0.00000     
0.00000     	0.00000     	0.00000     
0.00000     	0.00000     	0.00000     
0.00000     	0.00000     	0.00000     
0.00000     	0.00000     	0.00000     
0.00000     	0.00000     	0.00000     
0.00000     	0.00000     	0.00000     
0.00000     	0.00000     	0.00000     
0.00000     	0.00000     	0.00000     
0.00000     	0.00000     	0.00000     
0.00000     	0.00000     	0.00000     
0.00000     	0.00000     	0.00000     
0.00000     	0.00000     	0.00000     
0.00000     	0.00000     	0.00000     
0.00000     	0.00000     	0.00000     
0.00000     	0.00000     	0.00000     
0.00000     	0.00000     	0.00000     
0.00000     	0.00000     	0.00000     
0.00000     	0.00000     	0.00000     
0.00000     	0.00000     	0.00000     
0.00000     	0.00000     	0.00000     
0.00000     	0.00000     	0.00000     
0.00000     	0.00000     	0.00000     
0.00000     	0.00000     	0.00000     
0.00000     	0.00000     	0.00000     
0.00000     	0.00000     	0.00000     
0.00000     	0.00000     	0.00000     
0.00000     	0.00000     	0.00000     
0.00000     	0.00000     	0.00000     
0.00000     	0.00000     	0.00000     
0.00000     	0.00000     	0.00000     
0.00000     	0.00000     	0.00000     
0.00000     	0.00000     	0.00000     
0.00000     	0.00000     	0.00000     
0.00000     	0.00000     	0.00000     
0.00000     	0.00000     	0.00000     
0.00000     	0.00000     	0.00000     
0.00000     	0.00000     	0.00000     
0.00000     	0.00000     	0.00000     
0.00000     	0.00000     	0.00000     
0.00000     	0.00000     	0.00000     
0.00000     	0.00000     	0.00000     
0.00000     	0.00000     	0.00000     
0.00000     	0.00000     	0.00000     
0.00000     	0.00000     	0.00000     
0.00000     	0.00000     	0.00000     
0.00000     	0.00000     	0.00000     
0.00000     	0.00000     	0.00000     
0.00000     	0.00000     	0.00000     
0.00000     	0.00000     	0.00000     
0.00000     	0.00000     	0.00000     
0.00000     	0.00000     	0.00000     
0.00000     	0.00000     	0.00000     
0.00000     	0.00000     	0.00000     
0.00000     	0.00000     	0.00000     
0.00000     	0.00000     	0.00000     
0.00000     	0.00000     	0.00000     
0.00000     	0.00000     	0.00000     
0.00000     	0.00000     	0.00000     
0.00000     	0.00000     	0.00000     
0.00000     	0.00000     	0.00000     
0.00000     	0.00000     	0.00000     
0.00000     	0.00000     	0.00000     
0.00000     	0.00000     	0.00000     
0.00000     	0.00000     	0.00000     
0.00000     	0.00000     	0.00000     
0.00000     	0.00000     	0.00000     
0.00000     	0.00000     	0.00000     
0.00000     	0.00000     	0.00000     
0.00000     	0.00000     	0.00000     
0.00000     	0.00000     	0.00000     
0.00000     	0.00000     	0.00000     
0.00000     	0.00000     	0.00000     
0.00000     	0.00000     	0.00000     
0.00000     	0.00000     	0.00000     
0.00000     	0.00000     	0.00000     
0.00000     	0.00000     	0.00000     
0.00000     	0.00000     	0.00000     
0.00000     	0.00000     	0.00000     
0.00000     	0.00000     	0.00000     
0.00000     	0.00000     	0.00000     
0.00000     	0.00000     	0.00000     
0.00000     	0.00000     	0.00000     
0.00000     	0.00000     	0.00000     
0.00000     	0.00000     	0.00000     
0.00000     	0.00000     	0.00000     
0.00000     	0.00000     	0.00000     
0.00000     	0.00000     	0.00000     
0.00000     	0.00000     	0.00000     
0.00000     	0.00000     	0.00000     
0.00000     	0.00000     	0.00000     
0.00000     	0.00000     	0.00000     
0.00000     	0.00000     	0.00000     
0.00000     	0.00000     	0.00000     
0.00000     	0.00000     	0.00000     
0.00000     	0.00000     	0.00000     
0.00000     	0.00000     	0.00000     
0.00000     	0.00000     	0.00000     
0.00000     	0.00000     	0.00000     
0.00000     	0.00000     	0.00000     
0.00000     	0.00000     	0.00000     
0.00000     	0.00000     	0.00000     
0.00000     	0.00000     	0.00000     
0.00000     	0.00000     	0.00000     
0.00000     	0.00000     	0.00000     
0.00000     	0.00000     	0.00000     
0.00000     	0.00000     	0.00000     
0.00000     	0.00000     	0.00000     
0.00000     	0.00000     	0.00000     
0.00000     	0.00000     	0.00000     
0.00000     	0.00000     	0.00000     
0.00000     	0.00000     	0.00000     
0.00000     	0.00000     	0.00000     
0.00000     	0.00000     	0.00000     
0.00000     	0.00000     	0.00000     
0.00000     	0.00000     	0.00000     
0.00000     	0.00000     	0.00000     
0.00000     	0.00000     	0.00000     
0.00000     	0.00000     	0.00000     
0.00000     	0.00000     	0.00000     
0.00000     	0.00000     	0.00000     
0.00000     	0.00000     	0.00000     
0.00000     	0.00000     	0.00000     
0.00000     	0.00000     	0.00000     
0.00000     	0.00000     	0.00000     
0.00000     	0.00000     	0.00000     
0.00000     	0.00000     	0.00000     
0.00000     	0.00000     	0.00000     
0.00000     	0.00000     	0.00000     
0.00000     	0.00000     	0.00000     
0.00000     	0.00000     	0.00000     
0.00000     	0.00000     	0.00000     
0.00000     	0.00000     	0.00000     
0.00000     	0.00000     	0.00000     
0.00000     	0.00000     	0.00000     
0.00000     	0.00000     	0.00000     
0.00000     	0.00000     	0.00000     
0.00000     	0.00000     	0.00000     
0.00000     	0.00000     	0.00000     
0.00000     	0.00000     	0.00000     
0.00000     	0.00000     	0.00000     
0.00000     	0.00000     	0.00000     
0.00000     	0.00000     	0.00000     
0.00000     	0.00000     	0.00000     
0.00000     	0.00000     	0.00000     
0.00000     	0.00000     	0.00000     
0.00000     	0.00000     	0.00000     
0.00000     	0.00000     	0.00000     
0.00000     	0.00000     	0.00000     
0.00000     	0.00000     	0.00000     
0.00000     	0.00000     	0.00000     
0.00000     	0.00000     	0.00000     
0.00000     	0.00000     	0.00000     
0.00000     	0.00000     	0.00000     
0.00000     	0.00000     	0.00000     
0.00000     	0.00000     	0.00000     
0.00000     	0.00000     	0.00000     
0.00000     	0.00000     	0.00000     
0.00000     	0.00000     	0.00000     
0.00000     	0.00000     	0.00000     
0.00000     	0.00000     	0.00000     
0.00000     	0.00000     	0.00000     
0.00000     	0.00000     	0.00000     
0.00000     	0.00000     	0.00000     
0.00000     	0.00000     	0.00000     
0.00000     	0.00000     	0.00000     
0.00000     	0.00000     	0.00000     
0.00000     	0.00000     	0.00000     
0.00000     	0.00000     	0.00000     
0.00000     	0.00000     	0.00000     
0.00000     	0.00000     	0.00000     
0.00000     	0.00000     	0.00000     
0.00000     	0.00000     	0.00000     
0.00000     	0.00000     	0.00000     
0.00000     	0.00000     	0.00000     
0.00000     	0.00000     	0.00000     
0.00000     	0.00000     	0.00000     
0.00000     	0.00000     	0.00000     
0.00000     	0.00000     	0.00000     
0.00000     	0.00000     	0.00000     
0.00000     	0.00000     	0.00000     
0.00000     	0.00000     	0.00000     
0.00000     	0.00000     	0.00000     
0.00000     	0.00000     	0.00000     
0.00000     	0.00000     	0.00000     
0.00000     	0.00000     	0.00000     
0.00000     	0.00000     	0.00000     
0.00000     	0.00000     	0.00000     
0.00000     	0.00000     	0.00000     
0.00000     	0.00000     	0.00000     
0.00000     	0.00000     	0.00000     
0.00000     	0.00000     	0.00000     
0.00000     	0.00000     	0.00000     
0.00000     	0.00000     	0.00000     
0.00000     	0.00000     	0.00000     
0.00000     	0.00000     	0.00000     
0.00000     	0.00000     	0.00000     
0.00000     	0.00000     	0.00000     
0.00000     	0.00000     	0.00000     
0.00000     	0.00000     	0.00000     
0.00000     	0.00000     	0.00000     
0.00000     	0.00000     	0.00000     
0.00000     	0.00000     	0.00000     
0.00000     	0.00000     	0.00000     
0.00000     	0.00000     	0.00000     
0.00000     	0.00000     	0.00000     
0.00000     	0.00000     	0.00000     
0.00000     	0.00000     	0.00000     
0.00000     	0.00000     	0.00000     
0.00000     	0.00000     	0.00000     
0.00000     	0.00000     	0.00000     
0.00000     	0.00000     	0.00000     
0.00000     	0.00000     	0.00000     
0.00000     	0.00000     	0.00000     
0.00000     	0.00000     	0.00000     
0.00000     	0.00000     	0.00000     
0.00000     	0.00000     	0.00000     
0.00000     	0.00000     	0.00000     
0.00000     	0.00000     	0.00000     
0.00000     	0.00000     	0.00000     
0.00000     	0.00000     	0.00000     
0.00000     	0.00000     	0.00000     
0.00000     	0.00000     	0.00000     
0.00000     	0.00000     	0.00000     
0.00000     	0.00000     	0.00000     
0.00000     	0.00000     	0.00000     
0.00000     	0.00000     	0.00000     
0.00000     	0.00000     	0.00000     
0.00000     	0.00000     	0.00000     
0.00000     	0.00000     	0.00000     
0.00000     	0.00000     	0.00000     
0.00000     	0.00000     	0.00000     
0.00000     	0.00000     	0.00000     
0.00000     	0.00000     	0.00000     
0.00000     	0.00000     	0.00000     
0.00000     	0.00000     	0.00000     
0.00000     	0.00000     	0.00000     
0.00000     	0.00000     	0.00000     
0.00000     	0.00000     	0.00000     
0.00000     	0.00000     	0.00000     
0.00000     	0.00000     	0.00000     
0.00000     	0.00000     	0.00000     
0.00000     	0.00000     	0.00000     
0.00000     	0.00000     	0.00000     
0.00000     	0.00000     	0.00000     
0.00000     	0.00000     	0.00000     
0.00000     	0.00000     	0.00000     
0.00000     	0.00000     	0.00000     
0.00000     	0.00000     	0.00000     
0.00000     	0.00000     	0.00000     
0.00000     	0.00000     	0.00000     
0.00000     	0.00000     	0.00000     
0.00000     	0.00000     	0.00000     
0.00000     	0.00000     	0.00000     
0.00000     	0.00000     	0.00000     
0.00000     	0.00000     	0.00000     
0.00000     	0.00000     	0.00000     
0.00000     	0.00000     	0.00000     
0.00000     	0.00000     	0.00000     
0.00000     	0.00000     	0.00000     
0.00000     	0.00000     	0.00000     
0.00000     	0.00000     	0.00000     
0.00000     	0.00000     	0.00000     
0.00000     	0.00000     	0.00000     
0.00000     	0.00000     	0.00000     
0.00000     	0.00000     	0.00000     
0.00000     	0.00000     	0.00000     
0.00000     	0.00000     	0.00000     
0.00000     	0.00000     	0.00000     
0.00000     	0.00000     	0.00000     
0.00000     	0.00000     	0.00000     
0.00000     	0.00000     	0.00000     
0.00000     	0.00000     	0.00000     
0.00000     	0.00000     	0.00000     
0.00000     	0.00000     	0.00000     
0.00000     	0.00000     	0.00000     
0.00000     	0.00000     	0.00000     
0.00000     	0.00000     	0.00000     
0.00000     	0.00000     	0.00000     
0.00000     	0.00000     	0.00000     
0.00000     	0.00000     	0.00000     
0.00000     	0.00000     	0.00000     
0.00000     	0.00000     	0.00000     
0.00000     	0.00000     	0.00000     
0.00000     	0.00000     	0.00000     
0.00000     	0.00000     	0.00000     
0.00000     	0.00000     	0.00000     
0.00000     	0.00000     	0.00000     
0.00000     	0.00000     	0.00000     
0.00000     	0.00000     	0.00000     
0.00000     	0.00000     	0.00000     
0.00000     	0.00000     	0.00000     
0.00000     	0.00000     	0.00000     
0.00000     	0.00000     	0.00000     
0.00000     	0.00000     	0.00000     
0.00000     	0.00000     	0.00000     
0.00000     	0.00000     	0.00000     
0.00000     	0.00000     	0.00000     
0.00000     	0.00000     	0.00000     
0.00000     	0.00000     	0.00000     
0.00000     	0.00000     	0.00000     
0.00000     	0.00000     	0.00000     
0.00000     	0.00000     	0.00000     
0.00000     	0.00000     	0.00000     
0.00000     	0.00000     	0.00000     
0.00000     	0.00000     	0.00000     
0.00000     	0.00000     	0.00000     
0.00000     	0.00000     	0.00000     
0.00000     	0.00000     	0.00000     
0.00000     	0.00000     	0.00000     
0.00000     	0.00000     	0.00000     
0.00000     	0.00000     	0.00000     
0.00000     	0.00000     	0.00000     
0.00000     	0.00000     	0.00000     
0.00000     	0.00000     	0.00000     
0.00000     	0.00000     	0.00000     
0.00000     	0.00000     	0.00000     
0.00000     	0.00000     	0.00000     
0.00000     	0.00000     	0.00000     
0.00000     	0.00000     	0.00000     
0.00000     	0.00000     	0.00000     
0.00000     	0.00000     	0.00000     
0.00000     	0.00000     	0.00000     
0.00000     	0.00000     	0.00000     
0.00000     	0.00000     	0.00000     
0.00000     	0.00000     	0.00000     
0.00000     	0.00000     	0.00000     
0.00000     	0.00000     	0.00000     
0.00000     	0.00000     	0.00000     
0.00000     	0.00000     	0.00000     
0.00000     	0.00000     	0.00000     
0.00000     	0.00000     	0.00000     
0.00000     	0.00000     	0.00000     
0.00000     	0.00000     	0.00000     
0.00000     	0.00000     	0.00000     
0.00000     	0.00000     	0.00000     
0.00000     	0.00000     	0.00000     
0.00000     	0.00000     	0.00000     
0.00000     	0.00000     	0.00000     
0.00000     	0.00000     	0.00000     
0.00000     	0.00000     	0.00000     
0.00000     	0.00000     	0.00000     
0.00000     	0.00000     	0.00000     
0.00000     	0.00000     	0.00000     
0.00000     	0.00000     	0.00000     
0.00000     	0.00000     	0.00000     
0.00000     	0.00000     	0.00000     
0.00000     	0.00000     	0.00000     
0.00000     	0.00000     	0.00000     
0.00000     	0.00000     	0.00000     
0.00000     	0.00000     	0.00000     
0.00000     	0.00000     	0.00000     
0.00000     	0.00000     	0.00000     
0.00000     	0.00000     	0.00000     
0.00000     	0.00000     	0.00000     
0.00000     	0.00000     	0.00000     
0.00000     	0.00000     	0.00000     
0.00000     	0.00000     	0.00000     
0.00000     	0.00000     	0.00000     
0.00000     	0.00000     	0.00000     
0.00000     	0.00000     	0.00000     
0.00000     	0.00000     	0.00000     
0.00000     	0.00000     	0.00000     
0.00000     	0.00000     	0.00000     
0.00000     	0.00000     	0.00000     
0.00000     	0.00000     	0.00000     
0.00000     	0.00000     	0.00000     
0.00000     	0.00000     	0.00000     
0.00000     	0.00000     	0.00000     
0.00000     	0.00000     	0.00000     
0.00000     	0.00000     	0.00000     
0.00000     	0.00000     	0.00000     
0.00000     	0.00000     	0.00000     
0.00000     	0.00000     	0.00000     
0.00000     	0.00000     	0.00000     
0.00000     	0.00000     	0.00000     
0.00000     	0.00000     	0.00000     
0.00000     	0.00000     	0.00000     
0.00000     	0.00000     	0.00000     
0.00000     	0.00000     	0.00000     
0.00000     	0.00000     	0.00000     
0.00000     	0.00000     	0.00000     
0.00000     	0.00000     	0.00000     
0.00000     	0.00000     	0.00000     
0.00000     	0.00000     	0.00000     
0.00000     	0.00000     	0.00000     
0.00000     	0.00000     	0.00000     
0.00000     	0.00000     	0.00000     
0.00000     	0.00000     	0.00000     
0.00000     	0.00000     	0.00000     
0.00000     	0.00000     	0.00000     
0.00000     	0.00000     	0.00000     
0.00000     	0.00000     	0.00000     
0.00000     	0.00000     	0.00000     
0.00000     	0.00000     	0.00000     
0.00000     	0.00000     	0.00000     
0.00000     	0.00000     	0.00000     
0.00000     	0.00000     	0.00000     
0.00000     	0.00000     	0.00000     
0.00000     	0.00000     	0.00000     
0.00000     	0.00000     	0.00000     
0.00000     	0.00000     	0.00000     
0.00000     	0.00000     	0.00000     
0.00000     	0.00000     	0.00000     
0.00000     	0.00000     	0.00000     
0.00000     	0.00000     	0.00000     
0.00000     	0.00000     	0.00000     
0.00000     	0.00000     	0.00000     
0.00000     	0.00000     	0.00000     
0.00000     	0.00000     	0.00000     
0.00000     	0.00000     	0.00000     
0.00000     	0.00000     	0.00000     
0.00000     	0.00000     	0.00000     
0.00000     	0.00000     	0.00000     
0.00000     	0.00000     	0.00000     
0.00000     	0.00000     	0.00000     
0.00000     	0.00000     	0.00000     
0.00000     	0.00000     	0.00000     
0.00000     	0.00000     	0.00000     
0.00000     	0.00000     	0.00000     
0.00000     	0.00000     	0.00000     
0.00000     	0.00000     	0.00000     
0.00000     	0.00000     	0.00000     
0.00000     	0.00000     	0.00000     
0.00000     	0.00000     	0.00000     
0.00000     	0.00000     	0.00000     
0.00000     	0.00000     	0.00000     
0.00000     	0.00000     	0.00000     
0.00000     	0.00000     	0.00000     
0.00000     	0.00000     	0.00000     
0.00000     	0.00000     	0.00000     
0.00000     	0.00000     	0.00000     
0.00000     	0.00000     	0.00000     
0.00000     	0.00000     	0.00000     
0.00000     	0.00000     	0.00000     
0.00000     	0.00000     	0.00000     
0.00000     	0.00000     	0.00000     
0.00000     	0.00000     	0.00000     
0.00000     	0.00000     	0.00000     
0.00000     	0.00000     	0.00000     
0.00000     	0.00000     	0.00000     
0.00000     	0.00000     	0.00000     
0.00000     	0.00000     	0.00000     
0.00000     	0.00000     	0.00000     
0.00000     	0.00000     	0.00000     
0.00000     	0.00000     	0.00000     
0.00000     	0.00000     	0.00000     
0.00000     	0.00000     	0.00000     
0.00000     	0.00000     	0.00000     
0.00000     	0.00000     	0.00000     
0.00000     	0.00000     	0.00000     
0.00000     	0.00000     	0.00000     
0.00000     	0.00000     	0.00000     
0.00000     	0.00000     	0.00000     
0.00000     	0.00000     	0.00000     
0.00000     	0.00000     	0.00000     
0.00000     	0.00000     	0.00000     
0.00000     	0.00000     	0.00000     
0.00000     	0.00000     	0.00000     
0.00000     	0.00000     	0.00000     
0.00000     	0.00000     	0.00000     
0.00000     	0.00000     	0.00000     
0.00000     	0.00000     	0.00000     
0.00000     	0.00000     	0.00000     
0.00000     	0.00000     	0.00000     
0.00000     	0.00000     	0.00000     
0.00000     	0.00000     	0.00000     
0.00000     	0.00000     	0.00000     
0.00000     	0.00000     	0.00000     
0.00000     	0.00000     	0.00000     
0.00000     	0.00000     	0.00000     
0.00000     	0.00000     	0.00000     
0.00000     	0.00000     	0.00000     
0.00000     	0.00000     	0.00000     
0.00000     	0.00000     	0.00000     
0.00000     	0.00000     	0.00000     
0.00000     	0.00000     	0.00000     
0.00000     	0.00000     	0.00000     
0.00000     	0.00000     	0.00000     
0.00000     	0.00000     	0.00000     
0.00000     	0.00000     	0.00000     
0.00000     	0.00000     	0.00000     
0.00000     	0.00000     	0.00000     
0.00000     	0.00000     	0.00000     
0.00000     	0.00000     	0.00000     
0.00000     	0.00000     	0.00000     
0.00000     	0.00000     	0.00000     
0.00000     	0.00000     	0.00000     
0.00000     	0.00000     	0.00000     
0.00000     	0.00000     	0.00000     
0.00000     	0.00000     	0.00000     
0.00000     	0.00000     	0.00000     
0.00000     	0.00000     	0.00000     
0.00000     	0.00000     	0.00000     
0.00000     	0.00000     	0.00000     
0.00000     	0.00000     	0.00000     
0.00000     	0.00000     	0.00000     
0.00000     	0.00000     	0.00000     
0.00000     	0.00000     	0.00000     
0.00000     	0.00000     	0.00000     
0.00000     	0.00000     	0.00000     
0.00000     	0.00000     	0.00000     
0.00000     	0.00000     	0.00000     
0.00000     	0.00000     	0.00000     
0.00000     	0.00000     	0.00000     
0.00000     	0.00000     	0.00000     
0.00000     	0.00000     	0.00000     
0.00000     	0.00000     	0.00000     
0.00000     	0.00000     	0.00000     
0.00000     	0.00000     	0.00000     
0.00000     	0.00000     	0.00000     
0.00000     	0.00000     	0.00000     
0.00000     	0.00000     	0.00000     
0.00000     	0.00000     	0.00000     
0.00000     	0.00000     	0.00000     
0.00000     	0.00000     	0.00000     
0.00000     	0.00000     	0.00000     
0.00000     	0.00000     	0.00000     
0.00000     	0.00000     	0.00000     
0.00000     	0.00000     	0.00000     
0.00000     	0.00000     	0.00000     
0.00000     	0.00000     	0.00000     
0.00000     	0.00000     	0.00000     
0.00000     	0.00000     	0.00000     
0.00000     	0.00000     	0.00000     
0.00000     	0.00000     	0.00000     
0.00000     	0.00000     	0.00000     
0.00000     	0.00000     	0.00000     
0.00000     	0.00000     	0.00000     
0.00000     	0.00000     	0.00000     
0.00000     	0.00000     	0.00000     
0.00000     	0.00000     	0.00000     
0.00000     	0.00000     	0.00000     
0.00000     	0.00000     	0.00000     
0.00000     	0.00000     	0.00000     
0.00000     	0.00000     	0.00000     
0.00000     	0.00000     	0.00000     
0.00000     	0.00000     	0.00000     
0.00000     	0.00000     	0.00000     
0.00000     	0.00000     	0.00000     
0.00000     	0.00000     	0.00000     
0.00000     	0.00000     	0.00000     
0.00000     	0.00000     	0.00000     
0.00000     	0.00000     	0.00000     
0.00000     	0.00000     	0.00000     
0.00000     	0.00000     	0.00000     
0.00000     	0.00000     	0.00000     
0.00000     	0.00000     	0.00000     
0.00000     	0.00000     	0.00000     
0.00000     	0.00000     	0.00000     
0.00000     	0.00000     	0.00000     
0.00000     	0.00000     	0.00000     
0.00000     	0.00000     	0.00000     
0.00000     	0.00000     	0.00000     
0.00000     	0.00000     	0.00000     
0.00000     	0.00000     	0.00000     
0.00000     	0.00000     	0.00000     
0.00000     	0.00000     	0.00000     
0.00000     	0.00000     	0.00000     
0.00000     	0.00000     	0.00000     
0.00000     	0.00000     	0.00000     
0.00000     	0.00000     	0.00000     
0.00000     	0.00000     	0.00000     
0.00000     	0.00000     	0.00000     
0.00000     	0.00000     	0.00000     
0.00000     	0.00000     	0.00000     
0.00000     	0.00000     	0.00000     
0.00000     	0.00000     	0.00000     
0.00000     	0.00000     	0.00000     
0.00000     	0.00000     	0.00000     
0.00000     	0.00000     	0.00000     
0.00000     	0.00000     	0.00000     
0.00000     	0.00000     	0.00000     
0.00000     	0.00000     	0.00000     
0.00000     	0.00000     	0.00000     
0.00000     	0.00000     	0.00000     
0.00000     	0.00000     	0.00000     
0.00000     	0.00000     	0.00000     
0.00000     	0.00000     	0.00000     
0.00000     	0.00000     	0.00000     
0.00000     	0.00000     	0.00000     
0.00000     	0.00000     	0.00000     
0.00000     	0.00000     	0.00000     
0.00000     	0.00000     	0.00000     
0.00000     	0.00000     	0.00000     
0.00000     	0.00000     	0.00000     
0.00000     	0.00000     	0.00000     
0.00000     	0.00000     	0.00000     
0.00000     	0.00000     	0.00000     
0.00000     	0.00000     	0.00000     
0.00000     	0.00000     	0.00000     
0.00000     	0.00000     	0.00000     
0.00000     	0.00000     	0.00000     
0.00000     	0.00000     	0.00000     
0.00000     	0.00000     	0.00000     
0.00000     	0.00000     	0.00000     
0.00000     	0.00000     	0.00000     
0.00000     	0.00000     	0.00000     
0.00000     	0.00000     	0.00000     
0.00000     	0.00000     	0.00000     
0.00000     	0.00000     	0.00000     
0.00000     	0.00000     	0.00000     
0.00000     	0.00000     	0.00000     
0.00000     	0.00000     	0.00000     
0.00000     	0.00000     	0.00000     
0.00000     	0.00000     	0.00000     
0.00000     	0.00000     	0.00000     
0.00000     	0.00000     	0.00000     
0.00000     	0.00000     	0.00000     
0.00000     	0.00000     	0.00000     
0.00000     	0.00000     	0.00000     
0.00000     	0.00000     	0.00000     
0.00000     	0.00000     	0.00000     
0.00000     	0.00000     	0.00000     
0.00000     	0.00000     	0.00000     
0.00000     	0.00000     	0.00000     
0.00000     	0.00000     	0.00000     
0.00000     	0.00000     	0.00000     
0.00000     	0.00000     	0.00000     
0.00000     	0.00000     	0.00000     
0.00000     	0.00000     	0.00000     
0.00000     	0.00000     	0.00000     
0.00000     	0.00000     	0.00000     
0.00000     	0.00000     	0.00000     
0.00000     	0.00000     	0.00000     
0.00000     	0.00000     	0.00000     
0.00000     	0.00000     	0.00000     
0.00000     	0.00000     	0.00000     
0.00000     	0.00000     	0.00000     
0.00000     	0.00000     	0.00000     
0.00000     	0.00000     	0.00000     
0.00000     	0.00000     	0.00000     
0.00000     	0.00000     	0.00000     
0.00000     	0.00000     	0.00000     
0.00000     	0.00000     	0.00000     
0.00000     	0.00000     	0.00000     
0.00000     	0.00000     	0.00000     
0.00000     	0.00000     	0.00000     
0.00000     	0.00000     	0.00000     
0.00000     	0.00000     	0.00000     
0.00000     	0.00000     	0.00000     
0.00000     	0.00000     	0.00000     
0.00000     	0.00000     	0.00000     
0.00000     	0.00000     	0.00000     
0.00000     	0.00000     	0.00000     
0.00000     	0.00000     	0.00000     
0.00000     	0.00000     	0.00000     
0.00000     	0.00000     	0.00000     
0.00000     	0.00000     	0.00000     
0.00000     	0.00000     	0.00000     
0.00000     	0.00000     	0.00000     
0.00000     	0.00000     	0.00000     
0.00000     	0.00000     	0.00000     
0.00000     	0.00000     	0.00000     
0.00000     	0.00000     	0.00000     
0.00000     	0.00000     	0.00000     
0.00000     	0.00000     	0.00000     
0.00000     	0.00000     	0.00000     
0.00000     	0.00000     	0.00000     
0.00000     	0.00000     	0.00000     
0.00000     	0.00000     	0.00000     
0.00000     	0.00000     	0.00000     
0.00000     	0.00000     	0.00000     
0.00000     	0.00000     	0.00000     
0.00000     	0.00000     	0.00000     
0.00000     	0.00000     	0.00000     
0.00000     	0.00000     	0.00000     
0.00000     	0.00000     	0.00000     
0.00000     	0.00000     	0.00000     
0.00000     	0.00000     	0.00000     
0.00000     	0.00000     	0.00000     
0.00000     	0.00000     	0.00000     
0.00000     	0.00000     	0.00000     
0.00000     	0.00000     	0.00000     
0.00000     	0.00000     	0.00000     
0.00000     	0.00000     	0.00000     
0.00000     	0.00000     	0.00000     
0.00000     	0.00000     	0.00000     
0.00000     	0.00000     	0.00000     
0.00000     	0.00000     	0.00000     
0.00000     	0.00000     	0.00000     
0.00000     	0.00000     	0.00000     
0.00000     	0.00000     	0.00000     
0.00000     	0.00000     	0.00000     
0.00000     	0.00000     	0.00000     
0.00000     	0.00000     	0.00000     
0.00000     	0.00000     	0.00000     
0.00000     	0.00000     	0.00000     
0.00000     	0.00000     	0.00000     
0.00000     	0.00000     	0.00000     
0.00000     	0.00000     	0.00000     
0.00000     	0.00000     	0.00000     
0.00000     	0.00000     	0.00000     
0.00000     	0.00000     	0.00000     
0.00000     	0.00000     	0.00000     
0.00000     	0.00000     	0.00000     
0.00000     	0.00000     	0.00000     
0.00000     	0.00000     	0.00000     
0.00000     	0.00000     	0.00000     
0.00000     	0.00000     	0.00000     
0.00000     	0.00000     	0.00000     
0.00000     	0.00000     	0.00000     
0.00000     	0.00000     	0.00000     
0.00000     	0.00000     	0.00000     
0.00000     	0.00000     	0.00000     
0.00000     	0.00000     	0.00000     
0.00000     	0.00000     	0.00000     
0.00000     	0.00000     	0.00000     
0.00000     	0.00000     	0.00000     
0.00000     	0.00000     	0.00000     
0.00000     	0.00000     	0.00000     
0.00000     	0.00000     	0.00000     
0.00000     	0.00000     	0.00000     
0.00000     	0.00000     	0.00000     
0.00000     	0.00000     	0.00000     
0.00000     	0.00000     	0.00000     
0.00000     	0.00000     	0.00000     
0.00000     	0.00000     	0.00000     
0.00000     	0.00000     	0.00000     
0.00000     	0.00000     	0.00000     
0.00000     	0.00000     	0.00000     
0.00000     	0.00000     	0.00000     
0.00000     	0.00000     	0.00000     
0.00000     	0.00000     	0.00000     
0.00000     	0.00000     	0.00000     
0.00000     	0.00000     	0.00000     
0.00000     	0.00000     	0.00000     
0.00000     	0.00000     	0.00000     
0.00000     	0.00000     	0.00000     
0.00000     	0.00000     	0.00000     
0.00000     	0.00000     	0.00000     
0.00000     	0.00000     	0.00000     
0.00000     	0.00000     	0.00000     
0.00000     	0.00000     	0.00000     
0.00000     	0.00000     	0.00000     
0.00000     	0.00000     	0.00000     
0.00000     	0.00000     	0.00000     
0.00000     	0.00000     	0.00000     
0.00000     	0.00000     	0.00000     
0.00000     	0.00000     	0.00000     
0.00000     	0.00000     	0.00000     
0.00000     	0.00000     	0.00000     
0.00000     	0.00000     	0.00000     
0.00000     	0.00000     	0.00000     
0.00000     	0.00000     	0.00000     
0.00000     	0.00000     	0.00000     
0.00000     	0.00000     	0.00000     
0.00000     	0.00000     	0.00000     
0.00000     	0.00000     	0.00000     
0.00000     	0.00000     	0.00000     
0.00000     	0.00000     	0.00000     
0.00000     	0.00000     	0.00000     
0.00000     	0.00000     	0.00000     
0.00000     	0.00000     	0.00000     
0.00000     	0.00000     	0.00000     
0.00000     	0.00000     	0.00000     
0.00000     	0.00000     	0.00000     
0.00000     	0.00000     	0.00000     
0.00000     	0.00000     	0.00000     
0.00000     	0.00000     	0.00000     
0.00000     	0.00000     	0.00000     
0.00000     	0.00000     	0.00000     
0.00000     	0.00000     	0.00000     
0.00000     	0.00000     	0.00000     
0.00000     	0.00000     	0.00000     
0.00000     	0.00000     	0.00000     
0.00000     	0.00000     	0.00000     
0.00000     	0.00000     	0.00000     
0.00000     	0.00000     	0.00000     
0.00000     	0.00000     	0.00000     
0.00000     	0.00000     	0.00000     
0.00000     	0.00000     	0.00000     
0.00000     	0.00000     	0.00000     
0.00000     	0.00000     	0.00000     
0.00000     	0.00000     	0.00000     
0.00000     	0.00000     	0.00000     
0.00000     	0.00000     	0.00000     
0.00000     	0.00000     	0.00000     
0.00000     	0.00000     	0.00000     
0.00000     	0.00000     	0.00000     
0.00000     	0.00000     	0.00000     
0.00000     	0.00000     	0.00000     
0.00000     	0.00000     	0.00000     
0.00000     	0.00000     	0.00000     
0.00000     	0.00000     	0.00000     
0.00000     	0.00000     	0.00000     
0.00000     	0.00000     	0.00000     
0.00000     	0.00000     	0.00000     
0.00000     	0.00000     	0.00000     
0.00000     	0.00000     	0.00000     
0.00000     	0.00000     	0.00000     
0.00000     	0.00000     	0.00000     
0.00000     	0.00000     	0.00000     
0.00000     	0.00000     	0.00000     
0.00000     	0.00000     	0.00000     
0.00000     	0.00000     	0.00000     
0.00000     	0.00000     	0.00000     
0.00000     	0.00000     	0.00000     
0.00000     	0.00000     	0.00000     
0.00000     	0.00000     	0.00000     
0.00000     	0.00000     	0.00000     
0.00000     	0.00000     	0.00000     
0.00000     	0.00000     	0.00000     
0.00000     	0.00000     	0.00000     
0.00000     	0.00000     	0.00000     
0.00000     	0.00000     	0.00000     
0.00000     	0.00000     	0.00000     
0.00000     	0.00000     	0.00000     
0.00000     	0.00000     	0.00000     
0.00000     	0.00000     	0.00000     
0.00000     	0.00000     	0.00000     
0.00000     	0.00000     	0.00000     
0.00000     	0.00000     	0.00000     
0.00000     	0.00000     	0.00000     
0.00000     	0.00000     	0.00000     
0.00000     	0.00000     	0.00000     
0.00000     	0.00000     	0.00000     
0.00000     	0.00000     	0.00000     
0.00000     	0.00000     	0.00000     
0.00000     	0.00000     	0.00000     
0.00000     	0.00000     	0.00000     
0.00000     	0.00000     	0.00000     
0.00000     	0.00000     	0.00000     
0.00000     	0.00000     	0.00000     
0.00000     	0.00000     	0.00000     
0.00000     	0.00000     	0.00000     
0.00000     	0.00000     	0.00000     
0.00000     	0.00000     	0.00000     
0.00000     	0.00000     	0.00000     
0.00000     	0.00000     	0.00000     
0.00000     	0.00000     	0.00000     
0.00000     	0.00000     	0.00000     
0.00000     	0.00000     	0.00000     
0.00000     	0.00000     	0.00000     
0.00000     	0.00000     	0.00000     
0.00000     	0.00000     	0.00000     
0.00000     	0.00000     	0.00000     
0.00000     	0.00000     	0.00000     
0.00000     	0.00000     	0.00000     
0.00000     	0.00000     	0.00000     
0.00000     	0.00000     	0.00000     
0.00000     	0.00000     	0.00000     
0.00000     	0.00000     	0.00000     
0.00000     	0.00000     	0.00000     
0.00000     	0.00000     	0.00000     
0.00000     	0.00000     	0.00000     
0.00000     	0.00000     	0.00000     
0.00000     	0.00000     	0.00000     
0.00000     	0.00000     	0.00000     
0.00000     	0.00000     	0.00000     
0.00000     	0.00000     	0.00000     
0.00000     	0.00000     	0.00000     
0.00000     	0.00000     	0.00000     
0.00000     	0.00000     	0.00000     
0.00000     	0.00000     	0.00000     
0.00000     	0.00000     	0.00000     
0.00000     	0.00000     	0.00000     
0.00000     	0.00000     	0.00000     
0.00000     	0.00000     	0.00000     
0.00000     	0.00000     	0.00000     
0.00000     	0.00000     	0.00000     
0.00000     	0.00000     	0.00000     
0.00000     	0.00000     	0.00000     
0.00000     	0.00000     	0.00000     
0.00000     	0.00000     	0.00000     
0.00000     	0.00000     	0.00000     
0.00000     	0.00000     	0.00000     
0.00000     	0.00000     	0.00000     
0.00000     	0.00000     	0.00000     
0.00000     	0.00000     	0.00000     
0.00000     	0.00000     	0.00000     
0.00000     	0.00000     	0.00000     
0.00000     	0.00000     	0.00000     
0.00000     	0.00000     	0.00000     
0.00000     	0.00000     	0.00000     
0.00000     	0.00000     	0.00000     
0.00000     	0.00000     	0.00000     
0.00000     	0.00000     	0.00000     
0.00000     	0.00000     	0.00000     
0.00000     	0.00000     	0.00000     
0.00000     	0.00000     	0.00000     
0.00000     	0.00000     	0.00000     
0.00000     	0.00000     	0.00000     
0.00000     	0.00000     	0.00000     
0.00000     	0.00000     	0.00000     
0.00000     	0.00000     	0.00000     
0.00000     	0.00000     	0.00000     
0.00000     	0.00000     	0.00000     
0.00000     	0.00000     	0.00000     
0.00000     	0.00000     	0.00000     
0.00000     	0.00000     	0.00000     
0.00000     	0.00000     	0.00000     
0.00000     	0.00000     	0.00000     
0.00000     	0.00000     	0.00000     
0.00000     	0.00000     	0.00000     
0.00000     	0.00000     	0.00000     
0.00000     	0.00000     	0.00000     
0.00000     	0.00000     	0.00000     
0.00000     	0.00000     	0.00000     
0.00000     	0.00000     	0.00000     
0.00000     	0.00000     	0.00000     
0.00000     	0.00000     	0.00000     
0.00000     	0.00000     	0.00000     
0.00000     	0.00000     	0.00000     
0.00000     	0.00000     	0.00000     
0.00000     	0.00000     	0.00000     
0.00000     	0.00000     	0.00000     
0.00000     	0.00000     	0.00000     
0.00000     	0.00000     	0.00000     
0.00000     	0.00000     	0.00000     
0.00000     	0.00000     	0.00000     
0.00000     	0.00000     	0.00000     
0.00000     	0.00000     	0.00000     
0.00000     	0.00000     	0.00000     
0.00000     	0.00000     	0.00000     
0.00000     	0.00000     	0.00000     
0.00000     	0.00000     	0.00000     
0.00000     	0.00000     	0.00000     
0.00000     	0.00000     	0.00000     
0.00000     	0.00000     	0.00000     
0.00000     	0.00000     	0.00000     
0.00000     	0.00000     	0.00000     
0.00000     	0.00000     	0.00000     
0.00000     	0.00000     	0.00000     
0.00000     	0.00000     	0.00000     
0.00000     	0.00000     	0.00000     
0.00000     	0.00000     	0.00000     
0.00000     	0.00000     	0.00000     
0.00000     	0.00000     	0.00000     
0.00000     	0.00000     	0.00000     
0.00000     	0.00000     	0.00000     
0.00000     	0.00000     	0.00000     
0.00000     	0.00000     	0.00000     
0.00000     	0.00000     	0.00000     
0.00000     	0.00000     	0.00000     
0.00000     	0.00000     	0.00000     
0.00000     	0.00000     	0.00000     
0.00000     	0.00000     	0.00000     
0.00000     	0.00000     	0.00000     
0.00000     	0.00000     	0.00000     
0.00000     	0.00000     	0.00000     
0.00000     	0.00000     	0.00000     
0.00000     	0.00000     	0.00000     
0.00000     	0.00000     	0.00000     
0.00000     	0.00000     	0.00000     
0.00000     	0.00000     	0.00000     
0.00000     	0.00000     	0.00000     
0.00000     	0.00000     	0.00000     
0.00000     	0.00000     	0.00000     
0.00000     	0.00000     	0.00000     
0.00000     	0.00000     	0.00000     
0.00000     	0.00000     	0.00000     
0.00000     	0.00000     	0.00000     
0.00000     	0.00000     	0.00000     
0.00000     	0.00000     	0.00000     
0.00000     	0.00000     	0.00000     
0.00000     	0.00000     	0.00000     
0.00000     	0.00000     	0.00000     
0.00000     	0.00000     	0.00000     
0.00000     	0.00000     	0.00000     
0.00000     	0.00000     	0.00000     
0.00000     	0.00000     	0.00000     
0.00000     	0.00000     	0.00000     
0.00000     	0.00000     	0.00000     
0.00000     	0.00000     	0.00000     
0.00000     	0.00000     	0.00000     
0.00000     	0.00000     	0.00000     
0.00000     	0.00000     	0.00000     
0.00000     	0.00000     	0.00000     
0.00000     	0.00000     	0.00000     
0.00000     	0.00000     	0.00000     
0.00000     	0.00000     	0.00000     
0.00000     	0.00000     	0.00000     
0.00000     	0.00000     	0.00000     
0.00000     	0.00000     	0.00000     
0.00000     	0.00000     	0.00000     
0.00000     	0.00000     	0.00000     
0.00000     	0.00000     	0.00000     
0.00000     	0.00000     	0.00000     
0.00000     	0.00000     	0.00000     
0.00000     	0.00000     	0.00000     
0.00000     	0.00000     	0.00000     
0.00000     	0.00000     	0.00000     
0.00000     	0.00000     	0.00000     
0.00000     	0.00000     	0.00000     
0.00000     	0.00000     	0.00000     
0.00000     	0.00000     	0.00000     
0.00000     	0.00000     	0.00000     
0.00000     	0.00000     	0.00000     
0.00000     	0.00000     	0.00000     
0.00000     	0.00000     	0.00000     
0.00000     	0.00000     	0.00000     
0.00000     	0.00000     	0.00000     
0.00000     	0.00000     	0.00000     
0.00000     	0.00000     	0.00000     
0.00000     	0.00000     	0.00000     
0.00000     	0.00000     	0.00000     
0.00000     	0.00000     	0.00000     
0.00000     	0.00000     	0.00000     
0.00000     	0.00000     	0.00000     
0.00000     	0.00000     	0.00000     
0.00000     	0.00000     	0.00000     
0.00000     	0.00000     	0.00000     
0.00000     	0.00000     	0.00000     
0.00000     	0.00000     	0.00000     
0.00000     	0.00000     	0.00000     
0.00000     	0.00000     	0.00000     
0.00000     	0.00000     	0.00000     
0.00000     	0.00000     	0.00000     
0.00000     	0.00000     	0.00000     
0.00000     	0.00000     	0.00000     
0.00000     	0.00000     	0.00000     
0.00000     	0.00000     	0.00000     
0.00000     	0.00000     	0.00000     
0.00000     	0.00000     	0.00000     
0.00000     	0.00000     	0.00000     
0.00000     	0.00000     	0.00000     
0.00000     	0.00000     	0.00000     
0.00000     	0.00000     	0.00000     
0.00000     	0.00000     	0.00000     
0.00000     	0.00000     	0.00000     
0.00000     	0.00000     	0.00000     
0.00000     	0.00000     	0.00000     
0.00000     	0.00000     	0.00000     
0.00000     	0.00000     	0.00000     
0.00000     	0.00000     	0.00000     
0.00000     	0.00000     	0.00000     
0.00000     	0.00000     	0.00000     
0.00000     	0.00000     	0.00000     
0.00000     	0.00000     	0.00000     
0.00000     	0.00000     	0.00000     
0.00000     	0.00000     	0.00000     
0.00000     	0.00000     	0.00000     
0.00000     	0.00000     	0.00000     
0.00000     	0.00000     	0.00000     
0.00000     	0.00000     	0.00000     
0.00000     	0.00000     	0.00000     
0.00000     	0.00000     	0.00000     
0.00000     	0.00000     	0.00000     
0.00000     	0.00000     	0.00000     
0.00000     	0.00000     	0.00000     
0.00000     	0.00000     	0.00000     
0.00000     	0.00000     	0.00000     
0.00000     	0.00000     	0.00000     
0.00000     	0.00000     	0.00000     
0.00000     	0.00000     	0.00000     
0.00000     	0.00000     	0.00000     
0.00000     	0.00000     	0.00000     
0.00000     	0.00000     	0.00000     
0.00000     	0.00000     	0.00000     
0.00000     	0.00000     	0.00000     
0.00000     	0.00000     	0.00000     
0.00000     	0.00000     	0.00000     
0.00000     	0.00000     	0.00000     
0.00000     	0.00000     	0.00000     
0.00000     	0.00000     	0.00000     
0.00000     	0.00000     	0.00000     
0.00000     	0.00000     	0.00000     
0.00000     	0.00000     	0.00000     
0.00000     	0.00000     	0.00000     
0.00000     	0.00000     	0.00000     
0.00000     	0.00000     	0.00000     
0.00000     	0.00000     	0.00000     
0.00000     	0.00000     	0.00000     
0.00000     	0.00000     	0.00000     
0.00000     	0.00000     	0.00000     
0.00000     	0.00000     	0.00000     
0.00000     	0.00000     	0.00000     
0.00000     	0.00000     	0.00000     
0.00000     	0.00000     	0.00000     
0.00000     	0.00000     	0.00000     
0.00000     	0.00000     	0.00000     
0.00000     	0.00000     	0.00000     
0.00000     	0.00000     	0.00000     
0.00000     	0.00000     	0.00000     
0.00000     	0.00000     	0.00000     
0.00000     	0.00000     	0.00000     
0.00000     	0.00000     	0.00000     
0.00000     	0.00000     	0.00000     
0.00000     	0.00000     	0.00000     
0.00000     	0.00000     	0.00000     
0.00000     	0.00000     	0.00000     
0.00000     	0.00000     	0.00000     
0.00000     	0.00000     	0.00000     
0.00000     	0.00000     	0.00000     
0.00000     	0.00000     	0.00000     
0.00000     	0.00000     	0.00000     
0.00000     	0.00000     	0.00000     
0.00000     	0.00000     	0.00000     
0.00000     	0.00000     	0.00000     
0.00000     	0.00000     	0.00000     
0.00000     	0.00000     	0.00000     
0.00000     	0.00000     	0.00000     
0.00000     	0.00000     	0.00000     
0.00000     	0.00000     	0.00000     
0.00000     	0.00000     	0.00000     
0.00000     	0.00000     	0.00000     
0.00000     	0.00000     	0.00000     
0.00000     	0.00000     	0.00000     
0.00000     	0.00000     	0.00000     
0.00000     	0.00000     	0.00000     
0.00000     	0.00000     	0.00000     
0.00000     	0.00000     	0.00000     
0.00000     	0.00000     	0.00000     
0.00000     	0.00000     	0.00000     
0.00000     	0.00000     	0.00000     
0.00000     	0.00000     	0.00000     
0.00000     	0.00000     	0.00000     
0.00000     	0.00000     	0.00000     
0.00000     	0.00000     	0.00000     
0.00000     	0.00000     	0.00000     
0.00000     	0.00000     	0.00000     
0.00000     	0.00000     	0.00000     
0.00000     	0.00000     	0.00000     
0.00000     	0.00000     	0.00000     
0.00000     	0.00000     	0.00000     
0.00000     	0.00000     	0.00000     
0.00000     	0.00000     	0.00000     
0.00000     	0.00000     	0.00000     
0.00000     	0.00000     	0.00000     
0.00000     	0.00000     	0.00000     
0.00000     	0.00000     	0.00000     
0.00000     	0.00000     	0.00000     
0.00000     	0.00000     	0.00000     
0.00000     	0.00000     	0.00000     
0.00000     	0.00000     	0.00000     
0.00000     	0.00000     	0.00000     
0.00000     	0.00000     	0.00000     
0.00000     	0.00000     	0.00000     
0.00000     	0.00000     	0.00000     
0.00000     	0.00000     	0.00000     
0.00000     	0.00000     	0.00000     
0.00000     	0.00000     	0.00000     
0.00000     	0.00000     	0.00000     
0.00000     	0.00000     	0.00000     
0.00000     	0.00000     	0.00000     
0.00000     	0.00000     	0.00000     
0.00000     	0.00000     	0.00000     
0.00000     	0.00000     	0.00000     
0.00000     	0.00000     	0.00000     
0.00000     	0.00000     	0.00000     
0.00000     	0.00000     	0.00000     
0.00000     	0.00000     	0.00000     
0.00000     	0.00000     	0.00000     
0.00000     	0.00000     	0.00000     
0.00000     	0.00000     	0.00000     
0.00000     	0.00000     	0.00000     
0.00000     	0.00000     	0.00000     
0.00000     	0.00000     	0.00000     
0.00000     	0.00000     	0.00000     
0.00000     	0.00000     	0.00000     
0.00000     	0.00000     	0.00000     
0.00000     	0.00000     	0.00000     
0.00000     	0.00000     	0.00000     
0.00000     	0.00000     	0.00000     
0.00000     	0.00000     	0.00000     
0.00000     	0.00000     	0.00000     
0.00000     	0.00000     	0.00000     
0.00000     	0.00000     	0.00000     
0.00000     	0.00000     	0.00000     
0.00000     	0.00000     	0.00000     
0.00000     	0.00000     	0.00000     
0.00000     	0.00000     	0.00000     
0.00000     	0.00000     	0.00000     
0.00000     	0.00000     	0.00000     
0.00000     	0.00000     	0.00000     
0.00000     	0.00000     	0.00000     
0.00000     	0.00000     	0.00000     
0.00000     	0.00000     	0.00000     
0.00000     	0.00000     	0.00000     
0.00000     	0.00000     	0.00000     
0.00000     	0.00000     	0.00000     
0.00000     	0.00000     	0.00000     
0.00000     	0.00000     	0.00000     
0.00000     	0.00000     	0.00000     
0.00000     	0.00000     	0.00000     
0.00000     	0.00000     	0.00000     
0.00000     	0.00000     	0.00000     
0.00000     	0.00000     	0.00000     
0.00000     	0.00000     	0.00000     
0.00000     	0.00000     	0.00000     
0.00000     	0.00000     	0.00000     
0.00000     	0.00000     	0.00000     
0.00000     	0.00000     	0.00000     
0.00000     	0.00000     	0.00000     
0.00000     	0.00000     	0.00000     
0.00000     	0.00000     	0.00000     
0.00000     	0.00000     	0.00000     
0.00000     	0.00000     	0.00000     
0.00000     	0.00000     	0.00000     
0.00000     	0.00000     	0.00000     
0.00000     	0.00000     	0.00000     
0.00000     	0.00000     	0.00000     
0.00000     	0.00000     	0.00000     
0.00000     	0.00000     	0.00000     
0.00000     	0.00000     	0.00000     
0.00000     	0.00000     	0.00000     
0.00000     	0.00000     	0.00000     
0.00000     	0.00000     	0.00000     
0.00000     	0.00000     	0.00000     
0.00000     	0.00000     	0.00000     
0.00000     	0.00000     	0.00000     
0.00000     	0.00000     	0.00000     
0.00000     	0.00000     	0.00000     
0.00000     	0.00000     	0.00000     
0.00000     	0.00000     	0.00000     
0.00000     	0.00000     	0.00000     
0.00000     	0.00000     	0.00000     
0.00000     	0.00000     	0.00000     
0.00000     	0.00000     	0.00000     
0.00000     	0.00000     	0.00000     
0.00000     	0.00000     	0.00000     
0.00000     	0.00000     	0.00000     
0.00000     	0.00000     	0.00000     
0.00000     	0.00000     	0.00000     
0.00000     	0.00000     	0.00000     
0.00000     	0.00000     	0.00000     
0.00000     	0.00000     	0.00000     
0.00000     	0.00000     	0.00000     
0.00000     	0.00000     	0.00000     
0.00000     	0.00000     	0.00000     
0.00000     	0.00000     	0.00000     
0.00000     	0.00000     	0.00000     
0.00000     	0.00000     	0.00000     
0.00000     	0.00000     	0.00000     
0.00000     	0.00000     	0.00000     
0.00000     	0.00000     	0.00000     
0.00000     	0.00000     	0.00000     
0.00000     	0.00000     	0.00000     
0.00000     	0.00000     	0.00000     
0.00000     	0.00000     	0.00000     
0.00000     	0.00000     	0.00000     
0.00000     	0.00000     	0.00000     
0.00000     	0.00000     	0.00000     
0.00000     	0.00000     	0.00000     
0.00000     	0.00000     	0.00000     
0.00000     	0.00000     	0.00000     
0.00000     	0.00000     	0.00000     
0.00000     	0.00000     	0.00000     
0.00000     	0.00000     	0.00000     
0.00000     	0.00000     	0.00000     
0.00000     	0.00000     	0.00000     
0.00000     	0.00000     	0.00000     
0.00000     	0.00000     	0.00000     
0.00000     	0.00000     	0.00000     
0.00000     	0.00000     	0.00000     
0.00000     	0.00000     	0.00000     
0.00000     	0.00000     	0.00000     
0.00000     	0.00000     	0.00000     
0.00000     	0.00000     	0.00000     
0.00000     	0.00000     	0.00000     
0.00000     	0.00000     	0.00000     
0.00000     	0.00000     	0.00000     
0.00000     	0.00000     	0.00000     
0.00000     	0.00000     	0.00000     
0.00000     	0.00000     	0.00000     
0.00000     	0.00000     	0.00000     
0.00000     	0.00000     	0.00000     
0.00000     	0.00000     	0.00000     
0.00000     	0.00000     	0.00000     
0.00000     	0.00000     	0.00000     
0.00000     	0.00000     	0.00000     
0.00000     	0.00000     	0.00000     
0.00000     	0.00000     	0.00000     
0.00000     	0.00000     	0.00000     
0.00000     	0.00000     	0.00000     
0.00000     	0.00000     	0.00000     
0.00000     	0.00000     	0.00000     
0.00000     	0.00000     	0.00000     
0.00000     	0.00000     	0.00000     
0.00000     	0.00000     	0.00000     
0.00000     	0.00000     	0.00000     
0.00000     	0.00000     	0.00000     
0.00000     	0.00000     	0.00000     
0.00000     	0.00000     	0.00000     
0.00000     	0.00000     	0.00000     
0.00000     	0.00000     	0.00000     
0.00000     	0.00000     	0.00000     
0.00000     	0.00000     	0.00000     
0.00000     	0.00000     	0.00000     
0.00000     	0.00000     	0.00000     
0.00000     	0.00000     	0.00000     
0.00000     	0.00000     	0.00000     
0.00000     	0.00000     	0.00000     
0.00000     	0.00000     	0.00000     
0.00000     	0.00000     	0.00000     
0.00000     	0.00000     	0.00000     
0.00000     	0.00000     	0.00000     
0.00000     	0.00000     	0.00000     
0.00000     	0.00000     	0.00000     
0.00000     	0.00000     	0.00000     
0.00000     	0.00000     	0.00000     
0.00000     	0.00000     	0.00000     
0.00000     	0.00000     	0.00000     
0.00000     	0.00000     	0.00000     
0.00000     	0.00000     	0.00000     
0.00000     	0.00000     	0.00000     
0.00000     	0.00000     	0.00000     
0.00000     	0.00000     	0.00000     
0.00000     	0.00000     	0.00000     
0.00000     	0.00000     	0.00000     
0.00000     	0.00000     	0.00000     
0.00000     	0.00000     	0.00000     
0.00000     	0.00000     	0.00000     
0.00000     	0.00000     	0.00000     
0.00000     	0.00000     	0.00000     
0.00000     	0.00000     	0.00000     
0.00000     	0.00000     	0.00000     
0.00000     	0.00000     	0.00000     
0.00000     	0.00000     	0.00000     
0.00000     	0.00000     	0.00000     
0.00000     	0.00000     	0.00000     
0.00000     	0.00000     	0.00000     
0.00000     	0.00000     	0.00000     
0.00000     	0.00000     	0.00000     
0.00000     	0.00000     	0.00000     
0.00000     	0.00000     	0.00000     
0.00000     	0.00000     	0.00000     
0.00000     	0.00000     	0.00000     
0.00000     	0.00000     	0.00000     
0.00000     	0.00000     	0.00000     
0.00000     	0.00000     	0.00000     
0.00000     	0.00000     	0.00000     
0.00000     	0.00000     	0.00000     
0.00000     	0.00000     	0.00000     
0.00000     	0.00000     	0.00000     
0.00000     	0.00000     	0.00000     
0.00000     	0.00000     	0.00000     
0.00000     	0.00000     	0.00000     
0.00000     	0.00000     	0.00000     
0.00000     	0.00000     	0.00000     
0.00000     	0.00000     	0.00000     
0.00000     	0.00000     	0.00000     
0.00000     	0.00000     	0.00000     
0.00000     	0.00000     	0.00000     
0.00000     	0.00000     	0.00000     
0.00000     	0.00000     	0.00000     
0.00000     	0.00000     	0.00000     
0.00000     	0.00000     	0.00000     
0.00000     	0.00000     	0.00000     
0.00000     	0.00000     	0.00000     
0.00000     	0.00000     	0.00000     
0.00000     	0.00000     	0.00000     
0.00000     	0.00000     	0.00000     
0.00000     	0.00000     	0.00000     
0.00000     	0.00000     	0.00000     
0.00000     	0.00000     	0.00000     
0.00000     	0.00000     	0.00000     
0.00000     	0.00000     	0.00000     
0.00000     	0.00000     	0.00000     
0.00000     	0.00000     	0.00000     
0.00000     	0.00000     	0.00000     
0.00000     	0.00000     	0.00000     
0.00000     	0.00000     	0.00000     
0.00000     	0.00000     	0.00000     
0.00000     	0.00000     	0.00000     
0.00000     	0.00000     	0.00000     
0.00000     	0.00000     	0.00000     
0.00000     	0.00000     	0.00000     
0.00000     	0.00000     	0.00000     
0.00000     	0.00000     	0.00000     
0.00000     	0.00000     	0.00000     
0.00000     	0.00000     	0.00000     
0.00000     	0.00000     	0.00000     
0.00000     	0.00000     	0.00000     
0.00000     	0.00000     	0.00000     
0.00000     	0.00000     	0.00000     
0.00000     	0.00000     	0.00000     
0.00000     	0.00000     	0.00000     
0.00000     	0.00000     	0.00000     
0.00000     	0.00000     	0.00000     
0.00000     	0.00000     	0.00000     
0.00000     	0.00000     	0.00000     
0.00000     	0.00000     	0.00000     
0.00000     	0.00000     	0.00000     
0.00000     	0.00000     	0.00000     
0.00000     	0.00000     	0.00000     
0.00000     	0.00000     	0.00000     
0.00000     	0.00000     	0.00000     
0.00000     	0.00000     	0.00000     
0.00000     	0.00000     	0.00000     
0.00000     	0.00000     	0.00000     
0.00000     	0.00000     	0.00000     
0.00000     	0.00000     	0.00000     
0.00000     	0.00000     	0.00000     
0.00000     	0.00000     	0.00000     
0.00000     	0.00000     	0.00000     
0.00000     	0.00000     	0.00000     
0.00000     	0.00000     	0.00000     
0.00000     	0.00000     	0.00000     
0.00000     	0.00000     	0.00000     
0.00000     	0.00000     	0.00000     
0.00000     	0.00000     	0.00000     
0.00000     	0.00000     	0.00000     
0.00000     	0.00000     	0.00000     
0.00000     	0.00000     	0.00000     
0.00000     	0.00000     	0.00000     
0.00000     	0.00000     	0.00000     
0.00000     	0.00000     	0.00000     
0.00000     	0.00000     	0.00000     
0.00000     	0.00000     	0.00000     
0.00000     	0.00000     	0.00000     
0.00000     	0.00000     	0.00000     
0.00000     	0.00000     	0.00000     
0.00000     	0.00000     	0.00000     
0.00000     	0.00000     	0.00000     
0.00000     	0.00000     	0.00000     
0.00000     	0.00000     	0.00000     
0.00000     	0.00000     	0.00000     
0.00000     	0.00000     	0.00000     
0.00000     	0.00000     	0.00000     
0.00000     	0.00000     	0.00000     
0.00000     	0.00000     	0.00000     
0.00000     	0.00000     	0.00000     
0.00000     	0.00000     	0.00000     
0.00000     	0.00000     	0.00000     
0.00000     	0.00000     	0.00000     
0.00000     	0.00000     	0.00000     
0.00000     	0.00000     	0.00000     
0.00000     	0.00000     	0.00000     
0.00000     	0.00000     	0.00000     
0.00000     	0.00000     	0.00000     
0.00000     	0.00000     	0.00000     
0.00000     	0.00000     	0.00000     
0.00000     	0.00000     	0.00000     
0.00000     	0.00000     	0.00000     
0.00000     	0.00000     	0.00000     
0.00000     	0.00000     	0.00000     
0.00000     	0.00000     	0.00000     
0.00000     	0.00000     	0.00000     
0.00000     	0.00000     	0.00000     
0.00000     	0.00000     	0.00000     
0.00000     	0.00000     	0.00000     
0.00000     	0.00000     	0.00000     
0.00000     	0.00000     	0.00000     
0.00000     	0.00000     	0.00000     
0.00000     	0.00000     	0.00000     
0.00000     	0.00000     	0.00000     
0.00000     	0.00000     	0.00000     
0.00000     	0.00000     	0.00000     
0.00000     	0.00000     	0.00000     
0.00000     	0.00000     	0.00000     
0.00000     	0.00000     	0.00000     
0.00000     	0.00000     	0.00000     
0.00000     	0.00000     	0.00000     
0.00000     	0.00000     	0.00000     
0.00000     	0.00000     	0.00000     
0.00000     	0.00000     	0.00000     
0.00000     	0.00000     	0.00000     
0.00000     	0.00000     	0.00000     
0.00000     	0.00000     	0.00000     
0.00000     	0.00000     	0.00000     
0.00000     	0.00000     	0.00000     
0.00000     	0.00000     	0.00000     
0.00000     	0.00000     	0.00000     
0.00000     	0.00000     	0.00000     
0.00000     	0.00000     	0.00000     
0.00000     	0.00000     	0.00000     
0.00000     	0.00000     	0.00000     
0.00000     	0.00000     	0.00000     
0.00000     	0.00000     	0.00000     
0.00000     	0.00000     	0.00000     
0.00000     	0.00000     	0.00000     
0.00000     	0.00000     	0.00000     
0.00000     	0.00000     	0.00000     
0.00000     	0.00000     	0.00000     
0.00000     	0.00000     	0.00000     
0.00000     	0.00000     	0.00000     
0.00000     	0.00000     	0.00000     
0.00000     	0.00000     	0.00000     
0.00000     	0.00000     	0.00000     
0.00000     	0.00000     	0.00000     
0.00000     	0.00000     	0.00000     
0.00000     	0.00000     	0.00000     
0.00000     	0.00000     	0.00000     
0.00000     	0.00000     	0.00000     
0.00000     	0.00000     	0.00000     
0.00000     	0.00000     	0.00000     
0.00000     	0.00000     	0.00000     
0.00000     	0.00000     	0.00000     
0.00000     	0.00000     	0.00000     
0.00000     	0.00000     	0.00000     
0.00000     	0.00000     	0.00000     
0.00000     	0.00000     	0.00000     
0.00000     	0.00000     	0.00000     
0.00000     	0.00000     	0.00000     
0.00000     	0.00000     	0.00000     
0.00000     	0.00000     	0.00000     
0.00000     	0.00000     	0.00000     
0.00000     	0.00000     	0.00000     
0.00000     	0.00000     	0.00000     
0.00000     	0.00000     	0.00000     
0.00000     	0.00000     	0.00000     
0.00000     	0.00000     	0.00000     
0.00000     	0.00000     	0.00000     
0.00000     	0.00000     	0.00000     
0.00000     	0.00000     	0.00000     
0.00000     	0.00000     	0.00000     
0.00000     	0.00000     	0.00000     
0.00000     	0.00000     	0.00000     
0.00000     	0.00000     	0.00000     
0.00000     	0.00000     	0.00000     
0.00000     	0.00000     	0.00000     
0.00000     	0.00000     	0.00000     
0.00000     	0.00000     	0.00000     
0.00000     	0.00000     	0.00000     
0.00000     	0.00000     	0.00000     
0.00000     	0.00000     	0.00000     
0.00000     	0.00000     	0.00000     
0.00000     	0.00000     	0.00000     
0.00000     	0.00000     	0.00000     
0.00000     	0.00000     	0.00000     
0.00000     	0.00000     	0.00000     
0.00000     	0.00000     	0.00000     
0.00000     	0.00000     	0.00000     
0.00000     	0.00000     	0.00000     
0.00000     	0.00000     	0.00000     
0.00000     	0.00000     	0.00000     
0.00000     	0.00000     	0.00000     
0.00000     	0.00000     	0.00000     
0.00000     	0.00000     	0.00000     
0.00000     	0.00000     	0.00000     
0.00000     	0.00000     	0.00000     
0.00000     	0.00000     	0.00000     
0.00000     	0.00000     	0.00000     
0.00000     	0.00000     	0.00000     
0.00000     	0.00000     	0.00000     
0.00000     	0.00000     	0.00000     
0.00000     	0.00000     	0.00000     
0.00000     	0.00000     	0.00000     
0.00000     	0.00000     	0.00000     
0.00000     	0.00000     	0.00000     
0.00000     	0.00000     	0.00000     
0.00000     	0.00000     	0.00000     
0.00000     	0.00000     	0.00000     
0.00000     	0.00000     	0.00000     
0.00000     	0.00000     	0.00000     
0.00000     	0.00000     	0.00000     
0.00000     	0.00000     	0.00000     
0.00000     	0.00000     	0.00000     
0.00000     	0.00000     	0.00000     
0.00000     	0.00000     	0.00000     
0.00000     	0.00000     	0.00000     
0.00000     	0.00000     	0.00000     
0.00000     	0.00000     	0.00000     
0.00000     	0.00000     	0.00000     
0.00000     	0.00000     	0.00000     
0.00000     	0.00000     	0.00000     
0.00000     	0.00000     	0.00000     
0.00000     	0.00000     	0.00000     
0.00000     	0.00000     	0.00000     
0.00000     	0.00000     	0.00000     
0.00000     	0.00000     	0.00000     
0.00000     	0.00000     	0.00000     
0.00000     	0.00000     	0.00000     
0.00000     	0.00000     	0.00000     
0.00000     	0.00000     	0.00000     
0.00000     	0.00000     	0.00000     
0.00000     	0.00000     	0.00000     
0.00000     	0.00000     	0.00000     
0.00000     	0.00000     	0.00000     
0.00000     	0.00000     	0.00000     
0.00000     	0.00000     	0.00000     
0.00000     	0.00000     	0.00000     
0.00000     	0.00000     	0.00000     
0.00000     	0.00000     	0.00000     
0.00000     	0.00000     	0.00000     
0.00000     	0.00000     	0.00000     
0.00000     	0.00000     	0.00000     
0.00000     	0.00000     	0.00000     
0.00000     	0.00000     	0.00000     
0.00000     	0.00000     	0.00000     
0.00000     	0.00000     	0.00000     
0.00000     	0.00000     	0.00000     
0.00000     	0.00000     	0.00000     
0.00000     	0.00000     	0.00000     
0.00000     	0.00000     	0.00000     
0.00000     	0.00000     	0.00000     
0.00000     	0.00000     	0.00000     
0.00000     	0.00000     	0.00000     
0.00000     	0.00000     	0.00000     
0.00000     	0.00000     	0.00000     
0.00000     	0.00000     	0.00000     
0.00000     	0.00000     	0.00000     
0.00000     	0.00000     	0.00000     
0.00000     	0.00000     	0.00000     
0.00000     	0.00000     	0.00000     
0.00000     	0.00000     	0.00000     
0.00000     	0.00000     	0.00000     
0.00000     	0.00000     	0.00000     
0.00000     	0.00000     	0.00000     
0.00000     	0.00000     	0.00000     
0.00000     	0.00000     	0.00000     
0.00000     	0.00000     	0.00000     
0.00000     	0.00000     	0.00000     
0.00000     	0.00000     	0.00000     
0.00000     	0.00000     	0.00000     
0.00000     	0.00000     	0.00000     
0.00000     	0.00000     	0.00000     
0.00000     	0.00000     	0.00000     
0.00000     	0.00000     	0.00000     
0.00000     	0.00000     	0.00000     
0.00000     	0.00000     	0.00000     
0.00000     	0.00000     	0.00000     
0.00000     	0.00000     	0.00000     
0.00000     	0.00000     	0.00000     
0.00000     	0.00000     	0.00000     
0.00000     	0.00000     	0.00000     
0.00000     	0.00000     	0.00000     
0.00000     	0.00000     	0.00000     
0.00000     	0.00000     	0.00000     
0.00000     	0.00000     	0.00000     
0.00000     	0.00000     	0.00000     
0.00000     	0.00000     	0.00000     
0.00000     	0.00000     	0.00000     
0.00000     	0.00000     	0.00000     
0.00000     	0.00000     	0.00000     
0.00000     	0.00000     	0.00000     
0.00000     	0.00000     	0.00000     
0.00000     	0.00000     	0.00000     
0.00000     	0.00000     	0.00000     
0.00000     	0.00000     	0.00000     
0.00000     	0.00000     	0.00000     
0.00000     	0.00000     	0.00000     
0.00000     	0.00000     	0.00000     
0.00000     	0.00000     	0.00000     
0.00000     	0.00000     	0.00000     
0.00000     	0.00000     	0.00000     
0.00000     	0.00000     	0.00000     
0.00000     	0.00000     	0.00000     
0.00000     	0.00000     	0.00000     
0.00000     	0.00000     	0.00000     
0.00000     	0.00000     	0.00000     
0.00000     	0.00000     	0.00000     
0.00000     	0.00000     	0.00000     
0.00000     	0.00000     	0.00000     
0.00000     	0.00000     	0.00000     
0.00000     	0.00000     	0.00000     
0.00000     	0.00000     	0.00000     
0.00000     	0.00000     	0.00000     
0.00000     	0.00000     	0.00000     
0.00000     	0.00000     	0.00000     
0.00000     	0.00000     	0.00000     
0.00000     	0.00000     	0.00000     
0.00000     	0.00000     	0.00000     
0.00000     	0.00000     	0.00000     
0.00000     	0.00000     	0.00000     
0.00000     	0.00000     	0.00000     
0.00000     	0.00000     	0.00000     
0.00000     	0.00000     	0.00000     
0.00000     	0.00000     	0.00000     
0.00000     	0.00000     	0.00000     
0.00000     	0.00000     	0.00000     
0.00000     	0.00000     	0.00000     
0.00000     	0.00000     	0.00000     
0.00000     	0.00000     	0.00000     
0.00000     	0.00000     	0.00000     
0.00000     	0.00000     	0.00000     
0.00000     	0.00000     	0.00000     
0.00000     	0.00000     	0.00000     
0.00000     	0.00000     	0.00000     
0.00000     	0.00000     	0.00000     
0.00000     	0.00000     	0.00000     
0.00000     	0.00000     	0.00000     
0.00000     	0.00000     	0.00000     
0.00000     	0.00000     	0.00000     
0.00000     	0.00000     	0.00000     
0.00000     	0.00000     	0.00000     
0.00000     	0.00000     	0.00000     
0.00000     	0.00000     	0.00000     
0.00000     	0.00000     	0.00000     
0.00000     	0.00000     	0.00000     
0.00000     	0.00000     	0.00000     
0.00000     	0.00000     	0.00000     
0.00000     	0.00000     	0.00000     
0.00000     	0.00000     	0.00000     
0.00000     	0.00000     	0.00000     
0.00000     	0.00000     	0.00000     
0.00000     	0.00000     	0.00000     
0.00000     	0.00000     	0.00000     
0.00000     	0.00000     	0.00000     
0.00000     	0.00000     	0.00000     
0.00000     	0.00000     	0.00000     
0.00000     	0.00000     	0.00000     
0.00000     	0.00000     	0.00000     
0.00000     	0.00000     	0.00000     
0.00000     	0.00000     	0.00000     
0.00000     	0.00000     	0.00000     
0.00000     	0.00000     	0.00000     
0.00000     	0.00000     	0.00000     
0.00000     	0.00000     	0.00000     
0.00000     	0.00000     	0.00000     
0.00000     	0.00000     	0.00000     
0.00000     	0.00000     	0.00000     
0.00000     	0.00000     	0.00000     
0.00000     	0.00000     	0.00000     
0.00000     	0.00000     	0.00000     
0.00000     	0.00000     	0.00000     
0.00000     	0.00000     	0.00000     
0.00000     	0.00000     	0.00000     
0.00000     	0.00000     	0.00000     
0.00000     	0.00000     	0.00000     
0.00000     	0.00000     	0.00000     
0.00000     	0.00000     	0.00000     
0.00000     	0.00000     	0.00000     
0.00000     	0.00000     	0.00000     
0.00000     	0.00000     	0.00000     
0.00000     	0.00000     	0.00000     
0.00000     	0.00000     	0.00000     
0.00000     	0.00000     	0.00000     
0.00000     	0.00000     	0.00000     
0.00000     	0.00000     	0.00000     
0.00000     	0.00000     	0.00000     
0.00000     	0.00000     	0.00000     
0.00000     	0.00000     	0.00000     
0.00000     	0.00000     	0.00000     
0.00000     	0.00000     	0.00000     
0.00000     	0.00000     	0.00000     
0.00000     	0.00000     	0.00000     
0.00000     	0.00000     	0.00000     
0.00000     	0.00000     	0.00000     
0.00000     	0.00000     	0.00000     
0.00000     	0.00000     	0.00000     
0.00000     	0.00000     	0.00000     
0.00000     	0.00000     	0.00000     
0.00000     	0.00000     	0.00000     
0.00000     	0.00000     	0.00000     
0.00000     	0.00000     	0.00000     
0.00000     	0.00000     	0.00000     
0.00000     	0.00000     	0.00000     
0.00000     	0.00000     	0.00000     
0.00000     	0.00000     	0.00000     
0.00000     	0.00000     	0.00000     
0.00000     	0.00000     	0.00000     
0.00000     	0.00000     	0.00000     
0.00000     	0.00000     	0.00000     
0.00000     	0.00000     	0.00000     
0.00000     	0.00000     	0.00000     
0.00000     	0.00000     	0.00000     
0.00000     	0.00000     	0.00000     
0.00000     	0.00000     	0.00000     
0.00000     	0.00000     	0.00000     
0.00000     	0.00000     	0.00000     
0.00000     	0.00000     	0.00000     
0.00000     	0.00000     	0.00000     
0.00000     	0.00000     	0.00000     
0.00000     	0.00000     	0.00000     
0.00000     	0.00000     	0.00000     
0.00000     	0.00000     	0.00000     
0.00000     	0.00000     	0.00000     
0.00000     	0.00000     	0.00000     
0.00000     	0.00000     	0.00000     
0.00000     	0.00000     	0.00000     
0.00000     	0.00000     	0.00000     
0.00000     	0.00000     	0.00000     
0.00000     	0.00000     	0.00000     
0.00000     	0.00000     	0.00000     
0.00000     	0.00000     	0.00000     
0.00000     	0.00000     	0.00000     
0.00000     	0.00000     	0.00000     
0.00000     	0.00000     	0.00000     
0.00000     	0.00000     	0.00000     
0.00000     	0.00000     	0.00000     
0.00000     	0.00000     	0.00000     
0.00000     	0.00000     	0.00000     
0.00000     	0.00000     	0.00000     
0.00000     	0.00000     	0.00000     
0.00000     	0.00000     	0.00000     
0.00000     	0.00000     	0.00000     
0.00000     	0.00000     	0.00000     
0.00000     	0.00000     	0.00000     
0.00000     	0.00000     	0.00000     
0.00000     	0.00000     	0.00000     
0.00000     	0.00000     	0.00000     
0.00000     	0.00000     	0.00000     
0.00000     	0.00000     	0.00000     
0.00000     	0.00000     	0.00000     
0.00000     	0.00000     	0.00000     
0.00000     	0.00000     	0.00000     
0.00000     	0.00000     	0.00000     
0.00000     	0.00000     	0.00000     
0.00000     	0.00000     	0.00000     
0.00000     	0.00000     	0.00000     
0.00000     	0.00000     	0.00000     
0.00000     	0.00000     	0.00000     
0.00000     	0.00000     	0.00000     
0.00000     	0.00000     	0.00000     
0.00000     	0.00000     	0.00000     
0.00000     	0.00000     	0.00000     
0.00000     	0.00000     	0.00000     
0.00000     	0.00000     	0.00000     
0.00000     	0.00000     	0.00000     
0.00000     	0.00000     	0.00000     
0.00000     	0.00000     	0.00000     
0.00000     	0.00000     	0.00000     
0.00000     	0.00000     	0.00000     
0.00000     	0.00000     	0.00000     
0.00000     	0.00000     	0.00000     
0.00000     	0.00000     	0.00000     
0.00000     	0.00000     	0.00000     
0.00000     	0.00000     	0.00000     
0.00000     	0.00000     	0.00000     
0.00000     	0.00000     	0.00000     
0.00000     	0.00000     	0.00000     
0.00000     	0.00000     	0.00000     
0.00000     	0.00000     	0.00000     
0.00000     	0.00000     	0.00000     
0.00000     	0.00000     	0.00000     
0.00000     	0.00000     	0.00000     
0.00000     	0.00000     	0.00000     
0.00000     	0.00000     	0.00000     
0.00000     	0.00000     	0.00000     
0.00000     	0.00000     	0.00000     
0.00000     	0.00000     	0.00000     
0.00000     	0.00000     	0.00000     
0.00000     	0.00000     	0.00000     
0.00000     	0.00000     	0.00000     
0.00000     	0.00000     	0.00000     
0.00000     	0.00000     	0.00000     
0.00000     	0.00000     	0.00000     
0.00000     	0.00000     	0.00000     
0.00000     	0.00000     	0.00000     
0.00000     	0.00000     	0.00000     
0.00000     	0.00000     	0.00000     
0.00000     	0.00000     	0.00000     
0.00000     	0.00000     	0.00000     
0.00000     	0.00000     	0.00000     
0.00000     	0.00000     	0.00000     
0.00000     	0.00000     	0.00000     
0.00000     	0.00000     	0.00000     
0.00000     	0.00000     	0.00000     
0.00000     	0.00000     	0.00000     
0.00000     	0.00000     	0.00000     
0.00000     	0.00000     	0.00000     
0.00000     	0.00000     	0.00000     
0.00000     	0.00000     	0.00000     
0.00000     	0.00000     	0.00000     
0.00000     	0.00000     	0.00000     
0.00000     	0.00000     	0.00000     
0.00000     	0.00000     	0.00000     
0.00000     	0.00000     	0.00000     
0.00000     	0.00000     	0.00000     
0.00000     	0.00000     	0.00000     
0.00000     	0.00000     	0.00000     
0.00000     	0.00000     	0.00000     
0.00000     	0.00000     	0.00000     
0.00000     	0.00000     	0.00000     
0.00000     	0.00000     	0.00000     
0.00000     	0.00000     	0.00000     
0.00000     	0.00000     	0.00000     
0.00000     	0.00000     	0.00000     
0.00000     	0.00000     	0.00000     
0.00000     	0.00000     	0.00000     
0.00000     	0.00000     	0.00000     
0.00000     	0.00000     	0.00000     
0.00000     	0.00000     	0.00000     
0.00000     	0.00000     	0.00000     
0.00000     	0.00000     	0.00000     
0.00000     	0.00000     	0.00000     
0.00000     	0.00000     	0.00000     
0.00000     	0.00000     	0.00000     
0.00000     	0.00000     	0.00000     
0.00000     	0.00000     	0.00000     
0.00000     	0.00000     	0.00000     
0.00000     	0.00000     	0.00000     
0.00000     	0.00000     	0.00000     
0.00000     	0.00000     	0.00000     
0.00000     	0.00000     	0.00000     
0.00000     	0.00000     	0.00000     
0.00000     	0.00000     	0.00000     
0.00000     	0.00000     	0.00000     
0.00000     	0.00000     	0.00000     
0.00000     	0.00000     	0.00000     
0.00000     	0.00000     	0.00000     
0.00000     	0.00000     	0.00000     
0.00000     	0.00000     	0.00000     
0.00000     	0.00000     	0.00000     
0.00000     	0.00000     	0.00000     
0.00000     	0.00000     	0.00000     
0.00000     	0.00000     	0.00000     
0.00000     	0.00000     	0.00000     
0.00000     	0.00000     	0.00000     
0.00000     	0.00000     	0.00000     
0.00000     	0.00000     	0.00000     
0.00000     	0.00000     	0.00000     
0.00000     	0.00000     	0.00000     
0.00000     	0.00000     	0.00000     
0.00000     	0.00000     	0.00000     
0.00000     	0.00000     	0.00000     
0.00000     	0.00000     	0.00000     
0.00000     	0.00000     	0.00000     
0.00000     	0.00000     	0.00000     
0.00000     	0.00000     	0.00000     
0.00000     	0.00000     	0.00000     
0.00000     	0.00000     	0.00000     
0.00000     	0.00000     	0.00000     
0.00000     	0.00000     	0.00000     
0.00000     	0.00000     	0.00000     
0.00000     	0.00000     	0.00000     
0.00000     	0.00000     	0.00000     
0.00000     	0.00000     	0.00000     
0.00000     	0.00000     	0.00000     
0.00000     	0.00000     	0.00000     
0.00000     	0.00000     	0.00000     
0.00000     	0.00000     	0.00000     
0.00000     	0.00000     	0.00000     
0.00000     	0.00000     	0.00000     
0.00000     	0.00000     	0.00000     
0.00000     	0.00000     	0.00000     
0.00000     	0.00000     	0.00000     
0.00000     	0.00000     	0.00000     
0.00000     	0.00000     	0.00000     
0.00000     	0.00000     	0.00000     
0.00000     	0.00000     	0.00000     
0.00000     	0.00000     	0.00000     
0.00000     	0.00000     	0.00000     
0.00000     	0.00000     	0.00000     
0.00000     	0.00000     	0.00000     
0.00000     	0.00000     	0.00000     
0.00000     	0.00000     	0.00000     
0.00000     	0.00000     	0.00000     
0.00000     	0.00000     	0.00000     
0.00000     	0.00000     	0.00000     
0.00000     	0.00000     	0.00000     
0.00000     	0.00000     	0.00000     
0.00000     	0.00000     	0.00000     
0.00000     	0.00000     	0.00000     
0.00000     	0.00000     	0.00000     
0.00000     	0.00000     	0.00000     
0.00000     	0.00000     	0.00000     
0.00000     	0.00000     	0.00000     
0.00000     	0.00000     	0.00000     
0.00000     	0.00000     	0.00000     
0.00000     	0.00000     	0.00000     
0.00000     	0.00000     	0.00000     
0.00000     	0.00000     	0.00000     
0.00000     	0.00000     	0.00000     
0.00000     	0.00000     	0.00000     
0.00000     	0.00000     	0.00000     
0.00000     	0.00000     	0.00000     
0.00000     	0.00000     	0.00000     
0.00000     	0.00000     	0.00000     
0.00000     	0.00000     	0.00000     
0.00000     	0.00000     	0.00000     
0.00000     	0.00000     	0.00000     
0.00000     	0.00000     	0.00000     
0.00000     	0.00000     	0.00000     
0.00000     	0.00000     	0.00000     
0.00000     	0.00000     	0.00000     
0.00000     	0.00000     	0.00000     
0.00000     	0.00000     	0.00000     
0.00000     	0.00000     	0.00000     
0.00000     	0.00000     	0.00000     
0.00000     	0.00000     	0.00000     
0.00000     	0.00000     	0.00000     
0.00000     	0.00000     	0.00000     
0.00000     	0.00000     	0.00000     
0.00000     	0.00000     	0.00000     
0.00000     	0.00000     	0.00000     
0.00000     	0.00000     	0.00000     
0.00000     	0.00000     	0.00000     
0.00000     	0.00000     	0.00000     
0.00000     	0.00000     	0.00000     
0.00000     	0.00000     	0.00000     
0.00000     	0.00000     	0.00000     
0.00000     	0.00000     	0.00000     
0.00000     	0.00000     	0.00000     
0.00000     	0.00000     	0.00000     
0.00000     	0.00000     	0.00000     
0.00000     	0.00000     	0.00000     
0.00000     	0.00000     	0.00000     
0.00000     	0.00000     	0.00000     
0.00000     	0.00000     	0.00000     
0.00000     	0.00000     	0.00000     
0.00000     	0.00000     	0.00000     
0.00000     	0.00000     	0.00000     
0.00000     	0.00000     	0.00000     
0.00000     	0.00000     	0.00000     
0.00000     	0.00000     	0.00000     
0.00000     	0.00000     	0.00000     
0.00000     	0.00000     	0.00000     
0.00000     	0.00000     	0.00000     
0.00000     	0.00000     	0.00000     
0.00000     	0.00000     	0.00000     
0.00000     	0.00000     	0.00000     
0.00000     	0.00000     	0.00000     
0.00000     	0.00000     	0.00000     
0.00000     	0.00000     	0.00000     
0.00000     	0.00000     	0.00000     
0.00000     	0.00000     	0.00000     
0.00000     	0.00000     	0.00000     
0.00000     	0.00000     	0.00000     
0.00000     	0.00000     	0.00000     
0.00000     	0.00000     	0.00000     
0.00000     	0.00000     	0.00000     
0.00000     	0.00000     	0.00000     
0.00000     	0.00000     	0.00000     
0.00000     	0.00000     	0.00000     
0.00000     	0.00000     	0.00000     
0.00000     	0.00000     	0.00000     
0.00000     	0.00000     	0.00000     
0.00000     	0.00000     	0.00000     
0.00000     	0.00000     	0.00000     
0.00000     	0.00000     	0.00000     
0.00000     	0.00000     	0.00000     
0.00000     	0.00000     	0.00000     
0.00000     	0.00000     	0.00000     
0.00000     	0.00000     	0.00000     
0.00000     	0.00000     	0.00000     
0.00000     	0.00000     	0.00000     
0.00000     	0.00000     	0.00000     
0.00000     	0.00000     	0.00000     
0.00000     	0.00000     	0.00000     
0.00000     	0.00000     	0.00000     
0.00000     	0.00000     	0.00000     
0.00000     	0.00000     	0.00000     
0.00000     	0.00000     	0.00000     
0.00000     	0.00000     	0.00000     
0.00000     	0.00000     	0.00000     
0.00000     	0.00000     	0.00000     
0.00000     	0.00000     	0.00000     
0.00000     	0.00000     	0.00000     
0.00000     	0.00000     	0.00000     
0.00000     	0.00000     	0.00000     
0.00000     	0.00000     	0.00000     
0.00000     	0.00000     	0.00000     
0.00000     	0.00000     	0.00000     
0.00000     	0.00000     	0.00000     
0.00000     	0.00000     	0.00000     
0.00000     	0.00000     	0.00000     
0.00000     	0.00000     	0.00000     
0.00000     	0.00000     	0.00000     
0.00000     	0.00000     	0.00000     
0.00000     	0.00000     	0.00000     
0.00000     	0.00000     	0.00000     
0.00000     	0.00000     	0.00000     
0.00000     	0.00000     	0.00000     
0.00000     	0.00000     	0.00000     
0.00000     	0.00000     	0.00000     
0.00000     	0.00000     	0.00000     
0.00000     	0.00000     	0.00000     
0.00000     	0.00000     	0.00000     
0.00000     	0.00000     	0.00000     
0.00000     	0.00000     	0.00000     
0.00000     	0.00000     	0.00000     
0.00000     	0.00000     	0.00000     
0.00000     	0.00000     	0.00000     
0.00000     	0.00000     	0.00000     
0.00000     	0.00000     	0.00000     
0.00000     	0.00000     	0.00000     
0.00000     	0.00000     	0.00000     
0.00000     	0.00000     	0.00000     
0.00000     	0.00000     	0.00000     
0.00000     	0.00000     	0.00000     
0.00000     	0.00000     	0.00000     
0.00000     	0.00000     	0.00000     
0.00000     	0.00000     	0.00000     
0.00000     	0.00000     	0.00000     
0.00000     	0.00000     	0.00000     
0.00000     	0.00000     	0.00000     
0.00000     	0.00000     	0.00000     
0.00000     	0.00000     	0.00000     
0.00000     	0.00000     	0.00000     
0.00000     	0.00000     	0.00000     
0.00000     	0.00000     	0.00000     
0.00000     	0.00000     	0.00000     
0.00000     	0.00000     	0.00000     
0.00000     	0.00000     	0.00000     
0.00000     	0.00000     	0.00000     
0.00000     	0.00000     	0.00000     
0.00000     	0.00000     	0.00000     
0.00000     	0.00000     	0.00000     
0.00000     	0.00000     	0.00000     
0.00000     	0.00000     	0.00000     
0.00000     	0.00000     	0.00000     
0.00000     	0.00000     	0.00000     
0.00000     	0.00000     	0.00000     
0.00000     	0.00000     	0.00000     
0.00000     	0.00000     	0.00000     
0.00000     	0.00000     	0.00000     
0.00000     	0.00000     	0.00000     
0.00000     	0.00000     	0.00000     
0.00000     	0.00000     	0.00000     
0.00000     	0.00000     	0.00000     
0.00000     	0.00000     	0.00000     
0.00000     	0.00000     	0.00000     
0.00000     	0.00000     	0.00000     
0.00000     	0.00000     	0.00000     
0.00000     	0.00000     	0.00000     
0.00000     	0.00000     	0.00000     
0.00000     	0.00000     	0.00000     
0.00000     	0.00000     	0.00000     
0.00000     	0.00000     	0.00000     
0.00000     	0.00000     	0.00000     
0.00000     	0.00000     	0.00000     
0.00000     	0.00000     	0.00000     
0.00000     	0.00000     	0.00000     
0.00000     	0.00000     	0.00000     
0.00000     	0.00000     	0.00000     
0.00000     	0.00000     	0.00000     
0.00000     	0.00000     	0.00000     
0.00000     	0.00000     	0.00000     
0.00000     	0.00000     	0.00000     
0.00000     	0.00000     	0.00000     
0.00000     	0.00000     	0.00000     
0.00000     	0.00000     	0.00000     
0.00000     	0.00000     	0.00000     
0.00000     	0.00000     	0.00000     
0.00000     	0.00000     	0.00000     
0.00000     	0.00000     	0.00000
[truncated: 27,247,282 more chars]
