# Supplementary material for: Using integrated geophysics data set to delineate Phetchabun active fault in Thailand
Source: Data Brief. 2020 Apr 22;30:105608. doi: 10.1016/j.dib.2020.105608 (PMC7200228; doi:10.1016/j.dib.2020.105608)
Supplement: Supplementary file 2 [file mmc2.zip › ERT Location 2/3D ERT/Ban-SamBon-3D Topo1.ERTprj/InvDataOutput.data]

#ERTLab_CNS
#version_number= 1.0.0
#date= 2018/07/13 
! Electrodes input/output format
#elec_no_cable= 1
#elec_cable_col= 1
#elec_id_col= 2
#elec_x_col= 3
#elec_y_col= 4
#elec_z_col= 5
#elec_elev_col= 6
#elec_type_col= 7
#elec_tx_col= 8
#elec_rx_col= 9
#elec_skip_col= 10
#elec_roll_col= 11
! Data input/output format
#data_id_col= 1
#data_a_cable_col= 2
#data_a_elec_col= 3
#data_b_cable_col= 4
#data_b_elec_col= 5
#data_m_cable_col= 6
#data_m_elec_col= 7
#data_n_cable_col= 8
#data_n_elec_col= 9
#data_quad_x_col= 10
#data_quad_y_col= 11
#data_quad_z_col= 12
#data_geom_fact_col= 13
#data_res_col= 14
#data_ip_wind_col= -1
#data_i_curr_col= 15
#data_skip_col= 16
#data_std_res_col= 17
#data_std_ip_col= -1
#data_calc_res_col= 18
#data_calc_ip_col= -1
#data_calc_std_res_col= 19
#data_calc_std_ip_col= -1
#data_ip_scale= 1000
#data_appres= 1
! Topography input/output format
#topo_x_col= 1
#topo_y_col= 2
#topo_z_col= 3
#layer_x_col= 1
#layer_y_col= 2
#layer_z_col= 3
#layer_ref= -1
! Mesh settings
#mesh_type= 0-Standard
#dim_grid_x= 2.5
#dim_grid_y= 2.5
#dim_grid_z= 2.5
#foreground_x_min= 0
#foreground_x_max= 115
#foreground_y_min= 0
#foreground_y_max= 15
#foreground_z_min= -16.909
#foreground_z_max= 2.42
#pads_x_min= 1	2	4	8	16	24	32	40	48	56	64	72	80	88	96	104	112	120	128	136	144	152	160	168	176	184	192	200	208	216	224	232	240	248	256	264	272	280	288	296	304	312	320	328	336	344	352	360	368	376	384	392	400	408	416	424	432	440	448	456	464	472	480	488	496	504	512	520
#pads_x_max= 1	2	4	8	16	24	32	40	48	56	64	72	80	88	96	104	112	120	128	136	144	152	160	168	176	184	192	200	208	216	224	232	240	248	256	264	272	280	288	296	304	312	320	328	336	344	352	360	368	376	384	392	400	408	416	424	432	440	448	456	464	472	480	488	496	504	512	520
#pads_y_min= 1	2	4	8	16	24	32	40	48	56	64	72	80	88	96	104	112	120	128	136	144	152	160	168	176	184	192	200	208	216	224	232	240
#pads_y_max= 1	2	4	8	16	24	32	40	48	56	64	72	80	88	96	104	112	120	128	136	144	152	160	168	176	184	192	200	208	216	224	232	240
#pads_z_min= 1	2	4	8	16	24	32	40	48	56	64
#pads_z_max= 0
#flat_grid= 2
#use_elec_in_topography= 1
#update_z_surface_electrodes= 2
#flat_z_bottom= 2
#depth_of_investigation= 19.329
#adapt_grid_to_electrodes= 1
! Starting model
#resistivity_model_type= 0-Standard
#background_res= 34.7
#ip_model_type= 0-Standard
#background_ip= 0.01
! Processing parameters
#pc_num_core= 1
! Forward solver parameters
#boundary_conds= 1	1	1	1	1	2
#forw_ssor_omega= 1.6
#forw_tolerance= 1e-007
#forw_max_iterations= 400
#skip_tx_electrodes_with_no_rx= 2
#model_ip= 2
! Inversion parameters
#simple_inversion= 2
#constrain_to_starting= 1
#constrain_to_ref= 2
#max_num_iterations_rho= 15
#max_num_iterations_ip= 15
#max_internal_pcg_rho= 15
#max_internal_pcg_ip= 15
#inv_pcg_tolerance_rho= 0.001
#inv_pcg_tolerance_ip= 0.001
#optimal_rough_factor_rho= 0.9
#optimal_rough_factor_ip= 0.9
#rough_multiplier_rho= 10
#rough_multiplier_ip= 10
#initial_rough_rho= 10
#initial_rough_ip= 10
#x_rough_weight= 1
#y_rough_weight= 1
#z_rough_weight= 0.1
! Noise parameters
#res_noise_percent= 5
#res_noise_constant= 0.0001
#ip_noise_percent= 5
#ip_noise_constant= 1e-005
#use_robust_inv= 1
#reweight_iterations_rho= 3
#reweight_iterations_ip= 3
! Saving and Plotting parameters
#plot_bounds= 0	115	0	15	19.329
#save_iterations= 1
#save_full_mesh= 2

#elec_start
! 	Cable	ID	X(m)	Y(m)	Z(m)	Terr_Elev(m)	Elec_Type	TX	RX	Skip	Roll
1	1	0	0	-0.21	-0.21	2	1	1	2	2
1	2	5	0	-0.17	-0.17	2	1	1	2	2
1	3	10	0	-0.05	-0.05	2	1	1	2	2
1	4	15	0	0.16	0.16	2	1	1	2	2
1	5	20	0	0.3	0.3	2	1	1	2	2
1	6	25	0	0.49	0.49	2	1	1	2	2
1	7	30	0	0.51	0.51	2	1	1	2	2
1	8	35	0	0.58	0.58	2	1	1	2	2
1	9	40	0	0.61	0.61	2	1	1	2	2
1	10	45	0	0.72	0.72	2	1	1	2	2
1	11	50	0	0.8	0.8	2	1	1	2	2
1	12	55	0	0.9	0.9	2	1	1	2	2
1	13	60	0	1.1	1.1	2	1	1	2	2
1	14	65	0	1.2	1.2	2	1	1	2	2
1	15	70	0	1.3	1.3	2	1	1	2	2
1	16	75	0	1.4	1.4	2	1	1	2	2
1	17	80	0	1.48	1.48	2	1	1	2	2
1	18	85	0	1.53	1.53	2	1	1	2	2
1	19	90	0	1.61	1.61	2	1	1	2	2
1	20	95	0	1.64	1.64	2	1	1	2	2
1	21	100	0	1.81	1.81	2	1	1	2	2
1	22	105	0	1.87	1.87	2	1	1	2	2
1	23	110	0	1.98	1.98	2	1	1	2	2
1	24	115	0	2.17	2.17	2	1	1	2	2
1	25	115	5	2.1	2.1	2	1	1	2	2
1	26	110	5	2	2	2	1	1	2	2
1	27	105	5	1.8	1.8	2	1	1	2	2
1	28	100	5	1.7	1.7	2	1	1	2	2
1	29	95	5	1.5	1.5	2	1	1	2	2
1	30	90	5	1.2	1.2	2	1	1	2	2
1	31	85	5	1.1	1.1	2	1	1	2	2
1	32	80	5	1.05	1.05	2	1	1	2	2
1	33	75	5	1.04	1.04	2	1	1	2	2
1	34	70	5	1.01	1.01	2	1	1	2	2
1	35	65	5	0.96	0.96	2	1	1	2	2
1	36	60	5	0.95	0.95	2	1	1	2	2
1	37	55	5	0.92	0.92	2	1	1	2	2
1	38	50	5	0.8	0.8	2	1	1	2	2
1	39	45	5	0.75	0.75	2	1	1	2	2
1	40	40	5	0.48	0.48	2	1	1	2	2
1	41	35	5	0.38	0.38	2	1	1	2	2
1	42	30	5	0.3	0.3	2	1	1	2	2
1	43	25	5	0.25	0.25	2	1	1	2	2
1	44	20	5	0.2	0.2	2	1	1	2	2
1	45	15	5	0.15	0.15	2	1	1	2	2
1	46	10	5	0.07	0.07	2	1	1	2	2
1	47	5	5	0.05	0.05	2	1	1	2	2
1	48	0	5	0.01	0.01	2	1	1	2	2
1	49	0	10	0.09	0.09	2	1	1	2	2
1	50	5	10	0.17	0.17	2	1	1	2	2
1	51	10	10	0.21	0.21	2	1	1	2	2
1	52	15	10	0.26	0.26	2	1	1	2	2
1	53	20	10	0.53	0.53	2	1	1	2	2
1	54	25	10	0.67	0.67	2	1	1	2	2
1	55	30	10	0.84	0.84	2	1	1	2	2
1	56	35	10	0.88	0.88	2	1	1	2	2
1	57	40	10	0.94	0.94	2	1	1	2	2
1	58	45	10	0.95	0.95	2	1	1	2	2
1	59	50	10	1.05	1.05	2	1	1	2	2
1	60	55	10	1.12	1.12	2	1	1	2	2
1	61	60	10	1.17	1.17	2	1	1	2	2
1	62	65	10	1.18	1.18	2	1	1	2	2
1	63	70	10	1.22	1.22	2	1	1	2	2
1	64	75	10	1.32	1.32	2	1	1	2	2
1	65	80	10	1.4	1.4	2	1	1	2	2
1	66	85	10	1.42	1.42	2	1	1	2	2
1	67	90	10	1.58	1.58	2	1	1	2	2
1	68	95	10	1.67	1.67	2	1	1	2	2
1	69	100	10	1.88	1.88	2	1	1	2	2
1	70	105	10	1.93	1.93	2	1	1	2	2
1	71	110	10	1.98	1.98	2	1	1	2	2
1	72	115	10	2.33	2.33	2	1	1	2	2
1	73	115	15	2.42	2.42	2	1	1	2	2
1	74	110	15	2.3	2.3	2	1	1	2	2
1	75	105	15	2.21	2.21	2	1	1	2	2
1	76	100	15	1.98	1.98	2	1	1	2	2
1	77	95	15	1.93	1.93	2	1	1	2	2
1	78	90	15	1.8	1.8	2	1	1	2	2
1	79	85	15	1.7	1.7	2	1	1	2	2
1	80	80	15	1.6	1.6	2	1	1	2	2
1	81	75	15	1.54	1.54	2	1	1	2	2
1	82	70	15	1.49	1.49	2	1	1	2	2
1	83	65	15	1.42	1.42	2	1	1	2	2
1	84	60	15	1.35	1.35	2	1	1	2	2
1	85	55	15	1.3	1.3	2	1	1	2	2
1	86	50	15	1.25	1.25	2	1	1	2	2
1	87	45	15	1.2	1.2	2	1	1	2	2
1	88	40	15	1.13	1.13	2	1	1	2	2
1	89	35	15	1.1	1.1	2	1	1	2	2
1	90	30	15	1.06	1.06	2	1	1	2	2
1	91	25	15	0.98	0.98	2	1	1	2	2
1	92	20	15	0.72	0.72	2	1	1	2	2
1	93	15	15	0.63	0.63	2	1	1	2	2
1	94	10	15	0.45	0.45	2	1	1	2	2
1	95	5	15	0.39	0.39	2	1	1	2	2
1	96	0	15	0.3	0.3	2	1	1	2	2
Rem_1	1	0	-1500	0	0	-2	1	1	2	2
Rem_1	2	0	1500	0	0	-2	1	1	2	2
#elec_end
#data_start
!	ID	C_A	E_A	C_B	E_B	C_M	E_M	C_N	E_N	X	Y	Z	K		RES		I(mA)		Skip		StdDev_RES		Calc_RES		Calc_StdDev_RES
1	Rem_1	1	1	1	1	2	Rem_1	2	2.5	0	-1.85666666666667	-31.5748103466447	-0.721937	723.68	0	0.036096988515976	-0.689474062616941	0.036096988515976
2	Rem_1	1	1	1	Rem_1	2	1	3	5	0	-3.46333333333333	63.4747140079162	0.357079	723.68	0	0.0178542300478766	0.360950858504497	0.0178542300478766
3	Rem_1	1	1	1	1	3	1	4	8.33333333333333	0	-5.03333333333333	-188.453405006835	-0.099883	723.68	0	0.00499515107103879	-0.0998246040080664	0.00499515107103879
4	Rem_1	1	1	1	1	4	Rem_1	2	7.5	0	-5.025	-95.7125241992679	-0.257239	723.68	0	0.0128623387376674	-0.261126254496431	0.0128623387376674
5	Rem_1	1	1	1	Rem_1	2	1	5	10	0	-6.62166666666667	128.27065077169	0.210587	723.68	0	0.0105298248524133	0.211296226222845	0.0105298248524133
6	Rem_1	1	1	1	1	5	1	6	15	0	-8.14	-628.356916056547	-0.034126	723.68	0	0.00170922780517987	-0.0351694979589042	0.00170922780517987
7	Rem_1	1	1	1	1	6	Rem_1	2	12.5	0	-8.19333333333333	-161.171694034737	-0.176429	723.68	0	0.00882201678203459	-0.176126728263941	0.00882201678203459
8	Rem_1	1	1	1	Rem_1	2	1	7	15	0	-9.85	194.382205731621	0.154539	723.68	0	0.00772759705875637	0.153995282198821	0.00772759705875637
9	Rem_1	1	1	1	1	7	1	8	21.6666666666667	0	-11.3733333333333	-1320.12556004507	-0.018214	723.68	0	0.000916173831759017	-0.0181421651251124	0.000916173831759017
10	Rem_1	1	1	1	1	8	Rem_1	2	17.5	0	-11.4816666666667	-227.946198590485	-0.136264	723.68	0	0.006813933830028	-0.135853117073708	0.006813933830028
11	Rem_1	1	1	1	1	9	Rem_1	2	20	0	-13.1333333333333	-261.854098913403	-0.124655	708.616	0	0.0062335521624913	-0.12424331931337	0.00623355216249131
12	Rem_1	1	1	1	Rem_1	2	1	10	22.5	0	-14.745	296.128337464785	0.116078	708.616	0	0.00580476142576075	0.11543431715328	0.00580476142576075
13	Rem_1	1	1	1	1	10	1	11	31.6666666666667	0	-16.23	-2828.36924043013	-0.006978	708.616	0	0.000362947943925847	-0.00736911238992377	0.000362947943925847
14	Rem_1	1	1	1	1	11	Rem_1	2	25	0	-16.3716666666667	-330.758530882389	-0.109091	708.616	0	0.00545546658889045	-0.108065204763357	0.00545546658889045
15	Rem_1	1	1	1	Rem_1	2	1	48	0	2.5	-1.76666666666667	31.6041457368608	0.734756	708.616	0	0.036737936099351	0.729430868478699	0.036737936099351
16	Rem_1	1	1	1	1	48	1	49	0	5	-3.37	-62.9265889700408	-0.378741	708.616	0	0.0189373140308361	-0.372142427262522	0.0189373140308361
17	Rem_1	1	1	1	1	49	Rem_1	2	0	5	-3.39333333333333	-63.4925275058372	-0.355877	708.616	0	0.0177941309937434	-0.357288441216176	0.0177941309937434
18	Rem_1	1	1	1	Rem_1	2	1	96	0	7.5	-4.955	95.7295280705274	0.263777	708.616	0	0.0131892291026618	0.261862761123721	0.0131892291026618
19	Rem_1	1	1	1	1	96	1	47	1.66666666666667	6.66666666666667	-5.22379610028063	84.119794211528	0.251312	708.616	0	0.012565997905459	0.240576647242735	0.012565997905459
20	Rem_1	1	1	1	1	47	Rem_1	2	2.5	2.5	-2.43702260395516	-44.7749710651144	-0.514973	708.616	0	0.0257488441842056	-0.502439408366455	0.0257488441842056
21	Rem_1	1	1	1	1	50	Rem_1	2	2.5	5	-3.74677996249965	-71.0803588457954	-0.334698	511.04	0	0.0167351987741407	-0.333078575761715	0.0167351987741407
22	Rem_1	1	1	1	Rem_1	2	1	95	2.5	7.5	-5.1804627669473	101.005010016826	0.252054	511.04	0	0.0126030967341364	0.25219912600504	0.0126030967341364
23	Rem_1	1	1	1	1	95	1	46	5	6.66666666666667	-5.92591879243998	239.722514811844	0.086904	511.04	0	0.00434635054269671	0.0861110583775738	0.00434635054269671
24	Rem_1	1	1	1	1	46	Rem_1	2	5	2.5	-3.79677996249965	-71.0631611637609	-0.339003	511.04	0	0.0169504449800735	-0.338310184382614	0.0169504449800735
25	Rem_1	1	1	1	Rem_1	2	1	51	5	5	-4.71404520791032	90.1669002675344	0.275654	511.04	0	0.0137830627688479	0.275284196696963	0.0137830627688479
26	Rem_1	1	1	1	1	51	1	94	6.66666666666667	8.33333333333333	-5.85925212577332	-412.162251536181	-0.048394	511.04	0	0.00242176549029835	-0.0477790212749583	0.00242176549029835
27	Rem_1	1	1	1	1	94	Rem_1	2	5	7.5	-5.88925212577332	-115.415929086812	-0.227258	511.04	0	0.0113633400199941	-0.227505175422005	0.0113633400199941
28	Rem_1	1	1	1	Rem_1	2	1	45	7.5	2.5	-5.3004627669473	100.964848547665	0.256897	511.04	0	0.0128452392551677	0.256493291933757	0.0128452392551677
29	Rem_1	1	1	1	1	45	1	52	10	5	-5.94258545910665	-808.044777690774	-0.029077	511.04	0	0.0014572850862134	-0.0287652151586173	0.0014572850862134
30	Rem_1	1	1	1	1	52	Rem_1	2	7.5	5	-5.98425212577332	-115.381748564338	-0.227771	511.04	0	0.011388989028992	-0.22772807677514	0.011388989028992
31	Rem_1	1	1	1	1	93	Rem_1	2	7.5	7.5	-6.86106781186548	-136.264629832055	-0.196652	709.371	0	0.00983310849935055	-0.197990510269991	0.00983310849935055
32	Rem_1	1	1	1	Rem_1	2	1	44	10	2.5	-6.87684270936277	132.278119067677	0.20671	709.371	0	0.0103359837582109	0.206046305984259	0.0103359837582109
33	Rem_1	1	1	1	1	44	1	53	13.3333333333333	5	-7.28022659166597	-1654.14671270242	-0.018904	709.371	0	0.000950475165377823	-0.0180401817088907	0.000950475165377823
34	Rem_1	1	1	1	1	53	Rem_1	2	10	5	-7.2935599249993	-143.775498576832	-0.187809	709.371	0	0.00939098244075134	-0.188006124275369	0.00939098244075134
35	Rem_1	1	1	1	Rem_1	2	1	92	10	7.5	-8.07833333333333	161.194070456453	0.168775	709.371	0	0.00843934248401497	0.169809522795197	0.00843934248401497
36	Rem_1	1	1	1	1	43	Rem_1	2	12.5	2.5	-8.47836585598798	-164.398872872995	-0.171982	709.371	0	0.00859968143654171	-0.171424969825355	0.00859968143654171
37	Rem_1	1	1	1	Rem_1	2	1	54	12.5	5	-8.74527467855751	173.935001807514	0.16173	709.371	0	0.0080871182908376	0.161666893927358	0.0080871182908376
38	Rem_1	1	1	1	1	54	1	91	16.6666666666667	8.33333333333333	-9.2382531580755	-2207.81586841046	-0.010913	709.371	0	0.000554737706037727	-0.0105911268643626	0.000554737706037727
39	Rem_1	1	1	1	1	91	Rem_1	2	12.5	7.5	-9.3332531580755	-188.80971022852	-0.150695	709.371	0	0.00753541356280463	-0.151075767062996	0.00753541356280463
40	Rem_1	1	1	1	1	42	Rem_1	2	15	2.5	-10.092937550497	-197.103940520524	-0.150668	709.982	0	0.00753406368170591	-0.149746795646902	0.00753406368170591
41	Rem_1	1	1	1	Rem_1	2	1	55	15	5	-10.2259255338946	205.266411724508	0.143479	709.982	0	0.00717464693225388	0.142689714587012	0.00717464693225388
42	Rem_1	1	1	1	1	55	1	90	20	8.33333333333333	-10.6170065541656	-3470.82841406101	-0.006181	709.982	0	0.000324825957244799	-0.00603526205604049	0.000324825957244799
43	Rem_1	1	1	1	1	90	Rem_1	2	15	7.5	-10.7553398874989	-218.169029942171	-0.137285	709.982	0	0.00686497837305406	-0.136654452530971	0.00686497837305406
44	Rem_1	1	1	1	Rem_1	2	1	41	17.5	2.5	-11.7001130197758	230.299010117624	0.135221	709.982	0	0.00676178948966174	0.133997576572502	0.00676178948966174
45	Rem_1	1	1	1	1	41	1	56	23.3333333333333	5	-11.7835164821342	-7678.04824915305	-0.003659	709.982	0	0.000208496288935799	-0.00362400887435357	0.000208496288935799
46	Rem_1	1	1	1	1	56	Rem_1	2	17.5	5	-11.7985164821342	-237.420307083851	-0.131545	709.982	0	0.00657801015220408	-0.130373567698148	0.00657801015220408
47	Rem_1	1	1	1	Rem_1	2	1	89	17.5	7.5	-12.2479551764398	248.814023165445	0.127213	709.982	0	0.00636143603461514	0.126186876258781	0.00636143603461514
48	Rem_1	1	1	1	1	89	1	40	25	6.66666666666667	-13.7833395755292	-4342.8940453456	-0.002678	709.982	0	0.000167120345858905	-0.00294720925013003	0.000167120345858905
49	Rem_1	1	1	1	1	40	Rem_1	2	20	2.5	-13.3020962471642	-263.935471155806	-0.124521	709.982	0	0.00622685302560611	-0.123239667008651	0.00622685302560611
50	Rem_1	1	1	1	1	57	Rem_1	2	20	5	-13.3786854187255	-270.25869363731	-0.122226	710.735	0	0.00611211810177127	-0.120874715739615	0.00611211810177127
51	Rem_1	1	1	1	Rem_1	2	1	88	20	7.5	-13.7800062421959	280.454857429863	0.119688	710.735	0	0.00598523544733204	0.118297717148106	0.00598523544733204
52	Rem_1	1	1	1	1	88	1	39	28.3333333333333	6.66666666666667	-15.2547216341752	-4761.07420587457	-0.002443	710.735	0	0.000157862669748107	-0.00264858421208874	0.000157862669748107
53	Rem_1	1	1	1	1	39	Rem_1	2	22.5	2.5	-14.8223085635624	-298.009333929481	-0.11725	710.735	0	0.00586335281643532	-0.115649132936017	0.00586335281643532
54	Rem_1	1	1	1	Rem_1	2	1	58	22.5	5	-14.9959074288215	303.669168789181	0.116164	710.735	0	0.00580906078811369	0.114394489747826	0.00580906078811369
55	Rem_1	1	1	1	1	58	1	87	30	8.33333333333333	-15.1647216341752	-10275.7990566492	-0.002425	710.735	0	0.000157167307351116	-0.00239388506789132	0.000157167307351116
56	Rem_1	1	1	1	1	87	Rem_1	2	22.5	7.5	-15.3163883008419	-312.916437437915	-0.113754	710.735	0	0.00568857902204057	-0.112000604679934	0.00568857902204057
57	Rem_1	1	1	1	Rem_1	2	1	38	25	2.5	-16.4547927018681	332.455867663018	0.110317	710.735	0	0.00551675640412915	0.108473973288973	0.00551675640412915
58	Rem_1	1	1	1	1	38	1	59	33.3333333333333	5	-16.4500650453093	-21748.667571739	-0.000465	710.735	0	0.000102667241610944	-0.000563160504936627	0.000102667241610944
59	Rem_1	1	1	1	1	59	Rem_1	2	25	5	-16.5767317119759	-337.616766587197	-0.109862	710.735	0	0.0054940101574351	-0.107910812784036	0.0054940101574351
60	Rem_1	1	1	1	1	86	Rem_1	2	25	7.5	-16.8805108481843	-346.066650576652	-0.109066	139.847	0	0.00545421679895473	-0.107031690655833	0.00545421679895473
61	Rem_1	1	1	2	1	3	Rem_1	2	7.5	0	-1.77666666666667	-31.5829302183588	-0.703695	762.641	0	0.0351848921067338	-0.691037650423933	0.0351848921067338
62	Rem_1	1	1	2	Rem_1	2	1	4	10	0	-3.33833333333333	63.5013917598953	0.36572	762.641	0	0.0182862734311833	0.368298134426773	0.0182862734311833
63	Rem_1	1	1	2	1	4	1	5	13.3333333333333	0	-4.90333333333333	-188.618517646048	-0.097853	762.641	0	0.00489367183436936	-0.0995981095548665	0.00489367183436936
64	Rem_1	1	1	2	1	5	Rem_1	2	12.5	0	-4.935	-95.7306068004719	-0.267863	762.641	0	0.013393523319967	-0.268700024871907	0.013393523319967
65	Rem_1	1	1	2	Rem_1	2	1	6	15	0	-6.50666666666667	128.299245846834	0.211545	762.641	0	0.010577722702099	0.210896653129869	0.010577722702099
66	Rem_1	1	1	2	1	6	1	7	20	0	-8.05666666666667	-629.102071845389	-0.03237	762.641	0	0.00162158633751028	-0.0327611158025955	0.00162158633751028
67	Rem_1	1	1	2	1	7	Rem_1	2	17.5	0	-8.16333333333333	-161.167863255383	-0.179154	762.641	0	0.00895825816160709	-0.178135537327273	0.00895825816160709
68	Rem_1	1	1	2	Rem_1	2	1	8	20	0	-9.795	194.386800846339	0.15361	762.641	0	0.00768115097169689	0.153146694552037	0.00768115097169688
69	Rem_1	1	1	2	1	8	1	9	26.6666666666667	0	-11.3266666666667	-1320.40472167223	-0.015407	762.641	0	0.000776813441245709	-0.0151840812078845	0.000776813441245709
70	Rem_1	1	1	2	1	9	Rem_1	2	22.5	0	-11.4466666666667	-227.944196021328	-0.138168	762.641	0	0.00690912371867808	-0.137962613344152	0.00690912371867808
71	Rem_1	1	1	2	1	10	Rem_1	2	25	0	-13.0583333333333	-261.863570584365	-0.127248	758.745	0	0.00636318581844032	-0.126931720250147	0.00636318581844032
72	Rem_1	1	1	2	Rem_1	2	1	11	27.5	0	-14.685	296.133121131211	0.119089	758.745	0	0.00595528964891717	0.118031679941235	0.00595528964891717
73	Rem_1	1	1	2	1	11	1	12	36.6666666666667	0	-16.1566666666667	-2828.27405052408	-0.007309	758.745	0	0.00037888481429057	-0.00746721555460866	0.00037888481429057
74	Rem_1	1	1	2	1	12	Rem_1	2	30	0	-16.3016666666667	-330.765800700093	-0.111767	758.745	0	0.00558924464686419	-0.110564464386627	0.00558924464686419
75	Rem_1	1	1	2	Rem_1	2	1	47	5	2.5	-1.72666666666667	31.6041445654845	0.732793	758.745	0	0.0366397864639315	0.738949078706463	0.0366397864639315
76	Rem_1	1	1	2	1	47	1	50	5	5	-3.31666666666667	-62.9185356546453	-0.37207	758.745	0	0.0186037687646885	-0.376995527946564	0.0186037687646885
77	Rem_1	1	1	2	1	50	Rem_1	2	5	5	-3.33333333333333	-63.5007237093074	-0.360647	758.745	0	0.0180326272773132	-0.361953550759899	0.0180326272773132
78	Rem_1	1	1	2	Rem_1	2	1	95	5	7.5	-4.89	95.741056842918	0.258367	758.745	0	0.0129187370405353	0.257573811753455	0.0129187370405353
79	Rem_1	1	1	2	1	95	1	46	6.66666666666667	6.66666666666667	-5.17379610028063	84.0949869966533	0.26822	758.745	0	0.0134113728230931	0.252386110882104	0.0134113728230931
80	Rem_1	1	1	2	1	46	Rem_1	2	7.5	2.5	-2.40702260395516	-44.7704629080559	-0.526511	758.745	0	0.02632573992887	-0.509959922635559	0.02632573992887
81	Rem_1	1	1	2	1	51	Rem_1	2	7.5	5	-3.70677996249965	-71.0803471097071	-0.338816	448.934	0	0.0169410951428767	-0.336867034415637	0.0169410951428767
82	Rem_1	1	1	2	Rem_1	2	1	94	7.5	7.5	-5.1304627669473	101.009986921958	0.252673	448.934	0	0.012634045762245	0.251174562422747	0.012634045762245
83	Rem_1	1	1	2	1	94	1	45	10	6.66666666666667	-5.86591879243998	239.772738982765	0.097637	448.934	0	0.00488287409447551	0.096036653033237	0.00488287409447551
84	Rem_1	1	1	2	1	45	Rem_1	2	10	2.5	-3.73677996249965	-71.0700378506346	-0.350324	448.934	0	0.0175164854477147	-0.347211215455984	0.0175164854477147
85	Rem_1	1	1	2	Rem_1	2	1	52	10	5	-4.66904520791032	90.1688136745199	0.281231	448.934	0	0.0140619055750812	0.279698209647984	0.0140619055750812
86	Rem_1	1	1	2	1	52	1	93	11.6666666666667	8.33333333333333	-5.76925212577332	-411.732824727642	-0.055875	448.934	0	0.00279553913628481	-0.0543478685681806	0.00279553913628481
87	Rem_1	1	1	2	1	93	Rem_1	2	10	7.5	-5.77925212577331	-115.452784143862	-0.225313	448.934	0	0.0112660938182895	-0.225350341079803	0.0112660938182895
88	Rem_1	1	1	2	Rem_1	2	1	44	12.5	2.5	-5.2554627669473	100.966297835007	0.259087	448.934	0	0.0129547359649859	0.2577858393739	0.0129547359649859
89	Rem_1	1	1	2	1	44	1	53	15	5	-5.82258545910665	-805.764560920442	-0.034601	448.934	0	0.00173293767992389	-0.033739993650183	0.00173293767992389
90	Rem_1	1	1	2	1	53	Rem_1	2	12.5	5	-5.82925212577332	-115.430285379301	-0.224401	448.934	0	0.0112204956219634	-0.224045845723717	0.0112204956219634
91	Rem_1	1	1	2	1	92	Rem_1	2	12.5	7.5	-6.79606781186548	-136.277901607675	-0.192462	761.243	0	0.00962361956906028	-0.193002752864267	0.00962361956906028
92	Rem_1	1	1	2	Rem_1	2	1	43	15	2.5	-6.83184270936277	132.279335135358	0.203925	761.243	0	0.0101967403645724	0.203023801544891	0.0101967403645724
93	Rem_1	1	1	2	1	43	1	54	18.3333333333333	5	-7.2035599249993	-1651.28636223176	-0.016584	761.243	0	0.000835208141722769	-0.0160594013039115	0.000835208141722769
94	Rem_1	1	1	2	1	54	Rem_1	2	15	5	-7.2035599249993	-143.798585666607	-0.187344	761.243	0	0.00936773376222873	-0.186964400240979	0.00936773376222873
95	Rem_1	1	1	2	Rem_1	2	1	91	15	7.5	-7.92833333333333	161.254340657651	0.17001	761.243	0	0.00850108818034491	0.169970195313954	0.00850108818034491
96	Rem_1	1	1	2	1	42	Rem_1	2	17.5	2.5	-8.43336585598798	-164.39988990306	-0.173083	761.243	0	0.0086547277382076	-0.171691582988051	0.0086547277382076
97	Rem_1	1	1	2	Rem_1	2	1	55	17.5	5	-8.64027467855751	173.965042001488	0.162178	761.243	0	0.00810951658300296	0.161080844176829	0.00810951658300296
98	Rem_1	1	1	2	1	55	1	90	21.6666666666667	8.33333333333333	-9.14158649140883	-2211.1825436846	-0.009346	761.243	0	0.000477879995396334	-0.00915748275957512	0.000477879995396334
99	Rem_1	1	1	2	1	90	Rem_1	2	17.5	7.5	-9.2732531580755	-188.820518068023	-0.15277	761.243	0	0.007639154550734	-0.151923361417254	0.007639154550734
100	Rem_1	1	1	2	1	41	Rem_1	2	20	2.5	-10.032937550497	-197.108280455432	-0.151761	758.712	0	0.00758870890221123	-0.150298545961567	0.00758870890221123
101	Rem_1	1	1	2	Rem_1	2	1	56	20	5	-10.1859255338946	205.266070554642	0.146423	758.712	0	0.00732183292096317	0.145009307403682	0.00732183292096317
102	Rem_1	1	1	2	1	56	1	89	25	8.33333333333333	-10.5770065541656	-3470.82752672883	-0.006237	758.712	0	0.000327491102932584	-0.00607460556328104	0.000327491102932584
103	Rem_1	1	1	2	1	89	Rem_1	2	20	7.5	-10.7153398874989	-218.168648039834	-0.140188	758.712	0	0.0070101132915239	-0.138934701840401	0.0070101132915239
104	Rem_1	1	1	2	Rem_1	2	1	40	22.5	2.5	-11.6301130197758	230.30561710558	0.137776	758.712	0	0.00688952577758441	0.136363750016234	0.00688952577758441
105	Rem_1	1	1	2	1	40	1	57	28.3333333333333	5	-11.7168498154675	-7681.66499779813	-0.003273	758.712	0	0.00019178457315436	-0.00334880684111136	0.00019178457315436
106	Rem_1	1	1	2	1	57	Rem_1	2	22.5	5	-11.7485164821342	-237.423872253469	-0.134492	758.712	0	0.00672534349754717	-0.133014943175123	0.00672534349754717
107	Rem_1	1	1	2	Rem_1	2	1	88	22.5	7.5	-12.2129551764398	248.811131150115	0.130813	758.712	0	0.00654141440534844	0.129326104262167	0.00654141440534844
108	Rem_1	1	1	2	1	88	1	39	30	6.66666666666667	-13.6700062421959	-4333.75116568257	-0.002279	758.712	0	0.000151606736327909	-0.00239618152266483	0.000151606736327909
109	Rem_1	1	1	2	1	39	Rem_1	2	25	2.5	-13.1470962471642	-263.966060833503	-0.128472	758.712	0	0.0064243783325704	-0.126929922739503	0.0064243783325704
110	Rem_1	1	1	2	1	58	Rem_1	2	25	5	-13.3536854187255	-270.252293451447	-0.1269	758.673	0	0.0063457879731362	-0.125088693353804	0.0063457879731362
111	Rem_1	1	1	2	Rem_1	2	1	87	25	7.5	-13.7250062421959	280.46056395513	0.123594	758.673	0	0.00618050904780504	0.121793088181793	0.00618050904780504
112	Rem_1	1	1	2	1	87	1	38	33.3333333333333	6.66666666666667	-15.2013883008419	-4762.60879407225	-0.003445	758.673	0	0.000199173448280638	-0.00348153837293999	0.000199173448280638
113	Rem_1	1	1	2	1	38	Rem_1	2	27.5	2.5	-14.7773085635624	-298.009766680175	-0.120162	758.673	0	0.00600893215222139	-0.118311549808853	0.00600893215222139
114	Rem_1	1	1	2	Rem_1	2	1	59	27.5	5	-14.9259074288215	303.678790230692	0.119398	758.673	0	0.0059707374762252	0.117379112377161	0.0059707374762252
115	Rem_1	1	1	2	1	59	1	86	35	8.33333333333333	-15.1013883008419	-10285.809123238	-0.001379	758.673	0	0.00012146646656588	-0.00136999086241096	0.00012146646656588
116	Rem_1	1	1	2	1	86	Rem_1	2	27.5	7.5	-15.2713883008419	-312.917380046639	-0.118022	758.673	0	0.00590194723883567	-0.11600912151475	0.00590194723883567
117	Rem_1	1	1	2	Rem_1	2	1	37	30	2.5	-16.3747927018681	332.466088546163	0.112595	758.673	0	0.0056306380688604	0.110475795586168	0.0056306380688604
118	Rem_1	1	1	2	1	37	1	60	38.3333333333333	5	-16.3733983786426	-21776.7531692902	-0.000298	758.673	0	0.00010110395640132	-0.000331635194574298	0.00010110395640132
119	Rem_1	1	1	2	1	60	Rem_1	2	30	5	-16.5217317119759	-337.620547615704	-0.112264	758.673	0	0.00561409068683433	-0.110144160391593	0.00561409068683433
120	Rem_1	1	1	2	1	85	Rem_1	2	30	7.5	-16.8355108481842	-346.067104086221	-0.1126	135.628	0	0.00563088802943195	-0.110159962338043	0.00563088802943195
121	Rem_1	1	1	3	1	4	Rem_1	2	12.5	0	-1.61166666666667	-31.6017636803169	-0.713093	674.382	0	0.0356547902338872	-0.708973920139639	0.0356547902338872
122	Rem_1	1	1	3	Rem_1	2	1	5	15	0	-3.20833333333333	63.5057248315108	0.378193	674.382	0	0.0189099144134102	0.381489313751915	0.0189099144134102
123	Rem_1	1	1	3	1	5	1	6	18.3333333333333	0	-4.75333333333333	-188.597792835235	-0.113074	674.382	0	0.00565458430744471	-0.115858813148341	0.00565458430744471
124	Rem_1	1	1	3	1	6	Rem_1	2	17.5	0	-4.78	-95.7457952910981	-0.265108	674.382	0	0.013255777199395	-0.265630500603574	0.013255777199395
125	Rem_1	1	1	3	Rem_1	2	1	7	20	0	-6.43666666666667	128.27916525054	0.21268	674.382	0	0.0106344701795623	0.211601925747566	0.0106344701795623
126	Rem_1	1	1	3	1	7	1	8	25	0	-7.98666666666667	-628.755003262129	-0.037469	674.382	0	0.00187611697463138	-0.0366666419627221	0.00187611697463138
127	Rem_1	1	1	3	1	8	Rem_1	2	22.5	0	-8.06833333333333	-161.158962810306	-0.175208	674.382	0	0.00876097073160275	-0.174935283784844	0.00876097073160275
128	Rem_1	1	1	3	Rem_1	2	1	9	25	0	-9.72	194.372280479494	0.154068	674.382	0	0.00770404903670791	0.15429859621748	0.00770404903670791
129	Rem_1	1	1	3	1	9	1	10	31.6666666666667	0	-11.24	-1319.80562726962	-0.014209	674.382	0	0.000717453275482104	-0.0141588374990283	0.000717453275482104
130	Rem_1	1	1	3	1	10	Rem_1	2	27.5	0	-11.3316666666667	-227.942090301243	-0.1398	674.382	0	0.00699071527098623	-0.140139758718452	0.00699071527098623
131	Rem_1	1	1	3	1	11	Rem_1	2	30	0	-12.9583333333333	-261.856752419265	-0.129371	674.873	0	0.00646932292458029	-0.129243626948625	0.00646932292458029
132	Rem_1	1	1	3	Rem_1	2	1	12	32.5	0	-14.575	296.12894352779	0.121157	674.873	0	0.00605867531911886	0.12038478992508	0.00605867531911886
133	Rem_1	1	1	3	1	12	1	13	41.6666666666667	0	-16.0166666666667	-2827.11214331516	-0.009202	674.873	0	0.000470841809953194	-0.00932369535386129	0.000470841809953194
134	Rem_1	1	1	3	1	13	Rem_1	2	35	0	-16.1416666666667	-330.776487297441	-0.111963	674.873	0	0.00559904308096482	-0.111061094571219	0.00559904308096482
135	Rem_1	1	1	3	Rem_1	2	1	46	10	2.5	-1.65666666666667	31.5825768675207	0.778644	674.873	0	0.0389323284281842	0.778867652860883	0.0389323284281842
136	Rem_1	1	1	3	1	46	1	51	10	5	-3.25666666666667	-62.8481887538772	-0.398055	674.873	0	0.0199030012199794	-0.39754756409367	0.0199030012199794
137	Rem_1	1	1	3	1	51	Rem_1	2	10	5	-3.25333333333333	-63.4853320484649	-0.38046	674.873	0	0.0190232628379045	-0.381320088767213	0.0190232628379045
138	Rem_1	1	1	3	Rem_1	2	1	94	10	7.5	-4.8	95.7273068585419	0.264138	674.873	0	0.0132072785845533	0.262676860064563	0.0132072785845533
139	Rem_1	1	1	3	1	94	1	45	11.6666666666667	6.66666666666667	-5.08712943361397	84.0775934172284	0.282947	674.873	0	0.0141477034186648	0.264425541565864	0.0141477034186648
140	Rem_1	1	1	3	1	45	Rem_1	2	12.5	2.5	-2.30702260395516	-44.7625263417992	-0.547	674.873	0	0.0273501828147455	-0.527102401630427	0.0273501828147455
141	Rem_1	1	1	3	1	52	Rem_1	2	12.5	5	-3.62177996249965	-71.0664509153832	-0.348808	530.503	0	0.0174406866883159	-0.346851008105528	0.0174406866883159
142	Rem_1	1	1	3	Rem_1	2	1	93	12.5	7.5	-4.9804627669473	101.025923062492	0.25196	530.503	0	0.0125983968821434	0.252073593158491	0.0125983968821434
143	Rem_1	1	1	3	1	93	1	44	15	6.66666666666667	-5.74925212577332	239.552336805718	0.09788	530.503	0	0.00489502155255725	0.0960318790334981	0.00489502155255725
144	Rem_1	1	1	3	1	44	Rem_1	2	15	2.5	-3.65177996249965	-71.0585460062524	-0.349855	530.503	0	0.0174930358303669	-0.348105472191989	0.0174930358303669
145	Rem_1	1	1	3	Rem_1	2	1	53	15	5	-4.47404520791032	90.2033673516399	0.274889	530.503	0	0.0137448137783857	0.274685146446801	0.0137448137783857
146	Rem_1	1	1	3	1	53	1	92	16.6666666666667	8.33333333333333	-5.60925212577332	-412.563804885396	-0.055352	530.503	0	0.00276940603018048	-0.054613458742383	0.00276940603018048
147	Rem_1	1	1	3	1	92	Rem_1	2	15	7.5	-5.67425212577332	-115.444205041975	-0.21949	530.503	0	0.0109749555921653	-0.220071687704418	0.0109749555921653
148	Rem_1	1	1	3	Rem_1	2	1	43	17.5	2.5	-5.1704627669473	100.956608648096	0.250427	530.503	0	0.0125217493115978	0.250466529084135	0.0125217493115978
149	Rem_1	1	1	3	1	43	1	54	20	5	-5.71925212577332	-804.903000083955	-0.029268	530.503	0	0.0014668127215156	-0.0292994187661374	0.0014668127215156
150	Rem_1	1	1	3	1	54	Rem_1	2	17.5	5	-5.69925212577332	-115.435320313817	-0.221074	530.503	0	0.0110541523279716	-0.221167110317998	0.0110541523279716
151	Rem_1	1	1	3	1	91	Rem_1	2	17.5	7.5	-6.60606781186548	-136.319272515019	-0.192532	676.938	0	0.00962711938016767	-0.192732666101076	0.00962711938016767
152	Rem_1	1	1	3	Rem_1	2	1	42	20	2.5	-6.74684270936277	132.270630980309	0.202591	676.938	0	0.0101300435933169	0.201251216901235	0.0101300435933169
153	Rem_1	1	1	3	1	42	1	55	23.3333333333333	5	-7.09022659166597	-1648.28248334115	-0.017198	676.938	0	0.000865695102215555	-0.0169014183256454	0.000865695102215555
154	Rem_1	1	1	3	1	55	Rem_1	2	20	5	-7.0585599249993	-143.811121110834	-0.185381	676.938	0	0.00926958941391149	-0.18434979857559	0.00926958941391149
155	Rem_1	1	1	3	Rem_1	2	1	90	20	7.5	-7.82833333333333	161.242196698298	0.17094	676.938	0	0.00854758498056615	0.170066408134443	0.00854758498056615
156	Rem_1	1	1	3	1	41	Rem_1	2	22.5	2.5	-8.33336585598798	-164.394967272378	-0.172052	676.938	0	0.00860318119999806	-0.170573417039393	0.00860318119999806
157	Rem_1	1	1	3	Rem_1	2	1	56	22.5	5	-8.56027467855751	173.945653801529	0.163965	676.938	0	0.0081988598635725	0.162654681943758	0.0081988598635725
158	Rem_1	1	1	3	1	56	1	89	26.6666666666667	8.33333333333333	-9.07491982474217	-2211.07679098879	-0.009144	676.938	0	0.000468008375993422	-0.00892956702230163	0.000468008375993422
159	Rem_1	1	1	3	1	89	Rem_1	2	22.5	7.5	-9.1932531580755	-188.798448461679	-0.154787	676.938	0	0.0077399960221243	-0.153725114921456	0.0077399960221243
160	Rem_1	1	1	3	1	40	Rem_1	2	25	2.5	-9.92293755049703	-197.105499284495	-0.153051	678.297	0	0.00765320334908854	-0.151874433975123	0.00765320334908854
161	Rem_1	1	1	3	Rem_1	2	1	57	25	5	-10.0959255338946	205.252674287394	0.148366	678.297	0	0.00741897397825333	0.147111510785904	0.00741897397825333
162	Rem_1	1	1	3	1	57	1	88	30	8.33333333333333	-10.5070065541656	-3472.7134576474	-0.005227	678.297	0	0.00027982820175958	-0.00525964132054069	0.00027982820175958
163	Rem_1	1	1	3	1	88	Rem_1	2	25	7.5	-10.6403398874989	-218.146068606516	-0.143149	678.297	0	0.00715814853872843	-0.141851869465364	0.00715814853872843
164	Rem_1	1	1	3	Rem_1	2	1	39	27.5	2.5	-11.4351130197758	230.325758582032	0.141214	678.297	0	0.00706140810957701	0.139876910850943	0.00706140810957701
165	Rem_1	1	1	3	1	39	1	58	33.3333333333333	5	-11.5835164821342	-7727.59534741969	-0.002339	678.297	0	0.00015387430747204	-0.00262739366433465	0.00015387430747204
166	Rem_1	1	1	3	1	58	Rem_1	2	27.5	5	-11.6835164821342	-237.401661940953	-0.138852	678.297	0	0.00694332015393212	-0.137249517186609	0.00694332015393212
167	Rem_1	1	1	3	Rem_1	2	1	87	27.5	7.5	-12.1179551764398	248.799063822954	0.134294	678.297	0	0.00671544459362148	0.132742201670398	0.00671544459362148
168	Rem_1	1	1	3	1	87	1	38	35	6.66666666666667	-13.5900062421959	-4333.15609966133	-0.003389	678.297	0	0.000196756963027996	-0.00337392569331341	0.000196756963027996
169	Rem_1	1	1	3	1	38	Rem_1	2	30	2.5	-13.0620962471642	-263.954686511183	-0.130839	678.297	0	0.00654271425346545	-0.129368275977085	0.00654271425346545
170	Rem_1	1	1	3	1	59	Rem_1	2	30	5	-13.2436854187255	-270.247685815466	-0.129685	678.61	0	0.00648502105335827	-0.127962483632098	0.00648502105335827
171	Rem_1	1	1	3	Rem_1	2	1	86	30	7.5	-13.6400062421959	280.444588347918	0.12772	678.61	0	0.00638678291473884	0.125955384106673	0.00638678291473884
172	Rem_1	1	1	3	1	86	1	37	38.3333333333333	6.66666666666667	-15.1047216341752	-4758.32323366076	-0.005679	678.61	0	0.000301044186956002	-0.00582829283406527	0.000301044186956002
173	Rem_1	1	1	3	1	37	Rem_1	2	32.5	2.5	-14.6573085635624	-298.008522827464	-0.122036	678.61	0	0.00610261937531746	-0.120127091272608	0.00610261937531746
174	Rem_1	1	1	3	Rem_1	2	1	60	32.5	5	-14.8309074288215	303.668566653775	0.121457	678.61	0	0.00607367328084908	0.119511090280158	0.00607367328084908
175	Rem_1	1	1	3	1	60	1	85	40	8.33333333333333	-15.0213883008419	-10290.8148044381	-0.000131	678.61	0	0.000100214282914163	-0.000245413656153881	0.000100214282914163
176	Rem_1	1	1	3	1	85	Rem_1	2	32.5	7.5	-15.1863883008419	-312.901894791565	-0.1213	678.61	0	0.00606582434628633	-0.119265676624004	0.00606582434628633
177	Rem_1	1	1	3	Rem_1	2	1	36	35	2.5	-16.2997927018681	332.451381573604	0.113117	678.61	0	0.00565673397133894	0.111247051239688	0.00565673397133894
178	Rem_1	1	1	3	1	61	Rem_1	2	35	5	-16.436731711976	-337.606824168231	-0.113297	678.61	0	0.00566573256715317	-0.111469788485098	0.00566573256715317
179	Rem_1	1	1	3	1	84	Rem_1	2	35	7.5	-16.7505108481843	-346.051875533417	-0.114025	134.49	0	0.00570212693321536	-0.111923180063733	0.00570212693321536
180	Rem_1	1	1	4	1	5	Rem_1	2	17.5	0	-1.43666666666667	-31.5862175207157	-0.828779	704.642	0	0.0414390706592523	-0.825998607583075	0.0414390706592523
181	Rem_1	1	1	4	Rem_1	2	1	6	20	0	-3.00833333333333	63.5013347050638	0.387329	704.642	0	0.0193667081767269	0.391088246091495	0.0193667081767269
182	Rem_1	1	1	4	1	6	1	7	23.3333333333333	0	-4.61333333333333	-188.701086118384	-0.11418	704.642	0	0.00570987574295623	-0.120546104553458	0.00570987574295623
183	Rem_1	1	1	4	1	7	Rem_1	2	22.5	0	-4.665	-95.7092222112648	-0.273135	704.642	0	0.0136571161144108	-0.270542141538038	0.0136571161144108
184	Rem_1	1	1	4	Rem_1	2	1	8	25	0	-6.29666666666667	128.256557545866	0.207501	704.642	0	0.010375531914196	0.206521968145507	0.010375531914196
185	Rem_1	1	1	4	1	8	1	9	30	0	-7.88333333333333	-628.607591995911	-0.032133	704.642	0	0.00160975905728156	-0.0311139102338432	0.00160975905728156
186	Rem_1	1	1	4	1	9	Rem_1	2	27.5	0	-7.94833333333333	-161.132965149573	-0.175365	704.642	0	0.00876882022067393	-0.175408057911664	0.00876882022067393
187	Rem_1	1	1	4	Rem_1	2	1	10	30	0	-9.56	194.358215496884	0.155538	704.642	0	0.00777754290312821	0.156079614842755	0.00777754290312821
188	Rem_1	1	1	4	1	10	1	11	36.6666666666667	0	-11.1066666666667	-1319.77397454448	-0.013486	704.642	0	0.000681674768493011	-0.0138299219365265	0.000681674768493011
189	Rem_1	1	1	4	1	11	Rem_1	2	32.5	0	-11.1866666666667	-227.923691746391	-0.141994	704.642	0	0.00710040422018353	-0.142249692906229	0.00710040422018353
190	Rem_1	1	1	4	1	12	Rem_1	2	35	0	-12.8033333333333	-261.84080093317	-0.131869	699.098	0	0.00659420828473745	-0.131511628526528	0.00659420828473745
191	Rem_1	1	1	4	Rem_1	2	1	13	37.5	0	-14.37	296.126051572434	0.121421	699.098	0	0.00607187352490975	0.120548338392532	0.00607187352490975
192	Rem_1	1	1	4	1	13	1	14	46.6666666666667	0	-15.8466666666667	-2828.21493612484	-0.008765	699.098	0	0.000449514251720677	-0.00856254741181034	0.000449514251720677
193	Rem_1	1	1	4	1	14	Rem_1	2	40	0	-15.9866666666667	-330.757789405515	-0.112655	699.098	0	0.00563363759594989	-0.111985790980722	0.00563363759594989
194	Rem_1	1	1	4	Rem_1	2	1	45	15	2.5	-1.51166666666667	31.5734970442315	0.777315	699.098	0	0.0388658786477612	0.793850753675054	0.0388658786477612
195	Rem_1	1	1	4	1	45	1	52	15	5	-3.14333333333333	-62.8303452849944	-0.399566	699.098	0	0.019978550269977	-0.413280134164282	0.019978550269977
196	Rem_1	1	1	4	1	52	Rem_1	2	15	5	-3.12333333333333	-63.4668507158287	-0.377657	699.098	0	0.0188831147886809	-0.380570619510772	0.0188831147886809
197	Rem_1	1	1	4	Rem_1	2	1	93	15	7.5	-4.605	95.7209763273344	0.256267	699.098	0	0.0128137402120731	0.258212838839737	0.0128137402120731
198	Rem_1	1	1	4	1	93	1	44	16.6666666666667	6.66666666666667	-4.9404627669473	84.0214051920806	0.304879	699.098	0	0.015244277995448	0.282731737089381	0.015244277995448
199	Rem_1	1	1	4	1	44	Rem_1	2	17.5	2.5	-2.17702260395516	-44.745211838154	-0.561084	699.098	0	0.028054378225867	-0.540944575929118	0.028054378225867
200	Rem_1	1	1	4	1	53	Rem_1	2	17.5	5	-3.38177996249965	-71.078134264655	-0.33529	466.087	0	0.0167647982466238	-0.336709729779939	0.0167647982466238
201	Rem_1	1	1	4	Rem_1	2	1	92	17.5	7.5	-4.8304627669473	100.995358620423	0.240508	466.087	0	0.0120258157793973	0.242744660925097	0.0120258157793973
202	Rem_1	1	1	4	1	92	1	43	20	6.66666666666667	-5.63258545910665	239.546088353633	0.095558	466.087	0	0.00477894637027871	0.0955479901889679	0.00477894637027871
203	Rem_1	1	1	4	1	43	Rem_1	2	20	2.5	-3.52177996249965	-71.0428739713374	-0.336073	466.087	0	0.0168039475517659	-0.338292651114065	0.0168039475517659
204	Rem_1	1	1	4	Rem_1	2	1	54	20	5	-4.29904520791032	90.1858765534875	0.267885	466.087	0	0.013394623289309	0.268515014558178	0.013394623289309
205	Rem_1	1	1	4	1	54	1	91	21.6666666666667	8.33333333333333	-5.40591879243998	-412.016701941164	-0.051786	466.087	0	0.00259123030431492	-0.0515379927733602	0.00259123030431492
206	Rem_1	1	1	4	1	91	Rem_1	2	20	7.5	-5.43925212577332	-115.45844738297	-0.216058	466.087	0	0.0108033628287677	-0.216977021784818	0.0108033628287677
207	Rem_1	1	1	4	Rem_1	2	1	42	22.5	2.5	-5.0404627669473	100.942074884617	0.249293	466.087	0	0.0124650511279537	0.247786392628899	0.0124650511279537
208	Rem_1	1	1	4	1	42	1	55	25	5	-5.57591879243998	-804.476936552497	-0.033184	466.087	0	0.00166221076882566	-0.0328119519299584	0.00166221076882566
209	Rem_1	1	1	4	1	55	Rem_1	2	22.5	5	-5.50925212577332	-115.42508494876	-0.21602	466.087	0	0.0108014629101803	-0.214974440698941	0.0108014629101803
210	Rem_1	1	1	4	1	90	Rem_1	2	22.5	7.5	-6.46106781186548	-136.280365272784	-0.191239	700.17	0	0.00956247289159556	-0.190526072018701	0.00956247289159556
211	Rem_1	1	1	4	Rem_1	2	1	41	25	2.5	-6.60184270936277	132.258676623938	0.200193	700.17	0	0.0100101495055019	0.198171626105048	0.0100101495055019
212	Rem_1	1	1	4	1	41	1	56	28.3333333333333	5	-6.98022659166597	-1651.74387738764	-0.014097	700.17	0	0.000711908366645596	-0.0136772835754001	0.000711908366645596
213	Rem_1	1	1	4	1	56	Rem_1	2	25	5	-6.9335599249993	-143.770705522623	-0.186093	700.17	0	0.00930518735020956	-0.184494342529648	0.00930518735020956
214	Rem_1	1	1	4	Rem_1	2	1	89	25	7.5	-7.70333333333333	161.195911372444	0.171442	700.17	0	0.00857268326779895	0.170318651586949	0.00857268326779895
215	Rem_1	1	1	4	1	40	Rem_1	2	27.5	2.5	-8.17836585598798	-164.383948892966	-0.172484	700.17	0	0.00862477974443406	-0.171069339146955	0.00862477974443406
216	Rem_1	1	1	4	Rem_1	2	1	57	27.5	5	-8.42527467855751	173.913719381701	0.164872	700.17	0	0.00824420650881575	0.163612685423753	0.00824420650881575
217	Rem_1	1	1	4	1	57	1	88	31.6666666666667	8.33333333333333	-8.97491982474217	-2211.95140350426	-0.008046	700.17	0	0.000414542265637655	-0.00795442081597522	0.000414542265637655
218	Rem_1	1	1	4	1	88	Rem_1	2	27.5	7.5	-9.0732531580755	-188.754456638333	-0.156806	700.17	0	0.00784093770476465	-0.155658264607778	0.00784093770476465
219	Rem_1	1	1	4	1	39	Rem_1	2	30	2.5	-9.68293755049703	-197.112380853264	-0.156405	700.55	0	0.00782088933961477	-0.155088706837952	0.00782088933961477
220	Rem_1	1	1	4	Rem_1	2	1	58	30	5	-9.9859255338946	205.214447854997	0.152623	700.55	0	0.00763180518111541	0.151027169473825	0.00763180518111541
221	Rem_1	1	1	4	1	58	1	87	35	8.33333333333333	-10.4103398874989	-3469.81548637808	-0.006605	700.55	0	0.000345058056709302	-0.00642343199099574	0.000345058056709302
222	Rem_1	1	1	4	1	87	Rem_1	2	30	7.5	-10.5003398874989	-218.114330294379	-0.146025	700.55	0	0.00730193478213138	-0.144603737482829	0.00730193478213138
223	Rem_1	1	1	4	Rem_1	2	1	38	32.5	2.5	-11.3051130197758	230.303022241038	0.14338	700.55	0	0.0071696974134199	0.141927485608443	0.0071696974134199
224	Rem_1	1	1	4	1	38	1	59	38.3333333333333	5	-11.4635164821342	-7723.29594354176	-0.002015	700.55	0	0.000141952676973701	-0.00225469206418263	0.000141952676973701
225	Rem_1	1	1	4	1	59	Rem_1	2	32.5	5	-11.5285164821342	-237.381566503715	-0.141346	700.55	0	0.00706800744835488	-0.13967279354426	0.00706800744835488
226	Rem_1	1	1	4	Rem_1	2	1	86	32.5	7.5	-11.9879551764398	248.764859545805	0.138238	700.55	0	0.00691262335224479	0.13662926915082	0.00691262335224479
227	Rem_1	1	1	4	1	86	1	37	40	6.66666666666667	-13.4633395755292	-4326.37847488273	-0.005532	700.55	0	0.000294121675501824	-0.00577005959122595	0.000294121675501824
228	Rem_1	1	1	4	1	37	Rem_1	2	35	2.5	-12.8970962471642	-263.941372374799	-0.132654	700.55	0	0.00663345379798488	-0.130859209559594	0.00663345379798488
229	Rem_1	1	1	4	1	60	Rem_1	2	35	5	-13.1036854187255	-270.222697352109	-0.131572	699.617	0	0.00657935999623064	-0.129721838569222	0.00657935999623064
230	Rem_1	1	1	4	Rem_1	2	1	85	35	7.5	-13.5100062421959	280.412115227944	0.130967	699.617	0	0.00654911350661294	0.129005820689179	0.00654911350661294
231	Rem_1	1	1	4	1	85	1	36	43.3333333333333	6.66666666666667	-15.0080549675086	-4755.49160469409	-0.00855	699.617	0	0.00043904014622811	-0.00847979373820348	0.00043904014622811
232	Rem_1	1	1	4	1	36	Rem_1	2	37.5	2.5	-14.5373085635624	-297.98296610371	-0.122409	699.617	0	0.00612126687888218	-0.120526026950975	0.00612126687888218
233	Rem_1	1	1	4	Rem_1	2	1	61	37.5	5	-14.7009074288215	303.640966950742	0.122389	699.617	0	0.0061202670123533	0.120530127687156	0.0061202670123533
234	Rem_1	1	1	4	1	84	Rem_1	2	37.5	7.5	-15.0563883008419	-312.870687572658	-0.122703	699.617	0	0.00613596492187659	-0.120727590838798	0.00613596492187659
235	Rem_1	1	1	4	Rem_1	2	1	35	40	2.5	-16.1897927018682	332.424506722841	0.114137	699.617	0	0.00570772607283321	0.112508764528666	0.00570772607283321
236	Rem_1	1	1	4	1	62	Rem_1	2	40	5	-16.326731711976	-337.574221368308	-0.114244	699.617	0	0.00571307525243629	-0.112645085909923	0.00571307525243629
237	Rem_1	1	1	4	1	83	Rem_1	2	40	7.5	-16.6105108481843	-346.024892202195	-0.114719	133.566	0	0.00573682162895972	-0.112807923732163	0.00573682162895972
238	Rem_1	1	1	5	1	6	Rem_1	2	22.5	0	-1.27166666666667	-31.5966740346602	-0.916534	646.538	0	0.0458268091065699	-0.921164652015017	0.0458268091065699
239	Rem_1	1	1	5	Rem_1	2	1	7	25	0	-2.92833333333333	63.480528928445	0.41597	646.538	0	0.0207987404005627	0.420956676506384	0.0207987404005627
240	Rem_1	1	1	5	1	7	1	8	28.3333333333333	0	-4.53666666666667	-188.554835508069	-0.153342	646.538	0	0.00766775210932122	-0.157383482513498	0.00766775210932122
241	Rem_1	1	1	5	1	8	Rem_1	2	27.5	0	-4.56	-95.6995966429617	-0.262614	646.538	0	0.0131310807814894	-0.263573193992887	0.0131310807814894
242	Rem_1	1	1	5	Rem_1	2	1	9	30	0	-6.21166666666667	128.243213054488	0.205097	646.538	0	0.0102553375625817	0.205999707834673	0.0102553375625817
243	Rem_1	1	1	5	1	9	1	10	35	0	-7.79	-628.345202159932	-0.030359	646.538	0	0.00152124035001048	-0.0296989357998194	0.00152124035001048
244	Rem_1	1	1	5	1	10	Rem_1	2	32.5	0	-7.82333333333333	-161.129148429305	-0.174712	646.538	0	0.0087361723517797	-0.176300772034853	0.0087361723517797
245	Rem_1	1	1	5	Rem_1	2	1	11	35	0	-9.45	194.350559771104	0.156425	646.538	0	0.00782188925787754	0.157628447139218	0.00782188925787754
246	Rem_1	1	1	5	1	11	1	12	41.6666666666667	0	-11	-1319.60996750036	-0.012701	646.538	0	0.000642875184230967	-0.0134051813045176	0.000642875184230967
247	Rem_1	1	1	5	1	12	Rem_1	2	37.5	0	-11.0666666666667	-227.918055251604	-0.143628	646.538	0	0.00718209620932496	-0.1442232658347	0.00718209620932496
248	Rem_1	1	1	5	1	13	Rem_1	2	40	0	-12.6333333333333	-261.847462587368	-0.131412	644.891	0	0.00657136092145303	-0.131122474007093	0.00657136092145303
249	Rem_1	1	1	5	Rem_1	2	1	14	42.5	0	-14.25	296.118767861543	0.121286	644.891	0	0.0060651244414274	0.12115827877535	0.0060651244414274
250	Rem_1	1	1	5	1	14	1	15	51.6666666666667	0	-15.7333333333333	-2828.1257701547	-0.008018	644.891	0	0.000413183748470339	-0.00811266260659685	0.000413183748470339
251	Rem_1	1	1	5	1	15	Rem_1	2	45	0	-15.8666666666667	-330.749921961995	-0.113253	644.891	0	0.00566353290998649	-0.113045616168753	0.00566353290998649
252	Rem_1	1	1	5	Rem_1	2	1	44	20	2.5	-1.41666666666667	31.5797711093556	0.899661	644.891	0	0.0449831611528414	0.881015687059363	0.0449831611528414
253	Rem_1	1	1	5	1	44	1	53	20	5	-2.99	-62.8417494653951	-0.519392	644.891	0	0.0259697925320939	-0.495320345960625	0.0259697925320939
254	Rem_1	1	1	5	1	53	Rem_1	2	20	5	-2.91833333333333	-63.4805654852378	-0.38013	644.891	0	0.0190067630660773	-0.385695341098738	0.0190067630660773
255	Rem_1	1	1	5	Rem_1	2	1	92	20	7.5	-4.49	95.7113017964367	0.250949	644.891	0	0.0125478484810146	0.256052053816724	0.0125478484810146
256	Rem_1	1	1	5	1	92	1	43	21.6666666666667	6.66666666666667	-4.84712943361397	84.0302247542578	0.312335	644.891	0	0.0156170701657673	0.295303378469457	0.0156170701657673
257	Rem_1	1	1	5	1	43	Rem_1	2	22.5	2.5	-2.08202260395516	-44.7455986149579	-0.563219	644.891	0	0.0281611275502687	-0.551355432286181	0.0281611275502687
258	Rem_1	1	1	5	1	54	Rem_1	2	22.5	5	-3.24177996249965	-71.0780871311792	-0.337643	543.177	0	0.0168824461682098	-0.33927269462614	0.0168824461682098
259	Rem_1	1	1	5	Rem_1	2	1	91	22.5	7.5	-4.6304627669473	101.025757325609	0.240057	543.177	0	0.0120032665605034	0.242921289053433	0.0120032665605034
260	Rem_1	1	1	5	1	91	1	42	25	6.66666666666667	-5.48258545910665	239.348220126968	0.104769	543.177	0	0.00523940439386959	0.103126272208839	0.00523940439386959
261	Rem_1	1	1	5	1	42	Rem_1	2	25	2.5	-3.42677996249965	-71.0404931182863	-0.344848	543.177	0	0.0172426899803946	-0.346047561262272	0.0172426899803946
262	Rem_1	1	1	5	Rem_1	2	1	55	25	5	-4.14404520791032	90.1929852389898	0.262402	543.177	0	0.0131204810891217	0.262239442863028	0.0131204810891217
263	Rem_1	1	1	5	1	55	1	90	26.6666666666667	8.33333333333333	-5.27591879243998	-412.385104253136	-0.046456	543.177	0	0.00232495157799039	-0.0465423555192648	0.00232495157799039
264	Rem_1	1	1	5	1	90	Rem_1	2	25	7.5	-5.32925212577332	-115.44119618596	-0.21592	543.177	0	0.0107964631245607	-0.215697087343763	0.0107964631245607
265	Rem_1	1	1	5	Rem_1	2	1	41	27.5	2.5	-4.9304627669473	100.939248173727	0.245186	543.177	0	0.0122597078468453	0.244336288155091	0.0122597078468453
266	Rem_1	1	1	5	1	41	1	56	30	5	-5.48925212577332	-805.41151499378	-0.028527	543.177	0	0.00142985115396673	-0.0287082099169273	0.00142985115396673
267	Rem_1	1	1	5	1	56	Rem_1	2	27.5	5	-5.41925212577332	-115.402176385037	-0.216624	543.177	0	0.01083166161953	-0.215628078238164	0.01083166161953
268	Rem_1	1	1	5	1	89	Rem_1	2	27.5	7.5	-6.37106781186548	-136.253899111235	-0.191376	646.701	0	0.00956932251729452	-0.19075910172306	0.00956932251729452
269	Rem_1	1	1	5	Rem_1	2	1	40	30	2.5	-6.48184270936277	132.255909835929	0.198555	646.701	0	0.00992825362601601	0.197808171569022	0.00992825362601601
270	Rem_1	1	1	5	1	40	1	57	33.3333333333333	5	-6.88022659166597	-1653.45882520195	-0.013153	646.701	0	0.000665209382450368	-0.0129478805616227	0.000665209382450368
271	Rem_1	1	1	5	1	57	Rem_1	2	30	5	-6.8335599249993	-143.754458458104	-0.185394	646.701	0	0.00927023937608949	-0.184860291007399	0.00927023937608949
272	Rem_1	1	1	5	Rem_1	2	1	88	30	7.5	-7.61833333333333	161.169868235108	0.172647	646.701	0	0.00863292919712075	0.172100527517215	0.00863292919712075
273	Rem_1	1	1	5	1	39	Rem_1	2	32.5	2.5	-7.97336585598798	-164.396554710136	-0.174894	646.701	0	0.00874527175621204	-0.174171148499339	0.00874527175621204
274	Rem_1	1	1	5	Rem_1	2	1	58	32.5	5	-8.35027467855751	173.890404516663	0.168617	646.701	0	0.00843144303915409	0.167682722790396	0.00843144303915409
275	Rem_1	1	1	5	1	58	1	87	36.6666666666667	8.33333333333333	-8.90158649140883	-2210.30179009793	-0.009675	646.701	0	0.000493977795553606	-0.00941566711188288	0.000493977795553606
276	Rem_1	1	1	5	1	87	Rem_1	2	32.5	7.5	-8.9682531580755	-188.739011726909	-0.158884	646.701	0	0.00794482936506506	-0.158267055678513	0.00794482936506506
277	Rem_1	1	1	5	1	38	Rem_1	2	35	2.5	-9.58793755049703	-197.101014759995	-0.157424	647.764	0	0.00787183520152702	-0.156722477455505	0.00787183520152702
278	Rem_1	1	1	5	Rem_1	2	1	59	35	5	-9.8659255338946	205.207290160826	0.154206	647.764	0	0.0077109484559294	0.153218596545487	0.0077109484559294
279	Rem_1	1	1	5	1	59	1	86	40	8.33333333333333	-10.3136732208323	-3472.49303837594	-0.00461	647.764	0	0.000251257338201295	-0.00452952114129718	0.000251257338201295
280	Rem_1	1	1	5	1	86	Rem_1	2	35	7.5	-10.4053398874989	-218.095673724508	-0.149588	647.764	0	0.00748006847294863	-0.14868907540419	0.00748006847294863
281	Rem_1	1	1	5	Rem_1	2	1	37	37.5	2.5	-11.1751130197758	230.299748722598	0.144354	647.764	0	0.00721839270821421	0.143083884516512	0.00721839270821421
282	Rem_1	1	1	5	1	37	1	60	43.3333333333333	5	-11.3535164821342	-7732.36472937133	-0.001851	647.764	0	0.000136255284301197	-0.00184136799760942	0.000136255284301197
283	Rem_1	1	1	5	1	60	Rem_1	2	37.5	5	-11.4235164821342	-237.369532095376	-0.142501	647.764	0	0.007125751714907	-0.141242516518902	0.007125751714907
284	Rem_1	1	1	5	Rem_1	2	1	85	37.5	7.5	-11.8929551764398	248.747105399502	0.14115	647.764	0	0.00705820843061467	0.139883040575914	0.00705820843061467
285	Rem_1	1	1	5	1	85	1	36	45	6.66666666666667	-13.3900062421959	-4324.86172403309	-0.008927	647.764	0	0.000457414825404687	-0.00901297870599463	0.000457414825404687
286	Rem_1	1	1	5	1	36	Rem_1	2	40	2.5	-12.8120962471642	-263.927032421616	-0.132192	647.764	0	0.00661035643214494	-0.130870061869919	0.00661035643214494
287	Rem_1	1	1	5	1	61	Rem_1	2	40	5	-13.0086854187255	-270.207784592013	-0.131878	648.734	0	0.00659465823299434	-0.130603312309135	0.00659465823299434
288	Rem_1	1	1	5	Rem_1	2	1	84	40	7.5	-13.4150062421959	280.394955790319	0.131872	648.734	0	0.00659435826748896	0.130460909651693	0.00659435826748896
289	Rem_1	1	1	5	1	84	1	35	48.3333333333333	6.66666666666667	-14.9413883008419	-4754.63211214202	-0.009044	648.734	0	0.000463125080296889	-0.00883223235903369	0.000463125080296889
290	Rem_1	1	1	5	1	35	Rem_1	2	42.5	2.5	-14.4623085635624	-297.966963818781	-0.122808	648.734	0	0.00614121422521638	-0.121628677292659	0.00614121422521638
291	Rem_1	1	1	5	Rem_1	2	1	62	42.5	5	-14.6259074288215	303.620868413012	0.122741	648.734	0	0.00613786466961434	0.121597854518404	0.00613786466961434
292	Rem_1	1	1	5	1	83	Rem_1	2	42.5	7.5	-14.9513883008419	-312.857095704225	-0.122866	648.734	0	0.00614411384090497	-0.121549093630588	0.00614411384090497
293	Rem_1	1	1	5	Rem_1	2	1	34	45	2.5	-16.0947927018681	332.412899015586	0.114572	648.734	0	0.0057294727471208	0.113599528770557	0.0057294727471208
294	Rem_1	1	1	5	1	34	1	63	53.3333333333333	5	-16.1533983786426	-21805.8409130274	-7.4e-005	648.734	0	0.00010006842658901	-0.000135093915672874	0.00010006842658901
295	Rem_1	1	1	5	1	63	Rem_1	2	45	5	-16.2367317119759	-337.558716225575	-0.114463	648.734	0	0.00572402357808736	-0.113464434854884	0.00572402357808736
296	Rem_1	1	1	5	1	82	Rem_1	2	45	7.5	-16.5055108481843	-346.011076162491	-0.114749	134.085	0	0.00573832140111549	-0.113368986672004	0.00573832140111549
297	Rem_1	1	1	6	1	7	Rem_1	2	27.5	0	-1.16666666666667	-31.574013523315	-1.364197	559.871	0	0.0682099233031566	-1.31735551904173	0.0682099233031566
298	Rem_1	1	1	6	Rem_1	2	1	8	30	0	-2.79833333333333	63.4689388493401	0.463622	559.871	0	0.0231813156919533	0.467527297725278	0.0231813156919533
299	Rem_1	1	1	6	1	8	1	9	33.3333333333333	0	-4.44	-188.506711451102	-0.180731	559.871	0	0.00903710329156971	-0.185879152512898	0.00903710329156971
300	Rem_1	1	1	6	1	9	Rem_1	2	32.5	0	-4.45	-95.6856531656705	-0.282879	559.871	0	0.0141443035036194	-0.28164814521238	0.0141443035036194
301	Rem_1	1	1	6	Rem_1	2	1	10	35	0	-6.06166666666667	128.235896216863	0.213746	559.871	0	0.0106877678347726	0.214228556127025	0.0106877678347726
302	Rem_1	1	1	6	1	10	1	11	40	0	-7.66333333333333	-628.337466233435	-0.032389	559.871	0	0.0016225345304492	-0.0319702574665258	0.0016225345304492
303	Rem_1	1	1	6	1	11	Rem_1	2	37.5	0	-7.68833333333333	-161.118106680624	-0.181315	559.871	0	0.00906630150957379	-0.182258298660499	0.00906630150957379
304	Rem_1	1	1	6	Rem_1	2	1	12	40	0	-9.305	194.340778496908	0.162689	559.871	0	0.00813506464648561	0.163101421694214	0.00813506464648561
305	Rem_1	1	1	6	1	12	1	13	46.6666666666667	0	-10.8366666666667	-1319.15289133578	-0.015945	559.871	0	0.000803497083068757	-0.0169685551512736	0.000803497083068757
306	Rem_1	1	1	6	1	13	Rem_1	2	42.5	0	-10.8716666666667	-227.91824246239	-0.146677	559.871	0	0.00733453173846156	-0.14613286654294	0.00733453173846156
307	Rem_1	1	1	6	1	14	Rem_1	2	45	0	-12.4883333333333	-261.834511627937	-0.134162	564.244	0	0.00670884532613474	-0.133847245633522	0.00670884532613474
308	Rem_1	1	1	6	Rem_1	2	1	15	47.5	0	-14.105	296.105132869544	0.124632	564.244	0	0.00623240231050596	0.124169003473381	0.00623240231050596
309	Rem_1	1	1	6	1	15	1	16	56.6666666666667	0	-15.6033333333333	-2827.93556959751	-0.010178	564.244	0	0.000518632056471638	-0.00995431317498241	0.000518632056471638
310	Rem_1	1	1	6	1	16	Rem_1	2	50	0	-15.7216666666667	-330.735512708488	-0.114481	564.244	0	0.00572492344075447	-0.114214690298398	0.00572492344075447
311	Rem_1	1	1	6	Rem_1	2	1	43	25	2.5	-1.29666666666667	31.6099489590044	1.021192	564.244	0	0.0510596979246842	1.0087865018278	0.0510596979246842
312	Rem_1	1	1	6	1	43	1	54	25	5	-2.86333333333333	-62.9678673725492	-0.614525	564.244	0	0.0307264127268788	-0.596050961955531	0.0307264127268788
313	Rem_1	1	1	6	1	54	Rem_1	2	25	5	-2.75333333333333	-63.4739540888625	-0.406547	564.244	0	0.020327595972532	-0.41273553987227	0.020327595972532
314	Rem_1	1	1	6	Rem_1	2	1	91	25	7.5	-4.265	95.7249476543992	0.258633	564.244	0	0.0129320366424821	0.262639855438719	0.0129320366424821
315	Rem_1	1	1	6	1	91	1	42	26.6666666666667	6.66666666666667	-4.6804627669473	84.0730165688561	0.459235	564.244	0	0.0229619677524053	0.429635174300391	0.0229619677524053
316	Rem_1	1	1	6	1	42	Rem_1	2	27.5	2.5	-1.96202260395516	-44.7607131981101	-0.717774	564.244	0	0.0358888393193483	-0.69227502973911	0.0358888393193483
317	Rem_1	1	1	6	1	55	Rem_1	2	27.5	5	-3.06177996249965	-71.0738924141209	-0.35203	453.11	0	0.0176017840644067	-0.355036542504896	0.0176017840644067
318	Rem_1	1	1	6	Rem_1	2	1	90	27.5	7.5	-4.4954627669473	100.997461587408	0.249579	453.11	0	0.012479350668304	0.249343590690904	0.012479350668304
319	Rem_1	1	1	6	1	90	1	41	30	6.66666666666667	-5.36591879243998	239.545981337847	0.13215	453.11	0	0.00660825667252718	0.130269951733371	0.00660825667252718
320	Rem_1	1	1	6	1	41	Rem_1	2	30	2.5	-3.29177996249965	-71.0439051204908	-0.381761	453.11	0	0.0190883119421938	-0.379613542424275	0.0190883119421938
321	Rem_1	1	1	6	Rem_1	2	1	56	30	5	-4.02904520791032	90.1610178764651	0.281433	453.11	0	0.0140720053198718	0.279778090354153	0.0140720053198718
322	Rem_1	1	1	6	1	56	1	89	31.6666666666667	8.33333333333333	-5.18591879243998	-412.192452580367	-0.057802	453.11	0	0.0028918295264417	-0.0578250591512246	0.0028918295264417
323	Rem_1	1	1	6	1	89	Rem_1	2	30	7.5	-5.21425212577332	-115.403923594643	-0.223587	453.11	0	0.0111797972442482	-0.221953031202928	0.0111797972442482
324	Rem_1	1	1	6	Rem_1	2	1	40	32.5	2.5	-4.7854627669473	100.937812785612	0.258994	453.11	0	0.0129500861035748	0.2571251052117	0.0129500861035748
325	Rem_1	1	1	6	1	40	1	57	35	5	-5.37258545910665	-806.508942203706	-0.03419	453.11	0	0.00171242233400525	-0.0335504618704719	0.00171242233400525
326	Rem_1	1	1	6	1	57	Rem_1	2	32.5	5	-5.29425212577332	-115.377805615741	-0.224718	453.11	0	0.0112363449933686	-0.223574643341228	0.0112363449933686
327	Rem_1	1	1	6	1	88	Rem_1	2	32.5	7.5	-6.26106781186548	-136.218055531216	-0.198267	568.417	0	0.00991385435753925	-0.197039351184782	0.00991385435753925
328	Rem_1	1	1	6	Rem_1	2	1	39	35	2.5	-6.25184270936277	132.26123493001	0.210448	568.417	0	0.0105228751660371	0.208482378441847	0.0105228751660371
329	Rem_1	1	1	6	1	39	1	58	38.3333333333333	5	-6.7235599249993	-1658.19526887242	-0.013919	568.417	0	0.00070309771902631	-0.0137228467799519	0.00070309771902631
330	Rem_1	1	1	6	1	58	Rem_1	2	35	5	-6.7335599249993	-143.725055695589	-0.196514	568.417	0	0.00982620885642067	-0.194759531661895	0.00982620885642067
331	Rem_1	1	1	6	Rem_1	2	1	87	35	7.5	-7.48833333333333	161.145068917418	0.179194	568.417	0	0.00896025803702103	0.178078906409848	0.00896025803702103
332	Rem_1	1	1	6	1	38	Rem_1	2	37.5	2.5	-7.85336585598798	-164.382309473375	-0.181202	568.417	0	0.00906065185348163	-0.179863440856797	0.00906065185348163
333	Rem_1	1	1	6	Rem_1	2	1	59	37.5	5	-8.20527467855751	173.876500363677	0.174775	568.417	0	0.00873932214548131	0.17337763439243	0.00873932214548131
334	Rem_1	1	1	6	1	59	1	86	41.6666666666667	8.33333333333333	-8.7882531580755	-2211.77652309233	-0.008004	568.417	0	0.000412504593913813	-0.0077324578000722	0.000412504593913813
335	Rem_1	1	1	6	1	86	Rem_1	2	37.5	7.5	-8.8482531580755	-188.711888283365	-0.166718	568.417	0	0.0083364997936784	-0.165645176592358	0.0083364997936784
336	Rem_1	1	1	6	1	37	Rem_1	2	40	2.5	-9.43293755049703	-197.093182197519	-0.162567	570.511	0	0.0081289651077182	-0.160913285309503	0.0081289651077182
337	Rem_1	1	1	6	Rem_1	2	1	60	40	5	-9.7359255338946	205.189022392917	0.159156	570.511	0	0.00795842828955567	0.157594967711508	0.00795842828955567
338	Rem_1	1	1	6	1	60	1	85	45	8.33333333333333	-10.2103398874989	-3473.73009307594	-0.002742	570.511	0	0.000169695050016198	-0.00266722148804538	0.000169695050016198
339	Rem_1	1	1	6	1	85	Rem_1	2	40	7.5	-10.2853398874989	-218.070162326632	-0.156431	570.511	0	0.00782218923336044	-0.154927746223462	0.00782218923336044
340	Rem_1	1	1	6	Rem_1	2	1	36	42.5	2.5	-11.0651130197758	230.282261316959	0.147208	570.511	0	0.0073610792795622	0.145405604505949	0.0073610792795622
341	Rem_1	1	1	6	1	36	1	61	48.3333333333333	5	-11.2635164821342	-7734.46356976308	-0.001009	570.511	0	0.000112005368174923	-0.000820558089693557	0.000112005368174923
342	Rem_1	1	1	6	1	61	Rem_1	2	42.5	5	-11.3035164821342	-237.348977551222	-0.146167	570.511	0	0.00730903411693365	-0.144585046416255	0.00730903411693365
343	Rem_1	1	1	6	Rem_1	2	1	84	42.5	7.5	-11.7729551764398	248.722765896765	0.145339	570.511	0	0.0072676380139974	0.143764513464804	0.0072676380139974
344	Rem_1	1	1	6	1	84	1	35	50	6.66666666666667	-13.3066729088626	-4322.45562255344	-0.009685	570.511	0	0.000494467453428433	-0.00957836468490106	0.000494467453428433
345	Rem_1	1	1	6	1	35	Rem_1	2	45	2.5	-12.7120962471642	-263.908595810538	-0.1356	570.511	0	0.00678073742302414	-0.134186148779903	0.00678073742302414
346	Rem_1	1	1	6	1	62	Rem_1	2	45	5	-12.9086854187255	-270.183083927921	-0.135172	571.389	0	0.00675933975769823	-0.133853205827081	0.00675933975769823
347	Rem_1	1	1	6	Rem_1	2	1	83	45	7.5	-13.2850062421959	280.374366448713	0.134884	571.389	0	0.00674494133703178	0.133396282355816	0.00674494133703178
348	Rem_1	1	1	6	1	83	1	34	53.3333333333333	6.66666666666667	-14.8380549675086	-4752.38875083216	-0.008949	571.389	0	0.000458488279566665	-0.00871976112468961	0.000458488279566665
349	Rem_1	1	1	6	1	34	Rem_1	2	47.5	2.5	-14.3423085635624	-297.952526670206	-0.125923	571.389	0	0.006296944086023	-0.124676521231126	0.006296944086023
350	Rem_1	1	1	6	Rem_1	2	1	63	47.5	5	-14.5109074288215	303.600869167055	0.125561	571.389	0	0.00627884637513134	0.12432290732096	0.00627884637513134
351	Rem_1	1	1	6	1	63	1	82	55	8.33333333333333	-14.7447216341752	-10283.7870196484	-0.0002	571.389	0	0.000100498756211209	-0.00039028406414654	0.000100498756211209
352	Rem_1	1	1	6	1	82	Rem_1	2	47.5	7.5	-14.8213883008419	-312.836517317219	-0.125356	571.389	0	0.00626859767731189	-0.123932623256814	0.00626859767731189
353	Rem_1	1	1	6	Rem_1	2	1	33	50	2.5	-15.9847927018681	332.396481429853	0.116932	571.389	0	0.00584745513535589	0.115914222889541	0.00584745513535589
354	Rem_1	1	1	6	1	64	Rem_1	2	50	5	-16.091731711976	-337.545441027374	-0.116905	571.389	0	0.00584610533282629	-0.115970856886339	0.00584610533282629
355	Rem_1	1	1	6	1	81	Rem_1	2	50	7.5	-16.3855108481843	-345.987473218486	-0.117335	130.453	0	0.0058676021987265	-0.115913961911396	0.0058676021987265
356	Rem_1	1	1	7	1	8	Rem_1	2	32.5	0	-1.12166666666667	-31.5768551885841	-1.337615	611.024	0	0.0668808247598854	-1.3046704538908	0.0668808247598854
357	Rem_1	1	1	7	Rem_1	2	1	9	35	0	-2.77333333333333	63.4694861435536	0.477116	611.024	0	0.023856009591715	0.48652557002904	0.023856009591715
358	Rem_1	1	1	7	1	9	1	10	38.3333333333333	0	-4.38666666666667	-188.487247835493	-0.193204	611.024	0	0.00966071757376231	-0.199692579545209	0.00966071757376231
359	Rem_1	1	1	7	1	10	Rem_1	2	37.5	0	-4.385	-95.6919129156246	-0.28391	611.024	0	0.0141958522199268	-0.286832990483831	0.0141958522199268
360	Rem_1	1	1	7	Rem_1	2	1	11	40	0	-6.01166666666667	128.24070813068	0.216164	611.024	0	0.0108086626018208	0.218774901163948	0.0108086626018208
361	Rem_1	1	1	7	1	11	1	12	45	0	-7.59666666666667	-628.347860069558	-0.030125	611.024	0	0.00150956585232311	-0.031184608343027	0.00150956585232311
362	Rem_1	1	1	7	1	12	Rem_1	2	42.5	0	-7.62833333333333	-161.125019338987	-0.186017	611.024	0	0.00930138756973926	-0.187590292820921	0.00930138756973926
363	Rem_1	1	1	7	Rem_1	2	1	13	45	0	-9.195	194.360052455349	0.163711	611.024	0	0.00818616080971416	0.164139256871029	0.00818616080971416
364	Rem_1	1	1	7	1	13	1	14	51.6666666666667	0	-10.73	-1319.74224788845	-0.015354	611.024	0	0.000774185565610726	-0.0156670539153496	0.000774185565610726
365	Rem_1	1	1	7	1	14	Rem_1	2	47.5	0	-10.8116666666667	-227.927164271889	-0.148355	611.024	0	0.0074184240282219	-0.14847220295568	0.0074184240282219
366	Rem_1	1	1	7	1	15	Rem_1	2	50	0	-12.4283333333333	-261.843203238968	-0.136819	610.362	0	0.00684168085359877	-0.136708711400148	0.00684168085359877
367	Rem_1	1	1	7	Rem_1	2	1	16	52.5	0	-14.045	296.113478315603	0.124979	610.362	0	0.00624975008320333	0.124956535744584	0.00624975008320333
368	Rem_1	1	1	7	1	16	1	17	61.6666666666667	0	-15.5366666666667	-2828.32024276752	-0.011441	610.362	0	0.000580724721791659	-0.0113293096986436	0.000580724721791659
369	Rem_1	1	1	7	1	17	Rem_1	2	55	0	-15.6716666666667	-330.740663295556	-0.113532	610.362	0	0.00567748074061022	-0.11362722604594	0.00567748074061022
370	Rem_1	1	1	7	Rem_1	2	1	42	30	2.5	-1.26166666666667	31.6013771337094	1.247685	610.362	0	0.0623843301483834	1.26509736294614	0.0623843301483834
371	Rem_1	1	1	7	1	42	1	55	30	5	-2.78333333333333	-62.9098363260471	-0.831362	610.362	0	0.0415682202843711	-0.83013389855414	0.0415682202843711
372	Rem_1	1	1	7	1	55	Rem_1	2	30	5	-2.65833333333333	-63.4984127116001	-0.416139	610.362	0	0.0208071903029337	-0.434963464392003	0.0208071903029337
373	Rem_1	1	1	7	Rem_1	2	1	90	30	7.5	-4.215	95.7382900071631	0.266021	610.362	0	0.0133014259048607	0.269388616310795	0.0133014259048607
374	Rem_1	1	1	7	1	90	1	41	31.6666666666667	6.66666666666667	-4.6204627669473	84.0321251959614	0.481258	610.362	0	0.0240631077878565	0.447340346472231	0.0240631077878565
375	Rem_1	1	1	7	1	41	Rem_1	2	32.5	2.5	-1.91202260395516	-44.7520353270529	-0.747242	610.362	0	0.0373622338252145	-0.716728962783025	0.0373622338252145
376	Rem_1	1	1	7	1	56	Rem_1	2	32.5	5	-3.03177996249965	-71.0779575192776	-0.374191	436.947	0	0.0187098172412907	-0.377479673807379	0.0187098172412907
377	Rem_1	1	1	7	Rem_1	2	1	89	32.5	7.5	-4.4654627669473	101.002074437672	0.25352	436.947	0	0.0126763944400606	0.253840862317431	0.0126763944400606
378	Rem_1	1	1	7	1	89	1	40	35	6.66666666666667	-5.31258545910665	239.482584010167	0.132293	436.947	0	0.00661540585470763	0.133110451137832	0.00661540585470763
379	Rem_1	1	1	7	1	40	Rem_1	2	35	2.5	-3.23177996249965	-71.0406098383035	-0.385831	436.947	0	0.019291809179092	-0.386951313455263	0.019291809179092
380	Rem_1	1	1	7	Rem_1	2	1	57	35	5	-3.98904520791032	90.1683875562009	0.284403	436.947	0	0.0142205016093843	0.285042900008936	0.0142205016093843
381	Rem_1	1	1	7	1	57	1	88	36.6666666666667	8.33333333333333	-5.14925212577332	-412.320735827277	-0.056993	436.947	0	0.00285140406159843	-0.0585531078290119	0.00285140406159843
382	Rem_1	1	1	7	1	88	Rem_1	2	35	7.5	-5.18925212577332	-115.405944128795	-0.227374	436.947	0	0.0113691397955166	-0.226489792179924	0.0113691397955166
383	Rem_1	1	1	7	Rem_1	2	1	39	37.5	2.5	-4.6404627669473	100.949438862956	0.269542	436.947	0	0.0134774709945895	0.26835947139472	0.0134774709945895
384	Rem_1	1	1	7	1	39	1	58	40	5	-5.27258545910665	-807.34110697996	-0.034451	436.947	0	0.00172545023182357	-0.0346938318044578	0.00172545023182357
385	Rem_1	1	1	7	1	58	Rem_1	2	37.5	5	-5.27925212577331	-115.375981058607	-0.23498	436.947	0	0.0117494255604263	-0.233665639590262	0.0117494255604263
386	Rem_1	1	1	7	1	87	Rem_1	2	37.5	7.5	-6.21606781186548	-136.228026880671	-0.202118	611.687	0	0.0101063947483759	-0.201333282703096	0.0101063947483759
387	Rem_1	1	1	7	Rem_1	2	1	38	40	2.5	-6.21684270936277	132.263548714465	0.213076	611.687	0	0.010654269305776	0.212436781804004	0.010654269305776
388	Rem_1	1	1	7	1	38	1	59	43.3333333333333	5	-6.66689325833263	-1657.04325218195	-0.013085	611.687	0	0.000661848217116281	-0.0134685570642645	0.000661848217116281
389	Rem_1	1	1	7	1	59	Rem_1	2	40	5	-6.6735599249993	-143.736449539916	-0.199983	611.687	0	0.00999965003000105	-0.19896822473974	0.00999965003000105
390	Rem_1	1	1	7	Rem_1	2	1	86	40	7.5	-7.45333333333333	161.150364586591	0.1858	611.687	0	0.0092905381975427	0.184951288944026	0.0092905381975427
391	Rem_1	1	1	7	1	86	1	37	45	6.66666666666667	-8.82491982474217	-8174.48252169401	-0.001476	611.687	0	0.000124283707701372	-0.00180164432082688	0.000124283707701372
392	Rem_1	1	1	7	1	37	Rem_1	2	42.5	2.5	-7.78336585598798	-164.391143765245	-0.184313	611.687	0	0.00921619253935702	-0.183149644623199	0.00921619253935702
393	Rem_1	1	1	7	Rem_1	2	1	60	42.5	5	-8.16027467855751	173.883143017351	0.178051	611.687	0	0.00890311161911946	0.176862151581283	0.00890311161911946
394	Rem_1	1	1	7	1	60	1	85	46.6666666666667	8.33333333333333	-8.74158649140883	-2212.21210614469	-0.005145	611.687	0	0.000276002830601427	-0.00509138013228427	0.000276002830601427
395	Rem_1	1	1	7	1	85	Rem_1	2	42.5	7.5	-8.8132531580755	-188.716542322635	-0.172863	611.687	0	0.00864372847343668	-0.171770771448999	0.00864372847343668
396	Rem_1	1	1	7	1	36	Rem_1	2	45	2.5	-9.40793755049703	-197.093365762019	-0.163949	610.674	0	0.00819805992308546	-0.162442563666991	0.00819805992308546
397	Rem_1	1	1	7	Rem_1	2	1	61	45	5	-9.7009255338946	205.192288810042	0.1619	610.674	0	0.00809561764166268	0.160544426273087	0.00809561764166268
398	Rem_1	1	1	7	1	61	1	84	50	8.33333333333333	-10.1703398874989	-3473.64440655109	-0.002093	610.674	0	0.000144746752986034	-0.00205126450479934	0.000144746752986034
399	Rem_1	1	1	7	1	84	Rem_1	2	45	7.5	-10.2503398874989	-218.074189437732	-0.159808	610.674	0	0.00799102572640084	-0.158493161768288	0.00799102572640084
400	Rem_1	1	1	7	Rem_1	2	1	35	47.5	2.5	-11.0501130197758	230.28027717471	0.149804	610.674	0	0.00749086750917409	0.148489690277708	0.00749086750917409
401	Rem_1	1	1	7	1	35	1	62	53.3333333333333	5	-11.2501831488009	-7734.80679422371	-0.001073	610.674	0	0.000113482696918958	-0.000905305565530173	0.000113482696918958
402	Rem_1	1	1	7	1	62	Rem_1	2	47.5	5	-11.2885164821342	-237.34654657028	-0.148703	610.674	0	0.00743582245098012	-0.147584384712178	0.00743582245098012
403	Rem_1	1	1	7	Rem_1	2	1	83	47.5	7.5	-11.7279551764398	248.729366519637	0.147588	610.674	0	0.00738007753075806	0.146408215397875	0.00738007753075806
404	Rem_1	1	1	7	1	83	1	34	55	6.66666666666667	-13.2600062421959	-4324.20408137972	-0.009496	610.674	0	0.000485216487766028	-0.00935563056566643	0.000485216487766028
405	Rem_1	1	1	7	1	34	Rem_1	2	50	2.5	-12.6770962471642	-263.909511680073	-0.138056	610.674	0	0.00690352430574413	-0.137052584832209	0.00690352430574413
406	Rem_1	1	1	7	1	63	Rem_1	2	50	5	-12.8786854187255	-270.183794717972	-0.137346	609.689	0	0.00686802804959328	-0.136336273188089	0.00686802804959328
407	Rem_1	1	1	7	Rem_1	2	1	82	50	7.5	-13.2400062421959	280.380302862747	0.136634	609.689	0	0.00683243184305559	0.135441469522221	0.00683243184305559
408	Rem_1	1	1	7	1	82	1	33	58.3333333333333	6.66666666666667	-14.7980549675086	-4754.41921412682	-0.008987	609.689	0	0.000460342722870689	-0.00868001655408829	0.000460342722870689
409	Rem_1	1	1	7	1	33	Rem_1	2	52.5	2.5	-14.3173085635624	-297.951252913156	-0.127626	609.689	0	0.00638208349130596	-0.126761452968133	0.00638208349130595
410	Rem_1	1	1	7	Rem_1	2	1	64	52.5	5	-14.4509074288215	303.607953345373	0.127424	609.689	0	0.0063719847331895	0.126618696975408	0.0063719847331895
411	Rem_1	1	1	7	1	64	1	81	60	8.33333333333333	-14.6880549675086	-10289.5537283172	-7.8e-005	609.689	0	0.000100076021103959	-0.000348794920574241	0.000100076021103959
412	Rem_1	1	1	7	1	81	Rem_1	2	52.5	7.5	-14.7863883008419	-312.838705385464	-0.127324	609.689	0	0.00636698534944129	-0.126269902054833	0.00636698534944129
413	Rem_1	1	1	7	Rem_1	2	1	32	55	2.5	-15.9697927018681	332.39301913135	0.115891	609.689	0	0.00579541281553782	0.115156418224511	0.00579541281553782
414	Rem_1	1	1	7	1	65	Rem_1	2	55	5	-16.041731711976	-337.54972405277	-0.116	609.689	0	0.00580086200490927	-0.115371608806904	0.00580086200490927
415	Rem_1	1	1	7	1	80	Rem_1	2	55	7.5	-16.3455108481843	-345.990310837411	-0.116278	132.158	0	0.00581475994431413	-0.115259329934395	0.00581475994431413
416	Rem_1	1	1	8	1	9	Rem_1	2	37.5	0	-1.07166666666667	-31.5743003024089	-1.664361	485.234	0	0.0832181100830973	-1.58928738353104	0.0832181100830973
417	Rem_1	1	1	8	Rem_1	2	1	10	40	0	-2.68333333333333	63.4724918673046	0.528997	485.234	0	0.0264500390363134	0.539823422424182	0.0264500390363134
418	Rem_1	1	1	8	1	10	1	11	43.3333333333333	0	-4.3	-188.510826489684	-0.228243	485.234	0	0.0114125881211275	-0.232179419794877	0.0114125881211275
419	Rem_1	1	1	8	1	11	Rem_1	2	42.5	0	-4.31	-95.6926684716401	-0.300738	485.234	0	0.0150372325116692	-0.307644002629305	0.0150372325116692
420	Rem_1	1	1	8	Rem_1	2	1	12	45	0	-5.92666666666667	128.243371571842	0.230084	485.234	0	0.0115046346156669	0.234871612232924	0.0115046346156669
421	Rem_1	1	1	8	1	12	1	13	50	0	-7.47333333333333	-628.182456007634	-0.038033	485.234	0	0.00190427748043713	-0.0405837882157688	0.00190427748043713
422	Rem_1	1	1	8	1	13	Rem_1	2	47.5	0	-7.49333333333333	-161.140104122117	-0.19204	485.234	0	0.00960252071073007	-0.194287824017155	0.00960252071073007
423	Rem_1	1	1	8	Rem_1	2	1	14	50	0	-9.11	194.363246802494	0.170108	485.234	0	0.00850598784151494	0.171279075564688	0.00850598784151494
424	Rem_1	1	1	8	1	14	1	15	56.6666666666667	0	-10.64	-1319.79385566478	-0.015063	485.234	0	0.000759759779469801	-0.0157039910542138	0.000759759779469801
425	Rem_1	1	1	8	1	15	Rem_1	2	52.5	0	-10.7266666666667	-227.930017965575	-0.155003	485.234	0	0.00775079512195362	-0.155575084510475	0.00775079512195362
426	Rem_1	1	1	8	1	16	Rem_1	2	55	0	-12.3433333333333	-261.845624819115	-0.140058	488.479	0	0.00700361395352428	-0.140705546731895	0.00700361395352428
427	Rem_1	1	1	8	Rem_1	2	1	17	57.5	0	-13.97	296.112580204931	0.126236	488.479	0	0.00631259211734767	0.126823920332266	0.00631259211734767
428	Rem_1	1	1	8	1	17	1	18	66.6666666666667	0	-15.47	-2828.64999330291	-0.01216	488.479	0	0.000616168808038836	-0.0123628342591184	0.000616168808038836
429	Rem_1	1	1	8	1	18	Rem_1	2	60	0	-15.6116666666667	-330.735034231528	-0.114073	488.479	0	0.00570452656427332	-0.114461086073148	0.00570452656427332
430	Rem_1	1	1	8	Rem_1	2	1	41	35	2.5	-1.18666666666667	31.5987620815576	1.297222	488.479	0	0.0648611770877618	1.31506754683625	0.0648611770877618
431	Rem_1	1	1	8	1	41	1	56	35	5	-2.72	-62.9054758119701	-0.850219	488.479	0	0.0425110676165925	-0.853109185015551	0.0425110676165925
432	Rem_1	1	1	8	1	56	Rem_1	2	35	5	-2.60333333333333	-63.4922969215597	-0.446832	488.479	0	0.0223418237966376	-0.461958361820698	0.0223418237966376
433	Rem_1	1	1	8	Rem_1	2	1	89	35	7.5	-4.16	95.7312280716721	0.268319	488.479	0	0.0134163226855387	0.271066230821063	0.0134163226855387
434	Rem_1	1	1	8	1	89	1	40	36.6666666666667	6.66666666666667	-4.5504627669473	84.0264884206344	0.536464	488.479	0	0.0268233864051503	0.517719532609347	0.0268233864051503
435	Rem_1	1	1	8	1	40	Rem_1	2	37.5	2.5	-1.82702260395516	-44.7488935886752	-0.804732	488.479	0	0.0402367242647808	-0.788785763430409	0.0402367242647808
436	Rem_1	1	1	8	1	57	Rem_1	2	37.5	5	-2.96677996249965	-71.0757784900577	-0.391011	402.994	0	0.019550805745608	-0.397900182749807	0.019550805745608
437	Rem_1	1	1	8	Rem_1	2	1	88	37.5	7.5	-4.4154627669473	100.992563011325	0.260359	402.994	0	0.0130183340793859	0.261275581626587	0.0130183340793859
438	Rem_1	1	1	8	1	88	1	39	40	6.66666666666667	-5.18925212577332	239.626562866787	0.177156	402.994	0	0.00885836445626392	0.176146477844857	0.00885836445626392
439	Rem_1	1	1	8	1	39	Rem_1	2	40	2.5	-3.06177996249965	-71.0485668916056	-0.437538	402.994	0	0.0218771285503834	-0.437422059471444	0.0218771285503834
440	Rem_1	1	1	8	Rem_1	2	1	58	40	5	-3.94904520791032	90.1572803001538	0.309596	402.994	0	0.0154801229982194	0.310076904831585	0.0154801229982194
441	Rem_1	1	1	8	1	58	1	87	41.6666666666667	8.33333333333333	-5.09925212577332	-412.091532210616	-0.075634	402.994	0	0.00378302192565679	-0.0762281507565276	0.00378302192565679
442	Rem_1	1	1	8	1	87	Rem_1	2	40	7.5	-5.11925212577332	-115.405712683115	-0.233937	402.994	0	0.0116972774577036	-0.233848754075057	0.0116972774577036
443	Rem_1	1	1	8	Rem_1	2	1	38	42.5	2.5	-4.5804627669473	100.947361149002	0.282035	402.994	0	0.0141021045614653	0.283332743270925	0.0141021045614653
444	Rem_1	1	1	8	1	38	1	59	45	5	-5.19925212577332	-806.979067783382	-0.038371	402.994	0	0.00192115436717095	-0.0394808405871788	0.00192115436717095
445	Rem_1	1	1	8	1	59	Rem_1	2	42.5	5	-5.19425212577332	-115.380664394722	-0.243561	402.994	0	0.0121784605678427	-0.243851902683746	0.0121784605678427
446	Rem_1	1	1	8	1	86	Rem_1	2	42.5	7.5	-6.15606781186548	-136.223481904613	-0.212562	491.939	0	0.0106285704405626	-0.212320148865384	0.0106285704405626
447	Rem_1	1	1	8	Rem_1	2	1	37	45	2.5	-6.12184270936277	132.268203959969	0.223098	491.939	0	0.0111553482245065	0.222639743534707	0.0111553482245065
448	Rem_1	1	1	8	1	37	1	60	48.3333333333333	5	-6.58022659166597	-1657.82858184273	-0.015714	491.939	0	0.000792038187210692	-0.0154856839827115	0.000792038187210692
449	Rem_1	1	1	8	1	60	Rem_1	2	45	5	-6.6035599249993	-143.736040980668	-0.207372	491.939	0	0.0103690822139667	-0.207154059551995	0.0103690822139667
450	Rem_1	1	1	8	Rem_1	2	1	85	45	7.5	-7.39333333333333	161.145997173981	0.196105	491.939	0	0.00980575991764534	0.195583800386102	0.00980575991764534
451	Rem_1	1	1	8	1	85	1	36	50	6.66666666666667	-8.77491982474217	-8174.65917690072	-0.005843	491.939	0	0.000308790580329129	-0.00607485358745719	0.000308790580329129
452	Rem_1	1	1	8	1	36	Rem_1	2	47.5	2.5	-7.73336585598798	-164.386527491057	-0.19025	491.939	0	0.00951302560965753	-0.189508946798645	0.00951302560965753
453	Rem_1	1	1	8	Rem_1	2	1	61	47.5	5	-8.10027467855751	173.879554598457	0.185129	491.939	0	0.0092569901481259	0.184502082897088	0.0092569901481259
454	Rem_1	1	1	8	1	61	1	84	51.6666666666667	8.33333333333333	-8.68491982474217	-2212.2228148952	-0.005293	491.939	0	0.000282912747150071	-0.00532656760864483	0.000282912747150071
455	Rem_1	1	1	8	1	84	Rem_1	2	47.5	7.5	-8.7532531580755	-188.712237638778	-0.179784	491.939	0	0.0089897562058156	-0.179175515288443	0.0089897562058156
456	Rem_1	1	1	8	1	35	Rem_1	2	50	2.5	-9.36793755049703	-197.087098456748	-0.170765	493.554	0	0.00853883558001324	-0.170149557821121	0.00853883558001324
457	Rem_1	1	1	8	Rem_1	2	1	62	50	5	-9.6609255338946	205.183354777851	0.168134	493.554	0	0.00840729474266247	0.167644714210318	0.00840729474266247
458	Rem_1	1	1	8	1	62	1	83	55	8.33333333333333	-10.1203398874989	-3471.35009773976	-0.002886	493.554	0	0.000175563350389539	-0.00299146719048723	0.000175563350389539
459	Rem_1	1	1	8	1	83	Rem_1	2	50	7.5	-10.1803398874989	-218.073146509585	-0.165222	493.554	0	0.00826170522410477	-0.164653247019831	0.00826170522410477
460	Rem_1	1	1	8	Rem_1	2	1	34	52.5	2.5	-10.9901130197758	230.277357681623	0.155738	493.554	0	0.00778754207757493	0.155278923559546	0.00778754207757493
461	Rem_1	1	1	8	1	34	1	63	58.3333333333333	5	-11.1968498154675	-7736.77990817515	-0.001727	493.554	0	0.00013212237698437	-0.0016760692783461	0.00013212237698437
462	Rem_1	1	1	8	1	63	Rem_1	2	52.5	5	-11.2335164821342	-237.341587807988	-0.154062	493.554	0	0.00770374906198274	-0.1536028542812	0.00770374906198274
463	Rem_1	1	1	8	Rem_1	2	1	82	52.5	7.5	-11.6579551764398	248.727939551346	0.151967	493.554	0	0.00759900800910882	0.151484185233698	0.00759900800910882
464	Rem_1	1	1	8	1	82	1	33	60	6.66666666666667	-13.2033395755292	-4325.10367916664	-0.009276	493.554	0	0.000474458048725069	-0.00907333754893	0.000474458048725069
465	Rem_1	1	1	8	1	33	Rem_1	2	55	2.5	-12.6270962471642	-263.904555218109	-0.142658	493.554	0	0.00713360094272171	-0.142410847684768	0.00713360094272171
466	Rem_1	1	1	8	1	64	Rem_1	2	55	5	-12.7936854187255	-270.185619633973	-0.141882	494.817	0	0.00709480477603155	-0.141722602242666	0.00709480477603155
467	Rem_1	1	1	8	Rem_1	2	1	81	55	7.5	-13.1800062421959	280.375289799109	0.141052	494.817	0	0.00705330892276809	0.140638100362862	0.00705330892276809
468	Rem_1	1	1	8	1	81	1	32	63.3333333333333	6.66666666666667	-14.7547216341752	-4754.72081456595	-0.012429	494.817	0	0.000629444280695281	-0.0123159416064031	0.000629444280695281
469	Rem_1	1	1	8	1	32	Rem_1	2	57.5	2.5	-14.2773085635624	-297.944407493485	-0.128615	494.817	0	0.00643152746728956	-0.128322158756459	0.00643152746728956
470	Rem_1	1	1	8	Rem_1	2	1	65	57.5	5	-14.3759074288215	303.606822227226	0.128412	494.817	0	0.00642137869619913	0.12822906758691	0.00642137869619913
471	Rem_1	1	1	8	1	65	1	80	65	8.33333333333333	-14.6180549675086	-10292.5544093458	-0.000251	494.817	0	0.00010078443580236	-0.000538573944141002	0.00010078443580236
472	Rem_1	1	1	8	1	80	Rem_1	2	57.5	7.5	-14.7213883008419	-312.834731543898	-0.128135	494.817	0	0.00640753037936614	-0.127690493642769	0.00640753037936614
473	Rem_1	1	1	8	Rem_1	2	1	31	60	2.5	-15.9097927018681	332.38858558586	0.117332	494.817	0	0.00586745222051275	0.11712697476227	0.00586745222051275
474	Rem_1	1	1	8	1	66	Rem_1	2	60	5	-15.996731711976	-337.540775134253	-0.117786	494.817	0	0.00589014893614754	-0.117747724077925	0.00589014893614754
475	Rem_1	1	1	8	1	79	Rem_1	2	60	7.5	-16.2605108481843	-345.991579942818	-0.118147	130.497	0	0.00590819634258206	-0.117848952252962	0.00590819634258206
476	Rem_1	1	1	9	1	10	Rem_1	2	42.5	0	-1.00166666666667	-31.5813886311419	-1.563183	546.355	0	0.0781592139720104	-1.48572081180208	0.0781592139720104
477	Rem_1	1	1	9	Rem_1	2	1	11	45	0	-2.62833333333333	63.4776993009323	0.510237	546.355	0	0.0255120459866021	0.517434940990619	0.0255120459866021
478	Rem_1	1	1	9	1	11	1	12	48.3333333333333	0	-4.23	-188.527610832341	-0.202174	546.355	0	0.0101091946113427	-0.201366238434722	0.0101091946113427
479	Rem_1	1	1	9	1	12	Rem_1	2	47.5	0	-4.245	-95.7001795825559	-0.308045	546.355	0	0.0154025746244743	-0.316068702555897	0.0154025746244743
480	Rem_1	1	1	9	Rem_1	2	1	13	50	0	-5.81166666666667	128.265520036493	0.231126	546.355	0	0.011556732656335	0.235976332257854	0.011556732656335
481	Rem_1	1	1	9	1	13	1	14	55	0	-7.36333333333333	-628.567275793727	-0.033854	546.355	0	0.00169565128785373	-0.0363449421269744	0.00169565128785373
482	Rem_1	1	1	9	1	14	Rem_1	2	52.5	0	-7.42833333333333	-161.149761278723	-0.197226	546.355	0	0.00986180701950713	-0.199631390130879	0.00986180701950713
483	Rem_1	1	1	9	Rem_1	2	1	15	55	0	-9.045	194.372516508505	0.176502	546.355	0	0.00882566654763254	0.177873728525991	0.00882566654763254
484	Rem_1	1	1	9	1	15	1	16	61.6666666666667	0	-10.5633333333333	-1319.92485131209	-0.019028	546.355	0	0.000956640977587726	-0.0191875160119997	0.000956640977587726
485	Rem_1	1	1	9	1	16	Rem_1	2	57.5	0	-10.6616666666667	-227.938859010421	-0.157421	546.355	0	0.0078716852136312	-0.158686212513991	0.0078716852136312
486	Rem_1	1	1	9	1	17	Rem_1	2	60	0	-12.2883333333333	-261.850969875877	-0.140358	546.493	0	0.00701861242768113	-0.141486734994274	0.00701861242768113
487	Rem_1	1	1	9	Rem_1	2	1	18	62.5	0	-13.93	296.112892847531	0.125754	546.493	0	0.0062884951530553	0.126552509431592	0.0062884951530553
488	Rem_1	1	1	9	1	18	1	19	71.6666666666667	0	-15.4166666666667	-2828.41715310266	-0.011143	546.493	0	0.000566053109257427	-0.0108513611710756	0.000566053109257427
489	Rem_1	1	1	9	1	19	Rem_1	2	65	0	-15.5566666666667	-330.738607729715	-0.114603	546.493	0	0.0057310225110795	-0.115701148260516	0.0057310225110795
490	Rem_1	1	1	9	Rem_1	2	1	40	40	2.5	-1.12166666666667	31.584092776677	1.2488	546.493	0	0.0624400800768225	1.30181052257694	0.0624400800768225
491	Rem_1	1	1	9	1	40	1	57	40	5	-2.65666666666667	-62.8415043469048	-0.791591	546.493	0	0.0395796763276622	-0.829713525862335	0.0395796763276622
492	Rem_1	1	1	9	1	57	Rem_1	2	40	5	-2.55833333333333	-63.4982810095855	-0.457029	546.493	0	0.0228516688034485	-0.472096996714607	0.0228516688034485
493	Rem_1	1	1	9	Rem_1	2	1	88	40	7.5	-4.13	95.7310685188395	0.273869	546.493	0	0.0136938151332089	0.277345223622576	0.0136938151332089
494	Rem_1	1	1	9	1	88	1	39	41.6666666666667	6.66666666666667	-4.4404627669473	84.0417308750038	0.56741	546.493	0	0.0283706762388562	0.538942328612529	0.0283706762388562
495	Rem_1	1	1	9	1	39	Rem_1	2	42.5	2.5	-1.67702260395516	-44.7531813709543	-0.841228	546.493	0	0.0420615188736688	-0.816287552235105	0.0420615188736688
496	Rem_1	1	1	9	1	58	Rem_1	2	42.5	5	-2.94677996249965	-71.0716633121502	-0.405783	421.43	0	0.0202893964356385	-0.409329546402045	0.0202893964356385
497	Rem_1	1	1	9	Rem_1	2	1	87	42.5	7.5	-4.3654627669473	101.001719554807	0.260991	421.43	0	0.0130499331493498	0.262938567257878	0.0130499331493498
498	Rem_1	1	1	9	1	87	1	38	45	6.66666666666667	-5.13925212577332	239.597410613959	0.160782	421.43	0	0.00803972193611197	0.15881049358027	0.00803972193611197
499	Rem_1	1	1	9	1	38	Rem_1	2	45	2.5	-3.02177996249965	-71.0505351581435	-0.421817	421.43	0	0.0210910870682974	-0.421749060838148	0.0210910870682974
500	Rem_1	1	1	9	Rem_1	2	1	59	45	5	-3.88404520791032	90.1700718179021	0.305239	421.43	0	0.0152622776086173	0.306369653080805	0.0152622776086173
501	Rem_1	1	1	9	1	59	1	86	46.6666666666667	8.33333333333333	-5.03925212577332	-412.304174587423	-0.064675	421.43	0	0.00323529582302763	-0.0653837675047393	0.00323529582302763
502	Rem_1	1	1	9	1	86	Rem_1	2	45	7.5	-5.07925212577332	-115.410000722489	-0.2405	421.43	0	0.0120254157932273	-0.240985885576066	0.0120254157932273
503	Rem_1	1	1	9	Rem_1	2	1	37	47.5	2.5	-4.5054627669473	100.956928699521	0.282069	421.43	0	0.0141038045187283	0.283317606914854	0.0141038045187283
504	Rem_1	1	1	9	1	37	1	60	50	5	-5.12591879243998	-807.257830311853	-0.036934	421.43	0	0.00184940555044047	-0.0375883891056514	0.00184940555044047
505	Rem_1	1	1	9	1	60	Rem_1	2	47.5	5	-5.14425212577332	-115.387465924057	-0.245058	421.43	0	0.0122533080598669	-0.245729217809202	0.0122533080598669
506	Rem_1	1	1	9	1	85	Rem_1	2	47.5	7.5	-6.11606781186548	-136.227296681957	-0.221571	547.85	0	0.0110790013134082	-0.221654167259391	0.0110790013134082
507	Rem_1	1	1	9	Rem_1	2	1	36	50	2.5	-6.09184270936277	132.267815061641	0.224785	547.85	0	0.011239694860738	0.224686804718818	0.011239694860738
508	Rem_1	1	1	9	1	36	1	61	53.3333333333333	5	-6.5435599249993	-1657.39835852142	-0.011307	547.85	0	0.000574125963966097	-0.011416886158597	0.000574125963966097
509	Rem_1	1	1	9	1	61	Rem_1	2	50	5	-6.5635599249993	-143.738816659638	-0.213469	547.85	0	0.0106739184418141	-0.21326991856022	0.0106739184418141
510	Rem_1	1	1	9	Rem_1	2	1	84	50	7.5	-7.35333333333333	161.149283661573	0.202178	547.85	0	0.0101093946015575	0.201902933141759	0.0101093946015575
511	Rem_1	1	1	9	1	84	1	35	55	6.66666666666667	-8.74491982474217	-8189.32490740382	-0.005531	547.85	0	0.00029407465463722	-0.00561903711026726	0.00029407465463722
512	Rem_1	1	1	9	1	35	Rem_1	2	52.5	2.5	-7.71336585598798	-164.384027498995	-0.196612	547.85	0	0.00983110860279755	-0.196283896031492	0.00983110860279755
513	Rem_1	1	1	9	Rem_1	2	1	62	52.5	5	-8.08027467855751	173.875994555776	0.191033	547.85	0	0.00955217345542364	0.190840378040694	0.00955217345542364
514	Rem_1	1	1	9	1	62	1	83	56.6666666666667	8.33333333333333	-8.6482531580755	-2210.76847405177	-0.006186	547.85	0	0.000325063824502204	-0.00614769523719702	0.000325063824502204
515	Rem_1	1	1	9	1	83	Rem_1	2	52.5	7.5	-8.7032531580755	-188.718634404022	-0.184732	547.85	0	0.00923714130886824	-0.184692682803497	0.00923714130886824
516	Rem_1	1	1	9	1	34	Rem_1	2	55	2.5	-9.32793755049703	-197.087858593799	-0.176497	547.821	0	0.00882541656368129	-0.176394149318666	0.00882541656368129
517	Rem_1	1	1	9	Rem_1	2	1	63	55	5	-9.6259255338946	205.183609111122	0.173219	547.821	0	0.00866152728463635	0.173083763172434	0.00866152728463635
518	Rem_1	1	1	9	1	63	1	82	60	8.33333333333333	-10.0736732208323	-3469.96885045977	-0.004214	547.821	0	0.000233226263529646	-0.00413571845178029	0.000233226263529646
519	Rem_1	1	1	9	1	82	Rem_1	2	55	7.5	-10.1303398874989	-218.078887157183	-0.169029	547.821	0	0.00845204159375118	-0.168948044720654	0.00845204159375118
520	Rem_1	1	1	9	Rem_1	2	1	33	57.5	2.5	-10.9601130197758	230.2759947899	0.160035	547.821	0	0.00800237483891501	0.160056613172262	0.00800237483891501
521	Rem_1	1	1	9	1	33	1	64	63.3333333333333	5	-11.1435164821342	-7727.45333833601	-0.001741	547.821	0	0.000132580928115623	-0.00160293814475729	0.000132580928115623
522	Rem_1	1	1	9	1	64	Rem_1	2	57.5	5	-11.1685164821342	-237.348927888131	-0.158305	547.821	0	0.00791588166678229	-0.158453675027505	0.00791588166678229
523	Rem_1	1	1	9	Rem_1	2	1	81	57.5	7.5	-11.6179551764398	248.729648214929	0.156106	547.821	0	0.00780594056408323	0.156192720066328	0.00780594056408323
524	Rem_1	1	1	9	1	81	1	32	65	6.66666666666667	-13.1733395755292	-4326.53213770162	-0.013353	547.821	0	0.000675097417044385	-0.0133763788218129	0.000675097417044385
525	Rem_1	1	1	9	1	32	Rem_1	2	60	2.5	-12.6070962471642	-263.901162298954	-0.142696	547.821	0	0.00713550075607872	-0.142816341244515	0.00713550075607872
526	Rem_1	1	1	9	1	65	Rem_1	2	60	5	-12.7386854187255	-270.190008866121	-0.141987	545.713	0	0.00710005425489834	-0.142213884981511	0.00710005425489834
527	Rem_1	1	1	9	Rem_1	2	1	80	60	7.5	-13.1350062421959	280.377896447346	0.14105	545.713	0	0.00705320893281916	0.141002639153314	0.00705320893281916
528	Rem_1	1	1	9	1	80	1	31	68.3333333333333	6.66666666666667	-14.7080549675086	-4755.73180136665	-0.011736	545.713	0	0.000595259808823005	-0.0116029989644336	0.000595259808823005
529	Rem_1	1	1	9	1	31	Rem_1	2	62.5	2.5	-14.2373085635624	-297.943382101973	-0.12929	545.713	0	0.00646527340875852	-0.12939964018888	0.00646527340875852
530	Rem_1	1	1	9	Rem_1	2	1	66	62.5	5	-14.3509074288215	303.603038007226	0.129592	545.713	0	0.00648037160662875	0.129816930942531	0.00648037160662875
531	Rem_1	1	1	9	1	79	Rem_1	2	62.5	7.5	-14.6563883008419	-312.842796621923	-0.129623	545.713	0	0.00648192142211706	-0.129620384132049	0.00648192142211706
532	Rem_1	1	1	9	Rem_1	2	1	30	65	2.5	-15.8447927018681	332.390746716281	0.117954	545.713	0	0.00589854772719523	0.118158492333894	0.00589854772719523
533	Rem_1	1	1	9	1	67	Rem_1	2	65	5	-15.901731711976	-337.553559345653	-0.11926	545.713	0	0.00596383844516265	-0.119649476657711	0.00596383844516265
534	Rem_1	1	1	9	1	78	Rem_1	2	65	7.5	-16.1955108481842	-345.998957275103	-0.119751	128.829	0	0.00598838500787149	-0.119636817157135	0.00598838500787149
535	Rem_1	1	1	10	1	11	Rem_1	2	47.5	0	-0.906666666666667	-31.5777506751083	-1.544038	571.762	0	0.0772019647652183	-1.44830883799326	0.0772019647652183
536	Rem_1	1	1	10	Rem_1	2	1	12	50	0	-2.52333333333333	63.4764233806243	0.534485	571.762	0	0.0267244370953347	0.53643038759231	0.0267244370953347
537	Rem_1	1	1	10	1	12	1	13	53.3333333333333	0	-4.09333333333333	-188.466717134925	-0.225826	571.762	0	0.0112917428101246	-0.220014284928973	0.0112917428101246
538	Rem_1	1	1	10	1	13	Rem_1	2	52.5	0	-4.09	-95.7129771494853	-0.308646	571.762	0	0.0154326239923741	-0.316416102663337	0.0154326239923741
539	Rem_1	1	1	10	Rem_1	2	1	14	55	0	-5.70666666666667	128.263527421427	0.241929	571.762	0	0.0120968633373491	0.245497709327112	0.0120968633373491
540	Rem_1	1	1	10	1	14	1	15	60	0	-7.26	-628.553173338315	-0.032511	571.762	0	0.00162862297739532	-0.0343598595296105	0.00162862297739532
541	Rem_1	1	1	10	1	15	Rem_1	2	57.5	0	-7.32333333333333	-161.147542912965	-0.209419	571.762	0	0.010471427500704	-0.211137849797502	0.010471427500704
542	Rem_1	1	1	10	Rem_1	2	1	16	60	0	-8.94	194.369970131984	0.182833	571.762	0	0.00914219693085311	0.18417826881643	0.00914219693085311
543	Rem_1	1	1	10	1	16	1	17	66.6666666666667	0	-10.4666666666667	-1320.006844903	-0.022597	571.762	0	0.00113426673340092	-0.0226320262026237	0.00113426673340092
544	Rem_1	1	1	10	1	17	Rem_1	2	62.5	0	-10.5666666666667	-227.932912263561	-0.160194	571.762	0	0.00801032421878166	-0.161546242613807	0.00801032421878166
545	Rem_1	1	1	10	1	18	Rem_1	2	65	0	-12.2083333333333	-261.840367850846	-0.141552	571.692	0	0.00707830641891124	-0.14259120901911	0.00707830641891124
546	Rem_1	1	1	10	Rem_1	2	1	19	67.5	0	-13.835	296.106059480686	0.127926	571.692	0	0.00639708165416075	0.129216379218056	0.00639708165416075
547	Rem_1	1	1	10	1	19	1	20	76.6666666666667	0	-15.3433333333333	-2828.82918432276	-0.010034	571.692	0	0.000511569047148085	-0.00968002215346144	0.000511569047148085
548	Rem_1	1	1	10	1	20	Rem_1	2	70	0	-15.4866666666667	-330.724450097957	-0.117902	571.692	0	0.00589594810102667	-0.119536357064595	0.00589594810102667
549	Rem_1	1	1	10	Rem_1	2	1	39	45	2.5	-0.931666666666667	31.5739205851832	1.284387	571.692	0	0.0642194278581062	1.3819296558841	0.0642194278581062
550	Rem_1	1	1	10	1	39	1	58	45	5	-2.52666666666667	-62.818885793121	-0.830838	571.692	0	0.0415420203602328	-0.917139189047129	0.0415420203602328
551	Rem_1	1	1	10	1	58	Rem_1	2	45	5	-2.49833333333333	-63.4802598780876	-0.453355	571.692	0	0.0226679705766198	-0.464790466836967	0.0226679705766198
552	Rem_1	1	1	10	Rem_1	2	1	87	45	7.5	-4.04	95.7222595671329	0.270718	571.692	0	0.0135362693830317	0.27444146220042	0.0135362693830317
553	Rem_1	1	1	10	1	87	1	38	46.6666666666667	6.66666666666667	-4.36379610028063	84.0273977158798	0.53918	571.692	0	0.026959185466182	0.495760564746456	0.026959185466182
554	Rem_1	1	1	10	1	38	Rem_1	2	47.5	2.5	-1.59702260395516	-44.7471917136739	-0.809769	571.692	0	0.0404885734918199	-0.770202026946876	0.0404885734918199
555	Rem_1	1	1	10	1	59	Rem_1	2	47.5	5	-2.84177996249965	-71.069632943445	-0.390788	524.709	0	0.0195396558915453	-0.393857940404105	0.0195396558915453
556	Rem_1	1	1	10	Rem_1	2	1	86	47.5	7.5	-4.2854627669473	100.98773371256	0.266476	524.709	0	0.0133241752630322	0.267773130536588	0.0133241752630322
557	Rem_1	1	1	10	1	86	1	37	50	6.66666666666667	-5.04591879243998	239.687624406222	0.151334	524.709	0	0.00756736076119013	0.146161086998019	0.00756736076119013
558	Rem_1	1	1	10	1	37	Rem_1	2	50	2.5	-2.90677996249965	-71.0515433854538	-0.417808	524.709	0	0.0208906393430168	-0.413934217534606	0.0208906393430168
559	Rem_1	1	1	10	Rem_1	2	1	60	50	5	-3.79404520791032	90.1622166102039	0.304306	524.709	0	0.0152156286130413	0.304683469275555	0.0152156286130413
560	Rem_1	1	1	10	1	60	1	85	51.6666666666667	8.33333333333333	-4.96258545910665	-412.312384891127	-0.050994	524.709	0	0.00255166026147683	-0.0520174498952344	0.00255166026147683
561	Rem_1	1	1	10	1	85	Rem_1	2	50	7.5	-4.99925212577332	-115.396489643321	-0.253259	524.709	0	0.0126633448465443	-0.252666019380321	0.0126633448465443
562	Rem_1	1	1	10	Rem_1	2	1	36	52.5	2.5	-4.4354627669473	100.947830777878	0.285851	524.709	0	0.0142928998283239	0.285202916638478	0.0142928998283239
563	Rem_1	1	1	10	1	36	1	61	55	5	-5.06258545910665	-807.200526928034	-0.028762	524.709	0	0.00144157261697079	-0.0292259690303401	0.00144157261697079
564	Rem_1	1	1	10	1	61	Rem_1	2	52.5	5	-5.06425212577332	-115.376752032704	-0.256974	524.709	0	0.0128490891385343	-0.255976947608138	0.0128490891385343
565	Rem_1	1	1	10	1	84	Rem_1	2	52.5	7.5	-6.03606781186548	-136.214633626627	-0.232004	566.88	0	0.0116006310190437	-0.230836903676636	0.0116006310190437
566	Rem_1	1	1	10	Rem_1	2	1	35	55	2.5	-6.03184270936277	132.258172806382	0.237609	566.88	0	0.0118808708520251	0.236397288314064	0.0118808708520251
567	Rem_1	1	1	10	1	35	1	62	58.3333333333333	5	-6.50022659166597	-1657.9442424983	-0.012493	566.88	0	0.000632603843254212	-0.0125209934258902	0.000632603843254212
568	Rem_1	1	1	10	1	62	Rem_1	2	55	5	-6.5035599249993	-143.723325842494	-0.225126	566.88	0	0.0112567441869308	-0.223876294888174	0.0112567441869308
569	Rem_1	1	1	10	Rem_1	2	1	83	55	7.5	-7.26333333333333	161.141044796297	0.211804	566.88	0	0.0105906721240911	0.210849910578836	0.0105906721240911
570	Rem_1	1	1	10	1	83	1	34	60	6.66666666666667	-8.6682531580755	-8182.14208011953	-0.004005	566.88	0	0.000223830432470654	-0.00396411649077136	0.000223830432470654
571	Rem_1	1	1	10	1	34	Rem_1	2	57.5	2.5	-7.63336585598798	-164.378350988341	-0.207795	566.88	0	0.0103902312323884	-0.206885794088064	0.0103902312323884
572	Rem_1	1	1	10	Rem_1	2	1	63	57.5	5	-8.00527467855751	173.865996688063	0.200941	566.88	0	0.0100475476461921	0.200025628641567	0.0100475476461921
573	Rem_1	1	1	10	1	63	1	82	61.6666666666667	8.33333333333333	-8.57491982474217	-2210.26725602379	-0.008648	566.88	0	0.000443812753309321	-0.00829256040961257	0.000443812753309321
574	Rem_1	1	1	10	1	82	Rem_1	2	57.5	7.5	-8.6132531580755	-188.710509607974	-0.192252	566.88	0	0.00961312013656336	-0.191733068231954	0.00961312013656336
575	Rem_1	1	1	10	1	33	Rem_1	2	60	2.5	-9.25793755049703	-197.080487344785	-0.185031	566.562	0	0.00925209043419378	-0.184573288812247	0.00925209043419378
576	Rem_1	1	1	10	Rem_1	2	1	64	60	5	-9.5209255338946	205.181203118988	0.181404	566.562	0	0.00907075123900992	0.181062385641357	0.00907075123900992
577	Rem_1	1	1	10	1	64	1	81	65	8.33333333333333	-9.98700655416561	-3472.18941510101	-0.004748	566.562	0	0.000257601940986476	-0.00463416297041927	0.000257601940986476
578	Rem_1	1	1	10	1	81	Rem_1	2	60	7.5	-10.0503398874989	-218.067404616418	-0.17664	566.562	0	0.00883256610504558	-0.176428222670938	0.00883256610504558
579	Rem_1	1	1	10	Rem_1	2	1	32	62.5	2.5	-10.9001130197758	230.267253261495	0.162528	566.562	0	0.00812701525530745	0.162329315320852	0.00812701525530745
580	Rem_1	1	1	10	1	32	1	65	68.3333333333333	5	-11.0768498154675	-7723.38106341127	-0.001785	566.562	0	0.000134035676220923	-0.0016713109323947	0.000134035676220923
581	Rem_1	1	1	10	1	65	Rem_1	2	62.5	5	-11.0735164821342	-237.343484754572	-0.160741	566.562	0	0.00803767209473614	-0.160658004388457	0.00803767209473614
582	Rem_1	1	1	10	Rem_1	2	1	80	62.5	7.5	-11.5329551764398	248.719873380446	0.158344	566.562	0	0.00791783151121568	0.15813705499648	0.00791783151121568
583	Rem_1	1	1	10	1	80	1	31	70	6.66666666666667	-13.1000062421959	-4325.23982684265	-0.012827	566.562	0	0.000649099239330936	-0.0126091827221487	0.000649099239330936
584	Rem_1	1	1	10	1	31	Rem_1	2	65	2.5	-12.5270962471642	-263.894967853329	-0.145528	566.562	0	0.00727708712054487	-0.145527872274331	0.00727708712054487
585	Rem_1	1	1	10	1	66	Rem_1	2	65	5	-12.6736854187255	-270.17678378748	-0.145342	569.714	0	0.00726778799979746	-0.145469604743157	0.00726778799979746
586	Rem_1	1	1	10	Rem_1	2	1	79	65	7.5	-13.0300062421959	280.374051772105	0.144793	569.714	0	0.00724034060818274	0.144689475665097	0.00724034060818274
587	Rem_1	1	1	10	1	79	1	30	73.3333333333333	6.66666666666667	-14.6047216341752	-4755.49993582041	-0.013083	569.714	0	0.000661749365318925	-0.0128360804145495	0.000661749365318925
588	Rem_1	1	1	10	1	30	Rem_1	2	67.5	2.5	-14.1323085635624	-297.939950686214	-0.131703	569.714	0	0.00658590924037828	-0.131853395250548	0.00658590924037828
589	Rem_1	1	1	10	Rem_1	2	1	67	67.5	5	-14.2159074288215	303.606508745809	0.132993	569.714	0	0.00665040187676655	0.133274085609678	0.00665040187676655
590	Rem_1	1	1	10	1	78	Rem_1	2	67.5	7.5	-14.5513883008419	-312.838283683121	-0.13302	569.714	0	0.00665175172417011	-0.132927096620746	0.00665175172417011
591	Rem_1	1	1	10	Rem_1	2	1	29	70	2.5	-15.6397927018681	332.405298950432	0.121049	569.714	0	0.0060532760553687	0.121449134444813	0.0060532760553687
592	Rem_1	1	1	10	1	68	Rem_1	2	70	5	-15.801731711976	-337.547370570013	-0.122544	569.714	0	0.00612801597909144	-0.122845034843212	0.00612801597909144
593	Rem_1	1	1	10	1	77	Rem_1	2	70	7.5	-16.0755108481843	-345.998449330168	-0.123854	123.817	0	0.00619350734963639	-0.123652231449183	0.00619350734963639
594	Rem_1	1	1	11	1	12	Rem_1	2	52.5	0	-0.816666666666667	-31.5800115437405	-1.598474	496.749	0	0.0799237625596418	-1.49603785535203	0.0799237625596418
595	Rem_1	1	1	11	Rem_1	2	1	13	55	0	-2.38333333333333	63.4947808832188	0.510255	496.749	0	0.0255129459796884	0.514884147993121	0.0255129459796884
596	Rem_1	1	1	11	1	13	1	14	58.3333333333333	0	-3.96666666666667	-188.616486700124	-0.183583	496.749	0	0.00917969469658441	-0.18330432995165	0.00917969469658441
597	Rem_1	1	1	11	1	14	Rem_1	2	57.5	0	-4	-95.7161062966329	-0.326674	496.749	0	0.0163340061127085	-0.331579818041471	0.0163340061127085
598	Rem_1	1	1	11	Rem_1	2	1	15	60	0	-5.61666666666667	128.266286904164	0.265072	496.749	0	0.0132539772506218	0.266688491558476	0.0132539772506218
599	Rem_1	1	1	11	1	15	1	16	65	0	-7.16666666666667	-628.583146953335	-0.041753	496.749	0	0.00209004366521372	-0.042664033492568	0.00209004366521372
600	Rem_1	1	1	11	1	16	Rem_1	2	62.5	0	-7.23333333333333	-161.149928591883	-0.223304	496.749	0	0.0111656478110318	-0.224024458065908	0.0111656478110318
601	Rem_1	1	1	11	Rem_1	2	1	17	65	0	-8.86	194.368859736381	0.190498	496.749	0	0.00952542492542984	0.191460141641371	0.00952542492542984
602	Rem_1	1	1	11	1	17	1	18	71.6666666666667	0	-10.3966666666667	-1320.15334692942	-0.025497	496.749	0	0.00127876601553998	-0.0258037401734522	0.00127876601553998
603	Rem_1	1	1	11	1	18	Rem_1	2	67.5	0	-10.5016666666667	-227.927017683128	-0.164957	496.749	0	0.00824845619631334	-0.165656401467919	0.00824845619631334
604	Rem_1	1	1	11	1	19	Rem_1	2	70	0	-12.1283333333333	-261.838193278311	-0.147082	491.958	0	0.00735477986142345	-0.148203483769326	0.00735477986142345
605	Rem_1	1	1	11	Rem_1	2	1	20	72.5	0	-13.78	296.096557953757	0.134374	491.958	0	0.00671944415037435	0.135977581782526	0.00671944415037435
606	Rem_1	1	1	11	1	20	1	21	81.6666666666667	0	-15.25	-2827.35076590361	-0.010045	491.958	0	0.000512108447987338	-0.0104162528742093	0.000512108447987338
607	Rem_1	1	1	11	1	21	Rem_1	2	75	0	-15.3616666666667	-330.732815093284	-0.124333	491.958	0	0.00621745423967881	-0.125561328908317	0.00621745423967881
608	Rem_1	1	1	11	Rem_1	2	1	38	50	2.5	-0.866666666666667	31.5733272321925	1.23141	491.958	0	0.0615705812076677	1.29952765534053	0.0615705812076677
609	Rem_1	1	1	11	1	38	1	59	50	5	-2.45	-62.813612785673	-0.796967	491.958	0	0.0398484754755122	-0.851357133794922	0.0398484754755122
610	Rem_1	1	1	11	1	59	Rem_1	2	50	5	-2.40833333333333	-63.4832465831074	-0.434254	491.958	0	0.0217129302787533	-0.448170521545609	0.0217129302787533
611	Rem_1	1	1	11	Rem_1	2	1	86	50	7.5	-3.975	95.716039056939	0.276109	491.958	0	0.0138058121710568	0.280750430137774	0.0138058121710568
612	Rem_1	1	1	11	1	86	1	37	51.6666666666667	6.66666666666667	-4.2804627669473	84.044739187011	0.483939	491.958	0	0.0241971566367311	0.447135282500595	0.0241971566367311
613	Rem_1	1	1	11	1	37	Rem_1	2	52.5	2.5	-1.49702260395516	-44.7507493967191	-0.759937	491.958	0	0.0379969815896276	-0.72788571263837	0.0379969815896276
614	Rem_1	1	1	11	1	60	Rem_1	2	52.5	5	-2.76677996249965	-71.0676482533645	-0.383455	495.779	0	0.0191730107850202	-0.389984416722052	0.0191730107850202
615	Rem_1	1	1	11	Rem_1	2	1	85	52.5	7.5	-4.2204627669473	100.981163626862	0.28481	495.779	0	0.0142408511069388	0.286208639378745	0.0142408511069388
616	Rem_1	1	1	11	1	85	1	36	55	6.66666666666667	-4.99258545910665	239.666001349893	0.124837	495.779	0	0.00624265099316789	0.121025683493337	0.00624265099316789
617	Rem_1	1	1	11	1	36	Rem_1	2	55	2.5	-2.85177996249965	-71.0463910649626	-0.409704	495.779	0	0.0204854440771978	-0.407234322872082	0.0204854440771978
618	Rem_1	1	1	11	Rem_1	2	1	61	55	5	-3.72904520791032	90.1567407513106	0.325335	495.779	0	0.0162670573725705	0.324830164433813	0.0162670573725705
619	Rem_1	1	1	11	1	61	1	84	56.6666666666667	8.33333333333333	-4.90258545910665	-412.280160228911	-0.054598	495.779	0	0.00273173095490753	-0.0556100534898304	0.00273173095490753
620	Rem_1	1	1	11	1	84	Rem_1	2	55	7.5	-4.93425212577332	-115.390043924613	-0.270731	495.779	0	0.013536919365295	-0.269220110943982	0.013536919365295
621	Rem_1	1	1	11	Rem_1	2	1	35	57.5	2.5	-4.3904627669473	100.941969519539	0.308944	495.779	0	0.0154475236798653	0.306568881162161	0.0154475236798653
622	Rem_1	1	1	11	1	35	1	62	60	5	-5.02925212577331	-807.356202060434	-0.03026	495.779	0	0.00151630109147227	-0.0304883062854717	0.00151630109147227
623	Rem_1	1	1	11	1	62	Rem_1	2	57.5	5	-5.01925212577332	-115.365916180175	-0.27858	495.779	0	0.0139293589586887	-0.27608057487669	0.0139293589586887
624	Rem_1	1	1	11	1	83	Rem_1	2	57.5	7.5	-5.96106781186548	-136.212230414446	-0.249866	502.011	0	0.0124937002081049	-0.247976333286847	0.0124937002081049
625	Rem_1	1	1	11	Rem_1	2	1	34	60	2.5	-5.96684270936277	132.25555794391	0.258734	502.011	0	0.012937086491556	0.256150707720058	0.012937086491556
626	Rem_1	1	1	11	1	34	1	63	63.3333333333333	5	-6.4435599249993	-1658.29519080956	-0.014816	502.011	0	0.000747518989725345	-0.0147907940003493	0.000747518989725345
627	Rem_1	1	1	11	1	63	Rem_1	2	60	5	-6.4435599249993	-143.717601412734	-0.243928	502.011	0	0.0121968099501468	-0.241359913719709	0.0121968099501468
628	Rem_1	1	1	11	Rem_1	2	1	82	60	7.5	-7.18833333333333	161.13851824949	0.225975	502.011	0	0.0112991925181625	0.224420713048068	0.0112991925181625
629	Rem_1	1	1	11	1	82	1	33	65	6.66666666666667	-8.6082531580755	-8186.02570846836	-0.00178	502.011	0	0.00013386933928275	-0.0021225603797364	0.00013386933928275
630	Rem_1	1	1	11	1	33	Rem_1	2	62.5	2.5	-7.57836585598798	-164.3741552682	-0.224225	502.011	0	0.0112116959717297	-0.222298152668332	0.0112116959717297
631	Rem_1	1	1	11	Rem_1	2	1	64	62.5	5	-7.91527467855751	173.867666098244	0.216324	502.011	0	0.0108166622596807	0.214812501258051	0.0108166622596807
632	Rem_1	1	1	11	1	64	1	81	66.6666666666667	8.33333333333333	-8.4982531580755	-2211.38296952354	-0.010019	502.011	0	0.000510833536976577	-0.00937567079178236	0.000510833536976577
633	Rem_1	1	1	11	1	81	Rem_1	2	62.5	7.5	-8.5482531580755	-188.704347454026	-0.20626	502.011	0	0.0103134848135827	-0.205436830466268	0.0103134848135827
634	Rem_1	1	1	11	1	32	Rem_1	2	65	2.5	-9.21293755049703	-197.074970024179	-0.192232	505.064	0	0.00961212019067594	-0.19116202003827	0.00961212019067594
635	Rem_1	1	1	11	Rem_1	2	1	65	65	5	-9.4409255338946	205.179980863034	0.188324	505.064	0	0.00941673098479509	0.187421465951674	0.00941673098479509
636	Rem_1	1	1	11	1	65	1	80	70	8.33333333333333	-9.91367322083228	-3473.01054678199	-0.005131	505.064	0	0.000275350508443329	-0.00502139442476499	0.000275350508443329
637	Rem_1	1	1	11	1	80	Rem_1	2	65	7.5	-9.98033988749895	-218.062786044555	-0.183194	505.064	0	0.00916024585314172	-0.182400071526909	0.00916024585314172
638	Rem_1	1	1	11	Rem_1	2	1	31	67.5	2.5	-10.8351130197758	230.263839233051	0.169336	505.064	0	0.00846739052128813	0.168672649848983	0.00846739052128813
639	Rem_1	1	1	11	1	31	1	66	73.3333333333333	5	-11.0268498154675	-7729.01707101496	-0.001116	505.064	0	0.000114514802536615	-0.000960918847711307	0.000114514802536615
640	Rem_1	1	1	11	1	66	Rem_1	2	67.5	5	-11.0235164821342	-237.334539390728	-0.168136	505.064	0	0.00840739473558843	-0.167711731001271	0.00840739473558843
641	Rem_1	1	1	11	Rem_1	2	1	79	67.5	7.5	-11.4429551764398	248.721189593905	0.166362	505.064	0	0.0083187010770913	0.165836945198074	0.0083187010770913
642	Rem_1	1	1	11	1	79	1	30	75	6.66666666666667	-13.0066729088626	-4325.87303170317	-0.015038	505.064	0	0.000758520672097999	-0.0147412689030046	0.000758520672097999
643	Rem_1	1	1	11	1	30	Rem_1	2	70	2.5	-12.4370962471642	-263.894092774524	-0.15129	505.064	0	0.00756516095334395	-0.151095676295069	0.00756516095334395
644	Rem_1	1	1	11	1	67	Rem_1	2	70	5	-12.5536854187255	-270.184305235022	-0.152342	507.949	0	0.00761775638951522	-0.152335833949798	0.00761775638951522
645	Rem_1	1	1	11	Rem_1	2	1	78	70	7.5	-12.9400062421959	280.374780381261	0.151856	507.949	0	0.0075934584900426	0.151395332809728	0.0075934584900426
646	Rem_1	1	1	11	1	78	1	29	78.3333333333333	6.66666666666667	-14.4447216341752	-4751.41999715929	-0.013904	507.949	0	0.000702355351656126	-0.0133118012763121	0.000702355351656126
647	Rem_1	1	1	11	1	29	Rem_1	2	72.5	2.5	-13.9423085635624	-297.956802853064	-0.137938	507.949	0	0.00689762492529131	-0.138083531533416	0.00689762492529132
648	Rem_1	1	1	11	Rem_1	2	1	68	72.5	5	-14.1309074288215	303.604812169479	0.139458	507.949	0	0.00697361702490178	0.139459150002621	0.00697361702490178
649	Rem_1	1	1	11	1	77	Rem_1	2	72.5	7.5	-14.4463883008419	-312.843184604913	-0.140549	507.949	0	0.00702816145962086	-0.140136726013256	0.00702816145962086
650	Rem_1	1	1	11	Rem_1	2	1	28	75	2.5	-15.4997927018681	332.415527551879	0.127287	507.949	0	0.00636513557769982	0.127359899270678	0.00636513557769982
651	Rem_1	1	1	11	1	69	Rem_1	2	75	5	-15.656731711976	-337.561580728555	-0.128471	507.949	0	0.00642432833862809	-0.128393058944426	0.00642432833862809
652	Rem_1	1	1	11	1	76	Rem_1	2	75	7.5	-16.0105108481843	-345.989657182219	-0.129735	118.842	0	0.00648752075622884	-0.129036263246167	0.00648752075622884
653	Rem_1	1	1	12	1	13	Rem_1	2	57.5	0	-0.666666666666667	-31.5990155875197	-1.293351	638.758	0	0.0646676273184853	-1.2824144222442	0.0646676273184853
654	Rem_1	1	1	12	Rem_1	2	1	14	60	0	-2.28333333333333	63.4946717743008	0.499779	638.758	0	0.024989150087638	0.511076014970786	0.024989150087638
655	Rem_1	1	1	12	1	14	1	15	63.3333333333333	0	-3.86666666666667	-188.616528304947	-0.143988	638.758	0	0.0072000944688247	-0.150653424889554	0.0072000944688247
656	Rem_1	1	1	12	1	15	Rem_1	2	62.5	0	-3.9	-95.7158476384772	-0.355796	638.758	0	0.017790081057713	-0.360422590081232	0.017790081057713
657	Rem_1	1	1	12	Rem_1	2	1	16	65	0	-5.51666666666667	128.265803195386	0.284373	638.758	0	0.0142190016464765	0.285066359595285	0.0142190016464765
658	Rem_1	1	1	12	1	16	1	17	70	0	-7.07333333333333	-628.631061763439	-0.050451	638.758	0	0.00252453134314074	-0.0504465126292426	0.00252453134314074
659	Rem_1	1	1	12	1	17	Rem_1	2	67.5	0	-7.14333333333333	-161.146016175081	-0.233893	638.758	0	0.0116950775381141	-0.234619846966042	0.0116950775381141
660	Rem_1	1	1	12	Rem_1	2	1	18	70	0	-8.785	194.360373428001	0.196985	638.758	0	0.00984975763978485	0.197448519567999	0.00984975763978485
661	Rem_1	1	1	12	1	18	1	19	76.6666666666667	0	-10.32	-1319.91231454136	-0.023975	638.758	0	0.00120291378016049	-0.02377916445197	0.00120291378016049
662	Rem_1	1	1	12	1	19	Rem_1	2	72.5	0	-10.4116666666667	-227.922533803919	-0.172947	638.758	0	0.00864792819249212	-0.173669355116029	0.00864792819249212
663	Rem_1	1	1	12	1	20	Rem_1	2	75	0	-12.0633333333333	-261.826615436759	-0.156337	631.927	0	0.00781748961767779	-0.157646830127556	0.00781748961767779
664	Rem_1	1	1	12	Rem_1	2	1	21	77.5	0	-13.645	296.10284409258	0.143517	631.927	0	0.00717654674774017	0.144368602986088	0.00717654674774017
665	Rem_1	1	1	12	1	21	1	22	86.6666666666667	0	-15.14	-2828.61799660306	-0.010406	631.927	0	0.000529822696758076	-0.0102546309690148	0.000529822696758076
666	Rem_1	1	1	12	1	22	Rem_1	2	80	0	-15.2816666666667	-330.723325708573	-0.133095	631.927	0	0.0066555013006159	-0.134113972017073	0.0066555013006159
667	Rem_1	1	1	12	Rem_1	2	1	37	55	2.5	-0.756666666666667	31.5735565616956	1.129296	631.927	0	0.0564648885506737	1.22276507196359	0.0564648885506737
668	Rem_1	1	1	12	1	37	1	60	55	5	-2.35333333333333	-62.8190408806986	-0.695022	631.927	0	0.0347512438800398	-0.764065026584331	0.0347512438800398
669	Rem_1	1	1	12	1	60	Rem_1	2	55	5	-2.32333333333333	-63.4786300685352	-0.434115	631.927	0	0.0217059803524858	-0.458700045379263	0.0217059803524858
670	Rem_1	1	1	12	Rem_1	2	1	85	55	7.5	-3.9	95.7066472456954	0.304985	631.927	0	0.015249577881453	0.30981608898187	0.015249577881453
671	Rem_1	1	1	12	1	85	1	36	56.6666666666667	6.66666666666667	-4.2204627669473	84.032886268299	0.364353	631.927	0	0.0182179244570423	0.346476254583474	0.0182179244570423
672	Rem_1	1	1	12	1	36	Rem_1	2	57.5	2.5	-1.43202260395516	-44.7453359084831	-0.669261	631.927	0	0.0334631994182042	-0.656292343565343	0.0334631994182042
673	Rem_1	1	1	12	1	61	Rem_1	2	57.5	5	-2.69177996249965	-71.0590449831466	-0.415007	484.12	0	0.020750590958392	-0.422432594173431	0.020750590958392
674	Rem_1	1	1	12	Rem_1	2	1	84	57.5	7.5	-4.1454627669473	100.971166757758	0.313386	484.12	0	0.015669619092052	0.31333548132934	0.015669619092052
675	Rem_1	1	1	12	1	84	1	35	60	6.66666666666667	-4.93925212577332	239.658966475479	0.118805	484.12	0	0.00594109165579021	0.11828587951551	0.00594109165579021
676	Rem_1	1	1	12	1	35	Rem_1	2	60	2.5	-2.79677996249965	-71.0408243665809	-0.432197	484.12	0	0.0216100813747311	-0.43162136084485	0.0216100813747311
677	Rem_1	1	1	12	Rem_1	2	1	62	60	5	-3.67404520791032	90.1431578144641	0.357074	484.12	0	0.017853980051798	0.355186484812211	0.017853980051798
678	Rem_1	1	1	12	1	62	1	83	61.6666666666667	8.33333333333333	-4.84258545910665	-412.074713148667	-0.057338	484.12	0	0.00286864351392779	-0.0577136694528905	0.00286864351392779
679	Rem_1	1	1	12	1	83	Rem_1	2	60	7.5	-4.84925212577332	-115.383892269115	-0.299684	484.12	0	0.0149845336810993	-0.29747281535932	0.0149845336810993
680	Rem_1	1	1	12	Rem_1	2	1	34	62.5	2.5	-4.3154627669473	100.938914670395	0.338391	484.12	0	0.016919845513553	0.335334834873736	0.016919845513553
681	Rem_1	1	1	12	1	34	1	63	65	5	-4.96591879243998	-807.550635013297	-0.031495	484.12	0	0.00157792191267502	-0.0320877815362355	0.00157792191267502
682	Rem_1	1	1	12	1	63	Rem_1	2	62.5	5	-4.94925212577331	-115.357957266933	-0.306832	484.12	0	0.0153419259077862	-0.3032470533375	0.0153419259077862
683	Rem_1	1	1	12	1	82	Rem_1	2	62.5	7.5	-5.87606781186548	-136.206107883495	-0.272024	634.568	0	0.0136015676096544	-0.269673772691044	0.0136015676096544
684	Rem_1	1	1	12	Rem_1	2	1	33	65	2.5	-5.90184270936277	132.251155050394	0.282491	634.568	0	0.0141249039891427	0.279248049105992	0.0141249039891427
685	Rem_1	1	1	12	1	33	1	64	68.3333333333333	5	-6.36689325833263	-1657.68311695733	-0.01568	634.568	0	0.000790351820393931	-0.015235496208883	0.000790351820393931
686	Rem_1	1	1	12	1	64	Rem_1	2	65	5	-6.3435599249993	-143.71700108544	-0.266806	634.568	0	0.0133406747988998	-0.264012552897109	0.0133406747988998
687	Rem_1	1	1	12	Rem_1	2	1	81	65	7.5	-7.11333333333333	161.128983711947	0.247483	634.568	0	0.0123745540615612	0.245862358700861	0.0123745540615612
688	Rem_1	1	1	12	1	32	Rem_1	2	67.5	2.5	-7.52336585598798	-164.368781006409	-0.234881	634.568	0	0.0117444757397893	-0.232599881158956	0.0117444757397893
689	Rem_1	1	1	12	Rem_1	2	1	65	67.5	5	-7.82527467855751	173.86424044437	0.227125	634.568	0	0.0113566902776513	0.225171817629154	0.0113566902776513
690	Rem_1	1	1	12	1	65	1	80	71.6666666666667	8.33333333333333	-8.4182531580755	-2211.87944832999	-0.00984	634.568	0	0.000502059757399455	-0.0093685165072829	0.000502059757399455
691	Rem_1	1	1	12	1	80	Rem_1	2	67.5	7.5	-8.4682531580755	-188.696698017961	-0.21722	634.568	0	0.0108614603530096	-0.215803301121871	0.0108614603530096
692	Rem_1	1	1	12	1	31	Rem_1	2	70	2.5	-9.13793755049703	-197.071273673941	-0.202149	636.103	0	0.0101079446725088	-0.200779703408228	0.0101079446725088
693	Rem_1	1	1	12	Rem_1	2	1	66	70	5	-9.3809255338946	205.169174127374	0.199523	636.103	0	0.00997665118276168	0.198344432994029	0.00997665118276168
694	Rem_1	1	1	12	1	66	1	79	75	8.33333333333333	-9.84033988749895	-3470.29215025954	-0.003759	636.103	0	0.000212897164142691	-0.00370085652917709	0.000212897164142691
695	Rem_1	1	1	12	1	79	Rem_1	2	70	7.5	-9.88033988749895	-218.061304169585	-0.195747	636.103	0	0.0097878608501807	-0.194643576464852	0.0097878608501807
696	Rem_1	1	1	12	Rem_1	2	1	30	72.5	2.5	-10.7351130197758	230.262106064867	0.177954	636.103	0	0.00889826192523012	0.177110079085703	0.00889826192523012
697	Rem_1	1	1	12	1	67	Rem_1	2	72.5	5	-10.8935164821342	-237.339954838805	-0.178673	636.103	0	0.00893420966412251	-0.178108896404703	0.00893420966412251
698	Rem_1	1	1	12	Rem_1	2	1	78	72.5	7.5	-11.3429551764398	248.719191926503	0.177195	636.103	0	0.00886031433203699	0.176254542249383	0.00886031433203699
699	Rem_1	1	1	12	1	29	Rem_1	2	75	2.5	-12.2370962471642	-263.90865214155	-0.160376	636.103	0	0.00801942351045261	-0.160186041853224	0.00801942351045261
700	Rem_1	1	1	12	1	68	Rem_1	2	75	5	-12.4586854187255	-270.180566649721	-0.162	636.824	0	0.00810061726043146	-0.161600850656231	0.00810061726043146
701	Rem_1	1	1	12	Rem_1	2	1	77	75	7.5	-12.8250062421959	280.377035404269	0.163023	636.824	0	0.00815176338729848	0.162109288074776	0.00815176338729848
702	Rem_1	1	1	12	1	28	Rem_1	2	77.5	2.5	-13.7923085635624	-297.965108902958	-0.146874	636.824	0	0.00734438082414032	-0.146563304617057	0.00734438082414032
703	Rem_1	1	1	12	Rem_1	2	1	69	77.5	5	-13.9759074288215	303.616836460994	0.148208	636.824	0	0.00741107469669548	0.147703822884912	0.00741107469669548
704	Rem_1	1	1	12	1	76	Rem_1	2	77.5	7.5	-14.3713883008419	-312.831747539478	-0.149358	636.824	0	0.0074685695022541	-0.148304469890657	0.0074685695022541
705	Rem_1	1	1	12	Rem_1	2	1	27	80	2.5	-15.3997927018681	332.41153519963	0.136066	636.824	0	0.00680403489776471	0.135705020206396	0.00680403489776471
706	Rem_1	1	1	12	1	70	Rem_1	2	80	5	-15.581731711976	-337.550280016952	-0.137084	636.824	0	0.0068549294409206	-0.136388010326708	0.0068549294409206
707	Rem_1	1	1	12	1	75	Rem_1	2	80	7.5	-15.8455108481843	-346.007045967489	-0.137815	111.805	0	0.00689147557221964	-0.13662864541182	0.00689147557221964
708	Rem_1	1	1	13	1	14	Rem_1	2	62.5	0	-0.516666666666667	-31.5799575522794	-1.364453	514.821	0	0.0682227232894034	-1.31361268300841	0.0682227232894034
709	Rem_1	1	1	13	Rem_1	2	1	15	65	0	-2.13333333333333	63.4785318146509	0.574384	514.821	0	0.0287193740990294	0.585746306844694	0.0287193740990294
710	Rem_1	1	1	13	1	15	1	16	68.3333333333333	0	-3.73333333333333	-188.533860276807	-0.170338	514.821	0	0.00851748704783283	-0.181018815121904	0.00851748704783283
711	Rem_1	1	1	13	1	16	Rem_1	2	67.5	0	-3.75	-95.7004615068593	-0.404045	514.821	0	0.0202024974956687	-0.40472749172279	0.0202024974956687
712	Rem_1	1	1	13	Rem_1	2	1	17	70	0	-5.37666666666667	128.248014521648	0.311449	514.821	0	0.0155727710765458	0.311113892090268	0.0155727710765458
713	Rem_1	1	1	13	1	17	1	18	75	0	-6.96333333333333	-628.521465274286	-0.060021	514.821	0	0.00300271562131681	-0.0609995369831839	0.00300271562131681
714	Rem_1	1	1	13	1	18	Rem_1	2	72.5	0	-7.01833333333333	-161.125140429489	-0.251347	514.821	0	0.0125677478500525	-0.250114355107084	0.0125677478500525
715	Rem_1	1	1	13	Rem_1	2	1	19	75	0	-8.645	194.343865183609	0.214646	514.821	0	0.01073276587325	0.214292372641178	0.01073276587325
716	Rem_1	1	1	13	1	19	1	20	81.6666666666667	0	-10.2166666666667	-1319.89907367833	-0.024096	514.821	0	0.00120894294323595	-0.0228137589913815	0.00120894294323595
717	Rem_1	1	1	13	1	20	Rem_1	2	77.5	0	-10.2966666666667	-227.900227101223	-0.190471	514.821	0	0.00952407499983594	-0.191478613649796	0.00952407499983594
718	Rem_1	1	1	13	1	21	Rem_1	2	80	0	-11.8783333333333	-261.82041453464	-0.172684	515.709	0	0.00863477907302787	-0.173286210695823	0.00863477907302787
719	Rem_1	1	1	13	Rem_1	2	1	22	82.5	0	-13.515	296.081555145936	0.159301	515.709	0	0.00796567771771492	0.159658053248004	0.00796567771771492
720	Rem_1	1	1	13	1	22	1	23	91.6666666666667	0	-15.0166666666667	-2827.83261763294	-0.01039	515.709	0	0.000529037096997933	-0.0117454166158105	0.000529037096997933
721	Rem_1	1	1	13	1	23	Rem_1	2	85	0	-15.1266666666667	-330.707505776138	-0.148917	515.709	0	0.00744652148472695	-0.147912636632194	0.00744652148472695
722	Rem_1	1	1	13	Rem_1	2	1	36	60	2.5	-0.641666666666667	31.5875518199449	1.028819	515.709	0	0.0514410471987352	1.1181151160281	0.0514410471987352
723	Rem_1	1	1	13	1	36	1	61	60	5	-2.26	-62.8882540287014	-0.534551	515.709	0	0.0267277370722345	-0.598655778051935	0.0267277370722345
724	Rem_1	1	1	13	1	61	Rem_1	2	60	5	-2.19833333333333	-63.4645820323396	-0.49412	515.709	0	0.0247062023791598	-0.519459337976163	0.0247062023791598
725	Rem_1	1	1	13	Rem_1	2	1	84	60	7.5	-3.775	95.6853658684166	0.350264	515.709	0	0.0175134854966109	0.351660450931827	0.0175134854966109
726	Rem_1	1	1	13	1	84	1	35	61.6666666666667	6.66666666666667	-4.13379610028063	84.0762901588671	0.370612	515.709	0	0.0185308698220024	0.362720615678418	0.0185308698220024
727	Rem_1	1	1	13	1	35	Rem_1	2	62.5	2.5	-1.32702260395516	-44.7529843822162	-0.720783	515.709	0	0.0360392887377443	-0.714381066610245	0.0360392887377443
728	Rem_1	1	1	13	1	62	Rem_1	2	62.5	5	-2.58677996249965	-71.0397982840281	-0.475941	414.182	0	0.0237972601091491	-0.480339328913523	0.0237972601091491
729	Rem_1	1	1	13	Rem_1	2	1	83	62.5	7.5	-4.0104627669473	100.950361180929	0.363332	414.182	0	0.0181668752282829	0.36241854966328	0.0181668752282829
730	Rem_1	1	1	13	1	83	1	34	65	6.66666666666667	-4.83258545910665	239.789309747065	0.134643	414.182	0	0.00673289266381843	0.132542530065002	0.00673289266381843
731	Rem_1	1	1	13	1	34	Rem_1	2	65	2.5	-2.67177996249965	-71.0419698427406	-0.498012	414.182	0	0.0249008007975647	-0.494961079728282	0.0249008007975647
732	Rem_1	1	1	13	Rem_1	2	1	63	65	5	-3.55404520791032	90.1282973821434	0.412391	414.182	0	0.0206197924868923	0.409506070771665	0.0206197924868923
733	Rem_1	1	1	13	1	63	1	82	66.6666666666667	8.33333333333333	-4.73925212577331	-412.041609392464	-0.071872	414.182	0	0.00359499109317395	-0.0718473628144927	0.00359499109317395
734	Rem_1	1	1	13	1	82	Rem_1	2	65	7.5	-4.71425212577332	-115.362140426024	-0.340452	414.182	0	0.0170228937246286	-0.337658707957173	0.0170228937246286
735	Rem_1	1	1	13	Rem_1	2	1	33	67.5	2.5	-4.2004627669473	100.936861536934	0.388492	414.182	0	0.0194248574038524	0.384206025472165	0.0194248574038524
736	Rem_1	1	1	13	1	33	1	64	70	5	-4.85591879243998	-807.917238833741	-0.036767	414.182	0	0.00184106782126569	-0.036308831440586	0.00184106782126569
737	Rem_1	1	1	13	1	64	Rem_1	2	67.5	5	-4.79925212577332	-115.347799017097	-0.351636	414.182	0	0.0175820843826891	-0.347897194031579	0.0175820843826891
738	Rem_1	1	1	13	1	81	Rem_1	2	67.5	7.5	-5.75106781186548	-136.18168163058	-0.311575	517.259	0	0.015579070946706	-0.309429302934814	0.015579070946706
739	Rem_1	1	1	13	Rem_1	2	1	32	70	2.5	-5.79684270936277	132.247886831525	0.30823	517.259	0	0.0154118244296384	0.304042405128883	0.0154118244296384
740	Rem_1	1	1	13	1	32	1	65	73.3333333333333	5	-6.27022659166597	-1658.94602618789	-0.017078	517.259	0	0.000859735546549054	-0.0164510574891913	0.000859735546549054
741	Rem_1	1	1	13	1	65	Rem_1	2	70	5	-6.2035599249993	-143.703657373551	-0.291156	517.259	0	0.0145581434544381	-0.287591347639692	0.0145581434544381
742	Rem_1	1	1	13	Rem_1	2	1	80	70	7.5	-6.98333333333333	161.1070898452	0.271116	517.259	0	0.0135561688407898	0.268602362324457	0.0135561688407898
743	Rem_1	1	1	13	1	31	Rem_1	2	72.5	2.5	-7.39836585598798	-164.364978335342	-0.256669	517.259	0	0.0128338396009339	-0.253602493634623	0.0128338396009339
744	Rem_1	1	1	13	Rem_1	2	1	66	72.5	5	-7.71527467855751	173.845077883001	0.250127	517.259	0	0.0125067497905131	0.247684137292135	0.0125067497905131
745	Rem_1	1	1	13	1	66	1	79	76.6666666666667	8.33333333333333	-8.31158649140883	-2210.97712283488	-0.008039	517.259	0	0.000414202610445661	-0.00761578488854625	0.000414202610445661
746	Rem_1	1	1	13	1	79	Rem_1	2	72.5	7.5	-8.3182531580755	-188.680695033611	-0.242024	517.259	0	0.0121016131751102	-0.240068352403589	0.0121016131751102
747	Rem_1	1	1	13	1	30	Rem_1	2	75	2.5	-8.98793755049703	-197.066662994157	-0.220711	518.075	0	0.011036003071878	-0.218594708246669	0.011036003071878
748	Rem_1	1	1	13	Rem_1	2	1	67	75	5	-9.2009255338946	205.163521373136	0.220419	518.075	0	0.0110214036720601	0.2188667365714	0.0110214036720601
749	Rem_1	1	1	13	1	67	1	78	80	8.33333333333333	-9.68700655416561	-3472.88667951675	-0.003443	518.075	0	0.000199086972200594	-0.00371974878182466	0.000199086972200594
750	Rem_1	1	1	13	1	78	Rem_1	2	75	7.5	-9.73033988749895	-218.044683107209	-0.216972	518.075	0	0.0108490608791729	-0.215146987789576	0.0108490608791729
751	Rem_1	1	1	13	Rem_1	2	1	29	77.5	2.5	-10.4851130197758	230.266930929755	0.196091	518.075	0	0.00980505995404924	0.194772494911513	0.00980505995404924
752	Rem_1	1	1	13	1	68	Rem_1	2	77.5	5	-10.7485164821342	-237.325221540168	-0.197311	518.075	0	0.0098660568010984	-0.196145545091834	0.0098660568010984
753	Rem_1	1	1	13	Rem_1	2	1	77	77.5	7.5	-11.1779551764398	248.706263686725	0.197913	518.075	0	0.00989615525961977	0.196244343766943	0.00989615525961977
754	Rem_1	1	1	13	1	28	Rem_1	2	80	2.5	-12.0370962471642	-263.906133004397	-0.177218	518.075	0	0.00886146425880057	-0.176206030954589	0.00886146425880057
755	Rem_1	1	1	13	1	69	Rem_1	2	80	5	-12.2536854187255	-270.179226334061	-0.178579	518.465	0	0.00892950995869874	-0.177518126294763	0.00892950995869874
756	Rem_1	1	1	13	Rem_1	2	1	76	80	7.5	-12.7000062421959	280.351259162456	0.179776	518.465	0	0.00898935623056512	0.178000087946139	0.00898935623056512
757	Rem_1	1	1	13	1	27	Rem_1	2	82.5	2.5	-13.6423085635624	-297.950384296105	-0.162767	518.465	0	0.00813896435196149	-0.161813852481072	0.00813896435196149
758	Rem_1	1	1	13	Rem_1	2	1	70	82.5	5	-13.8509074288215	303.593101275628	0.16393	518.465	0	0.0081971099937722	0.162637048390331	0.0081971099937722
759	Rem_1	1	1	13	1	75	Rem_1	2	82.5	7.5	-14.1563883008419	-312.832930912372	-0.164441	518.465	0	0.00822265809835846	-0.162765328477487	0.00822265809835846
760	Rem_1	1	1	13	Rem_1	2	1	26	85	2.5	-15.1997927018681	332.407285646749	0.151515	518.465	0	0.00757640997191282	0.15035117830114	0.00757640997191282
761	Rem_1	1	1	13	1	71	Rem_1	2	85	5	-15.456731711976	-337.526345132562	-0.151548	518.465	0	0.00757805982821461	-0.150165453805424	0.00757805982821461
762	Rem_1	1	1	13	1	74	Rem_1	2	85	7.5	-15.7005108481843	-345.984026892238	-0.151525	101.332	0	0.0075769099283613	-0.14950198903699	0.0075769099283613
763	Rem_1	1	1	14	1	15	Rem_1	2	67.5	0	-0.416666666666667	-31.5799270583799	-1.330999	499.289	0	0.0665500251314941	-1.31638884528805	0.0665500251314941
764	Rem_1	1	1	14	Rem_1	2	1	16	70	0	-2.03333333333333	63.4784038994594	0.615595	499.289	0	0.0307799124440356	0.619496356750193	0.0307799124440356
765	Rem_1	1	1	14	1	16	1	17	73.3333333333333	0	-3.64	-188.543618672393	-0.195775	499.289	0	0.00978926077712204	-0.199034326486034	0.00978926077712204
766	Rem_1	1	1	14	1	17	Rem_1	2	72.5	0	-3.66	-95.6976566224392	-0.419792	499.289	0	0.0209898382118586	-0.420462030264158	0.0209898382118586
767	Rem_1	1	1	14	Rem_1	2	1	18	75	0	-5.30166666666667	128.241649161516	0.317008	499.289	0	0.0158507154463135	0.315925584953947	0.0158507154463135
768	Rem_1	1	1	14	1	18	1	19	80	0	-6.88666666666667	-628.416296738937	-0.054558	499.289	0	0.00272973229639831	-0.0541725324548436	0.00272973229639831
769	Rem_1	1	1	14	1	19	Rem_1	2	77.5	0	-6.92833333333333	-161.122005371733	-0.262446	499.289	0	0.0131226810252326	-0.261753052499103	0.0131226810252326
770	Rem_1	1	1	14	Rem_1	2	1	20	80	0	-8.58	194.335091173846	0.228824	499.289	0	0.0114416370087501	0.229668485328513	0.0114416370087501
771	Rem_1	1	1	14	1	20	1	21	86.6666666666667	0	-10.1166666666667	-1319.29987227312	-0.024158	499.289	0	0.00121203234692808	-0.0244585440153016	0.00121203234692808
772	Rem_1	1	1	14	1	21	Rem_1	2	82.5	0	-10.1616666666667	-227.906033390048	-0.204647	499.289	0	0.010232838634636	-0.205209941313211	0.010232838634636
773	Rem_1	1	1	14	1	22	Rem_1	2	85	0	-11.7983333333333	-261.813058427218	-0.186559	490.476	0	0.00932848600805618	-0.18748593163874	0.00932848600805618
774	Rem_1	1	1	14	Rem_1	2	1	23	87.5	0	-13.41	296.079246399494	0.173657	490.476	0	0.00868342582869803	0.172584938560563	0.00868342582869803
775	Rem_1	1	1	14	1	23	1	24	96.6666666666667	0	-14.8833333333333	-2827.10308344491	-0.011878	490.476	0	0.000602260085013111	-0.0135009869166489	0.000602260085013111
776	Rem_1	1	1	14	1	24	Rem_1	2	90	0	-14.9816666666667	-330.714605760955	-0.161759	490.476	0	0.00808856817999947	-0.159083951643915	0.00808856817999947
777	Rem_1	1	1	14	Rem_1	2	1	35	65	2.5	-0.586666666666667	31.6097803982284	1.032254	490.476	0	0.0516127968752905	1.1306033952436	0.0516127968752905
778	Rem_1	1	1	14	1	35	1	62	65	5	-2.22	-62.9779598915106	-0.483351	490.476	0	0.024167756888104	-0.557508577202024	0.024167756888104
779	Rem_1	1	1	14	1	62	Rem_1	2	65	5	-2.14333333333333	-63.4630225361157	-0.548795	490.476	0	0.0274399322167986	-0.573094818041576	0.0274399322167986
780	Rem_1	1	1	14	Rem_1	2	1	83	65	7.5	-3.69	95.6820579514578	0.399463	490.476	0	0.0199734003345074	0.403479243661188	0.0199734003345074
781	Rem_1	1	1	14	1	83	1	34	66.6666666666667	6.66666666666667	-4.0604627669473	84.1048692033842	0.378997	490.476	0	0.0189501138524944	0.359851593750943	0.0189501138524944
782	Rem_1	1	1	14	1	34	Rem_1	2	67.5	2.5	-1.25202260395516	-44.7603565869236	-0.778371	490.476	0	0.038918678473228	-0.763330837412131	0.038918678473228
783	Rem_1	1	1	14	1	63	Rem_1	2	67.5	5	-2.51677996249965	-71.0379215209221	-0.52517	416.654	0	0.026258690413842	-0.532933674987891	0.026258690413842
784	Rem_1	1	1	14	Rem_1	2	1	82	67.5	7.5	-3.9254627669473	100.946302140881	0.399347	416.654	0	0.0199676004072222	0.401085184404386	0.0199676004072222
785	Rem_1	1	1	14	1	82	1	33	70	6.66666666666667	-4.76591879243998	239.867706894656	0.141583	416.654	0	0.00707985626425424	0.138510892396871	0.00707985626425424
786	Rem_1	1	1	14	1	33	Rem_1	2	70	2.5	-2.60677996249965	-71.0468389563865	-0.540947	416.654	0	0.027047534860362	-0.539596076801257	0.027047534860362
787	Rem_1	1	1	14	Rem_1	2	1	64	70	5	-3.45404520791032	90.1280422470528	0.451521	416.654	0	0.022576271472555	0.451608152485642	0.022576271472555
788	Rem_1	1	1	14	1	64	1	81	71.6666666666667	8.33333333333333	-4.65591879243998	-412.125712927666	-0.074925	416.654	0	0.00374758443033643	-0.0745446593271711	0.00374758443033643
789	Rem_1	1	1	14	1	81	Rem_1	2	70	7.5	-4.63925212577332	-115.355131567658	-0.376578	416.654	0	0.018829165547363	-0.37706349315847	0.018829165547363
790	Rem_1	1	1	14	Rem_1	2	1	32	72.5	2.5	-4.1454627669473	100.94040447185	0.402593	416.654	0	0.0201298983882806	0.398544358660188	0.0201298983882806
791	Rem_1	1	1	14	1	32	1	65	75	5	-4.79258545910665	-808.240045954263	-0.036907	416.654	0	0.0018480575268373	-0.0358842904894186	0.0018480575268373
792	Rem_1	1	1	14	1	65	Rem_1	2	72.5	5	-4.70925212577332	-115.345848299851	-0.365578	416.654	0	0.0182791735373895	-0.362660068170769	0.0182791735373895
793	Rem_1	1	1	14	1	80	Rem_1	2	72.5	7.5	-5.67106781186548	-136.175889988785	-0.328347	492.802	0	0.0164176545530261	-0.326917208529091	0.0164176545530261
794	Rem_1	1	1	14	Rem_1	2	1	31	75	2.5	-5.72184270936277	132.248485655371	0.32149	492.802	0	0.0160748110486562	0.317981567917281	0.0160748110486562
795	Rem_1	1	1	14	1	31	1	66	78.3333333333333	5	-6.2135599249993	-1659.94828290014	-0.013898	492.802	0	0.000702058409250968	-0.0129493918109734	0.000702058409250968
796	Rem_1	1	1	14	1	66	Rem_1	2	75	5	-6.1435599249993	-143.696848736705	-0.307458	492.802	0	0.0153732252442355	-0.305032176106308	0.0153732252442355
797	Rem_1	1	1	14	Rem_1	2	1	79	75	7.5	-6.88333333333333	161.106220145354	0.292168	492.802	0	0.0146087422648221	0.290711087493231	0.0146087422648221
798	Rem_1	1	1	14	1	30	Rem_1	2	77.5	2.5	-7.29836585598798	-164.364031922427	-0.269327	492.802	0	0.0134667212907411	-0.266645983029537	0.0134667212907411
799	Rem_1	1	1	14	Rem_1	2	1	67	77.5	5	-7.58527467855751	173.849198175609	0.266604	492.802	0	0.0133305750828687	0.26508585691629	0.0133305750828687
800	Rem_1	1	1	14	1	67	1	78	81.6666666666667	8.33333333333333	-8.19158649140883	-2211.81319538773	-0.006793	492.802	0	0.000354065138780988	-0.00677704495573339	0.000354065138780988
801	Rem_1	1	1	14	1	78	Rem_1	2	77.5	7.5	-8.2182531580755	-188.679461981862	-0.259699	492.802	0	0.0129853350554578	-0.258308811960556	0.0129853350554578
802	Rem_1	1	1	14	1	29	Rem_1	2	80	2.5	-8.78793755049703	-197.074045031943	-0.235299	493.888	0	0.0117653749835056	-0.233712205063362	0.0117653749835056
803	Rem_1	1	1	14	Rem_1	2	1	68	80	5	-9.1059255338946	205.161001419751	0.235811	493.888	0	0.0117909740608018	0.234636083841987	0.0117909740608018
804	Rem_1	1	1	14	1	68	1	77	85	8.33333333333333	-9.58033988749895	-3471.50607859762	-0.000399	493.888	0	0.000101970596252057	-0.000723779139803839	0.000101970596252057
805	Rem_1	1	1	14	1	77	Rem_1	2	80	7.5	-9.61533988749895	-218.047281193939	-0.235415	493.888	0	0.0117711747741039	-0.233912304702183	0.0117711747741039
806	Rem_1	1	1	14	Rem_1	2	1	28	82.5	2.5	-10.3351130197758	230.273542042176	0.210254	493.888	0	0.0105131756044499	0.208955829988758	0.0105131756044499
807	Rem_1	1	1	14	1	69	Rem_1	2	82.5	5	-10.5935164821342	-237.335903671327	-0.211346	493.888	0	0.0105677731471678	-0.21034088591552	0.0105677731471678
808	Rem_1	1	1	14	Rem_1	2	1	76	82.5	7.5	-11.1029551764398	248.696811057704	0.212176	493.888	0	0.0106092712963709	0.210558825311506	0.0106092712963709
809	Rem_1	1	1	14	1	27	Rem_1	2	85	2.5	-11.9370962471642	-263.903453457579	-0.191187	493.888	0	0.00955987303380646	-0.19033186958679	0.00955987303380646
810	Rem_1	1	1	14	1	70	Rem_1	2	85	5	-12.1786854187255	-270.170181657957	-0.192386	495.09	0	0.00961981977429931	-0.191288018548188	0.00961981977429931
811	Rem_1	1	1	14	Rem_1	2	1	75	85	7.5	-12.5350062421959	280.367968070521	0.192754	495.09	0	0.00963821878201569	0.191234912675702	0.00963821878201569
812	Rem_1	1	1	14	1	26	Rem_1	2	87.5	2.5	-13.4923085635624	-297.958278716209	-0.176838	495.09	0	0.00884246547123595	-0.175800673351563	0.00884246547123595
813	Rem_1	1	1	14	Rem_1	2	1	71	87.5	5	-13.7759074288215	303.583448525615	0.176752	495.09	0	0.00883816574635258	0.175549526434635	0.00883816574635258
814	Rem_1	1	1	14	1	71	1	74	95	8.33333333333333	-13.9847216341752	-10273.5632872204	-0.00043	495.09	0	0.000102285140660802	-0.000944138968401925	0.000102285140660802
815	Rem_1	1	1	14	1	74	Rem_1	2	87.5	7.5	-14.0613883008419	-312.827490310034	-0.176328	495.09	0	0.00881696710666429	-0.174605387466233	0.00881696710666429
816	Rem_1	1	1	14	Rem_1	2	1	25	90	2.5	-15.0997927018681	332.402782317124	0.164133	495.09	0	0.0082072592393868	0.16253360937052	0.0082072592393868
817	Rem_1	1	1	14	1	25	1	72	98.3333333333333	5	-15.1200650453093	-21773.3847365015	-0.000366	495.09	0	0.000101660661024804	-0.000420640361909069	0.000101660661024804
818	Rem_1	1	1	14	1	72	Rem_1	2	90	5	-15.231731711976	-337.556072867355	-0.163718	495.09	0	0.00818651078360006	-0.162112969008611	0.00818651078360006
819	Rem_1	1	1	14	1	73	Rem_1	2	90	7.5	-15.5905108481843	-345.982447247274	-0.163198	94.103	0	0.00816051272960223	-0.161019829141427	0.00816051272960223
820	Rem_1	1	1	15	1	16	Rem_1	2	72.5	0	-0.316666666666667	-31.5798942335392	-1.447224	446.7	0	0.0723612690977708	-1.40130353630032	0.0723612690977708
821	Rem_1	1	1	15	Rem_1	2	1	17	75	0	-1.94333333333333	63.4758310045629	0.650436	446.7	0	0.0325219537426644	0.647856446041693	0.0325219537426644
822	Rem_1	1	1	15	1	17	1	18	78.3333333333333	0	-3.56333333333333	-188.543536571164	-0.235133	446.7	0	0.0117570752835261	-0.232409321651324	0.0117570752835261
823	Rem_1	1	1	15	1	18	Rem_1	2	77.5	0	-3.585	-95.6918303584026	-0.415269	446.7	0	0.0207636908063692	-0.415447124390368	0.0207636908063692
824	Rem_1	1	1	15	Rem_1	2	1	19	80	0	-5.21166666666667	128.238957346295	0.324145	446.7	0	0.0162075585009742	0.323027240567663	0.0162075585009742
825	Rem_1	1	1	15	1	19	1	20	85	0	-6.81666666666667	-628.472050957911	-0.049101	446.7	0	0.00245708577434733	-0.0475125478740259	0.00245708577434733
826	Rem_1	1	1	15	1	20	Rem_1	2	82.5	0	-6.86333333333333	-161.114091741208	-0.274998	446.7	0	0.0137502636341999	-0.275514692693637	0.0137502636341999
827	Rem_1	1	1	15	Rem_1	2	1	21	85	0	-8.445	194.341027869305	0.241828	446.7	0	0.0120918135099744	0.241984092295622	0.0120918135099744
828	Rem_1	1	1	15	1	21	1	22	91.6666666666667	0	-10.0066666666667	-1319.79548342228	-0.024219	446.7	0	0.00121507197420564	-0.023177997436377	0.00121507197420564
829	Rem_1	1	1	15	1	22	Rem_1	2	87.5	0	-10.0816666666667	-227.899413930108	-0.217532	446.7	0	0.0108770596927662	-0.218806094859245	0.0108770596927662
830	Rem_1	1	1	15	1	23	Rem_1	2	90	0	-11.6933333333333	-261.811395717348	-0.200236	93.815	0	0.0100122993982401	-0.199999160568228	0.0100122993982401
831	Rem_1	1	1	15	Rem_1	2	1	24	92.5	0	-13.265	296.086910209714	0.186101	93.815	0	0.0093055873271116	0.18336896454036	0.0093055873271116
832	Rem_1	1	1	15	1	24	1	34	85	1.66666666666667	-13.598975230229	35.4087285637705	0.897259	93.815	0	0.0448630614504015	0.939969703825861	0.0448630614504015
833	Rem_1	1	1	15	1	34	Rem_1	2	70	2.5	-0.511666666666667	-31.6265428821076	-1.083433	93.815	0	0.0541717422991222	-1.12333866836622	0.0541717422991222
834	Rem_1	1	1	15	Rem_1	2	1	63	70	5	-2.07333333333333	63.4648189190601	0.589345	93.815	0	0.0294674196794103	0.607057816670592	0.0294674196794103
835	Rem_1	1	1	15	1	63	1	82	70	8.33333333333333	-3.66333333333333	-188.495735025166	-0.162177	93.815	0	0.00810946658680459	-0.178552575470787	0.00810946658680459
836	Rem_1	1	1	15	1	82	Rem_1	2	70	7.5	-3.605	-95.6791173171535	-0.4271	93.815	0	0.0213552341359209	-0.428505241199804	0.0213552341359209
837	Rem_1	1	1	15	Rem_1	2	1	33	72.5	2.5	-1.18702260395516	44.7744781026191	0.817142	93.815	0	0.0408572223775675	0.809290156464094	0.0408572223775675
838	Rem_1	1	1	15	1	33	1	64	73.3333333333333	5	-2.50677996249965	-121.107440489437	-0.263001	93.815	0	0.0131504302211943	-0.24700234982924	0.0131504302211943
839	Rem_1	1	1	15	1	64	Rem_1	2	72.5	5	-2.41677996249965	-71.0377571196552	-0.553889	93.815	0	0.0276946305410002	-0.562287806634854	0.0276946305410002
840	Rem_1	1	1	15	1	81	Rem_1	2	72.5	7.5	-3.8504627669473	-100.940538161544	-0.42716	447.048	0	0.0213582341030339	-0.428908697215617	0.0213582341030339
841	Rem_1	1	1	15	Rem_1	2	1	32	75	2.5	-2.55177996249965	71.0572695415958	0.54979	447.048	0	0.0274896818870281	0.545128473399382	0.0274896818870281
842	Rem_1	1	1	15	1	32	1	65	76.6666666666667	5	-3.46404520791032	-335.832818076525	-0.097536	447.048	0	0.00487782515471803	-0.0950438428875074	0.00487782515471803
843	Rem_1	1	1	15	1	65	Rem_1	2	75	5	-3.36404520791032	-90.1267628639405	-0.452223	447.048	0	0.0226113711287595	-0.450084630511874	0.0226113711287595
844	Rem_1	1	1	15	Rem_1	2	1	80	75	7.5	-4.55925212577332	115.350060843561	0.383817	447.048	0	0.0191911105390621	0.381795876891602	0.0191911105390621
845	Rem_1	1	1	15	1	80	1	31	78.3333333333333	6.66666666666667	-5.73773447853214	808.240425110645	0.023294	447.048	0	0.0011689850683392	0.0219833478644046	0.0011689850683392
846	Rem_1	1	1	15	1	31	Rem_1	2	77.5	2.5	-4.0704627669473	-100.943636417408	-0.407151	447.048	0	0.0203577956076413	-0.403779224756007	0.0203577956076413
847	Rem_1	1	1	15	Rem_1	2	1	66	77.5	5	-4.64925212577332	115.340759301118	0.373508	447.048	0	0.0186756677299635	0.370479521907326	0.0186756677299635
848	Rem_1	1	1	15	1	66	1	79	80	8.33333333333333	-5.59773447853214	-753.872936468852	-0.029456	447.048	0	0.00147619099035321	-0.0284636904242356	0.00147619099035321
849	Rem_1	1	1	15	1	79	Rem_1	2	77.5	7.5	-5.57106781186548	-136.175246946153	-0.343923	447.048	0	0.0171964407602998	-0.342015831483091	0.0171964407602998
850	Rem_1	1	1	15	1	30	Rem_1	2	80	2.5	-5.62184270936277	-132.247852507645	-0.328187	452.913	0	0.0164096547015012	-0.324746557953288	0.0164096547015012
851	Rem_1	1	1	15	Rem_1	2	1	67	80	5	-6.0135599249993	143.700513609179	0.318906	452.913	0	0.0159456135689411	0.31639432865021	0.0159456135689411
852	Rem_1	1	1	15	1	67	1	78	83.3333333333333	8.33333333333333	-6.77333333333333	-1330.14704918082	-0.013656	452.913	0	0.000690083936923618	-0.0132824538496966	0.000690083936923618
853	Rem_1	1	1	15	1	78	Rem_1	2	80	7.5	-6.78333333333333	-161.105290809352	-0.305234	452.913	0	0.0152620276139837	-0.303111874800513	0.0152620276139837
854	Rem_1	1	1	15	Rem_1	2	1	29	82.5	2.5	-7.09836585598798	164.368211515265	0.281043	452.913	0	0.0140525058129324	0.278521437292659	0.0140525058129324
855	Rem_1	1	1	15	1	29	1	68	86.6666666666667	5	-7.48527467855751	-3014.5716880142	-0.002457	452.913	0	0.000158404932057054	-0.00189940540930718	0.000158404932057054
856	Rem_1	1	1	15	1	68	Rem_1	2	82.5	5	-7.49027467855751	-173.847151941621	-0.278541	452.913	0	0.0139274090089471	-0.276622031883352	0.0139274090089471
857	Rem_1	1	1	15	Rem_1	2	1	77	82.5	7.5	-8.1032531580755	188.682362631945	0.275525	452.913	0	0.0137766129386907	0.273479642539523	0.0137766129386907
858	Rem_1	1	1	15	1	28	Rem_1	2	85	2.5	-8.63793755049703	-197.080238311473	-0.24712	452.913	0	0.0123564046550767	-0.245467405887016	0.0123564046550767
859	Rem_1	1	1	15	1	69	Rem_1	2	85	5	-8.9509255338946	-205.171619204896	-0.247152	456.206	0	0.0123580046026857	-0.245904701509224	0.0123580046026857
860	Rem_1	1	1	15	Rem_1	2	1	76	85	7.5	-9.54033988749895	218.038408156176	0.246916	456.206	0	0.0123462049893884	0.245008401160757	0.0123462049893884
861	Rem_1	1	1	15	1	27	Rem_1	2	87.5	2.5	-10.2351130197758	-230.271439933782	-0.222646	456.206	0	0.0111327491344232	-0.221687718058373	0.0111327491344232
862	Rem_1	1	1	15	Rem_1	2	1	70	87.5	5	-10.5185164821342	237.327599839929	0.223374	456.206	0	0.0111691476707043	0.222230421997759	0.0111691476707043
863	Rem_1	1	1	15	1	70	1	75	93.3333333333333	8.33333333333333	-10.8796218431065	-5183.98296078874	-0.000376	456.206	0	0.000101751855019945	-0.000763957603867077	0.000101751855019945
864	Rem_1	1	1	15	1	75	Rem_1	2	87.5	7.5	-10.9379551764398	-248.713958002341	-0.222955	456.206	0	0.0111481985119794	-0.221466464393892	0.0111481985119794
865	Rem_1	1	1	15	Rem_1	2	1	26	90	2.5	-11.7870962471642	263.911606998292	0.204271	456.206	0	0.0102140395340189	0.203547925832949	0.0102140395340189
866	Rem_1	1	1	15	1	26	1	71	96.6666666666667	5	-11.9836854187255	-11408.2040642227	-0.000599	456.206	0	0.000104388708680585	-0.00068035454268436	0.000104388708680585
867	Rem_1	1	1	15	1	71	Rem_1	2	90	5	-12.1036854187255	-270.161383426519	-0.203613	456.206	0	0.010181141115931	-0.202867571290264	0.010181141115931
868	Rem_1	1	1	15	1	74	Rem_1	2	90	7.5	-12.4400062421959	-280.36318906316	-0.202621	458.25	0	0.0101315435202392	-0.201315905247765	0.0101315435202392
869	Rem_1	1	1	15	Rem_1	2	1	25	92.5	2.5	-13.3923085635624	297.954556598546	0.188367	458.25	0	0.0094188808635899	0.187262873204458	0.0094188808635899
870	Rem_1	1	1	15	1	25	1	72	100	5	-13.4559074288215	-15985.94101114	-0.000777	458.25	0	0.00010728151052255	-0.000733183551173171	0.00010728151052255
871	Rem_1	1	1	15	1	72	Rem_1	2	92.5	5	-13.5509074288215	-303.613467514557	-0.187556	458.25	0	0.00937833315893608	-0.186529689653285	0.00937833315893608
872	Rem_1	1	1	15	Rem_1	2	1	73	92.5	7.5	-13.9513883008419	312.826673986742	0.18645	458.25	0	0.0093230363213923	0.184919382805708	0.0093230363213923
873	Rem_1	1	1	16	1	17	Rem_1	2	77.5	0	-0.226666666666667	-31.5775747571466	-1.800818	596.956	0	0.090040955530303	-1.65965207240151	0.090040955530303
874	Rem_1	1	1	16	Rem_1	2	1	18	80	0	-1.86833333333333	63.4707167596581	0.667325	596.956	0	0.0333663998516846	0.665263913187019	0.0333663998516846
875	Rem_1	1	1	16	1	18	1	19	83.3333333333333	0	-3.48666666666667	-188.507127312022	-0.227135	596.956	0	0.0113571902582681	-0.227092808421702	0.0113571902582681
876	Rem_1	1	1	16	1	19	Rem_1	2	82.5	0	-3.495	-95.6895869926424	-0.440176	596.956	0	0.022009027180682	-0.438171104765317	0.022009027180682
877	Rem_1	1	1	16	Rem_1	2	1	20	85	0	-5.14666666666667	128.232024648075	0.351709	596.956	0	0.0175857343236642	0.35056382862343	0.0175857343236642
878	Rem_1	1	1	16	1	20	1	21	90	0	-6.71666666666667	-628.215824680193	-0.051965	596.956	0	0.0026001736600658	-0.0528594384879955	0.0026001736600658
879	Rem_1	1	1	16	1	21	Rem_1	2	87.5	0	-6.72833333333333	-161.119994506874	-0.299702	596.956	0	0.014985433661059	-0.297704390135434	0.014985433661059
880	Rem_1	1	1	16	Rem_1	2	1	22	90	0	-8.365	194.335116003183	0.264017	596.956	0	0.0132012287580551	0.264390098676756	0.0132012287580551
881	Rem_1	1	1	16	1	22	1	23	96.6666666666667	0	-9.91666666666667	-1319.55921410501	-0.024695	596.956	0	0.00123879278432674	-0.0253361773363395	0.00123879278432674
882	Rem_1	1	1	16	1	23	Rem_1	2	92.5	0	-9.97666666666667	-227.898330100427	-0.239244	596.956	0	0.0119626179760118	-0.239053921340417	0.0119626179760118
883	Rem_1	1	1	16	1	24	Rem_1	2	95	0	-11.5483333333333	-261.819540541732	-0.220287	118.907	0	0.0110148039438975	-0.217540572571007	0.0110148039438975
884	Rem_1	1	1	16	Rem_1	2	1	33	75	2.5	-0.446666666666667	31.6553234882932	1.220563	118.907	0	0.0610282319293497	1.24825944162282	0.0610282319293497
885	Rem_1	1	1	16	1	33	1	64	75	5	-2.08	-63.1573568708301	-0.602203	118.907	0	0.030110316056503	-0.606489370297531	0.030110316056503
886	Rem_1	1	1	16	1	64	Rem_1	2	75	5	-1.97333333333333	-63.4646829978915	-0.618291	118.907	0	0.0309147117357174	-0.641770071325292	0.0309147117357174
887	Rem_1	1	1	16	Rem_1	2	1	81	75	7.5	-3.53	95.6752492208236	0.454629	118.907	0	0.0227316699585072	0.453937727886505	0.0227316699585072
888	Rem_1	1	1	16	1	81	1	32	76.6666666666667	6.66666666666667	-3.9404627669473	84.2471240591213	0.498501	118.907	0	0.0249252506005958	0.43757518445721	0.0249252506005958
889	Rem_1	1	1	16	1	32	Rem_1	2	77.5	2.5	-1.13202260395516	-44.7991233305532	-0.953126	118.907	0	0.0476564049178072	-0.891512912343715	0.0476564049178072
890	Rem_1	1	1	16	Rem_1	2	1	65	77.5	5	-2.32677996249965	71.0374661255655	0.571527	118.907	0	0.0285765249693258	0.573069753290629	0.0285765249693258
891	Rem_1	1	1	16	1	65	1	80	78.3333333333333	8.33333333333333	-3.80379610028063	-239.815790613876	-0.129191	118.907	0	0.00646032400135628	-0.135290226939758	0.00646032400135628
892	Rem_1	1	1	16	1	80	Rem_1	2	77.5	7.5	-3.7704627669473	-100.936575557063	-0.442114	118.907	0	0.0221059261848492	-0.437779526350871	0.0221059261848492
893	Rem_1	1	1	16	1	31	Rem_1	2	80	2.5	-2.47677996249965	-71.0649866201193	-0.584187	597.109	0	0.029209521177563	-0.576950256788831	0.029209521177563
894	Rem_1	1	1	16	Rem_1	2	1	66	80	5	-3.30404520791032	90.1242764536748	0.474397	597.109	0	0.0237200607929765	0.469843810595736	0.0237200607929765
895	Rem_1	1	1	16	1	66	1	79	81.6666666666667	8.33333333333333	-4.50258545910665	-412.117783228586	-0.064306	597.109	0	0.00321685468897804	-0.0646511810860015	0.00321685468897804
896	Rem_1	1	1	16	1	79	Rem_1	2	80	7.5	-4.45925212577332	-115.349583906773	-0.410083	597.109	0	0.0205043938516236	-0.405192629509734	0.0205043938516236
897	Rem_1	1	1	16	Rem_1	2	1	30	82.5	2.5	-3.9704627669473	100.943255639893	0.430332	597.109	0	0.0215168323774667	0.424110775040194	0.0215168323774667
898	Rem_1	1	1	16	1	30	1	67	85	5	-4.61591879243998	-808.537423772255	-0.032121	597.109	0	0.00160916021654154	-0.0322973174185457	0.00160916021654154
899	Rem_1	1	1	16	1	67	Rem_1	2	82.5	5	-4.51925212577332	-115.343516860354	-0.398183	597.109	0	0.0199094011392232	-0.391813457621648	0.0199094011392232
900	Rem_1	1	1	16	Rem_1	2	1	78	82.5	7.5	-5.47106781186548	136.174561325072	0.366968	597.109	0	0.018348672501301	0.361479325359443	0.018348672501301
901	Rem_1	1	1	16	1	29	Rem_1	2	85	2.5	-5.42184270936277	-132.24717861778	-0.353768	597.109	0	0.0176886826688705	-0.347988925832148	0.0176886826688705
902	Rem_1	1	1	16	1	68	Rem_1	2	85	5	-5.9185599249993	-143.698914390144	-0.342051	588.753	0	0.0171028423515654	-0.336218149814942	0.0171028423515654
903	Rem_1	1	1	16	Rem_1	2	1	77	85	7.5	-6.66833333333333	161.108383902597	0.331643	588.753	0	0.0165824515263124	0.326153077703013	0.0165824515263124
904	Rem_1	1	1	16	1	28	Rem_1	2	87.5	2.5	-6.94836585598798	-164.373625586387	-0.303255	588.753	0	0.0151630797519007	-0.298663593201615	0.0151630797519007
905	Rem_1	1	1	16	Rem_1	2	1	69	87.5	5	-7.33527467855751	173.857475196858	0.299757	588.753	0	0.0149881835998396	0.29556570168288	0.0149881835998396
906	Rem_1	1	1	16	1	69	1	76	91.6666666666667	8.33333333333333	-7.96491982474217	-2213.89792341185	-0.003818	588.753	0	0.000215505939593321	-0.00414094615068422	0.000215505939593321
907	Rem_1	1	1	16	1	76	Rem_1	2	87.5	7.5	-8.0282531580755	-188.674054793735	-0.295927	588.753	0	0.0147966879173178	-0.291424755532196	0.0147966879173179
908	Rem_1	1	1	16	Rem_1	2	1	27	90	2.5	-8.53793755049703	197.078653188546	0.268711	588.753	0	0.013435922141874	0.266157583576845	0.013435922141874
909	Rem_1	1	1	16	1	27	1	70	95	5	-8.8309255338946	-5000.8091569768	-0.000707	588.753	0	0.000106064237610987	-0.00106305627112148	0.000106064237610987
910	Rem_1	1	1	16	1	70	Rem_1	2	90	5	-8.8759255338946	-205.164035062483	-0.267938	588.753	0	0.0133972732154719	-0.265094527305723	0.0133972732154719
911	Rem_1	1	1	16	1	75	Rem_1	2	90	7.5	-9.37533988749895	-218.05589670123	-0.265577	589.822	0	0.0132792265332925	-0.262420661880459	0.0132792265332925
912	Rem_1	1	1	16	Rem_1	2	1	26	92.5	2.5	-10.0851130197758	230.279713948047	0.243809	589.822	0	0.0121908601502314	0.24234025321428	0.0121908601502314
913	Rem_1	1	1	16	1	26	1	71	98.3333333333333	5	-10.3401831488009	-7762.8607575753	-0.001677	589.822	0	0.000130502193468156	-0.00187480394696079	0.000130502193468156
914	Rem_1	1	1	16	1	71	Rem_1	2	92.5	5	-10.4435164821342	-237.319631122368	-0.242115	589.822	0	0.0121061630198218	-0.240465449267319	0.0121061630198218
915	Rem_1	1	1	16	Rem_1	2	1	74	92.5	7.5	-10.8429551764398	248.709780680779	0.23973	589.822	0	0.0119869171286866	0.237579282180466	0.0119869171286866
916	Rem_1	1	1	16	1	25	Rem_1	2	95	2.5	-11.6870962471642	-263.908605564512	-0.222653	589.822	0	0.0111330991203034	-0.221493427431559	0.0111330991203034
917	Rem_1	1	1	16	Rem_1	2	1	72	95	5	-11.8786854187255	270.191591421152	0.221031	589.822	0	0.0110520024159652	0.219967273943254	0.0110520024159652
918	Rem_1	1	1	16	1	72	1	73	101.666666666667	8.33333333333333	-12.1900062421959	-7447.45918901837	-0.002151	589.822	0	0.000146857081885757	-0.00264022958393809	0.000146857081885757
919	Rem_1	1	1	16	1	73	Rem_1	2	95	7.5	-12.3300062421959	-280.363080094521	-0.218808	589.822	0	0.0109408570121358	-0.217327044359316	0.0109408570121358
920	Rem_1	1	1	17	1	18	Rem_1	2	82.5	0	-0.161666666666667	-31.5750624274855	-1.67255	530.744	0	0.0836275597889237	-1.58339073873842	0.0836275597889237
921	Rem_1	1	1	17	Rem_1	2	1	19	85	0	-1.78833333333333	63.4705607034127	0.6766	530.744	0	0.0338301477974897	0.685955846149418	0.0338301477974897
922	Rem_1	1	1	17	1	19	1	20	88.3333333333333	0	-3.42333333333333	-188.522666509205	-0.20274	530.744	0	0.0101374932305773	-0.208834846503761	0.0101374932305773
923	Rem_1	1	1	17	1	20	Rem_1	2	87.5	0	-3.44	-95.6852287415659	-0.473848	530.744	0	0.0236926110371989	-0.477120999645657	0.0236926110371989
924	Rem_1	1	1	17	Rem_1	2	1	21	90	0	-5.02166666666667	128.23973820631	0.383768	530.744	0	0.0191886605723276	0.37958771230104	0.0191886605723276
925	Rem_1	1	1	17	1	21	1	22	95	0	-6.61333333333333	-628.449837436985	-0.056357	530.744	0	0.00281962384415014	-0.0525928848760429	0.00281962384415014
926	Rem_1	1	1	17	1	22	Rem_1	2	92.5	0	-6.65833333333333	-161.116784232602	-0.327348	530.744	0	0.0163677054824432	-0.326994827424997	0.0163677054824432
927	Rem_1	1	1	17	Rem_1	2	1	23	95	0	-8.27	194.33671597287	0.291269	530.744	0	0.0145637933211955	0.290932619451016	0.0145637933211955
928	Rem_1	1	1	17	1	23	1	24	101.666666666667	0	-9.79	-1319.25932526729	-0.027099	530.744	0	0.00135863516166041	-0.0287811260966398	0.00135863516166041
929	Rem_1	1	1	17	1	24	Rem_1	2	97.5	0	-9.84166666666667	-227.909478101642	-0.264072	530.744	0	0.0132039786791709	-0.262151493354376	0.0132039786791709
930	Rem_1	1	1	17	1	32	Rem_1	2	80	2.5	-0.401666666666667	-31.6902730903997	-1.436619	110.787	0	0.0718310196078442	-1.43833753172051	0.0718310196078442
931	Rem_1	1	1	17	Rem_1	2	1	65	80	5	-1.89333333333333	63.4645377859979	0.640472	110.787	0	0.0320237561344699	0.660436788892847	0.0320237561344699
932	Rem_1	1	1	17	1	65	1	80	80	8.33333333333333	-3.50666666666667	-188.513900906884	-0.170096	110.787	0	0.00850538788298335	-0.19395084204117	0.00850538788298335
933	Rem_1	1	1	17	1	80	Rem_1	2	80	7.5	-3.46	-95.6737986400231	-0.470356	110.787	0	0.0235180126039595	-0.466485946851678	0.0235180126039595
934	Rem_1	1	1	17	Rem_1	2	1	31	82.5	2.5	-1.06702260395516	44.8089037482676	0.975241	110.787	0	0.0487621525386493	0.936073271171677	0.0487621525386493
935	Rem_1	1	1	17	1	31	1	66	83.3333333333333	5	-2.39344662916632	-121.358011110107	-0.381461	110.787	0	0.0190733121481954	-0.335863537682042	0.0190733121481954
936	Rem_1	1	1	17	1	66	Rem_1	2	82.5	5	-2.27677996249965	-71.0383128729316	-0.593686	110.787	0	0.0296844684387307	-0.600209733489636	0.0296844684387307
937	Rem_1	1	1	17	Rem_1	2	1	79	82.5	7.5	-3.6804627669473	100.937920942753	0.469726	110.787	0	0.023486512889103	0.465866392898937	0.023486512889103
938	Rem_1	1	1	17	1	79	1	30	85	6.66666666666667	-4.54925212577332	240.081848276129	0.137713	110.787	0	0.00688637610957316	0.138534844803101	0.00688637610957316
939	Rem_1	1	1	17	1	30	Rem_1	2	85	2.5	-2.38677996249965	-71.0614597992173	-0.607422	110.787	0	0.030371264629745	-0.604401237702039	0.030371264629745
940	Rem_1	1	1	17	1	67	Rem_1	2	85	5	-3.18404520791032	-90.1261588162034	-0.501646	534.399	0	0.0250824993429682	-0.496711342842925	0.0250824993429682
941	Rem_1	1	1	17	Rem_1	2	1	78	85	7.5	-4.36925212577331	115.351316370146	0.434316	534.399	0	0.0217160302458806	0.427612703199561	0.0217160302458806
942	Rem_1	1	1	17	1	78	1	29	88.3333333333333	6.66666666666667	-5.47773447853214	807.608216795699	0.028158	534.399	0	0.00141144692071647	0.0289600284262048	0.00141144692071647
943	Rem_1	1	1	17	1	29	Rem_1	2	87.5	2.5	-3.7804627669473	-100.934729607469	-0.462513	534.399	0	0.0231258662091283	-0.456572731625766	0.0231258662091283
944	Rem_1	1	1	17	Rem_1	2	1	68	87.5	5	-4.43425212577332	115.343660191164	0.424879	534.399	0	0.0212441853598226	0.416089396480095	0.0212441853598226
945	Rem_1	1	1	17	1	68	1	77	90	8.33333333333333	-5.37773447853214	-753.838959629091	-0.027417	534.399	0	0.00137449253271889	-0.0269118261958954	0.00137449253271889
946	Rem_1	1	1	17	1	77	Rem_1	2	87.5	7.5	-5.36606781186548	-136.180399252527	-0.397386	534.399	0	0.0198695516429033	-0.389177570284199	0.0198695516429033
947	Rem_1	1	1	17	Rem_1	2	1	28	90	2.5	-5.28184270936277	132.252563702137	0.379868	534.399	0	0.0189936632475149	0.37304802619266	0.0189936632475149
948	Rem_1	1	1	17	1	28	1	69	93.3333333333333	5	-5.76689325833263	-1658.7203119683	-0.012868	534.399	0	0.000651124842100192	-0.0127380631450571	0.000651124842100192
949	Rem_1	1	1	17	1	69	Rem_1	2	90	5	-5.7735599249993	-143.710873663586	-0.366926	534.399	0	0.0183465725324923	-0.360309963047603	0.0183465725324923
950	Rem_1	1	1	17	1	76	Rem_1	2	90	7.5	-6.60333333333333	-161.103253691425	-0.355057	541.019	0	0.0177531316426849	-0.348509110075426	0.0177531316426849
951	Rem_1	1	1	17	Rem_1	2	1	27	92.5	2.5	-6.85836585598797	164.374099907085	0.329403	541.019	0	0.0164704535767082	0.325355779691023	0.0164704535767082
952	Rem_1	1	1	17	1	27	1	70	96.6666666666667	5	-7.23860801189084	-3014.86082634526	-0.004714	541.019	0	0.000256036110734404	-0.00514353303834516	0.000256036110734404
953	Rem_1	1	1	17	1	70	Rem_1	2	92.5	5	-7.27027467855751	-173.852777520163	-0.324697	541.019	0	0.0162351579765181	-0.320212246652678	0.0162351579765181
954	Rem_1	1	1	17	Rem_1	2	1	75	92.5	7.5	-7.8732531580755	188.695023732946	0.317956	541.019	0	0.0158981145058148	0.313368908778047	0.0158981145058148
955	Rem_1	1	1	17	1	26	Rem_1	2	95	2.5	-8.39793755049703	-197.089103463257	-0.29471	541.019	0	0.0147358393127097	-0.292782085599275	0.0147358393127097
956	Rem_1	1	1	17	Rem_1	2	1	71	95	5	-8.8109255338946	205.158958998997	0.290244	541.019	0	0.0145125445336095	0.2883389804636	0.0145125445336095
957	Rem_1	1	1	17	1	71	1	74	100	8.33333333333333	-9.26033988749895	-3468.83948147753	-0.005148	541.019	0	0.000276142644298196	-0.00542045520935897	0.000276142644298196
958	Rem_1	1	1	17	1	74	Rem_1	2	95	7.5	-9.29033988749895	-218.055502691818	-0.285009	541.019	0	0.0142508008617937	-0.282918525254241	0.0142508008617937
959	Rem_1	1	1	17	1	25	Rem_1	2	97.5	2.5	-9.99511301977579	-230.279695761538	-0.265912	543.187	0	0.0132959760589435	-0.265360176958066	0.0132959760589435
960	Rem_1	1	1	17	Rem_1	2	1	72	97.5	5	-10.2285164821342	237.353013104248	0.262499	543.187	0	0.0131253309483037	0.262280937395116	0.0131253309483037
961	Rem_1	1	1	17	1	72	1	73	103.333333333333	8.33333333333333	-10.6162885097732	-5196.2784749144	-0.00401	543.187	0	0.00022405412292569	-0.00444834213997153	0.00022405412292569
962	Rem_1	1	1	17	1	73	Rem_1	2	97.5	7.5	-10.7429551764398	-248.713630089424	-0.258499	543.187	0	0.0129253368429028	-0.257832595255144	0.0129253368429028
963	Rem_1	1	1	18	1	19	Rem_1	2	87.5	0	-0.0966666666666667	-31.577497505294	-1.792691	284.173	0	0.0896346057820444	-1.55778222666237	0.0896346057820444
964	Rem_1	1	1	18	Rem_1	2	1	20	90	0	-1.74833333333333	63.4688569100211	0.727111	284.173	0	0.0363556875303232	0.746058875088092	0.0363556875303232
965	Rem_1	1	1	18	1	20	1	21	93.3333333333333	0	-3.34	-188.46492211244	-0.209559	284.173	0	0.0104784271817148	-0.235912679662162	0.0104784271817148
966	Rem_1	1	1	18	1	21	Rem_1	2	92.5	0	-3.33	-95.6962377555005	-0.517526	284.173	0	0.0258764932262855	-0.51014619542593	0.0258764932262855
967	Rem_1	1	1	18	Rem_1	2	1	22	95	0	-4.96666666666667	128.240120491844	0.416673	284.173	0	0.0208338899949697	0.413654266664839	0.0208338899949697
968	Rem_1	1	1	18	1	22	1	23	100	0	-6.54	-628.375279913133	-0.056382	284.173	0	0.00282087305811516	-0.055426608981394	0.00282087305811516
969	Rem_1	1	1	18	1	23	Rem_1	2	97.5	0	-6.57833333333333	-161.122288829684	-0.3602	284.173	0	0.0180102776214027	-0.358227657683445	0.0180102776214027
970	Rem_1	1	1	18	Rem_1	2	1	24	100	0	-8.15	194.352747141142	0.320482	284.173	0	0.0160244120269669	0.318256013694536	0.0160244120269669
971	Rem_1	1	1	18	1	24	1	31	95	1.66666666666667	-8.53793755049703	37.8641888991619	1.148523	284.173	0	0.0574262370682818	1.11884684422848	0.0574262370682818
972	Rem_1	1	1	18	1	31	Rem_1	2	85	2.5	-0.351666666666667	-31.6902343830168	-1.468868	284.173	0	0.0734434680796053	-1.43710285792301	0.0734434680796053
973	Rem_1	1	1	18	1	66	Rem_1	2	85	5	-1.85833333333333	-63.4662100558283	-0.665532	128.167	0	0.033276750255396	-0.689781261618919	0.033276750255396
974	Rem_1	1	1	18	Rem_1	2	1	79	85	7.5	-3.385	95.6765783327213	0.500347	128.167	0	0.0250175498604979	0.500559516769455	0.0250175498604979
975	Rem_1	1	1	18	1	79	1	30	86.6666666666667	6.66666666666667	-3.79379610028063	84.22390183167	0.537207	128.167	0	0.0268605361473389	0.489391034853656	0.0268605361473389
976	Rem_1	1	1	18	1	30	Rem_1	2	87.5	2.5	-0.992022603955159	-44.792847321595	-1.037659	128.167	0	0.0518830463706836	-0.989950551623112	0.0518830463706836
977	Rem_1	1	1	18	Rem_1	2	1	67	87.5	5	-2.17177996249965	71.0377974629924	0.630277	128.167	0	0.0315140086599991	0.635095873543262	0.0315140086599991
978	Rem_1	1	1	18	1	67	1	78	88.3333333333333	8.33333333333333	-3.63379610028063	-239.785880291404	-0.132429	128.167	0	0.00662220507855956	-0.141905527216788	0.00662220507855956
979	Rem_1	1	1	18	1	78	Rem_1	2	87.5	7.5	-3.6054627669473	-100.942544135134	-0.497026	128.167	0	0.0248515011959036	-0.493190346326474	0.0248515011959036
980	Rem_1	1	1	18	Rem_1	2	1	29	90	2.5	-2.21177996249965	71.0389870844869	0.663665	128.167	0	0.0331834006780875	0.658116534897688	0.0331834006780875
981	Rem_1	1	1	18	1	29	1	68	91.6666666666667	5	-3.14737854124365	-335.407384311192	-0.127298	128.167	0	0.00636568550982532	-0.130566622547388	0.00636568550982532
982	Rem_1	1	1	18	1	68	Rem_1	2	90	5	-3.11404520791032	-90.1280224568287	-0.535815	128.167	0	0.0267909366309299	-0.5275499123503	0.0267909366309299
983	Rem_1	1	1	18	1	77	Rem_1	2	90	7.5	-4.27925212577331	-115.361182528957	-0.470114	412.695	0	0.0235059127134004	-0.461385528066838	0.0235059127134004
984	Rem_1	1	1	18	Rem_1	2	1	28	92.5	2.5	-3.6554627669473	100.940146781988	0.492744	412.695	0	0.024637402944304	0.4855825752793	0.024637402944304
985	Rem_1	1	1	18	1	28	1	69	95	5	-4.30591879243998	-807.592470333207	-0.037895	412.695	0	0.00189738703550435	-0.0385693739512161	0.00189738703550435
986	Rem_1	1	1	18	1	69	Rem_1	2	92.5	5	-4.30425212577332	-115.358712875658	-0.454819	412.695	0	0.0227411698666208	-0.447013201328084	0.0227411698666208
987	Rem_1	1	1	18	Rem_1	2	1	76	92.5	7.5	-5.31606781186548	136.179628761738	0.425246	412.695	0	0.0212625351567023	0.417665106580889	0.0212625351567023
988	Rem_1	1	1	18	1	27	Rem_1	2	95	2.5	-5.20684270936277	-132.255700499603	-0.411268	412.695	0	0.0205636431490142	-0.405659810483227	0.0205636431490142
989	Rem_1	1	1	18	Rem_1	2	1	70	95	5	-5.7235599249993	143.709987659897	0.397103	412.695	0	0.0198554018222372	0.391450470661154	0.0198554018222372
990	Rem_1	1	1	18	1	70	1	75	98.3333333333333	8.33333333333333	-6.44333333333333	-1329.26143536219	-0.015707	412.695	0	0.000791690989275488	-0.01533904978018	0.000791690989275488
991	Rem_1	1	1	18	1	75	Rem_1	2	95	7.5	-6.46333333333333	-161.13020218811	-0.381325	412.695	0	0.0190665122416896	-0.376111420880974	0.0190665122416896
992	Rem_1	1	1	18	1	26	Rem_1	2	97.5	2.5	-6.73336585598797	-164.388273394649	-0.360616	420.12	0	0.0180310773011487	-0.357809643451724	0.0180310773011487
993	Rem_1	1	1	18	Rem_1	2	1	71	97.5	5	-7.22027467855751	173.851446701975	0.350702	420.12	0	0.0175353851400532	0.348717310191634	0.0175353851400532
994	Rem_1	1	1	18	1	71	1	74	101.666666666667	8.33333333333333	-7.78158649140883	-2209.31428270335	-0.010279	420.12	0	0.000523588199351361	-0.00982040500125442	0.000523588199351361
995	Rem_1	1	1	18	1	74	Rem_1	2	97.5	7.5	-7.8032531580755	-188.700317919759	-0.340407	420.12	0	0.0170206437634568	-0.338896905190379	0.0170206437634568
996	Rem_1	1	1	18	Rem_1	2	1	25	100	2.5	-8.32293755049703	197.09332457431	0.320371	420.12	0	0.0160188621350738	0.320418375337457	0.0160188621350738
997	Rem_1	1	1	18	1	25	1	72	105	5	-8.55425886722793	-4989.89778340527	-0.006834	420.12	0	0.00035603214742492	-0.00552683284413802	0.00035603214742492
998	Rem_1	1	1	18	1	72	Rem_1	2	100	5	-8.6109255338946	-205.19834511613	-0.313522	420.12	0	0.0156764189536386	-0.314891542493319	0.0156764189536386
999	Rem_1	1	1	18	Rem_1	2	1	73	100	7.5	-9.20533988749895	218.065358812193	0.306242	420.12	0	0.0153124265356605	0.307612437206777	0.0153124265356605
1000	Rem_1	1	1	19	1	20	Rem_1	2	92.5	0	-0.0416666666666667	-31.5739651762319	-1.68179	261.623	0	0.0840895594604348	-1.61537669186547	0.0840895594604348
1001	Rem_1	1	1	19	Rem_1	2	1	21	95	0	-1.62333333333333	63.4776235086357	0.756331	261.623	0	0.0378166822170124	0.757215013436334	0.0378166822170124
1002	Rem_1	1	1	19	1	21	1	22	98.3333333333333	0	-3.23666666666667	-188.552873269757	-0.22	261.623	0	0.0110004545360635	-0.221738484250571	0.0110004545360635
1003	Rem_1	1	1	19	1	22	Rem_1	2	97.5	0	-3.26	-95.693499103526	-0.536289	261.623	0	0.0268146364659769	-0.535476529185763	0.0268146364659769
1004	Rem_1	1	1	19	Rem_1	2	1	23	100	0	-4.87166666666667	128.242851823796	0.442739	261.623	0	0.0221371758655548	0.440356064530692	0.0221371758655548
1005	Rem_1	1	1	19	1	23	1	24	105	0	-6.41333333333333	-628.236107028787	-0.058726	261.623	0	0.00293800232981528	-0.057756376357234	0.00293800232981528
1006	Rem_1	1	1	19	1	24	Rem_1	2	102.5	0	-6.44333333333333	-161.135753623357	-0.383917	261.623	0	0.0191961104711996	-0.382599688173457	0.0191961104711996
1007	Rem_1	1	1	19	Rem_1	2	1	30	90	2.5	-0.261666666666667	31.6795687975627	1.72157	261.623	0	0.0860785580864945	1.55733966992622	0.0860785580864945
1008	Rem_1	1	1	19	1	30	1	67	90	5	-1.87	-63.2561542206757	-1.006124	261.623	0	0.0503062993912293	-0.823887743170417	0.0503062993912293
1009	Rem_1	1	1	19	1	67	Rem_1	2	90	5	-1.73833333333333	-63.4624568379176	-0.714989	261.623	0	0.035749589862018	-0.733451926755808	0.035749589862018
1010	Rem_1	1	1	19	1	78	Rem_1	2	90	7.5	-3.295	-95.6777616298806	-0.530705	233.804	0	0.0265354384279307	-0.531670738737554	0.0265354384279307
1011	Rem_1	1	1	19	Rem_1	2	1	29	92.5	2.5	-0.802022603955158	44.7491701029353	1.171404	233.804	0	0.0585702853675821	1.07238717419316	0.0585702853675821
1012	Rem_1	1	1	19	1	29	1	68	93.3333333333333	5	-2.13344662916632	-120.922040936694	-0.502934	233.804	0	0.0251468988324604	-0.405168485471275	0.0251468988324604
1013	Rem_1	1	1	19	1	68	Rem_1	2	92.5	5	-2.08677996249965	-71.0379026002533	-0.668382	233.804	0	0.0334192496147056	-0.667218688721889	0.0334192496147056
1014	Rem_1	1	1	19	Rem_1	2	1	77	92.5	7.5	-3.5004627669473	100.948168778093	0.533401	233.804	0	0.026670237475555	0.527589201756497	0.026670237475555
1015	Rem_1	1	1	19	1	77	1	28	95	6.66666666666667	-4.26258545910665	239.78878644922	0.139247	233.804	0	0.00696306811129261	0.144117169378166	0.00696306811129261
1016	Rem_1	1	1	19	1	28	Rem_1	2	95	2.5	-2.07177996249965	-71.0408381427883	-0.672637	233.804	0	0.0336319986682698	-0.671706371134663	0.0336319986682698
1017	Rem_1	1	1	19	Rem_1	2	1	69	95	5	-2.96904520791032	90.1398522018059	0.560822	233.804	0	0.0280412783091285	0.559196037306235	0.0280412783091285
1018	Rem_1	1	1	19	1	69	1	76	96.6666666666667	8.33333333333333	-4.18591879243998	-412.356023737804	-0.065051	233.804	0	0.00325408689227869	-0.0675048431292069	0.00325408689227869
1019	Rem_1	1	1	19	1	76	Rem_1	2	95	7.5	-4.21425212577332	-115.356441785844	-0.495568	233.804	0	0.024778601787833	-0.491691194177029	0.024778601787833
1020	Rem_1	1	1	19	1	27	Rem_1	2	97.5	2.5	-3.5654627669473	-100.941171974539	-0.515086	497.794	0	0.0257544941416057	-0.514644801756999	0.0257544941416057
1021	Rem_1	1	1	19	Rem_1	2	1	70	97.5	5	-4.23925212577332	115.354495548978	0.480979	497.794	0	0.0240491579083863	0.478877252747865	0.0240491579083863
1022	Rem_1	1	1	19	1	70	1	75	100	8.33333333333333	-5.15440114519881	-753.604917373256	-0.032292	497.794	0	0.00161769377819166	-0.0326127284509859	0.00161769377819166
1023	Rem_1	1	1	19	1	75	Rem_1	2	97.5	7.5	-5.16106781186548	-136.203145527658	-0.448691	497.794	0	0.0224347728694208	-0.446264524296879	0.0224347728694208
1024	Rem_1	1	1	19	Rem_1	2	1	26	100	2.5	-5.06684270936277	132.267483816174	0.437797	497.794	0	0.0218900784151748	0.43711931981165	0.0218900784151748
1025	Rem_1	1	1	19	1	26	1	71	103.333333333333	5	-5.59022659166597	-1661.76716856751	-0.01929	497.794	0	0.000969670175884563	-0.0177304807609258	0.000969670175884563
1026	Rem_1	1	1	19	1	71	Rem_1	2	100	5	-5.6585599249993	-143.705660266603	-0.418475	497.794	0	0.0209239889615365	-0.419388839050724	0.0209239889615365
1027	Rem_1	1	1	19	Rem_1	2	1	74	100	7.5	-6.37833333333333	161.130844437439	0.399511	497.794	0	0.0199758003044309	0.402010184137994	0.0199758003044309
1028	Rem_1	1	1	19	1	25	Rem_1	2	102.5	2.5	-6.64336585598797	-164.389504697022	-0.380856	497.794	0	0.0190430625646192	-0.384051870003551	0.0190430625646192
1029	Rem_1	1	1	19	1	72	Rem_1	2	102.5	5	-7.00527467855751	-173.888946251689	-0.369312	42.617	0	0.0184658707717779	-0.374871787092813	0.0184658707717779
1030	Rem_1	1	1	19	Rem_1	2	1	73	102.5	7.5	-7.7032531580755	188.705895791073	0.357512	42.617	0	0.0178758797087025	0.363402072990418	0.0178758797087025
1031	Rem_1	1	1	20	1	21	Rem_1	2	97.5	0	0.0583333333333333	-31.5916852027071	-1.687986	89.764	0	0.0843993592421767	-1.49194020486701	0.0843993592421767
1032	Rem_1	1	1	20	Rem_1	2	1	22	100	0	-1.57833333333333	63.4815731446247	0.741754	89.764	0	0.0370878348153407	0.744686759492199	0.0370878348153407
1033	Rem_1	1	1	20	1	22	1	23	103.333333333333	0	-3.17	-188.54917288447	-0.193919	89.764	0	0.00969646566551442	-0.197059484655195	0.00969646566551442
1034	Rem_1	1	1	20	1	23	Rem_1	2	102.5	0	-3.19	-95.7034286635521	-0.547774	89.764	0	0.0273888825564315	-0.547627274837004	0.0273888825564315
1035	Rem_1	1	1	20	Rem_1	2	1	24	105	0	-4.76166666666667	128.265605317915	0.456055	89.764	0	0.0228029692707441	0.457632478122493	0.0228029692707441
1036	Rem_1	1	1	20	1	24	1	29	101.666666666667	1.66666666666667	-5.10184270936277	41.9044468447988	1.294435	89.764	0	0.0647218272537364	1.04635430669749	0.0647218272537364
1037	Rem_1	1	1	20	1	29	Rem_1	2	95	2.5	-0.0966666666666669	-31.5854592024284	-1.750633	89.764	0	0.0875317071221766	-1.50398678481998	0.0875317071221766
1038	Rem_1	1	1	20	Rem_1	2	1	68	95	5	-1.67833333333333	63.4622838380404	0.720594	89.764	0	0.0360298387741328	0.720861839270693	0.0360298387741328
1039	Rem_1	1	1	20	1	68	1	77	95	8.33333333333333	-3.25333333333333	-188.439972086914	-0.170815	89.764	0	0.00854133540861732	-0.177461347654638	0.00854133540861732
1040	Rem_1	1	1	20	1	77	Rem_1	2	95	7.5	-3.215	-95.6877276462178	-0.549704	89.764	0	0.0274853819154837	-0.543400491616055	0.0274853819154837
1041	Rem_1	1	1	20	1	28	Rem_1	2	97.5	2.5	-0.687022603955159	-44.7452514904826	-1.04431	569.367	0	0.0522155957569192	-0.965708072130083	0.0522155957569192
1042	Rem_1	1	1	20	Rem_1	2	1	69	97.5	5	-1.96677996249965	71.0531943392274	0.663176	569.367	0	0.0331589507891911	0.666087716769037	0.0331589507891911
1043	Rem_1	1	1	20	1	69	1	76	98.3333333333333	8.33333333333333	-3.43712943361397	-239.916858346095	-0.122117	569.367	0	0.00610666883190009	-0.125739633680667	0.00610666883190009
1044	Rem_1	1	1	20	1	76	Rem_1	2	97.5	7.5	-3.4604627669473	-100.950428036601	-0.541056	569.367	0	0.0270529848231207	-0.54034808308837	0.0270529848231207
1045	Rem_1	1	1	20	Rem_1	2	1	27	100	2.5	-2.00677996249965	71.0456370019184	0.65996	569.367	0	0.0329981515239869	0.664464739598617	0.0329981515239869
1046	Rem_1	1	1	20	1	27	1	70	101.666666666667	5	-2.92404520791032	-335.361465029994	-0.091821	569.367	0	0.0045921389463408	-0.093879685276257	0.0045921389463408
1047	Rem_1	1	1	20	1	70	Rem_1	2	100	5	-2.92904520791032	-90.142043655523	-0.568088	569.367	0	0.0284045760285205	-0.57058505432236	0.0284045760285205
1048	Rem_1	1	1	20	Rem_1	2	1	75	100	7.5	-4.08425212577332	115.38979502441	0.505111	569.367	0	0.0252557479755104	0.505431797643562	0.0252557479755104
1049	Rem_1	1	1	20	1	75	1	26	103.333333333333	6.66666666666667	-5.12106781186548	807.331900715349	0.022441	569.367	0	0.00112649731579796	0.0255381493158444	0.00112649731579796
1050	Rem_1	1	1	20	1	26	Rem_1	2	102.5	2.5	-3.4504627669473	-100.959870099863	-0.527495	569.367	0	0.0263749395745753	-0.530969946959406	0.0263749395745753
1051	Rem_1	1	1	20	1	71	Rem_1	2	102.5	5	-4.19925212577331	-115.356263247202	-0.488082	573.386	0	0.0244043048827456	-0.492308524151664	0.0244043048827456
1052	Rem_1	1	1	20	Rem_1	2	1	74	102.5	7.5	-5.10106781186548	136.213966846024	0.453914	573.386	0	0.0226959203049799	0.460703101622938	0.0226959203049799
1053	Rem_1	1	1	20	1	25	Rem_1	2	105	2.5	-5.00184270936277	-132.276097400749	-0.446212	573.386	0	0.0223108241075941	-0.45299898119176	0.0223108241075941
1054	Rem_1	1	1	20	Rem_1	2	1	72	105	5	-5.4685599249993	143.75450835606	0.42532	573.386	0	0.0212662351157886	0.435785571290841	0.0212662351157886
1055	Rem_1	1	1	20	1	72	1	73	108.333333333333	8.33333333333333	-6.20333333333333	-1331.92530706915	-0.020368	573.386	0	0.00102329788429372	-0.0189380681315459	0.00102329788429372
1056	Rem_1	1	1	20	1	73	Rem_1	2	105	7.5	-6.30333333333333	-161.147090882979	-0.404912	573.386	0	0.020245846965736	-0.416847503159295	0.020245846965736
1057	Rem_1	1	1	21	1	22	Rem_1	2	102.5	0	0.173333333333333	-31.5755874727861	-1.756495	77.565	0	0.0878248069315413	-1.56719292283333	0.0878248069315413
1058	Rem_1	1	1	21	Rem_1	2	1	23	105	0	-1.43833333333333	63.4736887643049	0.751364	77.565	0	0.0375683330910489	0.778515974244024	0.0375683330910489
1059	Rem_1	1	1	21	1	23	1	24	108.333333333333	0	-3.01333333333333	-188.469666559374	-0.19613	77.565	0	0.00980700985265132	-0.197113309529836	0.00980700985265132
1060	Rem_1	1	1	21	1	24	Rem_1	2	107.5	0	-3.01	-95.7059992467529	-0.55508	77.565	0	0.0277541801536273	-0.581402664714187	0.0277541801536273
1061	Rem_1	1	1	21	Rem_1	2	1	28	100	2.5	0.0883333333333332	31.5806556900966	1.568416	77.565	0	0.0784208637585687	1.3879503240943	0.0784208637585687
1062	Rem_1	1	1	21	1	28	1	69	100	5	-1.53666666666667	-62.8621012748772	-0.850406	77.565	0	0.0425204175907293	-0.647606689984255	0.0425204175907293
1063	Rem_1	1	1	21	1	69	Rem_1	2	100	5	-1.48833333333333	-63.4633834596107	-0.717673	77.565	0	0.035883789338955	-0.740343634110045	0.035883789338955
1064	Rem_1	1	1	21	Rem_1	2	1	76	100	7.5	-3.105	95.6754043281759	0.554133	77.565	0	0.0277068304615035	0.564834567414846	0.0277068304615035
1065	Rem_1	1	1	21	1	76	1	27	101.666666666667	6.66666666666667	-3.40712943361397	84.0507944149754	0.448642	77.565	0	0.022432322893762	0.415265713036626	0.022432322893762
1066	Rem_1	1	1	21	1	27	Rem_1	2	102.5	2.5	-0.552022603955158	-44.7435810471321	-1.002822	77.565	0	0.050141199718495	-0.980100280451472	0.050141199718495
1067	Rem_1	1	1	21	1	70	Rem_1	2	102.5	5	-1.85677996249965	-71.0405490513198	-0.66283	389.019	0	0.0331416508679034	-0.689632717152444	0.0331416508679034
1068	Rem_1	1	1	21	Rem_1	2	1	75	102.5	7.5	-3.2604627669473	100.959059846894	0.547509	389.019	0	0.0273756326447902	0.562993544217429	0.0273756326447901
1069	Rem_1	1	1	21	1	75	1	26	105	6.66666666666667	-4.00258545910665	239.813631816142	0.122442	389.019	0	0.00612291665875014	0.134670792301755	0.00612291665875014
1070	Rem_1	1	1	21	1	26	Rem_1	2	105	2.5	-1.82177996249965	-71.0484126191885	-0.66998	389.019	0	0.0334991492578543	-0.697664336519184	0.0334991492578543
1071	Rem_1	1	1	21	Rem_1	2	1	71	105	5	-2.81904520791032	90.1290453305139	0.569499	389.019	0	0.028475125592392	0.592434870604486	0.028475125592392
1072	Rem_1	1	1	21	1	71	1	74	106.666666666667	8.33333333333333	-3.97925212577332	-411.907890862513	-0.06386	389.019	0	0.00319456554166603	-0.0625488812733882	0.00319456554166603
1073	Rem_1	1	1	21	1	74	Rem_1	2	105	7.5	-3.95425212577332	-115.373852206366	-0.505559	389.019	0	0.0252781478000763	-0.529885989331098	0.0252781478000763
1074	Rem_1	1	1	21	Rem_1	2	1	25	107.5	2.5	-3.3154627669473	100.950041889665	0.529224	389.019	0	0.0264613889552306	0.556149391675753	0.0264613889552306
1075	Rem_1	1	1	21	1	25	1	72	110	5	-3.92925212577332	-807.007995936056	-0.040134	389.019	0	0.00200919010797883	-0.0383130814646689	0.00200919010797883
1076	Rem_1	1	1	21	1	72	Rem_1	2	107.5	5	-3.93925212577332	-115.383575141605	-0.488941	389.019	0	0.0244472545227987	-0.517836310211084	0.0244472545227987
1077	Rem_1	1	1	21	1	73	Rem_1	2	107.5	7.5	-4.95606781186548	-136.203261045051	-0.454269	33.429	0	0.0227136701328187	-0.483207358046996	0.0227136701328187
1078	Rem_1	1	1	22	1	23	Rem_1	2	107.5	0	0.258333333333333	-31.5809319467194	-1.887748	89.888	0	0.0943874529731574	-1.62007776315784	0.0943874529731574
1079	Rem_1	1	1	22	Rem_1	2	1	24	110	0	-1.31333333333333	63.4930637566855	0.774379	89.888	0	0.0387190791355179	0.834719138952805	0.0387190791355179
1080	Rem_1	1	1	22	1	24	1	27	108.333333333333	1.66666666666667	-1.78011329583298	62.8147374926589	0.819077	89.888	0	0.0409539720884617	0.617929879097575	0.0409539720884617
1081	Rem_1	1	1	22	1	27	Rem_1	2	105	2.5	0.168333333333333	-31.57603958767	-1.59365	89.888	0	0.0796825627490105	-1.45264901805038	0.0796825627490105
1082	Rem_1	1	1	22	Rem_1	2	1	70	105	5	-1.43333333333333	63.4627753733341	0.753136	89.888	0	0.0376569327779096	0.77641341221504	0.0376569327779096
1083	Rem_1	1	1	22	1	70	1	75	105	8.33333333333333	-2.99666666666667	-188.421231140955	-0.170288	89.888	0	0.00851498722019006	-0.178488559304663	0.00851498722019006
1084	Rem_1	1	1	22	1	75	Rem_1	2	105	7.5	-2.96	-95.6936783029931	-0.582847	89.888	0	0.0291425215711081	-0.597924852910376	0.0291425215711081
1085	Rem_1	1	1	22	Rem_1	2	1	26	107.5	2.5	-0.422022603955158	44.7510525891236	1.082073	89.888	0	0.0541037424151278	1.02360763013218	0.0541037424151278
1086	Rem_1	1	1	22	1	26	1	71	108.333333333333	5	-1.77677996249965	-120.930745241536	-0.390214	89.888	0	0.0195109562679537	-0.308922060764509	0.0195109562679537
1087	Rem_1	1	1	22	1	71	Rem_1	2	107.5	5	-1.80177996249965	-71.0396426070971	-0.691639	89.888	0	0.0345820945837944	-0.714685569367671	0.0345820945837944
1088	Rem_1	1	1	22	1	74	Rem_1	2	107.5	7.5	-3.1854627669473	-100.963670537617	-0.567195	157.025	0	0.0283599263056606	-0.598704778209047	0.0283599263056606
1089	Rem_1	1	1	22	Rem_1	2	1	25	110	2.5	-1.74177996249965	71.0529864946481	0.683788	157.025	0	0.0341895462438448	0.72113842165539	0.0341895462438448
1090	Rem_1	1	1	22	1	25	1	72	111.666666666667	5	-2.61404520791032	-335.133316623006	-0.09834	157.025	0	0.00491801677508322	-0.0972149154319161	0.00491801677508322
1091	Rem_1	1	1	22	1	72	Rem_1	2	110	5	-2.61404520791032	-90.1703773558106	-0.585365	157.025	0	0.0292684208330839	-0.623923506223474	0.0292684208330839
1092	Rem_1	1	1	22	Rem_1	2	1	73	110	7.5	-3.86425212577332	115.384460921547	0.518334	157.025	0	0.0259168929250788	0.558603404626743	0.0259168929250788
1093	Rem_1	1	1	23	1	24	Rem_1	2	112.5	0	0.408333333333333	-31.5961043440162	-1.977019	129.705	0	0.0988510005811904	-1.97869661248279	0.0988510005811904
1094	Rem_1	1	1	23	Rem_1	2	1	26	110	2.5	0.323333333333333	31.5731340455615	1.566068	129.705	0	0.0783034638541617	1.53625098726197	0.0783034638541617
1095	Rem_1	1	1	23	1	26	1	71	110	5	-1.34666666666667	-62.8342298892892	-0.813933	129.705	0	0.04069677286005	-0.742031968463578	0.04069677286005
1096	Rem_1	1	1	23	1	71	Rem_1	2	110	5	-1.35333333333333	-63.4614209579031	-0.752111	129.705	0	0.0376056829588627	-0.794219018798389	0.0376056829588627
1097	Rem_1	1	1	23	Rem_1	2	1	74	110	7.5	-2.86	95.6903763130057	0.592027	129.705	0	0.0296015189107333	0.633487354488723	0.0296015189107333
1098	Rem_1	1	1	23	1	74	1	25	111.666666666667	6.66666666666667	-3.14379610028063	84.0612684603833	0.430696	129.705	0	0.0215350321810765	0.408564347130451	0.0215350321810765
1099	Rem_1	1	1	23	1	25	Rem_1	2	112.5	2.5	-0.317022603955158	-44.749823694039	-1.022696	129.705	0	0.0511348977806742	-1.04205170161917	0.0511348977806742
1100	Rem_1	1	1	23	Rem_1	2	1	72	112.5	5	-1.57177996249965	71.0710981991402	0.690972	129.705	0	0.0345487447233615	0.745529431706077	0.0345487447233615
1101	Rem_1	1	1	23	1	72	1	73	113.333333333333	8.33333333333333	-3.02712943361397	-240.039059618234	-0.119514	129.705	0	0.00597653666348664	-0.121064222311113	0.00597653666348664
1102	Rem_1	1	1	23	1	73	Rem_1	2	112.5	7.5	-3.0704627669473	-100.964936988516	-0.571174	129.705	0	0.0285588750774606	-0.624465209394964	0.0285588750774606
1103	Rem_1	1	1	24	1	25	Rem_1	2	115	2.5	0.468333333333333	-31.5759374314321	-1.515578	91.599	0	0.0757789659813988	-1.54406694588338	0.0757789659813988
1104	Rem_1	1	1	24	Rem_1	2	1	72	115	5	-1.08333333333333	63.4694148435174	0.786825	91.599	0	0.0393413770928586	0.818408439318664	0.0393413770928586
1105	Rem_1	1	1	24	1	72	1	73	115	8.33333333333333	-2.69333333333333	-188.527837618	-0.166221	91.599	0	0.00831165158692904	-0.171581875338747	0.00831165158692904
1106	Rem_1	1	1	24	1	73	Rem_1	2	115	7.5	-2.705	-95.6812925500103	-0.62055	91.599	0	0.0310276611469508	-0.646826563979917	0.0310276611469508
1107	Rem_1	1	1	48	1	47	Rem_1	2	2.5	5	-1.63666666666667	-31.5748127048677	-0.614795	581.002	0	0.0307399126554143	-0.680080675997014	0.0307399126554143
1108	Rem_1	1	1	48	Rem_1	2	1	46	5	5	-3.29333333333333	63.4676722751539	0.343057	581.002	0	0.0171531414942715	0.356472874486505	0.0171531414942715
1109	Rem_1	1	1	48	1	46	1	45	8.33333333333333	5	-4.92333333333333	-188.489422598592	-0.088502	581.002	0	0.0044262297737465	-0.0972386541324575	0.0044262297737465
1110	Rem_1	1	1	48	1	45	Rem_1	2	7.5	5	-4.92	-95.68722938106	-0.254538	581.002	0	0.0127272928625847	-0.259234220354048	0.0127272928625847
1111	Rem_1	1	1	48	Rem_1	2	1	44	10	5	-6.56166666666667	128.234061064407	0.203508	581.002	0	0.0101758913693101	0.205866241174322	0.0101758913693101
1112	Rem_1	1	1	48	1	44	1	43	15	5	-8.18	-628.346556167842	-0.033903	581.002	0	0.00169809702976597	-0.0348806640639086	0.00169809702976597
1113	Rem_1	1	1	48	1	43	Rem_1	2	12.5	5	-8.20333333333333	-161.114612096569	-0.169559	581.002	0	0.0084785397447025	-0.170985577110413	0.0084785397447025
1114	Rem_1	1	1	48	Rem_1	2	1	42	15	5	-9.845	194.333974437169	0.148438	581.002	0	0.00742257365136918	0.149223821063643	0.00742257365136918
1115	Rem_1	1	1	48	1	42	1	41	21.6666666666667	5	-11.4366666666667	-1319.47129052254	-0.014889	581.002	0	0.000751136340819694	-0.0154868207284118	0.000751136340819694
1116	Rem_1	1	1	48	1	41	Rem_1	2	17.5	5	-11.4716666666667	-227.899382926101	-0.133491	581.002	0	0.00667529907213902	-0.133737000335231	0.00667529907213902
1117	Rem_1	1	1	48	1	40	Rem_1	2	20	5	-13.0883333333333	-261.815814839613	-0.123219	578.566	0	0.00616176150970646	-0.123116956354351	0.00616176150970646
1118	Rem_1	1	1	48	Rem_1	2	1	39	22.5	5	-14.62	296.104301770437	0.116045	578.566	0	0.00580311167069013	0.115557605322998	0.00580311167069013
1119	Rem_1	1	1	48	1	39	1	38	31.6666666666667	5	-16.1466666666667	-2828.1686135539	-0.006788	578.566	0	0.000353825324136077	-0.00714429467927258	0.000353825324136077
1120	Rem_1	1	1	48	1	38	Rem_1	2	25	5	-16.2616666666667	-330.731288580738	-0.109283	578.566	0	0.00546506497879943	-0.108413310643725	0.00546506497879943
1121	Rem_1	1	1	48	Rem_1	2	1	49	0	7.5	-1.61666666666667	31.5775101914815	0.588838	578.566	0	0.0294420698255065	0.599069265698224	0.0294420698255065
1122	Rem_1	1	1	48	1	49	1	96	0	10	-3.2	-62.8229053631362	-0.238763	578.566	0	0.0119385688180158	-0.252530490198675	0.0119385688180158
1123	Rem_1	1	1	48	1	96	Rem_1	2	0	10	-3.17833333333333	-63.4906655353353	-0.35	578.566	0	0.0175002857119534	-0.346538775499549	0.0175002857119534
1124	Rem_1	1	1	48	Rem_1	2	1	50	2.5	7.5	-2.26702260395516	44.7560629348519	0.454284	578.566	0	0.0227144201255502	0.456136630027577	0.0227144201255502
1125	Rem_1	1	1	48	1	50	1	95	3.33333333333333	10	-3.53677996249965	-120.849360248338	-0.137559	578.566	0	0.00687867692238122	-0.136830387963694	0.00687867692238122
1126	Rem_1	1	1	48	1	95	Rem_1	2	2.5	10	-3.52677996249965	-71.0803942511319	-0.316647	578.566	0	0.0158326658059374	-0.319306242063884	0.0158326658059374
1127	Rem_1	1	1	48	1	51	Rem_1	2	5	7.5	-3.61677996249965	-71.0521525822324	-0.307909	576.919	0	0.0153957747678543	-0.316744587898239	0.0153957747678543
1128	Rem_1	1	1	48	Rem_1	2	1	94	5	10	-4.48404520791032	90.1708863996252	0.260612	576.919	0	0.0130309837065357	0.265549953338301	0.0130309837065357
1129	Rem_1	1	1	48	1	94	1	52	8.33333333333333	10	-5.76925212577332	-844.400959095416	-0.022379	576.919	0	0.00112340958803991	-0.0219466932458141	0.00112340958803991
1130	Rem_1	1	1	48	1	52	Rem_1	2	7.5	7.5	-5.1354627669473	-100.951136416749	-0.238225	576.919	0	0.0119116697638282	-0.243603260092487	0.0119116697638282
1131	Rem_1	1	1	48	Rem_1	2	1	93	7.5	10	-5.68925212577332	115.411372342042	0.211901	576.919	0	0.0105955219079808	0.217490245623227	0.0105955219079808
1132	Rem_1	1	1	48	1	93	1	53	11.6666666666667	10	-7.0635599249993	-904.354316998083	-0.02118	576.919	0	0.00106371095698033	-0.0232194210678673	0.00106371095698033
1133	Rem_1	1	1	48	1	53	Rem_1	2	10	7.5	-6.60184270936277	-132.294449827043	-0.190696	576.919	0	0.00953532438042881	-0.194270824555359	0.00953532438042881
1134	Rem_1	1	1	48	Rem_1	2	1	92	10	10	-7.0885599249993	143.769255294093	0.175136	576.919	0	0.0087573709662204	0.179287827892375	0.0087573709662204
1135	Rem_1	1	1	48	1	92	1	54	15	10	-8.50860801189084	-1144.29183179732	-0.01295	576.919	0	0.000655176502936422	-0.0147762001386438	0.000655176502936422
1136	Rem_1	1	1	48	1	54	Rem_1	2	12.5	7.5	-8.15836585598798	-164.428058256898	-0.162128	576.919	0	0.00810701677314165	-0.164511627753732	0.00810701677314165
1137	Rem_1	1	1	48	1	91	Rem_1	2	12.5	10	-8.48027467855751	-173.955717663714	-0.153762	576.42	0	0.0076887503282393	-0.156327989390934	0.0076887503282393
1138	Rem_1	1	1	48	Rem_1	2	1	55	15	7.5	-9.71293755049703	197.151227406295	0.14334	576.42	0	0.00716769760801891	0.144313994698365	0.00716769760801891
1139	Rem_1	1	1	48	1	55	1	90	20	10	-9.90425886722793	-4986.58691810913	-0.004617	576.42	0	0.00025157846191596	-0.00448714669329139	0.00025157846191596
1140	Rem_1	1	1	48	1	90	Rem_1	2	15	10	-10.0059255338946	-205.266715112552	-0.138706	576.42	0	0.00693602091187736	-0.139826848005074	0.00693602091187736
1141	Rem_1	1	1	48	Rem_1	2	1	56	17.5	7.5	-11.3401130197758	230.33829503979	0.131153	576.42	0	0.00655841242394072	0.131455602432288	0.00655841242394072
1142	Rem_1	1	1	48	1	56	1	89	23.3333333333333	10	-11.4701831488009	-7721.52274946396	-0.003155	576.42	0	0.000186775433341754	-0.00306953409047545	0.000186775433341754
1143	Rem_1	1	1	48	1	89	Rem_1	2	17.5	10	-11.5785164821342	-237.420717116649	-0.127964	576.42	0	0.00639898142207024	-0.128386068341813	0.00639898142207024
1144	Rem_1	1	1	48	Rem_1	2	1	57	20	7.5	-12.9620962471642	263.96870935354	0.121808	576.42	0	0.00609122090881623	0.12169900185131	0.00609122090881623
1145	Rem_1	1	1	48	1	57	1	88	26.6666666666667	10	-13.0503520853922	-11350.8096208266	-0.001737	576.42	0	0.000132449697998901	-0.00171591975709548	0.000132449697998901
1146	Rem_1	1	1	48	1	88	Rem_1	2	20	10	-13.1736854187255	-270.253590689364	-0.120015	576.42	0	0.00600158317133904	-0.119983082094214	0.00600158317133904
1147	Rem_1	1	1	48	1	58	Rem_1	2	22.5	7.5	-14.6123085635624	-298.006900148465	-0.115694	575.357	0	0.00578556428449291	-0.115094245449063	0.00578556428449291
1148	Rem_1	1	1	48	Rem_1	2	1	87	22.5	10	-14.7609074288215	303.675132450274	0.114039	575.357	0	0.00570282682557519	0.113425470843869	0.00570282682557519
1149	Rem_1	1	1	48	1	87	1	59	31.6666666666667	10	-16.2433983786426	-3507.31372258923	-0.004593	575.357	0	0.00025047778843642	-0.00490094752166631	0.00025047778843642
1150	Rem_1	1	1	48	1	59	Rem_1	2	25	7.5	-16.2197927018681	-332.46070968503	-0.109445	575.357	0	0.00547316362467814	-0.108524523322203	0.00547316362467814
1151	Rem_1	1	1	48	Rem_1	2	1	86	25	10	-16.366731711976	337.614210898359	0.109149	575.357	0	0.00545836610191182	0.108244806904656	0.00545836610191182
1152	Rem_1	1	1	47	1	46	Rem_1	2	7.5	5	-1.60666666666667	-31.5740488018439	-0.651429	756.395	0	0.0325716035083092	-0.699376271077664	0.0325716035083092
1153	Rem_1	1	1	47	Rem_1	2	1	45	10	5	-3.23333333333333	63.4697094957075	0.364528	756.395	0	0.0182266743252849	0.370809042941934	0.0182266743252849
1154	Rem_1	1	1	47	1	45	1	44	13.3333333333333	5	-4.86666666666667	-188.505128908142	-0.104505	756.395	0	0.0052262068044137	-0.108469756437515	0.0052262068044137
1155	Rem_1	1	1	47	1	44	Rem_1	2	12.5	5	-4.875	-95.6878125132345	-0.26003	756.395	0	0.0130018845653236	-0.26233928650442	0.0130018845653236
1156	Rem_1	1	1	47	Rem_1	2	1	43	15	5	-6.51666666666667	128.23460276124	0.202787	756.395	0	0.0101398431162666	0.204035716185466	0.0101398431162666
1157	Rem_1	1	1	47	1	43	1	42	20	5	-8.13333333333333	-628.352479484432	-0.031372	756.395	0	0.00157178432362713	-0.0324442589050335	0.00157178432362713
1158	Rem_1	1	1	47	1	42	Rem_1	2	17.5	5	-8.15833333333333	-161.115077766604	-0.171401	756.395	0	0.00857063340731011	-0.171591457280432	0.00857063340731011
1159	Rem_1	1	1	47	Rem_1	2	1	41	20	5	-9.785	194.336425588157	0.150435	756.395	0	0.00752241470955304	0.150253787589853	0.00752241470955304
1160	Rem_1	1	1	47	1	41	1	40	26.6666666666667	5	-11.3633333333333	-1319.44547999635	-0.013744	756.395	0	0.000694437786990311	-0.0138694143073653	0.000694437786990311
1161	Rem_1	1	1	47	1	40	Rem_1	2	22.5	5	-11.4016666666667	-227.903523961786	-0.136653	756.395	0	0.00683338174131228	-0.136384373282488	0.00683338174131228
1162	Rem_1	1	1	47	1	39	Rem_1	2	25	5	-12.9333333333333	-261.838024359736	-0.127534	756.346	0	0.00637748405642852	-0.126946057521892	0.00637748405642852
1163	Rem_1	1	1	47	Rem_1	2	1	38	27.5	5	-14.575	296.104419022119	0.119412	756.346	0	0.00597143737805229	0.118341655287464	0.00597143737805229
1164	Rem_1	1	1	47	1	38	1	37	36.6666666666667	5	-16.0766666666667	-2827.60613091561	-0.00758	756.346	0	0.000391970662167464	-0.0078033578068773	0.000391970662167464
1165	Rem_1	1	1	47	1	37	Rem_1	2	30	5	-16.1816666666667	-330.739128748957	-0.111823	756.346	0	0.00559204419890437	-0.110538297480587	0.00559204419890437
1166	Rem_1	1	1	47	Rem_1	2	1	50	5	7.5	-1.55666666666667	31.5825850573462	0.616979	756.346	0	0.030849112079645	0.659505750637437	0.030849112079645
1167	Rem_1	1	1	47	1	50	1	95	5	10	-3.13	-62.8331165351742	-0.274557	756.346	0	0.0137282142182623	-0.31415940298708	0.0137282142182623
1168	Rem_1	1	1	47	1	95	Rem_1	2	5	10	-3.11333333333333	-63.5007519407542	-0.342332	756.346	0	0.0171168921115955	-0.345346347650357	0.0171168921115955
1169	Rem_1	1	1	47	Rem_1	2	1	51	7.5	7.5	-2.22702260395516	44.7560582691879	0.463164	756.346	0	0.0231584159052384	0.465358492259547	0.0231584159052384
1170	Rem_1	1	1	47	1	51	1	94	8.33333333333333	10	-3.49011329583298	-120.836412114916	-0.143711	756.346	0	0.00718624580726961	-0.145680897851002	0.00718624580726961
1171	Rem_1	1	1	47	1	94	Rem_1	2	7.5	10	-3.47677996249965	-71.0848626259176	-0.319353	756.346	0	0.0159679631300457	-0.319677594408545	0.0159679631300457
1172	Rem_1	1	1	47	1	52	Rem_1	2	10	7.5	-3.57177996249965	-71.0533130057837	-0.321386	755.946	0	0.0160696111493091	-0.325750720751576	0.0160696111493091
1173	Rem_1	1	1	47	Rem_1	2	1	93	10	10	-4.37404520791032	90.2034719788517	0.260855	755.946	0	0.0130431333491037	0.263705229033145	0.0130431333491037
1174	Rem_1	1	1	47	1	93	1	53	13.3333333333333	10	-5.60591879243998	-844.853060103354	-0.02386	755.946	0	0.00119718377870735	-0.0234109319625235	0.00119718377870735
1175	Rem_1	1	1	47	1	53	Rem_1	2	12.5	7.5	-4.9804627669473	-100.985517692626	-0.236975	755.946	0	0.0118491719779274	-0.240294297070622	0.0118491719779274
1176	Rem_1	1	1	47	Rem_1	2	1	92	12.5	10	-5.62425212577332	115.422958488318	0.208083	755.946	0	0.0104046305663632	0.211025088656698	0.0104046305663632
1177	Rem_1	1	1	47	1	92	1	54	16.6666666666667	10	-6.9735599249993	-904.22457665124	-0.016572	755.946	0	0.000834612460966166	-0.0175500662935794	0.000834612460966166
1178	Rem_1	1	1	47	1	54	Rem_1	2	15	7.5	-6.51184270936277	-132.312451409521	-0.191476	755.946	0	0.00957432224442023	-0.193475022363118	0.00957432224442023
1179	Rem_1	1	1	47	Rem_1	2	1	91	15	10	-6.9385599249993	143.822127350399	0.17745	755.946	0	0.00887306352112955	0.179283956075202	0.00887306352112955
1180	Rem_1	1	1	47	1	91	1	55	20	10	-8.35194134522417	-1146.46945952241	-0.013723	755.946	0	0.00069339874711453	-0.0150477281722519	0.00069339874711453
1181	Rem_1	1	1	47	1	55	Rem_1	2	17.5	7.5	-8.05336585598798	-164.452316702008	-0.163659	755.946	0	0.00818356100377458	-0.16423622790295	0.00818356100377458
1182	Rem_1	1	1	47	1	90	Rem_1	2	17.5	10	-8.42027467855751	-173.965259724037	-0.156474	755.631	0	0.0078243390577096	-0.15706314334869	0.0078243390577096
1183	Rem_1	1	1	47	Rem_1	2	1	56	20	7.5	-9.67293755049703	197.150912432581	0.146986	755.631	0	0.00734998030541579	0.146868510940435	0.00734998030541579
1184	Rem_1	1	1	47	1	56	1	89	25	10	-9.86425886722793	-4986.58508652579	-0.004722	755.631	0	0.000256404387637965	-0.0046551913182481	0.000256404387637965
1185	Rem_1	1	1	47	1	89	Rem_1	2	20	10	-9.9659255338946	-205.266376777669	-0.142224	755.631	0	0.00711190308145436	-0.142213319622187	0.00711190308145436
1186	Rem_1	1	1	47	Rem_1	2	1	57	22.5	7.5	-11.2901130197758	230.3411635895	0.134701	755.631	0	0.00673579234407505	0.13429115343241	0.00673579234407505
1187	Rem_1	1	1	47	1	57	1	88	28.3333333333333	10	-11.4268498154675	-7727.42941016123	-0.002542	755.631	0	0.000161723251265859	-0.00260749969611745	0.000161723251265859
1188	Rem_1	1	1	47	1	88	Rem_1	2	22.5	10	-11.5435164821342	-237.418184680725	-0.132116	755.631	0	0.00660655686723425	-0.131683653736292	0.00660655686723425
1189	Rem_1	1	1	47	Rem_1	2	1	58	25	7.5	-12.9370962471642	263.963340722761	0.126992	755.631	0	0.00635038740235586	0.126116133712651	0.00635038740235586
1190	Rem_1	1	1	47	1	58	1	87	31.6666666666667	10	-13.0103520853922	-11332.2916292139	-0.002436	755.631	0	0.000157592004873344	-0.00241244900878387	0.000157592004873344
1191	Rem_1	1	1	47	1	87	Rem_1	2	25	10	-13.1186854187255	-270.258477931329	-0.124495	755.631	0	0.00622555319329134	-0.123703684703867	0.00622555319329134
1192	Rem_1	1	1	47	1	59	Rem_1	2	27.5	7.5	-14.5423085635624	-298.01473008545	-0.119333	756.206	0	0.00596748793232965	-0.118246771019996	0.00596748793232965
1193	Rem_1	1	1	47	Rem_1	2	1	86	27.5	10	-14.7159074288215	303.675864981121	0.118736	756.206	0	0.00593764214482483	0.11760425109561	0.00593764214482483
1194	Rem_1	1	1	47	1	86	1	60	36.6666666666667	10	-16.1900650453093	-3507.07976774458	-0.006522	756.206	0	0.00034108827303207	-0.00673804533994046	0.00034108827303207
1195	Rem_1	1	1	47	1	60	Rem_1	2	30	7.5	-16.1647927018681	-332.463689985791	-0.112218	756.206	0	0.00561179105188353	-0.11086620575567	0.00561179105188353
1196	Rem_1	1	1	47	Rem_1	2	1	85	30	10	-16.321731711976	337.614477784485	0.112881	756.206	0	0.00564493581916571	0.111422030645672	0.00564493581916571
1197	Rem_1	1	1	46	1	45	Rem_1	2	12.5	5	-1.55666666666667	-31.5778517493915	-0.711623	757.948	0	0.0355812905235673	-0.743592028986793	0.0355812905235673
1198	Rem_1	1	1	46	Rem_1	2	1	44	15	5	-3.19833333333333	63.4718974086649	0.368178	757.948	0	0.0184091716057513	0.37731827524132	0.0184091716057513
1199	Rem_1	1	1	46	1	44	1	43	18.3333333333333	5	-4.82666666666667	-188.516385233678	-0.115443	757.948	0	0.00577301616336729	-0.120029319920203	0.00577301616336729
1200	Rem_1	1	1	46	1	43	Rem_1	2	17.5	5	-4.84	-95.6898850283497	-0.252709	757.948	0	0.0126358457058679	-0.257288955321118	0.0126358457058679
1201	Rem_1	1	1	46	Rem_1	2	1	42	20	5	-6.48166666666667	128.236577615731	0.201331	757.948	0	0.010067046682245	0.202822306377242	0.010067046682245
1202	Rem_1	1	1	46	1	42	1	41	25	5	-8.08333333333333	-628.336043762403	-0.030456	757.948	0	0.00152607989305934	-0.0314992311923267	0.00152607989305934
1203	Rem_1	1	1	46	1	41	Rem_1	2	22.5	5	-8.10833333333333	-161.119275862349	-0.170815	757.948	0	0.00854133540861732	-0.171323075184915	0.00854133540861732
1204	Rem_1	1	1	46	Rem_1	2	1	40	25	5	-9.725	194.342615988051	0.152074	757.948	0	0.00760435754617049	0.152392800742231	0.00760435754617049
1205	Rem_1	1	1	46	1	40	1	39	31.6666666666667	5	-11.2333333333333	-1318.85515674253	-0.011765	757.948	0	0.000596689251201997	-0.0121244535178637	0.000596689251201997
1206	Rem_1	1	1	46	1	39	Rem_1	2	27.5	5	-11.2566666666667	-227.929660169646	-0.140232	757.948	0	0.0070123130677402	-0.140268347224368	0.0070123130677402
1207	Rem_1	1	1	46	1	38	Rem_1	2	30	5	-12.8983333333333	-261.840798037954	-0.130045	756.168	0	0.00650301891912518	-0.12971519444598	0.00650301891912518
1208	Rem_1	1	1	46	Rem_1	2	1	37	32.5	5	-14.505	296.115434720982	0.121307	756.168	0	0.00606617429872403	0.120472609434126	0.00606617429872403
1209	Rem_1	1	1	46	1	37	1	36	41.6666666666667	5	-16.02	-2828.64334112663	-0.008777	756.168	0	0.000450099236280179	-0.00890794117274882	0.000450099236280179
1210	Rem_1	1	1	46	1	36	Rem_1	2	35	5	-16.1566666666667	-330.738686239045	-0.112531	756.168	0	0.00562743857385401	-0.111564668261377	0.00562743857385401
1211	Rem_1	1	1	46	Rem_1	2	1	51	10	7.5	-1.52666666666667	31.5858805382876	0.675658	756.168	0	0.0337830480035476	0.700459008429393	0.0337830480035476
1212	Rem_1	1	1	46	1	51	1	94	10	10	-3.09	-62.83714242468	-0.32205	756.168	0	0.0161028105077965	-0.346026828702863	0.0161028105077965
1213	Rem_1	1	1	46	1	94	Rem_1	2	10	10	-3.07333333333333	-63.5099626123424	-0.353503	756.168	0	0.017675432880767	-0.35443217972653	0.017675432880767
1214	Rem_1	1	1	46	Rem_1	2	1	52	12.5	7.5	-2.19202260395516	44.7607790217557	0.490326	756.168	0	0.0245165039450979	0.491048297655496	0.0245165039450979
1215	Rem_1	1	1	46	1	52	1	93	13.3333333333333	10	-3.40677996249965	-120.743614989336	-0.169593	756.168	0	0.00848023962647872	-0.167451483271941	0.00848023962647872
1216	Rem_1	1	1	46	1	93	Rem_1	2	12.5	10	-3.37677996249965	-71.1289358972017	-0.320626	756.168	0	0.0160316118868316	-0.323596814383554	0.0160316118868316
1217	Rem_1	1	1	46	1	53	Rem_1	2	15	7.5	-3.42677996249965	-71.1013936582696	-0.315197	756.073	0	0.0157601672587095	-0.322671368417977	0.0157601672587095
1218	Rem_1	1	1	46	Rem_1	2	1	92	15	10	-4.31904520791032	90.2230835170717	0.252378	756.073	0	0.0126192962248297	0.256286248234792	0.0126192962248297
1219	Rem_1	1	1	46	1	92	1	54	18.3333333333333	10	-5.52258545910665	-844.719090994642	-0.019065	756.073	0	0.000958480861832932	-0.018175526488003	0.000958480861832932
1220	Rem_1	1	1	46	1	54	Rem_1	2	17.5	7.5	-4.9004627669473	-101.012013768065	-0.233309	756.073	0	0.0116658786082532	-0.238110721746789	0.0116658786082532
1221	Rem_1	1	1	46	Rem_1	2	1	91	17.5	10	-5.48425212577332	115.491319556459	0.207888	756.073	0	0.0103948810171161	0.210833370449667	0.0103948810171161
1222	Rem_1	1	1	46	1	91	1	55	21.6666666666667	10	-6.8235599249993	-906.886330474902	-0.018277	756.073	0	0.000919305075858934	-0.0195059000561746	0.000919305075858934
1223	Rem_1	1	1	46	1	55	Rem_1	2	20	7.5	-6.41684270936277	-132.345412277378	-0.189589	756.073	0	0.00947997744208814	-0.191327470393492	0.00947997744208814
1224	Rem_1	1	1	46	Rem_1	2	1	90	20	10	-6.8885599249993	143.838875848575	0.17795	756.073	0	0.0088980619378604	0.179241486132271	0.0088980619378604
1225	Rem_1	1	1	46	1	90	1	56	25	10	-8.30527467855751	-1147.34480809332	-0.012274	756.073	0	0.000621793928886412	-0.0129653552001153	0.000621793928886412
1226	Rem_1	1	1	46	1	56	Rem_1	2	22.5	7.5	-8.02336585598798	-164.456215059616	-0.165641	756.073	0	0.0082826536932616	-0.166276130932156	0.0082826536932616
1227	Rem_1	1	1	46	1	89	Rem_1	2	22.5	10	-8.39027467855751	-173.970003464638	-0.158503	757.396	0	0.00792578087777476	-0.15905859222531	0.00792578087777476
1228	Rem_1	1	1	46	Rem_1	2	1	57	25	7.5	-9.63293755049703	197.157974082743	0.149167	757.396	0	0.00745902035943729	0.149346138973756	0.00745902035943729
1229	Rem_1	1	1	46	1	57	1	88	30	10	-9.82759220056126	-4990.04453469092	-0.003774	757.396	0	0.000213559570143789	-0.00392680179033947	0.000213559570143789
1230	Rem_1	1	1	46	1	88	Rem_1	2	25	10	-9.9409255338946	-205.268173698959	-0.14539	757.396	0	0.00727018777267823	-0.145419337183416	0.00727018777267823
1231	Rem_1	1	1	46	Rem_1	2	1	58	27.5	7.5	-11.2751130197758	230.338858853506	0.139347	757.396	0	0.00696806759600537	0.138941665447228	0.00696806759600537
1232	Rem_1	1	1	46	1	58	1	87	33.3333333333333	10	-11.3935164821342	-7714.67186165655	-0.003417	757.396	0	0.000197963942423867	-0.00345387069939446	0.000197963942423867
1233	Rem_1	1	1	46	1	87	Rem_1	2	27.5	10	-11.4985164821342	-237.427799160955	-0.135906	757.396	0	0.0067960357628547	-0.135487794747834	0.0067960357628547
1234	Rem_1	1	1	46	Rem_1	2	1	59	30	7.5	-12.8770962471642	263.975172748129	0.129995	757.396	0	0.00650051921483969	0.129344311023967	0.00650051921483969
1235	Rem_1	1	1	46	1	59	1	86	36.6666666666667	10	-12.9536854187255	-11345.5583020076	-0.001091	757.396	0	0.000113910941089959	-0.00114511444336476	0.000113910941089959
1236	Rem_1	1	1	46	1	86	Rem_1	2	30	10	-13.0836854187255	-270.263343943038	-0.128847	757.396	0	0.00644312606756224	-0.128199196580602	0.00644312606756224
1237	Rem_1	1	1	46	1	60	Rem_1	2	32.5	7.5	-14.4973085635624	-298.02129429424	-0.121579	757.77	0	0.00607977245482921	-0.120655036412652	0.00607977245482921
1238	Rem_1	1	1	46	Rem_1	2	1	85	32.5	10	-14.6809074288215	303.680049729794	0.122142	757.77	0	0.00610791866432421	0.121047468413166	0.00610791866432421
1239	Rem_1	1	1	46	1	85	1	61	41.6666666666667	10	-16.1500650453093	-3507.3211798113	-0.008796	757.77	0	0.000451025542513947	-0.00872616009331173	0.000451025542513947
1240	Rem_1	1	1	46	1	61	Rem_1	2	35	7.5	-16.1297927018681	-332.46653637399	-0.113338	757.77	0	0.00566778224793437	-0.112321308319855	0.00566778224793437
1241	Rem_1	1	1	46	Rem_1	2	1	84	35	10	-16.286731711976	337.617965381862	0.114495	757.77	0	0.00572562333396985	0.113313064155341	0.00572562333396985
1242	Rem_1	1	1	45	1	44	Rem_1	2	17.5	5	-1.49166666666667	-31.575369795813	-0.816379	747.664	0	0.040819072491943	-0.838722245408925	0.040819072491943
1243	Rem_1	1	1	45	Rem_1	2	1	43	20	5	-3.13333333333333	63.4696526981906	0.364761	747.664	0	0.0182383241500556	0.378236029812749	0.0182383241500556
1244	Rem_1	1	1	45	1	43	1	42	23.3333333333333	5	-4.76666666666667	-188.505211783374	-0.113534	747.664	0	0.00567758072509762	-0.122869240434042	0.00567758072509762
1245	Rem_1	1	1	45	1	42	Rem_1	2	22.5	5	-4.775	-95.6876620637064	-0.251221	747.664	0	0.0125614480495881	-0.255366789378707	0.0125614480495881
1246	Rem_1	1	1	45	Rem_1	2	1	41	25	5	-6.40166666666667	128.23640396233	0.199292	747.664	0	0.009965101763655	0.200775583926743	0.009965101763655
1247	Rem_1	1	1	45	1	41	1	40	30	5	-7.99666666666667	-628.310773737191	-0.027813	747.664	0	0.00139424080506202	-0.0283724264866515	0.00139424080506202
1248	Rem_1	1	1	45	1	40	Rem_1	2	27.5	5	-8.01833333333333	-161.120663374772	-0.171455	747.664	0	0.00857333322357763	-0.172403157440092	0.00857333322357763
1249	Rem_1	1	1	45	Rem_1	2	1	39	30	5	-9.55	194.363483607547	0.155458	747.664	0	0.00777354323394422	0.155950464943324	0.00777354323394422
1250	Rem_1	1	1	45	1	39	1	38	36.6666666666667	5	-11.1	-1319.97019337931	-0.013012	747.664	0	0.000658240351239576	-0.0133136413710602	0.000658240351239576
1251	Rem_1	1	1	45	1	38	Rem_1	2	32.5	5	-11.1916666666667	-227.92508503734	-0.142394	747.664	0	0.00712040224214896	-0.142636823572264	0.00712040224214897
1252	Rem_1	1	1	45	1	37	Rem_1	2	35	5	-12.7983333333333	-261.84486712367	-0.131869	746.385	0	0.00659420828473745	-0.131530344836533	0.00659420828473745
1253	Rem_1	1	1	45	Rem_1	2	1	36	37.5	5	-14.45	296.107685288084	0.121721	746.385	0	0.00608687149548107	0.121137928834715	0.00608687149548107
1254	Rem_1	1	1	45	1	36	1	35	46.6666666666667	5	-15.98	-2828.67877678908	-0.008172	746.385	0	0.000420658959253217	-0.00813056830571698	0.000420658959253217
1255	Rem_1	1	1	45	1	35	Rem_1	2	40	5	-16.1116666666667	-330.72853426678	-0.113533	746.385	0	0.00567753073285385	-0.113007360528998	0.00567753073285385
1256	Rem_1	1	1	45	Rem_1	2	1	52	15	7.5	-1.46166666666667	31.5811164175481	0.795152	746.385	0	0.0397577257619195	0.802738641660774	0.0397577257619195
1257	Rem_1	1	1	45	1	52	1	93	15	10	-2.98666666666667	-62.7913943761312	-0.423994	746.385	0	0.0211999358510822	-0.431080961329202	0.0211999358510822
1258	Rem_1	1	1	45	1	93	Rem_1	2	15	10	-2.94333333333333	-63.5374775721096	-0.371016	746.385	0	0.018551069528197	-0.371657680331572	0.018551069528197
1259	Rem_1	1	1	45	Rem_1	2	1	53	17.5	7.5	-2.01702260395516	44.8095241867481	0.520845	746.385	0	0.0260424419949916	0.521214083832239	0.0260424419949916
1260	Rem_1	1	1	45	1	53	1	92	18.3333333333333	10	-3.26011329583298	-121.089677965046	-0.199042	746.385	0	0.00995260239384655	-0.196415851875776	0.00995260239384655
1261	Rem_1	1	1	45	1	92	Rem_1	2	17.5	10	-3.29177996249965	-71.1321436151061	-0.32169	746.385	0	0.0160848108552759	-0.324798231956463	0.0160848108552759
1262	Rem_1	1	1	45	1	54	Rem_1	2	20	7.5	-3.31677996249965	-71.1182336308974	-0.318588	746.586	0	0.0159297138819252	-0.328345405495933	0.0159297138819252
1263	Rem_1	1	1	45	Rem_1	2	1	91	20	10	-4.14904520791032	90.2838166893636	0.257387	746.586	0	0.0128697385141463	0.260902465089004	0.0128697385141463
1264	Rem_1	1	1	45	1	91	1	55	23.3333333333333	10	-5.35258545910665	-848.39824843452	-0.026156	746.586	0	0.0013116176424553	-0.025728864641794	0.0013116176424553
1265	Rem_1	1	1	45	1	55	Rem_1	2	22.5	7.5	-4.7754627669473	-101.03571272864	-0.231221	746.586	0	0.0115614824785795	-0.23517360044721	0.0115614824785795
1266	Rem_1	1	1	45	Rem_1	2	1	90	22.5	10	-5.40425212577331	115.49119589683	0.209618	746.586	0	0.0104813770474113	0.211489238063853	0.0104813770474113
1267	Rem_1	1	1	45	1	90	1	56	26.6666666666667	10	-6.75689325833263	-907.33485338101	-0.017879	746.586	0	0.000899525765334156	-0.0182989359305522	0.000899525765334157
1268	Rem_1	1	1	45	1	56	Rem_1	2	25	7.5	-6.35684270936277	-132.335703273523	-0.191691	746.586	0	0.00958507165870449	-0.193190302133301	0.00958507165870449
1269	Rem_1	1	1	45	Rem_1	2	1	89	25	10	-6.8285599249993	143.827266117004	0.180156	746.586	0	0.00900835505738978	0.181223214846757	0.00900835505738978
1270	Rem_1	1	1	45	1	89	1	57	30	10	-8.24527467855751	-1146.82360879076	-0.012894	746.586	0	0.000652409449655659	-0.0131100590825854	0.000652409449655659
1271	Rem_1	1	1	45	1	57	Rem_1	2	27.5	7.5	-7.95336585598798	-164.451750572796	-0.167171	746.586	0	0.00835914816847387	-0.168113155764171	0.00835914816847387
1272	Rem_1	1	1	45	1	88	Rem_1	2	27.5	10	-8.33527467855751	-173.957281309546	-0.161595	745.561	0	0.00808036880733175	-0.162194354020934	0.00808036880733175
1273	Rem_1	1	1	45	Rem_1	2	1	58	30	7.5	-9.58793755049703	197.144638927893	0.153979	745.561	0	0.00769959941182007	0.154100194588372	0.00769959941182007
1274	Rem_1	1	1	45	1	58	1	87	35	10	-9.77425886722793	-4983.14720817179	-0.004798	745.561	0	0.000259907695153491	-0.00485314158196601	0.000259907695153491
1275	Rem_1	1	1	45	1	87	Rem_1	2	30	10	-9.8659255338946	-205.26540528681	-0.149183	745.561	0	0.00745982028754715	-0.149247053006406	0.00745982028754715
1276	Rem_1	1	1	45	Rem_1	2	1	59	32.5	7.5	-11.1851130197758	230.341516857404	0.142177	745.561	0	0.00710955331385172	0.142027074696019	0.00710955331385172
1277	Rem_1	1	1	45	1	59	1	86	38.3333333333333	10	-11.3168498154675	-7725.0509663687	-0.001638	745.561	0	0.000129257920453642	-0.00174088218188079	0.000129257920453642
1278	Rem_1	1	1	45	1	86	Rem_1	2	32.5	10	-11.4335164821342	-237.420805887299	-0.140507	745.561	0	0.00702606167226705	-0.140286192514138	0.00702606167226705
1279	Rem_1	1	1	45	Rem_1	2	1	60	35	7.5	-12.8020962471642	263.972471791612	0.132106	745.561	0	0.0066060569245201	0.1316189003369	0.0066060569245201
1280	Rem_1	1	1	45	1	85	Rem_1	2	35	10	-13.0186854187255	-270.256460861759	-0.132431	745.561	0	0.00662230506715751	-0.131856370600808	0.00662230506715751
1281	Rem_1	1	1	45	1	61	Rem_1	2	37.5	7.5	-14.4323085635624	-298.01512692568	-0.122526	746.336	0	0.006127116098949	-0.121942859523724	0.006127116098949
1282	Rem_1	1	1	45	Rem_1	2	1	84	37.5	10	-14.6159074288215	303.673108335358	0.123749	746.336	0	0.00618825803457645	0.122934803689743	0.00618825803457645
1283	Rem_1	1	1	45	1	84	1	62	46.6666666666667	10	-16.1033983786426	-3507.75874993436	-0.009459	746.336	0	0.000483406353392257	-0.00919414106880567	0.000483406353392257
1284	Rem_1	1	1	45	1	62	Rem_1	2	40	7.5	-16.0847927018682	-332.45428557007	-0.114273	746.336	0	0.00571452503035029	-0.113740662620938	0.00571452503035029
1285	Rem_1	1	1	45	Rem_1	2	1	83	40	10	-16.211731711976	337.614256308092	0.115282	746.336	0	0.00576496737284783	0.114491192804463	0.00576496737284783
1286	Rem_1	1	1	44	1	43	Rem_1	2	22.5	5	-1.44166666666667	-31.5753604055054	-0.924349	669.945	0	0.0462175581841198	-0.936853465731324	0.0462175581841198
1287	Rem_1	1	1	44	Rem_1	2	1	42	25	5	-3.08333333333333	63.4696100600512	0.389332	669.945	0	0.0194668568485002	0.394435396966985	0.0194668568485002
1288	Rem_1	1	1	44	1	42	1	41	28.3333333333333	5	-4.70666666666667	-188.496960432097	-0.132805	669.945	0	0.00664100294100974	-0.137232022619883	0.00664100294100974
1289	Rem_1	1	1	44	1	41	Rem_1	2	27.5	5	-4.71	-95.6896914197506	-0.256533	669.945	0	0.0128270398074731	-0.257203374347102	0.0128270398074731
1290	Rem_1	1	1	44	Rem_1	2	1	40	30	5	-6.32666666666667	128.240361890966	0.203349	669.945	0	0.0101679417534966	0.203455052118543	0.0101679417534966
1291	Rem_1	1	1	44	1	40	1	39	35	5	-7.85666666666667	-628.022424653272	-0.025615	669.945	0	0.00128464803059048	-0.0258361787250417	0.00128464803059048
1292	Rem_1	1	1	44	1	39	Rem_1	2	32.5	5	-7.85833333333333	-161.145885404617	-0.177693	669.945	0	0.00888521275054796	-0.177618873393502	0.00888521275054796
1293	Rem_1	1	1	44	Rem_1	2	1	38	35	5	-9.5	194.36290784499	0.159293	669.945	0	0.00796527774923762	0.159350954870068	0.00796527774923762
1294	Rem_1	1	1	44	1	38	1	37	41.6666666666667	5	-11.0266666666667	-1319.66235035017	-0.013596	669.945	0	0.000687115739886666	-0.0139703131082053	0.000687115739886666
1295	Rem_1	1	1	44	1	37	Rem_1	2	37.5	5	-11.1066666666667	-227.933474503994	-0.145661	669.945	0	0.00728373649320869	-0.145380641761862	0.00728373649320869
1296	Rem_1	1	1	44	1	36	Rem_1	2	40	5	-12.7583333333333	-261.8410728463	-0.133411	669.664	0	0.0066712995212702	-0.13289805655252	0.0066712995212702
1297	Rem_1	1	1	44	Rem_1	2	1	35	42.5	5	-14.42	296.10126830265	0.123847	669.664	0	0.00619315739526294	0.123352344646069	0.00619315739526294
1298	Rem_1	1	1	44	1	35	1	34	51.6666666666667	5	-15.9433333333333	-2828.25229560875	-0.008395	669.664	0	0.000431497465230098	-0.00823352753537845	0.000431497465230098
1299	Rem_1	1	1	44	1	34	Rem_1	2	45	5	-16.0616666666667	-330.726359833511	-0.115441	669.664	0	0.00577291617837121	-0.11511881711069	0.00577291617837121
1300	Rem_1	1	1	44	Rem_1	2	1	53	20	7.5	-1.30166666666667	31.642467412651	0.952833	669.664	0	0.0476417549500698	0.951495616872385	0.0476417549500698
1301	Rem_1	1	1	44	1	53	1	92	20	10	-2.85	-63.0218265193683	-0.566087	669.664	0	0.0283045266507409	-0.555809281156865	0.0283045266507409
1302	Rem_1	1	1	44	1	92	Rem_1	2	20	10	-2.87333333333333	-63.5502492304878	-0.38662	669.664	0	0.0193312586501759	-0.395686335715519	0.0193312586501759
1303	Rem_1	1	1	44	Rem_1	2	1	54	22.5	7.5	-1.92202260395516	44.8439161931446	0.58327	669.664	0	0.0291636714466817	0.582385037270793	0.0291636714466817
1304	Rem_1	1	1	44	1	54	1	91	23.3333333333333	10	-3.11011329583298	-121.10539519939	-0.239862	669.664	0	0.0119935168991418	-0.234949918914359	0.0119935168991418
1305	Rem_1	1	1	44	1	91	Rem_1	2	22.5	10	-3.13677996249965	-71.2134129002973	-0.343231	669.664	0	0.0171618413465018	-0.347435118356434	0.0171618413465018
1306	Rem_1	1	1	44	1	55	Rem_1	2	25	7.5	-3.20677996249965	-71.1581288546479	-0.330751	669.711	0	0.0165378523394817	-0.335847197234436	0.0165378523394817
1307	Rem_1	1	1	44	Rem_1	2	1	90	25	10	-4.08404520791032	90.2952980097874	0.269125	669.711	0	0.013456621569417	0.269290195070857	0.013456621569417
1308	Rem_1	1	1	44	1	90	1	56	28.3333333333333	10	-5.29591879243998	-849.620085865739	-0.027369	669.711	0	0.00137209890405175	-0.0265451303777394	0.00137209890405175
1309	Rem_1	1	1	44	1	56	Rem_1	2	27.5	7.5	-4.7304627669473	-101.032786069012	-0.24175	669.711	0	0.0120879136433878	-0.242745064693118	0.0120879136433878
1310	Rem_1	1	1	44	Rem_1	2	1	89	27.5	10	-5.35925212577332	115.487774607539	0.217156	669.711	0	0.0108582604886787	0.217125485443277	0.0108582604886787
1311	Rem_1	1	1	44	1	89	1	57	31.6666666666667	10	-6.70689325833263	-907.024641059838	-0.020852	669.711	0	0.00104738472396727	-0.0203570899932818	0.00104738472396727
1312	Rem_1	1	1	44	1	57	Rem_1	2	30	7.5	-6.30184270936277	-132.337812362042	-0.196269	669.711	0	0.00981395949158646	-0.196768395449995	0.00981395949158646
1313	Rem_1	1	1	44	Rem_1	2	1	88	30	10	-6.7885599249993	143.821481273264	0.186399	669.711	0	0.00932048646812493	0.18649160819004	0.00932048646812493
1314	Rem_1	1	1	44	1	88	1	58	35	10	-8.21527467855751	-1146.86269640865	-0.01107	669.711	0	0.00056246088752908	-0.0114333506751358	0.00056246088752908
1315	Rem_1	1	1	44	1	58	Rem_1	2	32.5	7.5	-7.92336585598798	-164.443384105885	-0.175254	669.711	0	0.00876327058180905	-0.175058257514904	0.00876327058180905
1316	Rem_1	1	1	44	1	87	Rem_1	2	32.5	10	-8.27527467855751	-173.961736325367	-0.167823	670.185	0	0.00839174584472743	-0.167702377279641	0.00839174584472743
1317	Rem_1	1	1	44	Rem_1	2	1	59	35	7.5	-9.51293755049703	197.153110946936	0.158784	670.185	0	0.00793982976139917	0.158533041983363	0.00793982976139917
1318	Rem_1	1	1	44	1	59	1	86	40	10	-9.70759220056126	-4988.93961501098	-0.002605	670.185	0	0.000164210421411066	-0.00264606011342347	0.000164210421411066
1319	Rem_1	1	1	44	1	86	Rem_1	2	35	10	-9.8159255338946	-205.264772249685	-0.156162	670.185	0	0.00780874033439453	-0.155886981869939	0.00780874033439453
1320	Rem_1	1	1	44	Rem_1	2	1	60	37.5	7.5	-11.1251130197758	230.344127022707	0.145956	670.185	0	0.00729848510582847	0.145446651016947	0.00729848510582847
1321	Rem_1	1	1	44	1	85	Rem_1	2	37.5	10	-11.3835164821342	-237.419894791855	-0.146156	670.185	0	0.00730848416841687	-0.145501569023504	0.00730848416841687
1322	Rem_1	1	1	44	Rem_1	2	1	61	40	7.5	-12.7520962471642	263.971257172085	0.13444	670.185	0	0.00672274378509251	0.133844434207992	0.00672274378509251
1323	Rem_1	1	1	44	1	84	Rem_1	2	40	10	-12.9686854187255	-270.255197241412	-0.135643	670.185	0	0.00678288718928009	-0.134884194033729	0.0067828871892801
1324	Rem_1	1	1	44	1	62	Rem_1	2	42.5	7.5	-14.4023085635624	-298.007390226499	-0.124684	670.302	0	0.00623500197594195	-0.124218994457459	0.00623500197594195
1325	Rem_1	1	1	44	Rem_1	2	1	83	42.5	10	-14.5559074288215	303.67503011186	0.125788	670.302	0	0.00629019493815573	0.125025130982327	0.00629019493815573
1326	Rem_1	1	1	44	1	83	1	63	51.6666666666667	10	-16.0500650453093	-3508.41608698221	-0.009721	670.302	0	0.000496230392559746	-0.00941349687509863	0.000496230392559746
1327	Rem_1	1	1	44	1	63	Rem_1	2	45	7.5	-16.0397927018681	-332.450685391634	-0.116081	670.302	0	0.00580491140350135	-0.115611634107229	0.00580491140350135
1328	Rem_1	1	1	44	Rem_1	2	1	82	45	10	-16.151731711976	337.615524971029	0.116993	670.302	0	0.00585050468955457	0.116187674430418	0.00585050468955457
1329	Rem_1	1	1	43	1	42	Rem_1	2	27.5	5	-1.39166666666667	-31.5753486664477	-1.120888	525.996	0	0.0560444892149086	-1.06945078203085	0.0560444892149086
1330	Rem_1	1	1	43	Rem_1	2	1	41	30	5	-3.01833333333333	63.471769487079	0.412282	525.996	0	0.0206143425510007	0.417942900495253	0.0206143425510007
1331	Rem_1	1	1	43	1	41	1	40	33.3333333333333	5	-4.63	-188.499338091424	-0.146188	525.996	0	0.00731008401866901	-0.152088918863898	0.00731008401866901
1332	Rem_1	1	1	43	1	40	Rem_1	2	32.5	5	-4.635	-95.6939870891006	-0.266083	525.996	0	0.0133045258172736	-0.265853981631355	0.0133045258172736
1333	Rem_1	1	1	43	Rem_1	2	1	39	35	5	-6.16666666666667	128.26817103057	0.214014	525.996	0	0.01070116724895	0.212415934756257	0.01070116724895
1334	Rem_1	1	1	43	1	39	1	38	40	5	-7.73333333333333	-628.696425705348	-0.030316	525.996	0	0.00151909500690378	-0.0296321994262637	0.00151909500690378
1335	Rem_1	1	1	43	1	38	Rem_1	2	37.5	5	-7.80833333333333	-161.145458725326	-0.183694	525.996	0	0.00918524436746242	-0.182783735329994	0.00918524436746242
1336	Rem_1	1	1	43	Rem_1	2	1	37	40	5	-9.415	194.372135082992	0.164475	525.996	0	0.00822435797266267	0.163584035839301	0.00822435797266267
1337	Rem_1	1	1	43	1	37	1	36	46.6666666666667	5	-10.96	-1320.21233062096	-0.015636	525.996	0	0.000788169550287246	-0.0157332675483577	0.000788169550287246
1338	Rem_1	1	1	43	1	36	Rem_1	2	42.5	5	-11.0666666666667	-227.92976346263	-0.148799	525.996	0	0.00744062201717706	-0.147850768290943	0.00744062201717706
1339	Rem_1	1	1	43	1	35	Rem_1	2	45	5	-12.7283333333333	-261.834731932057	-0.137135	529.105	0	0.00685747916967307	-0.136272003008672	0.00685747916967307
1340	Rem_1	1	1	43	Rem_1	2	1	34	47.5	5	-14.37	296.099421029815	0.127109	529.105	0	0.00635623667766549	0.126521939974968	0.00635623667766549
1341	Rem_1	1	1	43	1	34	1	33	56.6666666666667	5	-15.9	-2828.42443713222	-0.009039	529.105	0	0.000462880980922742	-0.00898046765094965	0.000462880980922742
1342	Rem_1	1	1	43	1	33	Rem_1	2	50	5	-16.0216666666667	-330.721701573066	-0.118038	529.105	0	0.0059027471240093	-0.117541472324019	0.0059027471240093
1343	Rem_1	1	1	43	Rem_1	2	1	54	25	7.5	-1.20666666666667	31.6851741714761	1.184206	529.105	0	0.059210384444707	1.14241836976268	0.059210384444707
1344	Rem_1	1	1	43	1	54	1	91	25	10	-2.7	-63.1087001094217	-0.760261	529.105	0	0.0380131815335483	-0.710394302648437	0.0380131815335483
1345	Rem_1	1	1	43	1	91	Rem_1	2	25	10	-2.71833333333333	-63.6341751925377	-0.423798	529.105	0	0.0211901359601584	-0.432024067114248	0.0211901359601584
1346	Rem_1	1	1	43	Rem_1	2	1	55	27.5	7.5	-1.81202260395516	44.9010518526453	0.625454	529.105	0	0.0312728598834517	0.617911264277539	0.0312728598834517
1347	Rem_1	1	1	43	1	55	1	90	28.3333333333333	10	-3.01011329583298	-121.483380230334	-0.254486	529.105	0	0.0127246929428572	-0.250430689180299	0.0127246929428572
1348	Rem_1	1	1	43	1	90	Rem_1	2	27.5	10	-3.07177996249965	-71.22702678946	-0.370777	529.105	0	0.0185391197019303	-0.36748057509724	0.0185391197019303
1349	Rem_1	1	1	43	1	56	Rem_1	2	30	7.5	-3.16177996249965	-71.1544198931506	-0.358033	532.055	0	0.0179019293016842	-0.360892755074894	0.0179019293016842
1350	Rem_1	1	1	43	Rem_1	2	1	89	30	10	-4.03904520791032	90.2912927252014	0.284117	532.055	0	0.0142062019633152	0.280636319159537	0.0142062019633152
1351	Rem_1	1	1	43	1	89	1	57	33.3333333333333	10	-5.24591879243998	-849.077394297579	-0.034785	532.055	0	0.0017421224303992	-0.0307139284496284	0.0017421224303992
1352	Rem_1	1	1	43	1	57	Rem_1	2	32.5	7.5	-4.6754627669473	-101.035450433275	-0.249323	532.055	0	0.0124665510796892	-0.249922390709909	0.0124665510796892
1353	Rem_1	1	1	43	Rem_1	2	1	88	32.5	10	-5.31925212577332	115.48116374434	0.226977	532.055	0	0.0113492905647225	0.225246763186215	0.0113492905647225
1354	Rem_1	1	1	43	1	88	1	58	36.6666666666667	10	-6.67689325833263	-907.058928331453	-0.017672	532.055	0	0.000889240664837141	-0.0175230701138716	0.000889240664837141
1355	Rem_1	1	1	43	1	58	Rem_1	2	35	7.5	-6.27184270936277	-132.328401977091	-0.209251	532.055	0	0.0104630278840544	-0.207723693072343	0.0104630278840544
1356	Rem_1	1	1	43	Rem_1	2	1	87	35	10	-6.7285599249993	143.826690658819	0.19542	532.055	0	0.00977151170495129	0.194049029299497	0.00977151170495129
1357	Rem_1	1	1	43	1	87	1	59	40	10	-8.14194134522417	-1146.7266138029	-0.012912	532.055	0	0.000653298829020839	-0.012618098130577	0.000653298829020839
1358	Rem_1	1	1	43	1	59	Rem_1	2	37.5	7.5	-7.84836585598798	-164.452992913402	-0.182425	532.055	0	0.00912179815400999	-0.18143093116892	0.00912179815400999
1359	Rem_1	1	1	43	1	86	Rem_1	2	37.5	10	-8.22527467855751	-173.961245635205	-0.177841	534.224	0	0.0088926122822543	-0.176807801784588	0.0088926122822543
1360	Rem_1	1	1	43	Rem_1	2	1	60	40	7.5	-9.45293755049703	197.156209482623	0.164621	534.224	0	0.00823165743350025	0.163573680798192	0.00823165743350025
1361	Rem_1	1	1	43	1	60	1	85	45	10	-9.6509255338946	-4991.35677630319	-0.000208	534.224	0	0.000100539345531986	-0.00037374926287867	0.000100539345531986
1362	Rem_1	1	1	43	1	85	Rem_1	2	40	10	-9.7659255338946	-205.264041100385	-0.164407	534.224	0	0.00822095822410624	-0.163199931535313	0.00822095822410624
1363	Rem_1	1	1	43	Rem_1	2	1	61	42.5	7.5	-11.0751130197758	230.343139023434	0.150039	534.224	0	0.00750261646377449	0.14900906891668	0.00750261646377449
1364	Rem_1	1	1	43	1	84	Rem_1	2	42.5	10	-11.3335164821342	-237.418852505713	-0.15128	534.224	0	0.00756466099703087	-0.150062358986279	0.00756466099703087
1365	Rem_1	1	1	43	Rem_1	2	1	62	45	7.5	-12.7220962471642	263.963452074086	0.138118	534.224	0	0.00690662398064351	0.137338877958693	0.00690662398064351
1366	Rem_1	1	1	43	1	83	Rem_1	2	45	10	-12.9086854187255	-270.257606623541	-0.139289	534.224	0	0.00696516789478186	-0.138205460638299	0.00696516789478186
1367	Rem_1	1	1	43	1	63	Rem_1	2	47.5	7.5	-14.3573085635624	-298.004049213441	-0.127787	535.637	0	0.00639013250429911	-0.127133829022784	0.00639013250429911
1368	Rem_1	1	1	43	Rem_1	2	1	82	47.5	10	-14.4959074288215	303.676797249531	0.128825	535.637	0	0.00644202620007867	0.12775837732985	0.00644202620007867
1369	Rem_1	1	1	43	1	82	1	64	56.6666666666667	10	-15.976731711976	-3508.1173242526	-0.010015	535.637	0	0.000510637408049978	-0.00943589539397807	0.000510637408049978
1370	Rem_1	1	1	43	1	64	Rem_1	2	50	7.5	-15.9647927018681	-332.455486200261	-0.118802	535.637	0	0.00594094167704077	-0.118322481935872	0.00594094167704077
1371	Rem_1	1	1	43	Rem_1	2	1	81	50	10	-16.101731711976	337.613029250677	0.119921	535.637	0	0.0059968838243291	0.119009554551114	0.0059968838243291
1372	Rem_1	1	1	42	1	41	Rem_1	2	32.5	5	-1.32666666666667	-31.5778094855257	-1.234434	605.925	0	0.0617217810087331	-1.16621682730381	0.0617217810087331
1373	Rem_1	1	1	42	Rem_1	2	1	40	35	5	-2.94333333333333	63.4766755734235	0.431391	605.925	0	0.0215697818070211	0.437333992498915	0.0215697818070211
1374	Rem_1	1	1	42	1	40	1	39	38.3333333333333	5	-4.49	-188.417998514021	-0.149954	605.925	0	0.00749836684151956	-0.157906475696193	0.00749836684151956
1375	Rem_1	1	1	42	1	39	Rem_1	2	37.5	5	-4.475	-95.7261207291257	-0.281397	605.925	0	0.0140702053653278	-0.279427516802722	0.0140702053653278
1376	Rem_1	1	1	42	Rem_1	2	1	38	40	5	-6.11666666666667	128.267881127397	0.218907	605.925	0	0.0109458068054621	0.217438770780287	0.0109458068054621
1377	Rem_1	1	1	42	1	38	1	37	45	5	-7.66	-628.53219681124	-0.030457	605.925	0	0.00152612978560147	-0.0304122608884986	0.00152612978560147
1378	Rem_1	1	1	42	1	37	Rem_1	2	42.5	5	-7.72333333333333	-161.155794202752	-0.188391	605.925	0	0.00942008079596455	-0.187026509891788	0.00942008079596455
1379	Rem_1	1	1	42	Rem_1	2	1	36	45	5	-9.375	194.368444216316	0.167193	605.925	0	0.00836024808976983	0.165829261698878	0.00836024808976983
1380	Rem_1	1	1	42	1	36	1	35	51.6666666666667	5	-10.93	-1320.25471465196	-0.014743	605.925	0	0.00074390195758581	-0.0145042927134973	0.00074390195758581
1381	Rem_1	1	1	42	1	35	Rem_1	2	47.5	5	-11.0366666666667	-227.923424944923	-0.152416	605.925	0	0.0076214560708568	-0.15132496898538	0.0076214560708568
1382	Rem_1	1	1	42	1	34	Rem_1	2	50	5	-12.6783333333333	-261.833205931062	-0.140274	605.303	0	0.00701441285425944	-0.139541792639716	0.00701441285425944
1383	Rem_1	1	1	42	Rem_1	2	1	33	52.5	5	-14.33	296.095072304881	0.129581	605.303	0	0.00647982167212185	0.128944615896475	0.00647982167212185
1384	Rem_1	1	1	42	1	33	1	32	61.6666666666667	5	-15.87	-2828.53778284973	-0.012136	605.303	0	0.000614984747778349	-0.0120036438766633	0.000614984747778349
1385	Rem_1	1	1	42	1	32	Rem_1	2	55	5	-15.9916666666667	-330.714726869295	-0.117455	605.303	0	0.0058736013281887	-0.116940972019811	0.0058736013281887
1386	Rem_1	1	1	42	Rem_1	2	1	55	30	7.5	-1.09666666666667	31.7579346799476	1.148325	605.303	0	0.0574163370832945	1.14530311108129	0.0574163370832945
1387	Rem_1	1	1	42	1	55	1	90	30	10	-2.6	-63.3838784941849	-0.728118	605.303	0	0.0364060373401171	-0.715233786761316	0.0364060373401171
1388	Rem_1	1	1	42	1	90	Rem_1	2	30	10	-2.65333333333333	-63.6484110894383	-0.420122	605.303	0	0.0210063380247486	-0.430069324319979	0.0210063380247486
1389	Rem_1	1	1	42	Rem_1	2	1	56	32.5	7.5	-1.76702260395516	44.8957689281013	0.679319	605.303	0	0.0339660972059273	0.668727762412572	0.0339660972059273
1390	Rem_1	1	1	42	1	56	1	89	33.3333333333333	10	-2.96677996249965	-121.458340370183	-0.312384	605.303	0	0.0156195201155477	-0.301059101326307	0.0156195201155477
1391	Rem_1	1	1	42	1	89	Rem_1	2	32.5	10	-3.02677996249965	-71.222341164122	-0.36686	605.303	0	0.0183432725815215	-0.367668661086265	0.0183432725815215
1392	Rem_1	1	1	42	1	57	Rem_1	2	35	7.5	-3.10677996249965	-71.157986703053	-0.357144	604.987	0	0.0178574799969089	-0.365729236599761	0.0178574799969089
1393	Rem_1	1	1	42	Rem_1	2	1	88	35	10	-3.99904520791032	90.2835038876962	0.283625	604.987	0	0.0141816025738455	0.282831423883731	0.0141816025738455
1394	Rem_1	1	1	42	1	88	1	58	38.3333333333333	10	-5.21591879243998	-849.176203468177	-0.01938	604.987	0	0.000974146292914981	-0.0191952898461807	0.000974146292914981
1395	Rem_1	1	1	42	1	58	Rem_1	2	37.5	7.5	-4.6454627669473	-101.024299099912	-0.264223	604.987	0	0.0132115284627669	-0.26363613403755	0.0132115284627669
1396	Rem_1	1	1	42	Rem_1	2	1	87	37.5	10	-5.25925212577332	115.487371847919	0.230892	604.987	0	0.0115450330947988	0.229370350573221	0.0115450330947988
1397	Rem_1	1	1	42	1	87	1	59	41.6666666666667	10	-6.6035599249993	-906.91558144403	-0.016529	604.987	0	0.000832477989198513	-0.0163511381672447	0.000832477989198513
1398	Rem_1	1	1	42	1	59	Rem_1	2	40	7.5	-6.19684270936277	-132.339605436037	-0.214292	604.987	0	0.0107150666428166	-0.213019212405976	0.0107150666428166
1399	Rem_1	1	1	42	Rem_1	2	1	86	40	10	-6.6785599249993	143.8263306424	0.203771	604.987	0	0.0101890407351477	0.202346955695993	0.0101890407351477
1400	Rem_1	1	1	42	1	86	1	60	45	10	-8.08527467855751	-1146.52402401153	-0.016574	604.987	0	0.000834711740662607	-0.0165059567729187	0.000834711740662607
1401	Rem_1	1	1	42	1	60	Rem_1	2	42.5	7.5	-7.78836585598798	-164.456689645771	-0.187157	604.987	0	0.00935838429551277	-0.185840998923074	0.00935838429551277
1402	Rem_1	1	1	42	1	85	Rem_1	2	42.5	10	-8.17527467855751	-173.96068449212	-0.185249	603.314	0	0.00926298979825089	-0.183797241320297	0.00926298979825089
1403	Rem_1	1	1	42	Rem_1	2	1	61	45	7.5	-9.40293755049703	197.155439441877	0.168182	603.314	0	0.00840969457293188	0.166804515240641	0.00840969457293188
1404	Rem_1	1	1	42	1	84	Rem_1	2	45	10	-9.7159255338946	-205.263211913108	-0.168785	603.314	0	0.00843984244891455	-0.167278559656222	0.00843984244891455
1405	Rem_1	1	1	42	Rem_1	2	1	62	47.5	7.5	-11.0451130197758	230.335155382435	0.153429	603.314	0	0.00767210173958219	0.152363966248138	0.00767210173958219
1406	Rem_1	1	1	42	1	83	Rem_1	2	47.5	10	-11.2735164821342	-237.421802670775	-0.154244	603.314	0	0.00771284829618734	-0.152956842933577	0.00771284829618734
1407	Rem_1	1	1	42	Rem_1	2	1	63	50	7.5	-12.6770962471642	263.96034732544	0.141015	603.314	0	0.00705145910875898	0.14012451797581	0.00705145910875898
1408	Rem_1	1	1	42	1	82	Rem_1	2	50	10	-12.8486854187255	-270.25991237075	-0.141684	603.314	0	0.00708490576084114	-0.140560282513619	0.00708490576084114
1409	Rem_1	1	1	42	1	64	Rem_1	2	52.5	7.5	-14.2823085635624	-298.009554696833	-0.130355	602.75	0	0.00651851709075768	-0.129758351674355	0.00651851709075768
1410	Rem_1	1	1	42	Rem_1	2	1	81	52.5	10	-14.4459074288215	303.67466838639	0.131401	602.75	0	0.00657081098514483	0.130366105120884	0.00657081098514483
1411	Rem_1	1	1	42	1	81	1	65	61.6666666666667	10	-15.916731711976	-3507.63136101822	-0.013036	602.75	0	0.000659426447755927	-0.0124707501247774	0.000659426447755927
1412	Rem_1	1	1	42	1	65	Rem_1	2	55	7.5	-15.8997927018681	-332.457299697125	-0.118353	602.75	0	0.00591849486968604	-0.117895354996107	0.00591849486968604
1413	Rem_1	1	1	42	Rem_1	2	1	80	55	10	-16.046731711976	337.61203919763	0.119265	602.75	0	0.00596408841001708	0.118438433103649	0.00596408841001708
1414	Rem_1	1	1	41	1	40	Rem_1	2	37.5	5	-1.23666666666667	-31.5800774053815	-1.322009	573.619	0	0.066100525642407	-1.25922752138877	0.066100525642407
1415	Rem_1	1	1	41	Rem_1	2	1	39	40	5	-2.76833333333333	63.5100864661966	0.477391	573.619	0	0.0238697594709813	0.476378834447519	0.0238697594709813
1416	Rem_1	1	1	41	1	39	1	38	43.3333333333333	5	-4.35666666666667	-188.735242028808	-0.188185	573.619	0	0.00940978137697683	-0.188654445251622	0.00940978137697683
1417	Rem_1	1	1	41	1	38	Rem_1	2	42.5	5	-4.41	-95.7203166297923	-0.289172	573.619	0	0.0144589458108121	-0.287724389195898	0.0144589458108121
1418	Rem_1	1	1	41	Rem_1	2	1	37	45	5	-6.01666666666667	128.274354072476	0.226045	573.619	0	0.011302692381132	0.224562400026549	0.011302692381132
1419	Rem_1	1	1	41	1	37	1	36	50	5	-7.58333333333333	-628.815701069388	-0.033048	573.619	0	0.0016554231362404	-0.0331326243247007	0.0016554231362404
1420	Rem_1	1	1	41	1	36	Rem_1	2	47.5	5	-7.66833333333333	-161.147382467496	-0.192963	573.619	0	0.00964866822014831	-0.191429775701848	0.00964866822014831
1421	Rem_1	1	1	41	Rem_1	2	1	35	50	5	-9.33	194.358021820378	0.172946	573.619	0	0.00864787819583509	0.171669144877094	0.00864787819583509
1422	Rem_1	1	1	41	1	35	1	34	56.6666666666667	5	-10.8833333333333	-1319.93990004475	-0.015546	573.619	0	0.000783706124768717	-0.0150354189048199	0.000783706124768717
1423	Rem_1	1	1	41	1	34	Rem_1	2	52.5	5	-10.9716666666667	-227.918477418261	-0.157342	573.619	0	0.00786773553254048	-0.156633725972274	0.00786773553254048
1424	Rem_1	1	1	41	1	33	Rem_1	2	55	5	-12.6233333333333	-261.825682851736	-0.14414	572.657	0	0.00720769373655679	-0.143612700992713	0.00720769373655679
1425	Rem_1	1	1	41	Rem_1	2	1	32	57.5	5	-14.285	296.085260593697	0.129654	572.657	0	0.00648347123769359	0.129225180084831	0.00648347123769359
1426	Rem_1	1	1	41	1	32	1	31	66.6666666666667	5	-15.8233333333333	-2828.08229688609	-0.01156	572.657	0	0.000586586736979281	-0.0114036092274773	0.000586586736979281
1427	Rem_1	1	1	41	1	31	Rem_1	2	60	5	-15.9266666666667	-330.708714051292	-0.118158	572.657	0	0.0059087462638025	-0.117821570857354	0.0059087462638025
1428	Rem_1	1	1	41	Rem_1	2	1	56	35	7.5	-1.03666666666667	31.7316589871413	1.387836	572.657	0	0.0693918720545858	1.31192592702761	0.0693918720545858
1429	Rem_1	1	1	41	1	56	1	89	35	10	-2.54666666666667	-63.298074628909	-0.968478	572.657	0	0.0484240032546877	-0.877380672760521	0.0484240032546877
1430	Rem_1	1	1	41	1	89	Rem_1	2	35	10	-2.59333333333333	-63.6294263327606	-0.419161	572.657	0	0.0209582885704558	-0.434545254267093	0.0209582885704558
1431	Rem_1	1	1	41	Rem_1	2	1	57	37.5	7.5	-1.69702260395516	44.8854944501848	0.70959	572.657	0	0.0354796409261706	0.702877789547015	0.0354796409261706
1432	Rem_1	1	1	41	1	57	1	88	38.3333333333333	10	-2.91011329583298	-121.448000320723	-0.336421	572.657	0	0.0168213472439784	-0.326370559752776	0.0168213472439784
1433	Rem_1	1	1	41	1	88	Rem_1	2	37.5	10	-2.97177996249965	-71.2000408346032	-0.37302	572.657	0	0.0186512680802137	-0.376507229794239	0.0186512680802137
1434	Rem_1	1	1	41	1	58	Rem_1	2	40	7.5	-3.06177996249965	-71.133592869985	-0.398032	572.012	0	0.0199018512344958	-0.401873659995514	0.0199018512344958
1435	Rem_1	1	1	41	Rem_1	2	1	87	40	10	-3.92404520791032	90.2795970651339	0.290485	572.012	0	0.014524594247775	0.289530310130313	0.014524594247775
1436	Rem_1	1	1	41	1	87	1	59	43.3333333333333	10	-5.13258545910665	-848.462404740824	-0.018451	572.012	0	0.000927953933393248	-0.0175764360021512	0.000927953933393248
1437	Rem_1	1	1	41	1	59	Rem_1	2	42.5	7.5	-4.5554627669473	-101.029518540179	-0.272044	572.012	0	0.0136025675826294	-0.271953874128162	0.0136025675826294
1438	Rem_1	1	1	41	Rem_1	2	1	86	42.5	10	-5.19425212577332	115.477540408809	0.24333	572.012	0	0.0121669109575931	0.241640494326126	0.0121669109575931
1439	Rem_1	1	1	41	1	86	1	60	46.6666666666667	10	-6.53689325833263	-906.436909058588	-0.022279	572.012	0	0.0011184295250484	-0.0217812116653248	0.0011184295250484
1440	Rem_1	1	1	41	1	60	Rem_1	2	45	7.5	-6.12184270936277	-132.336892314118	-0.221002	572.012	0	0.011050552475329	-0.219859282660801	0.011050552475329
1441	Rem_1	1	1	41	Rem_1	2	1	85	45	10	-6.6135599249993	143.817684710318	0.214585	572.012	0	0.0107297160056779	0.213034517728699	0.0107297160056779
1442	Rem_1	1	1	41	1	85	1	61	50	10	-8.02527467855751	-1146.30664837578	-0.021431	572.012	0	0.0010762060223303	-0.0213087243598291	0.0010762060223303
1443	Rem_1	1	1	41	1	61	Rem_1	2	47.5	7.5	-7.72336585598798	-164.449858415063	-0.193089	572.012	0	0.00965496788200251	-0.19172579336887	0.00965496788200251
1444	Rem_1	1	1	41	1	84	Rem_1	2	47.5	10	-8.11027467855751	-173.95277714804	-0.192065	569.437	0	0.00960377064295582	-0.190564657860399	0.00960377064295582
1445	Rem_1	1	1	41	Rem_1	2	1	62	50	7.5	-9.35793755049703	197.141741002234	0.173591	569.437	0	0.0086801260476159	0.172495951065704	0.0086801260476159
1446	Rem_1	1	1	41	1	83	Rem_1	2	50	10	-9.6409255338946	-205.260072421193	-0.173671	569.437	0	0.00868412578228229	-0.172366810467184	0.00868412578228229
1447	Rem_1	1	1	41	Rem_1	2	1	63	52.5	7.5	-10.9851130197758	230.327353143981	0.157932	569.437	0	0.00789723315851824	0.157071132558273	0.00789723315851824
1448	Rem_1	1	1	41	1	82	Rem_1	2	52.5	10	-11.1985164821342	-237.418427120834	-0.158165	569.437	0	0.00790888222585847	-0.157054277589892	0.00790888222585847
1449	Rem_1	1	1	41	Rem_1	2	1	64	55	7.5	-12.5870962471642	263.961790588788	0.14492	569.437	0	0.00724669000302897	0.144409200812245	0.00724669000302897
1450	Rem_1	1	1	41	1	81	Rem_1	2	55	10	-12.7836854187255	-270.252300568139	-0.145586	569.437	0	0.00727998684682878	-0.144797788078778	0.00727998684682878
1451	Rem_1	1	1	41	1	65	Rem_1	2	57.5	7.5	-14.2023085635624	-298.007282695362	-0.130571	568.877	0	0.00652931582192958	-0.130244438104954	0.00652931582192958
1452	Rem_1	1	1	41	Rem_1	2	1	80	57.5	10	-14.3759074288215	303.668643660155	0.131399	568.877	0	0.00657071099672631	0.13068765934149	0.00657071099672631
1453	Rem_1	1	1	41	1	80	1	66	66.6666666666667	10	-15.8633983786426	-3508.14651206786	-0.011923	568.877	0	0.000604478967789616	-0.0114133227357696	0.000604478967789616
1454	Rem_1	1	1	41	1	66	Rem_1	2	60	7.5	-15.8497927018681	-332.445451904495	-0.119474	568.877	0	0.00597453694356307	-0.11927433660572	0.00597453694356308
1455	Rem_1	1	1	41	Rem_1	2	1	79	60	10	-15.956731711976	337.61259565543	0.12049	568.877	0	0.00602532988723439	0.120013931443609	0.00602532988723439
1456	Rem_1	1	1	40	1	39	Rem_1	2	42.5	5	-1.05166666666667	-31.6199451251118	-1.287873	582.577	0	0.064393727647361	-1.2715121190632	0.064393727647361
1457	Rem_1	1	1	40	Rem_1	2	1	38	45	5	-2.69333333333333	63.4989538509099	0.455662	582.577	0	0.0227833194598592	0.455218917248961	0.0227833194598592
1458	Rem_1	1	1	40	1	38	1	37	48.3333333333333	5	-4.26666666666667	-188.623302202003	-0.166089	582.577	0	0.00830505206500838	-0.167283088187959	0.00830505206500838
1459	Rem_1	1	1	40	1	37	Rem_1	2	47.5	5	-4.3	-95.7238340864183	-0.289552	582.577	0	0.0144779453569904	-0.287935829061002	0.0144779453569904
1460	Rem_1	1	1	40	Rem_1	2	1	36	50	5	-5.95166666666667	128.262427286629	0.229116	582.577	0	0.0114562364518196	0.227161009569342	0.0114562364518196
1461	Rem_1	1	1	40	1	36	1	35	55	5	-7.53666666666667	-628.728537837896	-0.029664	582.577	0	0.00148656726723011	-0.0293218772860099	0.00148656726723011
1462	Rem_1	1	1	40	1	35	Rem_1	2	52.5	5	-7.61333333333333	-161.134283955078	-0.199396	582.577	0	0.00997030150196071	-0.197839132283332	0.00997030150196071
1463	Rem_1	1	1	40	Rem_1	2	1	34	55	5	-9.255	194.350915517401	0.178587	582.577	0	0.00892990993361635	0.177687126230494	0.00892990993361635
1464	Rem_1	1	1	40	1	34	1	33	61.6666666666667	5	-10.8233333333333	-1319.92631707037	-0.016797	582.577	0	0.000845782491247011	-0.0164966366997131	0.000845782491247011
1465	Rem_1	1	1	40	1	33	Rem_1	2	57.5	5	-10.9066666666667	-227.909110117546	-0.161743	582.577	0	0.00808776824114663	-0.161190489530781	0.00808776824114663
1466	Rem_1	1	1	40	1	32	Rem_1	2	60	5	-12.5683333333333	-261.814403668645	-0.144034	578.928	0	0.00720239424705424	-0.143609605301448	0.00720239424705424
1467	Rem_1	1	1	40	Rem_1	2	1	31	62.5	5	-14.21	296.077860977202	0.130293	578.928	0	0.00651541745573528	0.129967652441417	0.00651541745573528
1468	Rem_1	1	1	40	1	31	1	30	71.6666666666667	5	-15.74	-2827.64122799623	-0.011755	578.928	0	0.000596196328821304	-0.011564656220315	0.000596196328821304
1469	Rem_1	1	1	40	1	30	Rem_1	2	65	5	-15.8266666666667	-330.705514743602	-0.118532	578.928	0	0.00592744359399565	-0.118402996221102	0.00592744359399565
1470	Rem_1	1	1	40	Rem_1	2	1	57	40	7.5	-0.956666666666667	31.7073819994087	1.277674	578.928	0	0.0638837782671783	1.26891366143991	0.0638837782671783
1471	Rem_1	1	1	40	1	57	1	88	40	10	-2.48333333333333	-63.2318992525544	-0.85103	578.928	0	0.0425516175045086	-0.833546000858146	0.0425516175045086
1472	Rem_1	1	1	40	1	88	Rem_1	2	40	10	-2.52833333333333	-63.598689491393	-0.426458	578.928	0	0.0213231344883908	-0.435367660581759	0.0213231344883908
1473	Rem_1	1	1	40	Rem_1	2	1	58	42.5	7.5	-1.64202260395516	44.8437937147141	0.73128	578.928	0	0.0365641367462709	0.725829743143026	0.0365641367462709
1474	Rem_1	1	1	40	1	58	1	87	43.3333333333333	10	-2.85011329583298	-121.180092633912	-0.362953	578.928	0	0.0181479255156753	-0.356858159122765	0.0181479255156753
1475	Rem_1	1	1	40	1	87	Rem_1	2	42.5	10	-2.88677996249965	-71.1873008430388	-0.368145	578.928	0	0.0184075216300973	-0.368971584020261	0.0184075216300973
1476	Rem_1	1	1	40	1	59	Rem_1	2	45	7.5	-2.96177996249965	-71.1334922189859	-0.383358	568.154	0	0.019168160851005	-0.387248753267952	0.019168160851005
1477	Rem_1	1	1	40	Rem_1	2	1	86	45	10	-3.84904520791032	90.2612955034741	0.297942	568.154	0	0.014897435632014	0.296181754864104	0.014897435632014
1478	Rem_1	1	1	40	1	86	1	60	48.3333333333333	10	-5.05925212577332	-847.430081308646	-0.026311	568.154	0	0.0013193452173332	-0.0245292061210618	0.0013193452173332
1479	Rem_1	1	1	40	1	60	Rem_1	2	47.5	7.5	-4.4704627669473	-101.021249715403	-0.271635	568.154	0	0.0135821181360825	-0.271652548743042	0.0135821181360825
1480	Rem_1	1	1	40	Rem_1	2	1	85	47.5	10	-5.11925212577332	115.462009444576	0.252932	568.154	0	0.0126469953570008	0.251418019478473	0.0126469953570008
1481	Rem_1	1	1	40	1	85	1	61	51.6666666666667	10	-6.47022659166597	-906.030869765243	-0.026399	568.154	0	0.00132373260234082	-0.026305405084519	0.00132373260234082
1482	Rem_1	1	1	40	1	61	Rem_1	2	50	7.5	-6.04684270936277	-132.325152295373	-0.226538	568.154	0	0.0113273414184441	-0.225112614393954	0.0113273414184441
1483	Rem_1	1	1	40	Rem_1	2	1	84	50	10	-6.5385599249993	143.804085408006	0.221067	568.154	0	0.0110538023422938	0.219530711104801	0.0110538023422938
1484	Rem_1	1	1	40	1	84	1	62	55	10	-7.97194134522417	-1146.31833720224	-0.022069	568.154	0	0.00110797197730809	-0.0217266254062003	0.00110797197730809
1485	Rem_1	1	1	40	1	62	Rem_1	2	52.5	7.5	-7.66836585598798	-164.431837026522	-0.19901	568.154	0	0.00995100247462536	-0.197804085698601	0.00995100247462536
1486	Rem_1	1	1	40	1	83	Rem_1	2	52.5	10	-8.02527467855751	-173.945020859674	-0.197031	569.706	0	0.00985205752127443	-0.195800458454545	0.00985205752127443
1487	Rem_1	1	1	40	Rem_1	2	1	63	55	7.5	-9.28793755049703	197.130641969625	0.178539	569.706	0	0.0089275100841444	0.177622877181242	0.0089275100841444
1488	Rem_1	1	1	40	1	63	1	82	60	10	-9.47759220056126	-4981.78836065055	-0.000988	569.706	0	0.000111536361783949	-0.00111274085974583	0.000111536361783949
1489	Rem_1	1	1	40	1	82	Rem_1	2	55	10	-9.5559255338946	-205.252537471498	-0.177547	569.706	0	0.00887791321327822	-0.176510136321497	0.00887791321327822
1490	Rem_1	1	1	40	Rem_1	2	1	64	57.5	7.5	-10.8851130197758	230.325993485884	0.162234	569.706	0	0.00811231637018675	0.161771719482561	0.00811231637018675
1491	Rem_1	1	1	40	1	81	Rem_1	2	57.5	10	-11.1235164821342	-237.406915063884	-0.162327	569.706	0	0.00811696601708422	-0.161586636171207	0.00811696601708422
1492	Rem_1	1	1	40	Rem_1	2	1	65	60	7.5	-12.4970962471642	263.956779134556	0.144774	569.706	0	0.00723939069880885	0.14457555093408	0.00723939069880885
1493	Rem_1	1	1	40	1	80	Rem_1	2	60	10	-12.7036854187255	-270.242804908599	-0.145249	569.706	0	0.00726313844026809	-0.144704604011807	0.00726313844026809
1494	Rem_1	1	1	40	1	66	Rem_1	2	62.5	7.5	-14.1423085635624	-297.992874478172	-0.131623	557.662	0	0.00658190970178868	-0.131526836982123	0.00658190970178868
1495	Rem_1	1	1	40	Rem_1	2	1	79	62.5	10	-14.2759074288215	303.666086711606	0.132587	557.662	0	0.00663010417885722	0.132189330392989	0.00663010417885722
1496	Rem_1	1	1	40	1	79	1	67	71.6666666666667	10	-15.7433983786426	-3507.17271755603	-0.011855	557.662	0	0.000601126078705624	-0.0113449241615878	0.000601126078705624
1497	Rem_1	1	1	40	1	67	Rem_1	2	65	7.5	-15.7197927018681	-332.451134737067	-0.120725	557.662	0	0.00603707827202033	-0.120844406231401	0.00603707827202033
1498	Rem_1	1	1	40	Rem_1	2	1	78	65	10	-15.856731711976	337.609306495993	0.12175	557.662	0	0.00608832129983299	0.121453324518307	0.00608832129983299
1499	Rem_1	1	1	39	1	38	Rem_1	2	47.5	5	-0.891666666666667	-31.5752782321964	-1.192961	576.647	0	0.0596481338249781	-1.19736046600023	0.0596481338249781
1500	Rem_1	1	1	39	Rem_1	2	1	37	50	5	-2.49833333333333	63.4753120913356	0.440036	576.647	0	0.0220020272529601	0.44014980552883	0.0220020272529601
1501	Rem_1	1	1	39	1	37	1	36	53.3333333333333	5	-4.12666666666667	-188.544236974076	-0.151496	576.647	0	0.00757546005467655	-0.151769170996142	0.00757546005467655
1502	Rem_1	1	1	39	1	36	Rem_1	2	52.5	5	-4.15	-95.6904706438696	-0.288531	576.647	0	0.0144268965790464	-0.288380634532689	0.0144268965790464
1503	Rem_1	1	1	39	Rem_1	2	1	35	55	5	-5.81166666666667	128.233110311066	0.23813	576.647	0	0.0119069199312837	0.236552292649563	0.0119069199312837
1504	Rem_1	1	1	39	1	35	1	34	60	5	-7.42666666666667	-628.361995783504	-0.030415	576.647	0	0.00152403430489605	-0.0298765212241984	0.00152403430489605
1505	Rem_1	1	1	39	1	34	Rem_1	2	57.5	5	-7.45333333333333	-161.112096223901	-0.207678	576.647	0	0.0103843815034888	-0.206675771425365	0.0103843815034888
1506	Rem_1	1	1	39	Rem_1	2	1	33	60	5	-9.105	194.327996508776	0.18495	576.647	0	0.00924804067086645	0.184378151357692	0.00924804067086645
1507	Rem_1	1	1	39	1	33	1	32	66.6666666666667	5	-10.72	-1319.64101430814	-0.022775	576.647	0	0.00114313234688727	-0.0224307729139318	0.00114313234688727
1508	Rem_1	1	1	39	1	32	Rem_1	2	62.5	5	-10.7666666666667	-227.886099569704	-0.162166	576.647	0	0.00810891662862555	-0.16194737844376	0.00810891662862555
1509	Rem_1	1	1	39	1	31	Rem_1	2	65	5	-12.4083333333333	-261.795150068157	-0.145115	569.114	0	0.00725643907591733	-0.145076502256063	0.00725643907591733
1510	Rem_1	1	1	39	Rem_1	2	1	30	67.5	5	-14.025	296.061270935851	0.131031	569.114	0	0.00655231313373377	0.131140809006109	0.00655231313373377
1511	Rem_1	1	1	39	1	30	1	29	76.6666666666667	5	-15.5166666666667	-2826.15708419443	-0.010879	569.114	0	0.000553065640317675	-0.0105981330223421	0.000553065640317675
1512	Rem_1	1	1	39	1	29	Rem_1	2	70	5	-15.5416666666667	-330.705127381454	-0.120146	569.114	0	0.00600813226302484	-0.120542675983766	0.00600813226302484
1513	Rem_1	1	1	39	Rem_1	2	1	58	45	7.5	-0.816666666666667	31.598729290517	1.219653	569.114	0	0.0609827319904783	1.23861161767058	0.0609827319904783
1514	Rem_1	1	1	39	1	58	1	87	45	10	-2.36666666666667	-62.8701375881487	-0.814936	569.114	0	0.0407469227088378	-0.825797192834236	0.0407469227088378
1515	Rem_1	1	1	39	1	87	Rem_1	2	45	10	-2.35833333333333	-63.5282056758513	-0.404549	569.114	0	0.0202276971873345	-0.41281442483634	0.0202276971873345
1516	Rem_1	1	1	39	Rem_1	2	1	59	47.5	7.5	-1.45702260395516	44.7848552662056	0.666042	569.114	0	0.0333022501403434	0.653505379916036	0.0333022501403434
1517	Rem_1	1	1	39	1	59	1	86	48.3333333333333	10	-2.71011329583298	-120.973197527013	-0.301803	569.114	0	0.0150904813383305	-0.289781765560591	0.0150904813383305
1518	Rem_1	1	1	39	1	86	Rem_1	2	47.5	10	-2.72677996249965	-71.1101853849413	-0.364082	569.114	0	0.018204374661328	-0.363723614355445	0.018204374661328
1519	Rem_1	1	1	39	1	60	Rem_1	2	50	7.5	-2.79177996249965	-71.079404041529	-0.365679	547.651	0	0.01828422346184	-0.368539644372799	0.01828422346184
1520	Rem_1	1	1	39	Rem_1	2	1	85	50	10	-3.68904520791032	90.194822359499	0.306274	547.651	0	0.0153140265015443	0.304837178830819	0.0153140265015443
1521	Rem_1	1	1	39	1	85	1	61	53.3333333333333	10	-4.93591879243998	-844.955959154853	-0.028562	547.651	0	0.00143159687412344	-0.0274500678829089	0.00143159687412344
1522	Rem_1	1	1	39	1	61	Rem_1	2	52.5	7.5	-4.3104627669473	-100.973207180692	-0.277704	547.651	0	0.0138855600909722	-0.27738711094791	0.0138855600909722
1523	Rem_1	1	1	39	Rem_1	2	1	84	52.5	10	-4.95925212577332	115.405295984761	0.259863	547.651	0	0.0129935348124558	0.258650642443855	0.0129935348124558
1524	Rem_1	1	1	39	1	84	1	62	56.6666666666667	10	-6.36022659166597	-904.72759784047	-0.025146	547.651	0	0.00126127050627532	-0.0250196997975017	0.00126127050627532
1525	Rem_1	1	1	39	1	62	Rem_1	2	55	7.5	-5.90684270936277	-132.278482400524	-0.2347	547.651	0	0.0117354260681068	-0.233630942646353	0.0117354260681068
1526	Rem_1	1	1	39	Rem_1	2	1	83	55	10	-6.3685599249993	143.758343045685	0.227642	547.651	0	0.011382539277771	0.226579856124438	0.011382539277771
1527	Rem_1	1	1	39	1	83	1	63	60	10	-7.84527467855751	-1145.1423819283	-0.021583	547.651	0	0.00108377337229699	-0.0214246270515932	0.00108377337229699
1528	Rem_1	1	1	39	1	63	Rem_1	2	57.5	7.5	-7.51336585598798	-164.396240588272	-0.206014	547.651	0	0.0103011853924682	-0.205155229072845	0.0103011853924682
1529	Rem_1	1	1	39	1	82	Rem_1	2	57.5	10	-7.85527467855751	-173.902877549844	-0.202057	555.612	0	0.0101033448977307	-0.201330896864247	0.0101033448977307
1530	Rem_1	1	1	39	Rem_1	2	1	64	60	7.5	-9.10293755049703	197.10514054948	0.184607	555.612	0	0.00923089167537459	0.184247186320199	0.00923089167537459
1531	Rem_1	1	1	39	1	64	1	81	65	10	-9.33759220056126	-4990.87923988638	-0.001551	555.612	0	0.000126546444043284	-0.00160332461711507	0.000126546444043284
1532	Rem_1	1	1	39	1	81	Rem_1	2	60	10	-9.3959255338946	-205.209493325804	-0.183052	555.612	0	0.00915314627655431	-0.182643861703084	0.00915314627655431
1533	Rem_1	1	1	39	Rem_1	2	1	65	62.5	7.5	-10.7101130197758	230.297489041384	0.162623	555.612	0	0.00813176489591897	0.162574804222216	0.00813176489591897
1534	Rem_1	1	1	39	1	65	1	80	68.3333333333333	10	-10.8835164821342	-7731.34309115577	-0.000349	555.612	0	0.000101511095452665	-0.000613631833927875	0.000101511095452665
1535	Rem_1	1	1	39	1	80	Rem_1	2	62.5	10	-10.9585164821342	-237.368094430561	-0.162249	555.612	0	0.00811306631320736	-0.161961172388288	0.00811306631320736
1536	Rem_1	1	1	39	Rem_1	2	1	66	65	7.5	-12.3520962471642	263.921132029657	0.146443	555.612	0	0.00732283282770404	0.146611880561518	0.00732283282770404
1537	Rem_1	1	1	39	1	79	Rem_1	2	65	10	-12.5186854187255	-270.211546866454	-0.147029	555.612	0	0.00735213010647255	-0.147017322755578	0.00735213010647255
1538	Rem_1	1	1	39	1	67	Rem_1	2	67.5	7.5	-13.9273085635624	-297.97537472956	-0.133407	552.97	0	0.0066710995437409	-0.133832565544284	0.0066710995437409
1539	Rem_1	1	1	39	Rem_1	2	1	78	67.5	10	-14.0909074288215	303.63443736506	0.134362	552.97	0	0.00671884421682777	0.134320702919095	0.00671884421682777
1540	Rem_1	1	1	39	1	78	1	68	76.6666666666667	10	-15.5900650453093	-3506.14022898477	-0.011783	552.97	0	0.000597576541122558	-0.0113705904386732	0.000597576541122558
1541	Rem_1	1	1	39	1	68	Rem_1	2	70	7.5	-15.5397927018681	-332.422479464858	-0.12256	552.97	0	0.00612881587258094	-0.122950112480422	0.00612881587258094
1542	Rem_1	1	1	39	Rem_1	2	1	77	70	10	-15.656731711976	337.581830903148	0.124393	552.97	0	0.00622045385181017	0.124435551961552	0.00622045385181017
1543	Rem_1	1	1	38	1	37	Rem_1	2	52.5	5	-0.806666666666667	-31.5828057683784	-1.193226	569.49	0	0.0596613838063617	-1.17558502518057	0.0596613838063617
1544	Rem_1	1	1	38	Rem_1	2	1	36	55	5	-2.45833333333333	63.4731614561526	0.439563	569.49	0	0.0219783774974974	0.448952598550552	0.0219783774974974
1545	Rem_1	1	1	38	1	36	1	35	58.3333333333333	5	-4.09666666666667	-188.538247695466	-0.122381	569.49	0	0.00611986706575396	-0.132673078654951	0.00611986706575396
1546	Rem_1	1	1	38	1	35	Rem_1	2	57.5	5	-4.12	-95.6871257717377	-0.317187	569.49	0	0.0158596652682993	-0.316279519895601	0.0158596652682993
1547	Rem_1	1	1	38	Rem_1	2	1	34	60	5	-5.76166666666667	128.232666177148	0.262258	569.49	0	0.0131132812983631	0.260404279560308	0.0131132812983631
1548	Rem_1	1	1	38	1	34	1	33	65	5	-7.38333333333333	-628.382558461003	-0.0358	569.49	0	0.00179279112001371	-0.0353891776363459	0.00179279112001371
1549	Rem_1	1	1	38	1	33	Rem_1	2	62.5	5	-7.41333333333333	-161.11004339663	-0.226415	569.49	0	0.0113211916582355	-0.225015101923962	0.0113211916582355
1550	Rem_1	1	1	38	Rem_1	2	1	32	65	5	-9.075	194.324485639082	0.193421	569.49	0	0.00967156699312475	0.192700096662729	0.00967156699312475
1551	Rem_1	1	1	38	1	32	1	31	71.6666666666667	5	-10.6833333333333	-1319.53218296297	-0.023463	569.49	0	0.00117740431564522	-0.0230408833638717	0.00117740431564522
1552	Rem_1	1	1	38	1	31	Rem_1	2	67.5	5	-10.7166666666667	-227.884517097011	-0.169903	569.49	0	0.00849573855073825	-0.169659213298857	0.00849573855073825
1553	Rem_1	1	1	38	1	30	Rem_1	2	70	5	-12.3333333333333	-261.796177825633	-0.151393	565.928	0	0.00757031050370459	-0.151408371897404	0.00757031050370459
1554	Rem_1	1	1	38	Rem_1	2	1	29	72.5	5	-13.85	296.080399256114	0.13758	565.928	0	0.00687972681143663	0.137931586326821	0.00687972681143663
1555	Rem_1	1	1	38	1	29	1	28	81.6666666666667	5	-15.3333333333333	-2826.91324780625	-0.0108	565.928	0	0.000549181208709839	-0.010909118045207	0.000549181208709839
1556	Rem_1	1	1	38	1	28	Rem_1	2	75	5	-15.4166666666667	-330.718642107229	-0.126768	565.928	0	0.00633918879352871	-0.127022468281614	0.00633918879352871
1557	Rem_1	1	1	38	Rem_1	2	1	59	50	7.5	-0.741666666666667	31.6129717798655	1.154721	565.928	0	0.0577361366009408	1.17423705717301	0.0577361366009408
1558	Rem_1	1	1	38	1	59	1	86	50	10	-2.3	-62.9266318270868	-0.743773	565.928	0	0.0371887844493807	-0.756561874769745	0.0371887844493807
1559	Rem_1	1	1	38	1	86	Rem_1	2	50	10	-2.30833333333333	-63.5281162646527	-0.410726	565.928	0	0.0205365434698734	-0.417675182403266	0.0205365434698734
1560	Rem_1	1	1	38	Rem_1	2	1	60	52.5	7.5	-1.39702260395516	44.790390697559	0.628337	565.928	0	0.0314170091498618	0.620015251435781	0.0314170091498618
1561	Rem_1	1	1	38	1	60	1	85	53.3333333333333	10	-2.65344662916632	-121.013936537251	-0.233861	565.928	0	0.0116934775966134	-0.226817197316575	0.0116934775966134
1562	Rem_1	1	1	38	1	85	Rem_1	2	52.5	10	-2.67677996249965	-71.1100675997492	-0.394329	565.928	0	0.0197167035937172	-0.393198054119206	0.0197167035937172
1563	Rem_1	1	1	38	1	61	Rem_1	2	55	7.5	-2.74177996249965	-71.0792799526034	-0.391671	558.888	0	0.0195838053146599	-0.394721563643376	0.0195838053146599
1564	Rem_1	1	1	38	Rem_1	2	1	84	55	10	-3.63904520791032	90.1946236134875	0.330553	558.888	0	0.0165279525205786	0.329047117176154	0.0165279525205786
1565	Rem_1	1	1	38	1	84	1	62	58.3333333333333	10	-4.89925212577332	-845.416615525005	-0.025917	558.888	0	0.00129970274389954	-0.0251186202616123	0.00129970274389954
1566	Rem_1	1	1	38	1	62	Rem_1	2	57.5	7.5	-4.2804627669473	-100.966383726283	-0.304642	558.888	0	0.0152324282506106	-0.303928496914542	0.0152324282506106
1567	Rem_1	1	1	38	Rem_1	2	1	83	57.5	10	-4.89925212577332	115.409361764711	0.282873	558.888	0	0.0141440035111174	0.281446459984543	0.0141440035111174
1568	Rem_1	1	1	38	1	83	1	63	61.6666666666667	10	-6.30689325833263	-905.062723709982	-0.026148	558.888	0	0.00131121880706463	-0.0263309020706434	0.00131121880706463
1569	Rem_1	1	1	38	1	63	Rem_1	2	60	7.5	-5.86184270936277	-132.276662563794	-0.256713	558.888	0	0.0128360395341593	-0.2551155579139	0.0128360395341593
1570	Rem_1	1	1	38	Rem_1	2	1	82	60	10	-6.3085599249993	143.76178673465	0.245057	558.888	0	0.012253258061532	0.244118173183198	0.012253258061532
1571	Rem_1	1	1	38	1	82	1	64	65	10	-7.77194134522417	-1145.0860842437	-0.02111	558.888	0	0.00106022650881781	-0.0209604236167968	0.00106022650881781
1572	Rem_1	1	1	38	1	64	Rem_1	2	62.5	7.5	-7.43836585598797	-164.401904403374	-0.223889	558.888	0	0.0111948966409923	-0.223157749566402	0.0111948966409923
1573	Rem_1	1	1	38	1	81	Rem_1	2	62.5	10	-7.80527467855751	-173.90203574895	-0.218426	544.442	0	0.0109217578113599	-0.218099311646173	0.0109217578113599
1574	Rem_1	1	1	38	Rem_1	2	1	65	65	7.5	-9.03793755049703	197.107863452229	0.192863	544.442	0	0.00964366848883245	0.192564142490972	0.00964366848883245
1575	Rem_1	1	1	38	1	65	1	80	70	10	-9.27425886722793	-4992.3512895073	-0.00229	544.442	0	0.000152020557820316	-0.00232593431525627	0.000152020557820316
1576	Rem_1	1	1	38	1	80	Rem_1	2	65	10	-9.3409255338946	-205.209956794061	-0.19054	544.442	0	0.00952752480972891	-0.190238208175716	0.00952752480972891
1577	Rem_1	1	1	38	Rem_1	2	1	66	67.5	7.5	-10.6751130197758	230.29224632119	0.171089	544.442	0	0.00855503447114622	0.171113026983515	0.00855503447114622
1578	Rem_1	1	1	38	1	66	1	79	73.3333333333333	10	-10.8268498154675	-7718.63250224576	-3.5e-005	544.442	0	0.000100015311327816	-0.000193684928349702	0.000100015311327816
1579	Rem_1	1	1	38	1	79	Rem_1	2	67.5	10	-10.8835164821342	-237.374525825476	-0.171004	544.442	0	0.00855078476164615	-0.170919342055166	0.00855078476164615
1580	Rem_1	1	1	38	Rem_1	2	1	67	70	7.5	-12.2470962471642	263.932433079161	0.154131	544.442	0	0.00770719877144089	0.154538782443565	0.00770719877144089
1581	Rem_1	1	1	38	1	78	Rem_1	2	70	10	-12.4436854187255	-270.217342187722	-0.154745	544.442	0	0.00773789619744928	-0.154760421479931	0.00773789619744928
1582	Rem_1	1	1	38	1	68	Rem_1	2	72.5	7.5	-13.8573085635624	-297.977657114127	-0.140342	543.838	0	0.00701781250889478	-0.140778354864511	0.00701781250889478
1583	Rem_1	1	1	38	Rem_1	2	1	77	72.5	10	-14.0009074288215	303.644505153471	0.14239	543.838	0	0.00712020226187431	0.142412880197992	0.00712020226187431
1584	Rem_1	1	1	38	1	77	1	69	81.6666666666667	10	-15.4600650453093	-3505.43140561317	-0.013566	543.838	0	0.000685631745181041	-0.0133953224119535	0.000685631745181041
1585	Rem_1	1	1	38	1	69	Rem_1	2	75	7.5	-15.4097927018681	-332.440920522856	-0.128817	543.838	0	0.00644162624827768	-0.129017557786039	0.00644162624827768
1586	Rem_1	1	1	38	Rem_1	2	1	76	75	10	-15.606731711976	337.578015907461	0.130653	543.838	0	0.0065334153413433	0.130431531731304	0.0065334153413433
1587	Rem_1	1	1	37	1	36	Rem_1	2	57.5	5	-0.731666666666667	-31.5742135706295	-1.066359	525.932	0	0.0533180437769664	-1.05122150020758	0.0533180437769664
1588	Rem_1	1	1	37	Rem_1	2	1	35	60	5	-2.39333333333333	63.4663538193872	0.483049	525.932	0	0.0241526570174484	0.490365369269557	0.0241526570174484
1589	Rem_1	1	1	37	1	35	1	34	63.3333333333333	5	-4.03666666666667	-188.493855676014	-0.12433	525.932	0	0.00621730425908207	-0.132409079684651	0.00621730425908207
1590	Rem_1	1	1	37	1	34	Rem_1	2	62.5	5	-4.035	-95.6830901958899	-0.358701	525.932	0	0.0179353287815557	-0.357956289584906	0.0179353287815557
1591	Rem_1	1	1	37	Rem_1	2	1	33	65	5	-5.68666666666667	128.227326314176	0.294799	525.932	0	0.0147402892102733	0.292905196967544	0.0147402892102733
1592	Rem_1	1	1	37	1	33	1	32	70	5	-7.33	-628.348214691634	-0.052278	525.932	0	0.00261581215113012	-0.051661009768113	0.00261581215113012
1593	Rem_1	1	1	37	1	32	Rem_1	2	67.5	5	-7.34833333333333	-161.103871957022	-0.2425	525.932	0	0.0121254123641219	-0.241244187199431	0.0121254123641219
1594	Rem_1	1	1	37	Rem_1	2	1	31	70	5	-8.99	194.319940439333	0.207633	525.932	0	0.0103821316078395	0.207073067032988	0.0103821316078395
1595	Rem_1	1	1	37	1	31	1	30	76.6666666666667	5	-10.5933333333333	-1319.417230896	-0.025987	525.932	0	0.00130319239657849	-0.0256158375265895	0.00130319239657849
1596	Rem_1	1	1	37	1	30	Rem_1	2	72.5	5	-10.6066666666667	-227.881695118361	-0.181588	525.932	0	0.0090799506804828	-0.181457229506399	0.0090799506804828
1597	Rem_1	1	1	37	1	29	Rem_1	2	75	5	-12.1233333333333	-261.808879003206	-0.162907	526.4	0	0.0081459638240358	-0.163274168119047	0.0081459638240358
1598	Rem_1	1	1	37	Rem_1	2	1	28	77.5	5	-13.69	296.086381202736	0.148714	526.4	0	0.00743637240124511	0.148949768238265	0.00743637240124511
1599	Rem_1	1	1	37	1	28	1	27	86.6666666666667	5	-15.1933333333333	-2827.92968031444	-0.011351	526.4	0	0.000576292462643752	-0.0114780102209171	0.000576292462643752
1600	Rem_1	1	1	37	1	27	Rem_1	2	80	5	-15.3066666666667	-330.712199145138	-0.137344	526.4	0	0.00686792806019399	-0.137471758017348	0.00686792806019399
1601	Rem_1	1	1	37	Rem_1	2	1	60	55	7.5	-0.646666666666667	31.5986824966001	1.065555	526.4	0	0.0532778438477244	1.08192435789388	0.0532778438477244
1602	Rem_1	1	1	37	1	60	1	85	55	10	-2.22	-62.8883694255889	-0.605217	526.4	0	0.0302610152295408	-0.615454492743338	0.0302610152295408
1603	Rem_1	1	1	37	1	85	Rem_1	2	55	10	-2.22333333333333	-63.5094119898981	-0.460157	526.4	0	0.0230080673161068	-0.466469865150545	0.0230080673161068
1604	Rem_1	1	1	37	Rem_1	2	1	61	57.5	7.5	-1.31202260395516	44.7723739590057	0.668411	526.4	0	0.0334206996082144	0.662220879389035	0.0334206996082144
1605	Rem_1	1	1	37	1	61	1	84	58.3333333333333	10	-2.58011329583298	-120.936935504283	-0.23305	526.4	0	0.0116529290845693	-0.227916156352482	0.0116529290845693
1606	Rem_1	1	1	37	1	84	Rem_1	2	57.5	10	-2.59177996249965	-71.091247582842	-0.43519	526.4	0	0.0217597297834785	-0.434304723036553	0.0217597297834785
1607	Rem_1	1	1	37	1	62	Rem_1	2	60	7.5	-2.67677996249965	-71.0592378723035	-0.43868	515.248	0	0.0219342279554125	-0.441580152786916	0.0219342279554125
1608	Rem_1	1	1	37	Rem_1	2	1	83	60	10	-3.54404520791032	90.182416294273	0.373487	515.248	0	0.0186746177450169	0.371662517984359	0.0186746177450169
1609	Rem_1	1	1	37	1	83	1	63	63.3333333333333	10	-4.82258545910665	-845.146286582719	-0.029254	515.248	0	0.00146611435092901	-0.0288488897614568	0.00146611435092901
1610	Rem_1	1	1	37	1	63	Rem_1	2	62.5	7.5	-4.2004627669473	-100.954942674332	-0.344221	515.248	0	0.0172113405085862	-0.342813628222903	0.0172113405085862
1611	Rem_1	1	1	37	Rem_1	2	1	82	62.5	10	-4.80425212577332	115.398245175126	0.31466	515.248	0	0.0157333178001336	0.313261474477874	0.0157333178001336
1612	Rem_1	1	1	37	1	82	1	64	66.6666666666667	10	-6.21022659166597	-904.525158682834	-0.02619	515.248	0	0.00131331270076856	-0.0260546794215671	0.00131331270076856
1613	Rem_1	1	1	37	1	64	Rem_1	2	65	7.5	-5.75184270936277	-132.273547184919	-0.288429	515.248	0	0.0144217967016076	-0.287206795056307	0.0144217967016076
1614	Rem_1	1	1	37	Rem_1	2	1	81	65	10	-6.2235599249993	143.747716305592	0.274396	515.248	0	0.0137201644319593	0.274125884656092	0.0137201644319593
1615	Rem_1	1	1	37	1	81	1	65	70	10	-7.68860801189084	-1144.48511569859	-0.034306	515.248	0	0.00171821246939952	-0.034585901414322	0.00171821246939952
1616	Rem_1	1	1	37	1	65	Rem_1	2	67.5	7.5	-7.33836585598798	-164.395896293276	-0.239989	515.248	0	0.0119998666785302	-0.23953998324177	0.0119998666785302
1617	Rem_1	1	1	37	1	80	Rem_1	2	67.5	10	-7.71527467855751	-173.890632039684	-0.233803	510.376	0	0.0116905777026843	-0.233591873336507	0.0116905777026843
1618	Rem_1	1	1	37	Rem_1	2	1	66	70	7.5	-8.96793755049703	197.09455902731	0.208372	510.376	0	0.010419079899876	0.208321838485605	0.010419079899876
1619	Rem_1	1	1	37	1	66	1	79	75	10	-9.19425886722793	-4986.5823923925	-0.001402	510.376	0	0.000122122929869865	-0.00141191112047867	0.000122122929869865
1620	Rem_1	1	1	37	1	79	Rem_1	2	70	10	-9.2309255338946	-205.205293734172	-0.20696	510.376	0	0.0103484831738763	-0.206909927365126	0.0103484831738763
1621	Rem_1	1	1	37	Rem_1	2	1	67	72.5	7.5	-10.5351130197758	230.295403427632	0.184902	510.376	0	0.00924564081121476	0.185330293499729	0.00924564081121476
1622	Rem_1	1	1	37	1	78	Rem_1	2	72.5	10	-10.7735164821342	-237.369392610176	-0.185091	510.376	0	0.00925509025901423	-0.185064985312172	0.00925509025901423
1623	Rem_1	1	1	37	Rem_1	2	1	68	75	7.5	-12.1420962471642	263.926199918383	0.1664	510.376	0	0.00832060093983602	0.16687005659056	0.00832060093983602
1624	Rem_1	1	1	37	1	77	Rem_1	2	75	10	-12.3186854187255	-270.216557447695	-0.16863	510.376	0	0.00843209299343882	-0.168742194323983	0.00843209299343882
1625	Rem_1	1	1	37	1	69	Rem_1	2	77.5	7.5	-13.6923085635624	-297.987088942112	-0.151222	502.65	0	0.00756176125052887	-0.151489162215847	0.00756176125052887
1626	Rem_1	1	1	37	Rem_1	2	1	76	77.5	10	-13.9159074288215	303.629837333333	0.153444	502.65	0	0.00767285167587645	0.153164187542306	0.00767285167587645
1627	Rem_1	1	1	37	1	76	1	70	86.6666666666667	10	-15.386731711976	-3505.04586017841	-0.014127	502.65	0	0.000713393525692517	-0.0139922936634352	0.000713393525692517
1628	Rem_1	1	1	37	1	70	Rem_1	2	80	7.5	-15.3247927018681	-332.426806381153	-0.13931	502.65	0	0.00696621778657544	-0.139171893878871	0.00696621778657544
1629	Rem_1	1	1	37	Rem_1	2	1	75	80	10	-15.431731711976	337.592505218536	0.140618	502.65	0	0.00703161111054927	0.140266123245936	0.00703161111054927
1630	Rem_1	1	1	36	1	35	Rem_1	2	62.5	5	-0.711666666666667	-31.5736777308264	-1.036984	568.438	0	0.0518492964334136	-1.03963212769661	0.0518492964334136
1631	Rem_1	1	1	36	Rem_1	2	1	34	65	5	-2.35333333333333	63.4668765403836	0.544939	568.438	0	0.0272471335061599	0.549621426459374	0.0272471335061599
1632	Rem_1	1	1	36	1	34	1	33	68.3333333333333	5	-4	-188.499551430286	-0.137309	568.438	0	0.00686617824575651	-0.142231970388022	0.00686617824575651
1633	Rem_1	1	1	36	1	33	Rem_1	2	67.5	5	-4.005	-95.6828106659166	-0.407643	568.438	0	0.0203823953112116	-0.407389456071352	0.0203823953112116
1634	Rem_1	1	1	36	Rem_1	2	1	32	70	5	-5.66666666666667	128.226085739367	0.317705	568.438	0	0.0158855647542824	0.316501596535085	0.0158855647542824
1635	Rem_1	1	1	36	1	32	1	31	75	5	-7.3	-628.32013215165	-0.054723	568.438	0	0.0027379767753763	-0.054146430202007	0.0027379767753763
1636	Rem_1	1	1	36	1	31	Rem_1	2	72.5	5	-7.30833333333333	-161.103759812864	-0.262962	568.438	0	0.0131484802775834	-0.262355166333078	0.0131484802775834
1637	Rem_1	1	1	36	Rem_1	2	1	30	75	5	-8.925	194.322006463737	0.224715	568.438	0	0.0112361949993092	0.22451574938914	0.0112361949993092
1638	Rem_1	1	1	36	1	30	1	29	81.6666666666667	5	-10.45	-1318.85000408356	-0.026275	568.438	0	0.00131755040226171	-0.025589923579932	0.00131755040226171
1639	Rem_1	1	1	36	1	29	Rem_1	2	77.5	5	-10.4416666666667	-227.901465824481	-0.198402	568.438	0	0.00992060401437332	-0.198925825809208	0.00992060401437332
1640	Rem_1	1	1	36	1	28	Rem_1	2	80	5	-12.0083333333333	-261.825653860806	-0.179021	553.668	0	0.008951608576256	-0.179417778655106	0.008951608576256
1641	Rem_1	1	1	36	Rem_1	2	1	27	82.5	5	-13.625	296.091830388931	0.163923	553.668	0	0.00819676001981881	0.164180392611656	0.00819676001981881
1642	Rem_1	1	1	36	1	27	1	26	91.6666666666667	5	-15.0833333333333	-2827.06613542978	-0.011682	553.668	0	0.000592598354705782	-0.0119727489891664	0.000592598354705782
1643	Rem_1	1	1	36	1	26	Rem_1	2	85	5	-15.1916666666667	-330.730811846964	-0.152235	553.668	0	0.00761240685082583	-0.15220764362249	0.00761240685082583
1644	Rem_1	1	1	36	Rem_1	2	1	61	60	7.5	-0.606666666666667	31.6039818286993	1.088581	553.668	0	0.0544291418626318	1.11729609196271	0.0544291418626318
1645	Rem_1	1	1	36	1	61	1	84	60	10	-2.17666666666667	-62.9045680984237	-0.58183	553.668	0	0.0290916718710012	-0.604091148970721	0.0290916718710012
1646	Rem_1	1	1	36	1	84	Rem_1	2	60	10	-2.18333333333333	-63.5143000196036	-0.50652	553.668	0	0.0253261974248011	-0.513204942991988	0.0253261974248011
1647	Rem_1	1	1	36	Rem_1	2	1	62	62.5	7.5	-1.29202260395516	44.7679942144794	0.716814	553.668	0	0.0358408395059323	0.713655319382966	0.0358408395059323
1648	Rem_1	1	1	36	1	62	1	83	63.3333333333333	10	-2.54344662916632	-120.875508508997	-0.224317	553.668	0	0.0112162957888289	-0.219694030685771	0.0112162957888289
1649	Rem_1	1	1	36	1	83	Rem_1	2	62.5	10	-2.54177996249965	-71.1014426862295	-0.49232	553.668	0	0.024616203119084	-0.493961288697195	0.024616203119084
1650	Rem_1	1	1	36	1	63	Rem_1	2	65	7.5	-2.64177996249965	-71.0606129110215	-0.496221	553.274	0	0.0248112515222933	-0.497760555948742	0.0248112515222933
1651	Rem_1	1	1	36	Rem_1	2	1	82	65	10	-3.49404520791032	90.1916803140164	0.416257	553.274	0	0.0208130902348138	0.415563311484059	0.0208130902348138
1652	Rem_1	1	1	36	1	82	1	64	68.3333333333333	10	-4.75591879243998	-845.307602445284	-0.02522	553.274	0	0.00126495889261272	-0.0246733933866637	0.00126495889261272
1653	Rem_1	1	1	36	1	64	Rem_1	2	67.5	7.5	-4.1354627669473	-100.964250404853	-0.391023	553.274	0	0.0195514057377596	-0.390889918097395	0.0195514057377596
1654	Rem_1	1	1	36	Rem_1	2	1	81	67.5	10	-4.76425212577332	115.402032735999	0.356889	553.274	0	0.0178447301969657	0.357554115017184	0.0178447301969657
1655	Rem_1	1	1	36	1	81	1	65	71.6666666666667	10	-6.15689325833263	-904.468023941958	-0.04578	553.274	0	0.00229118331872419	-0.046753158506937	0.00229118331872419
1656	Rem_1	1	1	36	1	65	Rem_1	2	70	7.5	-5.69684270936277	-132.279745510373	-0.311069	553.274	0	0.0155537714687628	-0.310800956510247	0.0155537714687628
1657	Rem_1	1	1	36	Rem_1	2	1	80	70	10	-6.1785599249993	143.752665730295	0.296337	553.274	0	0.0148171874497996	0.296682766707653	0.0148171874497996
1658	Rem_1	1	1	36	1	80	1	66	75	10	-7.65194134522417	-1144.90148702826	-0.033862	553.274	0	0.00169605059181618	-0.0339632845042724	0.00169605059181618
1659	Rem_1	1	1	36	1	66	Rem_1	2	72.5	7.5	-7.31336585598797	-164.393781681243	-0.262396	553.274	0	0.0131201810978355	-0.262719482203381	0.0131201810978355
1660	Rem_1	1	1	36	1	79	Rem_1	2	72.5	10	-7.65027467855751	-173.901976618507	-0.258056	556.336	0	0.012903187506969	-0.258595322730772	0.012903187506969
1661	Rem_1	1	1	36	Rem_1	2	1	67	75	7.5	-8.87293755049703	197.109380406028	0.228559	556.336	0	0.0114283875154153	0.229346338231347	0.0114283875154153
1662	Rem_1	1	1	36	1	67	1	78	80	10	-9.09759220056126	-4989.77390760382	-0.000886	556.336	0	0.000109373168556095	-0.0013287154857015	0.000109373168556095
1663	Rem_1	1	1	36	1	78	Rem_1	2	75	10	-9.1659255338946	-205.215958202902	-0.227677	556.336	0	0.011384289210245	-0.228017622745645	0.011384289210245
1664	Rem_1	1	1	36	Rem_1	2	1	68	77.5	7.5	-10.4751130197758	230.301453693099	0.2028	556.336	0	0.0101404930846582	0.203604193490815	0.0101404930846582
1665	Rem_1	1	1	36	1	77	Rem_1	2	77.5	10	-10.6935164821342	-237.384711318343	-0.205383	556.336	0	0.0102696368836732	-0.205708304104963	0.0102696368836732
1666	Rem_1	1	1	36	Rem_1	2	1	69	80	7.5	-12.0220962471642	263.94926126526	0.18225	556.336	0	0.00911304868032647	0.182767998201935	0.00911304868032647
1667	Rem_1	1	1	36	1	76	Rem_1	2	80	10	-12.2786854187255	-270.21731930874	-0.184771	556.336	0	0.00923909119461974	-0.184788807212314	0.00923909119461974
1668	Rem_1	1	1	36	1	70	Rem_1	2	82.5	7.5	-13.6523085635624	-297.986737745341	-0.166343	540.412	0	0.00831775114574246	-0.166436258741893	0.00831775114574246
1669	Rem_1	1	1	36	Rem_1	2	1	75	82.5	10	-13.7859074288215	303.661148058183	0.16792	540.412	0	0.00839659550055855	0.167747058111949	0.00839659550055855
1670	Rem_1	1	1	36	1	75	1	71	91.6666666666667	10	-15.2833983786426	-3509.37993501818	-0.014581	540.412	0	0.000735876282061054	-0.0146741703177706	0.000735876282061054
1671	Rem_1	1	1	36	1	71	Rem_1	2	85	7.5	-15.2847927018681	-332.425396879726	-0.153321	540.412	0	0.00766670219863143	-0.153072887794178	0.00766670219863143
1672	Rem_1	1	1	36	Rem_1	2	1	74	85	10	-15.371731711976	337.598989328374	0.153853	540.412	0	0.00769329994361977	0.153193411300224	0.00769329994361977
1673	Rem_1	1	1	35	1	34	Rem_1	2	67.5	5	-0.681666666666667	-31.5751703654677	-1.076166	594.46	0	0.0538083929223871	-1.03919470427701	0.0538083929223871
1674	Rem_1	1	1	35	Rem_1	2	1	33	70	5	-2.33333333333333	63.4676462551388	0.583195	594.46	0	0.02915992146873	0.588694314321143	0.02915992146873
1675	Rem_1	1	1	35	1	33	1	32	73.3333333333333	5	-3.98333333333333	-188.507509299833	-0.1686	594.46	0	0.00843059309894624	-0.174621686922027	0.00843059309894624
1676	Rem_1	1	1	35	1	32	Rem_1	2	72.5	5	-3.995	-95.6825097641273	-0.414591	594.46	0	0.0207297912001665	-0.414072627399116	0.0207297912001665
1677	Rem_1	1	1	35	Rem_1	2	1	31	75	5	-5.63666666666667	128.227096372523	0.327963	594.46	0	0.0163984549096096	0.327297713060947	0.0163984549096096
1678	Rem_1	1	1	35	1	31	1	30	80	5	-7.24666666666667	-628.287720068582	-0.055045	594.46	0	0.00275406609624751	-0.0548747613589179	0.00275406609624751
1679	Rem_1	1	1	35	1	30	Rem_1	2	77.5	5	-7.25333333333333	-161.107486199261	-0.272876	594.46	0	0.0136441664618987	-0.272422951702029	0.0136441664618987
1680	Rem_1	1	1	35	Rem_1	2	1	29	80	5	-8.77	194.346127195197	0.23702	594.46	0	0.0118514218978146	0.237501732787331	0.0118514218978146
1681	Rem_1	1	1	35	1	29	1	28	86.6666666666667	5	-10.28	-1319.23537829168	-0.025676	594.46	0	0.00128768879780792	-0.02568302371747	0.00128768879780792
1682	Rem_1	1	1	35	1	28	Rem_1	2	82.5	5	-10.3366666666667	-227.923136770988	-0.211256	594.46	0	0.0105632733487305	-0.211818709069861	0.0105632733487305
1683	Rem_1	1	1	35	1	27	Rem_1	2	85	5	-11.9533333333333	-261.835197277574	-0.191754	586.843	0	0.00958822148732496	-0.192287012384315	0.00958822148732496
1684	Rem_1	1	1	35	Rem_1	2	1	26	87.5	5	-13.52	296.115820408381	0.177042	586.843	0	0.0088526648197026	0.177227857520461	0.0088526648197026
1685	Rem_1	1	1	35	1	26	1	25	96.6666666666667	5	-14.98	-2828.57851795469	-0.012983	586.843	0	0.000656807218672268	-0.013552240853178	0.000656807218672268
1686	Rem_1	1	1	35	1	25	Rem_1	2	90	5	-15.1366666666667	-330.740053642334	-0.16406	586.843	0	0.00820360951045331	-0.163675616667283	0.00820360951045331
1687	Rem_1	1	1	35	Rem_1	2	1	62	65	7.5	-0.596666666666667	31.6039526079734	1.061229	586.843	0	0.0530615442302851	1.0711697713044	0.0530615442302851
1688	Rem_1	1	1	35	1	62	1	83	65	10	-2.14666666666667	-62.888368742118	-0.505142	586.843	0	0.025257297963361	-0.515839156721426	0.025257297963361
1689	Rem_1	1	1	35	1	83	Rem_1	2	65	10	-2.14333333333333	-63.5307054092478	-0.55595	586.843	0	0.0277976798717087	-0.555330614582973	0.0277976798717087
1690	Rem_1	1	1	35	Rem_1	2	1	63	67.5	7.5	-1.26702260395516	44.7745534073349	0.754995	586.843	0	0.0377498824509759	0.745508041110999	0.0377498824509759
1691	Rem_1	1	1	35	1	63	1	82	68.3333333333333	10	-2.50344662916632	-120.873993970985	-0.236263	586.843	0	0.0118135732495507	-0.228335295328796	0.0118135732495507
1692	Rem_1	1	1	35	1	82	Rem_1	2	67.5	10	-2.50177996249965	-71.1185135991246	-0.518601	586.843	0	0.0259302428257527	-0.517172745782203	0.0259302428257527
1693	Rem_1	1	1	35	1	64	Rem_1	2	70	7.5	-2.58677996249965	-71.0767404059913	-0.53392	411.636	0	0.0266961872933196	-0.535765170704807	0.0266961872933196
1694	Rem_1	1	1	35	Rem_1	2	1	81	70	10	-3.46404520791032	90.2016551410045	0.450484	411.636	0	0.0225244219823728	0.450833783971806	0.0225244219823728
1695	Rem_1	1	1	35	1	81	1	65	73.3333333333333	10	-4.70925212577332	-845.392251251735	-0.052253	411.636	0	0.00261456306531321	-0.0527665409236023	0.00261456306531321
1696	Rem_1	1	1	35	1	65	Rem_1	2	72.5	7.5	-4.0904627669473	-100.975542729223	-0.398229	411.636	0	0.0199117011102141	-0.398067243048204	0.0199117011102141
1697	Rem_1	1	1	35	Rem_1	2	1	80	72.5	10	-4.72925212577332	115.412705407078	0.366291	411.636	0	0.018314823004946	0.366321734912108	0.018314823004946
1698	Rem_1	1	1	35	1	80	1	66	76.6666666666667	10	-6.12689325833263	-905.084084587532	-0.041604	411.636	0	0.00208260222798306	-0.0415971016473683	0.00208260222798306
1699	Rem_1	1	1	35	1	66	Rem_1	2	75	7.5	-5.68184270936277	-132.280598711259	-0.32465	411.636	0	0.0162328080211034	-0.324724633264739	0.0162328080211034
1700	Rem_1	1	1	35	Rem_1	2	1	79	75	10	-6.1235599249993	143.770346056982	0.314492	411.636	0	0.0157249179698973	0.315013059895716	0.0157249179698973
1701	Rem_1	1	1	35	1	79	1	67	80	10	-7.56194134522417	-1145.04028493759	-0.037612	411.636	0	0.00188325684918441	-0.0373169491856595	0.00188325684918441
1702	Rem_1	1	1	35	1	67	Rem_1	2	77.5	7.5	-7.22836585598798	-164.414042229917	-0.276773	411.636	0	0.0138390113022029	-0.277696110710057	0.0138390113022029
1703	Rem_1	1	1	35	1	78	Rem_1	2	77.5	10	-7.59527467855751	-173.918544649831	-0.273666	582.393	0	0.0136836654040502	-0.274247487406328	0.0136836654040502
1704	Rem_1	1	1	35	Rem_1	2	1	68	80	7.5	-8.82293755049703	197.119750418522	0.242108	582.393	0	0.0121058130317629	0.243100958244061	0.0121058130317629
1705	Rem_1	1	1	35	1	77	Rem_1	2	80	10	-9.0959255338946	-205.237564830141	-0.244631	582.393	0	0.012231958772106	-0.24512386945163	0.012231958772106
1706	Rem_1	1	1	35	Rem_1	2	1	69	82.5	7.5	-10.3651130197758	230.330780739251	0.215256	582.393	0	0.0107632645530991	0.215956470487026	0.0107632645530991
1707	Rem_1	1	1	35	1	76	Rem_1	2	82.5	10	-10.6635164821342	-237.390054664966	-0.218111	582.393	0	0.0109060084725118	-0.218208734052109	0.0109060084725118
1708	Rem_1	1	1	35	Rem_1	2	1	70	85	7.5	-11.9920962471642	263.953014417449	0.194753	582.393	0	0.00973816345737224	0.195114495071708	0.00973816345737224
1709	Rem_1	1	1	35	1	75	Rem_1	2	85	10	-12.1586854187255	-270.256071612864	-0.196393	582.393	0	0.00982015916991675	-0.196571292752866	0.00982015916991675
1710	Rem_1	1	1	35	1	71	Rem_1	2	87.5	7.5	-13.6223085635624	-297.989315374703	-0.178138	582.756	0	0.00890746134485017	-0.178311651225264	0.00890746134485017
1711	Rem_1	1	1	35	Rem_1	2	1	74	87.5	10	-13.7359074288215	303.673089581873	0.178671	582.756	0	0.00893410967038686	0.178349364570161	0.00893410967038686
1712	Rem_1	1	1	35	1	74	1	72	96.6666666666667	10	-15.1333983786426	-3505.18315773938	-0.014029	582.756	0	0.000708542237625958	-0.0141307782044005	0.000708542237625958
1713	Rem_1	1	1	35	1	72	Rem_1	2	90	7.5	-15.1047927018681	-332.477417343763	-0.164637	582.756	0	0.0082324573744721	-0.16421858636576	0.0082324573744721
1714	Rem_1	1	1	35	Rem_1	2	1	73	90	10	-15.306731711976	337.615508452426	0.164622	582.756	0	0.00823170742981066	0.163883914524122	0.00823170742981066
1715	Rem_1	1	1	34	1	33	Rem_1	2	72.5	5	-0.641666666666667	-31.5741221795658	-1.180214	538.339	0	0.0590107847303355	-1.17083816389223	0.0590107847303355
1716	Rem_1	1	1	34	Rem_1	2	1	32	75	5	-2.30333333333333	63.4659705987442	0.593466	538.339	0	0.0296734685011712	0.601884788170819	0.0296734685011712
1717	Rem_1	1	1	34	1	32	1	31	78.3333333333333	5	-3.94666666666667	-188.493978708204	-0.169358	538.339	0	0.00846849044458338	-0.175732942462342	0.00846849044458338
1718	Rem_1	1	1	34	1	31	Rem_1	2	77.5	5	-3.945	-95.6821874684418	-0.424102	538.339	0	0.021205335791022	-0.426151845708477	0.021205335791022
1719	Rem_1	1	1	34	Rem_1	2	1	30	80	5	-5.56166666666667	128.229196963705	0.336863	538.339	0	0.0168434468539697	0.336564938110235	0.0168434468539697
1720	Rem_1	1	1	34	1	30	1	29	85	5	-7.09666666666667	-627.986334630096	-0.051197	538.339	0	0.00256180249482664	-0.0505054118206546	0.00256180249482664
1721	Rem_1	1	1	34	1	29	Rem_1	2	82.5	5	-7.07833333333333	-161.130631910158	-0.285645	538.339	0	0.0142826000806051	-0.28605952628958	0.0142826000806051
1722	Rem_1	1	1	34	Rem_1	2	1	28	85	5	-8.645	194.365194435146	0.250744	538.339	0	0.0125375988067891	0.25125109105736	0.0125375988067891
1723	Rem_1	1	1	34	1	28	1	27	91.6666666666667	5	-10.1633333333333	-1319.93657538039	-0.025724	538.339	0	0.00129008156331296	-0.0254079512312559	0.00129008156331296
1724	Rem_1	1	1	34	1	27	Rem_1	2	87.5	5	-10.2616666666667	-227.928440131821	-0.224959	538.339	0	0.0112483945166633	-0.225843139826104	0.0112483945166633
1725	Rem_1	1	1	34	1	26	Rem_1	2	90	5	-11.8283333333333	-261.855772541705	-0.205868	520.909	0	0.0102938857366886	-0.206748627522782	0.0102938857366886
1726	Rem_1	1	1	34	Rem_1	2	1	25	92.5	5	-13.445	296.120278710602	0.189586	520.909	0	0.00947982745043389	0.189919038446843	0.00947982745043389
1727	Rem_1	1	1	34	1	25	1	63	85	6.66666666666667	-13.648975230229	35.3764818331433	0.982946	520.909	0	0.0491474017348832	0.979811982949664	0.0491474017348832
1728	Rem_1	1	1	34	1	63	Rem_1	2	70	7.5	-0.551666666666667	-31.6011946634047	-1.17263	520.909	0	0.0586315852783293	-1.16973102139651	0.0586315852783293
1729	Rem_1	1	1	34	Rem_1	2	1	82	70	10	-2.08333333333333	63.5365974263401	0.592956	520.909	0	0.0296479686460978	0.592563819586454	0.0296479686460978
1730	Rem_1	1	1	34	1	82	1	64	71.6666666666667	10	-2.45344662916632	151.772990841529	0.247605	520.909	0	0.0123806538624783	0.247972667538767	0.0123806538624783
1731	Rem_1	1	1	34	1	64	Rem_1	2	72.5	7.5	-1.19202260395516	-44.7873199557313	-0.840554	520.909	0	0.0420278189689877	-0.840536487125221	0.0420278189689877
1732	Rem_1	1	1	34	Rem_1	2	1	81	72.5	10	-2.45177996249965	71.1183488799625	0.570172	520.909	0	0.0285087753851336	0.572807069209308	0.0285087753851336
1733	Rem_1	1	1	34	1	65	Rem_1	2	75	7.5	-2.52177996249965	-71.0830312598689	-0.540892	520.909	0	0.0270447848791592	-0.54655278535095	0.0270447848791592
1734	Rem_1	1	1	34	1	80	Rem_1	2	75	10	-3.40904520791032	-90.2040524574428	-0.45927	521.309	0	0.022963717735811	-0.46016122444189	0.022963717735811
1735	Rem_1	1	1	34	Rem_1	2	1	66	77.5	7.5	-4.0554627669473	100.969957484905	0.412323	521.309	0	0.0206163925268826	0.414093875594348	0.0206163925268826
1736	Rem_1	1	1	34	1	66	1	79	80	10	-4.63258545910665	-806.292140137989	-0.024479	521.309	0	0.00122802833945313	-0.0248820555081495	0.00122802833945313
1737	Rem_1	1	1	34	1	79	Rem_1	2	77.5	10	-4.65425212577331	-115.424248821886	-0.387828	521.309	0	0.0193916578445475	-0.389211820086198	0.0193916578445475
1738	Rem_1	1	1	34	Rem_1	2	1	67	80	7.5	-5.57684270936277	132.297957663956	0.340039	521.309	0	0.0170022440813706	0.34147616799653	0.0170022440813706
1739	Rem_1	1	1	34	1	67	1	78	83.3333333333333	10	-5.99022659166597	-1656.54521551457	-0.008045	521.309	0	0.000414493742413562	-0.00848069068612095	0.000414493742413562
1740	Rem_1	1	1	34	1	78	Rem_1	2	80	10	-6.0485599249993	-143.780838483918	-0.331937	521.309	0	0.0165971512592523	-0.332995477310409	0.0165971512592523
1741	Rem_1	1	1	34	Rem_1	2	1	68	82.5	7.5	-7.15836585598798	164.419674085555	0.291332	521.309	0	0.0145669432469547	0.292737668495154	0.0145669432469547
1742	Rem_1	1	1	34	1	77	Rem_1	2	82.5	10	-7.50527467855751	-173.934757530578	-0.29309	521.309	0	0.0146548411881535	-0.294156369898727	0.0146548411881535
1743	Rem_1	1	1	34	1	69	Rem_1	2	85	7.5	-8.69293755049703	-197.146017147794	-0.255326	521.014	0	0.0127666916501496	-0.256508437279221	0.0127666916501496
1744	Rem_1	1	1	34	Rem_1	2	1	76	85	10	-9.0459255338946	205.235955416002	0.25849	521.014	0	0.0129248868563713	0.259005373235486	0.0129248868563713
1745	Rem_1	1	1	34	1	76	1	70	91.6666666666667	10	-10.4935164821342	-1883.88165207348	-0.029778	521.014	0	0.00149225440525401	-0.0294719475605675	0.00149225440525401
1746	Rem_1	1	1	34	1	70	Rem_1	2	87.5	7.5	-10.3151130197758	-230.32868193917	-0.228725	521.014	0	0.0114366871978952	-0.229533425674919	0.0114366871978952
1747	Rem_1	1	1	34	Rem_1	2	1	75	87.5	10	-10.5235164821342	237.424945247641	0.230553	521.014	0	0.0115280837315878	0.231230277356913	0.0115280837315878
1748	Rem_1	1	1	34	1	75	1	71	95	10	-12.0103520853922	-2362.59392053127	-0.02316	521.014	0	0.00116230976938164	-0.0230013465989755	0.00116230976938164
1749	Rem_1	1	1	34	1	71	Rem_1	2	90	7.5	-11.9420962471642	-263.950179373234	-0.207356	521.014	0	0.0103682822511735	-0.208228930757938	0.0103682822511735
1750	Rem_1	1	1	34	Rem_1	2	1	74	90	10	-12.0886854187255	270.261529827601	0.207768	521.014	0	0.010388881294923	0.20822589282683	0.010388881294923
1751	Rem_1	1	1	34	1	74	1	72	98.3333333333333	10	-13.4859074288215	-2899.77754248304	-0.017628	521.014	0	0.000887054654460479	-0.0175315970907335	0.000887054654460479
1752	Rem_1	1	1	34	1	72	Rem_1	2	92.5	7.5	-13.4223085635624	-298.038996917826	-0.19011	521.014	0	0.00950602599670336	-0.190694295736097	0.00950602599670336
1753	Rem_1	1	1	34	1	73	Rem_1	2	92.5	10	-13.6509074288215	-303.683657691628	-0.190239	81.262	0	0.00951247564004765	-0.190247182486627	0.00951247564004765
1754	Rem_1	1	1	33	1	32	Rem_1	2	77.5	5	-0.621666666666667	-31.5735793549651	-1.31945	485.688	0	0.065972575789111	-1.20220700783806	0.065972575789111
1755	Rem_1	1	1	33	Rem_1	2	1	31	80	5	-2.26333333333333	63.4664650978891	0.619019	485.688	0	0.0309511115455084	0.628993485246635	0.0309511115455084
1756	Rem_1	1	1	33	1	31	1	30	83.3333333333333	5	-3.88666666666667	-188.485015793023	-0.181786	485.688	0	0.0090898500807219	-0.190260048447895	0.0090898500807219
1757	Rem_1	1	1	33	1	30	Rem_1	2	82.5	5	-3.88	-95.6856211321333	-0.437284	485.688	0	0.0218644286831374	-0.43873343679874	0.0218644286831374
1758	Rem_1	1	1	33	Rem_1	2	1	29	85	5	-5.39666666666667	128.257258059356	0.354231	485.688	0	0.0177118322994122	0.354373438520698	0.0177118322994122
1759	Rem_1	1	1	33	1	29	1	28	90	5	-6.92	-628.282721354094	-0.050606	485.688	0	0.00253227527926961	-0.0511404637927902	0.00253227527926961
1760	Rem_1	1	1	33	1	28	Rem_1	2	87.5	5	-6.96333333333333	-161.155431157408	-0.303614	485.688	0	0.0151810293620031	-0.303232974727908	0.0151810293620031
1761	Rem_1	1	1	33	Rem_1	2	1	27	90	5	-8.58	194.374938292714	0.268362	485.688	0	0.0134184726258244	0.268738796419423	0.0134184726258244
1762	Rem_1	1	1	33	1	27	1	26	96.6666666666667	5	-10.0533333333333	-1319.4983632713	-0.025495	485.688	0	0.00127866632179783	-0.0248651959537041	0.00127866632179783
1763	Rem_1	1	1	33	1	26	Rem_1	2	92.5	5	-10.1466666666667	-227.954913429234	-0.242736	485.688	0	0.0121372119632146	-0.243873600465719	0.0121372119632146
1764	Rem_1	1	1	33	1	25	Rem_1	2	95	5	-11.7633333333333	-261.865029033573	-0.22176	210.783	0	0.0110884509287817	-0.222572840365738	0.0110884509287817
1765	Rem_1	1	1	33	Rem_1	2	1	64	75	7.5	-0.486666666666667	31.6229020745073	1.298298	210.783	0	0.0649149770238733	1.28855676474861	0.0649149770238733
1766	Rem_1	1	1	33	1	64	1	81	75	10	-2.03333333333333	-62.9516348760653	-0.642315	210.783	0	0.0321159056864741	-0.637384294364518	0.0321159056864741
1767	Rem_1	1	1	33	1	81	Rem_1	2	75	10	-2.04333333333333	-63.5427356007503	-0.655966	210.783	0	0.0327984524465713	-0.65117247038409	0.0327984524465713
1768	Rem_1	1	1	33	Rem_1	2	1	65	77.5	7.5	-1.13702260395516	44.8023284236869	0.861175	210.783	0	0.0430588661202603	0.846067190659057	0.0430588661202603
1769	Rem_1	1	1	33	1	65	1	80	78.3333333333333	10	-2.38011329583298	-121.050425341931	-0.278664	210.783	0	0.0139335588504876	-0.268525360395876	0.0139335588504876
1770	Rem_1	1	1	33	1	80	Rem_1	2	77.5	10	-2.40677996249965	-71.1275576859483	-0.582514	210.783	0	0.0291258716691879	-0.577541830263181	0.0291258716691879
1771	Rem_1	1	1	33	Rem_1	2	1	66	80	7.5	-2.49677996249965	71.0806370294021	0.565358	210.783	0	0.0282680768785215	0.567465000412814	0.0282680768785215
1772	Rem_1	1	1	33	1	66	1	79	81.6666666666667	10	-3.32737854124365	-335.011619799597	-0.073105	210.783	0	0.00365661763963639	-0.0771426131411372	0.00365661763963639
1773	Rem_1	1	1	33	1	79	Rem_1	2	80	10	-3.34404520791032	-90.2237361361289	-0.492234	210.783	0	0.0246119031545714	-0.490322387271677	0.0246119031545714
1774	Rem_1	1	1	33	1	67	Rem_1	2	82.5	7.5	-3.9604627669473	-100.994895325587	-0.435106	315.99	0	0.0217555298278392	-0.436067911118911	0.0217555298278392
1775	Rem_1	1	1	33	Rem_1	2	1	78	82.5	10	-4.58925212577332	115.442078654693	0.412327	315.99	0	0.0206165925245299	0.411368656230666	0.0206165925245299
1776	Rem_1	1	1	33	1	78	1	68	86.6666666666667	10	-5.95022659166597	-905.574276546521	-0.052199	315.99	0	0.00261186504293388	-0.0510537202106896	0.00261186504293388
1777	Rem_1	1	1	33	1	68	Rem_1	2	85	7.5	-5.51684270936277	-132.308716363768	-0.36015	315.99	0	0.0180077776599446	-0.360314936019976	0.0180077776599446
1778	Rem_1	1	1	33	Rem_1	2	1	77	85	10	-5.9685599249993	143.804718783885	0.358873	315.99	0	0.0179439286479439	0.358321992987526	0.0179439286479439
1779	Rem_1	1	1	33	1	77	1	69	90	10	-7.35860801189084	-1145.30125042009	-0.049648	315.99	0	0.0024844133633516	-0.0489006867963707	0.0024844133633516
1780	Rem_1	1	1	33	1	69	Rem_1	2	87.5	7.5	-7.03836585598798	-164.45361420315	-0.309207	315.99	0	0.015460673404561	-0.309421306191155	0.015460673404561
1781	Rem_1	1	1	33	Rem_1	2	1	76	87.5	10	-7.46527467855751	173.938145567231	0.311847	315.99	0	0.0155926706667748	0.3114730363198	0.0155926706667748
1782	Rem_1	1	1	33	1	76	1	70	93.3333333333333	10	-8.8909255338946	-1477.44003132134	-0.038886	315.99	0	0.00194686992118118	-0.0380281282419989	0.00194686992118118
1783	Rem_1	1	1	33	1	70	Rem_1	2	90	7.5	-8.65293755049703	-197.148298781444	-0.272939	315.99	0	0.0136473163773139	-0.273444908077801	0.0136473163773139
1784	Rem_1	1	1	33	1	75	Rem_1	2	90	10	-8.9159255338946	-205.279546246705	-0.275034	451.373	0	0.013752063586604	-0.275182918558961	0.013752063586604
1785	Rem_1	1	1	33	Rem_1	2	1	71	92.5	7.5	-10.2751130197758	230.330010545016	0.244995	451.373	0	0.0122501581647953	0.245839464775919	0.0122501581647953
1786	Rem_1	1	1	33	1	74	Rem_1	2	92.5	10	-10.4635164821342	-237.436303360584	-0.245216	451.373	0	0.0122612077969505	-0.245675268121306	0.0122612077969505
1787	Rem_1	1	1	33	Rem_1	2	1	72	95	7.5	-11.7520962471642	264.008329456105	0.222532	451.373	0	0.0111270493644991	0.223655850556715	0.0111270493644991
1788	Rem_1	1	1	33	1	72	1	73	101.666666666667	10	-11.8136854187255	-11380.545094854	-0.000402	451.373	0	0.000102000049019596	-0.000655091933225136	0.000102000049019596
1789	Rem_1	1	1	33	1	73	Rem_1	2	95	10	-12.0136854187255	-270.278303594018	-0.222108	451.373	0	0.0111058502222928	-0.223000758623489	0.0111058502222928
1790	Rem_1	1	1	32	1	31	Rem_1	2	82.5	5	-0.591666666666667	-31.5750650014469	-1.603678	378.082	0	0.0801839623566334	-1.42297893488051	0.0801839623566334
1791	Rem_1	1	1	32	Rem_1	2	1	30	85	5	-2.20833333333333	63.4723666871513	0.678717	378.082	0	0.0339359973364936	0.694014940356965	0.0339359973364936
1792	Rem_1	1	1	32	1	30	1	29	88.3333333333333	5	-3.75	-188.390456357321	-0.197425	378.082	0	0.009871756508469	-0.205727026284105	0.009871756508469
1793	Rem_1	1	1	32	1	29	Rem_1	2	87.5	5	-3.725	-95.7234309125616	-0.481248	378.082	0	0.0240626077921742	-0.48828791407286	0.0240626077921742
1794	Rem_1	1	1	32	Rem_1	2	1	28	90	5	-5.29166666666667	128.291060917385	0.391361	378.082	0	0.0195683055168939	0.392090335365929	0.0195683055168939
1795	Rem_1	1	1	32	1	28	1	27	95	5	-6.81666666666667	-628.85600413749	-0.054227	378.082	0	0.00271319347310508	-0.0542389391968281	0.00271319347310508
1796	Rem_1	1	1	32	1	27	Rem_1	2	92.5	5	-6.90833333333333	-161.171102826495	-0.337086	378.082	0	0.0168545966575887	-0.337851396169101	0.0168545966575887
1797	Rem_1	1	1	32	Rem_1	2	1	26	95	5	-8.475	194.409442701228	0.299995	378.082	0	0.0150000833351852	0.302043681266461	0.0150000833351852
1798	Rem_1	1	1	32	1	26	1	25	101.666666666667	5	-9.95	-1320.5825381785	-0.030162	378.082	0	0.00151141179365519	-0.0291087233790532	0.00151141179365519
1799	Rem_1	1	1	32	1	25	Rem_1	2	97.5	5	-10.0916666666667	-227.970030823238	-0.269724	378.082	0	0.0134865707442626	-0.272934957887408	0.0134865707442626
1800	Rem_1	1	1	32	1	65	Rem_1	2	80	7.5	-0.441666666666667	-31.6507972338976	-1.44183	245.615	0	0.0720915693562708	-1.32996764984631	0.0720915693562708
1801	Rem_1	1	1	32	Rem_1	2	1	80	80	10	-2.00833333333333	63.559393418553	0.678334	245.615	0	0.0339168474196822	0.670684781940782	0.0339168474196822
1802	Rem_1	1	1	32	1	80	1	66	81.6666666666667	10	-2.37011329583298	151.852132616988	0.273852	245.615	0	0.0136929651558748	0.261004321473699	0.0136929651558748
1803	Rem_1	1	1	32	1	66	Rem_1	2	82.5	7.5	-1.12202260395516	-44.8055385711208	-0.952284	245.615	0	0.0476143050105743	-0.931689103414481	0.0476143050105743
1804	Rem_1	1	1	32	Rem_1	2	1	79	82.5	10	-2.35177996249965	71.1586160950612	0.643422	245.615	0	0.0321712554186187	0.640167304399997	0.0321712554186187
1805	Rem_1	1	1	32	1	67	Rem_1	2	85	7.5	-2.41177996249965	-71.1196337712346	-0.625908	245.615	0	0.0312955597674814	-0.631699748170219	0.0312955597674814
1806	Rem_1	1	1	32	Rem_1	2	1	78	85	10	-3.28904520791032	90.2523884173002	0.538319	245.615	0	0.0269161357628189	0.537107156019647	0.0269161357628189
1807	Rem_1	1	1	32	1	78	1	68	88.3333333333333	10	-4.50258545910665	-847.189515175431	-0.06002	245.615	0	0.00300266564905252	-0.056419601036885	0.00300266564905252
1808	Rem_1	1	1	32	1	68	Rem_1	2	87.5	7.5	-3.9104627669473	-101.013511537147	-0.478105	245.615	0	0.0239054591581609	-0.480687554982762	0.0239054591581609
1809	Rem_1	1	1	32	1	77	Rem_1	2	87.5	10	-4.51925212577332	-115.477074740774	-0.462185	231.076	0	0.0231094663625645	-0.46104587887144	0.0231094663625645
1810	Rem_1	1	1	32	Rem_1	2	1	69	90	7.5	-5.40684270936277	132.354355695236	0.396262	231.076	0	0.0198133523566811	0.396637573428447	0.0198133523566811
1811	Rem_1	1	1	32	1	69	1	76	93.3333333333333	10	-5.81689325833263	-1660.91880342663	-0.001197	231.076	0	0.000116541934512861	-0.00221562541135562	0.000116541934512861
1812	Rem_1	1	1	32	1	76	Rem_1	2	90	10	-5.9385599249993	-143.814569556352	-0.395054	231.076	0	0.01975295312833	-0.394421948017091	0.01975295312833
1813	Rem_1	1	1	32	Rem_1	2	1	70	92.5	7.5	-7.00836585598798	164.461400735526	0.342579	231.076	0	0.0171292419009862	0.343300817963175	0.0171292419009862
1814	Rem_1	1	1	32	1	75	Rem_1	2	92.5	10	-7.34527467855751	-173.993749505479	-0.343	231.076	0	0.0171502915427115	-0.34378935244466	0.0171502915427115
1815	Rem_1	1	1	32	Rem_1	2	1	71	95	7.5	-8.62293755049703	197.1546188998	0.302145	231.076	0	0.0151075809632946	0.304427134880715	0.0151075809632946
1816	Rem_1	1	1	32	1	71	1	74	100	10	-8.76425886722793	-4970.21523211301	-0.000702	231.076	0	0.000105981177574133	-0.000932288417663463	0.000105981177574133
1817	Rem_1	1	1	32	1	74	Rem_1	2	95	10	-8.8659255338946	-205.298228818752	-0.301291	231.076	0	0.0150648819013791	-0.303494846463052	0.0150648819013791
1818	Rem_1	1	1	32	1	72	Rem_1	2	97.5	7.5	-10.0951130197758	-230.399681258766	-0.270727	56.891	0	0.0135367193707523	-0.274363450752197	0.0135367193707523
1819	Rem_1	1	1	32	Rem_1	2	1	73	97.5	10	-10.3985164821342	237.460686266461	0.269713	56.891	0	0.0134860207593827	0.273123897688725	0.0134860207593827
1820	Rem_1	1	1	31	1	30	Rem_1	2	87.5	5	-0.516666666666667	-31.5797844044776	-1.601617	177.86	0	0.0800809124368754	-1.35323084925974	0.0800809124368754
1821	Rem_1	1	1	31	Rem_1	2	1	29	90	5	-2.03333333333333	63.5162534635135	0.713346	177.86	0	0.0356674401841512	0.718988395644051	0.0356674401841512
1822	Rem_1	1	1	31	1	29	1	28	93.3333333333333	5	-3.56666666666667	-188.647100840882	-0.205733	177.86	0	0.0102871360554092	-0.207867110481015	0.0102871360554092
1823	Rem_1	1	1	31	1	28	Rem_1	2	92.5	5	-3.6	-95.7570201377344	-0.507567	177.86	0	0.0253785470175599	-0.511121285163036	0.0253785470175599
1824	Rem_1	1	1	31	Rem_1	2	1	27	95	5	-5.21666666666667	128.301380567926	0.419075	177.86	0	0.0209539886194133	0.42021003218608	0.0209539886194133
1825	Rem_1	1	1	31	1	27	1	26	100	5	-6.7	-628.623956896254	-0.053614	177.86	0	0.00268256453603637	-0.0523237520336067	0.00268256453603637
1826	Rem_1	1	1	31	1	26	Rem_1	2	97.5	5	-6.78333333333333	-161.202642742498	-0.365329	177.86	0	0.0182667237238236	-0.367886280152473	0.0182667237238236
1827	Rem_1	1	1	31	Rem_1	2	1	25	100	5	-8.4	194.418562840237	0.323618	177.86	0	0.0161812090033471	0.328504787833289	0.0161812090033471
1828	Rem_1	1	1	31	1	25	1	66	95	6.66666666666667	-8.59793755049703	37.7872000755287	1.188651	177.86	0	0.0594326341289237	1.02893013026546	0.0594326341289237
1829	Rem_1	1	1	31	1	66	Rem_1	2	85	7.5	-0.406666666666667	-31.6380310298577	-1.512167	177.86	0	0.0756084161302332	-1.35743491809875	0.0756084161302332
1830	Rem_1	1	1	31	1	79	Rem_1	2	85	10	-1.93333333333333	-63.5776371148785	-0.734991	177.995	0	0.0367496860558359	-0.727724135131281	0.0367496860558359
1831	Rem_1	1	1	31	Rem_1	2	1	67	87.5	7.5	-1.01702260395516	44.8475148791692	1.007514	177.995	0	0.0503757992541061	0.954465804591236	0.0503757992541061
1832	Rem_1	1	1	31	1	67	1	78	88.3333333333333	10	-2.23344662916632	-121.234889153168	-0.333457	177.995	0	0.0166731498860443	-0.286554114171505	0.0166731498860443
1833	Rem_1	1	1	31	1	78	Rem_1	2	87.5	10	-2.27677996249965	-71.1777770455693	-0.674009	177.995	0	0.0337005983656448	-0.667911690419731	0.0337005983656448
1834	Rem_1	1	1	31	Rem_1	2	1	68	90	7.5	-2.34177996249965	71.132055852247	0.654682	177.995	0	0.0327342527455569	0.651163990042714	0.0327342527455569
1835	Rem_1	1	1	31	1	68	1	77	91.6666666666667	10	-3.14737854124365	-335.36574638055	-0.073545	177.995	0	0.00367860946044834	-0.0744798836003036	0.00367860946044834
1836	Rem_1	1	1	31	1	77	Rem_1	2	90	10	-3.19904520791032	-90.2808985287838	-0.581068	177.995	0	0.0290535720963877	-0.57668410644241	0.0290535720963877
1837	Rem_1	1	1	31	Rem_1	2	1	69	92.5	7.5	-3.7804627669473	101.058980700898	0.504064	177.995	0	0.0252033983867256	0.504768262396178	0.0252033983867256
1838	Rem_1	1	1	31	1	69	1	76	95	10	-4.35591879243998	-809.426663199375	-0.014771	177.995	0	0.000745289274376064	-0.0163938659746539	0.000745289274376064
1839	Rem_1	1	1	31	1	76	Rem_1	2	92.5	10	-4.46925212577332	-115.476518136094	-0.489113	177.995	0	0.0244558544508774	-0.488374396421524	0.0244558544508774
1840	Rem_1	1	1	31	1	70	Rem_1	2	95	7.5	-5.35684270936277	-132.353600800874	-0.423389	180.2	0	0.0211696861880969	-0.424559449918813	0.0211696861880969
1841	Rem_1	1	1	31	Rem_1	2	1	75	95	10	-5.7985599249993	143.867588600185	0.419686	180.2	0	0.0209845382720231	0.420752834043835	0.0209845382720231
1842	Rem_1	1	1	31	1	75	1	71	100	10	-7.21194134522417	-1148.97947275774	-0.052887	180.2	0	0.00264624014830476	-0.050532089499827	0.00264624014830476
1843	Rem_1	1	1	31	1	71	Rem_1	2	97.5	7.5	-6.95836585598798	-164.460204582415	-0.366634	180.2	0	0.0183319727495434	-0.370220744544008	0.0183319727495434
1844	Rem_1	1	1	31	Rem_1	2	1	74	97.5	10	-7.27527467855751	174.004034874211	0.363838	180.2	0	0.0181921748455208	0.367556787284293	0.0181921748455208
1845	Rem_1	1	1	31	1	74	1	72	103.333333333333	10	-8.6309255338946	-1477.94304513677	-0.03986	180.2	0	0.00199550720369534	-0.0372988349880165	0.00199550720369534
1846	Rem_1	1	1	31	1	72	Rem_1	2	100	7.5	-8.42293755049703	-197.223989116096	-0.323827	180.2	0	0.0161916588039181	-0.330257952296276	0.0161916588039181
1847	Rem_1	1	1	31	Rem_1	2	1	73	100	10	-8.7809255338946	205.315362453647	0.321357	180.2	0	0.0160681611773874	0.328041608605286	0.0160681611773874
1848	Rem_1	1	1	30	1	29	Rem_1	2	92.5	5	-0.316666666666667	-31.6304627703976	-1.798801	197.004	0	0.0899401055925692	-1.38620158012385	0.0899401055925692
1849	Rem_1	1	1	30	Rem_1	2	1	28	95	5	-1.88333333333333	63.544896435985	0.731441	197.004	0	0.0365721867161714	0.728522325085737	0.0365721867161714
1850	Rem_1	1	1	30	1	28	1	27	98.3333333333333	5	-3.43333333333333	-188.90158076211	-0.19909	197.004	0	0.00995500227272701	-0.190010609635111	0.00995500227272701
1851	Rem_1	1	1	30	1	27	Rem_1	2	97.5	5	-3.5	-95.7566120279117	-0.532327	197.004	0	0.026616537853795	-0.538511715450626	0.026616537853795
1852	Rem_1	1	1	30	Rem_1	2	1	26	100	5	-5.06666666666667	128.325142864976	0.446828	197.004	0	0.022341623798641	0.452614608338139	0.022341623798641
1853	Rem_1	1	1	30	1	26	1	25	105	5	-6.56666666666667	-629.213330407512	-0.059508	197.004	0	0.00297707997205315	-0.0561810808113096	0.00297707997205315
1854	Rem_1	1	1	30	1	25	Rem_1	2	102.5	5	-6.68333333333333	-161.201426835873	-0.387263	197.004	0	0.0193634082207265	-0.396433527526829	0.0193634082207265
1855	Rem_1	1	1	30	Rem_1	2	1	67	90	7.5	-0.276666666666667	31.6645792785714	1.623096	197.004	0	0.0811548616106269	1.31087010249022	0.0811548616106269
1856	Rem_1	1	1	30	1	67	1	78	90	10	-1.80666666666667	-63.0827765243894	-0.872784	197.004	0	0.0436393145757355	-0.5836072944285	0.0436393145757355
1857	Rem_1	1	1	30	1	78	Rem_1	2	90	10	-1.83333333333333	-63.5774727219529	-0.749931	197.004	0	0.037496683345364	-0.727262808061716	0.037496683345364
1858	Rem_1	1	1	30	1	68	Rem_1	2	92.5	7.5	-0.922022603955158	-44.8431591055009	-1.055948	193.77	0	0.0527974947015481	-0.933278497354499	0.0527974947015481
1859	Rem_1	1	1	30	Rem_1	2	1	77	92.5	10	-2.16177996249965	71.1898675057616	0.711447	193.77	0	0.0355724905583303	0.685699011319432	0.0355724905583303
1860	Rem_1	1	1	30	1	69	Rem_1	2	95	7.5	-2.18677996249965	-71.1712876563254	-0.671217	193.77	0	0.0335609989827851	-0.661847389898082	0.0335609989827851
1861	Rem_1	1	1	30	Rem_1	2	1	76	95	10	-3.12404520791032	90.2621820062303	0.600023	193.77	0	0.0300013166598151	0.592956649095411	0.0300013166598151
1862	Rem_1	1	1	30	1	76	1	70	98.3333333333333	10	-4.30591879243998	-845.976208447823	-0.071562	193.77	0	0.00357949711691461	-0.0621483107760977	0.00357949711691461
1863	Rem_1	1	1	30	1	70	Rem_1	2	97.5	7.5	-3.7054627669473	-101.043061036475	-0.528398	193.77	0	0.0264200892506063	-0.530808338319313	0.0264200892506063
1864	Rem_1	1	1	30	Rem_1	2	1	75	97.5	10	-4.30425212577332	115.520263328636	0.509578	193.77	0	0.0254790962400553	0.510029332806226	0.0254790962400553
1865	Rem_1	1	1	30	1	75	1	71	101.666666666667	10	-5.65689325833263	-908.927972270604	-0.064774	193.77	0	0.00324024346153186	-0.0588000593292798	0.00324024346153186
1866	Rem_1	1	1	30	1	71	Rem_1	2	100	7.5	-5.28184270936277	-132.340028361312	-0.444669	193.77	0	0.0222336748852388	-0.451229273476946	0.0222336748852388
1867	Rem_1	1	1	30	1	74	Rem_1	2	100	10	-5.7035599249993	-143.863410056308	-0.435767	194.578	0	0.0217885794792249	-0.442611019896388	0.0217885794792249
1868	Rem_1	1	1	30	Rem_1	2	1	72	102.5	7.5	-6.73336585598797	164.524080542305	0.385488	194.578	0	0.0192746594097016	0.397223133409064	0.0192746594097016
1869	Rem_1	1	1	30	1	72	1	73	106.666666666667	10	-6.99194134522417	-3018.4592410196	-0.005459	194.578	0	0.000290691765449247	-0.00509058977805382	0.000290691765449247
1870	Rem_1	1	1	30	1	73	Rem_1	2	102.5	10	-7.16527467855751	-174.008589319219	-0.379947	194.578	0	0.0189976131927803	-0.39213254363101	0.0189976131927803
1871	Rem_1	1	1	29	1	28	Rem_1	2	97.5	5	-0.0666666666666667	-31.5987273806768	-1.781193	85.085	0	0.0890597061421297	-1.34363973875238	0.0890597061421297
1872	Rem_1	1	1	29	Rem_1	2	1	27	100	5	-1.68333333333333	63.4934715580711	0.739155	85.085	0	0.0369578852893736	0.747279309908624	0.0369578852893736
1873	Rem_1	1	1	29	1	27	1	26	103.333333333333	5	-3.23333333333333	-188.541488115049	-0.182795	85.085	0	0.00914029704454401	-0.175834419207806	0.00914029704454401
1874	Rem_1	1	1	29	1	26	Rem_1	2	102.5	5	-3.25	-95.7324549621674	-0.556296	85.085	0	0.0278149797598345	-0.571444890700819	0.0278149797598344
1875	Rem_1	1	1	29	Rem_1	2	1	25	105	5	-4.86666666666667	128.278590551421	0.463304	85.085	0	0.0231654158399973	0.482169299982127	0.0231654158399973
1876	Rem_1	1	1	29	1	25	1	68	101.666666666667	6.66666666666667	-5.1151760426961	41.9134524008772	1.17967	85.085	0	0.0589835847694085	0.785533586692091	0.0589835847694085
1877	Rem_1	1	1	29	1	68	Rem_1	2	95	7.5	-0.0816666666666668	-31.5913629442451	-1.643182	85.085	0	0.0821591608575088	-1.26770288667422	0.0821591608575088
1878	Rem_1	1	1	29	Rem_1	2	1	77	95	10	-1.61833333333333	63.5212554814598	0.763662	85.085	0	0.0381832309477603	0.730553029525354	0.0381832309477603
1879	Rem_1	1	1	29	1	77	1	69	96.6666666666667	10	-1.95677996249965	152.106234285575	0.261664	85.085	0	0.0130835821639183	0.202345367451981	0.0130835821639183
1880	Rem_1	1	1	29	1	69	Rem_1	2	97.5	7.5	-0.667022603955159	-44.8086604301504	-1.02519	85.085	0	0.0512595975428017	-0.932898396977334	0.0512595975428017
1881	Rem_1	1	1	29	1	76	Rem_1	2	97.5	10	-1.98677996249965	-71.1028541754	-0.706075	176.589	0	0.0353038916277299	-0.699873476289397	0.0353038916277299
1882	Rem_1	1	1	29	Rem_1	2	1	70	100	7.5	-2.01177996249965	71.091418647774	0.682104	176.589	0	0.0341053466048947	0.689628635370433	0.0341053466048947
1883	Rem_1	1	1	29	1	70	1	75	101.666666666667	10	-2.83404520791032	-335.054300795947	-0.072481	176.589	0	0.00362542940939415	-0.0742477149780764	0.00362542940939415
1884	Rem_1	1	1	29	1	75	Rem_1	2	100	10	-2.85904520791032	-90.2380113968108	-0.609589	176.589	0	0.0304796140445134	-0.615380920392357	0.0304796140445134
1885	Rem_1	1	1	29	Rem_1	2	1	71	102.5	7.5	-3.5304627669473	100.980590756631	0.542777	176.589	0	0.0271390342371003	0.557734428630588	0.0271390342371003
1886	Rem_1	1	1	29	1	71	1	74	105	10	-4.08258545910665	-805.662834634757	-0.025532	176.589	0	0.0012805106637588	-0.0244084405860004	0.0012805106637588
1887	Rem_1	1	1	29	1	74	Rem_1	2	102.5	10	-4.10925212577332	-115.451055704691	-0.517193	176.589	0	0.0258598433506953	-0.533325988044587	0.0258598433506953
1888	Rem_1	1	1	29	Rem_1	2	1	72	105	7.5	-4.95684270936277	132.351969148426	0.45727	176.589	0	0.0228637186881312	0.480226771842438	0.0228637186881312
1889	Rem_1	1	1	29	1	72	1	73	108.333333333333	10	-5.37022659166597	-1661.27919719656	-0.012494	176.589	0	0.000632653214644484	-0.0113150291925981	0.000632653214644484
1890	Rem_1	1	1	29	1	73	Rem_1	2	105	10	-5.4935599249993	-143.80905056873	-0.444604	176.589	0	0.0222304249181162	-0.46891174264984	0.0222304249181162
1891	Rem_1	1	1	28	1	27	Rem_1	2	102.5	5	0.0833333333333333	-31.579651126014	-1.557535	81.662	0	0.0778768142039882	-1.36221585411445	0.0778768142039882
1892	Rem_1	1	1	28	Rem_1	2	1	26	105	5	-1.48333333333333	63.4932780107651	0.765859	81.662	0	0.0382930805721151	0.797245189776163	0.0382930805721151
1893	Rem_1	1	1	28	1	26	1	25	108.333333333333	5	-3.06666666666667	-188.616890470552	-0.19003	81.662	0	0.00950202621812843	-0.182199980289042	0.00950202621812843
1894	Rem_1	1	1	28	1	25	Rem_1	2	107.5	5	-3.1	-95.7125871667244	-0.575801	81.662	0	0.0287902236705883	-0.615045209487121	0.0287902236705883
1895	Rem_1	1	1	28	Rem_1	2	1	69	100	7.5	0.123333333333333	31.5935373453412	1.650458	81.662	0	0.0825229605892203	1.34736068947411	0.0825229605892203
1896	Rem_1	1	1	28	1	69	1	76	100	10	-1.48	-62.8900066087979	-0.866933	81.662	0	0.0433467653490142	-0.564498852920194	0.0433467653490142
1897	Rem_1	1	1	28	1	76	Rem_1	2	100	10	-1.49333333333333	-63.4869625617427	-0.783194	81.662	0	0.0391598276820775	-0.782861836553912	0.0391598276820775
1898	Rem_1	1	1	28	Rem_1	2	1	70	102.5	7.5	-0.542022603955159	44.7673765093103	1.024721	81.662	0	0.0512361475874455	0.994253293092428	0.0512361475874455
1899	Rem_1	1	1	28	1	70	1	75	103.333333333333	10	-1.78011329583298	-120.842976077182	-0.28404	81.662	0	0.0142023520587261	-0.243047523448888	0.0142023520587261
1900	Rem_1	1	1	28	1	75	Rem_1	2	102.5	10	-1.77177996249965	-71.1111452197804	-0.74014	81.662	0	0.0370071351093272	-0.75120576964354	0.0370071351093272
1901	Rem_1	1	1	28	1	71	Rem_1	2	105	7.5	-1.88677996249965	-71.0605905479643	-0.705981	195.628	0	0.0352991916465873	-0.733109108256627	0.0352991916465873
1902	Rem_1	1	1	28	Rem_1	2	1	74	105	10	-2.71404520791032	90.20473021843	0.630221	195.628	0	0.0315112086740972	0.661915460736158	0.0315112086740972
1903	Rem_1	1	1	28	1	74	1	72	108.333333333333	10	-3.89925212577332	-842.959428807089	-0.070059	195.628	0	0.00350437707767015	-0.0574003576499782	0.00350437707767015
1904	Rem_1	1	1	28	1	72	Rem_1	2	107.5	7.5	-3.2554627669473	-101.014218846048	-0.560099	195.628	0	0.0280051285392962	-0.60451510308618	0.0280051285392962
1905	Rem_1	1	1	28	Rem_1	2	1	73	107.5	10	-3.94925212577332	115.428456819319	0.531594	195.628	0	0.0265798881128194	0.577811519592752	0.0265798881128194
1906	Rem_1	1	1	27	1	26	Rem_1	2	107.5	5	0.233333333333333	-31.5986314985061	-1.524183	197.861	0	0.0762092156088914	-1.46881634197974	0.0762092156088914
1907	Rem_1	1	1	27	Rem_1	2	1	25	110	5	-1.38333333333333	63.4930752268313	0.777969	197.861	0	0.0388985785396138	0.849169807999429	0.0388985785396138
1908	Rem_1	1	1	27	1	25	1	70	108.333333333333	6.66666666666667	-1.78344662916632	62.8448821102475	0.701961	197.861	0	0.0350981924577677	0.520461925081512	0.0350981924577677
1909	Rem_1	1	1	27	1	70	Rem_1	2	105	7.5	0.198333333333333	-31.5836579247606	-1.48004	197.861	0	0.0740020675657106	-1.36963173308094	0.0740020675657106
1910	Rem_1	1	1	27	Rem_1	2	1	75	105	10	-1.32833333333333	63.515501339405	0.804372	197.861	0	0.0402187243203958	0.823413784834771	0.0402187243203958
1911	Rem_1	1	1	27	1	75	1	71	106.666666666667	10	-1.73011329583298	151.557312304241	0.213042	197.861	0	0.0106525693806706	0.193753095491038	0.0106525693806706
1912	Rem_1	1	1	27	1	71	Rem_1	2	107.5	7.5	-0.467022603955158	-44.7580450061269	-1.017362	197.861	0	0.0508681982933345	-1.01716688032581	0.0508681982933345
1913	Rem_1	1	1	27	Rem_1	2	1	74	107.5	10	-1.67677996249965	71.1079999182322	0.752957	197.861	0	0.0376479828094747	0.801481867175248	0.0376479828094747
1914	Rem_1	1	1	27	1	72	Rem_1	2	110	7.5	-1.66177996249965	-71.1184843387201	-0.717426	197.861	0	0.0358714393869273	-0.786631515314623	0.0358714393869273
1915	Rem_1	1	1	27	1	73	Rem_1	2	110	10	-2.60404520791032	-90.2098956851256	-0.638544	24.33	0	0.0319273566058952	-0.711595777513375	0.0319273566058952
1916	Rem_1	1	1	26	1	25	Rem_1	2	112.5	5	0.383333333333333	-31.5795507550399	-1.4319	61.52	0	0.0715950698372451	-1.59257910056769	0.0715950698372451
1917	Rem_1	1	1	26	Rem_1	2	1	71	110	7.5	0.323333333333333	31.5731386486444	1.410906	61.52	0	0.0705453708764083	1.43912014894142	0.0705453708764083
1918	Rem_1	1	1	26	1	71	1	74	110	10	-1.24	-62.8059763469755	-0.584917	61.52	0	0.0292460209639277	-0.525747850636621	0.0292460209639277
1919	Rem_1	1	1	26	1	74	Rem_1	2	110	10	-1.18333333333333	-63.4902860354729	-0.825829	61.52	0	0.0412915710902661	-0.913372298304799	0.0412915710902661
1920	Rem_1	1	1	26	Rem_1	2	1	72	112.5	7.5	-0.192022603955158	44.7923893355411	1.007607	61.52	0	0.0503804492449452	1.1093198015596	0.0503804492449452
1921	Rem_1	1	1	26	1	72	1	73	113.333333333333	10	-1.47677996249965	-121.096532087858	-0.245967	61.52	0	0.0122987565518836	-0.228818805889446	0.0122987565518836
1922	Rem_1	1	1	26	1	73	Rem_1	2	112.5	10	-1.51677996249965	-71.0866122966628	-0.761249	61.52	0	0.0380625813628359	-0.880500995670155	0.0380625813628359
1923	Rem_1	1	1	25	1	72	Rem_1	2	115	7.5	0.548333333333333	-31.6063859013875	-1.432253	18.735	0	0.0716127198200327	-1.73760846146584	0.0716127198200327
1924	Rem_1	1	1	25	Rem_1	2	1	73	115	10	-1.07333333333333	63.4940480642187	0.854003	18.735	0	0.0427002670954468	1.05372226097667	0.0427002670954468
1925	Rem_1	1	1	49	1	50	Rem_1	2	2.5	10	-1.53666666666667	-31.5778658387623	-0.717282	217.48	0	0.0358642394149102	-0.723941570233355	0.0358642394149102
1926	Rem_1	1	1	49	Rem_1	2	1	51	5	10	-3.18333333333333	63.4711625193194	0.344527	217.48	0	0.0172266402505683	0.35628325495712	0.0172266402505683
1927	Rem_1	1	1	49	1	51	1	52	8.33333333333333	10	-4.81333333333333	-188.512165108293	-0.095524	217.48	0	0.00477724674263325	-0.103311305595656	0.00477724674263325
1928	Rem_1	1	1	49	1	52	Rem_1	2	7.5	10	-4.825	-95.6893020746809	-0.248963	217.48	0	0.0124485516596309	-0.252971949361464	0.0124485516596309
1929	Rem_1	1	1	49	Rem_1	2	1	53	10	10	-6.35666666666667	128.259935412377	0.194276	217.48	0	0.00971431471798191	0.196423676157936	0.00971431471798191
1930	Rem_1	1	1	49	1	53	1	54	15	10	-7.90333333333333	-628.404486515562	-0.030542	217.48	0	0.00153037067731971	-0.0314728367243812	0.00153037067731971
1931	Rem_1	1	1	49	1	54	Rem_1	2	12.5	10	-7.95333333333333	-161.151648409553	-0.163666	217.48	0	0.00818391097764388	-0.164950839433555	0.00818391097764388
1932	Rem_1	1	1	49	Rem_1	2	1	55	15	10	-9.535	194.387484386259	0.144202	217.48	0	0.00721079343831177	0.144606078893191	0.00721079343831177
1933	Rem_1	1	1	49	1	55	1	56	21.6666666666667	10	-11.0633333333333	-1320.35164545462	-0.012367	217.48	0	0.000626383845976251	-0.0128903890329176	0.000626383845976251
1934	Rem_1	1	1	49	1	56	Rem_1	2	17.5	10	-11.1816666666667	-227.946717790424	-0.13181	217.48	0	0.00659125862411725	-0.131715689860273	0.00659125862411725
1935	Rem_1	1	1	49	1	57	Rem_1	2	20	10	-12.8183333333333	-261.859064565805	-0.122519	216.337	0	0.00612676614556978	-0.12201842406696	0.00612676614556978
1936	Rem_1	1	1	49	Rem_1	2	1	58	22.5	10	-14.48	296.119656963403	0.116395	216.337	0	0.00582060908002762	0.115455001408966	0.00582060908002762
1937	Rem_1	1	1	49	1	58	1	59	31.6666666666667	10	-15.97	-2827.99406585767	-0.006277	216.337	0	0.00032939614827742	-0.00652779079321505	0.00032939614827742
1938	Rem_1	1	1	49	1	59	Rem_1	2	25	10	-16.0966666666667	-330.752832658092	-0.110123	216.337	0	0.0055070580006479	-0.108927210615751	0.0055070580006479
1939	Rem_1	1	1	49	Rem_1	2	1	96	0	12.5	-1.47166666666667	31.6014333591242	0.689538	216.337	0	0.0344770450243347	0.683034792909278	0.0344770450243347
1940	Rem_1	1	1	49	1	96	1	95	1.66666666666667	13.3333333333333	-2.09702260395516	-107.350594631005	-0.174697	216.337	0	0.00873542240092029	-0.177897987214843	0.00873542240092029
1941	Rem_1	1	1	49	1	95	Rem_1	2	2.5	12.5	-2.11702260395516	-44.7850854759681	-0.514717	216.337	0	0.0257360442807845	-0.505136805694436	0.0257360442807845
1942	Rem_1	1	1	49	Rem_1	2	1	94	5	12.5	-3.45677996249965	71.07793977394	0.326889	216.337	0	0.0163447559113772	0.336564140033936	0.0163447559113772
1943	Rem_1	1	1	49	1	94	1	93	8.33333333333333	13.3333333333333	-4.8804627669473	-239.929151942593	-0.090186	216.337	0	0.00451040868325698	-0.0913400370740654	0.00451040868325698
1944	Rem_1	1	1	49	1	93	Rem_1	2	7.5	12.5	-4.9104627669473	-100.998207787543	-0.236596	216.337	0	0.0118302226538641	-0.24522410295987	0.0118302226538641
1945	Rem_1	1	1	49	1	92	Rem_1	2	10	12.5	-6.46684270936277	-132.314703568853	-0.185374	215.657	0	0.00926923943427939	-0.190484333446575	0.00926923943427939
1946	Rem_1	1	1	49	Rem_1	2	1	91	12.5	12.5	-7.96336585598798	164.474547256525	0.159143	215.657	0	0.00795777834087505	0.161829699350615	0.00795777834087505
1947	Rem_1	1	1	49	1	91	1	90	18.3333333333333	13.3333333333333	-9.42793755049703	-991.629514301628	-0.017282	215.657	0	0.000869867122036464	-0.0189000629269754	0.000869867122036464
1948	Rem_1	1	1	49	1	90	Rem_1	2	15	12.5	-9.56293755049703	-197.179273423954	-0.141881	215.657	0	0.00709475478099843	-0.14292963642364	0.00709475478099842
1949	Rem_1	1	1	49	Rem_1	2	1	89	17.5	12.5	-11.1901130197758	230.363927852088	0.130224	215.657	0	0.00651196786232856	0.130515204462446	0.00651196786232856
1950	Rem_1	1	1	49	1	89	1	88	25	13.3333333333333	-12.6637629138309	-1808.63758309344	-0.008257	215.657	0	0.00042478832669931	-0.00886238728323074	0.00042478832669931
1951	Rem_1	1	1	49	1	88	Rem_1	2	20	12.5	-12.8270962471642	-263.987716147107	-0.121903	215.657	0	0.00609597026916142	-0.121652817179215	0.00609597026916142
1952	Rem_1	1	1	49	Rem_1	2	1	87	22.5	12.5	-14.4473085635624	298.034290249077	0.115567	215.657	0	0.00577921523413863	0.114901778065884	0.00577921523413863
1953	Rem_1	1	1	49	1	87	1	86	31.6666666666667	13.3333333333333	-15.9031260352015	-2876.7062303926	-0.005071	215.657	0	0.000272557521451895	-0.00537630310825021	0.000272557521451895
1954	Rem_1	1	1	49	1	86	Rem_1	2	25	12.5	-16.0797927018681	-332.480098101365	-0.110446	215.657	0	0.00552320534563038	-0.109525474957634	0.00552320534563038
1955	Rem_1	1	1	50	1	51	Rem_1	2	7.5	10	-1.47666666666667	-31.5748174337397	-0.637225	178.589	0	0.0318614069300541	-0.698687402547901	0.0318614069300541
1956	Rem_1	1	1	50	Rem_1	2	1	52	10	10	-3.11833333333333	63.4691291755103	0.346189	178.589	0	0.0173097388571434	0.358351211863791	0.0173097388571434
1957	Rem_1	1	1	50	1	52	1	53	13.3333333333333	10	-4.68	-188.410116081551	-0.106302	178.589	0	0.00531604063283945	-0.11315368989975	0.00531604063283945
1958	Rem_1	1	1	50	1	53	Rem_1	2	12.5	10	-4.65	-95.710993579279	-0.239855	178.589	0	0.0119931669113083	-0.245197521964041	0.0119931669113083
1959	Rem_1	1	1	50	Rem_1	2	1	54	15	10	-6.24666666666667	128.269062044406	0.190489	178.589	0	0.00952497495022953	0.193276936104681	0.00952497495022953
1960	Rem_1	1	1	50	1	54	1	55	20	10	-7.77333333333333	-628.400258374735	-0.028113	178.589	0	0.00140920258391049	-0.0298173368330083	0.00140920258391049
1961	Rem_1	1	1	50	1	55	Rem_1	2	17.5	10	-7.82833333333333	-161.166334597035	-0.162359	178.589	0	0.0081185658956801	-0.163459599271673	0.0081185658956801
1962	Rem_1	1	1	50	Rem_1	2	1	56	20	10	-9.475	194.380680022435	0.145714	178.589	0	0.00728638624353664	0.146057986593052	0.00728638624353664
1963	Rem_1	1	1	50	1	56	1	57	26.6666666666667	10	-11.0033333333333	-1320.1547635841	-0.011909	178.589	0	0.000603788624023342	-0.0124003606557045	0.000603788624023342
1964	Rem_1	1	1	50	1	57	Rem_1	2	22.5	10	-11.1116666666667	-227.943229842774	-0.133762	178.589	0	0.00668884755469879	-0.133657625937347	0.00668884755469879
1965	Rem_1	1	1	50	1	58	Rem_1	2	25	10	-12.7733333333333	-261.848628809174	-0.126189	176.859	0	0.00631024241234043	-0.125624241963885	0.00631024241234043
1966	Rem_1	1	1	50	Rem_1	2	1	59	27.5	10	-14.39	296.121305845112	0.118893	176.859	0	0.0059454910329173	0.117899056433483	0.0059454910329173
1967	Rem_1	1	1	50	1	59	1	60	36.6666666666667	10	-15.8866666666667	-2828.34339945647	-0.00721	176.859	0	0.000374112616734587	-0.00732189198032074	0.000374112616734587
1968	Rem_1	1	1	50	1	60	Rem_1	2	30	10	-16.0216666666667	-330.750111903098	-0.111633	176.859	0	0.005582545720592	-0.110577164453163	0.005582545720592
1969	Rem_1	1	1	50	Rem_1	2	1	95	5	12.5	-1.38666666666667	31.6041586226263	0.726602	176.859	0	0.0363302376266658	0.72793260161724	0.0363302376266658
1970	Rem_1	1	1	50	1	95	1	94	6.66666666666667	13.3333333333333	-2.02035593728849	-107.412115426712	-0.211157	176.859	0	0.0105583235706479	-0.228427635759201	0.0105583235706479
1971	Rem_1	1	1	50	1	94	Rem_1	2	7.5	12.5	-2.04702260395516	-44.7798579074049	-0.515324	176.859	0	0.0257663940519429	-0.499504965858039	0.0257663940519429
1972	Rem_1	1	1	50	Rem_1	2	1	93	10	12.5	-3.32677996249965	71.1014707912661	0.319266	176.859	0	0.015963613215372	0.327839104302405	0.015963613215372
1973	Rem_1	1	1	50	1	93	1	92	13.3333333333333	13.3333333333333	-4.76379610028063	-240.185116617947	-0.093599	176.859	0	0.00468101826555932	-0.0954930884090753	0.00468101826555932
1974	Rem_1	1	1	50	1	92	Rem_1	2	12.5	12.5	-4.8254627669473	-101.000395219849	-0.225566	176.859	0	0.0112787433205123	-0.23234601589333	0.0112787433205123
1975	Rem_1	1	1	50	1	91	Rem_1	2	15	12.5	-6.29684270936277	-132.355754254163	-0.183953	175.943	0	0.00919819360105559	-0.187704432160095	0.00919819360105559
1976	Rem_1	1	1	50	Rem_1	2	1	90	17.5	12.5	-7.88336585598798	164.474360709855	0.159006	175.943	0	0.00795092888221244	0.160664650395497	0.00795092888221244
1977	Rem_1	1	1	50	1	90	1	89	23.3333333333333	13.3333333333333	-9.36127088383037	-991.841764757948	-0.015616	175.943	0	0.000787177641958916	-0.0165626004609395	0.000787177641958916
1978	Rem_1	1	1	50	1	89	Rem_1	2	20	12.5	-9.50293755049703	-197.170615358706	-0.143377	175.943	0	0.00716954742801106	-0.144102049934557	0.00716954742801106
1979	Rem_1	1	1	50	Rem_1	2	1	88	22.5	12.5	-11.1351130197758	230.354040026896	0.132771	175.943	0	0.00663930313380102	0.132888869138317	0.00663930313380102
1980	Rem_1	1	1	50	1	88	1	87	30	13.3333333333333	-12.6037629138309	-1808.14412698918	-0.007663	175.943	0	0.000395984750337687	-0.00821280337034325	0.000395984750337687
1981	Rem_1	1	1	50	1	87	Rem_1	2	25	12.5	-12.7520962471642	-263.985246228017	-0.125092	175.943	0	0.00625539936055245	-0.124676065767973	0.00625539936055245
1982	Rem_1	1	1	50	Rem_1	2	1	86	27.5	12.5	-14.3823085635624	298.028273606725	0.119101	175.943	0	0.00595588956433042	0.118367409259176	0.00595588956433042
1983	Rem_1	1	1	50	1	86	1	85	36.6666666666667	13.3333333333333	-15.8431260352015	-2876.60622028794	-0.006144	175.943	0	0.000323066308983156	-0.00646142064058894	0.000323066308983156
1984	Rem_1	1	1	50	1	85	Rem_1	2	30	12.5	-16.0147927018681	-332.473946262587	-0.112901	175.943	0	0.00564593566227069	-0.111905988618587	0.00564593566227069
1985	Rem_1	1	1	51	1	52	Rem_1	2	12.5	10	-1.43166666666667	-31.5753839151904	-0.778871	194.482	0	0.0389436783907543	-0.807045871920714	0.0389436783907543
1986	Rem_1	1	1	51	Rem_1	2	1	53	15	10	-2.96333333333333	63.4993241408929	0.365761	194.482	0	0.0182883234005335	0.373370915470201	0.0182883234005335
1987	Rem_1	1	1	51	1	53	1	54	18.3333333333333	10	-4.53	-188.6079734124	-0.118609	194.482	0	0.00593129304641914	-0.121751817531804	0.00593129304641914
1988	Rem_1	1	1	51	1	54	Rem_1	2	17.5	10	-4.56	-95.7286239521288	-0.247138	194.482	0	0.0123573046256051	-0.251619097938397	0.0123573046256051
1989	Rem_1	1	1	51	Rem_1	2	1	55	20	10	-6.14166666666667	128.292944781194	0.194695	194.482	0	0.00973526361032407	0.196434944478801	0.00973526361032407
1990	Rem_1	1	1	51	1	55	1	56	25	10	-7.69	-628.977567943169	-0.026388	194.482	0	0.0013231841746333	-0.0276337280058298	0.0013231841746333
1991	Rem_1	1	1	51	1	56	Rem_1	2	22.5	10	-7.78833333333333	-161.166092705504	-0.168271	194.482	0	0.00841414425847929	-0.168801216472971	0.00841414425847929
1992	Rem_1	1	1	51	Rem_1	2	1	57	25	10	-9.425	194.38348902432	0.150939	194.482	0	0.00754761249021835	0.150986618041526	0.00754761249021835
1993	Rem_1	1	1	51	1	57	1	58	31.6666666666667	10	-10.9666666666667	-1320.45107082386	-0.0102	194.482	0	0.000519711458407451	-0.0106892360367088	0.000519711458407451
1994	Rem_1	1	1	51	1	58	Rem_1	2	27.5	10	-11.0866666666667	-227.93826088347	-0.14063	194.482	0	0.00703221104987613	-0.140297382004817	0.00703221104987613
1995	Rem_1	1	1	51	1	59	Rem_1	2	30	10	-12.7033333333333	-261.856034851547	-0.131266	193.369	0	0.00656406176768622	-0.130581959634888	0.00656406176768623
1996	Rem_1	1	1	51	Rem_1	2	1	60	32.5	10	-14.335	296.124194907582	0.122688	193.369	0	0.0061352150214968	0.121756078706121	0.0061352150214968
1997	Rem_1	1	1	51	1	60	1	61	41.6666666666667	10	-15.8333333333333	-2828.63031023756	-0.008486	193.369	0	0.00043592486737969	-0.00862422721105846	0.00043592486737969
1998	Rem_1	1	1	51	1	61	Rem_1	2	35	10	-15.9766666666667	-330.749792958009	-0.11419	193.369	0	0.00571037566627626	-0.113131851495063	0.00571037566627626
1999	Rem_1	1	1	51	Rem_1	2	1	94	10	12.5	-1.33666666666667	31.609987633364	0.797492	193.369	0	0.0398747253929102	0.794262683756726	0.0398747253929102
2000	Rem_1	1	1	51	1	94	1	93	11.6666666666667	13.3333333333333	-1.92702260395516	-107.226290746171	-0.227117	193.369	0	0.0113562902931591	-0.251579932188968	0.0113562902931591
2001	Rem_1	1	1	51	1	93	Rem_1	2	12.5	12.5	-1.93702260395516	-44.8239544242397	-0.57026	193.369	0	0.0285131753580691	-0.542682751567758	0.0285131753580691
2002	Rem_1	1	1	51	Rem_1	2	1	92	15	12.5	-3.26177996249965	71.115365948528	0.326616	193.369	0	0.0163311061670666	0.328822594697906	0.0163311061670666
2003	Rem_1	1	1	51	1	92	1	91	18.3333333333333	13.3333333333333	-4.63379610028063	-240.007820698912	-0.090754	193.369	0	0.00453880174605589	-0.0898344106040196	0.00453880174605589
2004	Rem_1	1	1	51	1	91	Rem_1	2	17.5	12.5	-4.6754627669473	-101.059837307344	-0.235716	193.369	0	0.0117862242317037	-0.238988184093886	0.0117862242317037
2005	Rem_1	1	1	51	1	90	Rem_1	2	20	12.5	-6.23684270936277	-132.366152331132	-0.189703	192.182	0	0.00948567712514505	-0.191300873589891	0.00948567712514505
2006	Rem_1	1	1	51	Rem_1	2	1	89	22.5	12.5	-7.84336585598798	164.474110779091	0.164782	192.182	0	0.00823970684005202	0.165463170107128	0.00823970684005202
2007	Rem_1	1	1	51	1	89	1	88	28.3333333333333	13.3333333333333	-9.3246042171637	-991.894298170232	-0.015256	192.182	0	0.000769326874611826	-0.0158910141751882	0.000769326874611826
2008	Rem_1	1	1	51	1	88	Rem_1	2	25	12.5	-9.46793755049703	-197.168180284292	-0.149515	192.182	0	0.00747641879929823	-0.14957215593194	0.00747641879929823
2009	Rem_1	1	1	51	Rem_1	2	1	87	27.5	12.5	-11.0801130197758	230.35901181977	0.139163	192.182	0	0.0069588685447061	0.138720538740291	0.0069588685447061
2010	Rem_1	1	1	51	1	87	1	86	35	13.3333333333333	-12.5504295804976	-1808.40975087755	-0.007578	192.182	0	0.000391873972087966	-0.00785847001971271	0.000391873972087966
2011	Rem_1	1	1	51	1	86	Rem_1	2	30	12.5	-12.7070962471642	-263.986114556825	-0.131549	192.182	0	0.00657821012909287	-0.130862068720579	0.00657821012909287
2012	Rem_1	1	1	51	Rem_1	2	1	85	32.5	12.5	-14.3373085635624	298.028698891004	0.124142	192.182	0	0.00620790547688993	0.123143842916719	0.00620790547688993
2013	Rem_1	1	1	51	1	85	1	84	41.6666666666667	13.3333333333333	-15.7964593685348	-2876.65173134555	-0.008023	192.182	0	0.000413426320521565	-0.00819876558531962	0.000413426320521565
2014	Rem_1	1	1	51	1	84	Rem_1	2	35	12.5	-15.9697927018681	-332.473867589477	-0.116014	192.182	0	0.00580156190090221	-0.1149450773314	0.00580156190090221
2015	Rem_1	1	1	52	1	53	Rem_1	2	17.5	10	-1.27166666666667	-31.620022864934	-0.839687	165.549	0	0.0419844690918261	-0.863207643802678	0.0419844690918261
2016	Rem_1	1	1	52	Rem_1	2	1	54	20	10	-2.86833333333333	63.5203364148739	0.375936	165.549	0	0.0187970660008417	0.386788950968659	0.0187970660008417
2017	Rem_1	1	1	52	1	54	1	55	23.3333333333333	10	-4.41	-188.689170796628	-0.126988	165.549	0	0.0063501874271552	-0.133327166941752	0.0063501874271552
2018	Rem_1	1	1	52	1	55	Rem_1	2	22.5	10	-4.45	-95.7554623404926	-0.24897	165.549	0	0.0124489016483383	-0.253461784026908	0.0124489016483383
2019	Rem_1	1	1	52	Rem_1	2	1	56	25	10	-6.09666666666667	128.290728221318	0.199518	165.549	0	0.00997640119532089	0.201345068242561	0.00997640119532089
2020	Rem_1	1	1	52	1	56	1	57	30	10	-7.64	-628.901744484647	-0.027715	165.549	0	0.00138935346924388	-0.0285635010687153	0.00138935346924388
2021	Rem_1	1	1	52	1	57	Rem_1	2	27.5	10	-7.73333333333333	-161.167573542074	-0.171767	165.549	0	0.00858893216427397	-0.172781567173845	0.00858893216427397
2022	Rem_1	1	1	52	Rem_1	2	1	58	30	10	-9.395	194.37668472857	0.157365	165.549	0	0.00786888543966044	0.157619371603816	0.00786888543966044
2023	Rem_1	1	1	52	1	58	1	59	36.6666666666667	10	-10.9133333333333	-1319.91426942597	-0.012425	165.549	0	0.000629246821605004	-0.0126267685278829	0.000629246821605004
2024	Rem_1	1	1	52	1	59	Rem_1	2	32.5	10	-11.0116666666667	-227.944906776195	-0.144855	165.549	0	0.00724344031262079	-0.144992603075933	0.00724344031262079
2025	Rem_1	1	1	52	1	60	Rem_1	2	35	10	-12.6433333333333	-261.857894700822	-0.134413	165.163	0	0.00672139393448264	-0.134180632571473	0.00672139393448264
2026	Rem_1	1	1	52	Rem_1	2	1	61	37.5	10	-14.285	296.122768111278	0.124482	165.163	0	0.00622490327716022	0.123971477654647	0.00622490327716022
2027	Rem_1	1	1	52	1	61	1	62	46.6666666666667	10	-15.7966666666667	-2829.02237120579	-0.008548	165.163	0	0.000438942775313594	-0.00855486062925065	0.000438942775313594
2028	Rem_1	1	1	52	1	62	Rem_1	2	40	10	-15.9466666666667	-330.742653434311	-0.115918	165.163	0	0.00579676261459791	-0.115416617025396	0.00579676261459791
2029	Rem_1	1	1	52	Rem_1	2	1	93	15	12.5	-1.22166666666667	31.6602117287602	0.843189	165.163	0	0.0421595685972058	0.86324520783143	0.0421595685972058
2030	Rem_1	1	1	52	1	93	1	92	16.6666666666667	13.3333333333333	-1.82035593728849	-107.715025463995	-0.275818	165.163	0	0.013791262553153	-0.320705977913414	0.013791262553153
2031	Rem_1	1	1	52	1	92	Rem_1	2	17.5	12.5	-1.86702260395516	-44.8397720679573	-0.567277	165.163	0	0.0283640262801757	-0.542539229918015	0.0283640262801757
2032	Rem_1	1	1	52	Rem_1	2	1	91	20	12.5	-3.10677996249965	71.1894391487615	0.341413	165.163	0	0.0170709428978747	0.341176764195108	0.0170709428978747
2033	Rem_1	1	1	52	1	91	1	90	23.3333333333333	13.3333333333333	-4.50379610028063	-240.799355941294	-0.102018	165.163	0	0.00510188012501274	-0.0993465192322099	0.00510188012501274
2034	Rem_1	1	1	52	1	90	Rem_1	2	22.5	12.5	-4.6104627669473	-101.069391584057	-0.239288	165.163	0	0.0119648178991575	-0.241830244962898	0.0119648178991575
2035	Rem_1	1	1	52	1	89	Rem_1	2	25	12.5	-6.19184270936277	-132.363286858812	-0.193577	164.913	0	0.00967936657651212	-0.195368883374136	0.00967936657651212
2036	Rem_1	1	1	52	Rem_1	2	1	88	27.5	12.5	-7.80336585598798	164.469233205741	0.169583	164.913	0	0.0084797396612455	0.170459593239588	0.0084797396612455
2037	Rem_1	1	1	52	1	88	1	87	33.3333333333333	13.3333333333333	-9.2746042171637	-991.626110007228	-0.014616	164.913	0	0.000737610086698928	-0.0152323746754156	0.000737610086698928
2038	Rem_1	1	1	52	1	87	Rem_1	2	30	12.5	-9.40793755049703	-197.17177057191	-0.154857	164.913	0	0.00774349573012732	-0.155227218564172	0.00774349573012732
2039	Rem_1	1	1	52	Rem_1	2	1	86	32.5	12.5	-11.0301130197758	230.358276102165	0.145104	164.913	0	0.00725588912814963	0.145107519272452	0.00725588912814963
2040	Rem_1	1	1	52	1	86	1	85	40	13.3333333333333	-12.5004295804976	-1808.41347502305	-0.009004	164.913	0	0.000461172462317515	-0.0094006872425566	0.000461172462317515
2041	Rem_1	1	1	52	1	85	Rem_1	2	35	12.5	-12.6570962471642	-263.985069008427	-0.136081	164.913	0	0.0068047848167668	-0.135706832029895	0.0068047848167668
2042	Rem_1	1	1	52	Rem_1	2	1	84	37.5	12.5	-14.2873085635624	298.027265255956	0.126605	164.913	0	0.00633103980894924	0.126011406689048	0.00633103980894924
2043	Rem_1	1	1	52	1	84	1	83	46.6666666666667	13.3333333333333	-15.7397927018681	-2876.42260786939	-0.008983	164.913	0	0.000460147500808165	-0.00908625415896894	0.000460147500808165
2044	Rem_1	1	1	52	1	83	Rem_1	2	40	12.5	-15.9097927018681	-332.475144279006	-0.117503	164.913	0	0.00587600098047133	-0.116925152530079	0.00587600098047133
2045	Rem_1	1	1	53	1	54	Rem_1	2	22.5	10	-1.06666666666667	-31.5862176088165	-0.930833	172.843	0	0.0465417574305322	-0.949755783466681	0.0465417574305322
2046	Rem_1	1	1	53	Rem_1	2	1	55	25	10	-2.64833333333333	63.4972300027425	0.39089	172.843	0	0.019544755824773	0.40108415565795	0.019544755824773
2047	Rem_1	1	1	53	1	55	1	56	28.3333333333333	10	-4.25	-188.664915198328	-0.127976	172.843	0	0.00639958134880712	-0.135364557977311	0.00639958134880712
2048	Rem_1	1	1	53	1	56	Rem_1	2	27.5	10	-4.295	-95.7092039776626	-0.262843	172.843	0	0.013142530449746	-0.265719597680638	0.013142530449746
2049	Rem_1	1	1	53	Rem_1	2	1	57	30	10	-5.93166666666667	128.255151085844	0.206391	172.843	0	0.0103200345058774	0.207769837447885	0.0103200345058774
2050	Rem_1	1	1	53	1	57	1	58	35	10	-7.52666666666667	-628.627877479629	-0.023952	172.843	0	0.00120176776458682	-0.0252538325617163	0.00120176776458682
2051	Rem_1	1	1	53	1	58	Rem_1	2	32.5	10	-7.59333333333333	-161.129412436187	-0.182346	172.843	0	0.00911784839147921	-0.182516004886169	0.00911784839147921
2052	Rem_1	1	1	53	Rem_1	2	1	59	35	10	-9.21	194.35322223721	0.164133	172.843	0	0.0082072592393868	0.164383563581723	0.0082072592393868
2053	Rem_1	1	1	53	1	59	1	60	41.6666666666667	10	-10.7666666666667	-1319.75265742613	-0.013703	172.843	0	0.000692409216070959	-0.0140280815671847	0.000692409216070959
2054	Rem_1	1	1	53	1	60	Rem_1	2	37.5	10	-10.8416666666667	-227.917460687041	-0.150291	172.843	0	0.0075152153463823	-0.150355482014538	0.0075152153463823
2055	Rem_1	1	1	53	1	61	Rem_1	2	40	10	-12.4833333333333	-261.828579127911	-0.1381	172.243	0	0.0069057240749975	-0.137799451780565	0.0069057240749975
2056	Rem_1	1	1	53	Rem_1	2	1	62	42.5	10	-14.145	296.090093570263	0.12784	172.243	0	0.00639278217992761	0.12754103954308	0.00639278217992761
2057	Rem_1	1	1	53	1	62	1	63	51.6666666666667	10	-15.69	-2828.08434269958	-0.009139	172.243	0	0.000467764152645326	-0.00911418537352568	0.000467764152645326
2058	Rem_1	1	1	53	1	63	Rem_1	2	45	10	-15.7916666666667	-330.714715462905	-0.118706	172.243	0	0.00593614235762587	-0.118426854169554	0.00593614235762587
2059	Rem_1	1	1	53	Rem_1	2	1	92	20	12.5	-1.04166666666667	31.5963415414287	0.897859	172.243	0	0.0448930613759242	0.901777900605375	0.0448930613759242
2060	Rem_1	1	1	53	1	92	1	91	21.6666666666667	13.3333333333333	-1.61368927062183	-107.002695339305	-0.278732	172.243	0	0.0139369587629439	-0.311619012884025	0.0139369587629439
2061	Rem_1	1	1	53	1	91	Rem_1	2	22.5	12.5	-1.60202260395516	-44.8356608894851	-0.61903	172.243	0	0.0309516615426377	-0.590158887721351	0.0309516615426377
2062	Rem_1	1	1	53	Rem_1	2	1	90	25	12.5	-2.93177996249965	71.1212424489652	0.354809	172.243	0	0.0177407318395409	0.353314803043539	0.0177407318395409
2063	Rem_1	1	1	53	1	90	1	89	28.3333333333333	13.3333333333333	-4.37379610028063	-240.386487149128	-0.105835	172.243	0	0.00529269478266979	-0.102843784792966	0.00529269478266979
2064	Rem_1	1	1	53	1	89	Rem_1	2	27.5	12.5	-4.4554627669473	-101.004702201407	-0.248904	172.243	0	0.0124456017548369	-0.250471018250574	0.0124456017548369
2065	Rem_1	1	1	53	1	88	Rem_1	2	30	12.5	-6.04184270936277	-132.30819493917	-0.202191	172.244	0	0.0101100445697583	-0.203211496110407	0.0101100445697583
2066	Rem_1	1	1	53	Rem_1	2	1	87	32.5	12.5	-7.63336585598798	164.428914429552	0.178206	172.244	0	0.00891086113066521	0.178571021821019	0.00891086113066521
2067	Rem_1	1	1	53	1	87	1	86	38.3333333333333	13.3333333333333	-9.1446042171637	-991.18973741928	-0.014105	172.244	0	0.000712304402976705	-0.014290631176248	0.000712304402976705
2068	Rem_1	1	1	53	1	86	Rem_1	2	35	12.5	-9.24793755049703	-197.131078282346	-0.164034	172.244	0	0.00820230960705581	-0.164280390644771	0.00820230960705581
2069	Rem_1	1	1	53	Rem_1	2	1	85	37.5	12.5	-10.8701130197758	230.320459881504	0.152298	172.244	0	0.00761555657913458	0.152154842848826	0.00761555657913458
2070	Rem_1	1	1	53	1	85	1	84	45	13.3333333333333	-12.3770962471642	-1807.76385605858	-0.011667	172.244	0	0.000591859123863103	-0.0119222480028932	0.000591859123863103
2071	Rem_1	1	1	53	1	84	Rem_1	2	40	12.5	-12.4970962471642	-263.949250853395	-0.140628	172.244	0	0.00703211105998761	-0.140232594845933	0.00703211105998761
2072	Rem_1	1	1	53	Rem_1	2	1	83	42.5	12.5	-14.1173085635624	297.995493117149	0.129799	172.244	0	0.00649072037623714	0.129329995322342	0.00649072037623714
2073	Rem_1	1	1	53	1	83	1	82	51.6666666666667	13.3333333333333	-15.6031260352015	-2875.82385973068	-0.009432	172.244	0	0.000482085635546217	-0.00955551235564686	0.000482085635546217
2074	Rem_1	1	1	53	1	82	Rem_1	2	45	12.5	-15.7397927018681	-332.443602645399	-0.120308	172.244	0	0.00601623114250109	-0.119774482966695	0.00601623114250109
2075	Rem_1	1	1	54	1	55	Rem_1	2	27.5	10	-0.911666666666667	-31.5921052578783	-0.914783	154.885	0	0.045739259315412	-0.927383375320561	0.045739259315412
2076	Rem_1	1	1	54	Rem_1	2	1	56	30	10	-2.55833333333333	63.4805157169075	0.403523	154.885	0	0.0201763978158268	0.412093052516939	0.0201763978158268
2077	Rem_1	1	1	54	1	56	1	57	33.3333333333333	10	-4.17	-188.559479508176	-0.140904	154.885	0	0.00704590966731763	-0.146387464075775	0.00704590966731763
2078	Rem_1	1	1	54	1	57	Rem_1	2	32.5	10	-4.195	-95.6983703707838	-0.262538	154.885	0	0.0131272808917155	-0.265705588441163	0.0131272808917155
2079	Rem_1	1	1	54	Rem_1	2	1	58	35	10	-5.85666666666667	128.240231966133	0.216684	154.885	0	0.0108346614917126	0.216350848007008	0.0108346614917126
2080	Rem_1	1	1	54	1	58	1	59	40	10	-7.44333333333333	-628.340408795083	-0.028864	154.885	0	0.00144666037479431	-0.0287704411340423	0.00144666037479431
2081	Rem_1	1	1	54	1	59	Rem_1	2	37.5	10	-7.47333333333333	-161.124757620586	-0.18774	154.885	0	0.00938753263642796	-0.187580406872965	0.00938753263642796
2082	Rem_1	1	1	54	Rem_1	2	1	60	40	10	-9.105	194.345004104558	0.168835	154.885	0	0.00844234227347482	0.168548298989859	0.00844234227347482
2083	Rem_1	1	1	54	1	60	1	61	46.6666666666667	10	-10.68	-1319.72324772542	-0.015333	154.885	0	0.000773144373645699	-0.0156574296004003	0.000773144373645699
2084	Rem_1	1	1	54	1	61	Rem_1	2	42.5	10	-10.7466666666667	-227.907036100908	-0.153453	154.885	0	0.00767330163765898	-0.152890869389458	0.00767330163765898
2085	Rem_1	1	1	54	1	62	Rem_1	2	45	10	-12.4083333333333	-261.814481462823	-0.141078	154.52	0	0.00705460879213015	-0.14053288685173	0.00705460879213015
2086	Rem_1	1	1	54	Rem_1	2	1	63	47.5	10	-14.055	296.079070702326	0.130298	154.52	0	0.00651566742628873	0.129798824411397	0.00651566742628873
2087	Rem_1	1	1	54	1	63	1	64	56.6666666666667	10	-15.5966666666667	-2827.52855899174	-0.009158	154.52	0	0.000468692233773934	-0.00917721170724614	0.000468692233773934
2088	Rem_1	1	1	54	1	64	Rem_1	2	50	10	-15.6716666666667	-330.708565192927	-0.121062	154.52	0	0.0060539259666765	-0.120621612704151	0.0060539259666765
2089	Rem_1	1	1	54	Rem_1	2	1	91	25	12.5	-0.841666666666667	31.634359322599	0.905116	154.52	0	0.0452559104829414	0.891687634371935	0.0452559104829414
2090	Rem_1	1	1	54	1	91	1	90	26.6666666666667	13.3333333333333	-1.45368927062183	-107.57051491143	-0.292758	154.52	0	0.0146382415750663	-0.318029154862819	0.0146382415750663
2091	Rem_1	1	1	54	1	90	Rem_1	2	27.5	12.5	-1.49202260395516	-44.8129655081681	-0.612236	154.52	0	0.0306119633352714	-0.573658479509116	0.0306119633352714
2092	Rem_1	1	1	54	Rem_1	2	1	89	30	12.5	-2.84177996249965	71.093615291604	0.355052	154.52	0	0.0177528816466511	0.350576265610525	0.0177528816466511
2093	Rem_1	1	1	54	1	89	1	88	33.3333333333333	13.3333333333333	-4.30379610028063	-240.203290281917	-0.102913	154.52	0	0.00514662160280897	-0.0983248798581985	0.00514662160280897
2094	Rem_1	1	1	54	1	88	Rem_1	2	32.5	12.5	-4.3704627669473	-100.981332452199	-0.252005	154.52	0	0.0126006468112752	-0.252251385752327	0.0126006468112752
2095	Rem_1	1	1	54	1	87	Rem_1	2	35	12.5	-5.93684270936277	-132.295369068225	-0.208457	154.285	0	0.010423329704202	-0.208140512202856	0.010423329704202
2096	Rem_1	1	1	54	Rem_1	2	1	86	37.5	12.5	-7.53836585598798	164.413883161392	0.186892	154.285	0	0.00934513505306371	0.18655459681165	0.00934513505306371
2097	Rem_1	1	1	54	1	86	1	85	43.3333333333333	13.3333333333333	-9.0646042171637	-990.99802854789	-0.015809	154.285	0	0.000796750401631527	-0.0160860066992408	0.000796750401631527
2098	Rem_1	1	1	54	1	85	Rem_1	2	40	12.5	-9.15293755049703	-197.117056972653	-0.170945	154.285	0	0.00854783496345712	-0.170468590112409	0.00854783496345712
2099	Rem_1	1	1	54	Rem_1	2	1	84	42.5	12.5	-10.7751130197758	230.307019369739	0.156419	154.285	0	0.00782158928239651	0.155685152939557	0.00782158928239651
2100	Rem_1	1	1	54	1	84	1	83	50	13.3333333333333	-12.2904295804976	-1807.43625112599	-0.012984	154.285	0	0.000656856635804191	-0.0130946238456009	0.000656856635804191
2101	Rem_1	1	1	54	1	83	Rem_1	2	45	12.5	-12.3920962471642	-263.938583672119	-0.143353	154.285	0	0.00716834754476232	-0.142590529093956	0.00716834754476232
2102	Rem_1	1	1	54	Rem_1	2	1	82	47.5	12.5	-14.0123085635624	297.98453622982	0.132173	154.285	0	0.00660940654087037	0.131329720049651	0.00660940654087037
2103	Rem_1	1	1	54	1	82	1	81	56.6666666666667	13.3333333333333	-15.5164593685348	-2875.83881634351	-0.009437	154.285	0	0.00048233020069243	-0.00937127116868441	0.00048233020069243
2104	Rem_1	1	1	54	1	81	Rem_1	2	50	12.5	-15.6447927018681	-332.429766325676	-0.12263	154.285	0	0.00613231540692421	-0.121958448880967	0.00613231540692421
2105	Rem_1	1	1	55	1	56	Rem_1	2	32.5	10	-0.806666666666667	-31.5747705095471	-1.05605	171.892	0	0.0528025946924012	-1.0458353468296	0.0528025946924012
2106	Rem_1	1	1	55	Rem_1	2	1	57	35	10	-2.44333333333333	63.4695253128365	0.398177	171.892	0	0.0199091011430074	0.415707834472389	0.0199091011430074
2107	Rem_1	1	1	55	1	57	1	58	38.3333333333333	10	-4.09	-188.514045397888	-0.119822	171.892	0	0.00599193451316017	-0.135352693714754	0.00599193451316017
2108	Rem_1	1	1	55	1	58	Rem_1	2	37.5	10	-4.105	-95.6850965405624	-0.278284	171.892	0	0.0139145593404894	-0.280355140757635	0.0139145593404894
2109	Rem_1	1	1	55	Rem_1	2	1	59	40	10	-5.72166666666667	128.234333292126	0.22217	171.892	0	0.0111089500966563	0.222208200591428	0.0111089500966563
2110	Rem_1	1	1	55	1	59	1	60	45	10	-7.33	-628.33886278726	-0.029097	171.892	0	0.00145828273064588	-0.0296023590825414	0.00145828273064588
2111	Rem_1	1	1	55	1	60	Rem_1	2	42.5	10	-7.35333333333333	-161.115547648407	-0.192938	171.892	0	0.00964741828729324	-0.192605841508887	0.00964741828729324
2112	Rem_1	1	1	55	Rem_1	2	1	61	45	10	-8.995	194.333836953673	0.172587	171.892	0	0.00862992939846555	0.171805443374732	0.00862992939846555
2113	Rem_1	1	1	55	1	61	1	62	51.6666666666667	10	-10.6033333333333	-1319.67926081362	-0.015573	171.892	0	0.000785045108576571	-0.015452410541806	0.000785045108576571
2114	Rem_1	1	1	55	1	62	Rem_1	2	47.5	10	-10.6566666666667	-227.892990778282	-0.156892	171.892	0	0.00784523735523662	-0.156353032832926	0.00784523735523662
2115	Rem_1	1	1	55	1	63	Rem_1	2	50	10	-12.3033333333333	-261.803102566058	-0.143825	172.151	0	0.00719194525580528	-0.143382939559657	0.00719194525580528
2116	Rem_1	1	1	55	Rem_1	2	1	64	52.5	10	-13.92	296.07150785271	0.132878	172.151	0	0.00664465252740879	0.132537951188967	0.00664465252740879
2117	Rem_1	1	1	55	1	64	1	65	61.6666666666667	10	-15.48	-2827.5885517026	-0.012542	172.151	0	0.000635023157058071	-0.0123408754157476	0.000635023157058071
2118	Rem_1	1	1	55	1	65	Rem_1	2	55	10	-15.5466666666667	-330.698309191115	-0.120376	172.151	0	0.00601963067305628	-0.12019707577322	0.00601963067305628
2119	Rem_1	1	1	55	Rem_1	2	1	90	30	12.5	-0.716666666666667	31.6041175713804	0.915098	172.151	0	0.0457550092777829	0.906506888040103	0.0457550092777829
2120	Rem_1	1	1	55	1	90	1	89	31.6666666666667	13.3333333333333	-1.35702260395516	-107.440173049525	-0.278734	172.151	0	0.0139370587603698	-0.318633017896435	0.0139370587603698
2121	Rem_1	1	1	55	1	89	Rem_1	2	32.5	12.5	-1.38702260395516	-44.7749007980144	-0.636208	172.151	0	0.0318105571809109	-0.587873870143668	0.0318105571809109
2122	Rem_1	1	1	55	Rem_1	2	1	88	35	12.5	-2.74177996249965	71.0645871699003	0.357197	172.151	0	0.0178601299553643	0.354375611472793	0.0178601299553643
2123	Rem_1	1	1	55	1	88	1	87	38.3333333333333	13.3333333333333	-4.21379610028063	-239.968105851263	-0.099982	172.151	0	0.0050001000799984	-0.0972975891062611	0.0050001000799984
2124	Rem_1	1	1	55	1	87	Rem_1	2	37.5	12.5	-4.2504627669473	-100.964352367543	-0.257143	172.151	0	0.0128575388827917	-0.257078022366532	0.0128575388827917
2125	Rem_1	1	1	55	1	86	Rem_1	2	40	12.5	-5.82684270936277	-132.277148894626	-0.218415	172.348	0	0.0109212078344156	-0.218114593890459	0.0109212078344156
2126	Rem_1	1	1	55	Rem_1	2	1	85	42.5	12.5	-7.42836585598798	164.397192041692	0.194945	172.348	0	0.0097477629516982	0.194385366777903	0.0097477629516982
2127	Rem_1	1	1	55	1	85	1	84	48.3333333333333	13.3333333333333	-8.9746042171637	-990.790835282323	-0.019097	172.348	0	0.000960072144424574	-0.0193728660734022	0.000960072144424574
2128	Rem_1	1	1	55	1	84	Rem_1	2	45	12.5	-9.04293755049703	-197.10126348785	-0.1758	172.348	0	0.00879056880980975	-0.1750125007045	0.00879056880980975
2129	Rem_1	1	1	55	Rem_1	2	1	83	47.5	12.5	-10.6551130197758	230.293883884587	0.159533	172.348	0	0.00797727680493162	0.158750825803084	0.00797727680493162
2130	Rem_1	1	1	55	1	83	1	82	55	13.3333333333333	-12.1870962471642	-1807.25450580446	-0.013468	172.348	0	0.00068078451803783	-0.0136082322598404	0.00068078451803783
2131	Rem_1	1	1	55	1	82	Rem_1	2	50	12.5	-12.2720962471642	-263.925207468356	-0.145931	172.348	0	0.00729723522318556	-0.145142593543243	0.00729723522318556
2132	Rem_1	1	1	55	Rem_1	2	1	81	52.5	12.5	-13.9023085635624	297.968600986313	0.134775	172.348	0	0.00673949193652608	0.134069104220029	0.00673949193652608
2133	Rem_1	1	1	55	1	81	1	80	61.6666666666667	13.3333333333333	-15.4231260352015	-2875.48511841852	-0.012894	172.348	0	0.000652409449655659	-0.0127033674952559	0.000652409449655659
2134	Rem_1	1	1	55	1	80	Rem_1	2	55	12.5	-15.5297927018681	-332.414660428908	-0.121822	172.348	0	0.00609192081448865	-0.121365736724774	0.00609192081448865
2135	Rem_1	1	1	56	1	57	Rem_1	2	37.5	10	-0.756666666666667	-31.5760233116623	-1.031407	159.528	0	0.0515704469548452	-1.02663450274523	0.0515704469548452
2136	Rem_1	1	1	56	Rem_1	2	1	58	40	10	-2.41833333333333	63.4678196377306	0.433423	159.528	0	0.021671380720261	0.440878328668036	0.021671380720261
2137	Rem_1	1	1	56	1	58	1	59	43.3333333333333	10	-4.04	-188.485594446564	-0.152232	159.528	0	0.00761225686376912	-0.158598379369382	0.00761225686376912
2138	Rem_1	1	1	56	1	59	Rem_1	2	42.5	10	-4.035	-95.6885509355564	-0.281113	159.528	0	0.0140560057243336	-0.282279949298654	0.0140560057243336
2139	Rem_1	1	1	56	Rem_1	2	1	60	45	10	-5.66666666666667	128.23621338557	0.226369	159.528	0	0.0113188917479805	0.225727643730664	0.0113188917479805
2140	Rem_1	1	1	56	1	60	1	61	50	10	-7.27666666666667	-628.380867459855	-0.029519	159.528	0	0.00147933376980991	-0.0303045518976887	0.00147933376980991
2141	Rem_1	1	1	56	1	61	Rem_1	2	47.5	10	-7.30833333333333	-161.115753913514	-0.196749	159.528	0	0.00983795824866623	-0.195423091832975	0.00983795824866623
2142	Rem_1	1	1	56	Rem_1	2	1	62	50	10	-8.97	194.330894354978	0.176358	159.528	0	0.00881846701020081	0.175200104661809	0.00881846701020081
2143	Rem_1	1	1	56	1	62	1	63	56.6666666666667	10	-10.5733333333333	-1319.58427065274	-0.016321	159.528	0	0.000822154244956504	-0.0160848279308189	0.000822154244956504
2144	Rem_1	1	1	56	1	63	Rem_1	2	52.5	10	-10.6166666666667	-227.891776993745	-0.159986	159.528	0	0.00799992503027372	-0.15911527673099	0.00799992503027372
2145	Rem_1	1	1	56	1	64	Rem_1	2	55	10	-12.2333333333333	-261.805614344179	-0.146796	159.656	0	0.00734048118586241	-0.14608361097901	0.00734048118586241
2146	Rem_1	1	1	56	Rem_1	2	1	65	57.5	10	-13.86	296.072319851489	0.132022	159.656	0	0.00660185740606384	0.131582126284924	0.00660185740606384
2147	Rem_1	1	1	56	1	65	1	66	66.6666666666667	10	-15.4333333333333	-2827.98889221531	-0.011413	159.656	0	0.000579345684803123	-0.0112450256821588	0.000579345684803123
2148	Rem_1	1	1	56	1	66	Rem_1	2	60	10	-15.5166666666667	-330.693847092571	-0.120634	159.656	0	0.00603252889673974	-0.120337100602765	0.00603252889673974
2149	Rem_1	1	1	56	Rem_1	2	1	89	35	12.5	-0.676666666666667	31.604102340538	0.894389	159.656	0	0.0447195618080332	0.872035817489418	0.0447195618080332
2150	Rem_1	1	1	56	1	89	1	88	36.6666666666667	13.3333333333333	-1.32035593728849	-107.45341273212	-0.286806	159.656	0	0.0143406486635019	-0.305711071349839	0.0143406486635019
2151	Rem_1	1	1	56	1	88	Rem_1	2	37.5	12.5	-1.35202260395516	-44.7725712375479	-0.607361	159.656	0	0.0303682146462794	-0.566324746139578	0.0303682146462794
2152	Rem_1	1	1	56	Rem_1	2	1	87	40	12.5	-2.68677996249965	71.0697555049536	0.348788	159.656	0	0.0174396867047548	0.346307143487361	0.0174396867047548
2153	Rem_1	1	1	56	1	87	1	86	43.3333333333333	13.3333333333333	-4.1604627669473	-240.019663882171	-0.082338	159.656	0	0.00411811432697054	-0.081437686233693	0.00411811432697054
2154	Rem_1	1	1	56	1	86	Rem_1	2	42.5	12.5	-4.2054627669473	-100.965658947864	-0.266217	159.656	0	0.0133112256281118	-0.264869457253669	0.0133112256281118
2155	Rem_1	1	1	56	1	85	Rem_1	2	45	12.5	-5.78184270936277	-132.278120504287	-0.226539	159.921	0	0.0113273914164957	-0.225372829767336	0.0113273914164957
2156	Rem_1	1	1	56	Rem_1	2	1	84	47.5	12.5	-7.38336585598798	164.397832252851	0.199872	159.921	0	0.00999410030768153	0.198404754691258	0.00999410030768153
2157	Rem_1	1	1	56	1	84	1	83	53.3333333333333	13.3333333333333	-8.92127088383037	-990.748342152375	-0.020759	159.921	0	0.00104275606087905	-0.0207757838495938	0.00104275606087905
2158	Rem_1	1	1	56	1	83	Rem_1	2	50	12.5	-8.98793755049703	-197.103865498625	-0.179199	159.921	0	0.00896050802145169	-0.177628970841664	0.00896050802145169
2159	Rem_1	1	1	56	Rem_1	2	1	82	52.5	12.5	-10.6001130197758	230.296060196019	0.162263	159.921	0	0.00811376626003609	0.160897964717857	0.00811376626003609
2160	Rem_1	1	1	56	1	82	1	81	60	13.3333333333333	-12.1337629138309	-1807.41612898093	-0.013361	159.921	0	0.000675493006995631	-0.0132084484889635	0.000675493006995631
2161	Rem_1	1	1	56	1	81	Rem_1	2	55	12.5	-12.2270962471642	-263.92461923317	-0.148958	159.921	0	0.00744857129992054	-0.147689516228893	0.00744857129992054
2162	Rem_1	1	1	56	Rem_1	2	1	80	57.5	12.5	-13.8523085635624	297.968499301543	0.133717	159.921	0	0.00668659780624646	0.13280904561583	0.00668659780624646
2163	Rem_1	1	1	56	1	80	1	79	66.6666666666667	13.3333333333333	-15.3564593685348	-2875.20433077996	-0.01147	159.921	0	0.000582153115597606	-0.0112312678121209	0.000582153115597606
2164	Rem_1	1	1	56	1	79	Rem_1	2	60	12.5	-15.4597927018682	-332.41828674109	-0.122164	159.921	0	0.00610901851691415	-0.121577777803709	0.00610901851691415
2165	Rem_1	1	1	57	1	58	Rem_1	2	42.5	10	-0.721666666666667	-31.5737833602483	-1.139032	194.984	0	0.0569516877937783	-1.12758845424041	0.0569516877937783
2166	Rem_1	1	1	57	Rem_1	2	1	59	45	10	-2.33833333333333	63.4700468980343	0.424123	194.984	0	0.0212063857793472	0.432273394248284	0.0212063857793472
2167	Rem_1	1	1	57	1	59	1	60	48.3333333333333	10	-3.96333333333333	-188.50305840825	-0.141772	194.984	0	0.00708930532280844	-0.148351775851848	0.00708930532280844
2168	Rem_1	1	1	57	1	60	Rem_1	2	47.5	10	-3.97	-95.6891129237258	-0.282418	194.984	0	0.0141212540806403	-0.283921618396436	0.0141212540806403
2169	Rem_1	1	1	57	Rem_1	2	1	61	50	10	-5.61166666666667	128.235078377174	0.231618	194.984	0	0.0115813317373262	0.230668994085289	0.0115813317373262
2170	Rem_1	1	1	57	1	61	1	62	55	10	-7.23666666666667	-628.416147930499	-0.029239	194.984	0	0.00146536609845458	-0.0293775074273745	0.00146536609845458
2171	Rem_1	1	1	57	1	62	Rem_1	2	52.5	10	-7.27333333333333	-161.111643140181	-0.202593	194.984	0	0.0101301435884443	-0.201291486657914	0.0101301435884443
2172	Rem_1	1	1	57	Rem_1	2	1	63	55	10	-8.92	194.328675486067	0.181058	194.984	0	0.00905345229235787	0.180017610599759	0.00905345229235787
2173	Rem_1	1	1	57	1	63	1	64	61.6666666666667	10	-10.5066666666667	-1319.43369795417	-0.016729	194.984	0	0.000842406435457375	-0.01638183560481	0.000842406435457375
2174	Rem_1	1	1	57	1	64	Rem_1	2	57.5	10	-10.5366666666667	-227.893216895124	-0.164429	194.984	0	0.00822205814273409	-0.163635774994949	0.00822205814273409
2175	Rem_1	1	1	57	1	65	Rem_1	2	60	10	-12.1633333333333	-261.805306909943	-0.146567	194.594	0	0.00732903225006549	-0.146009571374259	0.00732903225006549
2176	Rem_1	1	1	57	Rem_1	2	1	66	62.5	10	-13.82	296.066804082911	0.133094	194.594	0	0.00665545130626016	0.13262585255959	0.00665545130626016
2177	Rem_1	1	1	57	1	66	1	67	71.6666666666667	10	-15.3533333333333	-2827.11838241533	-0.01121	194.594	0	0.000569350726705429	-0.0109635385234258	0.000569350726705429
2178	Rem_1	1	1	57	1	67	Rem_1	2	65	10	-15.4066666666667	-330.69887291559	-0.121823	194.594	0	0.00609197080775179	-0.121662314036164	0.00609197080775179
2179	Rem_1	1	1	57	Rem_1	2	1	88	40	12.5	-0.631666666666667	31.596285311468	0.895406	194.594	0	0.0447704116810422	0.876280301131473	0.0447704116810422
2180	Rem_1	1	1	57	1	88	1	87	41.6666666666667	13.3333333333333	-1.26702260395516	-107.350113982901	-0.317338	194.594	0	0.0158672151182871	-0.327552702812524	0.0158672151182871
2181	Rem_1	1	1	57	1	87	Rem_1	2	42.5	12.5	-1.28702260395516	-44.7748303829484	-0.577849	194.594	0	0.0288926230550724	-0.54872759831895	0.0288926230550724
2182	Rem_1	1	1	57	Rem_1	2	1	86	45	12.5	-2.63177996249965	71.0678454342796	0.360653	194.594	0	0.0180329272727003	0.355888790732946	0.0180329272727003
2183	Rem_1	1	1	57	1	86	1	85	48.3333333333333	13.3333333333333	-4.10712943361397	-240.007548142318	-0.084072	194.594	0	0.00420478928841862	-0.0804799380236285	0.00420478928841862
2184	Rem_1	1	1	57	1	85	Rem_1	2	47.5	12.5	-4.1504627669473	-100.963947852544	-0.276296	194.594	0	0.0138151619259421	-0.275408852709318	0.0138151619259421
2185	Rem_1	1	1	57	1	84	Rem_1	2	50	12.5	-5.72684270936277	-132.276414732567	-0.233553	194.94	0	0.0116780781604894	-0.232192015389083	0.0116780781604894
2186	Rem_1	1	1	57	Rem_1	2	1	83	52.5	12.5	-7.31836585598798	164.398435186473	0.204996	194.94	0	0.0102502878027888	0.203375743127189	0.0102502878027888
2187	Rem_1	1	1	57	1	83	1	82	58.3333333333333	13.3333333333333	-8.8546042171637	-990.763962062084	-0.021793	194.94	0	0.00109422900825193	-0.0217603628495249	0.00109422900825193
2188	Rem_1	1	1	57	1	82	Rem_1	2	55	12.5	-8.92293755049703	-197.104113984505	-0.18316	194.94	0	0.00915854595446242	-0.181615380277664	0.00915854595446242
2189	Rem_1	1	1	57	Rem_1	2	1	81	57.5	12.5	-10.5451130197758	230.293549938169	0.166499	194.94	0	0.00832555058254408	0.165210352493377	0.00832555058254408
2190	Rem_1	1	1	57	1	81	1	80	65	13.3333333333333	-12.0770962471642	-1807.3486875423	-0.018154	194.94	0	0.000913191814461781	-0.0179705108853292	0.000913191814461781
2191	Rem_1	1	1	57	1	80	Rem_1	2	60	12.5	-12.1670962471642	-263.922760406799	-0.148235	194.94	0	0.00741242457381524	-0.147239841608048	0.00741242457381524
2192	Rem_1	1	1	57	Rem_1	2	1	79	62.5	12.5	-13.7723085635624	297.970533901023	0.134748	194.94	0	0.00673814208517452	0.133970198843949	0.00673814208517452
2193	Rem_1	1	1	57	1	79	1	78	71.6666666666667	13.3333333333333	-15.2697927018681	-2875.28480294453	-0.011383	194.94	0	0.000577868257044804	-0.0112252426640909	0.000577868257044804
2194	Rem_1	1	1	57	1	78	Rem_1	2	65	12.5	-15.3797927018681	-332.41974335122	-0.123211	194.94	0	0.00616136156239025	-0.122744956179858	0.00616136156239025
2195	Rem_1	1	1	58	1	59	Rem_1	2	47.5	10	-0.666666666666667	-31.5800446069366	-1.029927	179.207	0	0.0514964470941685	-1.0195885979368	0.0514964470941685
2196	Rem_1	1	1	58	Rem_1	2	1	60	50	10	-2.29833333333333	63.4753413743407	0.399032	179.207	0	0.0199518506048938	0.406199276481306	0.0199518506048938
2197	Rem_1	1	1	58	1	60	1	61	53.3333333333333	10	-3.92	-188.537193848764	-0.113459	179.207	0	0.00567383130719446	-0.120350854886093	0.00567383130719446
2198	Rem_1	1	1	58	1	61	Rem_1	2	52.5	10	-3.94	-95.6923514607145	-0.285506	179.207	0	0.0142756502510394	-0.285848421595213	0.0142756502510394
2199	Rem_1	1	1	58	Rem_1	2	1	62	55	10	-5.60166666666667	128.234673503663	0.238324	179.207	0	0.0119166195894641	0.237067766972665	0.0119166195894641
2200	Rem_1	1	1	58	1	62	1	63	60	10	-7.21666666666667	-628.385835418078	-0.030163	179.207	0	0.0015114616840992	-0.0302945828882563	0.0015114616840992
2201	Rem_1	1	1	58	1	63	Rem_1	2	57.5	10	-7.24833333333333	-161.112996580327	-0.208025	179.207	0	0.010401730700345	-0.206773184084408	0.010401730700345
2202	Rem_1	1	1	58	Rem_1	2	1	64	60	10	-8.865	194.334169116157	0.186123	179.207	0	0.00930668726360245	0.185239622915525	0.00930668726360245
2203	Rem_1	1	1	58	1	64	1	65	66.6666666666667	10	-10.4433333333333	-1319.54811367643	-0.022317	179.207	0	0.00112032192806354	-0.0220263188440359	0.00112032192806354
2204	Rem_1	1	1	58	1	65	Rem_1	2	62.5	10	-10.4916666666667	-227.897359004304	-0.163703	179.207	0	0.00818576083956159	-0.163213304071489	0.00818576083956159
2205	Rem_1	1	1	58	1	66	Rem_1	2	65	10	-12.1483333333333	-261.804098166224	-0.147225	179.211	0	0.00736192920113336	-0.146985394497498	0.00736192920113336
2206	Rem_1	1	1	58	Rem_1	2	1	67	67.5	10	-13.735	296.076886708902	0.133942	179.211	0	0.00669784655019806	0.133952013849584	0.00669784655019806
2207	Rem_1	1	1	58	1	67	1	68	76.6666666666667	10	-15.2666666666667	-2827.73598606781	-0.011143	179.211	0	0.000566053109257427	-0.0111088211656933	0.000566053109257427
2208	Rem_1	1	1	58	1	68	Rem_1	2	70	10	-15.3566666666667	-330.703003181469	-0.122732	179.211	0	0.00613741472934655	-0.122843192683891	0.00613741472934655
2209	Rem_1	1	1	58	Rem_1	2	1	87	45	12.5	-0.591666666666667	31.6130033642519	0.871802	179.211	0	0.0435902147047936	0.840690705146047	0.0435902147047936
2210	Rem_1	1	1	58	1	87	1	86	46.6666666666667	13.3333333333333	-1.22368927062183	-107.485443408837	-0.289416	179.211	0	0.0144711455192739	-0.298455915053287	0.0144711455192739
2211	Rem_1	1	1	58	1	86	Rem_1	2	47.5	12.5	-1.25702260395516	-44.7848742190833	-0.582147	179.211	0	0.0291075217774118	-0.542234790092761	0.0291075217774118
2212	Rem_1	1	1	58	Rem_1	2	1	85	50	12.5	-2.60177996249965	71.075316443319	0.366045	179.211	0	0.0183025231884159	0.362566070895602	0.0183025231884159
2213	Rem_1	1	1	58	1	85	1	84	53.3333333333333	13.3333333333333	-4.0704627669473	-240.058880415511	-0.083519	179.211	0	0.00417714716074261	-0.0807661787199205	0.00417714716074261
2214	Rem_1	1	1	58	1	84	Rem_1	2	52.5	12.5	-4.1204627669473	-100.96994340449	-0.282363	179.211	0	0.0141185041496081	-0.281799892175681	0.0141185041496081
2215	Rem_1	1	1	58	1	83	Rem_1	2	55	12.5	-5.68684270936277	-132.284371915065	-0.239077	179.238	0	0.0119542682679661	-0.237799661438226	0.0119542682679661
2216	Rem_1	1	1	58	Rem_1	2	1	82	57.5	12.5	-7.27836585598798	164.405681026407	0.209027	179.238	0	0.0104518283961468	0.207729269987383	0.0104518283961468
2217	Rem_1	1	1	58	1	82	1	81	63.3333333333333	13.3333333333333	-8.81127088383037	-990.926856404591	-0.021379	179.238	0	0.00107361729796981	-0.0211493695604878	0.00107361729796981
2218	Rem_1	1	1	58	1	81	Rem_1	2	60	12.5	-8.89293755049703	-197.108083286565	-0.18762	179.238	0	0.00938153297707789	-0.186579900426895	0.00938153297707789
2219	Rem_1	1	1	58	Rem_1	2	1	80	62.5	12.5	-10.5101130197758	230.298037012202	0.165185	179.238	0	0.00825985535965976	0.164334813884677	0.00825985535965976
2220	Rem_1	1	1	58	1	80	1	79	70	13.3333333333333	-12.0204295804976	-1807.21650450885	-0.016126	179.238	0	0.000812477501226957	-0.0159383633522852	0.000812477501226957
2221	Rem_1	1	1	58	1	79	Rem_1	2	65	12.5	-12.1120962471642	-263.9314726938	-0.14898	179.238	0	0.00744967120079806	-0.148396450532392	0.00744967120079806
2222	Rem_1	1	1	58	Rem_1	2	1	78	67.5	12.5	-13.7173085635624	297.97888244463	0.135537	179.238	0	0.00677758776575413	0.135115331393788	0.00677758776575413
2223	Rem_1	1	1	58	1	78	1	77	76.6666666666667	13.3333333333333	-15.1897927018681	-2875.17640037897	-0.010412	179.238	0	0.000530117307772534	-0.0102620617731134	0.000530117307772534
2224	Rem_1	1	1	58	1	77	Rem_1	2	70	12.5	-15.3097927018681	-332.4315830099	-0.125084	179.238	0	0.00625499941167064	-0.124853269620675	0.00625499941167064
2225	Rem_1	1	1	59	1	60	Rem_1	2	52.5	10	-0.581666666666667	-31.576784931718	-0.942818	142.446	0	0.0471410060648901	-0.957847582726709	0.0471410060648901
2226	Rem_1	1	1	59	Rem_1	2	1	61	55	10	-2.22333333333333	63.4705947153663	0.424541	142.446	0	0.0212272855472032	0.428489381507596	0.0212272855472032
2227	Rem_1	1	1	59	1	61	1	62	58.3333333333333	10	-3.86666666666667	-188.522628398281	-0.110638	142.446	0	0.00553280377476014	-0.116767134221549	0.00553280377476014
2228	Rem_1	1	1	59	1	62	Rem_1	2	57.5	10	-3.885	-95.6853158588632	-0.313843	142.446	0	0.0156924686274181	-0.311722247286047	0.0156924686274181
2229	Rem_1	1	1	59	Rem_1	2	1	63	60	10	-5.53166666666667	128.230304992174	0.260125	142.446	0	0.013006634424881	0.2572183270831	0.013006634424881
2230	Rem_1	1	1	59	1	63	1	64	65	10	-7.13666666666667	-628.292049273697	-0.034019	142.446	0	0.00170388699816038	-0.0333605215728581	0.00170388699816038
2231	Rem_1	1	1	59	1	64	Rem_1	2	62.5	10	-7.14833333333333	-161.112266682746	-0.225947	142.446	0	0.0112977925729985	-0.223857805510242	0.0112977925729985
2232	Rem_1	1	1	59	Rem_1	2	1	65	65	10	-8.775	194.331461598564	0.194114	142.446	0	0.00970621514752275	0.192766143280208	0.00970621514752275
2233	Rem_1	1	1	59	1	65	1	66	71.6666666666667	10	-10.3766666666667	-1319.6881839948	-0.022073	142.446	0	0.00110817116119307	-0.0217387718516328	0.00110817116119307
2234	Rem_1	1	1	59	1	66	Rem_1	2	67.5	10	-10.4316666666667	-227.889458112435	-0.171942	142.446	0	0.00859768157179597	-0.171027371428575	0.00859768157179597
2235	Rem_1	1	1	59	1	67	Rem_1	2	70	10	-12.0183333333333	-261.807048129777	-0.154627	142.297	0	0.00773199669053861	-0.154165843660033	0.00773199669053861
2236	Rem_1	1	1	59	Rem_1	2	1	68	72.5	10	-13.64	296.073065288466	0.14044	142.297	0	0.00702271201175159	0.140146853197014	0.00702271201175159
2237	Rem_1	1	1	59	1	68	1	69	81.6666666666667	10	-15.1333333333333	-2826.79059208037	-0.011822	142.297	0	0.000599499132609881	-0.0119935408511233	0.000599499132609881
2238	Rem_1	1	1	59	1	69	Rem_1	2	75	10	-15.2016666666667	-330.711170514073	-0.128623	142.297	0	0.00643192741893905	-0.12815331234589	0.00643192741893905
2239	Rem_1	1	1	59	Rem_1	2	1	86	50	12.5	-0.516666666666667	31.5987163785676	0.929576	142.297	0	0.0464789075758026	0.895664576480632	0.0464789075758026
2240	Rem_1	1	1	59	1	86	1	85	51.6666666666667	13.3333333333333	-1.15702260395516	-107.391906114875	-0.288321	142.297	0	0.0144163968314728	-0.299752245708511	0.0144163968314728
2241	Rem_1	1	1	59	1	85	Rem_1	2	52.5	12.5	-1.18202260395516	-44.7724445228372	-0.641073	142.297	0	0.032053805988096	-0.595912330772121	0.032053805988096
2242	Rem_1	1	1	59	Rem_1	2	1	84	55	12.5	-2.52677996249965	71.0658570124591	0.397997	142.297	0	0.0199001012565891	0.39473383058581	0.0199001012565891
2243	Rem_1	1	1	59	1	84	1	83	58.3333333333333	13.3333333333333	-3.99712943361397	-239.979238071707	-0.088518	142.297	0	0.00442702956958727	-0.0877785772291298	0.00442702956958727
2244	Rem_1	1	1	59	1	83	Rem_1	2	57.5	12.5	-4.0354627669473	-100.964944942881	-0.309328	142.297	0	0.0154667232780573	-0.306955253356681	0.0154667232780573
2245	Rem_1	1	1	59	1	82	Rem_1	2	60	12.5	-5.60184270936277	-132.279566961368	-0.258314	141.998	0	0.0129160871199446	-0.256060084726167	0.0129160871199446
2246	Rem_1	1	1	59	Rem_1	2	1	81	62.5	12.5	-7.20336585598798	164.398245553048	0.226221	141.998	0	0.0113114920369728	0.224404849391034	0.0113114920369728
2247	Rem_1	1	1	59	1	81	1	80	68.3333333333333	13.3333333333333	-8.74127088383037	-990.811885298218	-0.031083	141.998	0	0.00155736386965282	-0.0309122493602502	0.00155736386965282
2248	Rem_1	1	1	59	1	80	Rem_1	2	65	12.5	-8.81293755049703	-197.10194481587	-0.195077	141.998	0	0.00975436260462466	-0.193492600030784	0.00975436260462466
2249	Rem_1	1	1	59	Rem_1	2	1	79	67.5	12.5	-10.4101130197758	230.296434341426	0.173897	141.998	0	0.0086954250340337	0.172498609400721	0.0086954250340337
2250	Rem_1	1	1	59	1	79	1	78	75	13.3333333333333	-11.9204295804976	-1807.22019051519	-0.01722	141.998	0	0.000866787747952173	-0.017048065320253	0.000866787747952173
2251	Rem_1	1	1	59	1	78	Rem_1	2	70	12.5	-12.0120962471642	-263.929289108648	-0.15663	141.998	0	0.00783213842127423	-0.155450544080468	0.00783213842127423
2252	Rem_1	1	1	59	Rem_1	2	1	77	72.5	12.5	-13.6023085635624	297.979947616907	0.143521	141.998	0	0.00717674672832336	0.142557824643331	0.00717674672832336
2253	Rem_1	1	1	59	1	77	1	76	81.6666666666667	13.3333333333333	-15.0964593685348	-2876.0484135948	-0.012336	141.998	0	0.000624853774894575	-0.0123869681038494	0.000624853774894575
2254	Rem_1	1	1	59	1	76	Rem_1	2	75	12.5	-15.2347927018681	-332.421255267787	-0.131092	141.998	0	0.00655536277867213	-0.130170856539482	0.00655536277867213
2255	Rem_1	1	1	60	1	61	Rem_1	2	57.5	10	-0.521666666666667	-31.5752361011047	-0.918141	186.567	0	0.0459071589156038	-0.93065649456435	0.0459071589156038
2256	Rem_1	1	1	60	Rem_1	2	1	62	60	10	-2.18333333333333	63.4670242827571	0.47312	186.567	0	0.0236562113619235	0.474449642962082	0.0236562113619235
2257	Rem_1	1	1	60	1	62	1	63	63.3333333333333	10	-3.82666666666667	-188.497913173499	-0.119278	186.567	0	0.00596473831865238	-0.124753608792674	0.00596473831865238
2258	Rem_1	1	1	60	1	63	Rem_1	2	62.5	10	-3.83	-95.6835685866852	-0.353713	186.567	0	0.0176859327128229	-0.349696034169409	0.0176859327128229
2259	Rem_1	1	1	60	Rem_1	2	1	64	65	10	-5.44666666666667	128.23163828301	0.292873	186.567	0	0.014643991440946	0.289212745148966	0.014643991440946
2260	Rem_1	1	1	60	1	64	1	65	70	10	-7.05333333333333	-628.325026652799	-0.05014	186.567	0	0.00250899362294925	-0.0489938704005601	0.00250899362294925
2261	Rem_1	1	1	60	1	65	Rem_1	2	67.5	10	-7.07333333333333	-161.112203071813	-0.242669	186.567	0	0.0121338620769523	-0.240218874748406	0.0121338620769523
2262	Rem_1	1	1	60	Rem_1	2	1	66	70	10	-8.73	194.326651816059	0.210272	186.567	0	0.0105140755637384	0.208493469858241	0.0105140755637384
2263	Rem_1	1	1	60	1	66	1	67	76.6666666666667	10	-10.2933333333333	-1319.28210722879	-0.024112	186.567	0	0.00120974020351479	-0.0234463255515819	0.00120974020351479
2264	Rem_1	1	1	60	1	67	Rem_1	2	72.5	10	-10.3166666666667	-227.894956609235	-0.186057	186.567	0	0.00930338745417496	-0.185047144306659	0.00930338745417496
2265	Rem_1	1	1	60	1	68	Rem_1	2	75	10	-11.9383333333333	-261.806566536568	-0.167081	185.964	0	0.00835464849066075	-0.166192387923936	0.00835464849066075
2266	Rem_1	1	1	60	Rem_1	2	1	69	77.5	10	-13.5	296.084780132075	0.151515	185.964	0	0.00757640997191282	0.150449472865035	0.00757640997191282
2267	Rem_1	1	1	60	1	69	1	70	86.6666666666667	10	-15.0233333333333	-2828.31485098355	-0.012261	185.964	0	0.000621152398771831	-0.0125207866682845	0.000621152398771831
2268	Rem_1	1	1	60	1	70	Rem_1	2	80	10	-15.1416666666667	-330.704934925664	-0.139208	185.964	0	0.00696111831245526	-0.13792868619675	0.00696111831245526
2269	Rem_1	1	1	60	Rem_1	2	1	85	55	12.5	-0.456666666666667	31.5938720763318	1.039772	185.964	0	0.0519886961748417	0.992654677015054	0.0519886961748417
2270	Rem_1	1	1	60	1	85	1	84	56.6666666666667	13.3333333333333	-1.10035593728849	-107.36112570905	-0.362328	185.964	0	0.0181166759909206	-0.350249565868222	0.0181166759909206
2271	Rem_1	1	1	60	1	84	Rem_1	2	57.5	12.5	-1.12202260395516	-44.7680694362395	-0.677186	185.964	0	0.0338594476695944	-0.642405111146831	0.0338594476695944
2272	Rem_1	1	1	60	Rem_1	2	1	83	60	12.5	-2.45677996249965	71.0657212550385	0.451057	185.964	0	0.0225530717003804	0.443173170715473	0.0225530717003804
2273	Rem_1	1	1	60	1	83	1	82	63.3333333333333	13.3333333333333	-3.92712943361397	-239.979303437593	-0.105787	185.964	0	0.00529029521128075	-0.101672751145838	0.00529029521128075
2274	Rem_1	1	1	60	1	82	Rem_1	2	62.5	12.5	-3.9654627669473	-100.964659352513	-0.345115	185.964	0	0.0172560397560535	-0.341500419569635	0.0172560397560535
2275	Rem_1	1	1	60	1	81	Rem_1	2	65	12.5	-5.54184270936277	-132.276325287106	-0.289769	186.265	0	0.0144887950983683	-0.28739651764794	0.0144887950983683
2276	Rem_1	1	1	60	Rem_1	2	1	80	67.5	12.5	-7.13836585598798	164.396168993486	0.242117	186.265	0	0.0121062630164101	0.239844471615498	0.0121062630164101
2277	Rem_1	1	1	60	1	80	1	79	73.3333333333333	13.3333333333333	-8.6646042171637	-990.673226713962	-0.030184	186.265	0	0.00151250938509485	-0.0299368690310978	0.00151250938509485
2278	Rem_1	1	1	60	1	79	Rem_1	2	70	12.5	-8.72793755049703	-197.10444780531	-0.211855	186.265	0	0.0105932220104414	-0.209907602584401	0.0105932220104414
2279	Rem_1	1	1	60	Rem_1	2	1	78	72.5	12.5	-10.3251130197758	230.29851682973	0.188188	186.265	0	0.00940993136850636	0.186468046428123	0.00940993136850636
2280	Rem_1	1	1	60	1	78	1	77	80	13.3333333333333	-11.8204295804976	-1807.08725146521	-0.017549	186.265	0	0.000883129946553733	-0.0172404586242966	0.000883129946553733
2281	Rem_1	1	1	60	1	77	Rem_1	2	75	12.5	-11.9120962471642	-263.934859916766	-0.170624	186.265	0	0.00853178606389073	-0.169227587803826	0.00853178606389073
2282	Rem_1	1	1	60	Rem_1	2	1	76	77.5	12.5	-13.5423085635624	297.974211014097	0.154473	186.265	0	0.00772429733519496	0.152989589988183	0.00772429733519496
2283	Rem_1	1	1	60	1	76	1	75	86.6666666666667	13.3333333333333	-14.9797927018681	-2874.13675209347	-0.013381	186.265	0	0.000676482004564793	-0.0132866128204698	0.000676482004564793
2284	Rem_1	1	1	60	1	75	Rem_1	2	80	12.5	-15.0847927018682	-332.439672340258	-0.14098	186.265	0	0.00704970928478615	-0.139702977167713	0.00704970928478615
2285	Rem_1	1	1	61	1	62	Rem_1	2	62.5	10	-0.491666666666667	-31.5736848704834	-0.956251	147.62	0	0.0478126545749397	-0.957912554501348	0.0478126545749397
2286	Rem_1	1	1	61	Rem_1	2	1	63	65	10	-2.13833333333333	63.4665534363967	0.528081	147.62	0	0.0264042393642101	0.526925464420052	0.0264042393642101
2287	Rem_1	1	1	61	1	63	1	64	68.3333333333333	10	-3.76333333333333	-188.48437372701	-0.127418	147.62	0	0.00637168477013733	-0.13012310883415	0.00637168477013733
2288	Rem_1	1	1	61	1	64	Rem_1	2	67.5	10	-3.755	-95.6859873997436	-0.40065	147.62	0	0.0200327495928542	-0.396802355585902	0.0200327495928542
2289	Rem_1	1	1	61	Rem_1	2	1	65	70	10	-5.38166666666667	128.233227470071	0.31524	147.62	0	0.015762317215435	0.312228052581555	0.015762317215435
2290	Rem_1	1	1	61	1	65	1	66	75	10	-7.00333333333333	-628.408101189806	-0.049842	147.62	0	0.00249410553305188	-0.0490905554009723	0.00249410553305188
2291	Rem_1	1	1	61	1	66	Rem_1	2	72.5	10	-7.03833333333333	-161.109250420006	-0.265376	147.62	0	0.0132691768184767	-0.263137497180583	0.0132691768184767
2292	Rem_1	1	1	61	Rem_1	2	1	67	75	10	-8.625	194.334061090503	0.230406	147.62	0	0.0115207340083	0.229093699711337	0.0115207340083
2293	Rem_1	1	1	61	1	67	1	68	81.6666666666667	10	-10.1933333333333	-1319.56067666451	-0.026511	147.62	0	0.00132931666750252	-0.0262997405322861	0.00132931666750252
2294	Rem_1	1	1	61	1	68	Rem_1	2	77.5	10	-10.2466666666667	-227.896835714939	-0.203749	147.62	0	0.0101879407881328	-0.202793959179051	0.0101879407881328
2295	Rem_1	1	1	61	1	69	Rem_1	2	80	10	-11.8083333333333	-261.821260024886	-0.182574	147.422	0	0.00912924770668427	-0.181456071344561	0.00912924770668427
2296	Rem_1	1	1	61	Rem_1	2	1	70	82.5	10	-13.45	296.081507002681	0.166362	147.422	0	0.0083187010770913	0.164850400084712	0.0083187010770913
2297	Rem_1	1	1	61	1	70	1	71	91.6666666666667	10	-14.9733333333333	-2828.32389717705	-0.013352	147.422	0	0.000675047968665931	-0.0134408038351222	0.000675047968665931
2298	Rem_1	1	1	61	1	71	Rem_1	2	85	10	-15.0916666666667	-330.70072794659	-0.152994	147.422	0	0.00765035359248185	-0.151409596249589	0.00765035359248185
2299	Rem_1	1	1	61	Rem_1	2	1	84	60	12.5	-0.406666666666667	31.5938451877983	0.939009	147.422	0	0.0469505564951311	0.934325225472342	0.0469505564951311
2300	Rem_1	1	1	61	1	84	1	83	61.6666666666667	13.3333333333333	-1.04368927062183	-107.336281822605	-0.217863	147.422	0	0.0108936089943829	-0.242545883305207	0.0108936089943829
2301	Rem_1	1	1	61	1	83	Rem_1	2	62.5	12.5	-1.06202260395516	-44.7723366398658	-0.720988	147.422	0	0.0360495386982968	-0.691779342167135	0.0360495386982968
2302	Rem_1	1	1	61	Rem_1	2	1	82	65	12.5	-2.39677996249965	71.0691356676729	0.489792	147.422	0	0.024489804167449	0.484743481036588	0.024489804167449
2303	Rem_1	1	1	61	1	82	1	81	68.3333333333333	13.3333333333333	-3.8704627669473	-240.019991165507	-0.102391	147.422	0	0.00512052655519918	-0.099023860356973	0.00512052655519918
2304	Rem_1	1	1	61	1	81	Rem_1	2	67.5	12.5	-3.9154627669473	-100.96435004624	-0.387281	147.422	0	0.0193643082087251	-0.385719620679615	0.0193643082087251
2305	Rem_1	1	1	61	1	80	Rem_1	2	70	12.5	-5.48684270936277	-132.277124508333	-0.310583	147.411	0	0.0155294719717864	-0.30813456846026	0.0155294719717864
2306	Rem_1	1	1	61	Rem_1	2	1	79	72.5	12.5	-7.06336585598797	164.401837876999	0.265959	147.411	0	0.0132983259924887	0.263743280894165	0.0132983259924887
2307	Rem_1	1	1	61	1	79	1	78	78.3333333333333	13.3333333333333	-8.58127088383037	-990.744341067473	-0.033437	147.411	0	0.00167483802873591	-0.0333689256641215	0.00167483802873591
2308	Rem_1	1	1	61	1	78	Rem_1	2	75	12.5	-8.65293755049703	-197.10978185057	-0.232529	147.411	0	0.0116268800459324	-0.230374355230044	0.0116268800459324
2309	Rem_1	1	1	61	Rem_1	2	1	77	77.5	12.5	-10.2351130197758	230.30766282815	0.208531	147.411	0	0.0104270295339804	0.206595425955939	0.0104270295339804
2310	Rem_1	1	1	61	1	77	1	76	85	13.3333333333333	-11.7437629138309	-1807.76812033343	-0.021527	147.411	0	0.00108098534795806	-0.0219280555130864	0.00108098534795806
2311	Rem_1	1	1	61	1	76	Rem_1	2	80	12.5	-11.8620962471642	-263.932353263338	-0.18697	147.411	0	0.00934903482986345	-0.184667370442852	0.00934903482986345
2312	Rem_1	1	1	61	Rem_1	2	1	75	82.5	12.5	-13.4023085635624	297.996933416705	0.168748	147.411	0	0.00843799257880688	0.16705351050829	0.00843799257880688
2313	Rem_1	1	1	61	1	75	1	74	91.6666666666667	13.3333333333333	-14.8564593685348	-2876.10804580846	-0.014558	147.411	0	0.000734736966539727	-0.0149065225834995	0.000734736966539727
2314	Rem_1	1	1	61	1	74	Rem_1	2	85	12.5	-15.0147927018681	-332.441597922796	-0.154075	147.411	0	0.00770439900722308	-0.15214698792479	0.00770439900722308
2315	Rem_1	1	1	62	1	63	Rem_1	2	67.5	10	-0.466666666666667	-31.5746063576444	-1.015189	192.445	0	0.0507595485037298	-1.00414614793663	0.0507595485037298
2316	Rem_1	1	1	62	Rem_1	2	1	64	70	10	-2.08333333333333	63.4719064923683	0.574858	192.445	0	0.0287430739554767	0.574584830109896	0.0287430739554767
2317	Rem_1	1	1	62	1	64	1	65	73.3333333333333	10	-3.7	-188.511063207702	-0.163224	192.445	0	0.00816181263200767	-0.165518932961272	0.00816181263200767
2318	Rem_1	1	1	62	1	65	Rem_1	2	72.5	10	-3.71	-95.6912769648333	-0.411591	192.445	0	0.020579792958203	-0.409065897148623	0.020579792958203
2319	Rem_1	1	1	62	Rem_1	2	1	66	75	10	-5.36666666666667	128.233437316237	0.33287	192.445	0	0.0166438004148692	0.33071693145967	0.0166438004148692
2320	Rem_1	1	1	62	1	66	1	67	80	10	-6.94	-628.231024205149	-0.050377	192.445	0	0.0025208342512946	-0.0493034384113782	0.0025208342512946
2321	Rem_1	1	1	62	1	67	Rem_1	2	77.5	10	-6.95333333333333	-161.121224931882	-0.282468	192.445	0	0.0141237540179656	-0.281413493048292	0.0141237540179656
2322	Rem_1	1	1	62	Rem_1	2	1	68	80	10	-8.575	194.340703242825	0.245929	192.445	0	0.0122968566147004	0.245227006313678	0.0122968566147004
2323	Rem_1	1	1	62	1	68	1	69	86.6666666666667	10	-10.09	-1319.15689091088	-0.028216	192.445	0	0.00141433964803367	-0.0284470393852878	0.00141433964803367
2324	Rem_1	1	1	62	1	69	Rem_1	2	82.5	10	-10.1366666666667	-227.918019564361	-0.217688	192.445	0	0.0108848593633542	-0.21677996692839	0.0108848593633542
2325	Rem_1	1	1	62	1	70	Rem_1	2	85	10	-11.7783333333333	-261.823594157427	-0.196389	192.309	0	0.00981995918028685	-0.195135524805429	0.00981995918028685
2326	Rem_1	1	1	62	Rem_1	2	1	71	87.5	10	-13.42	296.08280519012	0.179622	192.309	0	0.00898165670742319	0.177938641967815	0.00898165670742319
2327	Rem_1	1	1	62	1	71	1	72	96.6666666666667	10	-14.8366666666667	-2825.38025671604	-0.013973	192.309	0	0.000705770375192952	-0.0142779192737701	0.000705770375192952
2328	Rem_1	1	1	62	1	72	Rem_1	2	90	10	-14.9116666666667	-330.742638289767	-0.165655	192.309	0	0.00828335364224539	-0.163660722694045	0.00828335364224539
2329	Rem_1	1	1	62	Rem_1	2	1	83	65	12.5	-0.366666666666667	31.6097943614898	1.018896	192.309	0	0.0509448981453492	1.00725514858026	0.0509448981453492
2330	Rem_1	1	1	62	1	83	1	82	66.6666666666667	13.3333333333333	-0.993689270621825	-107.433792970873	-0.279045	192.309	0	0.013952608360536	-0.285107377614667	0.013952608360536
2331	Rem_1	1	1	62	1	82	Rem_1	2	67.5	12.5	-1.02202260395516	-44.7874045891313	-0.739706	192.309	0	0.0369854351885982	-0.72214777096559	0.0369854351885982
2332	Rem_1	1	1	62	Rem_1	2	1	81	70	12.5	-2.36677996249965	71.0767890301664	0.530426	192.309	0	0.0265214885270416	0.531328905659656	0.0265214885270416
2333	Rem_1	1	1	62	1	81	1	80	73.3333333333333	13.3333333333333	-3.8304627669473	-240.063397456237	-0.13326	192.309	0	0.00666375037047457	-0.134793563488999	0.00666375037047457
2334	Rem_1	1	1	62	1	80	Rem_1	2	72.5	12.5	-3.8804627669473	-100.972116156333	-0.39702	192.309	0	0.0198512518748818	-0.396535342170657	0.0198512518748818
2335	Rem_1	1	1	62	1	79	Rem_1	2	75	12.5	-5.43184270936277	-132.290111052465	-0.330966	191.795	0	0.0165486021430815	-0.3297066308352	0.0165486021430815
2336	Rem_1	1	1	62	Rem_1	2	1	78	77.5	12.5	-7.00836585598798	164.414317491934	0.2841	191.795	0	0.0142053519843755	0.282476770357338	0.0142053519843755
2337	Rem_1	1	1	62	1	78	1	77	83.3333333333333	13.3333333333333	-8.50127088383037	-990.773488933616	-0.03253	191.795	0	0.00162957118592592	-0.0323701704482202	0.00162957118592592
2338	Rem_1	1	1	62	1	77	Rem_1	2	80	12.5	-8.58293755049703	-197.12656748025	-0.251562	191.795	0	0.0125784975100367	-0.250106599909118	0.0125784975100367
2339	Rem_1	1	1	62	Rem_1	2	1	76	82.5	12.5	-10.2051130197758	230.311646425471	0.222682	191.795	0	0.0111345490618166	0.220945017207341	0.0111345490618166
2340	Rem_1	1	1	62	1	76	1	75	90	13.3333333333333	-11.6470962471642	-1806.53381108244	-0.023193	191.795	0	0.00116395365994527	-0.0229778416986909	0.00116395365994527
2341	Rem_1	1	1	62	1	75	Rem_1	2	85	12.5	-11.7420962471642	-263.963916815131	-0.199412	191.795	0	0.00997110146172428	-0.19796717550865	0.00997110146172428
2342	Rem_1	1	1	62	Rem_1	2	1	74	87.5	12.5	-13.3523085635624	298.006577817274	0.180637	191.795	0	0.00903240357947429	0.178879011070155	0.00903240357947429
2343	Rem_1	1	1	62	1	74	1	73	96.6666666666667	13.3333333333333	-14.7831260352015	-2875.99036942267	-0.01462	191.795	0	0.00073780824066962	-0.0148635899790298	0.00073780824066962
2344	Rem_1	1	1	62	1	73	Rem_1	2	90	12.5	-14.9497927018681	-332.455173154276	-0.166003	191.795	0	0.00830075237689332	-0.164015421091125	0.00830075237689332
2345	Rem_1	1	1	63	1	64	Rem_1	2	72.5	10	-0.396666666666667	-31.5799039230343	-1.148656	225.457	0	0.0574328870582004	-1.15354384702657	0.0574328870582004
2346	Rem_1	1	1	63	Rem_1	2	1	65	75	10	-2.02333333333333	63.4758715965247	0.58608	225.457	0	0.0293041706246739	0.589010469794736	0.0293041706246739
2347	Rem_1	1	1	63	1	65	1	66	78.3333333333333	10	-3.65333333333333	-188.554332797866	-0.15395	225.457	0	0.00769814953414131	-0.157820123026627	0.00769814953414131
2348	Rem_1	1	1	63	1	66	Rem_1	2	77.5	10	-3.68	-95.6891418609601	-0.432081	225.457	0	0.0216042814368472	-0.431190346768109	0.0216042814368472
2349	Rem_1	1	1	63	Rem_1	2	1	67	80	10	-5.26666666666667	128.244613867986	0.352528	225.457	0	0.0176266836631285	0.352248439197407	0.0176266836631285
2350	Rem_1	1	1	63	1	67	1	68	85	10	-6.84333333333333	-628.428708582453	-0.052436	225.457	0	0.00262370639363478	-0.0522268518972324	0.00262370639363478
2351	Rem_1	1	1	63	1	68	Rem_1	2	82.5	10	-6.88833333333333	-161.12586930962	-0.30001	225.457	0	0.0150008333185193	-0.300021587300174	0.0150008333185193
2352	Rem_1	1	1	63	Rem_1	2	1	69	85	10	-8.45	194.36099725366	0.261461	225.457	0	0.0130734324606241	0.261116631621057	0.0130734324606241
2353	Rem_1	1	1	63	1	69	1	70	91.6666666666667	10	-9.99	-1320.1161488047	-0.028371	225.457	0	0.00142207035778825	-0.0286632751617283	0.00142207035778825
2354	Rem_1	1	1	63	1	70	Rem_1	2	87.5	10	-10.0916666666667	-227.917314718777	-0.232989	225.457	0	0.0116498791969059	-0.232453356459329	0.0116498791969059
2355	Rem_1	1	1	63	1	71	Rem_1	2	90	10	-11.7333333333333	-261.822079968629	-0.210652	208.043	0	0.0105330747058967	-0.210204359517353	0.0105330747058967
2356	Rem_1	1	1	63	Rem_1	2	1	72	92.5	10	-13.225	296.124425412833	0.192972	208.043	0	0.0096491181959804	0.192114611348362	0.0096491181959804
2357	Rem_1	1	1	63	1	72	1	82	85	11.6666666666667	-13.4123085635624	35.3993144436397	0.848002	208.043	0	0.0424002179240862	0.852716452789586	0.0424002179240862
2358	Rem_1	1	1	63	1	82	Rem_1	2	70	12.5	-0.311666666666667	-31.6194600548644	-1.04106	208.043	0	0.0520530960558544	-1.04483106413795	0.0520530960558544
2359	Rem_1	1	1	63	Rem_1	2	1	81	72.5	12.5	-0.977022603955159	44.7901750405734	0.824329	208.043	0	0.0412165713106088	0.814752361193083	0.0412165713106088
2360	Rem_1	1	1	63	1	81	1	80	75	13.3333333333333	-2.27344662916632	-121.097016330192	-0.289947	208.043	0	0.0144976948865156	-0.279203961891106	0.0144976948865156
2361	Rem_1	1	1	63	1	80	Rem_1	2	75	12.5	-2.31677996249965	-71.0808685912463	-0.534274	208.043	0	0.0267138871692234	-0.535548399301977	0.0267138871692234
2362	Rem_1	1	1	63	Rem_1	2	1	79	77.5	12.5	-3.8104627669473	100.982830496882	0.422078	208.043	0	0.0211041369217033	0.422789323028705	0.0211041369217033
2363	Rem_1	1	1	63	1	79	1	78	81.6666666666667	13.3333333333333	-5.29850937602943	-426.604383526721	-0.070065	208.043	0	0.00350467695551245	-0.0710965359035763	0.00350467695551245
2364	Rem_1	1	1	63	1	78	Rem_1	2	80	12.5	-5.36184270936277	-132.299959109151	-0.35193	208.043	0	0.0175967841451215	-0.351692787125129	0.0175967841451215
2365	Rem_1	1	1	63	1	77	Rem_1	2	82.5	12.5	-6.92336585598798	-164.428833795937	-0.306508	225.523	0	0.0153257262522857	-0.306207655044022	0.0153257262522857
2366	Rem_1	1	1	63	Rem_1	2	1	76	85	12.5	-8.53793755049703	197.12673469814	0.267501	225.523	0	0.0133754238251541	0.266627974245833	0.0133754238251541
2367	Rem_1	1	1	63	1	76	1	75	91.6666666666667	13.3333333333333	-9.98177968644246	-1367.03886131574	-0.030739	225.523	0	0.00154019976058302	-0.0304223309396935	0.00154019976058302
2368	Rem_1	1	1	63	1	75	Rem_1	2	87.5	12.5	-10.0701130197758	-230.34200672468	-0.2367	225.523	0	0.0118354224681673	-0.236205643306139	0.0118354224681673
2369	Rem_1	1	1	63	Rem_1	2	1	74	90	12.5	-11.6770962471642	263.97000776763	0.212256	225.523	0	0.0106132711187456	0.211471305410698	0.0106132711187456
2370	Rem_1	1	1	63	1	74	1	73	98.3333333333333	13.3333333333333	-13.1123085635624	-2310.55863640143	-0.01878	225.523	0	0.000944309800859866	-0.0188653449959382	0.000944309800859866
2371	Rem_1	1	1	63	1	73	Rem_1	2	92.5	12.5	-13.2723085635624	-298.016989181456	-0.193419	225.523	0	0.00967146699847029	-0.192605960414759	0.00967146699847029
2372	Rem_1	1	1	64	1	65	Rem_1	2	77.5	10	-0.306666666666667	-31.5775844596269	-1.100976	193.955	0	0.0550488908284263	-1.09728858787	0.0550488908284263
2373	Rem_1	1	1	64	Rem_1	2	1	66	80	10	-1.96333333333333	63.4685460182161	0.60557	193.955	0	0.0302786651332254	0.604117229501102	0.0302786651332254
2374	Rem_1	1	1	64	1	66	1	67	83.3333333333333	10	-3.56	-188.467931148293	-0.149985	193.955	0	0.00749991670370412	-0.151119301038792	0.00749991670370412
2375	Rem_1	1	1	64	1	67	Rem_1	2	82.5	10	-3.55	-95.6947552069615	-0.455513	193.955	0	0.0227758695316447	-0.45299792846231	0.0227758695316447
2376	Rem_1	1	1	64	Rem_1	2	1	68	85	10	-5.17166666666667	128.242817203721	0.37328	193.955	0	0.018664267893491	0.371500692343719	0.018664267893491
2377	Rem_1	1	1	64	1	68	1	69	90	10	-6.71	-628.178062956791	-0.055001	193.955	0	0.0027518675481389	-0.0550757212192076	0.0027518675481389
2378	Rem_1	1	1	64	1	69	Rem_1	2	87.5	10	-6.73333333333333	-161.13951793458	-0.318291	193.955	0	0.0159148641748053	-0.316424971124512	0.0159148641748053
2379	Rem_1	1	1	64	Rem_1	2	1	70	90	10	-8.375	194.352386698903	0.279307	193.955	0	0.0139657080243896	0.277803872351858	0.0139657080243896
2380	Rem_1	1	1	64	1	70	1	71	96.6666666666667	10	-9.92333333333333	-1320.01362911129	-0.029898	193.955	0	0.00149824097194009	-0.0290677592494377	0.00149824097194009
2381	Rem_1	1	1	64	1	71	Rem_1	2	92.5	10	-10.0166666666667	-227.908530228025	-0.249296	193.955	0	0.0124652011231267	-0.24873611310242	0.0124652011231267
2382	Rem_1	1	1	64	1	72	Rem_1	2	95	10	-11.5083333333333	-261.856811380688	-0.22597	194.095	0	0.0112989425279537	-0.225706333389953	0.0112989425279537
2383	Rem_1	1	1	64	Rem_1	2	1	81	75	12.5	-0.236666666666667	31.6038964623834	1.207285	194.095	0	0.0603643328304265	1.17323671387432	0.0603643328304265
2384	Rem_1	1	1	64	1	81	1	80	76.6666666666667	13.3333333333333	-0.870355937288491	-107.412299485676	-0.412602	194.095	0	0.0206303423628887	-0.405140864650553	0.0206303423628887
2385	Rem_1	1	1	64	1	80	Rem_1	2	77.5	12.5	-0.897022603955159	-44.7792996073114	-0.794655	194.095	0	0.0397328758405744	-0.768095849223765	0.0397328758405744
2386	Rem_1	1	1	64	Rem_1	2	1	79	80	12.5	-2.21677996249965	71.0806857467594	0.565915	194.095	0	0.0282959267044304	0.561983876577086	0.0282959267044304
2387	Rem_1	1	1	64	1	79	1	78	83.3333333333333	13.3333333333333	-3.66379610028063	-240.049441297453	-0.11718	194.095	0	0.00585985332580944	-0.116660468498642	0.00585985332580944
2388	Rem_1	1	1	64	1	78	Rem_1	2	82.5	12.5	-3.7104627669473	-100.982449950223	-0.448592	194.095	0	0.0224298229186055	-0.445323408078443	0.0224298229186055
2389	Rem_1	1	1	64	Rem_1	2	1	77	85	12.5	-5.24684270936277	132.304954634519	0.381319	194.095	0	0.0190662122458159	0.378699937553197	0.0190662122458159
2390	Rem_1	1	1	64	1	77	1	76	90	13.3333333333333	-6.75503252265464	-677.383150444664	-0.0551	194.095	0	0.00275681428464088	-0.0549476767798665	0.00275681428464088
2391	Rem_1	1	1	64	1	76	Rem_1	2	87.5	12.5	-6.84836585598798	-164.418880958108	-0.326139	194.095	0	0.0163072566148479	-0.323752260773331	0.0163072566148479
2392	Rem_1	1	1	64	1	75	Rem_1	2	90	12.5	-8.37293755049703	-197.148706672934	-0.284406	192.863	0	0.0142206516056755	-0.282898288140472	0.0142206516056755
2393	Rem_1	1	1	64	Rem_1	2	1	74	92.5	12.5	-9.97511301977579	230.337908523448	0.251708	192.863	0	0.0125857972794734	0.250543756988622	0.0125857972794734
2394	Rem_1	1	1	64	1	74	1	73	100	13.3333333333333	-11.4237629138309	-1807.83252662549	-0.024518	192.863	0	0.00122997187366216	-0.0240911144742535	0.00122997187366216
2395	Rem_1	1	1	64	1	73	Rem_1	2	95	12.5	-11.5670962471642	-263.970702888724	-0.227182	192.863	0	0.0113595401671899	-0.226452642514368	0.0113595401671899
2396	Rem_1	1	1	65	1	66	Rem_1	2	82.5	10	-0.256666666666667	-31.5737394451253	-1.224481	177.516	0	0.0612241316671988	-1.19841007127934	0.0612241316671988
2397	Rem_1	1	1	65	Rem_1	2	1	67	85	10	-1.84333333333333	63.4755691003671	0.677934	177.516	0	0.0338968475066635	0.675164641426568	0.0338968475066635
2398	Rem_1	1	1	65	1	67	1	68	88.3333333333333	10	-3.45	-188.526848881409	-0.172831	177.516	0	0.00864212858053501	-0.171217445090091	0.00864212858053501
2399	Rem_1	1	1	65	1	68	Rem_1	2	87.5	10	-3.465	-95.6955342192392	-0.505131	177.516	0	0.0252567479676719	-0.503947196336477	0.0252567479676719
2400	Rem_1	1	1	65	Rem_1	2	1	69	90	10	-5.02666666666667	128.259785464627	0.413367	177.516	0	0.0206685919143637	0.411401615058457	0.0206685919143637
2401	Rem_1	1	1	65	1	69	1	70	95	10	-6.59666666666667	-628.667810345162	-0.059002	177.516	0	0.00295179437122575	-0.0585877625091357	0.00295179437122575
2402	Rem_1	1	1	65	1	70	Rem_1	2	92.5	10	-6.66833333333333	-161.134103520098	-0.354252	177.516	0	0.0177128822826778	-0.352813852549321	0.0177128822826778
2403	Rem_1	1	1	65	Rem_1	2	1	71	95	10	-8.31	194.346781606801	0.310635	177.516	0	0.0155320719178898	0.311009990091526	0.0155320719178898
2404	Rem_1	1	1	65	1	71	1	72	101.666666666667	10	-9.76333333333333	-1318.44701921052	-0.033311	177.516	0	0.00166854931077868	-0.0318086259714771	0.00166854931077868
2405	Rem_1	1	1	65	1	72	Rem_1	2	97.5	10	-9.80166666666667	-227.94758539405	-0.277217	177.516	0	0.0138612107235443	-0.279201364120048	0.0138612107235443
2406	Rem_1	1	1	65	1	80	Rem_1	2	80	12.5	-0.166666666666667	-31.5985340825716	-1.129677	177.352	0	0.0564839385208087	-1.15483733128736	0.0564839385208087
2407	Rem_1	1	1	65	Rem_1	2	1	79	82.5	12.5	-0.807022603955159	44.784447427739	0.88244	177.352	0	0.0441221133220067	0.868689960606406	0.0441221133220067
2408	Rem_1	1	1	65	1	79	1	78	85	13.3333333333333	-2.09344662916632	-121.043260495987	-0.255684	177.352	0	0.0127845911017913	-0.243119839413217	0.0127845911017913
2409	Rem_1	1	1	65	1	78	Rem_1	2	85	12.5	-2.12677996249965	-71.0849712716252	-0.626783	177.352	0	0.0313393095444443	-0.625570121193189	0.0313393095444443
2410	Rem_1	1	1	65	Rem_1	2	1	77	87.5	12.5	-3.6054627669473	100.992398113524	0.509666	177.352	0	0.0254834962061723	0.508557190852305	0.0254834962061723
2411	Rem_1	1	1	65	1	77	1	76	91.6666666666667	13.3333333333333	-5.10184270936277	-426.789610848714	-0.086308	177.352	0	0.00431655848564571	-0.0870479586682597	0.00431655848564571
2412	Rem_1	1	1	65	1	76	Rem_1	2	90	12.5	-5.18184270936277	-132.298572868956	-0.423343	177.352	0	0.0211673862137606	-0.421509232184045	0.0211673862137606
2413	Rem_1	1	1	65	Rem_1	2	1	75	92.5	12.5	-6.69336585598798	164.44634114375	0.360758	177.352	0	0.0180381771920003	0.360392922636287	0.0180381771920003
2414	Rem_1	1	1	65	1	75	1	74	98.3333333333333	13.3333333333333	-8.16793755049703	-991.369881678683	-0.047396	177.352	0	0.00237190894428939	-0.046466189143368	0.00237190894428939
2415	Rem_1	1	1	65	1	74	Rem_1	2	95	12.5	-8.28793755049703	-197.149000809325	-0.31332	177.352	0	0.0156663191592665	-0.313926733492919	0.0156663191592665
2416	Rem_1	1	1	65	1	73	Rem_1	2	97.5	12.5	-9.87511301977579	-230.343201335976	-0.278557	54.744	0	0.0139282089883265	-0.280545205535698	0.0139282089883265
2417	Rem_1	1	1	66	1	67	Rem_1	2	87.5	10	-0.166666666666667	-31.5896883685605	-1.29023	199.331	0	0.0645115775055145	-1.18486750382115	0.0645115775055145
2418	Rem_1	1	1	66	Rem_1	2	1	68	90	10	-1.78833333333333	63.4850493068959	0.700598	199.331	0	0.0350300427349154	0.692604391517174	0.0350300427349154
2419	Rem_1	1	1	66	1	68	1	69	93.3333333333333	10	-3.34333333333333	-188.495842660838	-0.172246	199.331	0	0.00861288054543891	-0.167274549518557	0.00861288054543891
2420	Rem_1	1	1	66	1	69	Rem_1	2	92.5	10	-3.35	-95.7250773666162	-0.528282	199.331	0	0.0264142892921615	-0.525329841998618	0.0264142892921615
2421	Rem_1	1	1	66	Rem_1	2	1	70	95	10	-4.99166666666667	128.263929013744	0.4385	199.331	0	0.021925228048985	0.437273844944835	0.021925228048985
2422	Rem_1	1	1	66	1	70	1	71	100	10	-6.55666666666667	-628.71914206988	-0.061414	199.331	0	0.00307232786173611	-0.0584062467699407	0.00307232786173611
2423	Rem_1	1	1	66	1	71	Rem_1	2	97.5	10	-6.63333333333333	-161.137271236672	-0.376998	199.331	0	0.0188501652515303	-0.378867598174894	0.0188501652515303
2424	Rem_1	1	1	66	Rem_1	2	1	72	100	10	-8.125	194.399758475286	0.33149	199.331	0	0.01657480166548	0.336439529562742	0.01657480166548
2425	Rem_1	1	1	66	1	72	1	79	95	11.6666666666667	-8.32127088383037	37.7662368594156	0.864716	199.331	0	0.0432359156447507	0.839954528416559	0.0432359156447507
2426	Rem_1	1	1	66	1	79	Rem_1	2	85	12.5	-0.106666666666667	-31.6228365545377	-1.196148	199.331	0	0.0598074836016363	-1.1763940579793	0.0598074836016363
2427	Rem_1	1	1	66	1	78	Rem_1	2	87.5	12.5	-0.747022603955159	-44.8088527731829	-0.894402	199.418	0	0.0447202118064081	-0.864289219625529	0.0447202118064081
2428	Rem_1	1	1	66	Rem_1	2	1	77	90	12.5	-2.05177996249965	71.1135054975907	0.671617	199.418	0	0.0335809988940547	0.667652643365706	0.0335809988940547
2429	Rem_1	1	1	66	1	77	1	76	93.3333333333333	13.3333333333333	-3.49379610028063	-240.332253621107	-0.135973	199.418	0	0.00679938540035054	-0.133406160714775	0.00679938540035054
2430	Rem_1	1	1	66	1	76	Rem_1	2	92.5	12.5	-3.5704627669473	-100.99867318873	-0.535626	199.418	0	0.0267814866967837	-0.534246482650931	0.0267814866967837
2431	Rem_1	1	1	66	Rem_1	2	1	75	95	12.5	-5.05684270936277	132.343492623552	0.446139	199.418	0	0.0223071741442635	0.446672032769312	0.0223071741442635
2432	Rem_1	1	1	66	1	75	1	74	100	13.3333333333333	-6.52169918932131	-677.687220709465	-0.065756	199.418	0	0.0032893204222149	-0.0638786295066341	0.0032893204222149
2433	Rem_1	1	1	66	1	74	Rem_1	2	97.5	12.5	-6.63836585598798	-164.46048441747	-0.380341	199.418	0	0.0190173129201394	-0.382793403262678	0.0190173129201394
2434	Rem_1	1	1	66	Rem_1	2	1	73	100	12.5	-8.21793755049703	197.16810031409	0.332764	199.418	0	0.0166385005105628	0.33838451335671	0.0166385005105628
2435	Rem_1	1	1	67	1	68	Rem_1	2	92.5	10	-0.0416666666666667	-31.5785438566753	-1.301204	146.007	0	0.0650602768518549	-1.16761721888606	0.0650602768518549
2436	Rem_1	1	1	67	Rem_1	2	1	69	95	10	-1.60333333333333	63.4936855719873	0.713347	146.007	0	0.0356674901839546	0.697374889087732	0.0356674901839546
2437	Rem_1	1	1	67	1	69	1	70	98.3333333333333	10	-3.20333333333333	-188.64823278776	-0.164522	146.007	0	0.00822670779899226	-0.150389278403831	0.00822670779899226
2438	Rem_1	1	1	67	1	70	Rem_1	2	97.5	10	-3.245	-95.7054445308046	-0.548772	146.007	0	0.0274387822244356	-0.546985610683902	0.0274387822244355
2439	Rem_1	1	1	67	Rem_1	2	1	71	100	10	-4.88666666666667	128.246812632427	0.457672	146.007	0	0.0228838184960465	0.461697070662574	0.0228838184960465
2440	Rem_1	1	1	67	1	71	1	72	105	10	-6.37	-627.827029068596	-0.062828	146.007	0	0.00314299124402217	-0.0574041160352704	0.00314299124402217
2441	Rem_1	1	1	67	1	72	Rem_1	2	102.5	10	-6.37833333333333	-161.168942871502	-0.394676	146.007	0	0.0197340533707599	-0.404292954627304	0.0197340533707599
2442	Rem_1	1	1	67	Rem_1	2	1	78	90	12.5	0.0233333333333332	31.6037809110808	1.20696	146.007	0	0.0603480828527303	1.14835464405712	0.0603480828527303
2443	Rem_1	1	1	67	1	78	1	77	91.6666666666667	13.3333333333333	-0.587022603955159	-107.298283883281	-0.255801	146.007	0	0.0127904409229119	-0.248934139814768	0.0127904409229119
2444	Rem_1	1	1	67	1	77	Rem_1	2	92.5	12.5	-0.602022603955159	-44.7989130363609	-0.950774	146.007	0	0.0475388051773496	-0.899420504242353	0.0475388051773496
2445	Rem_1	1	1	67	1	76	Rem_1	2	95	12.5	-1.94677996249965	-71.0845470670254	-0.686822	149.582	0	0.034341245597823	-0.683963732919515	0.034341245597823
2446	Rem_1	1	1	67	Rem_1	2	1	75	97.5	12.5	-3.3754627669473	101.015294243352	0.551706	149.582	0	0.0275854812553633	0.554810225556301	0.0275854812553633
2447	Rem_1	1	1	67	1	75	1	74	101.666666666667	13.3333333333333	-4.84184270936277	-426.913918780644	-0.091881	149.582	0	0.00459513823540707	-0.088756767419176	0.00459513823540707
2448	Rem_1	1	1	67	1	74	Rem_1	2	100	12.5	-4.93184270936277	-132.32591939729	-0.459753	149.582	0	0.0229878675070677	-0.466053458137125	0.0229878675070677
2449	Rem_1	1	1	67	Rem_1	2	1	73	102.5	12.5	-6.49836585598798	164.450306845921	0.395336	149.582	0	0.0197670529477715	0.406770138499327	0.0197670529477715
2450	Rem_1	1	1	68	1	69	Rem_1	2	97.5	10	0.108333333333333	-31.6013343806972	-1.341699	94.895	0	0.0670850245323239	-1.16767801131293	0.0670850245323239
2451	Rem_1	1	1	68	Rem_1	2	1	70	100	10	-1.53333333333333	63.4863246224904	0.734792	94.895	0	0.0367397360926831	0.729529987018258	0.0367397360926831
2452	Rem_1	1	1	68	1	70	1	71	103.333333333333	10	-3.14	-188.607056307064	-0.165003	94.895	0	0.00825075602732865	-0.149807962220544	0.00825075602732865
2453	Rem_1	1	1	68	1	71	Rem_1	2	102.5	10	-3.175	-95.6993189025517	-0.569834	94.895	0	0.0284918754891636	-0.579722024797714	0.0284918754891636
2454	Rem_1	1	1	68	Rem_1	2	1	72	105	10	-4.66666666666667	128.29107811137	0.47524	94.895	0	0.0237622104190667	0.49559728889964	0.0237622104190667
2455	Rem_1	1	1	68	1	72	1	77	101.666666666667	11.6666666666667	-4.8951760426961	41.9553335138778	0.791736	94.895	0	0.0395869263045264	0.673060283386419	0.0395869263045264
2456	Rem_1	1	1	68	1	77	Rem_1	2	95	12.5	0.133333333333333	-31.6159084801482	-1.266981	94.895	0	0.0633491289277327	-1.16865757228606	0.0633491289277327
2457	Rem_1	1	1	68	Rem_1	2	1	76	97.5	12.5	-0.532022603955159	44.7869408757074	0.949158	94.895	0	0.0474580053564201	0.914945063094044	0.0474580053564201
2458	Rem_1	1	1	68	1	76	1	75	100	13.3333333333333	-1.77344662916632	-120.953943190016	-0.24463	94.895	0	0.0122319087737769	-0.203833115609559	0.0122319087737769
2459	Rem_1	1	1	68	1	75	Rem_1	2	100	12.5	-1.78677996249965	-71.1220993046388	-0.704285	94.895	0	0.0352143919876874	-0.711111947484485	0.0352143919876874
2460	Rem_1	1	1	68	1	74	Rem_1	2	102.5	12.5	-3.2854627669473	-101.014819174802	-0.565243	32.193	0	0.0282623269145076	-0.580224475084955	0.0282623269145076
2461	Rem_1	1	1	68	Rem_1	2	1	73	105	12.5	-4.82684270936277	132.332084986232	0.473769	32.193	0	0.0236886610723886	0.497648725485853	0.0236886610723886
2462	Rem_1	1	1	69	1	70	Rem_1	2	102.5	10	0.238333333333333	-31.5748991603448	-1.313184	107.852	0	0.0656592761507466	-1.22199372996765	0.0656592761507466
2463	Rem_1	1	1	69	Rem_1	2	1	71	105	10	-1.40333333333333	63.4676729284769	0.763492	107.852	0	0.0381747309769172	0.778873865076452	0.0381747309769172
2464	Rem_1	1	1	69	1	71	1	72	108.333333333333	10	-2.93666666666667	-188.355321722384	-0.17272	107.852	0	0.00863657895233987	-0.14753891636283	0.00863657895233987
2465	Rem_1	1	1	69	1	72	Rem_1	2	107.5	10	-2.895	-95.7218273293133	-0.590579	107.852	0	0.0295291193248715	-0.631334948713622	0.0295291193248715
2466	Rem_1	1	1	69	Rem_1	2	1	76	100	12.5	0.263333333333333	31.5793371115542	1.219437	107.852	0	0.0609719320050013	1.20400666938184	0.0609719320050013
2467	Rem_1	1	1	69	1	76	1	75	101.666666666667	13.3333333333333	-0.333689270621825	-107.053036748923	-0.243548	107.852	0	0.0121778105897571	-0.244903511248259	0.0121778105897571
2468	Rem_1	1	1	69	1	75	Rem_1	2	102.5	12.5	-0.312022603955159	-44.7926092473676	-0.975724	107.852	0	0.048786302487891	-0.95910315813358	0.048786302487891
2469	Rem_1	1	1	69	Rem_1	2	1	74	105	12.5	-1.63677996249965	71.0887855455035	0.724441	107.852	0	0.0362221880372031	0.751273326260282	0.0362221880372031
2470	Rem_1	1	1	69	1	74	1	73	108.333333333333	13.3333333333333	-3.0704627669473	-240.083680018843	-0.14429	107.852	0	0.00721519301543625	-0.123376954926098	0.00721519301543625
2471	Rem_1	1	1	69	1	73	Rem_1	2	107.5	12.5	-3.1204627669473	-100.992738834056	-0.5798	107.852	0	0.0289901724727536	-0.627896371334184	0.0289901724727536
2472	Rem_1	1	1	70	1	71	Rem_1	2	107.5	10	0.288333333333333	-31.5748501576447	-1.291739	58.463	0	0.0645870274149732	-1.27999132993309	0.0645870274149732
2473	Rem_1	1	1	70	Rem_1	2	1	72	110	10	-1.20333333333333	63.5155275499494	0.776561	58.463	0	0.038828178772671	0.859145145869693	0.038828178772671
2474	Rem_1	1	1	70	1	72	1	75	108.333333333333	11.6666666666667	-1.57011329583298	62.9773984431701	0.457333	58.463	0	0.0228668686580061	0.394808541791369	0.0228668686580061
2475	Rem_1	1	1	70	1	75	Rem_1	2	105	12.5	0.403333333333333	-31.622659167983	-1.234086	58.463	0	0.0617043810315767	-1.25395368766106	0.0617043810315767
2476	Rem_1	1	1	70	Rem_1	2	1	74	107.5	12.5	-0.242022603955159	44.8051127421843	0.992455	58.463	0	0.0496228507601337	1.02693932981956	0.0496228507601337
2477	Rem_1	1	1	70	1	74	1	73	110	13.3333333333333	-1.51011329583298	-121.130880343976	-0.261115	58.463	0	0.0130561329674027	-0.199221702128047	0.0130561329674027
2478	Rem_1	1	1	70	1	73	Rem_1	2	110	12.5	-1.55177996249965	-71.1068217313872	-0.731327	58.463	0	0.0365664867374827	-0.827717627691515	0.0365664867374827
2479	Rem_1	1	1	71	1	72	Rem_1	2	112.5	10	0.488333333333334	-31.6508599023204	-1.267879	53.479	0	0.0633940288718307	-1.45163977113841	0.0633940288718307
2480	Rem_1	1	1	71	Rem_1	2	1	74	110	12.5	0.473333333333333	31.6378126001642	1.285227	53.479	0	0.0642614278072196	1.43799558347921	0.0642614278072196
2481	Rem_1	1	1	71	1	74	1	73	111.666666666667	13.3333333333333	-0.123689270621826	-107.509378974315	-0.284998	53.479	0	0.0142502508753355	-0.249528262111798	0.0142502508753355
2482	Rem_1	1	1	71	1	73	Rem_1	2	112.5	12.5	-0.157022603955158	-44.8305175087072	-1.000073	53.479	0	0.0500037499926006	-1.18846732136741	0.0500037499926006
2483	Rem_1	1	1	72	1	73	Rem_1	2	115	12.5	0.708333333333333	-31.5779816666044	-1.284337	12.039	0	0.0642169278611372	-1.77961102941366	0.0642169278611372
2484	Rem_1	1	1	96	1	95	Rem_1	2	2.5	15	-1.32166666666667	-31.578956347289	-0.735482	183.644	0	0.0367742359650068	-0.716781057214567	0.0367742359650068
2485	Rem_1	1	1	96	Rem_1	2	1	94	5	15	-2.95833333333333	63.4738062187283	0.351813	183.644	0	0.0175909342396162	0.371411728842602	0.0175909342396162
2486	Rem_1	1	1	96	1	94	1	93	8.33333333333333	15	-4.54	-188.468072782235	-0.112103	183.644	0	0.00560604196581688	-0.117458893634238	0.00560604196581688
2487	Rem_1	1	1	96	1	93	Rem_1	2	7.5	15	-4.535	-95.7066772668229	-0.23973	183.644	0	0.0119869171286866	-0.253952835208364	0.0119869171286866
2488	Rem_1	1	1	96	Rem_1	2	1	92	10	15	-6.15666666666667	128.257318204399	0.184275	183.644	0	0.00921429265122939	0.193023566763849	0.00921429265122939
2489	Rem_1	1	1	96	1	92	1	91	15	15	-7.66666666666667	-628.083951781949	-0.026924	183.644	0	0.0013499090487881	-0.0303832513992049	0.0013499090487881
2490	Rem_1	1	1	96	1	91	Rem_1	2	12.5	15	-7.69333333333333	-161.168608975846	-0.157388	183.644	0	0.00787003534680754	-0.162640315364645	0.00787003534680754
2491	Rem_1	1	1	96	Rem_1	2	1	90	15	15	-9.32	194.389617341389	0.140093	183.644	0	0.00700536377517256	0.143214591009163	0.00700536377517256
2492	Rem_1	1	1	96	1	90	1	89	21.6666666666667	15	-10.8466666666667	-1320.37762227378	-0.011339	183.644	0	0.000575701574168423	-0.0125089858439745	0.000575701574168423
2493	Rem_1	1	1	96	1	89	Rem_1	2	17.5	15	-10.9666666666667	-227.948876556056	-0.128713	183.644	0	0.00643642687540999	-0.130705605165189	0.00643642687540999
2494	Rem_1	1	1	96	1	88	Rem_1	2	20	15	-12.6183333333333	-261.857034510339	-0.120716	182.481	0	0.00603662833376381	-0.121848411181667	0.00603662833376381
2495	Rem_1	1	1	96	Rem_1	2	1	87	22.5	15	-14.25	296.126118026823	0.11469	182.481	0	0.00573537184932241	0.115161300089432	0.00573537184932241
2496	Rem_1	1	1	96	1	87	1	86	31.6666666666667	15	-15.75	-2828.58189926327	-0.005071	182.481	0	0.000272557521451895	-0.00540242579157479	0.000272557521451895
2497	Rem_1	1	1	96	1	86	Rem_1	2	25	15	-15.8916666666667	-330.752854030412	-0.109658	182.481	0	0.00548381185034644	-0.109758874297857	0.00548381185034644
2498	Rem_1	1	1	95	1	94	Rem_1	2	7.5	15	-1.24666666666667	-31.5760984334768	-0.755225	189.907	0	0.0377613824106388	-0.749982645569507	0.0377613824106388
2499	Rem_1	1	1	95	Rem_1	2	1	93	10	15	-2.82333333333333	63.4850409211861	0.355834	189.907	0	0.017791981027699	0.365347190080881	0.017791981027699
2500	Rem_1	1	1	95	1	93	1	92	13.3333333333333	15	-4.42	-188.567319984608	-0.122069	189.907	0	0.00610426915383816	-0.124253587259863	0.00610426915383816
2501	Rem_1	1	1	95	1	92	Rem_1	2	12.5	15	-4.445	-95.7066349866501	-0.233716	189.907	0	0.0116862278618894	-0.241093602821018	0.0116862278618894
2502	Rem_1	1	1	95	Rem_1	2	1	91	15	15	-5.98166666666667	128.285297210702	0.185986	189.907	0	0.00929983765933578	0.190418729667514	0.00929983765933578
2503	Rem_1	1	1	95	1	91	1	90	20	15	-7.52333333333333	-628.785374931753	-0.026739	189.907	0	0.00134068463946597	-0.0288167672500326	0.00134068463946597
2504	Rem_1	1	1	95	1	90	Rem_1	2	17.5	15	-7.60833333333333	-161.166645711932	-0.15928	189.907	0	0.00796462780046877	-0.161601962417482	0.00796462780046877
2505	Rem_1	1	1	95	Rem_1	2	1	89	20	15	-9.255	194.38113536798	0.143157	189.907	0	0.00715854849969601	0.144587323908559	0.00715854849969601
2506	Rem_1	1	1	95	1	89	1	88	26.6666666666667	15	-10.7933333333333	-1320.30105944408	-0.010597	189.907	0	0.000539204063875635	-0.0113203267902999	0.000539204063875635
2507	Rem_1	1	1	95	1	88	Rem_1	2	22.5	15	-10.9066666666667	-227.939495051463	-0.132636	189.907	0	0.006632553900271	-0.13326699711826	0.006632553900271
2508	Rem_1	1	1	95	1	87	Rem_1	2	25	15	-12.5383333333333	-261.853531695493	-0.125067	189.201	0	0.00625414952031849	-0.125101688791954	0.00625414952031849
2509	Rem_1	1	1	95	Rem_1	2	1	86	27.5	15	-14.18	296.119724666655	0.119626	189.201	0	0.00598213588026885	0.118731670680324	0.00598213588026885
2510	Rem_1	1	1	95	1	86	1	85	36.6666666666667	15	-15.6866666666667	-2828.47817312497	-0.006706	189.201	0	0.000349894398354704	-0.00663013490825809	0.000349894398354704
2511	Rem_1	1	1	95	1	85	Rem_1	2	30	15	-15.8216666666667	-330.74629634731	-0.112924	189.201	0	0.00564708548191012	-0.112101535772066	0.00564708548191012
2512	Rem_1	1	1	94	1	93	Rem_1	2	12.5	15	-1.12666666666667	-31.5943651606443	-0.824233	183.381	0	0.041211771324738	-0.832326937473283	0.041211771324738
2513	Rem_1	1	1	94	Rem_1	2	1	92	15	15	-2.74833333333333	63.4899200922151	0.35634	183.381	0	0.0178172806286481	0.364420609346798	0.0178172806286481
2514	Rem_1	1	1	94	1	92	1	91	18.3333333333333	15	-4.28333333333333	-188.466648047755	-0.114726	183.381	0	0.00573717157578541	-0.117030361495759	0.00573717157578541
2515	Rem_1	1	1	94	1	91	Rem_1	2	17.5	15	-4.285	-95.7436846070764	-0.241564	183.381	0	0.0120786139618749	-0.247390247851039	0.0120786139618749
2516	Rem_1	1	1	94	Rem_1	2	1	90	20	15	-5.91166666666667	128.289087277432	0.19002	183.381	0	0.00950152624581967	0.193712915243787	0.00950152624581967
2517	Rem_1	1	1	94	1	90	1	89	25	15	-7.46333333333333	-628.933224883354	-0.025887	183.381	0	0.00129820719552004	-0.0272399210761827	0.00129820719552004
2518	Rem_1	1	1	94	1	89	Rem_1	2	22.5	15	-7.55833333333333	-161.162916566992	-0.164133	183.381	0	0.0082072592393868	-0.166472994167604	0.0082072592393868
2519	Rem_1	1	1	94	Rem_1	2	1	88	25	15	-9.21	194.376102543794	0.148824	183.381	0	0.00744187190429935	0.150225484832228	0.00744187190429935
2520	Rem_1	1	1	94	1	88	1	87	31.6666666666667	15	-10.74	-1320.04085638945	-0.010124	183.381	0	0.000515982984215565	-0.0108450798419304	0.000515982984215565
2521	Rem_1	1	1	94	1	87	Rem_1	2	27.5	15	-10.8416666666667	-227.940331246024	-0.138604	183.381	0	0.00693092144234805	-0.139380404990297	0.00693092144234805
2522	Rem_1	1	1	94	1	86	Rem_1	2	30	15	-12.4833333333333	-261.851290431514	-0.131046	182.896	0	0.00655306304639289	-0.131415925601324	0.00655306304639289
2523	Rem_1	1	1	94	Rem_1	2	1	85	32.5	15	-14.125	296.117204168539	0.123714	182.896	0	0.00618650826314812	0.123449577135262	0.00618650826314812
2524	Rem_1	1	1	94	1	85	1	84	41.6666666666667	15	-15.6333333333333	-2828.46001075717	-0.008293	182.896	0	0.000426537949659816	-0.00839673795099191	0.000426537949659816
2525	Rem_1	1	1	94	1	84	Rem_1	2	35	15	-15.7666666666667	-330.743400265076	-0.115408	182.896	0	0.00577126642601085	-0.11505283918427	0.00577126642601085
2526	Rem_1	1	1	93	1	92	Rem_1	2	17.5	15	-0.991666666666667	-31.5789423225611	-0.855129	175.994	0	0.0427565669412606	-0.865527485943731	0.0427565669412606
2527	Rem_1	1	1	93	Rem_1	2	1	91	20	15	-2.52833333333333	63.5057781228365	0.387073	175.994	0	0.019353908347476	0.391436275142538	0.019353908347476
2528	Rem_1	1	1	93	1	91	1	90	23.3333333333333	15	-4.11	-188.687214153341	-0.137755	175.994	0	0.00688847588821359	-0.136454096284325	0.00688847588821359
2529	Rem_1	1	1	93	1	90	Rem_1	2	22.5	15	-4.155	-95.7228862090879	-0.249283	175.994	0	0.0124645511440445	-0.254982178858213	0.0124645511440445
2530	Rem_1	1	1	93	Rem_1	2	1	89	25	15	-5.80166666666667	128.264193982857	0.196714	175.994	0	0.00983620833909083	0.200973796516805	0.00983620833909083
2531	Rem_1	1	1	93	1	89	1	88	30	15	-7.38	-628.686740908833	-0.025239	175.994	0	0.00126590592166243	-0.0269559835860521	0.00126590592166243
2532	Rem_1	1	1	93	1	88	Rem_1	2	27.5	15	-7.45333333333333	-161.139817911339	-0.171403	175.994	0	0.00857073340050313	-0.174017812930753	0.00857073340050313
2533	Rem_1	1	1	93	Rem_1	2	1	87	30	15	-9.085	194.360320358689	0.156335	175.994	0	0.00781738962585977	0.158200047371259	0.00781738962585977
2534	Rem_1	1	1	93	1	87	1	86	36.6666666666667	15	-10.64	-1319.9128241744	-0.01008	175.994	0	0.000513824872889587	-0.0105670451943141	0.000513824872889587
2535	Rem_1	1	1	93	1	86	Rem_1	2	32.5	15	-10.7266666666667	-227.922445627718	-0.146192	175.994	0	0.00731028399995513	-0.147633002176945	0.00731028399995513
2536	Rem_1	1	1	93	1	85	Rem_1	2	35	15	-12.3683333333333	-261.833976583217	-0.1367	175.425	0	0.00683573148975294	-0.137675221496796	0.00683573148975294
2537	Rem_1	1	1	93	Rem_1	2	1	84	37.5	15	-14.01	296.100165280998	0.127316	175.425	0	0.00636658539878325	0.127529987471387	0.00636658539878325
2538	Rem_1	1	1	93	1	84	1	83	46.6666666666667	15	-15.5333333333333	-2827.99031882599	-0.009462	175.425	0	0.000483553109802843	-0.00948712605322233	0.000483553109802843
2539	Rem_1	1	1	93	1	83	Rem_1	2	40	15	-15.6416666666667	-330.728566421022	-0.117821	175.425	0	0.00589189868399822	-0.118042861418165	0.00589189868399822
2540	Rem_1	1	1	92	1	91	Rem_1	2	22.5	15	-0.816666666666667	-31.6166662949854	-0.945097	163.011	0	0.0472549558091265	-0.942972079055484	0.0472549558091265
2541	Rem_1	1	1	92	Rem_1	2	1	90	25	15	-2.44333333333333	63.5035251599527	0.39125	163.011	0	0.0195627555893846	0.400824832592229	0.0195627555893846
2542	Rem_1	1	1	92	1	90	1	89	28.3333333333333	15	-4.04	-188.701702691362	-0.135967	163.011	0	0.00679908543279903	-0.13798644892479	0.00679908543279903
2543	Rem_1	1	1	92	1	89	Rem_1	2	27.5	15	-4.09	-95.7140396199499	-0.255226	163.011	0	0.0127616918035972	-0.262838383667439	0.0127616918035972
2544	Rem_1	1	1	92	Rem_1	2	1	88	30	15	-5.74166666666667	128.255349193476	0.204789	163.011	0	0.0102399382958346	0.209379853281889	0.0102399382958346
2545	Rem_1	1	1	92	1	88	1	87	35	15	-7.31666666666667	-628.519231981391	-0.024246	163.011	0	0.0012164173995796	-0.0260443760880794	0.0012164173995796
2546	Rem_1	1	1	92	1	87	Rem_1	2	32.5	15	-7.37333333333333	-161.136864655015	-0.180488	163.011	0	0.00902495403644805	-0.18333547719381	0.00902495403644805
2547	Rem_1	1	1	92	Rem_1	2	1	86	35	15	-9.015	194.354853273316	0.16588	163.011	0	0.00829460282352326	0.168261001657291	0.00829460282352326
2548	Rem_1	1	1	92	1	86	1	85	41.6666666666667	15	-10.5766666666667	-1319.84413876533	-0.012267	163.011	0	0.000621448487406639	-0.0129901182318832	0.000621448487406639
2549	Rem_1	1	1	92	1	85	Rem_1	2	37.5	15	-10.6566666666667	-227.916975523444	-0.153467	163.011	0	0.0076740015782185	-0.155270883425407	0.0076740015782185
2550	Rem_1	1	1	92	1	84	Rem_1	2	40	15	-12.2983333333333	-261.828353714468	-0.141599	162.686	0	0.00708065618445777	-0.142688758483882	0.00708065618445777
2551	Rem_1	1	1	92	Rem_1	2	1	83	42.5	15	-13.93	296.096367453439	0.130384	162.686	0	0.00651996692016148	0.131205340878009	0.00651996692016148
2552	Rem_1	1	1	92	1	83	1	82	51.6666666666667	15	-15.4566666666667	-2827.9599162906	-0.009578	162.686	0	0.00048922919986444	-0.00991637810644136	0.00048922919986444
2553	Rem_1	1	1	92	1	82	Rem_1	2	45	15	-15.5616666666667	-330.7242441648	-0.120772	162.686	0	0.00603942794973166	-0.121288962771567	0.00603942794973166
2554	Rem_1	1	1	91	1	90	Rem_1	2	27.5	15	-0.646666666666667	-31.5778424510334	-0.945525	139.845	0	0.0472763557612312	-0.910785323256473	0.0472763557612312
2555	Rem_1	1	1	91	Rem_1	2	1	89	30	15	-2.29333333333333	63.4710450660072	0.379677	139.845	0	0.0189841133799422	0.389998895028375	0.0189841133799422
2556	Rem_1	1	1	91	1	89	1	88	33.3333333333333	15	-3.93	-188.517729017071	-0.124496	139.845	0	0.00622560318684061	-0.127954796502655	0.00622560318684061
2557	Rem_1	1	1	91	1	88	Rem_1	2	32.5	15	-3.945	-95.6876015909899	-0.255183	139.845	0	0.0127595418696166	-0.26204409852572	0.0127595418696166
2558	Rem_1	1	1	91	Rem_1	2	1	87	35	15	-5.57666666666667	128.235524282495	0.210032	139.845	0	0.0105020761071323	0.213777949622961	0.0105020761071323
2559	Rem_1	1	1	91	1	87	1	86	40	15	-7.19	-628.366308362111	-0.021918	139.845	0	0.00110045300217683	-0.0228274046798777	0.00110045300217683
2560	Rem_1	1	1	91	1	86	Rem_1	2	37.5	15	-7.21833333333333	-161.11562327154	-0.187989	139.845	0	0.00939998193096668	-0.190950544943083	0.00939998193096668
2561	Rem_1	1	1	91	Rem_1	2	1	85	40	15	-8.86	194.3343291607	0.17142	139.845	0	0.00857158334265029	0.173727318962966	0.00857158334265029
2562	Rem_1	1	1	91	1	85	1	84	46.6666666666667	15	-10.4566666666667	-1319.57485033053	-0.014663	139.845	0	0.000739938458589632	-0.0155780606234312	0.000739938458589632
2563	Rem_1	1	1	91	1	84	Rem_1	2	42.5	15	-10.5016666666667	-227.896781614045	-0.156704	139.845	0	0.00783583811981846	-0.158149258339535	0.00783583811981846
2564	Rem_1	1	1	91	1	83	Rem_1	2	45	15	-12.1333333333333	-261.809676777931	-0.143304	139.495	0	0.00716589778325089	-0.144381286663291	0.00716589778325089
2565	Rem_1	1	1	91	Rem_1	2	1	82	47.5	15	-13.765	296.076940959279	0.132067	139.495	0	0.00660410714801782	0.132726733885372	0.00660410714801782
2566	Rem_1	1	1	91	1	82	1	81	56.6666666666667	15	-15.33	-2827.78543094908	-0.009552	139.495	0	0.000487956719392202	-0.00970265322482847	0.000487956719392202
2567	Rem_1	1	1	91	1	81	Rem_1	2	50	15	-15.4066666666667	-330.702394606257	-0.122475	139.495	0	0.00612456643873671	-0.123024080660543	0.0061245664387367
2568	Rem_1	1	1	90	1	89	Rem_1	2	32.5	15	-0.586666666666667	-31.5747823044105	-0.910272	162.59	0	0.0455137098571409	-0.870960355010849	0.0455137098571409
2569	Rem_1	1	1	90	Rem_1	2	1	88	35	15	-2.23833333333333	63.4679386434263	0.37024	162.59	0	0.0185122700931031	0.380317701950651	0.0185122700931031
2570	Rem_1	1	1	90	1	88	1	87	38.3333333333333	15	-3.87	-188.493339470189	-0.111696	162.59	0	0.00558569521545886	-0.117271088498635	0.00558569521545886
2571	Rem_1	1	1	90	1	87	Rem_1	2	37.5	15	-3.87	-95.6868254376964	-0.258508	162.59	0	0.0129257868294352	-0.263046613452017	0.0129257868294352
2572	Rem_1	1	1	90	Rem_1	2	1	86	40	15	-5.51166666666667	128.233224233032	0.218741	162.59	0	0.0109375071521119	0.221964315523835	0.0109375071521119
2573	Rem_1	1	1	90	1	86	1	85	45	15	-7.13	-628.349219115724	-0.024054	162.59	0	0.00120685015225586	-0.0250049429452681	0.00120685015225586
2574	Rem_1	1	1	90	1	85	Rem_1	2	42.5	15	-7.15333333333333	-161.113116029047	-0.194628	162.59	0	0.00973191378712327	-0.196959372578567	0.00973191378712327
2575	Rem_1	1	1	90	Rem_1	2	1	84	45	15	-8.795	194.33154419658	0.175344	162.59	0	0.00876777028896173	0.176810377863382	0.00876777028896173
2576	Rem_1	1	1	90	1	84	1	83	51.6666666666667	15	-10.39	-1319.50652085541	-0.016327	162.59	0	0.000822452018357302	-0.0169379565960543	0.000822452018357302
2577	Rem_1	1	1	90	1	83	Rem_1	2	47.5	15	-10.4266666666667	-227.894989752371	-0.158987	162.59	0	0.00794997895736209	-0.159872421267328	0.00794997895736209
2578	Rem_1	1	1	90	1	82	Rem_1	2	50	15	-12.0583333333333	-261.807421359954	-0.145562	162.124	0	0.00727878696006416	-0.145931681754494	0.00727878696006416
2579	Rem_1	1	1	90	Rem_1	2	1	81	52.5	15	-13.7	296.072632200502	0.134347	162.124	0	0.00671809429991125	0.134564427226895	0.00671809429991125
2580	Rem_1	1	1	90	1	81	1	80	61.6666666666667	15	-15.2666666666667	-2827.69910451076	-0.012985	162.124	0	0.000656906053024327	-0.0129099991845203	0.000656906053024327
2581	Rem_1	1	1	90	1	80	Rem_1	2	55	15	-15.3366666666667	-330.698199793868	-0.121308	162.124	0	0.00606622429192987	-0.121654428042375	0.00606622429192987
2582	Rem_1	1	1	89	1	88	Rem_1	2	37.5	15	-0.551666666666667	-31.5743216427485	-0.888354	145.882	0	0.044417812567595	-0.864678820801145	0.044417812567595
2583	Rem_1	1	1	89	Rem_1	2	1	87	40	15	-2.18333333333333	63.4695023704656	0.366125	145.882	0	0.0183065231287238	0.373804189706063	0.0183065231287238
2584	Rem_1	1	1	89	1	87	1	86	43.3333333333333	15	-3.81666666666667	-188.505369557664	-0.096609	145.882	0	0.00483148498936921	-0.101758883446519	0.00483148498936921
2585	Rem_1	1	1	89	1	86	Rem_1	2	42.5	15	-3.825	-95.6872797312882	-0.269455	145.882	0	0.0134731211143706	-0.272045306259544	0.0134731211143706
2586	Rem_1	1	1	89	Rem_1	2	1	85	45	15	-5.46666666666667	128.233534997992	0.227114	145.882	0	0.0113561402989748	0.228612156302437	0.0113561402989748
2587	Rem_1	1	1	89	1	85	1	84	50	15	-7.08333333333333	-628.355131314615	-0.027093	145.882	0	0.0013583359755598	-0.0282668030249508	0.0013583359755598
2588	Rem_1	1	1	89	1	84	Rem_1	2	47.5	15	-7.10833333333333	-161.113217897489	-0.19996	145.882	0	0.00999850008751313	-0.200345353277486	0.00999850008751313
2589	Rem_1	1	1	89	Rem_1	2	1	83	50	15	-8.74	194.332743703378	0.17882	145.882	0	0.00894155920407621	0.178591514612376	0.00894155920407621
2590	Rem_1	1	1	89	1	83	1	82	56.6666666666667	15	-10.33	-1319.5296933718	-0.016824	145.882	0	0.000847123037108542	-0.0171346311596155	0.000847123037108542
2591	Rem_1	1	1	89	1	82	Rem_1	2	52.5	15	-10.3716666666667	-227.895948159639	-0.16203	145.882	0	0.00810211714615384	-0.16145688345276	0.00810211714615384
2592	Rem_1	1	1	89	1	81	Rem_1	2	55	15	-12.0133333333333	-261.806488043552	-0.14848	145.768	0	0.00742467346083314	-0.147892576544883	0.00742467346083314
2593	Rem_1	1	1	89	Rem_1	2	1	80	57.5	15	-13.65	296.071891352737	0.133212	145.768	0	0.00666135064082353	0.132811144856753	0.00666135064082353
2594	Rem_1	1	1	89	1	80	1	79	66.6666666666667	15	-15.2	-2827.49690401794	-0.011562	145.768	0	0.000586685273379177	-0.0114405449823805	0.000586685273379177
2595	Rem_1	1	1	89	1	79	Rem_1	2	60	15	-15.2666666666667	-330.700041272492	-0.121611	145.768	0	0.00608137223844257	-0.121370599874373	0.00608137223844257
2596	Rem_1	1	1	88	1	87	Rem_1	2	42.5	15	-0.501666666666667	-31.5768413171935	-0.855347	180.447	0	0.0427674669114562	-0.83561082509136	0.0427674669114562
2597	Rem_1	1	1	88	Rem_1	2	1	86	45	15	-2.14333333333333	63.4708322230323	0.379389	180.447	0	0.0189697135798752	0.386952263192924	0.0189697135798752
2598	Rem_1	1	1	88	1	86	1	85	48.3333333333333	15	-3.77333333333333	-188.512488725906	-0.101965	180.447	0	0.00509923063437025	-0.105998619419332	0.00509923063437025
[truncated: 22,274 more chars]
