# Supplementary material for: Using integrated geophysics data set to delineate Phetchabun active fault in Thailand
Source: Data Brief. 2020 Apr 22;30:105608. doi: 10.1016/j.dib.2020.105608 (PMC7200228; doi:10.1016/j.dib.2020.105608)
Supplement: Supplementary file 2 [file mmc2.zip › ERT Location 2/3D ERT/Ban-SamBon-3D Topo1.ERTprj/InvFullMeshOutput.vwer]

# version_info
# 1.0.0
# 2018/07/13 
# 1
# 183
# 73
# 20
hexa
#
# NN
#
305250
#
# NE
#
248976
#
# NP
#
98
#
# NQ
#
2740
#
# Nodes coordinates
#
#         X          Y           Z       Flag
0	0	0	
0	0	0	
0	0	0	
0	0	0	
0	0	0	
0	0	0	
0	0	0	
0	0	0	
0	0	0	
0	0	0	
0	0	0	
0	0	0	
0	0	0	
0	0	0	
0	0	0	
0	0	0	
0	0	0	
0	0	0	
0	0	0	
0	0	0	
0	0	0	
0	0	0	
0	0	0	
0	0	0	
0	0	0	
0	0	0	
0	0	0	
0	0	0	
0	0	0	
0	0	0	
0	0	0	
0	0	0	
0	0	0	
0	0	0	
0	0	0	
0	0	0	
0	0	0	
0	0	0	
0	0	0	
0	0	0	
0	0	0	
0	0	0	
0	0	0	
0	0	0	
0	0	0	
0	0	0	
0	0	0	
0	0	0	
0	0	0	
0	0	0	
0	0	0	
0	0	0	
0	0	0	
0	0	0	
0	0	0	
0	0	0	
0	0	0	
0	0	0	
0	0	0	
0	0	0	
0	0	0	
0	0	0	
0	0	0	
0	0	0	
0	0	0	
0	0	0	
0	0	0	
0	0	0	
0	0	0	
0	0	0	
0	0	0	
0	0	0	
0	0	0	
0	0	0	
0	0	0	
0	0	0	
0	0	0	
0	0	0	
0	0	0	
0	0	0	
0	0	0	
0	0	0	
0	0	0	
0	0	0	
0	0	0	
0	0	0	
0	0	0	
0	0	0	
0	0	0	
0	0	0	
0	0	0	
0	0	0	
0	0	0	
0	0	0	
0	0	0	
0	0	0	
0	0	0	
0	0	0	
0	0	0	
0	0	0	
0	0	0	
0	0	0	
0	0	0	
0	0	0	
0	0	0	
0	0	0	
0	0	0	
0	0	0	
0	0	0	
0	0	0	
0	0	0	
0	0	0	
0	0	0	
0	0	0	
0	0	0	
0	0	0	
0	0	0	
0	0	0	
0	0	0	
0	0	0	
0	0	0	
0	0	0	
0	0	0	
0	0	0	
0	0	0	
0	0	0	
0	0	0	
0	0	0	
0	0	0	
0	0	0	
0	0	0	
0	0	0	
0	0	0	
0	0	0	
0	0	0	
0	0	0	
0	0	0	
0	0	0	
0	0	0	
0	0	0	
0	0	0	
0	0	0	
0	0	0	
0	0	0	
0	0	0	
0	0	0	
0	0	0	
0	0	0	
0	0	0	
0	0	0	
0	0	0	
0	0	0	
0	0	0	
0	0	0	
0	0	0	
0	0	0	
0	0	0	
0	0	0	
0	0	0	
0	0	0	
0	0	0	
0	0	0	
0	0	0	
0	0	0	
0	0	0	
0	0	0	
0	0	0	
0	0	0	
0	0	0	
0	0	0	
0	0	0	
0	0	0	
0	0	0	
0	0	0	
0	0	0	
0	0	0	
0	0	0	
0	0	0	
0	0	0	
0	0	0	
0	0	0	
0	0	0	
0	0	0	
0	0	0	
0	0	0	
0	0	0	
0	0	0	
0	0	0	
0	0	0	
0	0	0	
0	0	0	
0	0	0	
0	0	0	
0	0	0	
0	0	0	
0	0	0	
0	0	0	
0	0	0	
0	0	0	
0	0	0	
0	0	0	
0	0	0	
0	0	0	
0	0	0	
0	0	0	
0	0	0	
0	0	0	
0	0	0	
0	0	0	
0	0	0	
0	0	0	
0	0	0	
0	0	0	
0	0	0	
0	0	0	
0	0	0	
0	0	0	
0	0	0	
0	0	0	
0	0	0	
0	0	0	
0	0	0	
0	0	0	
0	0	0	
0	0	0	
0	0	0	
0	0	0	
0	0	0	
0	0	0	
0	0	0	
0	0	0	
0	0	0	
0	0	0	
0	0	0	
0	0	0	
0	0	0	
0	0	0	
0	0	0	
0	0	0	
0	0	0	
0	0	0	
0	0	0	
0	0	0	
0	0	0	
0	0	0	
0	0	0	
0	0	0	
0	0	0	
0	0	0	
0	0	0	
0	0	0	
0	0	0	
0	0	0	
0	0	0	
0	0	0	
0	0	0	
0	0	0	
0	0	0	
0	0	0	
0	0	0	
0	0	0	
0	0	0	
0	0	0	
0	0	0	
0	0	0	
0	0	0	
0	0	0	
0	0	0	
0	0	0	
0	0	0	
0	0	0	
0	0	0	
0	0	0	
0	0	0	
0	0	0	
0	0	0	
0	0	0	
0	0	0	
0	0	0	
0	0	0	
0	0	0	
0	0	0	
0	0	0	
0	0	0	
0	0	0	
0	0	0	
0	0	0	
0	0	0	
0	0	0	
0	0	0	
0	0	0	
0	0	0	
0	0	0	
0	0	0	
0	0	0	
0	0	0	
0	0	0	
0	0	0	
0	0	0	
0	0	0	
0	0	0	
0	0	0	
0	0	0	
0	0	0	
0	0	0	
0	0	0	
0	0	0	
0	0	0	
0	0	0	
0	0	0	
0	0	0	
0	0	0	
0	0	0	
0	0	0	
0	0	0	
0	0	0	
0	0	0	
0	0	0	
0	0	0	
0	0	0	
0	0	0	
0	0	0	
0	0	0	
0	0	0	
0	0	0	
0	0	0	
0	0	0	
0	0	0	
0	0	0	
0	0	0	
0	0	0	
0	0	0	
0	0	0	
0	0	0	
0	0	0	
0	0	0	
0	0	0	
0	0	0	
0	0	0	
0	0	0	
0	0	0	
0	0	0	
0	0	0	
0	0	0	
0	0	0	
0	0	0	
0	0	0	
0	0	0	
0	0	0	
0	0	0	
0	0	0	
0	0	0	
0	0	0	
0	0	0	
0	0	0	
0	0	0	
0	0	0	
0	0	0	
0	0	0	
0	0	0	
0	0	0	
0	0	0	
0	0	0	
0	0	0	
0	0	0	
0	0	0	
0	0	0	
0	0	0	
0	0	0	
0	0	0	
0	0	0	
0	0	0	
0	0	0	
0	0	0	
0	0	0	
0	0	0	
0	0	0	
0	0	0	
0	0	0	
0	0	0	
0	0	0	
0	0	0	
0	0	0	
0	0	0	
0	0	0	
0	0	0	
0	0	0	
0	0	0	
0	0	0	
0	0	0	
0	0	0	
0	0	0	
0	0	0	
0	0	0	
0	0	0	
0	0	0	
0	0	0	
0	0	0	
0	0	0	
0	0	0	
0	0	0	
0	0	0	
0	0	0	
0	0	0	
0	0	0	
0	0	0	
0	0	0	
0	0	0	
0	0	0	
0	0	0	
0	0	0	
0	0	0	
0	0	0	
0	0	0	
0	0	0	
0	0	0	
0	0	0	
0	0	0	
0	0	0	
0	0	0	
0	0	0	
0	0	0	
0	0	0	
0	0	0	
0	0	0	
0	0	0	
0	0	0	
0	0	0	
0	0	0	
0	0	0	
0	0	0	
0	0	0	
0	0	0	
0	0	0	
0	0	0	
0	0	0	
0	0	0	
0	0	0	
0	0	0	
0	0	0	
0	0	0	
0	0	0	
0	0	0	
0	0	0	
0	0	0	
0	0	0	
0	0	0	
0	0	0	
0	0	0	
0	0	0	
0	0	0	
0	0	0	
0	0	0	
0	0	0	
0	0	0	
0	0	0	
0	0	0	
0	0	0	
0	0	0	
0	0	0	
0	0	0	
0	0	0	
0	0	0	
0	0	0	
0	0	0	
0	0	0	
0	0	0	
0	0	0	
0	0	0	
0	0	0	
0	0	0	
0	0	0	
0	0	0	
0	0	0	
0	0	0	
0	0	0	
0	0	0	
0	0	0	
0	0	0	
0	0	0	
0	0	0	
0	0	0	
0	0	0	
0	0	0	
0	0	0	
0	0	0	
0	0	0	
0	0	0	
0	0	0	
0	0	0	
0	0	0	
0	0	0	
0	0	0	
0	0	0	
0	0	0	
0	0	0	
0	0	0	
0	0	0	
0	0	0	
0	0	0	
0	0	0	
0	0	0	
0	0	0	
0	0	0	
0	0	0	
0	0	0	
0	0	0	
0	0	0	
0	0	0	
0	0	0	
0	0	0	
0	0	0	
0	0	0	
0	0	0	
0	0	0	
0	0	0	
0	0	0	
0	0	0	
0	0	0	
0	0	0	
0	0	0	
0	0	0	
0	0	0	
0	0	0	
0	0	0	
0	0	0	
0	0	0	
0	0	0	
0	0	0	
0	0	0	
0	0	0	
0	0	0	
0	0	0	
0	0	0	
0	0	0	
0	0	0	
0	0	0	
0	0	0	
0	0	0	
0	0	0	
0	0	0	
0	0	0	
0	0	0	
0	0	0	
0	0	0	
0	0	0	
0	0	0	
0	0	0	
0	0	0	
0	0	0	
0	0	0	
0	0	0	
0	0	0	
0	0	0	
0	0	0	
0	0	0	
0	0	0	
0	0	0	
0	0	0	
0	0	0	
0	0	0	
0	0	0	
0	0	0	
0	0	0	
0	0	0	
0	0	0	
0	0	0	
0	0	0	
0	0	0	
0	0	0	
0	0	0	
0	0	0	
0	0	0	
0	0	0	
0	0	0	
0	0	0	
0	0	0	
0	0	0	
0	0	0	
0	0	0	
0	0	0	
0	0	0	
0	0	0	
0	0	0	
0	0	0	
0	0	0	
0	0	0	
0	0	0	
0	0	0	
0	0	0	
0	0	0	
0	0	0	
0	0	0	
0	0	0	
0	0	0	
0	0	0	
0	0	0	
0	0	0	
0	0	0	
0	0	0	
0	0	0	
0	0	0	
0	0	0	
0	0	0	
0	0	0	
0	0	0	
0	0	0	
0	0	0	
0	0	0	
0	0	0	
0	0	0	
0	0	0	
0	0	0	
0	0	0	
0	0	0	
0	0	0	
0	0	0	
0	0	0	
0	0	0	
0	0	0	
0	0	0	
0	0	0	
0	0	0	
0	0	0	
0	0	0	
0	0	0	
0	0	0	
0	0	0	
0	0	0	
0	0	0	
0	0	0	
0	0	0	
0	0	0	
0	0	0	
0	0	0	
0	0	0	
0	0	0	
0	0	0	
0	0	0	
0	0	0	
0	0	0	
0	0	0	
0	0	0	
0	0	0	
0	0	0	
0	0	0	
0	0	0	
0	0	0	
0	0	0	
0	0	0	
0	0	0	
0	0	0	
0	0	0	
0	0	0	
0	0	0	
0	0	0	
0	0	0	
0	0	0	
0	0	0	
0	0	0	
0	0	0	
0	0	0	
0	0	0	
0	0	0	
0	0	0	
0	0	0	
0	0	0	
0	0	0	
0	0	0	
0	0	0	
0	0	0	
0	0	0	
0	0	0	
0	0	0	
0	0	0	
0	0	0	
0	0	0	
0	0	0	
0	0	0	
0	0	0	
0	0	0	
0	0	0	
0	0	0	
0	0	0	
0	0	0	
0	0	0	
0	0	0	
0	0	0	
0	0	0	
0	0	0	
0	0	0	
0	0	0	
0	0	0	
0	0	0	
0	0	0	
0	0	0	
0	0	0	
0	0	0	
0	0	0	
0	0	0	
0	0	0	
0	0	0	
0	0	0	
0	0	0	
0	0	0	
0	0	0	
0	0	0	
0	0	0	
0	0	0	
0	0	0	
0	0	0	
0	0	0	
0	0	0	
0	0	0	
0	0	0	
0	0	0	
0	0	0	
0	0	0	
0	0	0	
0	0	0	
0	0	0	
0	0	0	
0	0	0	
0	0	0	
0	0	0	
0	0	0	
0	0	0	
0	0	0	
0	0	0	
0	0	0	
0	0	0	
0	0	0	
0	0	0	
0	0	0	
0	0	0	
0	0	0	
0	0	0	
0	0	0	
0	0	0	
0	0	0	
0	0	0	
0	0	0	
0	0	0	
0	0	0	
0	0	0	
0	0	0	
0	0	0	
0	0	0	
0	0	0	
0	0	0	
0	0	0	
0	0	0	
0	0	0	
0	0	0	
0	0	0	
0	0	0	
0	0	0	
0	0	0	
0	0	0	
0	0	0	
0	0	0	
0	0	0	
0	0	0	
0	0	0	
0	0	0	
0	0	0	
0	0	0	
0	0	0	
0	0	0	
0	0	0	
0	0	0	
0	0	0	
0	0	0	
0	0	0	
0	0	0	
0	0	0	
0	0	0	
0	0	0	
0	0	0	
0	0	0	
0	0	0	
0	0	0	
0	0	0	
0	0	0	
0	0	0	
0	0	0	
0	0	0	
0	0	0	
0	0	0	
0	0	0	
0	0	0	
0	0	0	
0	0	0	
0	0	0	
0	0	0	
0	0	0	
0	0	0	
0	0	0	
0	0	0	
0	0	0	
0	0	0	
0	0	0	
0	0	0	
0	0	0	
0	0	0	
0	0	0	
0	0	0	
0	0	0	
0	0	0	
0	0	0	
0	0	0	
0	0	0	
0	0	0	
0	0	0	
0	0	0	
0	0	0	
0	0	0	
0	0	0	
0	0	0	
0	0	0	
0	0	0	
0	0	0	
0	0	0	
0	0	0	
0	0	0	
0	0	0	
0	0	0	
0	0	0	
0	0	0	
0	0	0	
0	0	0	
0	0	0	
0	0	0	
0	0	0	
0	0	0	
0	0	0	
0	0	0	
0	0	0	
0	0	0	
0	0	0	
0	0	0	
0	0	0	
0	0	0	
0	0	0	
0	0	0	
0	0	0	
0	0	0	
0	0	0	
0	0	0	
0	0	0	
0	0	0	
0	0	0	
0	0	0	
0	0	0	
0	0	0	
0	0	0	
0	0	0	
0	0	0	
0	0	0	
0	0	0	
0	0	0	
0	0	0	
0	0	0	
0	0	0	
0	0	0	
0	0	0	
0	0	0	
0	0	0	
0	0	0	
0	0	0	
0	0	0	
0	0	0	
0	0	0	
0	0	0	
0	0	0	
0	0	0	
0	0	0	
0	0	0	
0	0	0	
0	0	0	
0	0	0	
0	0	0	
0	0	0	
0	0	0	
0	0	0	
0	0	0	
0	0	0	
0	0	0	
0	0	0	
0	0	0	
0	0	0	
0	0	0	
0	0	0	
0	0	0	
0	0	0	
0	0	0	
0	0	0	
0	0	0	
0	0	0	
0	0	0	
0	0	0	
0	0	0	
0	0	0	
0	0	0	
0	0	0	
0	0	0	
0	0	0	
0	0	0	
0	0	0	
0	0	0	
0	0	0	
0	0	0	
0	0	0	
0	0	0	
0	0	0	
0	0	0	
0	0	0	
0	0	0	
0	0	0	
0	0	0	
0	0	0	
0	0	0	
0	0	0	
0	0	0	
0	0	0	
0	0	0	
0	0	0	
0	0	0	
0	0	0	
0	0	0	
0	0	0	
0	0	0	
0	0	0	
0	0	0	
0	0	0	
0	0	0	
0	0	0	
0	0	0	
0	0	0	
0	0	0	
0	0	0	
0	0	0	
0	0	0	
0	0	0	
0	0	0	
0	0	0	
0	0	0	
0	0	0	
0	0	0	
0	0	0	
0	0	0	
0	0	0	
0	0	0	
0	0	0	
0	0	0	
0	0	0	
0	0	0	
0	0	0	
0	0	0	
0	0	0	
0	0	0	
0	0	0	
0	0	0	
0	0	0	
0	0	0	
0	0	0	
0	0	0	
0	0	0	
0	0	0	
0	0	0	
0	0	0	
0	0	0	
0	0	0	
0	0	0	
0	0	0	
0	0	0	
0	0	0	
0	0	0	
0	0	0	
0	0	0	
0	0	0	
0	0	0	
0	0	0	
0	0	0	
0	0	0	
0	0	0	
0	0	0	
0	0	0	
0	0	0	
0	0	0	
0	0	0	
0	0	0	
0	0	0	
0	0	0	
0	0	0	
0	0	0	
0	0	0	
0	0	0	
0	0	0	
0	0	0	
0	0	0	
0	0	0	
0	0	0	
0	0	0	
0	0	0	
0	0	0	
0	0	0	
0	0	0	
0	0	0	
0	0	0	
0	0	0	
0	0	0	
0	0	0	
0	0	0	
0	0	0	
0	0	0	
0	0	0	
0	0	0	
0	0	0	
0	0	0	
0	0	0	
0	0	0	
0	0	0	
0	0	0	
0	0	0	
0	0	0	
0	0	0	
0	0	0	
0	0	0	
0	0	0	
0	0	0	
0	0	0	
0	0	0	
0	0	0	
0	0	0	
0	0	0	
0	0	0	
0	0	0	
0	0	0	
0	0	0	
0	0	0	
0	0	0	
0	0	0	
0	0	0	
0	0	0	
0	0	0	
0	0	0	
0	0	0	
0	0	0	
0	0	0	
0	0	0	
0	0	0	
0	0	0	
0	0	0	
0	0	0	
0	0	0	
0	0	0	
0	0	0	
0	0	0	
0	0	0	
0	0	0	
0	0	0	
0	0	0	
0	0	0	
0	0	0	
0	0	0	
0	0	0	
0	0	0	
0	0	0	
0	0	0	
0	0	0	
0	0	0	
0	0	0	
0	0	0	
0	0	0	
0	0	0	
0	0	0	
0	0	0	
0	0	0	
0	0	0	
0	0	0	
0	0	0	
0	0	0	
0	0	0	
0	0	0	
0	0	0	
0	0	0	
0	0	0	
0	0	0	
0	0	0	
0	0	0	
0	0	0	
0	0	0	
0	0	0	
0	0	0	
0	0	0	
0	0	0	
0	0	0	
0	0	0	
0	0	0	
0	0	0	
0	0	0	
0	0	0	
0	0	0	
0	0	0	
0	0	0	
0	0	0	
0	0	0	
0	0	0	
0	0	0	
0	0	0	
0	0	0	
0	0	0	
0	0	0	
0	0	0	
0	0	0	
0	0	0	
0	0	0	
0	0	0	
0	0	0	
0	0	0	
0	0	0	
0	0	0	
0	0	0	
0	0	0	
0	0	0	
0	0	0	
0	0	0	
0	0	0	
0	0	0	
0	0	0	
0	0	0	
0	0	0	
0	0	0	
0	0	0	
0	0	0	
0	0	0	
0	0	0	
0	0	0	
0	0	0	
0	0	0	
0	0	0	
0	0	0	
0	0	0	
0	0	0	
0	0	0	
0	0	0	
0	0	0	
0	0	0	
0	0	0	
0	0	0	
0	0	0	
0	0	0	
0	0	0	
0	0	0	
0	0	0	
0	0	0	
0	0	0	
0	0	0	
0	0	0	
0	0	0	
0	0	0	
0	0	0	
0	0	0	
0	0	0	
0	0	0	
0	0	0	
0	0	0	
0	0	0	
0	0	0	
0	0	0	
0	0	0	
0	0	0	
0	0	0	
0	0	0	
0	0	0	
0	0	0	
0	0	0	
0	0	0	
0	0	0	
0	0	0	
0	0	0	
0	0	0	
0	0	0	
0	0	0	
0	0	0	
0	0	0	
0	0	0	
0	0	0	
0	0	0	
0	0	0	
0	0	0	
0	0	0	
0	0	0	
0	0	0	
0	0	0	
0	0	0	
0	0	0	
0	0	0	
0	0	0	
0	0	0	
0	0	0	
0	0	0	
0	0	0	
0	0	0	
0	0	0	
0	0	0	
0	0	0	
0	0	0	
0	0	0	
0	0	0	
0	0	0	
0	0	0	
0	0	0	
0	0	0	
0	0	0	
0	0	0	
0	0	0	
0	0	0	
0	0	0	
0	0	0	
0	0	0	
0	0	0	
0	0	0	
0	0	0	
0	0	0	
0	0	0	
0	0	0	
0	0	0	
0	0	0	
0	0	0	
0	0	0	
0	0	0	
0	0	0	
0	0	0	
0	0	0	
0	0	0	
0	0	0	
0	0	0	
0	0	0	
0	0	0	
0	0	0	
0	0	0	
0	0	0	
0	0	0	
0	0	0	
0	0	0	
0	0	0	
0	0	0	
0	0	0	
0	0	0	
0	0	0	
0	0	0	
0	0	0	
0	0	0	
0	0	0	
0	0	0	
0	0	0	
0	0	0	
0	0	0	
0	0	0	
0	0	0	
0	0	0	
0	0	0	
0	0	0	
0	0	0	
0	0	0	
0	0	0	
0	0	0	
0	0	0	
0	0	0	
0	0	0	
0	0	0	
0	0	0	
0	0	0	
0	0	0	
0	0	0	
0	0	0	
0	0	0	
0	0	0	
0	0	0	
0	0	0	
0	0	0	
0	0	0	
0	0	0	
0	0	0	
0	0	0	
0	0	0	
0	0	0	
0	0	0	
0	0	0	
0	0	0	
0	0	0	
0	0	0	
0	0	0	
0	0	0	
0	0	0	
0	0	0	
0	0	0	
0	0	0	
0	0	0	
0	0	0	
0	0	0	
0	0	0	
0	0	0	
0	0	0	
0	0	0	
0	0	0	
0	0	0	
0	0	0	
0	0	0	
0	0	0	
0	0	0	
0	0	0	
0	0	0	
0	0	0	
0	0	0	
0	0	0	
0	0	0	
0	0	0	
0	0	0	
0	0	0	
0	0	0	
0	0	0	
0	0	0	
0	0	0	
0	0	0	
0	0	0	
0	0	0	
0	0	0	
0	0	0	
0	0	0	
0	0	0	
0	0	0	
0	0	0	
0	0	0	
0	0	0	
0	0	0	
0	0	0	
0	0	0	
0	0	0	
0	0	0	
0	0	0	
0	0	0	
0	0	0	
0	0	0	
0	0	0	
0	0	0	
0	0	0	
0	0	0	
0	0	0	
0	0	0	
0	0	0	
0	0	0	
0	0	0	
0	0	0	
0	0	0	
0	0	0	
0	0	0	
0	0	0	
0	0	0	
0	0	0	
0	0	0	
0	0	0	
0	0	0	
0	0	0	
0	0	0	
0	0	0	
0	0	0	
0	0	0	
0	0	0	
0	0	0	
0	0	0	
0	0	0	
0	0	0	
0	0	0	
0	0	0	
0	0	0	
0	0	0	
0	0	0	
0	0	0	
0	0	0	
0	0	0	
0	0	0	
0	0	0	
0	0	0	
0	0	0	
0	0	0	
0	0	0	
0	0	0	
0	0	0	
0	0	0	
0	0	0	
0	0	0	
0	0	0	
0	0	0	
0	0	0	
0	0	0	
0	0	0	
0	0	0	
0	0	0	
0	0	0	
0	0	0	
0	0	0	
0	0	0	
0	0	0	
0	0	0	
0	0	0	
0	0	0	
0	0	0	
0	0	0	
0	0	0	
0	0	0	
0	0	0	
0	0	0	
0	0	0	
0	0	0	
0	0	0	
0	0	0	
0	0	0	
0	0	0	
0	0	0	
0	0	0	
0	0	0	
0	0	0	
0	0	0	
0	0	0	
0	0	0	
0	0	0	
0	0	0	
0	0	0	
0	0	0	
0	0	0	
0	0	0	
0	0	0	
0	0	0	
0	0	0	
0	0	0	
0	0	0	
0	0	0	
0	0	0	
0	0	0	
0	0	0	
0	0	0	
0	0	0	
0	0	0	
0	0	0	
0	0	0	
0	0	0	
0	0	0	
0	0	0	
0	0	0	
0	0	0	
0	0	0	
0	0	0	
0	0	0	
0	0	0	
0	0	0	
0	0	0	
0	0	0	
0	0	0	
0	0	0	
0	0	0	
0	0	0	
0	0	0	
0	0	0	
0	0	0	
0	0	0	
0	0	0	
0	0	0	
0	0	0	
0	0	0	
0	0	0	
0	0	0	
0	0	0	
0	0	0	
0	0	0	
0	0	0	
0	0	0	
0	0	0	
0	0	0	
0	0	0	
0	0	0	
0	0	0	
0	0	0	
0	0	0	
0	0	0	
0	0	0	
0	0	0	
0	0	0	
0	0	0	
0	0	0	
0	0	0	
0	0	0	
0	0	0	
0	0	0	
0	0	0	
0	0	0	
0	0	0	
0	0	0	
0	0	0	
0	0	0	
0	0	0	
0	0	0	
0	0	0	
0	0	0	
0	0	0	
0	0	0	
0	0	0	
0	0	0	
0	0	0	
0	0	0	
0	0	0	
0	0	0	
0	0	0	
0	0	0	
0	0	0	
0	0	0	
0	0	0	
0	0	0	
0	0	0	
0	0	0	
0	0	0	
0	0	0	
0	0	0	
0	0	0	
0	0	0	
0	0	0	
0	0	0	
0	0	0	
0	0	0	
0	0	0	
0	0	0	
0	0	0	
0	0	0	
0	0	0	
0	0	0	
0	0	0	
0	0	0	
0	0	0	
0	0	0	
0	0	0	
0	0	0	
0	0	0	
0	0	0	
0	0	0	
0	0	0	
0	0	0	
0	0	0	
0	0	0	
0	0	0	
0	0	0	
0	0	0	
0	0	0	
0	0	0	
0	0	0	
0	0	0	
0	0	0	
0	0	0	
0	0	0	
0	0	0	
0	0	0	
0	0	0	
0	0	0	
0	0	0	
0	0	0	
0	0	0	
0	0	0	
0	0	0	
0	0	0	
0	0	0	
0	0	0	
0	0	0	
0	0	0	
0	0	0	
0	0	0	
0	0	0	
0	0	0	
0	0	0	
0	0	0	
0	0	0	
0	0	0	
0	0	0	
0	0	0	
0	0	0	
0	0	0	
0	0	0	
0	0	0	
0	0	0	
0	0	0	
0	0	0	
0	0	0	
0	0	0	
0	0	0	
0	0	0	
0	0	0	
0	0	0	
0	0	0	
0	0	0	
0	0	0	
0	0	0	
0	0	0	
0	0	0	
0	0	0	
0	0	0	
0	0	0	
0	0	0	
0	0	0	
0	0	0	
0	0	0	
0	0	0	
0	0	0	
0	0	0	
0	0	0	
0	0	0	
0	0	0	
0	0	0	
0	0	0	
0	0	0	
0	0	0	
0	0	0	
0	0	0	
0	0	0	
0	0	0	
0	0	0	
0	0	0	
0	0	0	
0	0	0	
0	0	0	
0	0	0	
0	0	0	
0	0	0	
0	0	0	
0	0	0	
0	0	0	
0	0	0	
0	0	0	
0	0	0	
0	0	0	
0	0	0	
0	0	0	
0	0	0	
0	0	0	
0	0	0	
0	0	0	
0	0	0	
0	0	0	
0	0	0	
0	0	0	
0	0	0	
0	0	0	
0	0	0	
0	0	0	
0	0	0	
0	0	0	
0	0	0	
0	0	0	
0	0	0	
0	0	0	
0	0	0	
0	0	0	
0	0	0	
0	0	0	
0	0	0	
0	0	0	
0	0	0	
0	0	0	
0	0	0	
0	0	0	
0	0	0	
0	0	0	
0	0	0	
0	0	0	
0	0	0	
0	0	0	
0	0	0	
0	0	0	
0	0	0	
0	0	0	
0	0	0	
0	0	0	
0	0	0	
0	0	0	
0	0	0	
0	0	0	
0	0	0	
0	0	0	
0	0	0	
0	0	0	
0	0	0	
0	0	0	
0	0	0	
0	0	0	
0	0	0	
0	0	0	
0	0	0	
0	0	0	
0	0	0	
0	0	0	
0	0	0	
0	0	0	
0	0	0	
0	0	0	
0	0	0	
0	0	0	
0	0	0	
0	0	0	
0	0	0	
0	0	0	
0	0	0	
0	0	0	
0	0	0	
0	0	0	
0	0	0	
0	0	0	
0	0	0	
0	0	0	
0	0	0	
0	0	0	
0	0	0	
0	0	0	
0	0	0	
0	0	0	
0	0	0	
0	0	0	
0	0	0	
0	0	0	
0	0	0	
0	0	0	
0	0	0	
0	0	0	
0	0	0	
0	0	0	
0	0	0	
0	0	0	
0	0	0	
0	0	0	
0	0	0	
0	0	0	
0	0	0	
0	0	0	
0	0	0	
0	0	0	
0	0	0	
0	0	0	
0	0	0	
0	0	0	
0	0	0	
0	0	0	
0	0	0	
0	0	0	
0	0	0	
0	0	0	
0	0	0	
0	0	0	
0	0	0	
0	0	0	
0	0	0	
0	0	0	
0	0	0	
0	0	0	
0	0	0	
0	0	0	
0	0	0	
0	0	0	
0	0	0	
0	0	0	
0	0	0	
0	0	0	
0	0	0	
0	0	0	
0	0	0	
0	0	0	
0	0	0	
0	0	0	
0	0	0	
0	0	0	
0	0	0	
0	0	0	
0	0	0	
0	0	0	
0	0	0	
0	0	0	
0	0	0	
0	0	0	
0	0	0	
0	0	0	
0	0	0	
0	0	0	
0	0	0	
0	0	0	
0	0	0	
0	0	0	
0	0	0	
0	0	0	
0	0	0	
0	0	0	
0	0	0	
0	0	0	
0	0	0	
0	0	0	
0	0	0	
0	0	0	
0	0	0	
0	0	0	
0	0	0	
0	0	0	
0	0	0	
0	0	0	
0	0	0	
0	0	0	
0	0	0	
0	0	0	
0	0	0	
0	0	0	
0	0	0	
0	0	0	
0	0	0	
0	0	0	
0	0	0	
0	0	0	
0	0	0	
0	0	0	
0	0	0	
0	0	0	
0	0	0	
0	0	0	
0	0	0	
0	0	0	
0	0	0	
0	0	0	
0	0	0	
0	0	0	
0	0	0	
0	0	0	
0	0	0	
0	0	0	
0	0	0	
0	0	0	
0	0	0	
0	0	0	
0	0	0	
0	0	0	
0	0	0	
0	0	0	
0	0	0	
0	0	0	
0	0	0	
0	0	0	
0	0	0	
0	0	0	
0	0	0	
0	0	0	
0	0	0	
0	0	0	
0	0	0	
0	0	0	
0	0	0	
0	0	0	
0	0	0	
0	0	0	
0	0	0	
0	0	0	
0	0	0	
0	0	0	
0	0	0	
0	0	0	
0	0	0	
0	0	0	
0	0	0	
0	0	0	
0	0	0	
0	0	0	
0	0	0	
0	0	0	
0	0	0	
0	0	0	
0	0	0	
0	0	0	
0	0	0	
0	0	0	
0	0	0	
0	0	0	
0	0	0	
0	0	0	
0	0	0	
0	0	0	
0	0	0	
0	0	0	
0	0	0	
0	0	0	
0	0	0	
0	0	0	
0	0	0	
0	0	0	
0	0	0	
0	0	0	
0	0	0	
0	0	0	
0	0	0	
0	0	0	
0	0	0	
0	0	0	
0	0	0	
0	0	0	
0	0	0	
0	0	0	
0	0	0	
0	0	0	
0	0	0	
0	0	0	
0	0	0	
0	0	0	
0	0	0	
0	0	0	
0	0	0	
0	0	0	
0	0	0	
0	0	0	
0	0	0	
0	0	0	
0	0	0	
0	0	0	
0	0	0	
0	0	0	
0	0	0	
0	0	0	
0	0	0	
0	0	0	
0	0	0	
0	0	0	
0	0	0	
0	0	0	
0	0	0	
0	0	0	
0	0	0	
0	0	0	
0	0	0	
0	0	0	
0	0	0	
0	0	0	
0	0	0	
0	0	0	
0	0	0	
0	0	0	
0	0	0	
0	0	0	
0	0	0	
0	0	0	
0	0	0	
0	0	0	
0	0	0	
0	0	0	
0	0	0	
0	0	0	
0	0	0	
0	0	0	
0	0	0	
0	0	0	
0	0	0	
0	0	0	
0	0	0	
0	0	0	
0	0	0	
0	0	0	
0	0	0	
0	0	0	
0	0	0	
0	0	0	
0	0	0	
0	0	0	
0	0	0	
0	0	0	
0	0	0	
0	0	0	
0	0	0	
0	0	0	
0	0	0	
0	0	0	
0	0	0	
0	0	0	
0	0	0	
0	0	0	
0	0	0	
0	0	0	
0	0	0	
0	0	0	
0	0	0	
0	0	0	
0	0	0	
0	0	0	
0	0	0	
0	0	0	
0	0	0	
0	0	0	
0	0	0	
0	0	0	
0	0	0	
0	0	0	
0	0	0	
0	0	0	
0	0	0	
0	0	0	
0	0	0	
0	0	0	
0	0	0	
0	0	0	
0	0	0	
0	0	0	
0	0	0	
0	0	0	
0	0	0	
0	0	0	
0	0	0	
0	0	0	
0	0	0	
0	0	0	
0	0	0	
0	0	0	
0	0	0	
0	0	0	
0	0	0	
0	0	0	
0	0	0	
0	0	0	
0	0	0	
0	0	0	
0	0	0	
0	0	0	
0	0	0	
0	0	0	
0	0	0	
0	0	0	
0	0	0	
0	0	0	
0	0	0	
0	0	0	
0	0	0	
0	0	0	
0	0	0	
0	0	0	
0	0	0	
0	0	0	
0	0	0	
0	0	0	
0	0	0	
0	0	0	
0	0	0	
0	0	0	
0	0	0	
0	0	0	
0	0	0	
0	0	0	
0	0	0	
0	0	0	
0	0	0	
0	0	0	
0	0	0	
0	0	0	
0	0	0	
0	0	0	
0	0	0	
0	0	0	
0	0	0	
0	0	0	
0	0	0	
0	0	0	
0	0	0	
0	0	0	
0	0	0	
0	0	0	
0	0	0	
0	0	0	
0	0	0	
0	0	0	
0	0	0	
0	0	0	
0	0	0	
0	0	0	
0	0	0	
0	0	0	
0	0	0	
0	0	0	
0	0	0	
0	0	0	
0	0	0	
0	0	0	
0	0	0	
0	0	0	
0	0	0	
0	0	0	
0	0	0	
0	0	0	
0	0	0	
0	0	0	
0	0	0	
0	0	0	
0	0	0	
0	0	0	
0	0	0	
0	0	0	
0	0	0	
0	0	0	
0	0	0	
0	0	0	
0	0	0	
0	0	0	
0	0	0	
0	0	0	
0	0	0	
0	0	0	
0	0	0	
0	0	0	
0	0	0	
0	0	0	
0	0	0	
0	0	0	
0	0	0	
0	0	0	
0	0	0	
0	0	0	
0	0	0	
0	0	0	
0	0	0	
0	0	0	
0	0	0	
0	0	0	
0	0	0	
0	0	0	
0	0	0	
0	0	0	
0	0	0	
0	0	0	
0	0	0	
0	0	0	
0	0	0	
0	0	0	
0	0	0	
0	0	0	
0	0	0	
0	0	0	
0	0	0	
0	0	0	
0	0	0	
0	0	0	
0	0	0	
0	0	0	
0	0	0	
0	0	0	
0	0	0	
0	0	0	
0	0	0	
0	0	0	
0	0	0	
0	0	0	
0	0	0	
0	0	0	
0	0	0	
0	0	0	
0	0	0	
0	0	0	
0	0	0	
0	0	0	
0	0	0	
0	0	0	
0	0	0	
0	0	0	
0	0	0	
0	0	0	
0	0	0	
0	0	0	
0	0	0	
0	0	0	
0	0	0	
0	0	0	
0	0	0	
0	0	0	
0	0	0	
0	0	0	
0	0	0	
0	0	0	
0	0	0	
0	0	0	
0	0	0	
0	0	0	
0	0	0	
0	0	0	
0	0	0	
0	0	0	
0	0	0	
0	0	0	
0	0	0	
0	0	0	
0	0	0	
0	0	0	
0	0	0	
0	0	0	
0	0	0	
0	0	0	
0	0	0	
0	0	0	
0	0	0	
0	0	0	
0	0	0	
0	0	0	
0	0	0	
0	0	0	
0	0	0	
0	0	0	
0	0	0	
0	0	0	
0	0	0	
0	0	0	
0	0	0	
0	0	0	
0	0	0	
0	0	0	
0	0	0	
0	0	0	
0	0	0	
0	0	0	
0	0	0	
0	0	0	
0	0	0	
0	0	0	
0	0	0	
0	0	0	
0	0	0	
0	0	0	
0	0	0	
0	0	0	
0	0	0	
0	0	0	
0	0	0	
0	0	0	
0	0	0	
0	0	0	
0	0	0	
0	0	0	
0	0	0	
0	0	0	
0	0	0	
0	0	0	
0	0	0	
0	0	0	
0	0	0	
0	0	0	
0	0	0	
0	0	0	
0	0	0	
0	0	0	
0	0	0	
0	0	0	
0	0	0	
0	0	0	
0	0	0	
0	0	0	
0	0	0	
0	0	0	
0	0	0	
0	0	0	
0	0	0	
0	0	0	
0	0	0	
0	0	0	
0	0	0	
0	0	0	
0	0	0	
0	0	0	
0	0	0	
0	0	0	
0	0	0	
0	0	0	
0	0	0	
0	0	0	
0	0	0	
0	0	0	
0	0	0	
0	0	0	
0	0	0	
0	0	0	
0	0	0	
0	0	0	
0	0	0	
0	0	0	
0	0	0	
0	0	0	
0	0	0	
0	0	0	
0	0	0	
0	0	0	
0	0	0	
0	0	0	
0	0	0	
0	0	0	
0	0	0	
0	0	0	
0	0	0	
0	0	0	
0	0	0	
0	0	0	
0	0	0	
0	0	0	
0	0	0	
0	0	0	
0	0	0	
0	0	0	
0	0	0	
0	0	0	
0	0	0	
0	0	0	
0	0	0	
0	0	0	
0	0	0	
0	0	0	
0	0	0	
0	0	0	
0	0	0	
0	0	0	
0	0	0	
0	0	0	
0	0	0	
0	0	0	
0	0	0	
0	0	0	
0	0	0	
0	0	0	
0	0	0	
0	0	0	
0	0	0	
0	0	0	
0	0	0	
0	0	0	
0	0	0	
0	0	0	
0	0	0	
0	0	0	
0	0	0	
0	0	0	
0	0	0	
0	0	0	
0	0	0	
0	0	0	
0	0	0	
0	0	0	
0	0	0	
0	0	0	
0	0	0	
0	0	0	
0	0	0	
0	0	0	
0	0	0	
0	0	0	
0	0	0	
0	0	0	
0	0	0	
0	0	0	
0	0	0	
0	0	0	
0	0	0	
0	0	0	
0	0	0	
0	0	0	
0	0	0	
0	0	0	
0	0	0	
0	0	0	
0	0	0	
0	0	0	
0	0	0	
0	0	0	
0	0	0	
0	0	0	
0	0	0	
0	0	0	
0	0	0	
0	0	0	
0	0	0	
0	0	0	
0	0	0	
0	0	0	
0	0	0	
0	0	0	
0	0	0	
0	0	0	
0	0	0	
0	0	0	
0	0	0	
0	0	0	
0	0	0	
0	0	0	
0	0	0	
0	0	0	
0	0	0	
0	0	0	
0	0	0	
0	0	0	
0	0	0	
0	0	0	
0	0	0	
0	0	0	
0	0	0	
0	0	0	
0	0	0	
0	0	0	
0	0	0	
0	0	0	
0	0	0	
0	0	0	
0	0	0	
0	0	0	
0	0	0	
0	0	0	
0	0	0	
0	0	0	
0	0	0	
0	0	0	
0	0	0	
0	0	0	
0	0	0	
0	0	0	
0	0	0	
0	0	0	
0	0	0	
0	0	0	
0	0	0	
0	0	0	
0	0	0	
0	0	0	
0	0	0	
0	0	0	
0	0	0	
0	0	0	
0	0	0	
0	0	0	
0	0	0	
0	0	0	
0	0	0	
0	0	0	
0	0	0	
0	0	0	
0	0	0	
0	0	0	
0	0	0	
0	0	0	
0	0	0	
0	0	0	
0	0	0	
0	0	0	
0	0	0	
0	0	0	
0	0	0	
0	0	0	
0	0	0	
0	0	0	
0	0	0	
0	0	0	
0	0	0	
0	0	0	
0	0	0	
0	0	0	
0	0	0	
0	0	0	
0	0	0	
0	0	0	
0	0	0	
0	0	0	
0	0	0	
0	0	0	
0	0	0	
0	0	0	
0	0	0	
0	0	0	
0	0	0	
0	0	0	
0	0	0	
0	0	0	
0	0	0	
0	0	0	
0	0	0	
0	0	0	
0	0	0	
0	0	0	
0	0	0	
0	0	0	
0	0	0	
0	0	0	
0	0	0	
0	0	0	
0	0	0	
0	0	0	
0	0	0	
0	0	0	
0	0	0	
0	0	0	
0	0	0	
0	0	0	
0	0	0	
0	0	0	
0	0	0	
0	0	0	
0	0	0	
0	0	0	
0	0	0	
0	0	0	
0	0	0	
0	0	0	
0	0	0	
0	0	0	
0	0	0	
0	0	0	
0	0	0	
0	0	0	
0	0	0	
0	0	0	
0	0	0	
0	0	0	
0	0	0	
0	0	0	
0	0	0	
0	0	0	
0	0	0	
0	0	0	
0	0	0	
0	0	0	
0	0	0	
0	0	0	
0	0	0	
0	0	0	
0	0	0	
0	0	0	
0	0	0	
0	0	0	
0	0	0	
0	0	0	
0	0	0	
0	0	0	
0	0	0	
0	0	0	
0	0	0	
0	0	0	
0	0	0	
0	0	0	
0	0	0	
0	0	0	
0	0	0	
0	0	0	
0	0	0	
0	0	0	
0	0	0	
0	0	0	
0	0	0	
0	0	0	
0	0	0	
0	0	0	
0	0	0	
0	0	0	
0	0	0	
0	0	0	
0	0	0	
0	0	0	
0	0	0	
0	0	0	
0	0	0	
0	0	0	
0	0	0	
0	0	0	
0	0	0	
0	0	0	
0	0	0	
0	0	0	
0	0	0	
0	0	0	
0	0	0	
0	0	0	
0	0	0	
0	0	0	
0	0	0	
0	0	0	
0	0	0	
0	0	0	
0	0	0	
0	0	0	
0	0	0	
0	0	0	
0	0	0	
0	0	0	
0	0	0	
0	0	0	
0	0	0	
0	0	0	
0	0	0	
0	0	0	
0	0	0	
0	0	0	
0	0	0	
0	0	0	
0	0	0	
0	0	0	
0	0	0	
0	0	0	
0	0	0	
0	0	0	
0	0	0	
0	0	0	
0	0	0	
0	0	0	
0	0	0	
0	0	0	
0	0	0	
0	0	0	
0	0	0	
0	0	0	
0	0	0	
0	0	0	
0	0	0	
0	0	0	
0	0	0	
0	0	0	
0	0	0	
0	0	0	
0	0	0	
0	0	0	
0	0	0	
0	0	0	
0	0	0	
0	0	0	
0	0	0	
0	0	0	
0	0	0	
0	0	0	
0	0	0	
0	0	0	
0	0	0	
0	0	0	
0	0	0	
0	0	0	
0	0	0	
0	0	0	
0	0	0	
0	0	0	
0	0	0	
0	0	0	
0	0	0	
0	0	0	
0	0	0	
0	0	0	
0	0	0	
0	0	0	
0	0	0	
0	0	0	
0	0	0	
0	0	0	
0	0	0	
0	0	0	
0	0	0	
0	0	0	
0	0	0	
0	0	0	
0	0	0	
0	0	0	
0	0	0	
0	0	0	
0	0	0	
0	0	0	
0	0	0	
0	0	0	
0	0	0	
0	0	0	
0	0	0	
0	0	0	
0	0	0	
0	0	0	
0	0	0	
0	0	0	
0	0	0	
0	0	0	
0	0	0	
0	0	0	
0	0	0	
0	0	0	
0	0	0	
0	0	0	
0	0	0	
0	0	0	
0	0	0	
0	0	0	
0	0	0	
0	0	0	
0	0	0	
0	0	0	
0	0	0	
0	0	0	
0	0	0	
0	0	0	
0	0	0	
0	0	0	
0	0	0	
0	0	0	
0	0	0	
0	0	0	
0	0	0	
0	0	0	
0	0	0	
0	0	0	
0	0	0	
0	0	0	
0	0	0	
0	0	0	
0	0	0	
0	0	0	
0	0	0	
0	0	0	
0	0	0	
0	0	0	
0	0	0	
0	0	0	
0	0	0	
0	0	0	
0	0	0	
0	0	0	
0	0	0	
0	0	0	
0	0	0	
0	0	0	
0	0	0	
0	0	0	
0	0	0	
0	0	0	
0	0	0	
0	0	0	
0	0	0	
0	0	0	
0	0	0	
0	0	0	
0	0	0	
0	0	0	
0	0	0	
0	0	0	
0	0	0	
0	0	0	
0	0	0	
0	0	0	
0	0	0	
0	0	0	
0	0	0	
0	0	0	
0	0	0	
0	0	0	
0	0	0	
0	0	0	
0	0	0	
0	0	0	
0	0	0	
0	0	0	
0	0	0	
0	0	0	
0	0	0	
0	0	0	
0	0	0	
0	0	0	
0	0	0	
0	0	0	
0	0	0	
0	0	0	
0	0	0	
0	0	0	
0	0	0	
0	0	0	
0	0	0	
0	0	0	
0	0	0	
0	0	0	
0	0	0	
0	0	0	
0	0	0	
0	0	0	
0	0	0	
0	0	0	
0	0	0	
0	0	0	
0	0	0	
0	0	0	
0	0	0	
0	0	0	
0	0	0	
0	0	0	
0	0	0	
0	0	0	
0	0	0	
0	0	0	
0	0	0	
0	0	0	
0	0	0	
0	0	0	
0	0	0	
0	0	0	
0	0	0	
0	0	0	
0	0	0	
0	0	0	
0	0	0	
0	0	0	
0	0	0	
0	0	0	
0	0	0	
0	0	0	
0	0	0	
0	0	0	
0	0	0	
0	0	0	
0	0	0	
0	0	0	
0	0	0	
0	0	0	
0	0	0	
0	0	0	
0	0	0	
0	0	0	
0	0	0	
0	0	0	
0	0	0	
0	0	0	
0	0	0	
0	0	0	
0	0	0	
0	0	0	
0	0	0	
0	0	0	
0	0	0	
0	0	0	
0	0	0	
0	0	0	
0	0	0	
0	0	0	
0	0	0	
0	0	0	
0	0	0	
0	0	0	
0	0	0	
0	0	0	
0	0	0	
0	0	0	
0	0	0	
0	0	0	
0	0	0	
0	0	0	
0	0	0	
0	0	0	
0	0	0	
0	0	0	
0	0	0	
0	0	0	
0	0	0	
0	0	0	
0	0	0	
0	0	0	
0	0	0	
0	0	0	
0	0	0	
0	0	0	
0	0	0	
0	0	0	
0	0	0	
0	0	0	
0	0	0	
0	0	0	
0	0	0	
0	0	0	
0	0	0	
0	0	0	
0	0	0	
0	0	0	
0	0	0	
0	0	0	
0	0	0	
0	0	0	
0	0	0	
0	0	0	
0	0	0	
0	0	0	
0	0	0	
0	0	0	
0	0	0	
0	0	0	
0	0	0	
0	0	0	
0	0	0	
0	0	0	
0	0	0	
0	0	0	
0	0	0	
0	0	0	
0	0	0	
0	0	0	
0	0	0	
0	0	0	
0	0	0	
0	0	0	
0	0	0	
0	0	0	
0	0	0	
0	0	0	
0	0	0	
0	0	0	
0	0	0	
0	0	0	
0	0	0	
0	0	0	
0	0	0	
0	0	0	
0	0	0	
0	0	0	
0	0	0	
0	0	0	
0	0	0	
0	0	0	
0	0	0	
0	0	0	
0	0	0	
0	0	0	
0	0	0	
0	0	0	
0	0	0	
0	0	0	
0	0	0	
0	0	0	
0	0	0	
0	0	0	
0	0	0	
0	0	0	
0	0	0	
0	0	0	
0	0	0	
0	0	0	
0	0	0	
0	0	0	
0	0	0	
0	0	0	
0	0	0	
0	0	0	
0	0	0	
0	0	0	
0	0	0	
0	0	0	
0	0	0	
0	0	0	
0	0	0	
0	0	0	
0	0	0	
0	0	0	
0	0	0	
0	0	0	
0	0	0	
0	0	0	
0	0	0	
0	0	0	
0	0	0	
0	0	0	
0	0	0	
0	0	0	
0	0	0	
0	0	0	
0	0	0	
0	0	0	
0	0	0	
0	0	0	
0	0	0	
0	0	0	
0	0	0	
0	0	0	
0	0	0	
0	0	0	
0	0	0	
0	0	0	
0	0	0	
0	0	0	
0	0	0	
0	0	0	
0	0	0	
0	0	0	
0	0	0	
0	0	0	
0	0	0	
0	0	0	
0	0	0	
0	0	0	
0	0	0	
0	0	0	
0	0	0	
0	0	0	
0	0	0	
0	0	0	
0	0	0	
0	0	0	
0	0	0	
0	0	0	
0	0	0	
0	0	0	
0	0	0	
0	0	0	
0	0	0	
0	0	0	
0	0	0	
0	0	0	
0	0	0	
0	0	0	
0	0	0	
0	0	0	
0	0	0	
0	0	0	
0	0	0	
0	0	0	
0	0	0	
0	0	0	
0	0	0	
0	0	0	
0	0	0	
0	0	0	
0	0	0	
0	0	0	
0	0	0	
0	0	0	
0	0	0	
0	0	0	
0	0	0	
0	0	0	
0	0	0	
0	0	0	
0	0	0	
0	0	0	
0	0	0	
0	0	0	
0	0	0	
0	0	0	
0	0	0	
0	0	0	
0	0	0	
0	0	0	
0	0	0	
0	0	0	
0	0	0	
0	0	0	
0	0	0	
0	0	0	
0	0	0	
0	0	0	
0	0	0	
0	0	0	
0	0	0	
0	0	0	
0	0	0	
0	0	0	
0	0	0	
0	0	0	
0	0	0	
0	0	0	
0	0	0	
0	0	0	
0	0	0	
0	0	0	
0	0	0	
0	0	0	
0	0	0	
0	0	0	
0	0	0	
0	0	0	
0	0	0	
0	0	0	
0	0	0	
0	0	0	
0	0	0	
0	0	0	
0	0	0	
0	0	0	
0	0	0	
0	0	0	
0	0	0	
0	0	0	
0	0	0	
0	0	0	
0	0	0	
0	0	0	
0	0	0	
0	0	0	
0	0	0	
0	0	0	
0	0	0	
0	0	0	
0	0	0	
0	0	0	
0	0	0	
0	0	0	
0	0	0	
0	0	0	
0	0	0	
0	0	0	
0	0	0	
0	0	0	
0	0	0	
0	0	0	
0	0	0	
0	0	0	
0	0	0	
0	0	0	
0	0	0	
0	0	0	
0	0	0	
0	0	0	
0	0	0	
0	0	0	
0	0	0	
0	0	0	
0	0	0	
0	0	0	
0	0	0	
0	0	0	
0	0	0	
0	0	0	
0	0	0	
0	0	0	
0	0	0	
0	0	0	
0	0	0	
0	0	0	
0	0	0	
0	0	0	
0	0	0	
0	0	0	
0	0	0	
0	0	0	
0	0	0	
0	0	0	
0	0	0	
0	0	0	
0	0	0	
0	0	0	
0	0	0	
0	0	0	
0	0	0	
0	0	0	
0	0	0	
0	0	0	
0	0	0	
0	0	0	
0	0	0	
0	0	0	
0	0	0	
0	0	0	
0	0	0	
0	0	0	
0	0	0	
0	0	0	
0	0	0	
0	0	0	
0	0	0	
0	0	0	
0	0	0	
0	0	0	
0	0	0	
0	0	0	
0	0	0	
0	0	0	
0	0	0	
0	0	0	
0	0	0	
0	0	0	
0	0	0	
0	0	0	
0	0	0	
0	0	0	
0	0	0	
0	0	0	
0	0	0	
0	0	0	
0	0	0	
0	0	0	
0	0	0	
0	0	0	
0	0	0	
0	0	0	
0	0	0	
0	0	0	
0	0	0	
0	0	0	
0	0	0	
0	0	0	
0	0	0	
0	0	0	
0	0	0	
0	0	0	
0	0	0	
0	0	0	
0	0	0	
0	0	0	
0	0	0	
0	0	0	
0	0	0	
0	0	0	
0	0	0	
0	0	0	
0	0	0	
0	0	0	
0	0	0	
0	0	0	
0	0	0	
0	0	0	
0	0	0	
0	0	0	
0	0	0	
0	0	0	
0	0	0	
0	0	0	
0	0	0	
0	0	0	
0	0	0	
0	0	0	
0	0	0	
0	0	0	
0	0	0	
0	0	0	
0	0	0	
0	0	0	
0	0	0	
0	0	0	
0	0	0	
0	0	0	
0	0	0	
0	0	0	
0	0	0	
0	0	0	
0	0	0	
0	0	0	
0	0	0	
0	0	0	
0	0	0	
0	0	0	
0	0	0	
0	0	0	
0	0	0	
0	0	0	
0	0	0	
0	0	0	
0	0	0	
0	0	0	
0	0	0	
0	0	0	
0	0	0	
0	0	0	
0	0	0	
0	0	0	
0	0	0	
0	0	0	
0	0	0	
0	0	0	
0	0	0	
0	0	0	
0	0	0	
0	0	0	
0	0	0	
0	0	0	
0	0	0	
0	0	0	
0	0	0	
0	0	0	
0	0	0	
0	0	0	
0	0	0	
0	0	0	
0	0	0	
0	0	0	
0	0	0	
0	0	0	
0	0	0	
0	0	0	
0	0	0	
0	0	0	
0	0	0	
0	0	0	
0	0	0	
0	0	0	
0	0	0	
0	0	0	
0	0	0	
0	0	0	
0	0	0	
0	0	0	
0	0	0	
0	0	0	
0	0	0	
0	0	0	
0	0	0	
0	0	0	
0	0	0	
0	0	0	
0	0	0	
0	0	0	
0	0	0	
0	0	0	
0	0	0	
0	0	0	
0	0	0	
0	0	0	
0	0	0	
0	0	0	
0	0	0	
0	0	0	
0	0	0	
0	0	0	
0	0	0	
0	0	0	
0	0	0	
0	0	0	
0	0	0	
0	0	0	
0	0	0	
0	0	0	
0	0	0	
0	0	0	
0	0	0	
0	0	0	
0	0	0	
0	0	0	
0	0	0	
0	0	0	
0	0	0	
0	0	0	
0	0	0	
0	0	0	
0	0	0	
0	0	0	
0	0	0	
0	0	0	
0	0	0	
0	0	0	
0	0	0	
0	0	0	
0	0	0	
0	0	0	
0	0	0	
0	0	0	
0	0	0	
0	0	0	
0	0	0	
0	0	0	
0	0	0	
0	0	0	
0	0	0	
0	0	0	
0	0	0	
0	0	0	
0	0	0	
0	0	0	
0	0	0	
0	0	0	
0	0	0	
0	0	0	
0	0	0	
0	0	0	
0	0	0	
0	0	0	
0	0	0	
0	0	0	
0	0	0	
0	0	0	
0	0	0	
0	0	0	
0	0	0	
0	0	0	
0	0	0	
0	0	0	
0	0	0	
0	0	0	
0	0	0	
0	0	0	
0	0	0	
0	0	0	
0	0	0	
0	0	0	
0	0	0	
0	0	0	
0	0	0	
0	0	0	
0	0	0	
0	0	0	
0	0	0	
0	0	0	
0	0	0	
0	0	0	
0	0	0	
0	0	0	
0	0	0	
0	0	0	
0	0	0	
0	0	0	
0	0	0	
0	0	0	
0	0	0	
0	0	0	
0	0	0	
0	0	0	
0	0	0	
0	0	0	
0	0	0	
0	0	0	
0	0	0	
0	0	0	
0	0	0	
0	0	0	
0	0	0	
0	0	0	
0	0	0	
0	0	0	
0	0	0	
0	0	0	
0	0	0	
0	0	0	
0	0	0	
0	0	0	
0	0	0	
0	0	0	
0	0	0	
0	0	0	
0	0	0	
0	0	0	
0	0	0	
0	0	0	
0	0	0	
0	0	0	
0	0	0	
0	0	0	
0	0	0	
0	0	0	
0	0	0	
0	0	0	
0	0	0	
0	0	0	
0	0	0	
0	0	0	
0	0	0	
0	0	0	
0	0	0	
0	0	0	
0	0	0	
0	0	0	
0	0	0	
0	0	0	
0	0	0	
0	0	0	
0	0	0	
0	0	0	
0	0	0	
0	0	0	
0	0	0	
0	0	0	
0	0	0	
0	0	0	
0	0	0	
0	0	0	
0	0	0	
0	0	0	
0	0	0	
0	0	0	
0	0	0	
0	0	0	
0	0	0	
0	0	0	
0	0	0	
0	0	0	
0	0	0	
0	0	0	
0	0	0	
0	0	0	
0	0	0	
0	0	0	
0	0	0	
0	0	0	
0	0	0	
0	0	0	
0	0	0	
0	0	0	
0	0	0	
0	0	0	
0	0	0	
0	0	0	
0	0	0	
0	0	0	
0	0	0	
0	0	0	
0	0	0	
0	0	0	
0	0	0	
0	0	0	
0	0	0	
0	0	0	
0	0	0	
0	0	0	
0	0	0	
0	0	0	
0	0	0	
0	0	0	
0	0	0	
0	0	0	
0	0	0	
0	0	0	
0	0	0	
0	0	0	
0	0	0	
0	0	0	
0	0	0	
0	0	0	
0	0	0	
0	0	0	
0	0	0	
0	0	0	
0	0	0	
0	0	0	
0	0	0	
0	0	0	
0	0	0	
0	0	0	
0	0	0	
0	0	0	
0	0	0	
0	0	0	
0	0	0	
0	0	0	
0	0	0	
0	0	0	
0	0	0	
0	0	0	
0	0	0	
0	0	0	
0	0	0	
0	0	0	
0	0	0	
0	0	0	
0	0	0	
0	0	0	
0	0	0	
0	0	0	
0	0	0	
0	0	0	
0	0	0	
0	0	0	
0	0	0	
0	0	0	
0	0	0	
0	0	0	
0	0	0	
0	0	0	
0	0	0	
0	0	0	
0	0	0	
0	0	0	
0	0	0	
0	0	0	
0	0	0	
0	0	0	
0	0	0	
0	0	0	
0	0	0	
0	0	0	
0	0	0	
0	0	0	
0	0	0	
0	0	0	
0	0	0	
0	0	0	
0	0	0	
0	0	0	
0	0	0	
0	0	0	
0	0	0	
0	0	0	
0	0	0	
0	0	0	
0	0	0	
0	0	0	
0	0	0	
0	0	0	
0	0	0	
0	0	0	
0	0	0	
0	0	0	
0	0	0	
0	0	0	
0	0	0	
0	0	0	
0	0	0	
0	0	0	
0	0	0	
0	0	0	
0	0	0	
0	0	0	
0	0	0	
0	0	0	
0	0	0	
0	0	0	
0	0	0	
0	0	0	
0	0	0	
0	0	0	
0	0	0	
0	0	0	
0	0	0	
0	0	0	
0	0	0	
0	0	0	
0	0	0	
0	0	0	
0	0	0	
0	0	0	
0	0	0	
0	0	0	
0	0	0	
0	0	0	
0	0	0	
0	0	0	
0	0	0	
0	0	0	
0	0	0	
0	0	0	
0	0	0	
0	0	0	
0	0	0	
0	0	0	
0	0	0	
0	0	0	
0	0	0	
0	0	0	
0	0	0	
0	0	0	
0	0	0	
0	0	0	
0	0	0	
0	0	0	
0	0	0	
0	0	0	
0	0	0	
0	0	0	
0	0	0	
0	0	0	
0	0	0	
0	0	0	
0	0	0	
0	0	0	
0	0	0	
0	0	0	
0	0	0	
0	0	0	
0	0	0	
0	0	0	
0	0	0	
0	0	0	
0	0	0	
0	0	0	
0	0	0	
0	0	0	
0	0	0	
0	0	0	
0	0	0	
0	0	0	
0	0	0	
0	0	0	
0	0	0	
0	0	0	
0	0	0	
0	0	0	
0	0	0	
0	0	0	
0	0	0	
0	0	0	
0	0	0	
0	0	0	
0	0	0	
0	0	0	
0	0	0	
0	0	0	
0	0	0	
0	0	0	
0	0	0	
0	0	0	
0	0	0	
0	0	0	
0	0	0	
0	0	0	
0	0	0	
0	0	0	
0	0	0	
0	0	0	
0	0	0	
0	0	0	
0	0	0	
0	0	0	
0	0	0	
0	0	0	
0	0	0	
0	0	0	
0	0	0	
0	0	0	
0	0	0	
0	0	0	
0	0	0	
0	0	0	
0	0	0	
0	0	0	
0	0	0	
0	0	0	
0	0	0	
0	0	0	
0	0	0	
0	0	0	
0	0	0	
0	0	0	
0	0	0	
0	0	0	
0	0	0	
0	0	0	
0	0	0	
0	0	0	
0	0	0	
0	0	0	
0	0	0	
0	0	0	
0	0	0	
0	0	0	
0	0	0	
0	0	0	
0	0	0	
0	0	0	
0	0	0	
0	0	0	
0	0	0	
0	0	0	
0	0	0	
0	0	0	
0	0	0	
0	0	0	
0	0	0	
0	0	0	
0	0	0	
0	0	0	
0	0	0	
0	0	0	
0	0	0	
0	0	0	
0	0	0	
0	0	0	
0	0	0	
0	0	0	
0	0	0	
0	0	0	
0	0	0	
0	0	0	
0	0	0	
0	0	0	
0	0	0	
0	0	0	
0	0	0	
0	0	0	
0	0	0	
0	0	0	
0	0	0	
0	0	0	
0	0	0	
0	0	0	
0	0	0	
0	0	0	
0	0	0	
0	0	0	
0	0	0	
0	0	0	
0	0	0	
0	0	0	
0	0	0	
0	0	0	
0	0	0	
0	0	0	
0	0	0	
0	0	0	
0	0	0	
0	0	0	
0	0	0	
0	0	0	
0	0	0	
0	0	0	
0	0	0	
0	0	0	
0	0	0	
0	0	0	
0	0	0	
0	0	0	
0	0	0	
0	0	0	
0	0	0	
0	0	0	
0	0	0	
0	0	0	
0	0	0	
0	0	0	
0	0	0	
0	0	0	
0	0	0	
0	0	0	
0	0	0	
0	0	0	
0	0	0	
0	0	0	
0	0	0	
0	0	0	
0	0	0	
0	0	0	
0	0	0	
0	0	0	
0	0	0	
0	0	0	
0	0	0	
0	0	0	
0	0	0	
0	0	0	
0	0	0	
0	0	0	
0	0	0	
0	0	0	
0	0	0	
0	0	0	
0	0	0	
0	0	0	
0	0	0	
0	0	0	
0	0	0	
0	0	0	
0	0	0	
0	0	0	
0	0	0	
0	0	0	
0	0	0	
0	0	0	
0	0	0	
0	0	0	
0	0	0	
0	0	0	
0	0	0	
0	0	0	
0	0	0	
0	0	0	
0	0	0	
0	0	0	
0	0	0	
0	0	0	
0	0	0	
0	0	0	
0	0	0	
0	0	0	
0	0	0	
0	0	0	
0	0	0	
0	0	0	
0	0	0	
0	0	0	
0	0	0	
0	0	0	
0	0	0	
0	0	0	
0	0	0	
0	0	0	
0	0	0	
0	0	0	
0	0	0	
0	0	0	
0	0	0	
0	0	0	
0	0	0	
0	0	0	
0	0	0	
0	0	0	
0	0	0	
0	0	0	
0	0	0	
0	0	0	
0	0	0	
0	0	0	
0	0	0	
0	0	0	
0	0	0	
0	0	0	
0	0	0	
0	0	0	
0	0	0	
0	0	0	
0	0	0	
0	0	0	
0	0	0	
0	0	0	
0	0	0	
0	0	0	
0	0	0	
0	0	0	
0	0	0	
0	0	0	
0	0	0	
0	0	0	
0	0	0	
0	0	0	
0	0	0	
0	0	0	
0	0	0	
0	0	0	
0	0	0	
0	0	0	
0	0	0	
0	0	0	
0	0	0	
0	0	0	
0	0	0	
0	0	0	
0	0	0	
0	0	0	
0	0	0	
0	0	0	
0	0	0	
0	0	0	
0	0	0	
0	0	0	
0	0	0	
0	0	0	
0	0	0	
0	0	0	
0	0	0	
0	0	0	
0	0	0	
0	0	0	
0	0	0	
0	0	0	
0	0	0	
0	0	0	
0	0	0	
0	0	0	
0	0	0	
0	0	0	
0	0	0	
0	0	0	
0	0	0	
0	0	0	
0	0	0	
0	0	0	
0	0	0	
0	0	0	
0	0	0	
0	0	0	
0	0	0	
0	0	0	
0	0	0	
0	0	0	
0	0	0	
0	0	0	
0	0	0	
0	0	0	
0	0	0	
0	0	0	
0	0	0	
0	0	0	
0	0	0	
0	0	0	
0	0	0	
0	0	0	
0	0	0	
0	0	0	
0	0	0	
0	0	0	
0	0	0	
0	0	0	
0	0	0	
0	0	0	
0	0	0	
0	0	0	
0	0	0	
0	0	0	
0	0	0	
0	0	0	
0	0	0	
0	0	0	
0	0	0	
0	0	0	
0	0	0	
0	0	0	
0	0	0	
0	0	0	
0	0	0	
0	0	0	
0	0	0	
0	0	0	
0	0	0	
0	0	0	
0	0	0	
0	0	0	
0	0	0	
0	0	0	
0	0	0	
0	0	0	
0	0	0	
0	0	0	
0	0	0	
0	0	0	
0	0	0	
0	0	0	
0	0	0	
0	0	0	
0	0	0	
0	0	0	
0	0	0	
0	0	0	
0	0	0	
0	0	0	
0	0	0	
0	0	0	
0	0	0	
0	0	0	
0	0	0	
0	0	0	
0	0	0	
0	0	0	
0	0	0	
0	0	0	
0	0	0	
0	0	0	
0	0	0	
0	0	0	
0	0	0	
0	0	0	
0	0	0	
0	0	0	
0	0	0	
0	0	0	
0	0	0	
0	0	0	
0	0	0	
0	0	0	
0	0	0	
0	0	0	
0	0	0	
0	0	0	
0	0	0	
0	0	0	
0	0	0	
0	0	0	
0	0	0	
0	0	0	
0	0	0	
0	0	0	
0	0	0	
0	0	0	
0	0	0	
0	0	0	
0	0	0	
0	0	0	
0	0	0	
0	0	0	
0	0	0	
0	0	0	
0	0	0	
0	0	0	
0	0	0	
0	0	0	
0	0	0	
0	0	0	
0	0	0	
0	0	0	
0	0	0	
0	0	0	
0	0	0	
0	0	0	
0	0	0	
0	0	0	
0	0	0	
0	0	0	
0	0	0	
0	0	0	
0	0	0	
0	0	0	
0	0	0	
0	0	0	
0	0	0	
0	0	0	
0	0	0	
0	0	0	
0	0	0	
0	0	0	
0	0	0	
0	0	0	
0	0	0	
0	0	0	
0	0	0	
0	0	0	
0	0	0	
0	0	0	
0	0	0	
0	0	0	
0	0	0	
0	0	0	
0	0	0	
0	0	0	
0	0	0	
0	0	0	
0	0	0	
0	0	0	
0	0	0	
0	0	0	
0	0	0	
0	0	0	
0	0	0	
0	0	0	
0	0	0	
0	0	0	
0	0	0	
0	0	0	
0	0	0	
0	0	0	
0	0	0	
0	0	0	
0	0	0	
0	0	0	
0	0	0	
0	0	0	
0	0	0	
0	0	0	
0	0	0	
0	0	0	
0	0	0	
0	0	0	
0	0	0	
0	0	0	
0	0	0	
0	0	0	
0	0	0	
0	0	0	
0	0	0	
0	0	0	
0	0	0	
0	0	0	
0	0	0	
0	0	0	
0	0	0	
0	0	0	
0	0	0	
0	0	0	
0	0	0	
0	0	0	
0	0	0	
0	0	0	
0	0	0	
0	0	0	
0	0	0	
0	0	0	
0	0	0	
0	0	0	
0	0	0	
0	0	0	
0	0	0	
0	0	0	
0	0	0	
0	0	0	
0	0	0	
0	0	0	
0	0	0	
0	0	0	
0	0	0	
0	0	0	
0	0	0	
0	0	0	
0	0	0	
0	0	0	
0	0	0	
0	0	0	
0	0	0	
0	0	0	
0	0	0	
0	0	0	
0	0	0	
0	0	0	
0	0	0	
0	0	0	
0	0	0	
0	0	0	
0	0	0	
0	0	0	
0	0	0	
0	0	0	
0	0	0	
0	0	0	
0	0	0	
0	0	0	
0	0	0	
0	0	0	
0	0	0	
0	0	0	
0	0	0	
0	0	0	
0	0	0	
0	0	0	
0	0	0	
0	0	0	
0	0	0	
0	0	0	
0	0	0	
0	0	0	
0	0	0	
0	0	0	
0	0	0	
0	0	0	
0	0	0	
0	0	0	
0	0	0	
0	0	0	
0	0	0	
0	0	0	
0	0	0	
0	0	0	
0	0	0	
0	0	0	
0	0	0	
0	0	0	
0	0	0	
0	0	0	
0	0	0	
0	0	0	
0	0	0	
0	0	0	
0	0	0	
0	0	0	
0	0	0	
0	0	0	
0	0	0	
0	0	0	
0	0	0	
0	0	0	
0	0	0	
0	0	0	
0	0	0	
0	0	0	
0	0	0	
0	0	0	
0	0	0	
0	0	0	
0	0	0	
0	0	0	
0	0	0	
0	0	0	
0	0	0	
0	0	0	
0	0	0	
0	0	0	
0	0	0	
0	0	0	
0	0	0	
0	0	0	
0	0	0	
0	0	0	
0	0	0	
0	0	0	
0	0	0	
0	0	0	
0	0	0	
0	0	0	
0	0	0	
0	0	0	
0	0	0	
0	0	0	
0	0	0	
0	0	0	
0	0	0	
0	0	0	
0	0	0	
0	0	0	
0	0	0	
0	0	0	
0	0	0	
0	0	0	
0	0	0	
0	0	0	
0	0	0	
0	0	0	
0	0	0	
0	0	0	
0	0	0	
0	0	0	
0	0	0	
0	0	0	
0	0	0	
0	0	0	
0	0	0	
0	0	0	
0	0	0	
0	0	0	
0	0	0	
0	0	0	
0	0	0	
0	0	0	
0	0	0	
0	0	0	
0	0	0	
0	0	0	
0	0	0	
0	0	0	
0	0	0	
0	0	0	
0	0	0	
0	0	0	
0	0	0	
0	0	0	
0	0	0	
0	0	0	
0	0	0	
0	0	0	
0	0	0	
0	0	0	
0	0	0	
0	0	0	
0	0	0	
0	0	0	
0	0	0	
0	0	0	
0	0	0	
0	0	0	
0	0	0	
0	0	0	
0	0	0	
0	0	0	
0	0	0	
0	0	0	
0	0	0	
0	0	0	
0	0	0	
0	0	0	
0	0	0	
0	0	0	
0	0	0	
0	0	0	
0	0	0	
0	0	0	
0	0	0	
0	0	0	
0	0	0	
0	0	0	
0	0	0	
0	0	0	
0	0	0	
0	0	0	
0	0	0	
0	0	0	
0	0	0	
0	0	0	
0	0	0	
0	0	0	
0	0	0	
0	0	0	
0	0	0	
0	0	0	
0	0	0	
0	0	0	
0	0	0	
0	0	0	
0	0	0	
0	0	0	
0	0	0	
0	0	0	
0	0	0	
0	0	0	
0	0	0	
0	0	0	
0	0	0	
0	0	0	
0	0	0	
0	0	0	
0	0	0	
0	0	0	
0	0	0	
0	0	0	
0	0	0	
0	0	0	
0	0	0	
0	0	0	
0	0	0	
0	0	0	
0	0	0	
0	0	0	
0	0	0	
0	0	0	
0	0	0	
0	0	0	
0	0	0	
0	0	0	
0	0	0	
0	0	0	
0	0	0	
0	0	0	
0	0	0	
0	0	0	
0	0	0	
0	0	0	
0	0	0	
0	0	0	
0	0	0	
0	0	0	
0	0	0	
0	0	0	
0	0	0	
0	0	0	
0	0	0	
0	0	0	
0	0	0	
0	0	0	
0	0	0	
0	0	0	
0	0	0	
0	0	0	
0	0	0	
0	0	0	
0	0	0	
0	0	0	
0	0	0	
0	0	0	
0	0	0	
0	0	0	
0	0	0	
0	0	0	
0	0	0	
0	0	0	
0	0	0	
0	0	0	
0	0	0	
0	0	0	
0	0	0	
0	0	0	
0	0	0	
0	0	0	
0	0	0	
0	0	0	
0	0	0	
0	0	0	
0	0	0	
0	0	0	
0	0	0	
0	0	0	
0	0	0	
0	0	0	
0	0	0	
0	0	0	
0	0	0	
0	0	0	
0	0	0	
0	0	0	
0	0	0	
0	0	0	
0	0	0	
0	0	0	
0	0	0	
0	0	0	
0	0	0	
0	0	0	
0	0	0	
0	0	0	
0	0	0	
0	0	0	
0	0	0	
0	0	0	
0	0	0	
0	0	0	
0	0	0	
0	0	0	
0	0	0	
0	0	0	
0	0	0	
0	0	0	
0	0	0	
0	0	0	
0	0	0	
0	0	0	
0	0	0	
0	0	0	
0	0	0	
0	0	0	
0	0	0	
0	0	0	
0	0	0	
0	0	0	
0	0	0	
0	0	0	
0	0	0	
0	0	0	
0	0	0	
0	0	0	
0	0	0	
0	0	0	
0	0	0	
0	0	0	
0	0	0	
0	0	0	
0	0	0	
0	0	0	
0	0	0	
0	0	0	
0	0	0	
0	0	0	
0	0	0	
0	0	0	
0	0	0	
0	0	0	
0	0	0	
0	0	0	
0	0	0	
0	0	0	
0	0	0	
0	0	0	
0	0	0	
0	0	0	
0	0	0	
0	0	0	
0	0	0	
0	0	0	
0	0	0	
0	0	0	
0	0	0	
0	0	0	
0	0	0	
0	0	0	
0	0	0	
0	0	0	
0	0	0	
0	0	0	
0	0	0	
0	0	0	
0	0	0	
0	0	0	
0	0	0	
0	0	0	
0	0	0	
0	0	0	
0	0	0	
0	0	0	
0	0	0	
0	0	0	
0	0	0	
0	0	0	
0	0	0	
0	0	0	
0	0	0	
0	0	0	
0	0	0	
0	0	0	
0	0	0	
0	0	0	
0	0	0	
0	0	0	
0	0	0	
0	0	0	
0	0	0	
0	0	0	
0	0	0	
0	0	0	
0	0	0	
0	0	0	
0	0	0	
0	0	0	
0	0	0	
0	0	0	
0	0	0	
0	0	0	
0	0	0	
0	0	0	
0	0	0	
0	0	0	
0	0	0	
0	0	0	
0	0	0	
0	0	0	
0	0	0	
0	0	0	
0	0	0	
0	0	0	
0	0	0	
0	0	0	
0	0	0	
0	0	0	
0	0	0	
0	0	0	
0	0	0	
0	0	0	
0	0	0	
0	0	0	
0	0	0	
0	0	0	
0	0	0	
0	0	0	
0	0	0	
0	0	0	
0	0	0	
0	0	0	
0	0	0	
0	0	0	
0	0	0	
0	0	0	
0	0	0	
0	0	0	
0	0	0	
0	0	0	
0	0	0	
0	0	0	
0	0	0	
0	0	0	
0	0	0	
0	0	0	
0	0	0	
0	0	0	
0	0	0	
0	0	0	
0	0	0	
0	0	0	
0	0	0	
0	0	0	
0	0	0	
0	0	0	
0	0	0	
0	0	0	
0	0	0	
0	0	0	
0	0	0	
0	0	0	
0	0	0	
0	0	0	
0	0	0	
0	0	0	
0	0	0	
0	0	0	
0	0	0	
0	0	0	
0	0	0	
0	0	0	
0	0	0	
0	0	0	
0	0	0	
0	0	0	
0	0	0	
0	0	0	
0	0	0	
0	0	0	
0	0	0	
0	0	0	
0	0	0	
0	0	0	
0	0	0	
0	0	0	
0	0	0	
0	0	0	
0	0	0	
0	0	0	
0	0	0	
0	0	0	
0	0	0	
0	0	0	
0	0	0	
0	0	0	
0	0	0	
0	0	0	
0	0	0	
0	0	0	
0	0	0	
0	0	0	
0	0	0	
0	0	0	
0	0	0	
0	0	0	
0	0	0	
0	0	0	
0	0	0	
0	0	0	
0	0	0	
0	0	0	
0	0	0	
0	0	0	
0	0	0	
0	0	0	
0	0	0	
0	0	0	
0	0	0	
0	0	0	
0	0	0	
0	0	0	
0	0	0	
0	0	0	
0	0	0	
0	0	0	
0	0	0	
0	0	0	
0	0	0	
0	0	0	
0	0	0	
0	0	0	
0	0	0	
0	0	0	
0	0	0	
0	0	0	
0	0	0	
0	0	0	
0	0	0	
0	0	0	
0	0	0	
0	0	0	
0	0	0	
0	0	0	
0	0	0	
0	0	0	
0	0	0	
0	0	0	
0	0	0	
0	0	0	
0	0	0	
0	0	0	
0	0	0	
0	0	0	
0	0	0	
0	0	0	
0	0	0	
0	0	0	
0	0	0	
0	0	0	
0	0	0	
0	0	0	
0	0	0	
0	0	0	
0	0	0	
0	0	0	
0	0	0	
0	0	0	
0	0	0	
0	0	0	
0	0	0	
0	0	0	
0	0	0	
0	0	0	
0	0	0	
0	0	0	
0	0	0	
0	0	0	
0	0	0	
0	0	0	
0	0	0	
0	0	0	
0	0	0	
0	0	0	
0	0	0	
0	0	0	
0	0	0	
0	0	0	
0	0	0	
0	0	0	
0	0	0	
0	0	0	
0	0	0	
0	0	0	
0	0	0	
0	0	0	
0	0	0	
0	0	0	
0	0	0	
0	0	0	
0	0	0	
0	0	0	
0	0	0	
0	0	0	
0	0	0	
0	0	0	
0	0	0	
0	0	0	
0	0	0	
0	0	0	
0	0	0	
0	0	0	
0	0	0	
0	0	0	
0	0	0	
0	0	0	
0	0	0	
0	0	0	
0	0	0	
0	0	0	
0	0	0	
0	0	0	
0	0	0	
0	0	0	
0	0	0	
0	0	0	
0	0	0	
0	0	0	
0	0	0	
0	0	0	
0	0	0	
0	0	0	
0	0	0	
0	0	0	
0	0	0	
0	0	0	
0	0	0	
0	0	0	
0	0	0	
0	0	0	
0	0	0	
0	0	0	
0	0	0	
0	0	0	
0	0	0	
0	0	0	
0	0	0	
0	0	0	
0	0	0	
0	0	0	
0	0	0	
0	0	0	
0	0	0	
0	0	0	
0	0	0	
0	0	0	
0	0	0	
0	0	0	
0	0	0	
0	0	0	
0	0	0	
0	0	0	
0	0	0	
0	0	0	
0	0	0	
0	0	0	
0	0	0	
0	0	0	
0	0	0	
0	0	0	
0	0	0	
0	0	0	
0	0	0	
0	0	0	
0	0	0	
0	0	0	
0	0	0	
0	0	0	
0	0	0	
0	0	0	
0	0	0	
0	0	0	
0	0	0	
0	0	0	
0	0	0	
0	0	0	
0	0	0	
0	0	0	
0	0	0	
0	0	0	
0	0	0	
0	0	0	
0	0	0	
0	0	0	
0	0	0	
0	0	0	
0	0	0	
0	0	0	
0	0	0	
0	0	0	
0	0	0	
0	0	0	
0	0	0	
0	0	0	
0	0	0	
0	0	0	
0	0	0	
0	0	0	
0	0	0	
0	0	0	
0	0	0	
0	0	0	
0	0	0	
0	0	0	
0	0	0	
0	0	0	
0	0	0	
0	0	0	
0	0	0	
0	0	0	
0	0	0	
0	0	0	
0	0	0	
0	0	0	
0	0	0	
0	0	0	
0	0	0	
0	0	0	
0	0	0	
0	0	0	
0	0	0	
0	0	0	
0	0	0	
0	0	0	
0	0	0	
0	0	0	
0	0	0	
0	0	0	
0	0	0	
0	0	0	
0	0	0	
0	0	0	
0	0	0	
0	0	0	
0	0	0	
0	0	0	
0	0	0	
0	0	0	
0	0	0	
0	0	0	
0	0	0	
0	0	0	
0	0	0	
0	0	0	
0	0	0	
0	0	0	
0	0	0	
0	0	0	
0	0	0	
0	0	0	
0	0	0	
0	0	0	
0	0	0	
0	0	0	
0	0	0	
0	0	0	
0	0	0	
0	0	0	
0	0	0	
0	0	0	
0	0	0	
0	0	0	
0	0	0	
0	0	0	
0	0	0	
0	0	0	
0	0	0	
0	0	0	
0	0	0	
0	0	0	
0	0	0	
0	0	0	
0	0	0	
0	0	0	
0	0	0	
0	0	0	
0	0	0	
0	0	0	
0	0	0	
0	0	0	
0	0	0	
0	0	0	
0	0	0	
0	0	0	
0	0	0	
0	0	0	
0	0	0	
0	0	0	
0	0	0	
0	0	0	
0	0	0	
0	0	0	
0	0	0	
0	0	0	
0	0	0	
0	0	0	
0	0	0	
0	0	0	
0	0	0	
0	0	0	
0	0	0	
0	0	0	
0	0	0	
0	0	0	
0	0	0	
0	0	0	
0	0	0	
0	0	0	
0	0	0	
0	0	0	
0	0	0	
0	0	0	
0	0	0	
0	0	0	
0	0	0	
0	0	0	
0	0	0	
0	0	0	
0	0	0	
0	0	0	
0	0	0	
0	0	0	
0	0	0	
0	0	0	
0	0	0	
0	0	0	
0	0	0	
0	0	0	
0	0	0	
0	0	0	
0	0	0	
0	0	0	
0	0	0	
0	0	0	
0	0	0	
0	0	0	
0	0	0	
0	0	0	
0	0	0	
0	0	0	
0	0	0	
0	0	0	
0	0	0	
0	0	0	
0	0	0	
0	0	0	
0	0	0	
0	0	0	
0	0	0	
0	0	0	
0	0	0	
0	0	0	
0	0	0	
0	0	0	
0	0	0	
0	0	0	
0	0	0	
0	0	0	
0	0	0	
0	0	0	
0	0	0	
0	0	0	
0	0	0	
0	0	0	
0	0	0	
0	0	0	
0	0	0	
0	0	0	
0	0	0	
0	0	0	
0	0	0	
0	0	0	
0	0	0	
0	0	0	
0	0	0	
0	0	0	
0	0	0	
0	0	0	
0	0	0	
0	0	0	
0	0	0	
0	0	0	
0	0	0	
0	0	0	
0	0	0	
0	0	0	
0	0	0	
0	0	0	
0	0	0	
0	0	0	
0	0	0	
0	0	0	
0	0	0	
0	0	0	
0	0	0	
0	0	0	
0	0	0	
0	0	0	
0	0	0	
0	0	0	
0	0	0	
0	0	0	
0	0	0	
0	0	0	
0	0	0	
0	0	0	
0	0	0	
0	0	0	
0	0	0	
0	0	0	
0	0	0	
0	0	0	
0	0	0	
0	0	0	
0	0	0	
0	0	0	
0	0	0	
0	0	0	
0	0	0	
0	0	0	
0	0	0	
0	0	0	
0	0	0	
0	0	0	
0	0	0	
0	0	0	
0	0	0	
0	0	0	
0	0	0	
0	0	0	
0	0	0	
0	0	0	
0	0	0	
0	0	0	
0	0	0	
0	0	0	
0	0	0	
0	0	0	
0	0	0	
0	0	0	
0	0	0	
0	0	0	
0	0	0	
0	0	0	
0	0	0	
0	0	0	
0	0	0	
0	0	0	
0	0	0	
0	0	0	
0	0	0	
0	0	0	
0	0	0	
0	0	0	
0	0	0	
0	0	0	
0	0	0	
0	0	0	
0	0	0	
0	0	0	
0	0	0	
0	0	0	
0	0	0	
0	0	0	
0	0	0	
0	0	0	
0	0	0	
0	0	0	
0	0	0	
0	0	0	
0	0	0	
0	0	0	
0	0	0	
0	0	0	
0	0	0	
0	0	0	
0	0	0	
0	0	0	
0	0	0	
0	0	0	
0	0	0	
0	0	0	
0	0	0	
0	0	0	
0	0	0	
0	0	0	
0	0	0	
0	0	0	
0	0	0	
0	0	0	
0	0	0	
0	0	0	
0	0	0	
0	0	0	
0	0	0	
0	0	0	
0	0	0	
0	0	0	
0	0	0	
0	0	0	
0	0	0	
0	0	0	
0	0	0	
0	0	0	
0	0	0	
0	0	0	
0	0	0	
0	0	0	
0	0	0	
0	0	0	
0	0	0	
0	0	0	
0	0	0	
0	0	0	
0	0	0	
0	0	0	
0	0	0	
0	0	0	
0	0	0	
0	0	0	
0	0	0	
0	0	0	
0	0	0	
0	0	0	
0	0	0	
0	0	0	
0	0	0	
0	0	0	
0	0	0	
0	0	0	
0	0	0	
0	0	0	
0	0	0	
0	0	0	
0	0	0	
0	0	0	
0	0	0	
0	0	0	
0	0	0	
0	0	0	
0	0	0	
0	0	0	
0	0	0	
0	0	0	
0	0	0	
0	0	0	
0	0	0	
0	0	0	
0	0	0	
0	0	0	
0	0	0	
0	0	0	
0	0	0	
0	0	0	
0	0	0	
0	0	0	
0	0	0	
0	0	0	
0	0	0	
0	0	0	
0	0	0	
0	0	0	
0	0	0	
0	0	0	
0	0	0	
0	0	0	
0	0	0	
0	0	0	
0	0	0	
0	0	0	
0	0	0	
0	0	0	
0	0	0	
0	0	0	
0	0	0	
0	0	0	
0	0	0	
0	0	0	
0	0	0	
0	0	0	
0	0	0	
0	0	0	
0	0	0	
0	0	0	
0	0	0	
0	0	0	
0	0	0	
0	0	0	
0	0	0	
0	0	0	
0	0	0	
0	0	0	
0	0	0	
0	0	0	
0	0	0	
0	0	0	
0	0	0	
0	0	0	
0	0	0	
0	0	0	
0	0	0	
0	0	0	
0	0	0	
0	0	0	
0	0	0	
0	0	0	
0	0	0	
0	0	0	
0	0	0	
0	0	0	
0	0	0	
0	0	0	
0	0	0	
0	0	0	
0	0	0	
0	0	0	
0	0	0	
0	0	0	
0	0	0	
0	0	0	
0	0	0	
0	0	0	
0	0	0	
0	0	0	
0	0	0	
0	0	0	
0	0	0	
0	0	0	
0	0	0	
0	0	0	
0	0	0	
0	0	0	
0	0	0	
0	0	0	
0	0	0	
0	0	0	
0	0	0	
0	0	0	
0	0	0	
0	0	0	
0	0	0	
0	0	0	
0	0	0	
0	0	0	
0	0	0	
0	0	0	
0	0	0	
0	0	0	
0	0	0	
0	0	0	
0	0	0	
0	0	0	
0	0	0	
0	0	0	
0	0	0	
0	0	0	
0	0	0	
0	0	0	
0	0	0	
0	0	0	
0	0	0	
0	0	0	
0	0	0	
0	0	0	
0	0	0	
0	0	0	
0	0	0	
0	0	0	
0	0	0	
0	0	0	
0	0	0	
0	0	0	
0	0	0	
0	0	0	
0	0	0	
0	0	0	
0	0	0	
0	0	0	
0	0	0	
0	0	0	
0	0	0	
0	0	0	
0	0	0	
0	0	0	
0	0	0	
0	0	0	
0	0	0	
0	0	0	
0	0	0	
0	0	0	
0	0	0	
0	0	0	
0	0	0	
0	0	0	
0	0	0	
0	0	0	
0	0	0	
0	0	0	
0	0	0	
0	0	0	
0	0	0	
0	0	0	
0	0	0	
0	0	0	
0	0	0	
0	0	0	
0	0	0	
0	0	0	
0	0	0	
0	0	0	
0	0	0	
0	0	0	
0	0	0	
0	0	0	
0	0	0	
0	0	0	
0	0	0	
0	0	0	
0	0	0	
0	0	0	
0	0	0	
0	0	0	
0	0	0	
0	0	0	
0	0	0	
0	0	0	
0	0	0	
0	0	0	
0	0	0	
0	0	0	
0	0	0	
0	0	0	
0	0	0	
0	0	0	
0	0	0	
0	0	0	
0	0	0	
0	0	0	
0	0	0	
0	0	0	
0	0	0	
0	0	0	
0	0	0	
0	0	0	
0	0	0	
0	0	0	
0	0	0	
0	0	0	
0	0	0	
0	0	0	
0	0	0	
0	0	0	
0	0	0	
0	0	0	
0	0	0	
0	0	0	
0	0	0	
0	0	0	
0	0	0	
0	0	0	
0	0	0	
0	0	0	
0	0	0	
0	0	0	
0	0	0	
0	0	0	
0	0	0	
0	0	0	
0	0	0	
0	0	0	
0	0	0	
0	0	0	
0	0	0	
0	0	0	
0	0	0	
0	0	0	
0	0	0	
0	0	0	
0	0	0	
0	0	0	
0	0	0	
0	0	0	
0	0	0	
0	0	0	
0	0	0	
0	0	0	
0	0	0	
0	0	0	
0	0	0	
0	0	0	
0	0	0	
0	0	0	
0	0	0	
0	0	0	
0	0	0	
0	0	0	
0	0	0	
0	0	0	
0	0	0	
0	0	0	
0	0	0	
0	0	0	
0	0	0	
0	0	0	
0	0	0	
0	0	0	
0	0	0	
0	0	0	
0	0	0	
0	0	0	
0	0	0	
0	0	0	
0	0	0	
0	0	0	
0	0	0	
0	0	0	
0	0	0	
0	0	0	
0	0	0	
0	0	0	
0	0	0	
0	0	0	
0	0	0	
0	0	0	
0	0	0	
0	0	0	
0	0	0	
0	0	0	
0	0	0	
0	0	0	
0	0	0	
0	0	0	
0	0	0	
0	0	0	
0	0	0	
0	0	0	
0	0	0	
0	0	0	
0	0	0	
0	0	0	
0	0	0	
0	0	0	
0	0	0	
0	0	0	
0	0	0	
0	0	0	
0	0	0	
0	0	0	
0	0	0	
0	0	0	
0	0	0	
0	0	0	
0	0	0	
0	0	0	
0	0	0	
0	0	0	
0	0	0	
0	0	0	
0	0	0	
0	0	0	
0	0	0	
0	0	0	
0	0	0	
0	0	0	
0	0	0	
0	0	0	
0	0	0	
0	0	0	
0	0	0	
0	0	0	
0	0	0	
0	0	0	
0	0	0	
0	0	0	
0	0	0	
0	0	0	
0	0	0	
0	0	0	
0	0	0	
0	0	0	
0	0	0	
0	0	0	
0	0	0	
0	0	0	
0	0	0	
0	0	0	
0	0	0	
0	0	0	
0	0	0	
0	0	0	
0	0	0	
0	0	0	
0	0	0	
0	0	0	
0	0	0	
0	0	0	
0	0	0	
0	0	0	
0	0	0	
0	0	0	
0	0	0	
0	0	0	
0	0	0	
0	0	0	
0	0	0	
0	0	0	
0	0	0	
0	0	0	
0	0	0	
0	0	0	
0	0	0	
0	0	0	
0	0	0	
0	0	0	
0	0	0	
0	0	0	
0	0	0	
0	0	0	
0	0	0	
0	0	0	
0	0	0	
0	0	0	
0	0	0	
0	0	0	
0	0	0	
0	0	0	
0	0	0	
0	0	0	
0	0	0	
0	0	0	
0	0	0	
0	0	0	
0	0	0	
0	0	0	
0	0	0	
0	0	0	
0	0	0	
0	0	0	
0	0	0	
0	0	0	
0	0	0	
0	0	0	
0	0	0	
0	0	0	
0	0	0	
0	0	0	
0	0	0	
0	0	0	
0	0	0	
0	0	0	
0	0	0	
0	0	0	
0	0	0	
0	0	0	
0	0	0	
0	0	0	
0	0	0	
0	0	0	
0	0	0	
0	0	0	
0	0	0	
0	0	0	
0	0	0	
0	0	0	
0	0	0	
0	0	0	
0	0	0	
0	0	0	
0	0	0	
0	0	0	
0	0	0	
0	0	0	
0	0	0	
0	0	0	
0	0	0	
0	0	0	
0	0	0	
0	0	0	
0	0	0	
0	0	0	
0	0	0	
0	0	0	
0	0	0	
0	0	0	
0	0	0	
0	0	0	
0	0	0	
0	0	0	
0	0	0	
0	0	0	
0	0	0	
0	0	0	
0	0	0	
0	0	0	
0	0	0	
0	0	0	
0	0	0	
0	0	0	
0	0	0	
0	0	0	
0	0	0	
0	0	0	
0	0	0	
0	0	0	
0	0	0	
0	0	0	
0	0	0	
0	0	0	
0	0	0	
0	0	0	
0	0	0	
0	0	0	
0	0	0	
0	0	0	
0	0	0	
0	0	0	
0	0	0	
0	0	0	
0	0	0	
0	0	0	
0	0	0	
0	0	0	
0	0	0	
0	0	0	
0	0	0	
0	0	0	
0	0	0	
0	0	0	
0	0	0	
0	0	0	
0	0	0	
0	0	0	
0	0	0	
0	0	0	
0	0	0	
0	0	0	
0	0	0	
0	0	0	
0	0	0	
0	0	0	
0	0	0	
0	0	0	
0	0	0	
0	0	0	
0	0	0	
0	0	0	
0	0	0	
0	0	0	
0	0	0	
0	0	0	
0	0	0	
0	0	0	
0	0	0	
0	0	0	
0	0	0	
0	0	0	
0	0	0	
0	0	0	
0	0	0	
0	0	0	
0	0	0	
0	0	0	
0	0	0	
0	0	0	
0	0	0	
0	0	0	
0	0	0	
0	0	0	
0	0	0	
0	0	0	
0	0	0	
0	0	0	
0	0	0	
0	0	0	
0	0	0	
0	0	0	
0	0	0	
0	0	0	
0	0	0	
0	0	0	
0	0	0	
0	0	0	
0	0	0	
0	0	0	
0	0	0	
0	0	0	
0	0	0	
0	0	0	
0	0	0	
0	0	0	
0	0	0	
0	0	0	
0	0	0	
0	0	0	
0	0	0	
0	0	0	
0	0	0	
0	0	0	
0	0	0	
0	0	0	
0	0	0	
0	0	0	
0	0	0	
0	0	0	
0	0	0	
0	0	0	
0	0	0	
0	0	0	
0	0	0	
0	0	0	
0	0	0	
0	0	0	
0	0	0	
0	0	0	
0	0	0	
0	0	0	
0	0	0	
0	0	0	
0	0	0	
0	0	0	
0	0	0	
0	0	0	
0	0	0	
0	0	0	
0	0	0	
0	0	0	
0	0	0	
0	0	0	
0	0	0	
0	0	0	
0	0	0	
0	0	0	
0	0	0	
0	0	0	
0	0	0	
0	0	0	
0	0	0	
0	0	0	
0	0	0	
0	0	0	
0	0	0	
0	0	0	
0	0	0	
0	0	0	
0	0	0	
0	0	0	
0	0	0	
0	0	0	
0	0	0	
0	0	0	
0	0	0	
0	0	0	
0	0	0	
0	0	0	
0	0	0	
0	0	0	
0	0	0	
0	0	0	
0	0	0	
0	0	0	
0	0	0	
0	0	0	
0	0	0	
0	0	0	
0	0	0	
0	0	0	
0	0	0	
0	0	0	
0	0	0	
0	0	0	
0	0	0	
0	0	0	
0	0	0	
0	0	0	
0	0	0	
0	0	0	
0	0	0	
0	0	0	
0	0	0	
0	0	0	
0	0	0	
0	0	0	
0	0	0	
0	0	0	
0	0	0	
0	0	0	
0	0	0	
0	0	0	
0	0	0	
0	0	0	
0	0	0	
0	0	0	
0	0	0	
0	0	0	
0	0	0	
0	0	0	
0	0	0	
0	0	0	
0	0	0	
0	0	0	
0	0	0	
0	0	0	
0	0	0	
0	0	0	
0	0	0	
0	0	0	
0	0	0	
0	0	0	
0	0	0	
0	0	0	
0	0	0	
0	0	0	
0	0	0	
0	0	0	
0	0	0	
0	0	0	
0	0	0	
0	0	0	
0	0	0	
0	0	0	
0	0	0	
0	0	0	
0	0	0	
0	0	0	
0	0	0	
0	0	0	
0	0	0	
0	0	0	
0	0	0	
0	0	0	
0	0	0	
0	0	0	
0	0	0	
0	0	0	
0	0	0	
0	0	0	
0	0	0	
0	0	0	
0	0	0	
0	0	0	
0	0	0	
0	0	0	
0	0	0	
0	0	0	
0	0	0	
0	0	0	
0	0	0	
0	0	0	
0	0	0	
0	0	0	
0	0	0	
0	0	0	
0	0	0	
0	0	0	
0	0	0	
0	0	0	
0	0	0	
0	0	0	
0	0	0	
0	0	0	
0	0	0	
0	0	0	
0	0	0	
0	0	0	
0	0	0	
0	0	0	
0	0	0	
0	0	0	
0	0	0	
0	0	0	
0	0	0	
0	0	0	
0	0	0	
0	0	0	
0	0	0	
0	0	0	
0	0	0	
0	0	0	
0	0	0	
0	0	0	
0	0	0	
0	0	0	
0	0	0	
0	0	0	
0	0	0	
0	0	0	
0	0	0	
0	0	0	
0	0	0	
0	0	0	
0	0	0	
0	0	0	
0	0	0	
0	0	0	
0	0	0	
0	0	0	
0	0	0	
0	0	0	
0	0	0	
0	0	0	
0	0	0	
0	0	0	
0	0	0	
0	0	0	
0	0	0	
0	0	0	
0	0	0	
0	0	0	
0	0	0	
0	0	0	
0	0	0	
0	0	0	
0	0	0	
0	0	0	
0	0	0	
0	0	0	
0	0	0	
0	0	0	
0	0	0	
0	0	0	
0	0	0	
0	0	0	
0	0	0	
0	0	0	
0	0	0	
0	0	0	
0	0	0	
0	0	0	
0	0	0	
0	0	0	
0	0	0	
0	0	0	
0	0	0	
0	0	0	
0	0	0	
0	0	0	
0	0	0	
0	0	0	
0	0	0	
0	0	0	
0	0	0	
0	0	0	
0	0	0	
0	0	0	
0	0	0	
0	0	0	
0	0	0	
0	0	0	
0	0	0	
0	0	0	
0	0	0	
0	0	0	
0	0	0	
0	0	0	
0	0	0	
0	0	0	
0	0	0	
0	0	0	
0	0	0	
0	0	0	
0	0	0	
0	0	0	
0	0	0	
0	0	0	
0	0	0	
0	0	0	
0	0	0	
0	0	0	
0	0	0	
0	0	0	
0	0	0	
0	0	0	
0	0	0	
0	0	0	
0	0	0	
0	0	0	
0	0	0	
0	0	0	
0	0	0	
0	0	0	
0	0	0	
0	0	0	
0	0	0	
0	0	0	
0	0	0	
0	0	0	
0	0	0	
0	0	0	
0	0	0	
0	0	0	
0	0	0	
0	0	0	
0	0	0	
0	0	0	
0	0	0	
0	0	0	
0	0	0	
0	0	0	
0	0	0	
0	0	0	
0	0	0	
0	0	0	
0	0	0	
0	0	0	
0	0	0	
0	0	0	
0	0	0	
0	0	0	
0	0	0	
0	0	0	
0	0	0	
0	0	0	
0	0	0	
0	0	0	
0	0	0	
0	0	0	
0	0	0	
0	0	0	
0	0	0	
0	0	0	
0	0	0	
0	0	0	
0	0	0	
0	0	0	
0	0	0	
0	0	0	
0	0	0	
0	0	0	
0	0	0	
0	0	0	
0	0	0	
0	0	0	
0	0	0	
0	0	0	
0	0	0	
0	0	0	
0	0	0	
0	0	0	
0	0	0	
0	0	0	
0	0	0	
0	0	0	
0	0	0	
0	0	0	
0	0	0	
0	0	0	
0	0	0	
0	0	0	
0	0	0	
0	0	0	
0	0	0	
0	0	0	
0	0	0	
0	0	0	
0	0	0	
0	0	0	
0	0	0	
0	0	0	
0	0	0	
0	0	0	
0	0	0	
0	0	0	
0	0	0	
0	0	0	
0	0	0	
0	0	0	
0	0	0	
0	0	0	
0	0	0	
0	0	0	
0	0	0	
0	0	0	
0	0	0	
0	0	0	
0	0	0	
0	0	0	
0	0	0	
0	0	0	
0	0	0	
0	0	0	
0	0	0	
0	0	0	
0	0	0	
0	0	0	
0	0	0	
0	0	0	
0	0	0	
0	0	0	
0	0	0	
0	0	0	
0	0	0	
0	0	0	
0	0	0	
0	0	0	
0	0	0	
0	0	0	
0	0	0	
0	0	0	
0	0	0	
0	0	0	
0	0	0	
0	0	0	
0	0	0	
0	0	0	
0	0	0	
0	0	0	
0	0	0	
0	0	0	
0	0	0	
0	0	0	
0	0	0	
0	0	0	
0	0	0	
0	0	0	
0	0	0	
0	0	0	
0	0	0	
0	0	0	
0	0	0	
0	0	0	
0	0	0	
0	0	0	
0	0	0	
0	0	0	
0	0	0	
0	0	0	
0	0	0	
0	0	0	
0	0	0	
0	0	0	
0	0	0	
0	0	0	
0	0	0	
0	0	0	
0	0	0	
0	0	0	
0	0	0	
0	0	0	
0	0	0	
0	0	0	
0	0	0	
0	0	0	
0	0	0	
0	0	0	
0	0	0	
0	0	0	
0	0	0	
0	0	0	
0	0	0	
0	0	0	
0	0	0	
0	0	0	
0	0	0	
0	0	0	
0	0	0	
0	0	0	
0	0	0	
0	0	0	
0	0	0	
0	0	0	
0	0	0	
0	0	0	
0	0	0	
0	0	0	
0	0	0	
0	0	0	
0	0	0	
0	0	0	
0	0	0	
0	0	0	
0	0	0	
0	0	0	
0	0	0	
0	0	0	
0	0	0	
0	0	0	
0	0	0	
0	0	0	
0	0	0	
0	0	0	
0	0	0	
0	0	0	
0	0	0	
0	0	0	
0	0	0	
0	0	0	
0	0	0	
0	0	0	
0	0	0	
0	0	0	
0	0	0	
0	0	0	
0	0	0	
0	0	0	
0	0	0	
0	0	0	
0	0	0	
0	0	0	
0	0	0	
0	0	0	
0	0	0	
0	0	0	
0	0	0	
0	0	0	
0	0	0	
0	0	0	
0	0	0	
0	0	0	
0	0	0	
0	0	0	
0	0	0	
0	0	0	
0	0	0	
0	0	0	
0	0	0	
0	0	0	
0	0	0	
0	0	0	
0	0	0	
0	0	0	
0	0	0	
0	0	0	
0	0	0	
0	0	0	
0	0	0	
0	0	0	
0	0	0	
0	0	0	
0	0	0	
0	0	0	
0	0	0	
0	0	0	
0	0	0	
0	0	0	
0	0	0	
0	0	0	
0	0	0	
0	0	0	
0	0	0	
0	0	0	
0	0	0	
0	0	0	
0	0	0	
0	0	0	
0	0	0	
0	0	0	
0	0	0	
0	0	0	
0	0	0	
0	0	0	
0	0	0	
0	0	0	
0	0	0	
0	0	0	
0	0	0	
0	0	0	
0	0	0	
0	0	0	
0	0	0	
0	0	0	
0	0	0	
0	0	0	
0	0	0	
0	0	0	
0	0	0	
0	0	0	
0	0	0	
0	0	0	
0	0	0	
0	0	0	
0	0	0	
0	0	0	
0	0	0	
0	0	0	
0	0	0	
0	0	0	
0	0	0	
0	0	0	
0	0	0	
0	0	0	
0	0	0	
0	0	0	
0	0	0	
0	0	0	
0	0	0	
0	0	0	
0	0	0	
0	0	0	
0	0	0	
0	0	0	
0	0	0	
0	0	0	
0	0	0	
0	0	0	
0	0	0	
0	0	0	
0	0	0	
0	0	0	
0	0	0	
0	0	0	
0	0	0	
0	0	0	
0	0	0	
0	0	0	
0	0	0	
0	0	0	
0	0	0	
0	0	0	
0	0	0	
0	0	0	
0	0	0	
0	0	0	
0	0	0	
0	0	0	
0	0	0	
0	0	0	
0	0	0	
0	0	0	
0	0	0	
0	0	0	
0	0	0	
0	0	0	
0	0	0	
0	0	0	
0	0	0	
0	0	0	
0	0	0	
0	0	0	
0	0	0	
0	0	0	
0	0	0	
0	0	0	
0	0	0	
0	0	0	
0	0	0	
0	0	0	
0	0	0	
0	0	0	
0	0	0	
0	0	0	
0	0	0	
0	0	0	
0	0	0	
0	0	0	
0	0	0	
0	0	0	
0	0	0	
0	0	0	
0	0	0	
0	0	0	
0	0	0	
0	0	0	
0	0	0	
0	0	0	
0	0	0	
0	0	0	
0	0	0	
0	0	0	
0	0	0	
0	0	0	
0	0	0	
0	0	0	
0	0	0	
0	0	0	
0	0	0	
0	0	0	
0	0	0	
0	0	0	
0	0	0	
0	0	0	
0	0	0	
0	0	0	
0	0	0	
0	0	0	
0	0	0	
0	0	0	
0	0	0	
0	0	0	
0	0	0	
0	0	0	
0	0	0	
0	0	0	
0	0	0	
0	0	0	
0	0	0	
0	0	0	
0	0	0	
0	0	0	
0	0	0	
0	0	0	
0	0	0	
0	0	0	
0	0	0	
0	0	0	
0	0	0	
0	0	0	
0	0	0	
0	0	0	
0	0	0	
0	0	0	
0	0	0	
0	0	0	
0	0	0	
0	0	0	
0	0	0	
0	0	0	
0	0	0	
0	0	0	
0	0	0	
0	0	0	
0	0	0	
0	0	0	
0	0	0	
0	0	0	
0	0	0	
0	0	0	
0	0	0	
0	0	0	
0	0	0	
0	0	0	
0	0	0	
0	0	0	
0	0	0	
0	0	0	
0	0	0	
0	0	0	
0	0	0	
0	0	0	
0	0	0	
0	0	0	
0	0	0	
0	0	0	
0	0	0	
0	0	0	
0	0	0	
0	0	0	
0	0	0	
0	0	0	
0	0	0	
0	0	0	
0	0	0	
0	0	0	
0	0	0	
0	0	0	
0	0	0	
0	0	0	
0	0	0	
0	0	0	
0	0	0	
0	0	0	
0	0	0	
0	0	0	
0	0	0	
0	0	0	
0	0	0	
0	0	0	
0	0	0	
0	0	0	
0	0	0	
0	0	0	
0	0	0	
0	0	0	
0	0	0	
0	0	0	
0	0	0	
0	0	0	
0	0	0	
0	0	0	
0	0	0	
0	0	0	
0	0	0	
0	0	0	
0	0	0	
0	0	0	
0	0	0	
0	0	0	
0	0	0	
0	0	0	
0	0	0	
0	0	0	
0	0	0	
0	0	0	
0	0	0	
0	0	0	
0	0	0	
0	0	0	
0	0	0	
0	0	0	
0	0	0	
0	0	0	
0	0	0	
0	0	0	
0	0	0	
0	0	0	
0	0	0	
0	0	0	
0	0	0	
0	0	0	
0	0	0	
0	0	0	
0	0	0	
0	0	0	
0	0	0	
0	0	0	
0	0	0	
0	0	0	
0	0	0	
0	0	0	
0	0	0	
0	0	0	
0	0	0	
0	0	0	
0	0	0	
0	0	0	
0	0	0	
0	0	0	
0	0	0	
0	0	0	
0	0	0	
0	0	0	
0	0	0	
0	0	0	
0	0	0	
0	0	0	
0	0	0	
0	0	0	
0	0	0	
0	0	0	
0	0	0	
0	0	0	
0	0	0	
0	0	0	
0	0	0	
0	0	0	
0	0	0	
0	0	0	
0	0	0	
0	0	0	
0	0	0	
0	0	0	
0	0	0	
0	0	0	
0	0	0	
0	0	0	
0	0	0	
0	0	0	
0	0	0	
0	0	0	
0	0	0	
0	0	0	
0	0	0	
0	0	0	
0	0	0	
0	0	0	
0	0	0	
0	0	0	
0	0	0	
0	0	0	
0	0	0	
0	0	0	
0	0	0	
0	0	0	
0	0	0	
0	0	0	
0	0	0	
0	0	0	
0	0	0	
0	0	0	
0	0	0	
0	0	0	
0	0	0	
0	0	0	
0	0	0	
0	0	0	
0	0	0	
0	0	0	
0	0	0	
0	0	0	
0	0	0	
0	0	0	
0	0	0	
0	0	0	
0	0	0	
0	0	0	
0	0	0	
0	0	0	
0	0	0	
0	0	0	
0	0	0	
0	0	0	
0	0	0	
0	0	0	
0	0	0	
0	0	0	
0	0	0	
0	0	0	
0	0	0	
0	0	0	
0	0	0	
0	0	0	
0	0	0	
0	0	0	
0	0	0	
0	0	0	
0	0	0	
0	0	0	
0	0	0	
0	0	0	
0	0	0	
0	0	0	
0	0	0	
0	0	0	
0	0	0	
0	0	0	
0	0	0	
0	0	0	
0	0	0	
0	0	0	
0	0	0	
0	0	0	
0	0	0	
0	0	0	
0	0	0	
0	0	0	
0	0	0	
0	0	0	
0	0	0	
0	0	0	
0	0	0	
0	0	0	
0	0	0	
0	0	0	
0	0	0	
0	0	0	
0	0	0	
0	0	0	
0	0	0	
0	0	0	
0	0	0	
0	0	0	
0	0	0	
0	0	0	
0	0	0	
0	0	0	
0	0	0	
0	0	0	
0	0	0	
0	0	0	
0	0	0	
0	0	0	
0	0	0	
0	0	0	
0	0	0	
0	0	0	
0	0	0	
0	0	0	
0	0	0	
0	0	0	
0	0	0	
0	0	0	
0	0	0	
0	0	0	
0	0	0	
0	0	0	
0	0	0	
0	0	0	
0	0	0	
0	0	0	
0	0	0	
0	0	0	
0	0	0	
0	0	0	
0	0	0	
0	0	0	
0	0	0	
0	0	0	
0	0	0	
0	0	0	
0	0	0	
0	0	0	
0	0	0	
0	0	0	
0	0	0	
0	0	0	
0	0	0	
0	0	0	
0	0	0	
0	0	0	
0	0	0	
0	0	0	
0	0	0	
0	0	0	
0	0	0	
0	0	0	
0	0	0	
0	0	0	
0	0	0	
0	0	0	
0	0	0	
0	0	0	
0	0	0	
0	0	0	
0	0	0	
0	0	0	
0	0	0	
0	0	0	
0	0	0	
0	0	0	
0	0	0	
0	0	0	
0	0	0	
0	0	0	
0	0	0	
0	0	0	
0	0	0	
0	0	0	
0	0	0	
0	0	0	
0	0	0	
0	0	0	
0	0	0	
0	0	0	
0	0	0	
0	0	0	
0	0	0	
0	0	0	
0	0	0	
0	0	0	
0	0	0	
0	0	0	
0	0	0	
0	0	0	
0	0	0	
0	0	0	
0	0	0	
0	0	0	
0	0	0	
0	0	0	
0	0	0	
0	0	0	
0	0	0	
0	0	0	
0	0	0	
0	0	0	
0	0	0	
0	0	0	
0	0	0	
0	0	0	
0	0	0	
0	0	0	
0	0	0	
0	0	0	
0	0	0	
0	0	0	
0	0	0	
0	0	0	
0	0	0	
0	0	0	
0	0	0	
0	0	0	
0	0	0	
0	0	0	
0	0	0	
0	0	0	
0	0	0	
0	0	0	
0	0	0	
0	0	0	
0	0	0	
0	0	0	
0	0	0	
0	0	0	
0	0	0	
0	0	0	
0	0	0	
0	0	0	
0	0	0	
0	0	0	
0	0	0	
0	0	0	
0	0	0	
0	0	0	
0	0	0	
0	0	0	
0	0	0	
0	0	0	
0	0	0	
0	0	0	
0	0	0	
0	0	0	
0	0	0	
0	0	0	
0	0	0	
0	0	0	
0	0	0	
0	0	0	
0	0	0	
0	0	0	
0	0	0	
0	0	0	
0	0	0	
0	0	0	
0	0	0	
0	0	0	
0	0	0	
0	0	0	
0	0	0	
0	0	0	
0	0	0	
0	0	0	
0	0	0	
0	0	0	
0	0	0	
0	0	0	
0	0	0	
0	0	0	
0	0	0	
0	0	0	
0	0	0	
0	0	0	
0	0	0	
0	0	0	
0	0	0	
0	0	0	
0	0	0	
0	0	0	
0	0	0	
0	0	0	
0	0	0	
0	0	0	
0	0	0	
0	0	0	
0	0	0	
0	0	0	
0	0	0	
0	0	0	
0	0	0	
0	0	0	
0	0	0	
0	0	0	
0	0	0	
0	0	0	
0	0	0	
0	0	0	
0	0	0	
0	0	0	
0	0	0	
0	0	0	
0	0	0	
0	0	0	
0	0	0	
0	0	0	
0	0	0	
0	0	0	
0	0	0	
0	0	0	
0	0	0	
0	0	0	
0	0	0	
0	0	0	
0	0	0	
0	0	0	
0	0	0	
0	0	0	
0	0	0	
0	0	0	
0	0	0	
0	0	0	
0	0	0	
0	0	0	
0	0	0	
0	0	0	
0	0	0	
0	0	0	
0	0	0	
0	0	0	
0	0	0	
0	0	0	
0	0	0	
0	0	0	
0	0	0	
0	0	0	
0	0	0	
0	0	0	
0	0	0	
0	0	0	
0	0	0	
0	0	0	
0	0	0	
0	0	0	
0	0	0	
0	0	0	
0	0	0	
0	0	0	
0	0	0	
0	0	0	
0	0	0	
0	0	0	
0	0	0	
0	0	0	
0	0	0	
0	0	0	
0	0	0	
0	0	0	
0	0	0	
0	0	0	
0	0	0	
0	0	0	
0	0	0	
0	0	0	
0	0	0	
0	0	0	
0	0	0	
0	0	0	
0	0	0	
0	0	0	
0	0	0	
0	0	0	
0	0	0	
0	0	0	
0	0	0	
0	0	0	
0	0	0	
0	0	0	
0	0	0	
0	0	0	
0	0	0	
0	0	0	
0	0	0	
0	0	0	
0	0	0	
0	0	0	
0	0	0	
0	0	0	
0	0	0	
0	0	0	
0	0	0	
0	0	0	
0	0	0	
0	0	0	
0	0	0	
0	0	0	
0	0	0	
0	0	0	
0	0	0	
0	0	0	
0	0	0	
0	0	0	
0	0	0	
0	0	0	
0	0	0	
0	0	0	
0	0	0	
0	0	0	
0	0	0	
0	0	0	
0	0	0	
0	0	0	
0	0	0	
0	0	0	
0	0	0	
0	0	0	
0	0	0	
0	0	0	
0	0	0	
0	0	0	
0	0	0	
0	0	0	
0	0	0	
0	0	0	
0	0	0	
0	0	0	
0	0	0	
0	0	0	
0	0	0	
0	0	0	
0	0	0	
0	0	0	
0	0	0	
0	0	0	
0	0	0	
0	0	0	
0	0	0	
0	0	0	
0	0	0	
0	0	0	
0	0	0	
0	0	0	
0	0	0	
0	0	0	
0	0	0	
0	0	0	
0	0	0	
0	0	0	
0	0	0	
0	0	0	
0	0	0	
0	0	0	
0	0	0	
0	0	0	
0	0	0	
0	0	0	
0	0	0	
0	0	0	
0	0	0	
0	0	0	
0	0	0	
0	0	0	
0	0	0	
0	0	0	
0	0	0	
0	0	0	
0	0	0	
0	0	0	
0	0	0	
0	0	0	
0	0	0	
0	0	0	
0	0	0	
0	0	0	
0	0	0	
0	0	0	
0	0	0	
0	0	0	
0	0	0	
0	0	0	
0	0	0	
0	0	0	
0	0	0	
0	0	0	
0	0	0	
0	0	0	
0	0	0	
0	0	0	
0	0	0	
0	0	0	
0	0	0	
0	0	0	
0	0	0	
0	0	0	
0	0	0	
0	0	0	
0	0	0	
0	0	0	
0	0	0	
0	0	0	
0	0	0	
0	0	0	
0	0	0	
0	0	0	
0	0	0	
0	0	0	
0	0	0	
0	0	0	
0	0	0	
0	0	0	
0	0	0	
0	0	0	
0	0	0	
0	0	0	
0	0	0	
0	0	0	
0	0	0	
0	0	0	
0	0	0	
0	0	0	
0	0	0	
0	0	0	
0	0	0	
0	0	0	
0	0	0	
0	0	0	
0	0	0	
0	0	0	
0	0	0	
0	0	0	
0	0	0	
0	0	0	
0	0	0	
0	0	0	
0	0	0	
0	0	0	
0	0	0	
0	0	0	
0	0	0	
0	0	0	
0	0	0	
0	0	0	
0	0	0	
0	0	0	
0	0	0	
0	0	0	
0	0	0	
0	0	0	
0	0	0	
0	0	0	
0	0	0	
0	0	0	
0	0	0	
0	0	0	
0	0	0	
0	0	0	
0	0	0	
0	0	0	
0	0	0	
0	0	0	
0	0	0	
0	0	0	
0	0	0	
0	0	0	
0	0	0	
0	0	0	
0	0	0	
0	0	0	
0	0	0	
0	0	0	
0	0	0	
0	0	0	
0	0	0	
0	0	0	
0	0	0	
0	0	0	
0	0	0	
0	0	0	
0	0	0	
0	0	0	
0	0	0	
0	0	0	
0	0	0	
0	0	0	
0	0	0	
0	0	0	
0	0	0	
0	0	0	
0	0	0	
0	0	0	
0	0	0	
0	0	0	
0	0	0	
0	0	0	
0	0	0	
0	0	0	
0	0	0	
0	0	0	
0	0	0	
0	0	0	
0	0	0	
0	0	0	
0	0	0	
0	0	0	
0	0	0	
0	0	0	
0	0	0	
0	0	0	
0	0	0	
0	0	0	
0	0	0	
0	0	0	
0	0	0	
0	0	0	
0	0	0	
0	0	0	
0	0	0	
0	0	0	
0	0	0	
0	0	0	
0	0	0	
0	0	0	
0	0	0	
0	0	0	
0	0	0	
0	0	0	
0	0	0	
0	0	0	
0	0	0	
0	0	0	
0	0	0	
0	0	0	
0	0	0	
0	0	0	
0	0	0	
0	0	0	
0	0	0	
0	0	0	
0	0	0	
0	0	0	
0	0	0	
0	0	0	
0	0	0	
0	0	0	
0	0	0	
0	0	0	
0	0	0	
0	0	0	
0	0	0	
0	0	0	
0	0	0	
0	0	0	
0	0	0	
0	0	0	
0	0	0	
0	0	0	
0	0	0	
0	0	0	
0	0	0	
0	0	0	
0	0	0	
0	0	0	
0	0	0	
0	0	0	
0	0	0	
0	0	0	
0	0	0	
0	0	0	
0	0	0	
0	0	0	
0	0	0	
0	0	0	
0	0	0	
0	0	0	
0	0	0	
0	0	0	
0	0	0	
0	0	0	
0	0	0	
0	0	0	
0	0	0	
0	0	0	
0	0	0	
0	0	0	
0	0	0	
0	0	0	
0	0	0	
0	0	0	
0	0	0	
0	0	0	
0	0	0	
0	0	0	
0	0	0	
0	0	0	
0	0	0	
0	0	0	
0	0	0	
0	0	0	
0	0	0	
0	0	0	
0	0	0	
0	0	0	
0	0	0	
0	0	0	
0	0	0	
0	0	0	
0	0	0	
0	0	0	
0	0	0	
0	0	0	
0	0	0	
0	0	0	
0	0	0	
0	0	0	
0	0	0	
0	0	0	
0	0	0	
0	0	0	
0	0	0	
0	0	0	
0	0	0	
0	0	0	
0	0	0	
0	0	0	
0	0	0	
0	0	0	
0	0	0	
0	0	0	
0	0	0	
0	0	0	
0	0	0	
0	0	0	
0	0	0	
0	0	0	
0	0	0	
0	0	0	
0	0	0	
0	0	0	
0	0	0	
0	0	0	
0	0	0	
0	0	0	
0	0	0	
0	0	0	
0	0	0	
0	0	0	
0	0	0	
0	0	0	
0	0	0	
0	0	0	
0	0	0	
0	0	0	
0	0	0	
0	0	0	
0	0	0	
0	0	0	
0	0	0	
0	0	0	
0	0	0	
0	0	0	
0	0	0	
0	0	0	
0	0	0	
0	0	0	
0	0	0	
0	0	0	
0	0	0	
0	0	0	
0	0	0	
0	0	0	
0	0	0	
0	0	0	
0	0	0	
0	0	0	
0	0	0	
0	0	0	
0	0	0	
0	0	0	
0	0	0	
0	0	0	
0	0	0	
0	0	0	
0	0	0	
0	0	0	
0	0	0	
0	0	0	
0	0	0	
0	0	0	
0	0	0	
0	0	0	
0	0	0	
0	0	0	
0	0	0	
0	0	0	
0	0	0	
0	0	0	
0	0	0	
0	0	0	
0	0	0	
0	0	0	
0	0	0	
0	0	0	
0	0	0	
0	0	0	
0	0	0	
0	0	0	
0	0	0	
0	0	0	
0	0	0	
0	0	0	
0	0	0	
0	0	0	
0	0	0	
0	0	0	
0	0	0	
0	0	0	
0	0	0	
0	0	0	
0	0	0	
0	0	0	
0	0	0	
0	0	0	
0	0	0	
0	0	0	
0	0	0	
0	0	0	
0	0	0	
0	0	0	
0	0	0	
0	0	0	
0	0	0	
0	0	0	
0	0	0	
0	0	0	
0	0	0	
0	0	0	
0	0	0	
0	0	0	
0	0	0	
0	0	0	
0	0	0	
0	0	0	
0	0	0	
0	0	0	
0	0	0	
0	0	0	
0	0	0	
0	0	0	
0	0	0	
0	0	0	
0	0	0	
0	0	0	
0	0	0	
0	0	0	
0	0	0	
0	0	0	
0	0	0	
0	0	0	
0	0	0	
0	0	0	
0	0	0	
0	0	0	
0	0	0	
0	0	0	
0	0	0	
0	0	0	
0	0	0	
0	0	0	
0	0	0	
0	0	0	
0	0	0	
0	0	0	
0	0	0	
0	0	0	
0	0	0	
0	0	0	
0	0	0	
0	0	0	
0	0	0	
0	0	0	
0	0	0	
0	0	0	
0	0	0	
0	0	0	
0	0	0	
0	0	0	
0	0	0	
0	0	0	
0	0	0	
0	0	0	
0	0	0	
0	0	0	
0	0	0	
0	0	0	
0	0	0	
0	0	0	
0	0	0	
0	0	0	
0	0	0	
0	0	0	
0	0	0	
0	0	0	
0	0	0	
0	0	0	
0	0	0	
0	0	0	
0	0	0	
0	0	0	
0	0	0	
0	0	0	
0	0	0	
0	0	0	
0	0	0	
0	0	0	
0	0	0	
0	0	0	
0	0	0	
0	0	0	
0	0	0	
0	0	0	
0	0	0	
0	0	0	
0	0	0	
0	0	0	
0	0	0	
0	0	0	
0	0	0	
0	0	0	
0	0	0	
0	0	0	
0	0	0	
0	0	0	
0	0	0	
0	0	0	
0	0	0	
0	0	0	
0	0	0	
0	0	0	
0	0	0	
0	0	0	
0	0	0	
0	0	0	
0	0	0	
0	0	0	
0	0	0	
0	0	0	
0	0	0	
0	0	0	
0	0	0	
0	0	0	
0	0	0	
0	0	0	
0	0	0	
0	0	0	
0	0	0	
0	0	0	
0	0	0	
0	0	0	
0	0	0	
0	0	0	
0	0	0	
0	0	0	
0	0	0	
0	0	0	
0	0	0	
0	0	0	
0	0	0	
0	0	0	
0	0	0	
0	0	0	
0	0	0	
0	0	0	
0	0	0	
0	0	0	
0	0	0	
0	0	0	
0	0	0	
0	0	0	
0	0	0	
0	0	0	
0	0	0	
0	0	0	
0	0	0	
0	0	0	
0	0	0	
0	0	0	
0	0	0	
0	0	0	
0	0	0	
0	0	0	
0	0	0	
0	0	0	
0	0	0	
0	0	0	
0	0	0	
0	0	0	
0	0	0	
0	0	0	
0	0	0	
0	0	0	
0	0	0	
0	0	0	
0	0	0	
0	0	0	
0	0	0	
0	0	0	
0	0	0	
0	0	0	
0	0	0	
0	0	0	
0	0	0	
0	0	0	
0	0	0	
0	0	0	
0	0	0	
0	0	0	
0	0	0	
0	0	0	
0	0	0	
0	0	0	
0	0	0	
0	0	0	
0	0	0	
0	0	0	
0	0	0	
0	0	0	
0	0	0	
0	0	0	
0	0	0	
0	0	0	
0	0	0	
0	0	0	
0	0	0	
0	0	0	
0	0	0	
0	0	0	
0	0	0	
0	0	0	
0	0	0	
0	0	0	
0	0	0	
0	0	0	
0	0	0	
0	0	0	
0	0	0	
0	0	0	
0	0	0	
0	0	0	
0	0	0	
0	0	0	
0	0	0	
0	0	0	
0	0	0	
0	0	0	
0	0	0	
0	0	0	
0	0	0	
0	0	0	
0	0	0	
0	0	0	
0	0	0	
0	0	0	
0	0	0	
0	0	0	
0	0	0	
0	0	0	
0	0	0	
0	0	0	
0	0	0	
0	0	0	
0	0	0	
0	0	0	
0	0	0	
0	0	0	
0	0	0	
0	0	0	
0	0	0	
0	0	0	
0	0	0	
0	0	0	
0	0	0	
0	0	0	
0	0	0	
0	0	0	
0	0	0	
0	0	0	
0	0	0	
0	0	0	
0	0	0	
0	0	0	
0	0	0	
0	0	0	
0	0	0	
0	0	0	
0	0	0	
0	0	0	
0	0	0	
0	0	0	
0	0	0	
0	0	0	
0	0	0	
0	0	0	
0	0	0	
0	0	0	
0	0	0	
0	0	0	
0	0	0	
0	0	0	
0	0	0	
0	0	0	
0	0	0	
0	0	0	
0	0	0	
0	0	0	
0	0	0	
0	0	0	
0	0	0	
0	0	0	
0	0	0	
0	0	0	
0	0	0	
0	0	0	
0	0	0	
0	0	0	
0	0	0	
0	0	0	
0	0	0	
0	0	0	
0	0	0	
0	0	0	
0	0	0	
0	0	0	
0	0	0	
0	0	0	
0	0	0	
0	0	0	
0	0	0	
0	0	0	
0	0	0	
0	0	0	
0	0	0	
0	0	0	
0	0	0	
0	0	0	
0	0	0	
0	0	0	
0	0	0	
0	0	0	
0	0	0	
0	0	0	
0	0	0	
0	0	0	
0	0	0	
0	0	0	
0	0	0	
0	0	0	
0	0	0	
0	0	0	
0	0	0	
0	0	0	
0	0	0	
0	0	0	
0	0	0	
0	0	0	
0	0	0	
0	0	0	
0	0	0	
0	0	0	
0	0	0	
0	0	0	
0	0	0	
0	0	0	
0	0	0	
0	0	0	
0	0	0	
0	0	0	
0	0	0	
0	0	0	
0	0	0	
0	0	0	
0	0	0	
0	0	0	
0	0	0	
0	0	0	
0	0	0	
0	0	0	
0	0	0	
0	0	0	
0	0	0	
0	0	0	
0	0	0	
0	0	0	
0	0	0	
0	0	0	
0	0	0	
0	0	0	
0	0	0	
0	0	0	
0	0	0	
0	0	0	
0	0	0	
0	0	0	
0	0	0	
0	0	0	
0	0	0	
0	0	0	
0	0	0	
0	0	0	
0	0	0	
0	0	0	
0	0	0	
0	0	0	
0	0	0	
0	0	0	
0	0	0	
0	0	0	
0	0	0	
0	0	0	
0	0	0	
0	0	0	
0	0	0	
0	0	0	
0	0	0	
0	0	0	
0	0	0	
0	0	0	
0	0	0	
0	0	0	
0	0	0	
0	0	0	
0	0	0	
0	0	0	
0	0	0	
0	0	0	
0	0	0	
0	0	0	
0	0	0	
0	0	0	
0	0	0	
0	0	0	
0	0	0	
0	0	0	
0	0	0	
0	0	0	
0	0	0	
0	0	0	
0	0	0	
0	0	0	
0	0	0	
0	0	0	
0	0	0	
0	0	0	
0	0	0	
0	0	0	
0	0	0	
0	0	0	
0	0	0	
0	0	0	
0	0	0	
0	0	0	
0	0	0	
0	0	0	
0	0	0	
0	0	0	
0	0	0	
0	0	0	
0	0	0	
0	0	0	
0	0	0	
0	0	0	
0	0	0	
0	0	0	
0	0	0	
0	0	0	
0	0	0	
0	0	0	
0	0	0	
0	0	0	
0	0	0	
0	0	0	
0	0	0	
0	0	0	
0	0	0	
0	0	0	
0	0	0	
0	0	0	
0	0	0	
0	0	0	
0	0	0	
0	0	0	
0	0	0	
0	0	0	
0	0	0	
0	0	0	
0	0	0	
0	0	0	
0	0	0	
0	0	0	
0	0	0	
0	0	0	
0	0	0	
0	0	0	
0	0	0	
0	0	0	
0	0	0	
0	0	0	
0	0	0	
0	0	0	
0	0	0	
0	0	0	
0	0	0	
0	0	0	
0	0	0	
0	0	0	
0	0	0	
0	0	0	
0	0	0	
0	0	0	
0	0	0	
0	0	0	
0	0	0	
0	0	0	
0	0	0	
0	0	0	
0	0	0	
0	0	0	
0	0	0	
0	0	0	
0	0	0	
0	0	0	
0	0	0	
0	0	0	
0	0	0	
0	0	0	
0	0	0	
0	0	0	
0	0	0	
0	0	0	
0	0	0	
0	0	0	
0	0	0	
0	0	0	
0	0	0	
0	0	0	
0	0	0	
0	0	0	
0	0	0	
0	0	0	
0	0	0	
0	0	0	
0	0	0	
0	0	0	
0	0	0	
0	0	0	
0	0	0	
0	0	0	
0	0	0	
0	0	0	
0	0	0	
0	0	0	
0	0	0	
0	0	0	
0	0	0	
0	0	0	
0	0	0	
0	0	0	
0	0	0	
0	0	0	
0	0	0	
0	0	0	
0	0	0	
0	0	0	
0	0	0	
0	0	0	
0	0	0	
0	0	0	
0	0	0	
0	0	0	
0	0	0	
0	0	0	
0	0	0	
0	0	0	
0	0	0	
0	0	0	
0	0	0	
0	0	0	
0	0	0	
0	0	0	
0	0	0	
0	0	0	
0	0	0	
0	0	0	
0	0	0	
0	0	0	
0	0	0	
0	0	0	
0	0	0	
0	0	0	
0	0	0	
0	0	0	
0	0	0	
0	0	0	
0	0	0	
0	0	0	
0	0	0	
0	0	0	
0	0	0	
0	0	0	
0	0	0	
0	0	0	
0	0	0	
0	0	0	
0	0	0	
0	0	0	
0	0	0	
0	0	0	
0	0	0	
0	0	0	
0	0	0	
0	0	0	
0	0	0	
0	0	0	
0	0	0	
0	0	0	
0	0	0	
0	0	0	
0	0	0	
0	0	0	
0	0	0	
0	0	0	
0	0	0	
0	0	0	
0	0	0	
0	0	0	
0	0	0	
0	0	0	
0	0	0	
0	0	0	
0	0	0	
0	0	0	
0	0	0	
0	0	0	
0	0	0	
0	0	0	
0	0	0	
0	0	0	
0	0	0	
0	0	0	
0	0	0	
0	0	0	
0	0	0	
0	0	0	
0	0	0	
0	0	0	
0	0	0	
0	0	0	
0	0	0	
0	0	0	
0	0	0	
0	0	0	
0	0	0	
0	0	0	
0	0	0	
0	0	0	
0	0	0	
0	0	0	
0	0	0	
0	0	0	
0	0	0	
0	0	0	
0	0	0	
0	0	0	
0	0	0	
0	0	0	
0	0	0	
0	0	0	
0	0	0	
0	0	0	
0	0	0	
0	0	0	
0	0	0	
0	0	0	
0	0	0	
0	0	0	
0	0	0	
0	0	0	
0	0	0	
0	0	0	
0	0	0	
0	0	0	
0	0	0	
0	0	0	
0	0	0	
0	0	0	
0	0	0	
0	0	0	
0	0	0	
0	0	0	
0	0	0	
0	0	0	
0	0	0	
0	0	0	
0	0	0	
0	0	0	
0	0	0	
0	0	0	
0	0	0	
0	0	0	
0	0	0	
0	0	0	
0	0	0	
0	0	0	
0	0	0	
0	0	0	
0	0	0	
0	0	0	
0	0	0	
0	0	0	
0	0	0	
0	0	0	
0	0	0	
0	0	0	
0	0	0	
0	0	0	
0	0	0	
0	0	0	
0	0	0	
0	0	0	
0	0	0	
0	0	0	
0	0	0	
0	0	0	
0	0	0	
0	0	0	
0	0	0	
0	0	0	
0	0	0	
0	0	0	
0	0	0	
0	0	0	
0	0	0	
0	0	0	
0	0	0	
0	0	0	
0	0	0	
0	0	0	
0	0	0	
0	0	0	
0	0	0	
0	0	0	
0	0	0	
0	0	0	
0	0	0	
0	0	0	
0	0	0	
0	0	0	
0	0	0	
0	0	0	
0	0	0	
0	0	0	
0	0	0	
0	0	0	
0	0	0	
0	0	0	
0	0	0	
0	0	0	
0	0	0	
0	0	0	
0	0	0	
0	0	0	
0	0	0	
0	0	0	
0	0	0	
0	0	0	
0	0	0	
0	0	0	
0	0	0	
0	0	0	
0	0	0	
0	0	0	
0	0	0	
0	0	0	
0	0	0	
0	0	0	
0	0	0	
0	0	0	
0	0	0	
0	0	0	
0	0	0	
0	0	0	
0	0	0	
0	0	0	
0	0	0	
0	0	0	
0	0	0	
0	0	0	
0	0	0	
0	0	0	
0	0	0	
0	0	0	
0	0	0	
0	0	0	
0	0	0	
0	0	0	
0	0	0	
0	0	0	
0	0	0	
0	0	0	
0	0	0	
0	0	0	
0	0	0	
0	0	0	
0	0	0	
0	0	0	
0	0	0	
0	0	0	
0	0	0	
0	0	0	
0	0	0	
0	0	0	
0	0	0	
0	0	0	
0	0	0	
0	0	0	
0	0	0	
0	0	0	
0	0	0	
0	0	0	
0	0	0	
0	0	0	
0	0	0	
0	0	0	
0	0	0	
0	0	0	
0	0	0	
0	0	0	
0	0	0	
0	0	0	
0	0	0	
0	0	0	
0	0	0	
0	0	0	
0	0	0	
0	0	0	
0	0	0	
0	0	0	
0	0	0	
0	0	0	
0	0	0	
0	0	0	
0	0	0	
0	0	0	
0	0	0	
0	0	0	
0	0	0	
0	0	0	
0	0	0	
0	0	0	
0	0	0	
0	0	0	
0	0	0	
0	0	0	
0	0	0	
0	0	0	
0	0	0	
0	0	0	
0	0	0	
0	0	0	
0	0	0	
0	0	0	
0	0	0	
0	0	0	
0	0	0	
0	0	0	
0	0	0	
0	0	0	
0	0	0	
0	0	0	
0	0	0	
0	0	0	
0	0	0	
0	0	0	
0	0	0	
0	0	0	
0	0	0	
0	0	0	
0	0	0	
0	0	0	
0	0	0	
0	0	0	
0	0	0	
0	0	0	
0	0	0	
0	0	0	
0	0	0	
0	0	0	
0	0	0	
0	0	0	
0	0	0	
0	0	0	
0	0	0	
0	0	0	
0	0	0	
0	0	0	
0	0	0	
0	0	0	
0	0	0	
0	0	0	
0	0	0	
0	0	0	
0	0	0	
0	0	0	
0	0	0	
0	0	0	
0	0	0	
0	0	0	
0	0	0	
0	0	0	
0	0	0	
0	0	0	
0	0	0	
0	0	0	
0	0	0	
0	0	0	
0	0	0	
0	0	0	
0	0	0	
0	0	0	
0	0	0	
0	0	0	
0	0	0	
0	0	0	
0	0	0	
0	0	0	
0	0	0	
0	0	0	
0	0	0	
0	0	0	
0	0	0	
0	0	0	
0	0	0	
0	0	0	
0	0	0	
0	0	0	
0	0	0	
0	0	0	
0	0	0	
0	0	0	
0	0	0	
0	0	0	
0	0	0	
0	0	0	
0	0	0	
0	0	0	
0	0	0	
0	0	0	
0	0	0	
0	0	0	
0	0	0	
0	0	0	
0	0	0	
0	0	0	
0	0	0	
0	0	0	
0	0	0	
0	0	0	
0	0	0	
0	0	0	
0	0	0	
0	0	0	
0	0	0	
0	0	0	
0	0	0	
0	0	0	
0	0	0	
0	0	0	
0	0	0	
0	0	0	
0	0	0	
0	0	0	
0	0	0	
0	0	0	
0	0	0	
0	0	0	
0	0	0	
0	0	0	
0	0	0	
0	0	0	
0	0	0	
0	0	0	
0	0	0	
0	0	0	
0	0	0	
0	0	0	
0	0	0	
0	0	0	
0	0	0	
0	0	0	
0	0	0	
0	0	0	
0	0	0	
0	0	0	
0	0	0	
0	0	0	
0	0	0	
0	0	0	
0	0	0	
0	0	0	
0	0	0	
0	0	0	
0	0	0	
0	0	0	
0	0	0	
0	0	0	
0	0	0	
0	0	0	
0	0	0	
0	0	0	
0	0	0	
0	0	0	
0	0	0	
0	0	0	
0	0	0	
0	0	0	
0	0	0	
0	0	0	
0	0	0	
0	0	0	
0	0	0	
0	0	0	
0	0	0	
0	0	0	
0	0	0	
0	0	0	
0	0	0	
0	0	0	
0	0	0	
0	0	0	
0	0	0	
0	0	0	
0	0	0	
0	0	0	
0	0	0	
0	0	0	
0	0	0	
0	0	0	
0	0	0	
0	0	0	
0	0	0	
0	0	0	
0	0	0	
0	0	0	
0	0	0	
0	0	0	
0	0	0	
0	0	0	
0	0	0	
0	0	0	
0	0	0	
0	0	0	
0	0	0	
0	0	0	
0	0	0	
0	0	0	
0	0	0	
0	0	0	
0	0	0	
0	0	0	
0	0	0	
0	0	0	
0	0	0	
0	0	0	
0	0	0	
0	0	0	
0	0	0	
0	0	0	
0	0	0	
0	0	0	
0	0	0	
0	0	0	
0	0	0	
0	0	0	
0	0	0	
0	0	0	
0	0	0	
0	0	0	
0	0	0	
0	0	0	
0	0	0	
0	0	0	
0	0	0	
0	0	0	
0	0	0	
0	0	0	
0	0	0	
0	0	0	
0	0	0	
0	0	0	
0	0	0	
0	0	0	
0	0	0	
0	0	0	
0	0	0	
0	0	0	
0	0	0	
0	0	0	
0	0	0	
0	0	0	
0	0	0	
0	0	0	
0	0	0	
0	0	0	
0	0	0	
0	0	0	
0	0	0	
0	0	0	
0	0	0	
0	0	0	
0	0	0	
0	0	0	
0	0	0	
0	0	0	
0	0	0	
0	0	0	
0	0	0	
0	0	0	
0	0	0	
0	0	0	
0	0	0	
0	0	0	
0	0	0	
0	0	0	
0	0	0	
0	0	0	
0	0	0	
0	0	0	
0	0	0	
0	0	0	
0	0	0	
0	0	0	
0	0	0	
0	0	0	
0	0	0	
0	0	0	
0	0	0	
0	0	0	
0	0	0	
0	0	0	
0	0	0	
0	0	0	
0	0	0	
0	0	0	
0	0	0	
0	0	0	
0	0	0	
0	0	0	
0	0	0	
0	0	0	
0	0	0	
0	0	0	
0	0	0	
0	0	0	
0	0	0	
0	0	0	
0	0	0	
0	0	0	
0	0	0	
0	0	0	
0	0	0	
0	0	0	
0	0	0	
0	0	0	
0	0	0	
0	0	0	
0	0	0	
0	0	0	
0	0	0	
0	0	0	
0	0	0	
0	0	0	
0	0	0	
0	0	0	
0	0	0	
0	0	0	
0	0	0	
0	0	0	
0	0	0	
0	0	0	
0	0	0	
0	0	0	
0	0	0	
0	0	0	
0	0	0	
0	0	0	
0	0	0	
0	0	0	
0	0	0	
0	0	0	
0	0	0	
0	0	0	
0	0	0	
0	0	0	
0	0	0	
0	0	0	
0	0	0	
0	0	0	
0	0	0	
0	0	0	
0	0	0	
0	0	0	
0	0	0	
0	0	0	
0	0	0	
0	0	0	
0	0	0	
0	0	0	
0	0	0	
0	0	0	
0	0	0	
0	0	0	
0	0	0	
0	0	0	
0	0	0	
0	0	0	
0	0	0	
0	0	0	
0	0	0	
0	0	0	
0	0	0	
0	0	0	
0	0	0	
0	0	0	
0	0	0	
0	0	0	
0	0	0	
0	0	0	
0	0	0	
0	0	0	
0	0	0	
0	0	0	
0	0	0	
0	0	0	
0	0	0	
0	0	0	
0	0	0	
0	0	0	
0	0	0	
0	0	0	
0	0	0	
0	0	0	
0	0	0	
0	0	0	
0	0	0	
0	0	0	
0	0	0	
0	0	0	
0	0	0	
0	0	0	
0	0	0	
0	0	0	
0	0	0	
0	0	0	
0	0	0	
0	0	0	
0	0	0	
0	0	0	
0	0	0	
0	0	0	
0	0	0	
0	0	0	
0	0	0	
0	0	0	
0	0	0	
0	0	0	
0	0	0	
0	0	0	
0	0	0	
0	0	0	
0	0	0	
0	0	0	
0	0	0	
0	0	0	
0	0	0	
0	0	0	
0	0	0	
0	0	0	
0	0	0	
0	0	0	
0	0	0	
0	0	0	
0	0	0	
0	0	0	
0	0	0	
0	0	0	
0	0	0	
0	0	0	
0	0	0	
0	0	0	
0	0	0	
0	0	0	
0	0	0	
0	0	0	
0	0	0	
0	0	0	
0	0	0	
0	0	0	
0	0	0	
0	0	0	
0	0	0	
0	0	0	
0	0	0	
0	0	0	
0	0	0	
0	0	0	
0	0	0	
0	0	0	
0	0	0	
0	0	0	
0	0	0	
0	0	0	
0	0	0	
0	0	0	
0	0	0	
0	0	0	
0	0	0	
0	0	0	
0	0	0	
0	0	0	
0	0	0	
0	0	0	
0	0	0	
0	0	0	
0	0	0	
0	0	0	
0	0	0	
0	0	0	
0	0	0	
0	0	0	
0	0	0	
0	0	0	
0	0	0	
0	0	0	
0	0	0	
0	0	0	
0	0	0	
0	0	0	
0	0	0	
0	0	0	
0	0	0	
0	0	0	
0	0	0	
0	0	0	
0	0	0	
0	0	0	
0	0	0	
0	0	0	
0	0	0	
0	0	0	
0	0	0	
0	0	0	
0	0	0	
0	0	0	
0	0	0	
0	0	0	
0	0	0	
0	0	0	
0	0	0	
0	0	0	
0	0	0	
0	0	0	
0	0	0	
0	0	0	
0	0	0	
0	0	0	
0	0	0	
0	0	0	
0	0	0	
0	0	0	
0	0	0	
0	0	0	
0	0	0	
0	0	0	
0	0	0	
0	0	0	
0	0	0	
0	0	0	
0	0	0	
0	0	0	
0	0	0	
0	0	0	
0	0	0	
0	0	0	
0	0	0	
0	0	0	
0	0	0	
0	0	0	
0	0	0	
0	0	0	
0	0	0	
0	0	0	
0	0	0	
0	0	0	
0	0	0	
0	0	0	
0	0	0	
0	0	0	
0	0	0	
0	0	0	
0	0	0	
0	0	0	
0	0	0	
0	0	0	
0	0	0	
0	0	0	
0	0	0	
0	0	0	
0	0	0	
0	0	0	
0	0	0	
0	0	0	
0	0	0	
0	0	0	
0	0	0	
0	0	0	
0	0	0	
0	0	0	
0	0	0	
0	0	0	
0	0	0	
0	0	0	
0	0	0	
0	0	0	
0	0	0	
0	0	0	
0	0	0	
0	0	0	
0	0	0	
0	0	0	
0	0	0	
0	0	0	
0	0	0	
0	0	0	
0	0	0	
0	0	0	
0	0	0	
0	0	0	
0	0	0	
0	0	0	
0	0	0	
0	0	0	
0	0	0	
0	0	0	
0	0	0	
0	0	0	
0	0	0	
0	0	0	
0	0	0	
0	0	0	
0	0	0	
0	0	0	
0	0	0	
0	0	0	
0	0	0	
0	0	0	
0	0	0	
0	0	0	
0	0	0	
0	0	0	
0	0	0	
0	0	0	
0	0	0	
0	0	0	
0	0	0	
0	0	0	
0	0	0	
0	0	0	
0	0	0	
0	0	0	
0	0	0	
0	0	0	
0	0	0	
0	0	0	
0	0	0	
0	0	0	
0	0	0	
0	0	0	
0	0	0	
0	0	0	
0	0	0	
0	0	0	
0	0	0	
0	0	0	
0	0	0	
0	0	0	
0	0	0	
0	0	0	
0	0	0	
0	0	0	
0	0	0	
0	0	0	
0	0	0	
0	0	0	
0	0	0	
0	0	0	
0	0	0	
0	0	0	
0	0	0	
0	0	0	
0	0	0	
0	0	0	
0	0	0	
0	0	0	
0	0	0	
0	0	0	
0	0	0	
0	0	0	
0	0	0	
0	0	0	
0	0	0	
0	0	0	
0	0	0	
0	0	0	
0	0	0	
0	0	0	
0	0	0	
0	0	0	
0	0	0	
0	0	0	
0	0	0	
0	0	0	
0	0	0	
0	0	0	
0	0	0	
0	0	0	
0	0	0	
0	0	0	
0	0	0	
0	0	0	
0	0	0	
0	0	0	
0	0	0	
0	0	0	
0	0	0	
0	0	0	
0	0	0	
0	0	0	
0	0	0	
0	0	0	
0	0	0	
0	0	0	
0	0	0	
0	0	0	
0	0	0	
0	0	0	
0	0	0	
0	0	0	
0	0	0	
0	0	0	
0	0	0	
0	0	0	
0	0	0	
0	0	0	
0	0	0	
0	0	0	
0	0	0	
0	0	0	
0	0	0	
0	0	0	
0	0	0	
0	0	0	
0	0	0	
0	0	0	
0	0	0	
0	0	0	
0	0	0	
0	0	0	
0	0	0	
0	0	0	
0	0	0	
0	0	0	
0	0	0	
0	0	0	
0	0	0	
0	0	0	
0	0	0	
0	0	0	
0	0	0	
0	0	0	
0	0	0	
0	0	0	
0	0	0	
0	0	0	
0	0	0	
0	0	0	
0	0	0	
0	0	0	
0	0	0	
0	0	0	
0	0	0	
0	0	0	
0	0	0	
0	0	0	
0	0	0	
0	0	0	
0	0	0	
0	0	0	
0	0	0	
0	0	0	
0	0	0	
0	0	0	
0	0	0	
0	0	0	
0	0	0	
0	0	0	
0	0	0	
0	0	0	
0	0	0	
0	0	0	
0	0	0	
0	0	0	
0	0	0	
0	0	0	
0	0	0	
0	0	0	
0	0	0	
0	0	0	
0	0	0	
0	0	0	
0	0	0	
0	0	0	
0	0	0	
0	0	0	
0	0	0	
0	0	0	
0	0	0	
0	0	0	
0	0	0	
0	0	0	
0	0	0	
0	0	0	
0	0	0	
0	0	0	
0	0	0	
0	0	0	
0	0	0	
0	0	0	
0	0	0	
0	0	0	
0	0	0	
0	0	0	
0	0	0	
0	0	0	
0	0	0	
0	0	0	
0	0	0	
0	0	0	
0	0	0	
0	0	0	
0	0	0	
0	0	0	
0	0	0	
0	0	0	
0	0	0	
0	0	0	
0	0	0	
0	0	0	
0	0	0	
0	0	0	
0	0	0	
0	0	0	
0	0	0	
0	0	0	
0	0	0	
0	0	0	
0	0	0	
0	0	0	
0	0	0	
0	0	0	
0	0	0	
0	0	0	
0	0	0	
0	0	0	
0	0	0	
0	0	0	
0	0	0	
0	0	0	
0	0	0	
0	0	0	
0	0	0	
0	0	0	
0	0	0	
0	0	0	
0	0	0	
0	0	0	
0	0	0	
0	0	0	
0	0	0	
0	0	0	
0	0	0	
0	0	0	
0	0	0	
0	0	0	
0	0	0	
0	0	0	
0	0	0	
0	0	0	
0	0	0	
0	0	0	
0	0	0	
0	0	0	
0	0	0	
0	0	0	
0	0	0	
0	0	0	
0	0	0	
0	0	0	
0	0	0	
0	0	0	
0	0	0	
0	0	0	
0	0	0	
0	0	0	
0	0	0	
0	0	0	
0	0	0	
0	0	0	
0	0	0	
0	0	0	
0	0	0	
0	0	0	
0	0	0	
0	0	0	
0	0	0	
0	0	0	
0	0	0	
0	0	0	
0	0	0	
0	0	0	
0	0	0	
0	0	0	
0	0	0	
0	0	0	
0	0	0	
0	0	0	
0	0	0	
0	0	0	
0	0	0	
0	0	0	
0	0	0	
0	0	0	
0	0	0	
0	0	0	
0	0	0	
0	0	0	
0	0	0	
0	0	0	
0	0	0	
0	0	0	
0	0	0	
0	0	0	
0	0	0	
0	0	0	
0	0	0	
0	0	0	
0	0	0	
0	0	0	
0	0	0	
0	0	0	
0	0	0	
0	0	0	
0	0	0	
0	0	0	
0	0	0	
0	0	0	
0	0	0	
0	0	0	
0	0	0	
0	0	0	
0	0	0	
0	0	0	
0	0	0	
0	0	0	
0	0	0	
0	0	0	
0	0	0	
0	0	0	
0	0	0	
0	0	0	
0	0	0	
0	0	0	
0	0	0	
0	0	0	
0	0	0	
0	0	0	
0	0	0	
0	0	0	
0	0	0	
0	0	0	
0	0	0	
0	0	0	
0	0	0	
0	0	0	
0	0	0	
0	0	0	
0	0	0	
0	0	0	
0	0	0	
0	0	0	
0	0	0	
0	0	0	
0	0	0	
0	0	0	
0	0	0	
0	0	0	
0	0	0	
0	0	0	
0	0	0	
0	0	0	
0	0	0	
0	0	0	
0	0	0	
0	0	0	
0	0	0	
0	0	0	
0	0	0	
0	0	0	
0	0	0	
0	0	0	
0	0	0	
0	0	0	
0	0	0	
0	0	0	
0	0	0	
0	0	0	
0	0	0	
0	0	0	
0	0	0	
0	0	0	
0	0	0	
0	0	0	
0	0	0	
0	0	0	
0	0	0	
0	0	0	
0	0	0	
0	0	0	
0	0	0	
0	0	0	
0	0	0	
0	0	0	
0	0	0	
0	0	0	
0	0	0	
0	0	0	
0	0	0	
0	0	0	
0	0	0	
0	0	0	
0	0	0	
0	0	0	
0	0	0	
0	0	0	
0	0	0	
0	0	0	
0	0	0	
0	0	0	
0	0	0	
0	0	0	
0	0	0	
0	0	0	
0	0	0	
0	0	0	
0	0	0	
0	0	0	
0	0	0	
0	0	0	
0	0	0	
0	0	0	
0	0	0	
0	0	0	
0	0	0	
0	0	0	
0	0	0	
0	0	0	
0	0	0	
0	0	0	
0	0	0	
0	0	0	
0	0	0	
0	0	0	
0	0	0	
0	0	0	
0	0	0	
0	0	0	
0	0	0	
0	0	0	
0	0	0	
0	0	0	
0	0	0	
0	0	0	
0	0	0	
0	0	0	
0	0	0	
0	0	0	
0	0	0	
0	0	0	
0	0	0	
0	0	0	
0	0	0	
0	0	0	
0	0	0	
0	0	0	
0	0	0	
0	0	0	
0	0	0	
0	0	0	
0	0	0	
0	0	0	
0	0	0	
0	0	0	
0	0	0	
0	0	0	
0	0	0	
0	0	0	
0	0	0	
0	0	0	
0	0	0	
0	0	0	
0	0	0	
0	0	0	
0	0	0	
0	0	0	
0	0	0	
0	0	0	
0	0	0	
0	0	0	
0	0	0	
0	0	0	
0	0	0	
0	0	0	
0	0	0	
0	0	0	
0	0	0	
0	0	0	
0	0	0	
0	0	0	
0	0	0	
0	0	0	
0	0	0	
0	0	0	
0	0	0	
0	0	0	
0	0	0	
0	0	0	
0	0	0	
0	0	0	
0	0	0	
0	0	0	
0	0	0	
0	0	0	
0	0	0	
0	0	0	
0	0	0	
0	0	0	
0	0	0	
0	0	0	
0	0	0	
0	0	0	
0	0	0	
0	0	0	
0	0	0	
0	0	0	
0	0	0	
0	0	0	
0	0	0	
0	0	0	
0	0	0	
0	0	0	
0	0	0	
0	0	0	
0	0	0	
0	0	0	
0	0	0	
0	0	0	
0	0	0	
0	0	0	
0	0	0	
0	0	0	
0	0	0	
0	0	0	
0	0	0	
0	0	0	
0	0	0	
0	0	0	
0	0	0	
0	0	0	
0	0	0	
0	0	0	
0	0	0	
0	0	0	
0	0	0	
0	0	0	
0	0	0	
0	0	0	
0	0	0	
0	0	0	
0	0	0	
0	0	0	
0	0	0	
0	0	0	
0	0	0	
0	0	0	
0	0	0	
0	0	0	
0	0	0	
0	0	0	
0	0	0	
0	0	0	
0	0	0	
0	0	0	
0	0	0	
0	0	0	
0	0	0	
0	0	0	
0	0	0	
0	0	0	
0	0	0	
0	0	0	
0	0	0	
0	0	0	
0	0	0	
0	0	0	
0	0	0	
0	0	0	
0	0	0	
0	0	0	
0	0	0	
0	0	0	
0	0	0	
0	0	0	
0	0	0	
0	0	0	
0	0	0	
0	0	0	
0	0	0	
0	0	0	
0	0	0	
0	0	0	
0	0	0	
0	0	0	
0	0	0	
0	0	0	
0	0	0	
0	0	0	
0	0	0	
0	0	0	
0	0	0	
0	0	0	
0	0	0	
0	0	0	
0	0	0	
0	0	0	
0	0	0	
0	0	0	
0	0	0	
0	0	0	
0	0	0	
0	0	0	
0	0	0	
0	0	0	
0	0	0	
0	0	0	
0	0	0	
0	0	0	
0	0	0	
0	0	0	
0	0	0	
0	0	0	
0	0	0	
0	0	0	
0	0	0	
0	0	0	
0	0	0	
0	0	0	
0	0	0	
0	0	0	
0	0	0	
0	0	0	
0	0	0	
0	0	0	
0	0	0	
0	0	0	
0	0	0	
0	0	0	
0	0	0	
0	0	0	
0	0	0	
0	0	0	
0	0	0	
0	0	0	
0	0	0	
0	0	0	
0	0	0	
0	0	0	
0	0	0	
0	0	0	
0	0	0	
0	0	0	
0	0	0	
0	0	0	
0	0	0	
0	0	0	
0	0	0	
0	0	0	
0	0	0	
0	0	0	
0	0	0	
0	0	0	
0	0	0	
0	0	0	
0	0	0	
0	0	0	
0	0	0	
0	0	0	
0	0	0	
0	0	0	
0	0	0	
0	0	0	
0	0	0	
0	0	0	
0	0	0	
0	0	0	
0	0	0	
0	0	0	
0	0	0	
0	0	0	
0	0	0	
0	0	0	
0	0	0	
0	0	0	
0	0	0	
0	0	0	
0	0	0	
0	0	0	
0	0	0	
0	0	0	
0	0	0	
0	0	0	
0	0	0	
0	0	0	
0	0	0	
0	0	0	
0	0	0	
0	0	0	
0	0	0	
0	0	0	
0	0	0	
0	0	0	
0	0	0	
0	0	0	
0	0	0	
0	0	0	
0	0	0	
0	0	0	
0	0	0	
0	0	0	
0	0	0	
0	0	0	
0	0	0	
0	0	0	
0	0	0	
0	0	0	
0	0	0	
0	0	0	
0	0	0	
0	0	0	
0	0	0	
0	0	0	
0	0	0	
0	0	0	
0	0	0	
0	0	0	
0	0	0	
0	0	0	
0	0	0	
0	0	0	
0	0	0	
0	0	0	
0	0	0	
0	0	0	
0	0	0	
0	0	0	
0	0	0	
0	0	0	
0	0	0	
0	0	0	
0	0	0	
0	0	0	
0	0	0	
0	0	0	
0	0	0	
0	0	0	
0	0	0	
0	0	0	
0	0	0	
0	0	0	
0	0	0	
0	0	0	
0	0	0	
0	0	0	
0	0	0	
0	0	0	
0	0	0	
0	0	0	
0	0	0	
0	0	0	
0	0	0	
0	0	0	
0	0	0	
0	0	0	
0	0	0	
0	0	0	
0	0	0	
0	0	0	
0	0	0	
0	0	0	
0	0	0	
0	0	0	
0	0	0	
0	0	0	
0	0	0	
0	0	0	
0	0	0	
0	0	0	
0	0	0	
0	0	0	
0	0	0	
0	0	0	
0	0	0	
0	0	0	
0	0	0	
0	0	0	
0	0	0	
0	0	0	
0	0	0	
0	0	0	
0	0	0	
0	0	0	
0	0	0	
0	0	0	
0	0	0	
0	0	0	
0	0	0	
0	0	0	
0	0	0	
0	0	0	
0	0	0	
0	0	0	
0	0	0	
0	0	0	
0	0	0	
0	0	0	
0	0	0	
0	0	0	
0	0	0	
0	0	0	
0	0	0	
0	0	0	
0	0	0	
0	0	0	
0	0	0	
0	0	0	
0	0	0	
0	0	0	
0	0	0	
0	0	0	
0	0	0	
0	0	0	
0	0	0	
0	0	0	
0	0	0	
0	0	0	
0	0	0	
0	0	0	
0	0	0	
0	0	0	
0	0	0	
0	0	0	
0	0	0	
0	0	0	
0	0	0	
0	0	0	
0	0	0	
0	0	0	
0	0	0	
0	0	0	
0	0	0	
0	0	0	
0	0	0	
0	0	0	
0	0	0	
0	0	0	
0	0	0	
0	0	0	
0	0	0	
0	0	0	
0	0	0	
0	0	0	
0	0	0	
0	0	0	
0	0	0	
0	0	0	
0	0	0	
0	0	0	
0	0	0	
0	0	0	
0	0	0	
0	0	0	
0	0	0	
0	0	0	
0	0	0	
0	0	0	
0	0	0	
0	0	0	
0	0	0	
0	0	0	
0	0	0	
0	0	0	
0	0	0	
0	0	0	
0	0	0	
0	0	0	
0	0	0	
0	0	0	
0	0	0	
0	0	0	
0	0	0	
0	0	0	
0	0	0	
0	0	0	
0	0	0	
0	0	0	
0	0	0	
0	0	0	
0	0	0	
0	0	0	
0	0	0	
0	0	0	
0	0	0	
0	0	0	
0	0	0	
0	0	0	
0	0	0	
0	0	0	
0	0	0	
0	0	0	
0	0	0	
0	0	0	
0	0	0	
0	0	0	
0	0	0	
0	0	0	
0	0	0	
0	0	0	
0	0	0	
0	0	0	
0	0	0	
0	0	0	
0	0	0	
0	0	0	
0	0	0	
0	0	0	
0	0	0	
0	0	0	
0	0	0	
0	0	0	
0	0	0	
0	0	0	
0	0	0	
0	0	0	
0	0	0	
0	0	0	
0	0	0	
0	0	0	
0	0	0	
0	0	0	
0	0	0	
0	0	0	
0	0	0	
0	0	0	
0	0	0	
0	0	0	
0	0	0	
0	0	0	
0	0	0	
0	0	0	
0	0	0	
0	0	0	
0	0	0	
0	0	0	
0	0	0	
0	0	0	
0	0	0	
0	0	0	
0	0	0	
0	0	0	
0	0	0	
0	0	0	
0	0	0	
0	0	0	
0	0	0	
0	0	0	
0	0	0	
0	0	0	
0	0	0	
0	0	0	
0	0	0	
0	0	0	
0	0	0	
0	0	0	
0	0	0	
0	0	0	
0	0	0	
0	0	0	
0	0	0	
0	0	0	
0	0	0	
0	0	0	
0	0	0	
0	0	0	
0	0	0	
0	0	0	
0	0	0	
0	0	0	
0	0	0	
0	0	0	
0	0	0	
0	0	0	
0	0	0	
0	0	0	
0	0	0	
0	0	0	
0	0	0	
0	0	0	
0	0	0	
0	0	0	
0	0	0	
0	0	0	
0	0	0	
0	0	0	
0	0	0	
0	0	0	
0	0	0	
0	0	0	
0	0	0	
0	0	0	
0	0	0	
0	0	0	
0	0	0	
0	0	0	
0	0	0	
0	0	0	
0	0	0	
0	0	0	
0	0	0	
0	0	0	
0	0	0	
0	0	0	
0	0	0	
0	0	0	
0	0	0	
0	0	0	
0	0	0	
0	0	0	
0	0	0	
0	0	0	
0	0	0	
0	0	0	
0	0	0	
0	0	0	
0	0	0	
0	0	0	
0	0	0	
0	0	0	
0	0	0	
0	0	0	
0	0	0	
0	0	0	
0	0	0	
0	0	0	
0	0	0	
0	0	0	
0	0	0	
0	0	0	
0	0	0	
0	0	0	
0	0	0	
0	0	0	
0	0	0	
0	0	0	
0	0	0	
0	0	0	
0	0	0	
0	0	0	
0	0	0	
0	0	0	
0	0	0	
0	0	0	
0	0	0	
0	0	0	
0	0	0	
0	0	0	
0	0	0	
0	0	0	
0	0	0	
0	0	0	
0	0	0	
0	0	0	
0	0	0	
0	0	0	
0	0	0	
0	0	0	
0	0	0	
0	0	0	
0	0	0	
0	0	0	
0	0	0	
0	0	0	
0	0	0	
0	0	0	
0	0	0	
0	0	0	
0	0	0	
0	0	0	
0	0	0	
0	0	0	
0	0	0	
0	0	0	
0	0	0	
0	0	0	
0	0	0	
0	0	0	
0	0	0	
0	0	0	
0	0	0	
0	0	0	
0	0	0	
0	0	0	
0	0	0	
0	0	0	
0	0	0	
0	0	0	
0	0	0	
0	0	0	
0	0	0	
0	0	0	
0	0	0	
0	0	0	
0	0	0	
0	0	0	
0	0	0	
0	0	0	
0	0	0	
0	0	0	
0	0	0	
0	0	0	
0	0	0	
0	0	0	
0	0	0	
0	0	0	
0	0	0	
0	0	0	
0	0	0	
0	0	0	
0	0	0	
0	0	0	
0	0	0	
0	0	0	
0	0	0	
0	0	0	
0	0	0	
0	0	0	
0	0	0	
0	0	0	
0	0	0	
0	0	0	
0	0	0	
0	0	0	
0	0	0	
0	0	0	
0	0	0	
0	0	0	
0	0	0	
0	0	0	
0	0	0	
0	0	0	
0	0	0	
0	0	0	
0	0	0	
0	0	0	
0	0	0	
0	0	0	
0	0	0	
0	0	0	
0	0	0	
0	0	0	
0	0	0	
0	0	0	
0	0	0	
0	0	0	
0	0	0	
0	0	0	
0	0	0	
0	0	0	
0	0	0	
0	0	0	
0	0	0	
0	0	0	
0	0	0	
0	0	0	
0	0	0	
0	0	0	
0	0	0	
0	0	0	
0	0	0	
0	0	0	
0	0	0	
0	0	0	
0	0	0	
0	0	0	
0	0	0	
0	0	0	
0	0	0	
0	0	0	
0	0	0	
0	0	0	
0	0	0	
0	0	0	
0	0	0	
0	0	0	
0	0	0	
0	0	0	
0	0	0	
0	0	0	
0	0	0	
0	0	0	
0	0	0	
0	0	0	
0	0	0	
0	0	0	
0	0	0	
0	0	0	
0	0	0	
0	0	0	
0	0	0	
0	0	0	
0	0	0	
0	0	0	
0	0	0	
0	0	0	
0	0	0	
0	0	0	
0	0	0	
0	0	0	
0	0	0	
0	0	0	
0	0	0	
0	0	0	
0	0	0	
0	0	0	
0	0	0	
0	0	0	
0	0	0	
0	0	0	
0	0	0	
0	0	0	
0	0	0	
0	0	0	
0	0	0	
0	0	0	
0	0	0	
0	0	0	
0	0	0	
0	0	0	
0	0	0	
0	0	0	
0	0	0	
0	0	0	
0	0	0	
0	0	0	
0	0	0	
0	0	0	
0	0	0	
0	0	0	
0	0	0	
0	0	0	
0	0	0	
0	0	0	
0	0	0	
0	0	0	
0	0	0	
0	0	0	
0	0	0	
0	0	0	
0	0	0	
0	0	0	
0	0	0	
0	0	0	
0	0	0	
0	0	0	
0	0	0	
0	0	0	
0	0	0	
0	0	0	
0	0	0	
0	0	0	
0	0	0	
0	0	0	
0	0	0	
0	0	0	
0	0	0	
0	0	0	
0	0	0	
0	0	0	
0	0	0	
0	0	0	
0	0	0	
0	0	0	
0	0	0	
0	0	0	
0	0	0	
0	0	0	
0	0	0	
0	0	0	
0	0	0	
0	0	0	
0	0	0	
0	0	0	
0	0	0	
0	0	0	
0	0	0	
0	0	0	
0	0	0	
0	0	0	
0	0	0	
0	0	0	
0	0	0	
0	0	0	
0	0	0	
0	0	0	
0	0	0	
0	0	0	
0	0	0	
0	0	0	
0	0	0	
0	0	0	
0	0	0	
0	0	0	
0	0	0	
0	0	0	
0	0	0	
0	0	0	
0	0	0	
0	0	0	
0	0	0	
0	0	0	
0	0	0	
0	0	0	
0	0	0	
0	0	0	
0	0	0	
0	0	0	
0	0	0	
0	0	0	
0	0	0	
0	0	0	
0	0	0	
0	0	0	
0	0	0	
0	0	0	
0	0	0	
0	0	0	
0	0	0	
0	0	0	
0	0	0	
0	0	0	
0	0	0	
0	0	0	
0	0	0	
0	0	0	
0	0	0	
0	0	0	
0	0	0	
0	0	0	
0	0	0	
0	0	0	
0	0	0	
0	0	0	
0	0	0	
0	0	0	
0	0	0	
0	0	0	
0	0	0	
0	0	0	
0	0	0	
0	0	0	
0	0	0	
0	0	0	
0	0	0	
0	0	0	
0	0	0	
0	0	0	
0	0	0	
0	0	0	
0	0	0	
0	0	0	
0	0	0	
0	0	0	
0	0	0	
0	0	0	
0	0	0	
0	0	0	
0	0	0	
0	0	0	
0	0	0	
0	0	0	
0	0	0	
0	0	0	
0	0	0	
0	0	0	
0	0	0	
0	0	0	
0	0	0	
0	0	0	
0	0	0	
0	0	0	
0	0	0	
0	0	0	
0	0	0	
0	0	0	
0	0	0	
0	0	0	
0	0	0	
0	0	0	
0	0	0	
0	0	0	
0	0	0	
0	0	0	
0	0	0	
0	0	0	
0	0	0	
0	0	0	
0	0	0	
0	0	0	
0	0	0	
0	0	0	
0	0	0	
0	0	0	
0	0	0	
0	0	0	
0	0	0	
0	0	0	
0	0	0	
0	0	0	
0	0	0	
0	0	0	
0	0	0	
0	0	0	
0	0	0	
0	0	0	
0	0	0	
0	0	0	
0	0	0	
0	0	0	
0	0	0	
0	0	0	
0	0	0	
0	0	0	
0	0	0	
0	0	0	
0	0	0	
0	0	0	
0	0	0	
0	0	0	
0	0	0	
0	0	0	
0	0	0	
0	0	0	
0	0	0	
0	0	0	
0	0	0	
0	0	0	
0	0	0	
0	0	0	
0	0	0	
0	0	0	
0	0	0	
0	0	0	
0	0	0	
0	0	0	
0	0	0	
0	0	0	
0	0	0	
0	0	0	
0	0	0	
0	0	0	
0	0	0	
0	0	0	
0	0	0	
0	0	0	
0	0	0	
0	0	0	
0	0	0	
0	0	0	
0	0	0	
0	0	0	
0	0	0	
0	0	0	
0	0	0	
0	0	0	
0	0	0	
0	0	0	
0	0	0	
0	0	0	
0	0	0	
0	0	0	
0	0	0	
0	0	0	
0	0	0	
0	0	0	
0	0	0	
0	0	0	
0	0	0	
0	0	0	
0	0	0	
0	0	0	
0	0	0	
0	0	0	
0	0	0	
0	0	0	
0	0	0	
0	0	0	
0	0	0	
0	0	0	
0	0	0	
0	0	0	
0	0	0	
0	0	0	
0	0	0	
0	0	0	
0	0	0	
0	0	0	
0	0	0	
0	0	0	
0	0	0	
0	0	0	
0	0	0	
0	0	0	
0	0	0	
0	0	0	
0	0	0	
0	0	0	
0	0	0	
0	0	0	
0	0	0	
0	0	0	
0	0	0	
0	0	0	
0	0	0	
0	0	0	
0	0	0	
0	0	0	
0	0	0	
0	0	0	
0	0	0	
0	0	0	
0	0	0	
0	0	0	
0	0	0	
0	0	0	
0	0	0	
0	0	0	
0	0	0	
0	0	0	
0	0	0	
0	0	0	
0	0	0	
0	0	0	
0	0	0	
0	0	0	
0	0	0	
0	0	0	
0	0	0	
0	0	0	
0	0	0	
0	0	0	
0	0	0	
0	0	0	
0	0	0	
0	0	0	
0	0	0	
0	0	0	
0	0	0	
0	0	0	
0	0	0	
0	0	0	
0	0	0	
0	0	0	
0	0	0	
0	0	0	
0	0	0	
0	0	0	
0	0	0	
0	0	0	
0	0	0	
0	0	0	
0	0	0	
0	0	0	
0	0	0	
0	0	0	
0	0	0	
0	0	0	
0	0	0	
0	0	0	
0	0	0	
0	0	0	
0	0	0	
0	0	0	
0	0	0	
0	0	0	
0	0	0	
0	0	0	
0	0	0	
0	0	0	
0	0	0	
0	0	0	
0	0	0	
0	0	0	
0	0	0	
0	0	0	
0	0	0	
0	0	0	
0	0	0	
0	0	0	
0	0	0	
0	0	0	
0	0	0	
0	0	0	
0	0	0	
0	0	0	
0	0	0	
0	0	0	
0	0	0	
0	0	0	
0	0	0	
0	0	0	
0	0	0	
0	0	0	
0	0	0	
0	0	0	
0	0	0	
0	0	0	
0	0	0	
0	0	0	
0	0	0	
0	0	0	
0	0	0	
0	0	0	
0	0	0	
0	0	0	
0	0	0	
0	0	0	
0	0	0	
0	0	0	
0	0	0	
0	0	0	
0	0	0	
0	0	0	
0	0	0	
0	0	0	
0	0	0	
0	0	0	
0	0	0	
0	0	0	
0	0	0	
0	0	0	
0	0	0	
0	0	0	
0	0	0	
0	0	0	
0	0	0	
0	0	0	
0	0	0	
0	0	0	
0	0	0	
0	0	0	
0	0	0	
0	0	0	
0	0	0	
0	0	0	
0	0	0	
0	0	0	
0	0	0	
0	0	0	
0	0	0	
0	0	0	
0	0	0	
0	0	0	
0	0	0	
0	0	0	
0	0	0	
0	0	0	
0	0	0	
0	0	0	
0	0	0	
0	0	0	
0	0	0	
0	0	0	
0	0	0	
0	0	0	
0	0	0	
0	0	0	
0	0	0	
0	0	0	
0	0	0	
0	0	0	
0	0	0	
0	0	0	
0	0	0	
0	0	0	
0	0	0	
0	0	0	
0	0	0	
0	0	0	
0	0	0	
0	0	0	
0	0	0	
0	0	0	
0	0	0	
0	0	0	
0	0	0	
0	0	0	
0	0	0	
0	0	0	
0	0	0	
0	0	0	
0	0	0	
0	0	0	
0	0	0	
0	0	0	
0	0	0	
0	0	0	
0	0	0	
0	0	0	
0	0	0	
0	0	0	
0	0	0	
0	0	0	
0	0	0	
0	0	0	
0	0	0	
0	0	0	
0	0	0	
0	0	0	
0	0	0	
0	0	0	
0	0	0	
0	0	0	
0	0	0	
0	0	0	
0	0	0	
0	0	0	
0	0	0	
0	0	0	
0	0	0	
0	0	0	
0	0	0	
0	0	0	
0	0	0	
0	0	0	
0	0	0	
0	0	0	
0	0	0	
0	0	0	
0	0	0	
0	0	0	
0	0	0	
0	0	0	
0	0	0	
0	0	0	
0	0	0	
0	0	0	
0	0	0	
0	0	0	
0	0	0	
0	0	0	
0	0	0	
0	0	0	
0	0	0	
0	0	0	
0	0	0	
0	0	0	
0	0	0	
0	0	0	
0	0	0	
0	0	0	
0	0	0	
0	0	0	
0	0	0	
0	0	0	
0	0	0	
0	0	0	
0	0	0	
0	0	0	
0	0	0	
0	0	0	
0	0	0	
0	0	0	
0	0	0	
0	0	0	
0	0	0	
0	0	0	
0	0	0	
0	0	0	
0	0	0	
0	0	0	
0	0	0	
0	0	0	
0	0	0	
0	0	0	
0	0	0	
0	0	0	
0	0	0	
0	0	0	
0	0	0	
0	0	0	
0	0	0	
0	0	0	
0	0	0	
0	0	0	
0	0	0	
0	0	0	
0	0	0	
0	0	0	
0	0	0	
0	0	0	
0	0	0	
0	0	0	
0	0	0	
0	0	0	
0	0	0	
0	0	0	
0	0	0	
0	0	0	
0	0	0	
0	0	0	
0	0	0	
0	0	0	
0	0	0	
0	0	0	
0	0	0	
0	0	0	
0	0	0	
0	0	0	
0	0	0	
0	0	0	
0	0	0	
0	0	0	
0	0	0	
0	0	0	
0	0	0	
0	0	0	
0	0	0	
0	0	0	
0	0	0	
0	0	0	
0	0	0	
0	0	0	
0	0	0	
0	0	0	
0	0	0	
0	0	0	
0	0	0	
0	0	0	
0	0	0	
0	0	0	
0	0	0	
0	0	0	
0	0	0	
0	0	0	
0	0	0	
0	0	0	
0	0	0	
0	0	0	
0	0	0	
0	0	0	
0	0	0	
0	0	0	
0	0	0	
0	0	0	
0	0	0	
0	0	0	
0	0	0	
0	0	0	
0	0	0	
0	0	0	
0	0	0	
0	0	0	
0	0	0	
0	0	0	
0	0	0	
0	0	0	
0	0	0	
0	0	0	
0	0	0	
0	0	0	
0	0	0	
0	0	0	
0	0	0	
0	0	0	
0	0	0	
0	0	0	
0	0	0	
0	0	0	
0	0	0	
0	0	0	
0	0	0	
0	0	0	
0	0	0	
0	0	0	
0	0	0	
0	0	0	
0	0	0	
0	0	0	
0	0	0	
0	0	0	
0	0	0	
0	0	0	
0	0	0	
0	0	0	
0	0	0	
0	0	0	
0	0	0	
0	0	0	
0	0	0	
0	0	0	
0	0	0	
0	0	0	
0	0	0	
0	0	0	
0	0	0	
0	0	0	
0	0	0	
0	0	0	
0	0	0	
0	0	0	
0	0	0	
0	0	0	
0	0	0	
0	0	0	
0	0	0	
0	0	0	
0	0	0	
0	0	0	
0	0	0	
0	0	0	
0	0	0	
0	0	0	
0	0	0	
0	0	0	
0	0	0	
0	0	0	
0	0	0	
0	0	0	
0	0	0	
0	0	0	
0	0	0	
0	0	0	
0	0	0	
0	0	0	
0	0	0	
0	0	0	
0	0	0	
0	0	0	
0	0	0	
0	0	0	
0	0	0	
0	0	0	
0	0	0	
0	0	0	
0	0	0	
0	0	0	
0	0	0	
0	0	0	
0	0	0	
0	0	0	
0	0	0	
0	0	0	
0	0	0	
0	0	0	
0	0	0	
0	0	0	
0	0	0	
0	0	0	
0	0	0	
0	0	0	
0	0	0	
0	0	0	
0	0	0	
0	0	0	
0	0	0	
0	0	0	
0	0	0	
0	0	0	
0	0	0	
0	0	0	
0	0	0	
0	0	0	
0	0	0	
0	0	0	
0	0	0	
0	0	0	
0	0	0	
0	0	0	
0	0	0	
0	0	0	
0	0	0	
0	0	0	
0	0	0	
0	0	0	
0	0	0	
0	0	0	
0	0	0	
0	0	0	
0	0	0	
0	0	0	
0	0	0	
0	0	0	
0	0	0	
0	0	0	
0	0	0	
0	0	0	
0	0	0	
0	0	0	
0	0	0	
0	0	0	
0	0	0	
0	0	0	
0	0	0	
0	0	0	
0	0	0	
0	0	0	
0	0	0	
0	0	0	
0	0	0	
0	0	0	
0	0	0	
0	0	0	
0	0	0	
0	0	0	
0	0	0	
0	0	0	
0	0	0	
0	0	0	
0	0	0	
0	0	0	
0	0	0	
0	0	0	
0	0	0	
0	0	0	
0	0	0	
0	0	0	
0	0	0	
0	0	0	
0	0	0	
0	0	0	
0	0	0	
0	0	0	
0	0	0	
0	0	0	
0	0	0	
0	0	0	
0	0	0	
0	0	0	
0	0	0	
0	0	0	
0	0	0	
0	0	0	
0	0	0	
0	0	0	
0	0	0	
0	0	0	
0	0	0	
0	0	0	
0	0	0	
0	0	0	
0	0	0	
0	0	0	
0	0	0	
0	0	0	
0	0	0	
0	0	0	
0	0	0	
0	0	0	
0	0	0	
0	0	0	
0	0	0	
0	0	0	
0	0	0	
0	0	0	
0	0	0	
0	0	0	
0	0	0	
0	0	0	
0	0	0	
0	0	0	
0	0	0	
0	0	0	
0	0	0	
0	0	0	
0	0	0	
0	0	0	
0	0	0	
0	0	0	
0	0	0	
0	0	0	
0	0	0	
0	0	0	
0	0	0	
0	0	0	
0	0	0	
0	0	0	
0	0	0	
0	0	0	
0	0	0	
0	0	0	
0	0	0	
0	0	0	
0	0	0	
0	0	0	
0	0	0	
0	0	0	
0	0	0	
0	0	0	
0	0	0	
0	0	0	
0	0	0	
0	0	0	
0	0	0	
0	0	0	
0	0	0	
0	0	0	
0	0	0	
0	0	0	
0	0	0	
0	0	0	
0	0	0	
0	0	0	
0	0	0	
0	0	0	
0	0	0	
0	0	0	
0	0	0	
0	0	0	
0	0	0	
0	0	0	
0	0	0	
0	0	0	
0	0	0	
0	0	0	
0	0	0	
0	0	0	
0	0	0	
0	0	0	
0	0	0	
0	0	0	
0	0	0	
0	0	0	
0	0	0	
0	0	0	
0	0	0	
0	0	0	
0	0	0	
0	0	0	
0	0	0	
0	0	0	
0	0	0	
0	0	0	
0	0	0	
0	0	0	
0	0	0	
0	0	0	
0	0	0	
0	0	0	
0	0	0	
0	0	0	
0	0	0	
0	0	0	
0	0	0	
0	0	0	
0	0	0	
0	0	0	
0	0	0	
0	0	0	
0	0	0	
0	0	0	
0	0	0	
0	0	0	
0	0	0	
0	0	0	
0	0	0	
0	0	0	
0	0	0	
0	0	0	
0	0	0	
0	0	0	
0	0	0	
0	0	0	
0	0	0	
0	0	0	
0	0	0	
0	0	0	
0	0	0	
0	0	0	
0	0	0	
0	0	0	
0	0	0	
0	0	0	
0	0	0	
0	0	0	
0	0	0	
0	0	0	
0	0	0	
0	0	0	
0	0	0	
0	0	0	
0	0	0	
0	0	0	
0	0	0	
0	0	0	
0	0	0	
0	0	0	
0	0	0	
0	0	0	
0	0	0	
0	0	0	
0	0	0	
0	0	0	
0	0	0	
0	0	0	
0	0	0	
0	0	0	
0	0	0	
0	0	0	
0	0	0	
0	0	0	
0	0	0	
0	0	0	
0	0	0	
0	0	0	
0	0	0	
0	0	0	
0	0	0	
0	0	0	
0	0	0	
0	0	0	
0	0	0	
0	0	0	
0	0	0	
0	0	0	
0	0	0	
0	0	0	
0	0	0	
0	0	0	
0	0	0	
0	0	0	
0	0	0	
0	0	0	
0	0	0	
0	0	0	
0	0	0	
0	0	0	
0	0	0	
0	0	0	
0	0	0	
0	0	0	
0	0	0	
0	0	0	
0	0	0	
0	0	0	
0	0	0	
0	0	0	
0	0	0	
0	0	0	
0	0	0	
0	0	0	
0	0	0	
0	0	0	
0	0	0	
0	0	0	
0	0	0	
0	0	0	
0	0	0	
0	0	0	
0	0	0	
0	0	0	
0	0	0	
0	0	0	
0	0	0	
0	0	0	
0	0	0	
0	0	0	
0	0	0	
0	0	0	
0	0	0	
0	0	0	
0	0	0	
0	0	0	
0	0	0	
0	0	0	
0	0	0	
0	0	0	
0	0	0	
0	0	0	
0	0	0	
0	0	0	
0	0	0	
0	0	0	
0	0	0	
0	0	0	
0	0	0	
0	0	0	
0	0	0	
0	0	0	
0	0	0	
0	0	0	
0	0	0	
0	0	0	
0	0	0	
0	0	0	
0	0	0	
0	0	0	
0	0	0	
0	0	0	
0	0	0	
0	0	0	
0	0	0	
0	0	0	
0	0	0	
0	0	0	
0	0	0	
0	0	0	
0	0	0	
0	0	0	
0	0	0	
0	0	0	
0	0	0	
0	0	0	
0	0	0	
0	0	0	
0	0	0	
0	0	0	
0	0	0	
0	0	0	
0	0	0	
0	0	0	
0	0	0	
0	0	0	
0	0	0	
0	0	0	
0	0	0	
0	0	0	
0	0	0	
0	0	0	
0	0	0	
0	0	0	
0	0	0	
0	0	0	
0	0	0	
0	0	0	
0	0	0	
0	0	0	
0	0	0	
0	0	0	
0	0	0	
0	0	0	
0	0	0	
0	0	0	
0	0	0	
0	0	0	
0	0	0	
0	0	0	
0	0	0	
0	0	0	
0	0	0	
0	0	0	
0	0	0	
0	0	0	
0	0	0	
0	0	0	
0	0	0	
0	0	0	
0	0	0	
0	0	0	
0	0	0	
0	0	0	
0	0	0	
0	0	0	
0	0	0	
0	0	0	
0	0	0	
0	0	0	
0	0	0	
0	0	0	
0	0	0	
0	0	0	
0	0	0	
0	0	0	
0	0	0	
0	0	0	
0	0	0	
0	0	0	
0	0	0	
0	0	0	
0	0	0	
0	0	0	
0	0	0	
0	0	0	
0	0	0	
0	0	0	
0	0	0	
0	0	0	
0	0	0	
0	0	0	
0	0	0	
0	0	0	
0	0	0	
0	0	0	
0	0	0	
0	0	0	
0	0	0	
0	0	0	
0	0	0	
0	0	0	
0	0	0	
0	0	0	
0	0	0	
0	0	0	
0	0	0	
0	0	0	
0	0	0	
0	0	0	
0	0	0	
0	0	0	
0	0	0	
0	0	0	
0	0	0	
0	0	0	
0	0	0	
0	0	0	
0	0	0	
0	0	0	
0	0	0	
0	0	0	
0	0	0	
0	0	0	
0	0	0	
0	0	0	
0	0	0	
0	0	0	
0	0	0	
0	0	0	
0	0	0	
0	0	0	
0	0	0	
0	0	0	
0	0	0	
0	0	0	
0	0	0	
0	0	0	
0	0	0	
0	0	0	
0	0	0	
0	0	0	
0	0	0	
0	0	0	
0	0	0	
0	0	0	
0	0	0	
0	0	0	
0	0	0	
0	0	0	
0	0	0	
0	0	0	
0	0	0	
0	0	0	
0	0	0	
0	0	0	
0	0	0	
0	0	0	
0	0	0	
0	0	0	
0	0	0	
0	0	0	
0	0	0	
0	0	0	
0	0	0	
0	0	0	
0	0	0	
0	0	0	
0	0	0	
0	0	0	
0	0	0	
0	0	0	
0	0	0	
0	0	0	
0	0	0	
0	0	0	
0	0	0	
0	0	0	
0	0	0	
0	0	0	
0	0	0	
0	0	0	
0	0	0	
0	0	0	
0	0	0	
0	0	0	
0	0	0	
0	0	0	
0	0	0	
0	0	0	
0	0	0	
0	0	0	
0	0	0	
0	0	0	
0	0	0	
0	0	0	
0	0	0	
0	0	0	
0	0	0	
0	0	0	
0	0	0	
0	0	0	
0	0	0	
0	0	0	
0	0	0	
0	0	0	
0	0	0	
0	0	0	
0	0	0	
0	0	0	
0	0	0	
0	0	0	
0	0	0	
0	0	0	
0	0	0	
0	0	0	
0	0	0	
0	0	0	
0	0	0	
0	0	0	
0	0	0	
0	0	0	
0	0	0	
0	0	0	
0	0	0	
0	0	0	
0	0	0	
0	0	0	
0	0	0	
0	0	0	
0	0	0	
0	0	0	
0	0	0	
0	0	0	
0	0	0	
0	0	0	
0	0	0	
0	0	0	
0	0	0	
0	0	0	
0	0	0	
0	0	0	
0	0	0	
0	0	0	
0	0	0	
0	0	0	
0	0	0	
0	0	0	
0	0	0	
0	0	0	
0	0	0	
0	0	0	
0	0	0	
0	0	0	
0	0	0	
0	0	0	
0	0	0	
0	0	0	
0	0	0	
0	0	0	
0	0	0	
0	0	0	
0	0	0	
0	0	0	
0	0	0	
0	0	0	
0	0	0	
0	0	0	
0	0	0	
0	0	0	
0	0	0	
0	0	0	
0	0	0	
0	0	0	
0	0	0	
0	0	0	
0	0	0	
0	0	0	
0	0	0	
0	0	0	
0	0	0	
0	0	0	
0	0	0	
0	0	0	
0	0	0	
0	0	0	
0	0	0	
0	0	0	
0	0	0	
0	0	0	
0	0	0	
0	0	0	
0	0	0	
0	0	0	
0	0	0	
0	0	0	
0	0	0	
0	0	0	
0	0	0	
0	0	0	
0	0	0	
0	0	0	
0	0	0	
0	0	0	
0	0	0	
0	0	0	
0	0	0	
0	0	0	
0	0	0	
0	0	0	
0	0	0	
0	0	0	
0	0	0	
0	0	0	
0	0	0	
0	0	0	
0	0	0	
0	0	0	
0	0	0	
0	0	0	
0	0	0	
0	0	0	
0	0	0	
0	0	0	
0	0	0	
0	0	0	
0	0	0	
0	0	0	
0	0	0	
0	0	0	
0	0	0	
0	0	0	
0	0	0	
0	0	0	
0	0	0	
0	0	0	
0	0	0	
0	0	0	
0	0	0	
0	0	0	
0	0	0	
0	0	0	
0	0	0	
0	0	0	
0	0	0	
0	0	0	
0	0	0	
0	0	0	
0	0	0	
0	0	0	
0	0	0	
0	0	0	
0	0	0	
0	0	0	
0	0	0	
0	0	0	
0	0	0	
0	0	0	
0	0	0	
0	0	0	
0	0	0	
0	0	0	
0	0	0	
0	0	0	
0	0	0	
0	0	0	
0	0	0	
0	0	0	
0	0	0	
0	0	0	
0	0	0	
0	0	0	
0	0	0	
0	0	0	
0	0	0	
0	0	0	
0	0	0	
0	0	0	
0	0	0	
0	0	0	
0	0	0	
0	0	0	
0	0	0	
0	0	0	
0	0	0	
0	0	0	
0	0	0	
0	0	0	
0	0	0	
0	0	0	
0	0	0	
0	0	0	
0	0	0	
0	0	0	
0	0	0	
0	0	0	
0	0	0	
0	0	0	
0	0	0	
0	0	0	
0	0	0	
0	0	0	
0	0	0	
0	0	0	
0	0	0	
0	0	0	
0	0	0	
0	0	0	
0	0	0	
0	0	0	
0	0	0	
0	0	0	
0	0	0	
0	0	0	
0	0	0	
0	0	0	
0	0	0	
0	0	0	
0	0	0	
0	0	0	
0	0	0	
0	0	0	
0	0	0	
0	0	0	
0	0	0	
0	0	0	
0	0	0	
0	0	0	
0	0	0	
0	0	0	
0	0	0	
0	0	0	
0	0	0	
0	0	0	
0	0	0	
0	0	0	
0	0	0	
0	0	0	
0	0	0	
0	0	0	
0	0	0	
0	0	0	
0	0	0	
0	0	0	
0	0	0	
0	0	0	
0	0	0	
0	0	0	
0	0	0	
0	0	0	
0	0	0	
0	0	0	
0	0	0	
0	0	0	
0	0	0	
0	0	0	
0	0	0	
0	0	0	
0	0	0	
0	0	0	
0	0	0	
0	0	0	
0	0	0	
0	0	0	
0	0	0	
0	0	0	
0	0	0	
0	0	0	
0	0	0	
0	0	0	
0	0	0	
0	0	0	
0	0	0	
0	0	0	
0	0	0	
0	0	0	
0	0	0	
0	0	0	
0	0	0	
0	0	0	
0	0	0	
0	0	0	
0	0	0	
0	0	0	
0	0	0	
0	0	0	
0	0	0	
0	0	0	
0	0	0	
0	0	0	
0	0	0	
0	0	0	
0	0	0	
0	0	0	
0	0	0	
0	0	0	
0	0	0	
0	0	0	
0	0	0	
0	0	0	
0	0	0	
0	0	0	
0	0	0	
0	0	0	
0	0	0	
0	0	0	
0	0	0	
0	0	0	
0	0	0	
0	0	0	
0	0	0	
0	0	0	
0	0	0	
0	0	0	
0	0	0	
0	0	0	
0	0	0	
0	0	0	
0	0	0	
0	0	0	
0	0	0	
0	0	0	
0	0	0	
0	0	0	
0	0	0	
0	0	0	
0	0	0	
0	0	0	
0	0	0	
0	0	0	
0	0	0	
0	0	0	
0	0	0	
0	0	0	
0	0	0	
0	0	0	
0	0	0	
0	0	0	
0	0	0	
0	0	0	
0	0	0	
0	0	0	
0	0	0	
0	0	0	
0	0	0	
0	0	0	
0	0	0	
0	0	0	
0	0	0	
0	0	0	
0	0	0	
0	0	0	
0	0	0	
0	0	0	
0	0	0	
0	0	0	
0	0	0	
0	0	0	
0	0	0	
0	0	0	
0	0	0	
0	0	0	
0	0	0	
0	0	0	
0	0	0	
0	0	0	
0	0	0	
0	0	0	
0	0	0	
0	0	0	
0	0	0	
0	0	0	
0	0	0	
0	0	0	
0	0	0	
0	0	0	
0	0	0	
0	0	0	
0	0	0	
0	0	0	
0	0	0	
0	0	0	
0	0	0	
0	0	0	
0	0	0	
0	0	0	
0	0	0	
0	0	0	
0	0	0	
0	0	0	
0	0	0	
0	0	0	
0	0	0	
0	0	0	
0	0	0	
0	0	0	
0	0	0	
0	0	0	
0	0	0	
0	0	0	
0	0	0	
0	0	0	
0	0	0	
0	0	0	
0	0	0	
0	0	0	
0	0	0	
0	0	0	
0	0	0	
0	0	0	
0	0	0	
0	0	0	
0	0	0	
0	0	0	
0	0	0	
0	0	0	
0	0	0	
0	0	0	
0	0	0	
0	0	0	
0	0	0	
0	0	0	
0	0	0	
0	0	0	
0	0	0	
0	0	0	
0	0	0	
0	0	0	
0	0	0	
0	0	0	
0	0	0	
0	0	0	
0	0	0	
0	0	0	
0	0	0	
0	0	0	
0	0	0	
0	0	0	
0	0	0	
0	0	0	
0	0	0	
0	0	0	
0	0	0	
0	0	0	
0	0	0	
0	0	0	
0	0	0	
0	0	0	
0	0	0	
0	0	0	
0	0	0	
0	0	0	
0	0	0	
0	0	0	
0	0	0	
0	0	0	
0	0	0	
0	0	0	
0	0	0	
0	0	0	
0	0	0	
0	0	0	
0	0	0	
0	0	0	
0	0	0	
0	0	0	
0	0	0	
0	0	0	
0	0	0	
0	0	0	
0	0	0	
0	0	0	
0	0	0	
0	0	0	
0	0	0	
0	0	0	
0	0	0	
0	0	0	
0	0	0	
0	0	0	
0	0	0	
0	0	0	
0	0	0	
0	0	0	
0	0	0	
0	0	0	
0	0	0	
0	0	0	
0	0	0	
0	0	0	
0	0	0	
0	0	0	
0	0	0	
0	0	0	
0	0	0	
0	0	0	
0	0	0	
0	0	0	
0	0	0	
0	0	0	
0	0	0	
0	0	0	
0	0	0	
0	0	0	
0	0	0	
0	0	0	
0	0	0	
0	0	0	
0	0	0	
0	0	0	
0	0	0	
0	0	0	
0	0	0	
0	0	0	
0	0	0	
0	0	0	
0	0	0	
0	0	0	
0	0	0	
0	0	0	
0	0	0	
0	0	0	
0	0	0	
0	0	0	
0	0	0	
0	0	0	
0	0	0	
0	0	0	
0	0	0	
0	0	0	
0	0	0	
0	0	0	
0	0	0	
0	0	0	
0	0	0	
0	0	0	
0	0	0	
0	0	0	
0	0	0	
0	0	0	
0	0	0	
0	0	0	
0	0	0	
0	0	0	
0	0	0	
0	0	0	
0	0	0	
0	0	0	
0	0	0	
0	0	0	
0	0	0	
0	0	0	
0	0	0	
0	0	0	
0	0	0	
0	0	0	
0	0	0	
0	0	0	
0	0	0	
0	0	0	
0	0	0	
0	0	0	
0	0	0	
0	0	0	
0	0	0	
0	0	0	
0	0	0	
0	0	0	
0	0	0	
0	0	0	
0	0	0	
0	0	0	
0	0	0	
0	0	0	
0	0	0	
0	0	0	
0	0	0	
0	0	0	
0	0	0	
0	0	0	
0	0	0	
0	0	0	
0	0	0	
0	0	0	
0	0	0	
0	0	0	
0	0	0	
0	0	0	
0	0	0	
0	0	0	
0	0	0	
0	0	0	
0	0	0	
0	0	0	
0	0	0	
0	0	0	
0	0	0	
0	0	0	
0	0	0	
0	0	0	
0	0	0	
0	0	0	
0	0	0	
0	0	0	
0	0	0	
0	0	0	
0	0	0	
0	0	0	
0	0	0	
0	0	0	
0	0	0	
0	0	0	
0	0	0	
0	0	0	
0	0	0	
0	0	0	
0	0	0	
0	0	0	
0	0	0	
0	0	0	
0	0	0	
0	0	0	
0	0	0	
0	0	0	
0	0	0	
0	0	0	
0	0	0	
0	0	0	
0	0	0	
0	0	0	
0	0	0	
0	0	0	
0	0	0	
0	0	0	
0	0	0	
0	0	0	
0	0	0	
0	0	0	
0	0	0	
0	0	0	
0	0	0	
0	0	0	
0	0	0	
0	0	0	
0	0	0	
0	0	0	
0	0	0	
0	0	0	
0	0	0	
0	0	0	
0	0	0	
0	0	0	
0	0	0	
0	0	0	
0	0	0	
0	0	0	
0	0	0	
0	0	0	
0	0	0	
0	0	0	
0	0	0	
0	0	0	
0	0	0	
0	0	0	
0	0	0	
0	0	0	
0	0	0	
0	0	0	
0	0	0	
0	0	0	
0	0	0	
0	0	0	
0	0	0	
0	0	0	
0	0	0	
0	0	0	
0	0	0	
0	0	0	
0	0	0	
0	0	0	
0	0	0	
0	0	0	
0	0	0	
0	0	0	
0	0	0	
0	0	0	
0	0	0	
0	0	0	
0	0	0	
0	0	0	
0	0	0	
0	0	0	
0	0	0	
0	0	0	
0	0	0	
0	0	0	
0	0	0	
0	0	0	
0	0	0	
0	0	0	
0	0	0	
0	0	0	
0	0	0	
0	0	0	
0	0	0	
0	0	0	
0	0	0	
0	0	0	
0	0	0	
0	0	0	
0	0	0	
0	0	0	
0	0	0	
0	0	0	
0	0	0	
0	0	0	
0	0	0	
0	0	0	
0	0	0	
0	0	0	
0	0	0	
0	0	0	
0	0	0	
0	0	0	
0	0	0	
0	0	0	
0	0	0	
0	0	0	
0	0	0	
0	0	0	
0	0	0	
0	0	0	
0	0	0	
0	0	0	
0	0	0	
0	0	0	
0	0	0	
0	0	0	
0	0	0	
0	0	0	
0	0	0	
0	0	0	
0	0	0	
0	0	0	
0	0	0	
0	0	0	
0	0	0	
0	0	0	
0	0	0	
0	0	0	
0	0	0	
0	0	0	
0	0	0	
0	0	0	
0	0	0	
0	0	0	
0	0	0	
0	0	0	
0	0	0	
0	0	0	
0	0	0	
0	0	0	
0	0	0	
0	0	0	
0	0	0	
0	0	0	
0	0	0	
0	0	0	
0	0	0	
0	0	0	
0	0	0	
0	0	0	
0	0	0	
0	0	0	
0	0	0	
0	0	0	
0	0	0	
0	0	0	
0	0	0	
0	0	0	
0	0	0	
0	0	0	
0	0	0	
0	0	0	
0	0	0	
0	0	0	
0	0	0	
0	0	0	
0	0	0	
0	0	0	
0	0	0	
0	0	0	
0	0	0	
0	0	0	
0	0	0	
0	0	0	
0	0	0	
0	0	0	
0	0	0	
0	0	0	
0	0	0	
0	0	0	
0	0	0	
0	0	0	
0	0	0	
0	0	0	
0	0	0	
0	0	0	
0	0	0	
0	0	0	
0	0	0	
0	0	0	
0	0	0	
0	0	0	
0	0	0	
0	0	0	
0	0	0	
0	0	0	
0	0	0	
0	0	0	
0	0	0	
0	0	0	
0	0	0	
0	0	0	
0	0	0	
0	0	0	
0	0	0	
0	0	0	
0	0	0	
0	0	0	
0	0	0	
0	0	0	
0	0	0	
0	0	0	
0	0	0	
0	0	0	
0	0	0	
0	0	0	
0	0	0	
0	0	0	
0	0	0	
0	0	0	
0	0	0	
0	0	0	
0	0	0	
0	0	0	
0	0	0	
0	0	0	
0	0	0	
0	0	0	
0	0	0	
0	0	0	
0	0	0	
0	0	0	
0	0	0	
0	0	0	
0	0	0	
0	0	0	
0	0	0	
0	0	0	
0	0	0	
0	0	0	
0	0	0	
0	0	0	
0	0	0	
0	0	0	
0	0	0	
0	0	0	
0	0	0	
0	0	0	
0	0	0	
0	0	0	
0	0	0	
0	0	0	
0	0	0	
0	0	0	
0	0	0	
0	0	0	
0	0	0	
0	0	0	
0	0	0	
0	0	0	
0	0	0	
0	0	0	
0	0	0	
0	0	0	
0	0	0	
0	0	0	
0	0	0	
0	0	0	
0	0	0	
0	0	0	
0	0	0	
0	0	0	
0	0	0	
0	0	0	
0	0	0	
0	0	0	
0	0	0	
0	0	0	
0	0	0	
0	0	0	
0	0	0	
0	0	0	
0	0	0	
0	0	0	
0	0	0	
0	0	0	
0	0	0	
0	0	0	
0	0	0	
0	0	0	
0	0	0	
0	0	0	
0	0	0	
0	0	0	
0	0	0	
0	0	0	
0	0	0	
0	0	0	
0	0	0	
0	0	0	
0	0	0	
0	0	0	
0	0	0	
0	0	0	
0	0	0	
0	0	0	
0	0	0	
0	0	0	
0	0	0	
0	0	0	
0	0	0	
0	0	0	
0	0	0	
0	0	0	
0	0	0	
0	0	0	
0	0	0	
0	0	0	
0	0	0	
0	0	0	
0	0	0	
0	0	0	
0	0	0	
0	0	0	
0	0	0	
0	0	0	
0	0	0	
0	0	0	
0	0	0	
0	0	0	
0	0	0	
0	0	0	
0	0	0	
0	0	0	
0	0	0	
0	0	0	
0	0	0	
0	0	0	
0	0	0	
0	0	0	
0	0	0	
0	0	0	
0	0	0	
0	0	0	
0	0	0	
0	0	0	
0	0	0	
0	0	0	
0	0	0	
0	0	0	
0	0	0	
0	0	0	
0	0	0	
0	0	0	
0	0	0	
0	0	0	
0	0	0	
0	0	0	
0	0	0	
0	0	0	
0	0	0	
0	0	0	
0	0	0	
0	0	0	
0	0	0	
0	0	0	
0	0	0	
0	0	0	
0	0	0	
0	0	0	
0	0	0	
0	0	0	
0	0	0	
0	0	0	
0	0	0	
0	0	0	
0	0	0	
0	0	0	
0	0	0	
0	0	0	
0	0	0	
0	0	0	
0	0	0	
0	0	0	
0	0	0	
0	0	0	
0	0	0	
0	0	0	
0	0	0	
0	0	0	
0	0	0	
0	0	0	
0	0	0	
0	0	0	
0	0	0	
0	0	0	
0	0	0	
0	0	0	
0	0	0	
0	0	0	
0	0	0	
0	0	0	
0	0	0	
0	0	0	
0	0	0	
0	0	0	
0	0	0	
0	0	0	
0	0	0	
0	0	0	
0	0	0	
0	0	0	
0	0	0	
0	0	0	
0	0	0	
0	0	0	
0	0	0	
0	0	0	
0	0	0	
0	0	0	
0	0	0	
0	0	0	
0	0	0	
0	0	0	
0	0	0	
0	0	0	
0	0	0	
0	0	0	
0	0	0	
0	0	0	
0	0	0	
0	0	0	
0	0	0	
0	0	0	
0	0	0	
0	0	0	
0	0	0	
0	0	0	
0	0	0	
0	0	0	
0	0	0	
0	0	0	
0	0	0	
0	0	0	
0	0	0	
0	0	0	
0	0	0	
0	0	0	
0	0	0	
0	0	0	
0	0	0	
0	0	0	
0	0	0	
0	0	0	
0	0	0	
0	0	0	
0	0	0	
0	0	0	
0	0	0	
0	0	0	
0	0	0	
0	0	0	
0	0	0	
0	0	0	
0	0	0	
0	0	0	
0	0	0	
0	0	0	
0	0	0	
0	0	0	
0	0	0	
0	0	0	
0	0	0	
0	0	0	
0	0	0	
0	0	0	
0	0	0	
0	0	0	
0	0	0	
0	0	0	
0	0	0	
0	0	0	
0	0	0	
0	0	0	
0	0	0	
0	0	0	
0	0	0	
0	0	0	
0	0	0	
0	0	0	
0	0	0	
0	0	0	
0	0	0	
0	0	0	
0	0	0	
0	0	0	
0	0	0	
0	0	0	
0	0	0	
0	0	0	
0	0	0	
0	0	0	
0	0	0	
0	0	0	
0	0	0	
0	0	0	
0	0	0	
0	0	0	
0	0	0	
0	0	0	
0	0	0	
0	0	0	
0	0	0	
0	0	0	
0	0	0	
0	0	0	
0	0	0	
0	0	0	
0	0	0	
0	0	0	
0	0	0	
0	0	0	
0	0	0	
0	0	0	
0	0	0	
0	0	0	
0	0	0	
0	0	0	
0	0	0	
0	0	0	
0	0	0	
0	0	0	
0	0	0	
0	0	0	
0	0	0	
0	0	0	
0	0	0	
0	0	0	
0	0	0	
0	0	0	
0	0	0	
0	0	0	
0	0	0	
0	0	0	
0	0	0	
0	0	0	
0	0	0	
0	0	0	
0	0	0	
0	0	0	
0	0	0	
0	0	0	
0	0	0	
0	0	0	
0	0	0	
0	0	0	
0	0	0	
0	0	0	
0	0	0	
0	0	0	
0	0	0	
0	0	0	
0	0	0	
0	0	0	
0	0	0	
0	0	0	
0	0	0	
0	0	0	
0	0	0	
0	0	0	
0	0	0	
0	0	0	
0	0	0	
0	0	0	
0	0	0	
0	0	0	
0	0	0	
0	0	0	
0	0	0	
0	0	0	
0	0	0	
0	0	0	
0	0	0	
0	0	0	
0	0	0	
0	0	0	
0	0	0	
0	0	0	
0	0	0	
0	0	0	
0	0	0	
0	0	0	
0	0	0	
0	0	0	
0	0	0	
0	0	0	
0	0	0	
0	0	0	
0	0	0	
0	0	0	
0	0	0	
0	0	0	
0	0	0	
0	0	0	
0	0	0	
0	0	0	
0	0	0	
0	0	0	
0	0	0	
0	0	0	
0	0	0	
0	0	0	
0	0	0	
0	0	0	
0	0	0	
0	0	0	
0	0	0	
0	0	0	
0	0	0	
0	0	0	
0	0	0	
0	0	0	
0	0	0	
0	0	0	
0	0	0	
0	0	0	
0	0	0	
0	0	0	
0	0	0	
0	0	0	
0	0	0	
0	0	0	
0	0	0	
0	0	0	
0	0	0	
0	0	0	
0	0	0	
0	0	0	
0	0	0	
0	0	0	
0	0	0	
0	0	0	
0	0	0	
0	0	0	
0	0	0	
0	0	0	
0	0	0	
0	0	0	
0	0	0	
0	0	0	
0	0	0	
0	0	0	
0	0	0	
0	0	0	
0	0	0	
0	0	0	
0	0	0	
0	0	0	
0	0	0	
0	0	0	
0	0	0	
0	0	0	
0	0	0	
0	0	0	
0	0	0	
0	0	0	
0	0	0	
0	0	0	
0	0	0	
0	0	0	
0	0	0	
0	0	0	
0	0	0	
0	0	0	
0	0	0	
0	0	0	
0	0	0	
0	0	0	
0	0	0	
0	0	0	
0	0	0	
0	0	0	
0	0	0	
0	0	0	
0	0	0	
0	0	0	
0	0	0	
0	0	0	
0	0	0	
0	0	0	
0	0	0	
0	0	0	
0	0	0	
0	0	0	
0	0	0	
0	0	0	
0	0	0	
0	0	0	
0	0	0	
0	0	0	
0	0	0	
0	0	0	
0	0	0	
0	0	0	
0	0	0	
0	0	0	
0	0	0	
0	0	0	
0	0	0	
0	0	0	
0	0	0	
0	0	0	
0	0	0	
0	0	0	
0	0	0	
0	0	0	
0	0	0	
0	0	0	
0	0	0	
0	0	0	
0	0	0	
0	0	0	
0	0	0	
0	0	0	
0	0	0	
0	0	0	
0	0	0	
0	0	0	
0	0	0	
0	0	0	
0	0	0	
0	0	0	
0	0	0	
0	0	0	
0	0	0	
0	0	0	
0	0	0	
0	0	0	
0	0	0	
0	0	0	
0	0	0	
0	0	0	
0	0	0	
0	0	0	
0	0	0	
0	0	0	
0	0	0	
0	0	0	
0	0	0	
0	0	0	
0	0	0	
0	0	0	
0	0	0	
0	0	0	
0	0	0	
0	0	0	
0	0	0	
0	0	0	
0	0	0	
0	0	0	
0	0	0	
0	0	0	
0	0	0	
0	0	0	
0	0	0	
0	0	0	
0	0	0	
0	0	0	
0	0	0	
0	0	0	
0	0	0	
0	0	0	
0	0	0	
0	0	0	
0	0	0	
0	0	0	
0	0	0	
0	0	0	
0	0	0	
0	0	0	
0	0	0	
0	0	0	
0	0	0	
0	0	0	
0	0	0	
0	0	0	
0	0	0	
0	0	0	
0	0	0	
0	0	0	
0	0	0	
0	0	0	
0	0	0	
0	0	0	
0	0	0	
0	0	0	
0	0	0	
0	0	0	
0	0	0	
0	0	0	
0	0	0	
0	0	0	
0	0	0	
0	0	0	
0	0	0	
0	0	0	
0	0	0	
0	0	0	
0	0	0	
0	0	0	
0	0	0	
0	0	0	
0	0	0	
0	0	0	
0	0	0	
0	0	0	
0	0	0	
0	0	0	
0	0	0	
0	0	0	
0	0	0	
0	0	0	
0	0	0	
0	0	0	
0	0	0	
0	0	0	
0	0	0	
0	0	0	
0	0	0	
0	0	0	
0	0	0	
0	0	0	
0	0	0	
0	0	0	
0	0	0	
0	0	0	
0	0	0	
0	0	0	
0	0	0	
0	0	0	
0	0	0	
0	0	0	
0	0	0	
0	0	0	
0	0	0	
0	0	0	
0	0	0	
0	0	0	
0	0	0	
0	0	0	
0	0	0	
0	0	0	
0	0	0	
0	0	0	
0	0	0	
0	0	0	
0	0	0	
0	0	0	
0	0	0	
0	0	0	
0	0	0	
0	0	0	
0	0	0	
0	0	0	
0	0	0	
0	0	0	
0	0	0	
0	0	0	
0	0	0	
0	0	0	
0	0	0	
0	0	0	
0	0	0	
0	0	0	
0	0	0	
0	0	0	
0	0	0	
0	0	0	
0	0	0	
0	0	0	
0	0	0	
0	0	0	
0	0	0	
0	0	0	
0	0	0	
0	0	0	
0	0	0	
0	0	0	
0	0	0	
0	0	0	
0	0	0	
0	0	0	
0	0	0	
0	0	0	
0	0	0	
0	0	0	
0	0	0	
0	0	0	
0	0	0	
0	0	0	
0	0	0	
0	0	0	
0	0	0	
0	0	0	
0	0	0	
0	0	0	
0	0	0	
0	0	0	
0	0	0	
0	0	0	
0	0	0	
0	0	0	
0	0	0	
0	0	0	
0	0	0	
0	0	0	
0	0	0	
0	0	0	
0	0	0	
0	0	0	
0	0	0	
0	0	0	
0	0	0	
0	0	0	
0	0	0	
0	0	0	
0	0	0	
0	0	0	
0	0	0	
0	0	0	
0	0	0	
0	0	0	
0	0	0	
0	0	0	
0	0	0	
0	0	0	
0	0	0	
0	0	0	
0	0	0	
0	0	0	
0	0	0	
0	0	0	
0	0	0	
0	0	0	
0	0	0	
0	0	0	
0	0	0	
0	0	0	
0	0	0	
0	0	0	
0	0	0	
0	0	0	
0	0	0	
0	0	0	
0	0	0	
0	0	0	
0	0	0	
0	0	0	
0	0	0	
0	0	0	
0	0	0	
0	0	0	
0	0	0	
0	0	0	
0	0	0	
0	0	0	
0	0	0	
0	0	0	
0	0	0	
0	0	0	
0	0	0	
0	0	0	
0	0	0	
0	0	0	
0	0	0	
0	0	0	
0	0	0	
0	0	0	
0	0	0	
0	0	0	
0	0	0	
0	0	0	
0	0	0	
0	0	0	
0	0	0	
0	0	0	
0	0	0	
0	0	0	
0	0	0	
0	0	0	
0	0	0	
0	0	0	
0	0	0	
0	0	0	
0	0	0	
0	0	0	
0	0	0	
0	0	0	
0	0	0	
0	0	0	
0	0	0	
0	0	0	
0	0	0	
0	0	0	
0	0	0	
0	0	0	
0	0	0	
0	0	0	
0	0	0	
0	0	0	
0	0	0	
0	0	0	
0	0	0	
0	0	0	
0	0	0	
0	0	0	
0	0	0	
0	0	0	
0	0	0	
0	0	0	
0	0	0	
0	0	0	
0	0	0	
0	0	0	
0	0	0	
0	0	0	
0	0	0	
0	0	0	
0	0	0	
0	0	0	
0	0	0	
0	0	0	
0	0	0	
0	0	0	
0	0	0	
0	0	0	
0	0	0	
0	0	0	
0	0	0	
0	0	0	
0	0	0	
0	0	0	
0	0	0	
0	0	0	
0	0	0	
0	0	0	
0	0	0	
0	0	0	
0	0	0	
0	0	0	
0	0	0	
0	0	0	
0	0	0	
0	0	0	
0	0	0	
0	0	0	
0	0	0	
0	0	0	
0	0	0	
0	0	0	
0	0	0	
0	0	0	
0	0	0	
0	0	0	
0	0	0	
0	0	0	
0	0	0	
0	0	0	
0	0	0	
0	0	0	
0	0	0	
0	0	0	
0	0	0	
0	0	0	
0	0	0	
0	0	0	
0	0	0	
0	0	0	
0	0	0	
0	0	0	
0	0	0	
0	0	0	
0	0	0	
0	0	0	
0	0	0	
0	0	0	
0	0	0	
0	0	0	
0	0	0	
0	0	0	
0	0	0	
0	0	0	
0	0	0	
0	0	0	
0	0	0	
0	0	0	
0	0	0	
0	0	0	
0	0	0	
0	0	0	
0	0	0	
0	0	0	
0	0	0	
0	0	0	
0	0	0	
0	0	0	
0	0	0	
0	0	0	
0	0	0	
0	0	0	
0	0	0	
0	0	0	
0	0	0	
0	0	0	
0	0	0	
0	0	0	
0	0	0	
0	0	0	
0	0	0	
0	0	0	
0	0	0	
0	0	0	
0	0	0	
0	0	0	
0	0	0	
0	0	0	
0	0	0	
0	0	0	
0	0	0	
0	0	0	
0	0	0	
0	0	0	
0	0	0	
0	0	0	
0	0	0	
0	0	0	
0	0	0	
0	0	0	
0	0	0	
0	0	0	
0	0	0	
0	0	0	
0	0	0	
0	0	0	
0	0	0	
0	0	0	
0	0	0	
0	0	0	
0	0	0	
0	0	0	
0	0	0	
0	0	0	
0	0	0	
0	0	0	
0	0	0	
0	0	0	
0	0	0	
0	0	0	
0	0	0	
0	0	0	
0	0	0	
0	0	0	
0	0	0	
0	0	0	
0	0	0	
0	0	0	
0	0	0	
0	0	0	
0	0	0	
0	0	0	
0	0	0	
0	0	0	
0	0	0	
0	0	0	
0	0	0	
0	0	0	
0	0	0	
0	0	0	
0	0	0	
0	0	0	
0	0	0	
0	0	0	
0	0	0	
0	0	0	
0	0	0	
0	0	0	
0	0	0	
0	0	0	
0	0	0	
0	0	0	
0	0	0	
0	0	0	
0	0	0	
0	0	0	
0	0	0	
0	0	0	
0	0	0	
0	0	0	
0	0	0	
0	0	0	
0	0	0	
0	0	0	
0	0	0	
0	0	0	
0	0	0	
0	0	0	
0	0	0	
0	0	0	
0	0	0	
0	0	0	
0	0	0	
0	0	0	
0	0	0	
0	0	0	
0	0	0	
0	0	0	
0	0	0	
0	0	0	
0	0	0	
0	0	0	
0	0	0	
0	0	0	
0	0	0	
0	0	0	
0	0	0	
0	0	0	
0	0	0	
0	0	0	
0	0	0	
0	0	0	
0	0	0	
0	0	0	
0	0	0	
0	0	0	
0	0	0	
0	0	0	
0	0	0	
0	0	0	
0	0	0	
0	0	0	
0	0	0	
0	0	0	
0	0	0	
0	0	0	
0	0	0	
0	0	0	
0	0	0	
0	0	0	
0	0	0	
0	0	0	
0	0	0	
0	0	0	
0	0	0	
0	0	0	
0	0	0	
0	0	0	
0	0	0	
0	0	0	
0	0	0	
0	0	0	
0	0	0	
0	0	0	
0	0	0	
0	0	0	
0	0	0	
0	0	0	
0	0	0	
0	0	0	
0	0	0	
0	0	0	
0	0	0	
0	0	0	
0	0	0	
0	0	0	
0	0	0	
0	0	0	
0	0	0	
0	0	0	
0	0	0	
0	0	0	
0	0	0	
0	0	0	
0	0	0	
0	0	0	
0	0	0	
0	0	0	
0	0	0	
0	0	0	
0	0	0	
0	0	0	
0	0	0	
0	0	0	
0	0	0	
0	0	0	
0	0	0	
0	0	0	
0	0	0	
0	0	0	
0	0	0	
0	0	0	
0	0	0	
0	0	0	
0	0	0	
0	0	0	
0	0	0	
0	0	0	
0	0	0	
0	0	0	
0	0	0	
0	0	0	
0	0	0	
0	0	0	
0	0	0	
0	0	0	
0	0	0	
0	0	0	
0	0	0	
0	0	0	
0	0	0	
0	0	0	
0	0	0	
0	0	0	
0	0	0	
0	0	0	
0	0	0	
0	0	0	
0	0	0	
0	0	0	
0	0	0	
0	0	0	
0	0	0	
0	0	0	
0	0	0	
0	0	0	
0	0	0	
0	0	0	
0	0	0	
0	0	0	
0	0	0	
0	0	0	
0	0	0	
0	0	0	
0	0	0	
0	0	0	
0	0	0	
0	0	0	
0	0	0	
0	0	0	
0	0	0	
0	0	0	
0	0	0	
0	0	0	
0	0	0	
0	0	0	
0	0	0	
0	0	0	
0	0	0	
0	0	0	
0	0	0	
0	0	0	
0	0	0	
0	0	0	
0	0	0	
0	0	0	
0	0	0	
0	0	0	
0	0	0	
0	0	0	
0	0	0	
0	0	0	
0	0	0	
0	0	0	
0	0	0	
0	0	0	
0	0	0	
0	0	0	
0	0	0	
0	0	0	
0	0	0	
0	0	0	
0	0	0	
0	0	0	
0	0	0	
0	0	0	
0	0	0	
0	0	0	
0	0	0	
0	0	0	
0	0	0	
0	0	0	
0	0	0	
0	0	0	
0	0	0	
0	0	0	
0	0	0	
0	0	0	
0	0	0	
0	0	0	
0	0	0	
0	0	0	
0	0	0	
0	0	0	
0	0	0	
0	0	0	
0	0	0	
0	0	0	
0	0	0	
0	0	0	
0	0	0	
0	0	0	
0	0	0	
0	0	0	
0	0	0	
0	0	0	
0	0	0	
0	0	0	
0	0	0	
0	0	0	
0	0	0	
0	0	0	
0	0	0	
0	0	0	
0	0	0	
0	0	0	
0	0	0	
0	0	0	
0	0	0	
0	0	0	
0	0	0	
0	0	0	
0	0	0	
0	0	0	
0	0	0	
0	0	0	
0	0	0	
0	0	0	
0	0	0	
0	0	0	
0	0	0	
0	0	0	
0	0	0	
0	0	0	
0	0	0	
0	0	0	
0	0	0	
0	0	0	
0	0	0	
0	0	0	
0	0	0	
0	0	0	
0	0	0	
0	0	0	
0	0	0	
0	0	0	
0	0	0	
0	0	0	
0	0	0	
0	0	0	
0	0	0	
0	0	0	
0	0	0	
0	0	0	
0	0	0	
0	0	0	
0	0	0	
0	0	0	
0	0	0	
0	0	0	
0	0	0	
0	0	0	
0	0	0	
0	0	0	
0	0	0	
0	0	0	
0	0	0	
0	0	0	
0	0	0	
0	0	0	
0	0	0	
0	0	0	
0	0	0	
0	0	0	
0	0	0	
0	0	0	
0	0	0	
0	0	0	
0	0	0	
0	0	0	
0	0	0	
0	0	0	
0	0	0	
0	0	0	
0	0	0	
0	0	0	
0	0	0	
0	0	0	
0	0	0	
0	0	0	
0	0	0	
0	0	0	
0	0	0	
0	0	0	
0	0	0	
0	0	0	
0	0	0	
0	0	0	
0	0	0	
0	0	0	
0	0	0	
0	0	0	
0	0	0	
0	0	0	
0	0	0	
0	0	0	
0	0	0	
0	0	0	
0	0	0	
0	0	0	
0	0	0	
0	0	0	
0	0	0	
0	0	0	
0	0	0	
0	0	0	
0	0	0	
0	0	0	
0	0	0	
0	0	0	
0	0	0	
0	0	0	
0	0	0	
0	0	0	
0	0	0	
0	0	0	
0	0	0	
0	0	0	
0	0	0	
0	0	0	
0	0	0	
0	0	0	
0	0	0	
0	0	0	
0	0	0	
0	0	0	
0	0	0	
0	0	0	
0	0	0	
0	0	0	
0	0	0	
0	0	0	
0	0	0	
0	0	0	
0	0	0	
0	0	0	
0	0	0	
0	0	0	
0	0	0	
0	0	0	
0	0	0	
0	0	0	
0	0	0	
0	0	0	
0	0	0	
0	0	0	
0	0	0	
0	0	0	
0	0	0	
0	0	0	
0	0	0	
0	0	0	
0	0	0	
0	0	0	
0	0	0	
0	0	0	
0	0	0	
0	0	0	
0	0	0	
0	0	0	
0	0	0	
0	0	0	
0	0	0	
0	0	0	
0	0	0	
0	0	0	
0	0	0	
0	0	0	
0	0	0	
0	0	0	
0	0	0	
0	0	0	
0	0	0	
0	0	0	
0	0	0	
0	0	0	
0	0	0	
0	0	0	
0	0	0	
0	0	0	
0	0	0	
0	0	0	
0	0	0	
0	0	0	
0	0	0	
0	0	0	
0	0	0	
0	0	0	
0	0	0	
0	0	0	
0	0	0	
0	0	0	
0	0	0	
0	0	0	
0	0	0	
0	0	0	
0	0	0	
0	0	0	
0	0	0	
0	0	0	
0	0	0	
0	0	0	
0	0	0	
0	0	0	
0	0	0	
0	0	0	
0	0	0	
0	0	0	
0	0	0	
0	0	0	
0	0	0	
0	0	0	
0	0	0	
0	0	0	
0	0	0	
0	0	0	
0	0	0	
0	0	0	
0	0	0	
0	0	0	
0	0	0	
0	0	0	
0	0	0	
0	0	0	
0	0	0	
0	0	0	
0	0	0	
0	0	0	
0	0	0	
0	0	0	
0	0	0	
0	0	0	
0	0	0	
0	0	0	
0	0	0	
0	0	0	
0	0	0	
0	0	0	
0	0	0	
0	0	0	
0	0	0	
0	0	0	
0	0	0	
0	0	0	
0	0	0	
0	0	0	
0	0	0	
0	0	0	
0	0	0	
0	0	0	
0	0	0	
0	0	0	
0	0	0	
0	0	0	
0	0	0	
0	0	0	
0	0	0	
0	0	0	
0	0	0	
0	0	0	
0	0	0	
0	0	0	
0	0	0	
0	0	0	
0	0	0	
0	0	0	
0	0	0	
0	0	0	
0	0	0	
0	0	0	
0	0	0	
0	0	0	
0	0	0	
0	0	0	
0	0	0	
0	0	0	
0	0	0	
0	0	0	
0	0	0	
0	0	0	
0	0	0	
0	0	0	
0	0	0	
0	0	0	
0	0	0	
0	0	0	
0	0	0	
0	0	0	
0	0	0	
0	0	0	
0	0	0	
0	0	0	
0	0	0	
0	0	0	
0	0	0	
0	0	0	
0	0	0	
0	0	0	
0	0	0	
0	0	0	
0	0	0	
0	0	0	
0	0	0	
0	0	0	
0	0	0	
0	0	0	
0	0	0	
0	0	0	
0	0	0	
0	0	0	
0	0	0	
0	0	0	
0	0	0	
0	0	0	
0	0	0	
0	0	0	
0	0	0	
0	0	0	
0	0	0	
0	0	0	
0	0	0	
0	0	0	
0	0	0	
0	0	0	
0	0	0	
0	0	0	
0	0	0	
0	0	0	
0	0	0	
0	0	0	
0	0	0	
0	0	0	
0	0	0	
0	0	0	
0	0	0	
0	0	0	
0	0	0	
0	0	0	
0	0	0	
0	0	0	
0	0	0	
0	0	0	
0	0	0	
0	0	0	
0	0	0	
0	0	0	
0	0	0	
0	0	0	
0	0	0	
0	0	0	
0	0	0	
0	0	0	
0	0	0	
0	0	0	
0	0	0	
0	0	0	
0	0	0	
0	0	0	
0	0	0	
0	0	0	
0	0	0	
0	0	0	
0	0	0	
0	0	0	
0	0	0	
0	0	0	
0	0	0	
0	0	0	
0	0	0	
0	0	0	
0	0	0	
0	0	0	
0	0	0	
0	0	0	
0	0	0	
0	0	0	
0	0	0	
0	0	0	
0	0	0	
0	0	0	
0	0	0	
0	0	0	
0	0	0	
0	0	0	
0	0	0	
0	0	0	
0	0	0	
0	0	0	
0	0	0	
0	0	0	
0	0	0	
0	0	0	
0	0	0	
0	0	0	
0	0	0	
0	0	0	
0	0	0	
0	0	0	
0	0	0	
0	0	0	
0	0	0	
0	0	0	
0	0	0	
0	0	0	
0	0	0	
0	0	0	
0	0	0	
0	0	0	
0	0	0	
0	0	0	
0	0	0	
0	0	0	
0	0	0	
0	0	0	
0	0	0	
0	0	0	
0	0	0	
0	0	0	
0	0	0	
0	0	0	
0	0	0	
0	0	0	
0	0	0	
0	0	0	
0	0	0	
0	0	0	
0	0	0	
0	0	0	
0	0	0	
0	0	0	
0	0	0	
0	0	0	
0	0	0	
0	0	0	
0	0	0	
0	0	0	
0	0	0	
0	0	0	
0	0	0	
0	0	0	
0	0	0	
0	0	0	
0	0	0	
0	0	0	
0	0	0	
0	0	0	
0	0	0	
0	0	0	
0	0	0	
0	0	0	
0	0	0	
0	0	0	
0	0	0	
0	0	0	
0	0	0	
0	0	0	
0	0	0	
0	0	0	
0	0	0	
0	0	0	
0	0	0	
0	0	0	
0	0	0	
0	0	0	
0	0	0	
0	0	0	
0	0	0	
0	0	0	
0	0	0	
0	0	0	
0	0	0	
0	0	0	
0	0	0	
0	0	0	
0	0	0	
0	0	0	
0	0	0	
0	0	0	
0	0	0	
0	0	0	
0	0	0	
0	0	0	
0	0	0	
0	0	0	
0	0	0	
0	0	0	
0	0	0	
0	0	0	
0	0	0	
0	0	0	
0	0	0	
0	0	0	
0	0	0	
0	0	0	
0	0	0	
0	0	0	
0	0	0	
0	0	0	
0	0	0	
0	0	0	
0	0	0	
0	0	0	
0	0	0	
0	0	0	
0	0	0	
0	0	0	
0	0	0	
0	0	0	
0	0	0	
0	0	0	
0	0	0	
0	0	0	
0	0	0	
0	0	0	
0	0	0	
0	0	0	
0	0	0	
0	0	0	
0	0	0	
0	0	0	
0	0	0	
0	0	0	
0	0	0	
0	0	0	
0	0	0	
0	0	0	
0	0	0	
0	0	0	
0	0	0	
0	0	0	
0	0	0	
0	0	0	
0	0	0	
0	0	0	
0	0	0	
0	0	0	
0	0	0	
0	0	0	
0	0	0	
0	0	0	
0	0	0	
0	0	0	
0	0	0	
0	0	0	
0	0	0	
0	0	0	
0	0	0	
0	0	0	
0	0	0	
0	0	0	
0	0	0	
0	0	0	
0	0	0	
0	0	0	
0	0	0	
0	0	0	
0	0	0	
0	0	0	
0	0	0	
0	0	0	
0	0	0	
0	0	0	
0	0	0	
0	0	0	
0	0	0	
0	0	0	
0	0	0	
0	0	0	
0	0	0	
0	0	0	
0	0	0	
0	0	0	
0	0	0	
0	0	0	
0	0	0	
0	0	0	
0	0	0	
0	0	0	
0	0	0	
0	0	0	
0	0	0	
0	0	0	
0	0	0	
0	0	0	
0	0	0	
0	0	0	
0	0	0	
0	0	0	
0	0	0	
0	0	0	
0	0	0	
0	0	0	
0	0	0	
0	0	0	
0	0	0	
0	0	0	
0	0	0	
0	0	0	
0	0	0	
0	0	0	
0	0	0	
0	0	0	
0	0	0	
0	0	0	
0	0	0	
0	0	0	
0	0	0	
0	0	0	
0	0	0	
0	0	0	
0	0	0	
0	0	0	
0	0	0	
0	0	0	
0	0	0	
0	0	0	
0	0	0	
0	0	0	
0	0	0	
0	0	0	
0	0	0	
0	0	0	
0	0	0	
0	0	0	
0	0	0	
0	0	0	
0	0	0	
0	0	0	
0	0	0	
0	0	0	
0	0	0	
0	0	0	
0	0	0	
0	0	0	
0	0	0	
0	0	0	
0	0	0	
0	0	0	
0	0	0	
0	0	0	
0	0	0	
0	0	0	
0	0	0	
0	0	0	
0	0	0	
0	0	0	
0	0	0	
0	0	0	
0	0	0	
0	0	0	
0	0	0	
0	0	0	
0	0	0	
0	0	0	
0	0	0	
0	0	0	
-1300	-600	0	
-1280	-600	-0.00194	
-1260	-600	-0.00388	
-1240	-600	-0.00582	
-1220	-600	-0.00775	
-1200	-600	-0.00969	
-1180	-600	-0.01163	
-1160	-600	-0.01357	
-1140	-600	-0.01551	
-1120	-600	-0.01745	
-1100	-600	-0.01938	
-1080	-600	-0.02132	
-1060	-600	-0.02326	
-1040	-600	-0.0252	
-1020	-600	-0.02714	
-1000	-600	-0.02908	
-980	-600	-0.03102	
-960	-600	-0.03295	
-940	-600	-0.03489	
-920	-600	-0.03683	
-900	-600	-0.03877	
-880	-600	-0.04071	
-860	-600	-0.04265	
-840	-600	-0.04458	
-820	-600	-0.04652	
-800	-600	-0.04846	
-780	-600	-0.0504	
-760	-600	-0.05234	
-740	-600	-0.05428	
-720	-600	-0.05622	
-700	-600	-0.05815	
-680	-600	-0.06009	
-660	-600	-0.06203	
-640	-600	-0.06397	
-620	-600	-0.06591	
-600	-600	-0.06785	
-580	-600	-0.06978	
-560	-600	-0.07172	
-540	-600	-0.07366	
-520	-600	-0.0756	
-500	-600	-0.07754	
-480	-600	-0.07948	
-460	-600	-0.08142	
-440	-600	-0.08335	
-420	-600	-0.08529	
-400	-600	-0.08723	
-380	-600	-0.08917	
-360	-600	-0.09111	
-340	-600	-0.09305	
-320	-600	-0.09498	
-300	-600	-0.09692	
-280	-600	-0.09886	
-260	-600	-0.1008	
-240	-600	-0.10274	
-220	-600	-0.10468	
-200	-600	-0.10662	
-180	-600	-0.10855	
-160	-600	-0.11049	
-140	-600	-0.11243	
-120	-600	-0.11437	
-100	-600	-0.11631	
-80	-600	-0.11825	
-60	-600	-0.12018	
-40	-600	-0.12212	
-20	-600	-0.12406	
-10	-600	-0.12503	
-5	-600	-0.12552	
-2.5	-600	-0.12576	
0	-600	-0.126	
2.5	-600	-0.106	
5	-600	-0.054	
7.5	-600	0.033	
10	-600	0.124	
12.5	-600	0.199	
15	-600	0.294	
17.5	-600	0.304	
20	-600	0.334	
22.5	-600	0.357	
25	-600	0.388	
27.5	-600	0.44	
30	-600	0.48	
32.5	-600	0.53	
35	-600	0.62	
37.5	-600	0.69	
40	-600	0.74	
42.5	-600	0.79	
45	-600	0.84	
47.5	-600	0.88	
50	-600	0.908	
52.5	-600	0.942	
55	-600	0.972	
57.5	-600	1.001	
60	-600	1.086	
62.5	-600	1.116	
65	-600	1.166	
67.5	-600	1.245	
70	-600	1.30103	
72.5	-600	1.29861	
75	-600	1.2962	
77.5	-600	1.29378	
80	-600	1.29136	
82.5	-600	1.28894	
85	-600	1.28652	
87.5	-600	1.2841	
90	-600	1.28169	
92.5	-600	1.27927	
95	-600	1.27685	
97.5	-600	1.27443	
100	-600	1.27201	
102.5	-600	1.2696	
105	-600	1.26718	
107.5	-600	1.26476	
110	-600	1.26234	
112.5	-600	1.25992	
115	-600	1.2575	
117.5	-600	1.25509	
120	-600	1.25267	
125	-600	1.24783	
135	-600	1.23816	
155	-600	1.21881	
175	-600	1.19947	
195	-600	1.18012	
215	-600	1.16077	
235	-600	1.14143	
255	-600	1.12208	
275	-600	1.10273	
295	-600	1.08339	
315	-600	1.06404	
335	-600	1.0447	
355	-600	1.02535	
375	-600	1.006	
395	-600	0.98666	
415	-600	0.96731	
435	-600	0.94797	
455	-600	0.92862	
475	-600	0.90927	
495	-600	0.88993	
515	-600	0.87058	
535	-600	0.85123	
555	-600	0.83189	
575	-600	0.81254	
595	-600	0.7932	
615	-600	0.77385	
635	-600	0.7545	
655	-600	0.73516	
675	-600	0.71581	
695	-600	0.69646	
715	-600	0.67712	
735	-600	0.65777	
755	-600	0.63843	
775	-600	0.61908	
795	-600	0.59973	
815	-600	0.58039	
835	-600	0.56104	
855	-600	0.5417	
875	-600	0.52235	
895	-600	0.503	
915	-600	0.48366	
935	-600	0.46431	
955	-600	0.44496	
975	-600	0.42562	
995	-600	0.40627	
1015	-600	0.38693	
1035	-600	0.36758	
1055	-600	0.34823	
1075	-600	0.32889	
1095	-600	0.30954	
1115	-600	0.2902	
1135	-600	0.27085	
1155	-600	0.2515	
1175	-600	0.23216	
1195	-600	0.21281	
1215	-600	0.19346	
1235	-600	0.17412	
1255	-600	0.15477	
1275	-600	0.13543	
1295	-600	0.11608	
1315	-600	0.09673	
1335	-600	0.07739	
1355	-600	0.05804	
1375	-600	0.03869	
1395	-600	0.01935	
1415	-600	0	
0	0	0	
0	0	0	
-1300	-580	0	
-1280	-580	0.00138	
-1260	-580	0.00277	
-1240	-580	-0.00862	
-1220	-580	-0.01055	
-1200	-580	-0.01249	
-1180	-580	-0.01443	
-1160	-580	-0.01637	
-1140	-580	-0.01831	
-1120	-580	-0.02025	
-1100	-580	-0.02218	
-1080	-580	-0.02412	
-1060	-580	-0.02606	
-1040	-580	-0.028	
-1020	-580	-0.02994	
-1000	-580	-0.03188	
-980	-580	-0.03382	
-960	-580	-0.03575	
-940	-580	-0.03769	
-920	-580	-0.03963	
-900	-580	-0.04157	
-880	-580	-0.04351	
-860	-580	-0.04545	
-840	-580	-0.04738	
-820	-580	-0.04932	
-800	-580	-0.05126	
-780	-580	-0.0532	
-760	-580	-0.05514	
-740	-580	-0.05708	
-720	-580	-0.05902	
-700	-580	-0.06095	
-680	-580	-0.06289	
-660	-580	-0.06483	
-640	-580	-0.06677	
-620	-580	-0.06871	
-600	-580	-0.07065	
-580	-580	-0.07258	
-560	-580	-0.07452	
-540	-580	-0.07646	
-520	-580	-0.0784	
-500	-580	-0.08034	
-480	-580	-0.08228	
-460	-580	-0.08422	
-440	-580	-0.08615	
-420	-580	-0.08809	
-400	-580	-0.09003	
-380	-580	-0.09197	
-360	-580	-0.09391	
-340	-580	-0.09585	
-320	-580	-0.09778	
-300	-580	-0.09972	
-280	-580	-0.10166	
-260	-580	-0.1036	
-240	-580	-0.10554	
-220	-580	-0.10748	
-200	-580	-0.10942	
-180	-580	-0.11135	
-160	-580	-0.11329	
-140	-580	-0.11523	
-120	-580	-0.11717	
-100	-580	-0.11911	
-80	-580	-0.12105	
-60	-580	-0.12298	
-40	-580	-0.12492	
-20	-580	-0.12686	
-10	-580	-0.12783	
-5	-580	-0.12832	
-2.5	-580	-0.12856	
0	-580	-0.1288	
2.5	-580	-0.1088	
5	-580	-0.05787	
7.5	-580	0.02673	
10	-580	0.12053	
12.5	-580	0.19287	
15	-580	0.28787	
17.5	-580	0.3092	
20	-580	0.3352	
22.5	-580	0.36193	
25	-580	0.3844	
27.5	-580	0.4394	
30	-580	0.48	
32.5	-580	0.52733	
35	-580	0.60267	
37.5	-580	0.68867	
40	-580	0.73867	
42.5	-580	0.78867	
45	-580	0.83867	
47.5	-580	0.88267	
50	-580	0.91707	
52.5	-580	0.94427	
55	-580	0.98427	
57.5	-580	1.00127	
60	-580	1.0648	
62.5	-580	1.12413	
65	-580	1.16013	
67.5	-580	1.21567	
70	-580	1.31067	
72.5	-580	1.32903	
75	-580	1.32661	
77.5	-580	1.32419	
80	-580	1.32178	
82.5	-580	1.31936	
85	-580	1.31694	
87.5	-580	1.31452	
90	-580	1.3121	
92.5	-580	1.30968	
95	-580	1.30727	
97.5	-580	1.30485	
100	-580	1.30243	
102.5	-580	1.30001	
105	-580	1.29759	
107.5	-580	1.29518	
110	-580	1.29276	
112.5	-580	1.29034	
115	-580	1.28792	
117.5	-580	1.2855	
120	-580	1.28308	
125	-580	1.27825	
135	-580	1.26857	
155	-580	1.24923	
175	-580	1.22988	
195	-580	1.21054	
215	-580	1.19119	
235	-580	1.17184	
255	-580	1.1525	
275	-580	1.13315	
295	-580	1.1138	
315	-580	1.09446	
335	-580	1.07511	
355	-580	1.05577	
375	-580	1.03642	
395	-580	1.01707	
415	-580	0.99773	
435	-580	0.97838	
455	-580	0.95904	
475	-580	0.93969	
495	-580	0.92034	
515	-580	0.901	
535	-580	0.88165	
555	-580	0.8623	
575	-580	0.84296	
595	-580	0.82361	
615	-580	0.80427	
635	-580	0.78492	
655	-580	0.76557	
675	-580	0.74623	
695	-580	0.72688	
715	-580	0.70754	
735	-580	0.68819	
755	-580	0.66884	
775	-580	0.6495	
795	-580	0.63015	
815	-580	0.6108	
835	-580	0.59146	
855	-580	0.57211	
875	-580	0.55277	
895	-580	0.53342	
915	-580	0.51407	
935	-580	0.49473	
955	-580	0.47538	
975	-580	0.45603	
995	-580	0.43669	
1015	-580	0.41734	
1035	-580	0.398	
1055	-580	0.37865	
1075	-580	0.3593	
1095	-580	0.33996	
1115	-580	0.32061	
1135	-580	0.30127	
1155	-580	0.28192	
1175	-580	0.26257	
1195	-580	0.24323	
1215	-580	0.22388	
1235	-580	0.20453	
1255	-580	0.18519	
1275	-580	0.16584	
1295	-580	0.1465	
1315	-580	0.12715	
1335	-580	0.1078	
1355	-580	0.08846	
1375	-580	0.07169	
1395	-580	0.03585	
1415	-580	0	
0	0	0	
0	0	0	
-1300	-560	0	
-1280	-560	0.00138	
-1260	-560	0.00277	
-1240	-560	0.00415	
-1220	-560	0.00554	
-1200	-560	-0.01529	
-1180	-560	-0.01723	
-1160	-560	-0.01917	
-1140	-560	-0.02111	
-1120	-560	-0.02305	
-1100	-560	-0.02498	
-1080	-560	-0.02692	
-1060	-560	-0.02886	
-1040	-560	-0.0308	
-1020	-560	-0.03274	
-1000	-560	-0.03468	
-980	-560	-0.03662	
-960	-560	-0.03855	
-940	-560	-0.04049	
-920	-560	-0.04243	
-900	-560	-0.04437	
-880	-560	-0.04631	
-860	-560	-0.04825	
-840	-560	-0.05018	
-820	-560	-0.05212	
-800	-560	-0.05406	
-780	-560	-0.056	
-760	-560	-0.05794	
-740	-560	-0.05988	
-720	-560	-0.06182	
-700	-560	-0.06375	
-680	-560	-0.06569	
-660	-560	-0.06763	
-640	-560	-0.06957	
-620	-560	-0.07151	
-600	-560	-0.07345	
-580	-560	-0.07538	
-560	-560	-0.07732	
-540	-560	-0.07926	
-520	-560	-0.0812	
-500	-560	-0.08314	
-480	-560	-0.08508	
-460	-560	-0.08702	
-440	-560	-0.08895	
-420	-560	-0.09089	
-400	-560	-0.09283	
-380	-560	-0.09477	
-360	-560	-0.09671	
-340	-560	-0.09865	
-320	-560	-0.10058	
-300	-560	-0.10252	
-280	-560	-0.10446	
-260	-560	-0.1064	
-240	-560	-0.10834	
-220	-560	-0.11028	
-200	-560	-0.11222	
-180	-560	-0.11415	
-160	-560	-0.11609	
-140	-560	-0.11803	
-120	-560	-0.11997	
-100	-560	-0.12191	
-80	-560	-0.12385	
-60	-560	-0.12578	
-40	-560	-0.12772	
-20	-560	-0.12966	
-10	-560	-0.13063	
-5	-560	-0.13112	
-2.5	-560	-0.13136	
0	-560	-0.1316	
2.5	-560	-0.1116	
5	-560	-0.06173	
7.5	-560	0.02047	
10	-560	0.11707	
12.5	-560	0.18707	
15	-560	0.28173	
17.5	-560	0.3144	
20	-560	0.3364	
22.5	-560	0.36687	
25	-560	0.38187	
27.5	-560	0.4358	
30	-560	0.48	
32.5	-560	0.52467	
35	-560	0.58533	
37.5	-560	0.68533	
40	-560	0.73733	
42.5	-560	0.78733	
45	-560	0.83733	
47.5	-560	0.88533	
50	-560	0.92533	
52.5	-560	0.95113	
55	-560	0.98653	
57.5	-560	1.01553	
60	-560	1.0436	
62.5	-560	1.1286	
65	-560	1.16227	
67.5	-560	1.20927	
70	-560	1.28133	
72.5	-560	1.35945	
75	-560	1.35703	
77.5	-560	1.35461	
80	-560	1.35219	
82.5	-560	1.34977	
85	-560	1.34736	
87.5	-560	1.34494	
90	-560	1.34252	
92.5	-560	1.3401	
95	-560	1.33768	
97.5	-560	1.33526	
100	-560	1.33285	
102.5	-560	1.33043	
105	-560	1.32801	
107.5	-560	1.32559	
110	-560	1.32317	
112.5	-560	1.32076	
115	-560	1.31834	
117.5	-560	1.31592	
120	-560	1.3135	
125	-560	1.30866	
135	-560	1.29899	
155	-560	1.27964	
175	-560	1.2603	
195	-560	1.24095	
215	-560	1.22161	
235	-560	1.20226	
255	-560	1.18291	
275	-560	1.16357	
295	-560	1.14422	
315	-560	1.12488	
335	-560	1.10553	
355	-560	1.08618	
375	-560	1.06684	
395	-560	1.04749	
415	-560	1.02814	
435	-560	1.0088	
455	-560	0.98945	
475	-560	0.97011	
495	-560	0.95076	
515	-560	0.93141	
535	-560	0.91207	
555	-560	0.89272	
575	-560	0.87337	
595	-560	0.85403	
615	-560	0.83468	
635	-560	0.81534	
655	-560	0.79599	
675	-560	0.77664	
695	-560	0.7573	
715	-560	0.73795	
735	-560	0.71861	
755	-560	0.69926	
775	-560	0.67991	
795	-560	0.66057	
815	-560	0.64122	
835	-560	0.62187	
855	-560	0.60253	
875	-560	0.58318	
895	-560	0.56384	
915	-560	0.54449	
935	-560	0.52514	
955	-560	0.5058	
975	-560	0.48645	
995	-560	0.46711	
1015	-560	0.44776	
1035	-560	0.42841	
1055	-560	0.40907	
1075	-560	0.38972	
1095	-560	0.37037	
1115	-560	0.35103	
1135	-560	0.33168	
1155	-560	0.31234	
1175	-560	0.29299	
1195	-560	0.27364	
1215	-560	0.2543	
1235	-560	0.23495	
1255	-560	0.2156	
1275	-560	0.19626	
1295	-560	0.17691	
1315	-560	0.15757	
1335	-560	0.14339	
1355	-560	0.10754	
1375	-560	0.07169	
1395	-560	0.03585	
1415	-560	0	
0	0	0	
0	0	0	
-1300	-540	0	
-1280	-540	0.00138	
-1260	-540	0.00277	
-1240	-540	0.00415	
-1220	-540	0.00554	
-1200	-540	0.00692	
-1180	-540	0.00831	
-1160	-540	-0.02197	
-1140	-540	-0.02391	
-1120	-540	-0.02585	
-1100	-540	-0.02778	
-1080	-540	-0.02972	
-1060	-540	-0.03166	
-1040	-540	-0.0336	
-1020	-540	-0.03554	
-1000	-540	-0.03748	
-980	-540	-0.03942	
-960	-540	-0.04135	
-940	-540	-0.04329	
-920	-540	-0.04523	
-900	-540	-0.04717	
-880	-540	-0.04911	
-860	-540	-0.05105	
-840	-540	-0.05298	
-820	-540	-0.05492	
-800	-540	-0.05686	
-780	-540	-0.0588	
-760	-540	-0.06074	
-740	-540	-0.06268	
-720	-540	-0.06462	
-700	-540	-0.06655	
-680	-540	-0.06849	
-660	-540	-0.07043	
-640	-540	-0.07237	
-620	-540	-0.07431	
-600	-540	-0.07625	
-580	-540	-0.07818	
-560	-540	-0.08012	
-540	-540	-0.08206	
-520	-540	-0.084	
-500	-540	-0.08594	
-480	-540	-0.08788	
-460	-540	-0.08982	
-440	-540	-0.09175	
-420	-540	-0.09369	
-400	-540	-0.09563	
-380	-540	-0.09757	
-360	-540	-0.09951	
-340	-540	-0.10145	
-320	-540	-0.10338	
-300	-540	-0.10532	
-280	-540	-0.10726	
-260	-540	-0.1092	
-240	-540	-0.11114	
-220	-540	-0.11308	
-200	-540	-0.11502	
-180	-540	-0.11695	
-160	-540	-0.11889	
-140	-540	-0.12083	
-120	-540	-0.12277	
-100	-540	-0.12471	
-80	-540	-0.12665	
-60	-540	-0.12858	
-40	-540	-0.13052	
-20	-540	-0.13246	
-10	-540	-0.13343	
-5	-540	-0.13392	
-2.5	-540	-0.13416	
0	-540	-0.1344	
2.5	-540	-0.1144	
5	-540	-0.0656	
7.5	-540	0.0142	
10	-540	0.1136	
12.5	-540	0.1836	
15	-540	0.2756	
17.5	-540	0.3196	
20	-540	0.3376	
22.5	-540	0.3718	
25	-540	0.3868	
27.5	-540	0.4322	
30	-540	0.48	
32.5	-540	0.522	
35	-540	0.572	
37.5	-540	0.668	
40	-540	0.736	
42.5	-540	0.786	
45	-540	0.836	
47.5	-540	0.886	
50	-540	0.928	
52.5	-540	0.9602	
55	-540	0.9888	
57.5	-540	1.0288	
60	-540	1.0448	
62.5	-540	1.1074	
65	-540	1.1704	
67.5	-540	1.2034	
70	-540	1.2584	
72.5	-540	1.347	
75	-540	1.38745	
77.5	-540	1.38503	
80	-540	1.38261	
82.5	-540	1.38019	
85	-540	1.37777	
87.5	-540	1.37535	
90	-540	1.37294	
92.5	-540	1.37052	
95	-540	1.3681	
97.5	-540	1.36568	
100	-540	1.36326	
102.5	-540	1.36084	
105	-540	1.35843	
107.5	-540	1.35601	
110	-540	1.35359	
112.5	-540	1.35117	
115	-540	1.34875	
117.5	-540	1.34634	
120	-540	1.34392	
125	-540	1.33908	
135	-540	1.32941	
155	-540	1.31006	
175	-540	1.29071	
195	-540	1.27137	
215	-540	1.25202	
235	-540	1.23268	
255	-540	1.21333	
275	-540	1.19398	
295	-540	1.17464	
315	-540	1.15529	
335	-540	1.13595	
355	-540	1.1166	
375	-540	1.09725	
395	-540	1.07791	
415	-540	1.05856	
435	-540	1.03921	
455	-540	1.01987	
475	-540	1.00052	
495	-540	0.98118	
515	-540	0.96183	
535	-540	0.94248	
555	-540	0.92314	
575	-540	0.90379	
595	-540	0.88445	
615	-540	0.8651	
635	-540	0.84575	
655	-540	0.82641	
675	-540	0.80706	
695	-540	0.78771	
715	-540	0.76837	
735	-540	0.74902	
755	-540	0.72968	
775	-540	0.71033	
795	-540	0.69098	
815	-540	0.67164	
835	-540	0.65229	
855	-540	0.63294	
875	-540	0.6136	
895	-540	0.59425	
915	-540	0.57491	
935	-540	0.55556	
955	-540	0.53621	
975	-540	0.51687	
995	-540	0.49752	
1015	-540	0.47818	
1035	-540	0.45883	
1055	-540	0.43948	
1075	-540	0.42014	
1095	-540	0.40079	
1115	-540	0.38144	
1135	-540	0.3621	
1155	-540	0.34275	
1175	-540	0.32341	
1195	-540	0.30406	
1215	-540	0.28471	
1235	-540	0.26537	
1255	-540	0.24602	
1275	-540	0.22668	
1295	-540	0.21508	
1315	-540	0.17923	
1335	-540	0.14339	
1355	-540	0.10754	
1375	-540	0.07169	
1395	-540	0.03585	
1415	-540	0	
0	0	0	
0	0	0	
-1300	-520	0	
-1280	-520	0.00138	
-1260	-520	0.00277	
-1240	-520	0.00415	
-1220	-520	0.00554	
-1200	-520	0.00692	
-1180	-520	0.00831	
-1160	-520	0.00969	
-1140	-520	0.01108	
-1120	-520	-0.02865	
-1100	-520	-0.03058	
-1080	-520	-0.03252	
-1060	-520	-0.03446	
-1040	-520	-0.0364	
-1020	-520	-0.03834	
-1000	-520	-0.04028	
-980	-520	-0.04222	
-960	-520	-0.04415	
-940	-520	-0.04609	
-920	-520	-0.04803	
-900	-520	-0.04997	
-880	-520	-0.05191	
-860	-520	-0.05385	
-840	-520	-0.05578	
-820	-520	-0.05772	
-800	-520	-0.05966	
-780	-520	-0.0616	
-760	-520	-0.06354	
-740	-520	-0.06548	
-720	-520	-0.06742	
-700	-520	-0.06935	
-680	-520	-0.07129	
-660	-520	-0.07323	
-640	-520	-0.07517	
-620	-520	-0.07711	
-600	-520	-0.07905	
-580	-520	-0.08098	
-560	-520	-0.08292	
-540	-520	-0.08486	
-520	-520	-0.0868	
-500	-520	-0.08874	
-480	-520	-0.09068	
-460	-520	-0.09262	
-440	-520	-0.09455	
-420	-520	-0.09649	
-400	-520	-0.09843	
-380	-520	-0.10037	
-360	-520	-0.10231	
-340	-520	-0.10425	
-320	-520	-0.10618	
-300	-520	-0.10812	
-280	-520	-0.11006	
-260	-520	-0.112	
-240	-520	-0.11394	
-220	-520	-0.11588	
-200	-520	-0.11782	
-180	-520	-0.11975	
-160	-520	-0.12169	
-140	-520	-0.12363	
-120	-520	-0.12557	
-100	-520	-0.12751	
-80	-520	-0.12945	
-60	-520	-0.13138	
-40	-520	-0.13332	
-20	-520	-0.13526	
-10	-520	-0.13623	
-5	-520	-0.13672	
-2.5	-520	-0.13696	
0	-520	-0.1372	
2.5	-520	-0.1172	
5	-520	-0.06947	
7.5	-520	0.00793	
10	-520	0.11013	
12.5	-520	0.18013	
15	-520	0.26947	
17.5	-520	0.3248	
20	-520	0.3388	
22.5	-520	0.3738	
25	-520	0.39173	
27.5	-520	0.4286	
30	-520	0.48	
32.5	-520	0.52	
35	-520	0.56933	
37.5	-520	0.65067	
40	-520	0.73467	
42.5	-520	0.78467	
45	-520	0.83467	
47.5	-520	0.88467	
50	-520	0.93067	
52.5	-520	0.96927	
55	-520	0.99427	
57.5	-520	1.03107	
60	-520	1.05907	
62.5	-520	1.0862	
65	-520	1.1712	
67.5	-520	1.20853	
70	-520	1.25253	
72.5	-520	1.31767	
75	-520	1.41267	
77.5	-520	1.41544	
80	-520	1.41303	
82.5	-520	1.41061	
85	-520	1.40819	
87.5	-520	1.40577	
90	-520	1.40335	
92.5	-520	1.40093	
95	-520	1.39852	
97.5	-520	1.3961	
100	-520	1.39368	
102.5	-520	1.39126	
105	-520	1.38884	
107.5	-520	1.38642	
110	-520	1.38401	
112.5	-520	1.38159	
115	-520	1.37917	
117.5	-520	1.37675	
120	-520	1.37433	
125	-520	1.3695	
135	-520	1.35982	
155	-520	1.34048	
175	-520	1.32113	
195	-520	1.30179	
215	-520	1.28244	
235	-520	1.26309	
255	-520	1.24375	
275	-520	1.2244	
295	-520	1.20505	
315	-520	1.18571	
335	-520	1.16636	
355	-520	1.14702	
375	-520	1.12767	
395	-520	1.10832	
415	-520	1.08898	
435	-520	1.06963	
455	-520	1.05029	
475	-520	1.03094	
495	-520	1.01159	
515	-520	0.99225	
535	-520	0.9729	
555	-520	0.95355	
575	-520	0.93421	
595	-520	0.91486	
615	-520	0.89552	
635	-520	0.87617	
655	-520	0.85682	
675	-520	0.83748	
695	-520	0.81813	
715	-520	0.79878	
735	-520	0.77944	
755	-520	0.76009	
775	-520	0.74075	
795	-520	0.7214	
815	-520	0.70205	
835	-520	0.68271	
855	-520	0.66336	
875	-520	0.64402	
895	-520	0.62467	
915	-520	0.60532	
935	-520	0.58598	
955	-520	0.56663	
975	-520	0.54728	
995	-520	0.52794	
1015	-520	0.50859	
1035	-520	0.48925	
1055	-520	0.4699	
1075	-520	0.45055	
1095	-520	0.43121	
1115	-520	0.41186	
1135	-520	0.39252	
1155	-520	0.37317	
1175	-520	0.35382	
1195	-520	0.33448	
1215	-520	0.31513	
1235	-520	0.29578	
1255	-520	0.28677	
1275	-520	0.25092	
1295	-520	0.21508	
1315	-520	0.17923	
1335	-520	0.14339	
1355	-520	0.10754	
1375	-520	0.07169	
1395	-520	0.03585	
1415	-520	0	
0	0	0	
0	0	0	
-1300	-500	0	
-1280	-500	0.00138	
-1260	-500	0.00277	
-1240	-500	0.00415	
-1220	-500	0.00554	
-1200	-500	0.00692	
-1180	-500	0.00831	
-1160	-500	0.00969	
-1140	-500	0.01108	
-1120	-500	0.01246	
-1100	-500	0.01385	
-1080	-500	-0.03532	
-1060	-500	-0.03726	
-1040	-500	-0.0392	
-1020	-500	-0.04114	
-1000	-500	-0.04308	
-980	-500	-0.04502	
-960	-500	-0.04695	
-940	-500	-0.04889	
-920	-500	-0.05083	
-900	-500	-0.05277	
-880	-500	-0.05471	
-860	-500	-0.05665	
-840	-500	-0.05858	
-820	-500	-0.06052	
-800	-500	-0.06246	
-780	-500	-0.0644	
-760	-500	-0.06634	
-740	-500	-0.06828	
-720	-500	-0.07022	
-700	-500	-0.07215	
-680	-500	-0.07409	
-660	-500	-0.07603	
-640	-500	-0.07797	
-620	-500	-0.07991	
-600	-500	-0.08185	
-580	-500	-0.08378	
-560	-500	-0.08572	
-540	-500	-0.08766	
-520	-500	-0.0896	
-500	-500	-0.09154	
-480	-500	-0.09348	
-460	-500	-0.09542	
-440	-500	-0.09735	
-420	-500	-0.09929	
-400	-500	-0.10123	
-380	-500	-0.10317	
-360	-500	-0.10511	
-340	-500	-0.10705	
-320	-500	-0.10898	
-300	-500	-0.11092	
-280	-500	-0.11286	
-260	-500	-0.1148	
-240	-500	-0.11674	
-220	-500	-0.11868	
-200	-500	-0.12062	
-180	-500	-0.12255	
-160	-500	-0.12449	
-140	-500	-0.12643	
-120	-500	-0.12837	
-100	-500	-0.13031	
-80	-500	-0.13225	
-60	-500	-0.13418	
-40	-500	-0.13612	
-20	-500	-0.13806	
-10	-500	-0.13903	
-5	-500	-0.13952	
-2.5	-500	-0.13976	
0	-500	-0.14	
2.5	-500	-0.12	
5	-500	-0.07333	
7.5	-500	0.00167	
10	-500	0.10667	
12.5	-500	0.17667	
15	-500	0.26333	
17.5	-500	0.33	
20	-500	0.34	
22.5	-500	0.375	
25	-500	0.39667	
27.5	-500	0.425	
30	-500	0.48	
32.5	-500	0.52	
35	-500	0.56667	
37.5	-500	0.63333	
40	-500	0.73333	
42.5	-500	0.78333	
45	-500	0.83333	
47.5	-500	0.88333	
50	-500	0.93333	
52.5	-500	0.97333	
55	-500	1.00333	
57.5	-500	1.03333	
60	-500	1.07333	
62.5	-500	1.08833	
65	-500	1.15	
67.5	-500	1.21667	
70	-500	1.24667	
72.5	-500	1.30167	
75	-500	1.38333	
77.5	-500	1.44586	
80	-500	1.44344	
82.5	-500	1.44102	
85	-500	1.43861	
87.5	-500	1.43619	
90	-500	1.43377	
92.5	-500	1.43135	
95	-500	1.42893	
97.5	-500	1.42651	
100	-500	1.4241	
102.5	-500	1.42168	
105	-500	1.41926	
107.5	-500	1.41684	
110	-500	1.41442	
112.5	-500	1.412	
115	-500	1.40959	
117.5	-500	1.40717	
120	-500	1.40475	
125	-500	1.39991	
135	-500	1.39024	
155	-500	1.37089	
175	-500	1.35155	
195	-500	1.3322	
215	-500	1.31286	
235	-500	1.29351	
255	-500	1.27416	
275	-500	1.25482	
295	-500	1.23547	
315	-500	1.21612	
335	-500	1.19678	
355	-500	1.17743	
375	-500	1.15809	
395	-500	1.13874	
415	-500	1.11939	
435	-500	1.10005	
455	-500	1.0807	
475	-500	1.06136	
495	-500	1.04201	
515	-500	1.02266	
535	-500	1.00332	
555	-500	0.98397	
575	-500	0.96462	
595	-500	0.94528	
615	-500	0.92593	
635	-500	0.90659	
655	-500	0.88724	
675	-500	0.86789	
695	-500	0.84855	
715	-500	0.8292	
735	-500	0.80986	
755	-500	0.79051	
775	-500	0.77116	
795	-500	0.75182	
815	-500	0.73247	
835	-500	0.71312	
855	-500	0.69378	
875	-500	0.67443	
895	-500	0.65509	
915	-500	0.63574	
935	-500	0.61639	
955	-500	0.59705	
975	-500	0.5777	
995	-500	0.55835	
1015	-500	0.53901	
1035	-500	0.51966	
1055	-500	0.50032	
1075	-500	0.48097	
1095	-500	0.46162	
1115	-500	0.44228	
1135	-500	0.42293	
1155	-500	0.40359	
1175	-500	0.38424	
1195	-500	0.36489	
1215	-500	0.35846	
1235	-500	0.32262	
1255	-500	0.28677	
1275	-500	0.25092	
1295	-500	0.21508	
1315	-500	0.17923	
1335	-500	0.14339	
1355	-500	0.10754	
1375	-500	0.07169	
1395	-500	0.03585	
1415	-500	0	
0	0	0	
0	0	0	
-1300	-480	0	
-1280	-480	0.00138	
-1260	-480	0.00277	
-1240	-480	0.00415	
-1220	-480	0.00554	
-1200	-480	0.00692	
-1180	-480	0.00831	
-1160	-480	0.00969	
-1140	-480	0.01108	
-1120	-480	0.01246	
-1100	-480	0.01385	
-1080	-480	0.01523	
-1060	-480	0.01662	
-1040	-480	-0.04198	
-1020	-480	-0.04394	
-1000	-480	-0.04588	
-980	-480	-0.04782	
-960	-480	-0.04975	
-940	-480	-0.05169	
-920	-480	-0.05363	
-900	-480	-0.05557	
-880	-480	-0.05751	
-860	-480	-0.05945	
-840	-480	-0.06138	
-820	-480	-0.06332	
-800	-480	-0.06526	
-780	-480	-0.0672	
-760	-480	-0.06914	
-740	-480	-0.07108	
-720	-480	-0.07302	
-700	-480	-0.07495	
-680	-480	-0.07689	
-660	-480	-0.07883	
-640	-480	-0.08077	
-620	-480	-0.08271	
-600	-480	-0.08465	
-580	-480	-0.08658	
-560	-480	-0.08852	
-540	-480	-0.09046	
-520	-480	-0.0924	
-500	-480	-0.09434	
-480	-480	-0.09628	
-460	-480	-0.09822	
-440	-480	-0.10015	
-420	-480	-0.10209	
-400	-480	-0.10403	
-380	-480	-0.10597	
-360	-480	-0.10791	
-340	-480	-0.10985	
-320	-480	-0.11178	
-300	-480	-0.11372	
-280	-480	-0.11566	
-260	-480	-0.1176	
-240	-480	-0.11954	
-220	-480	-0.12148	
-200	-480	-0.12342	
-180	-480	-0.12535	
-160	-480	-0.12729	
-140	-480	-0.12923	
-120	-480	-0.13117	
-100	-480	-0.13311	
-80	-480	-0.13505	
-60	-480	-0.13698	
-40	-480	-0.13892	
-20	-480	-0.14086	
-10	-480	-0.14183	
-5	-480	-0.14232	
-2.5	-480	-0.14256	
0	-480	-0.1428	
2.5	-480	-0.1228	
5	-480	-0.0772	
7.5	-480	-0.0046	
10	-480	0.1004	
12.5	-480	0.1732	
15	-480	0.2572	
17.5	-480	0.3352	
20	-480	0.3452	
22.5	-480	0.3762	
25	-480	0.4016	
27.5	-480	0.4214	
30	-480	0.4764	
32.5	-480	0.52	
35	-480	0.564	
37.5	-480	0.616	
40	-480	0.716	
42.5	-480	0.782	
45	-480	0.832	
47.5	-480	0.882	
50	-480	0.932	
52.5	-480	0.976	
55	-480	1.0124	
57.5	-480	1.0374	
60	-480	1.0756	
62.5	-480	1.1026	
65	-480	1.1288	
67.5	-480	1.2138	
70	-480	1.2548	
72.5	-480	1.2958	
75	-480	1.354	
77.5	-480	1.449	
80	-480	1.47386	
82.5	-480	1.47144	
85	-480	1.46902	
87.5	-480	1.4666	
90	-480	1.46419	
92.5	-480	1.46177	
95	-480	1.45935	
97.5	-480	1.45693	
100	-480	1.45451	
102.5	-480	1.45209	
105	-480	1.44968	
107.5	-480	1.44726	
110	-480	1.44484	
112.5	-480	1.44242	
115	-480	1.44	
117.5	-480	1.43758	
120	-480	1.43517	
125	-480	1.43033	
135	-480	1.42066	
155	-480	1.40131	
175	-480	1.38196	
195	-480	1.36262	
215	-480	1.34327	
235	-480	1.32393	
255	-480	1.30458	
275	-480	1.28523	
295	-480	1.26589	
315	-480	1.24654	
335	-480	1.2272	
355	-480	1.20785	
375	-480	1.1885	
395	-480	1.16916	
415	-480	1.14981	
435	-480	1.13046	
455	-480	1.11112	
475	-480	1.09177	
495	-480	1.07243	
515	-480	1.05308	
535	-480	1.03373	
555	-480	1.01439	
575	-480	0.99504	
595	-480	0.97569	
615	-480	0.95635	
635	-480	0.937	
655	-480	0.91766	
675	-480	0.89831	
695	-480	0.87896	
715	-480	0.85962	
735	-480	0.84027	
755	-480	0.82093	
775	-480	0.80158	
795	-480	0.78223	
815	-480	0.76289	
835	-480	0.74354	
855	-480	0.72419	
875	-480	0.70485	
895	-480	0.6855	
915	-480	0.66616	
935	-480	0.64681	
955	-480	0.62746	
975	-480	0.60812	
995	-480	0.58877	
1015	-480	0.56943	
1035	-480	0.55008	
1055	-480	0.53073	
1075	-480	0.51139	
1095	-480	0.49204	
1115	-480	0.47269	
1135	-480	0.45335	
1155	-480	0.434	
1175	-480	0.43016	
1195	-480	0.39431	
1215	-480	0.35846	
1235	-480	0.32262	
1255	-480	0.28677	
1275	-480	0.25092	
1295	-480	0.21508	
1315	-480	0.17923	
1335	-480	0.14339	
1355	-480	0.10754	
1375	-480	0.07169	
1395	-480	0.03585	
1415	-480	0	
0	0	0	
0	0	0	
-1300	-460	0	
-1280	-460	0.00138	
-1260	-460	0.00277	
-1240	-460	0.00415	
-1220	-460	0.00554	
-1200	-460	0.00692	
-1180	-460	0.00831	
-1160	-460	0.00969	
-1140	-460	0.01108	
-1120	-460	0.01246	
-1100	-460	0.01385	
-1080	-460	0.01523	
-1060	-460	0.01662	
-1040	-460	0.018	
-1020	-460	0.01938	
-1000	-460	0.00847	
-980	-460	-0.05062	
-960	-460	-0.05255	
-940	-460	-0.05449	
-920	-460	-0.05643	
-900	-460	-0.05837	
-880	-460	-0.06031	
-860	-460	-0.06225	
-840	-460	-0.06418	
-820	-460	-0.06612	
-800	-460	-0.06806	
-780	-460	-0.07	
-760	-460	-0.07194	
-740	-460	-0.07388	
-720	-460	-0.07582	
-700	-460	-0.07775	
-680	-460	-0.07969	
-660	-460	-0.08163	
-640	-460	-0.08357	
-620	-460	-0.08551	
-600	-460	-0.08745	
-580	-460	-0.08938	
-560	-460	-0.09132	
-540	-460	-0.09326	
-520	-460	-0.0952	
-500	-460	-0.09714	
-480	-460	-0.09908	
-460	-460	-0.10102	
-440	-460	-0.10295	
-420	-460	-0.10489	
-400	-460	-0.10683	
-380	-460	-0.10877	
-360	-460	-0.11071	
-340	-460	-0.11265	
-320	-460	-0.11458	
-300	-460	-0.11652	
-280	-460	-0.11846	
-260	-460	-0.1204	
-240	-460	-0.12234	
-220	-460	-0.12428	
-200	-460	-0.12622	
-180	-460	-0.12815	
-160	-460	-0.13009	
-140	-460	-0.13203	
-120	-460	-0.13397	
-100	-460	-0.13591	
-80	-460	-0.13785	
-60	-460	-0.13978	
-40	-460	-0.14172	
-20	-460	-0.14366	
-10	-460	-0.14463	
-5	-460	-0.14512	
-2.5	-460	-0.14536	
0	-460	-0.1456	
2.5	-460	-0.1256	
5	-460	-0.08107	
7.5	-460	-0.01087	
10	-460	0.09413	
12.5	-460	0.16973	
15	-460	0.25107	
17.5	-460	0.3404	
20	-460	0.3504	
22.5	-460	0.3774	
25	-460	0.40653	
27.5	-460	0.42153	
30	-460	0.4728	
32.5	-460	0.52	
35	-460	0.56133	
37.5	-460	0.61133	
40	-460	0.69867	
42.5	-460	0.78067	
45	-460	0.83067	
47.5	-460	0.88067	
50	-460	0.93067	
52.5	-460	0.97867	
55	-460	1.01867	
57.5	-460	1.04647	
60	-460	1.07787	
62.5	-460	1.11687	
65	-460	1.13187	
67.5	-460	1.1926	
70	-460	1.26293	
72.5	-460	1.29293	
75	-460	1.34493	
77.5	-460	1.41967	
80	-460	1.50428	
82.5	-460	1.50186	
85	-460	1.49944	
87.5	-460	1.49702	
90	-460	1.4946	
92.5	-460	1.49218	
95	-460	1.48977	
97.5	-460	1.48735	
100	-460	1.48493	
102.5	-460	1.48251	
105	-460	1.48009	
107.5	-460	1.47767	
110	-460	1.47526	
112.5	-460	1.47284	
115	-460	1.47042	
117.5	-460	1.468	
120	-460	1.46558	
125	-460	1.46075	
135	-460	1.45107	
155	-460	1.43173	
175	-460	1.41238	
195	-460	1.39303	
215	-460	1.37369	
235	-460	1.35434	
255	-460	1.335	
275	-460	1.31565	
295	-460	1.2963	
315	-460	1.27696	
335	-460	1.25761	
355	-460	1.23827	
375	-460	1.21892	
395	-460	1.19957	
415	-460	1.18023	
435	-460	1.16088	
455	-460	1.14153	
475	-460	1.12219	
495	-460	1.10284	
515	-460	1.0835	
535	-460	1.06415	
555	-460	1.0448	
575	-460	1.02546	
595	-460	1.00611	
615	-460	0.98677	
635	-460	0.96742	
655	-460	0.94807	
675	-460	0.92873	
695	-460	0.90938	
715	-460	0.89003	
735	-460	0.87069	
755	-460	0.85134	
775	-460	0.832	
795	-460	0.81265	
815	-460	0.7933	
835	-460	0.77396	
855	-460	0.75461	
875	-460	0.73526	
895	-460	0.71592	
915	-460	0.69657	
935	-460	0.67723	
955	-460	0.65788	
975	-460	0.63853	
995	-460	0.61919	
1015	-460	0.59984	
1035	-460	0.5805	
1055	-460	0.56115	
1075	-460	0.5418	
1095	-460	0.52246	
1115	-460	0.50233	
1135	-460	0.50185	
1155	-460	0.466	
1175	-460	0.43016	
1195	-460	0.39431	
1215	-460	0.35846	
1235	-460	0.32262	
1255	-460	0.28677	
1275	-460	0.25092	
1295	-460	0.21508	
1315	-460	0.17923	
1335	-460	0.14339	
1355	-460	0.10754	
1375	-460	0.07169	
1395	-460	0.03585	
1415	-460	0	
0	0	0	
0	0	0	
-1300	-440	0	
-1280	-440	0.00138	
-1260	-440	0.00277	
-1240	-440	0.00415	
-1220	-440	0.00554	
-1200	-440	0.00692	
-1180	-440	0.00831	
-1160	-440	0.00969	
-1140	-440	0.01108	
-1120	-440	0.01246	
-1100	-440	0.01385	
-1080	-440	0.01523	
-1060	-440	0.01662	
-1040	-440	0.018	
-1020	-440	0.01938	
-1000	-440	0.02077	
-980	-440	0.02215	
-960	-440	0.02354	
-940	-440	-0.05729	
-920	-440	-0.05923	
-900	-440	-0.06117	
-880	-440	-0.06311	
-860	-440	-0.06505	
-840	-440	-0.06698	
-820	-440	-0.06892	
-800	-440	-0.07086	
-780	-440	-0.0728	
-760	-440	-0.07474	
-740	-440	-0.07668	
-720	-440	-0.07862	
-700	-440	-0.08055	
-680	-440	-0.08249	
-660	-440	-0.08443	
-640	-440	-0.08637	
-620	-440	-0.08831	
-600	-440	-0.09025	
-580	-440	-0.09218	
-560	-440	-0.09412	
-540	-440	-0.09606	
-520	-440	-0.098	
-500	-440	-0.09994	
-480	-440	-0.10188	
-460	-440	-0.10382	
-440	-440	-0.10575	
-420	-440	-0.10769	
-400	-440	-0.10963	
-380	-440	-0.11157	
-360	-440	-0.11351	
-340	-440	-0.11545	
-320	-440	-0.11738	
-300	-440	-0.11932	
-280	-440	-0.12126	
-260	-440	-0.1232	
-240	-440	-0.12514	
-220	-440	-0.12708	
-200	-440	-0.12902	
-180	-440	-0.13095	
-160	-440	-0.13289	
-140	-440	-0.13483	
-120	-440	-0.13677	
-100	-440	-0.13871	
-80	-440	-0.14065	
-60	-440	-0.14258	
-40	-440	-0.14452	
-20	-440	-0.14646	
-10	-440	-0.14743	
-5	-440	-0.14792	
-2.5	-440	-0.14816	
0	-440	-0.1484	
2.5	-440	-0.1284	
5	-440	-0.08493	
7.5	-440	-0.01713	
10	-440	0.08787	
12.5	-440	0.16627	
15	-440	0.24493	
17.5	-440	0.33993	
20	-440	0.3556	
22.5	-440	0.3786	
25	-440	0.41147	
27.5	-440	0.42647	
30	-440	0.4692	
32.5	-440	0.52	
35	-440	0.56	
37.5	-440	0.60867	
40	-440	0.68133	
42.5	-440	0.77933	
45	-440	0.82933	
47.5	-440	0.87933	
50	-440	0.92933	
52.5	-440	0.97933	
55	-440	1.02133	
57.5	-440	1.05553	
60	-440	1.08053	
62.5	-440	1.12013	
65	-440	1.14613	
67.5	-440	1.1714	
70	-440	1.2564	
72.5	-440	1.30107	
75	-440	1.33907	
77.5	-440	1.39407	
80	-440	1.48533	
82.5	-440	1.53227	
85	-440	1.52986	
87.5	-440	1.52744	
90	-440	1.52502	
92.5	-440	1.5226	
95	-440	1.52018	
97.5	-440	1.51776	
100	-440	1.51535	
102.5	-440	1.51293	
105	-440	1.51051	
107.5	-440	1.50809	
110	-440	1.50567	
112.5	-440	1.50325	
115	-440	1.50084	
117.5	-440	1.49842	
120	-440	1.496	
125	-440	1.49116	
135	-440	1.48149	
155	-440	1.46214	
175	-440	1.4428	
195	-440	1.42345	
215	-440	1.40411	
235	-440	1.38476	
255	-440	1.36541	
275	-440	1.34607	
295	-440	1.32672	
315	-440	1.30737	
335	-440	1.28803	
355	-440	1.26868	
375	-440	1.24934	
395	-440	1.22999	
415	-440	1.21064	
435	-440	1.1913	
455	-440	1.17195	
475	-440	1.1526	
495	-440	1.13326	
515	-440	1.11391	
535	-440	1.09457	
555	-440	1.07522	
575	-440	1.05587	
595	-440	1.03653	
615	-440	1.01718	
635	-440	0.99784	
655	-440	0.97849	
675	-440	0.95914	
695	-440	0.9398	
715	-440	0.92045	
735	-440	0.9011	
755	-440	0.88176	
775	-440	0.86241	
795	-440	0.84307	
815	-440	0.82372	
835	-440	0.80437	
855	-440	0.78503	
875	-440	0.76568	
895	-440	0.74634	
915	-440	0.72699	
935	-440	0.70764	
955	-440	0.6883	
975	-440	0.66895	
995	-440	0.6496	
1015	-440	0.63026	
1035	-440	0.61091	
1055	-440	0.59157	
1075	-440	0.60939	
1095	-440	0.57354	
1115	-440	0.53769	
1135	-440	0.50185	
1155	-440	0.466	
1175	-440	0.43016	
1195	-440	0.39431	
1215	-440	0.35846	
1235	-440	0.32262	
1255	-440	0.28677	
1275	-440	0.25092	
1295	-440	0.21508	
1315	-440	0.17923	
1335	-440	0.14339	
1355	-440	0.10754	
1375	-440	0.07169	
1395	-440	0.03585	
1415	-440	0	
0	0	0	
0	0	0	
-1300	-420	0	
-1280	-420	0.00138	
-1260	-420	0.00277	
-1240	-420	0.00415	
-1220	-420	0.00554	
-1200	-420	0.00692	
-1180	-420	0.00831	
-1160	-420	0.00969	
-1140	-420	0.01108	
-1120	-420	0.01246	
-1100	-420	0.01385	
-1080	-420	0.01523	
-1060	-420	0.01662	
-1040	-420	0.018	
-1020	-420	0.01938	
-1000	-420	0.02077	
-980	-420	0.02215	
-960	-420	0.02354	
-940	-420	0.02492	
-920	-420	0.02631	
-900	-420	-0.06397	
-880	-420	-0.06591	
-860	-420	-0.06785	
-840	-420	-0.06978	
-820	-420	-0.07172	
-800	-420	-0.07366	
-780	-420	-0.0756	
-760	-420	-0.07754	
-740	-420	-0.07948	
-720	-420	-0.08142	
-700	-420	-0.08335	
-680	-420	-0.08529	
-660	-420	-0.08723	
-640	-420	-0.08917	
-620	-420	-0.09111	
-600	-420	-0.09305	
-580	-420	-0.09498	
-560	-420	-0.09692	
-540	-420	-0.09886	
-520	-420	-0.1008	
-500	-420	-0.10274	
-480	-420	-0.10468	
-460	-420	-0.10662	
-440	-420	-0.10855	
-420	-420	-0.11049	
-400	-420	-0.11243	
-380	-420	-0.11437	
-360	-420	-0.11631	
-340	-420	-0.11825	
-320	-420	-0.12018	
-300	-420	-0.12212	
-280	-420	-0.12406	
-260	-420	-0.126	
-240	-420	-0.12794	
-220	-420	-0.12988	
-200	-420	-0.13182	
-180	-420	-0.13375	
-160	-420	-0.13569	
-140	-420	-0.13763	
-120	-420	-0.13957	
-100	-420	-0.14151	
-80	-420	-0.14345	
-60	-420	-0.14538	
-40	-420	-0.14732	
-20	-420	-0.14926	
-10	-420	-0.15023	
-5	-420	-0.15072	
-2.5	-420	-0.15096	
0	-420	-0.1512	
2.5	-420	-0.1312	
5	-420	-0.0888	
7.5	-420	-0.0234	
10	-420	0.0816	
12.5	-420	0.1628	
15	-420	0.2388	
17.5	-420	0.3338	
20	-420	0.3608	
22.5	-420	0.3798	
25	-420	0.4148	
27.5	-420	0.4314	
30	-420	0.4656	
32.5	-420	0.52	
35	-420	0.56	
37.5	-420	0.606	
40	-420	0.664	
42.5	-420	0.764	
45	-420	0.828	
47.5	-420	0.878	
50	-420	0.928	
52.5	-420	0.978	
55	-420	1.024	
57.5	-420	1.064	
60	-420	1.0896	
62.5	-420	1.1224	
65	-420	1.1604	
67.5	-420	1.1754	
70	-420	1.2352	
72.5	-420	1.3092	
75	-420	1.3392	
77.5	-420	1.3882	
80	-420	1.456	
82.5	-420	1.551	
85	-420	1.56027	
87.5	-420	1.55785	
90	-420	1.55544	
92.5	-420	1.55302	
95	-420	1.5506	
97.5	-420	1.54818	
100	-420	1.54576	
102.5	-420	1.54334	
105	-420	1.54093	
107.5	-420	1.53851	
110	-420	1.53609	
112.5	-420	1.53367	
115	-420	1.53125	
117.5	-420	1.52883	
120	-420	1.52642	
125	-420	1.52158	
135	-420	1.51191	
155	-420	1.49256	
175	-420	1.47321	
195	-420	1.45387	
215	-420	1.43452	
235	-420	1.41518	
255	-420	1.39583	
275	-420	1.37648	
295	-420	1.35714	
315	-420	1.33779	
335	-420	1.31844	
355	-420	1.2991	
375	-420	1.27975	
395	-420	1.26041	
415	-420	1.24106	
435	-420	1.22171	
455	-420	1.20237	
475	-420	1.18302	
495	-420	1.16368	
515	-420	1.14433	
535	-420	1.12498	
555	-420	1.10564	
575	-420	1.08629	
595	-420	1.06694	
615	-420	1.0476	
635	-420	1.02825	
655	-420	1.00891	
675	-420	0.98956	
695	-420	0.97021	
715	-420	0.95087	
735	-420	0.93152	
755	-420	0.91218	
775	-420	0.89283	
795	-420	0.87348	
815	-420	0.85414	
835	-420	0.83479	
855	-420	0.81544	
875	-420	0.7961	
895	-420	0.77675	
915	-420	0.75741	
935	-420	0.73806	
955	-420	0.71871	
975	-420	0.69937	
995	-420	0.68002	
1015	-420	0.66067	
1035	-420	0.68108	
1055	-420	0.64523	
1075	-420	0.60939	
1095	-420	0.57354	
1115	-420	0.53769	
1135	-420	0.50185	
1155	-420	0.466	
1175	-420	0.43016	
1195	-420	0.39431	
1215	-420	0.35846	
1235	-420	0.32262	
1255	-420	0.28677	
1275	-420	0.25092	
1295	-420	0.21508	
1315	-420	0.17923	
1335	-420	0.14339	
1355	-420	0.10754	
1375	-420	0.07169	
1395	-420	0.03585	
1415	-420	0	
0	0	0	
0	0	0	
-1300	-400	0	
-1280	-400	0.00138	
-1260	-400	0.00277	
-1240	-400	0.00415	
-1220	-400	0.00554	
-1200	-400	0.00692	
-1180	-400	0.00831	
-1160	-400	0.00969	
-1140	-400	0.01108	
-1120	-400	0.01246	
-1100	-400	0.01385	
-1080	-400	0.01523	
-1060	-400	0.01662	
-1040	-400	0.018	
-1020	-400	0.01938	
-1000	-400	0.02077	
-980	-400	0.02215	
-960	-400	0.02354	
-940	-400	0.02492	
-920	-400	0.02631	
-900	-400	0.02769	
-880	-400	0.02908	
-860	-400	-0.07065	
-840	-400	-0.07258	
-820	-400	-0.07452	
-800	-400	-0.07646	
-780	-400	-0.0784	
-760	-400	-0.08034	
-740	-400	-0.08228	
-720	-400	-0.08422	
-700	-400	-0.08615	
-680	-400	-0.08809	
-660	-400	-0.09003	
-640	-400	-0.09197	
-620	-400	-0.09391	
-600	-400	-0.09585	
-580	-400	-0.09778	
-560	-400	-0.09972	
-540	-400	-0.10166	
-520	-400	-0.1036	
-500	-400	-0.10554	
-480	-400	-0.10748	
-460	-400	-0.10942	
-440	-400	-0.11135	
-420	-400	-0.11329	
-400	-400	-0.11523	
-380	-400	-0.11717	
-360	-400	-0.11911	
-340	-400	-0.12105	
-320	-400	-0.12298	
-300	-400	-0.12492	
-280	-400	-0.12686	
-260	-400	-0.1288	
-240	-400	-0.13074	
-220	-400	-0.13268	
-200	-400	-0.13462	
-180	-400	-0.13655	
-160	-400	-0.13849	
-140	-400	-0.14043	
-120	-400	-0.14237	
-100	-400	-0.14431	
-80	-400	-0.14625	
-60	-400	-0.14818	
-40	-400	-0.15012	
-20	-400	-0.15206	
-10	-400	-0.15303	
-5	-400	-0.15352	
-2.5	-400	-0.15376	
0	-400	-0.154	
2.5	-400	-0.134	
5	-400	-0.09267	
7.5	-400	-0.02967	
10	-400	0.07533	
12.5	-400	0.15933	
15	-400	0.23267	
17.5	-400	0.32767	
20	-400	0.366	
22.5	-400	0.381	
25	-400	0.416	
27.5	-400	0.43633	
30	-400	0.462	
32.5	-400	0.517	
35	-400	0.56	
37.5	-400	0.60333	
40	-400	0.65333	
42.5	-400	0.74667	
45	-400	0.82667	
47.5	-400	0.87667	
50	-400	0.92667	
52.5	-400	0.97667	
55	-400	1.02667	
57.5	-400	1.06667	
60	-400	1.09867	
62.5	-400	1.12467	
65	-400	1.16467	
67.5	-400	1.18967	
70	-400	1.214	
72.5	-400	1.299	
75	-400	1.34733	
77.5	-400	1.38233	
80	-400	1.43733	
82.5	-400	1.52167	
85	-400	1.59069	
87.5	-400	1.58827	
90	-400	1.58585	
92.5	-400	1.58343	
95	-400	1.58102	
97.5	-400	1.5786	
100	-400	1.57618	
102.5	-400	1.57376	
105	-400	1.57134	
107.5	-400	1.56892	
110	-400	1.56651	
112.5	-400	1.56409	
115	-400	1.56167	
117.5	-400	1.55925	
120	-400	1.55683	
125	-400	1.552	
135	-400	1.54232	
155	-400	1.52298	
175	-400	1.50363	
195	-400	1.48428	
215	-400	1.46494	
235	-400	1.44559	
255	-400	1.42625	
275	-400	1.4069	
295	-400	1.38755	
315	-400	1.36821	
335	-400	1.34886	
355	-400	1.32952	
375	-400	1.31017	
395	-400	1.29082	
415	-400	1.27148	
435	-400	1.25213	
455	-400	1.23278	
475	-400	1.21344	
495	-400	1.19409	
515	-400	1.17475	
535	-400	1.1554	
555	-400	1.13605	
575	-400	1.11671	
595	-400	1.09736	
615	-400	1.07801	
635	-400	1.05867	
655	-400	1.03932	
675	-400	1.01998	
695	-400	1.00063	
715	-400	0.98128	
735	-400	0.96194	
755	-400	0.94259	
775	-400	0.92325	
795	-400	0.9039	
815	-400	0.88455	
835	-400	0.86521	
855	-400	0.84586	
875	-400	0.82651	
895	-400	0.80717	
915	-400	0.78782	
935	-400	0.76848	
955	-400	0.74913	
975	-400	0.72978	
995	-400	0.75277	
1015	-400	0.71692	
1035	-400	0.68108	
1055	-400	0.64523	
1075	-400	0.60939	
1095	-400	0.57354	
1115	-400	0.53769	
1135	-400	0.50185	
1155	-400	0.466	
1175	-400	0.43016	
1195	-400	0.39431	
1215	-400	0.35846	
1235	-400	0.32262	
1255	-400	0.28677	
1275	-400	0.25092	
1295	-400	0.21508	
1315	-400	0.17923	
1335	-400	0.14339	
1355	-400	0.10754	
1375	-400	0.07169	
1395	-400	0.03585	
1415	-400	0	
0	0	0	
0	0	0	
-1300	-380	0	
-1280	-380	0.00138	
-1260	-380	0.00277	
-1240	-380	0.00415	
-1220	-380	0.00554	
-1200	-380	0.00692	
-1180	-380	0.00831	
-1160	-380	0.00969	
-1140	-380	0.01108	
-1120	-380	0.01246	
-1100	-380	0.01385	
-1080	-380	0.01523	
-1060	-380	0.01662	
-1040	-380	0.018	
-1020	-380	0.01938	
-1000	-380	0.02077	
-980	-380	0.02215	
-960	-380	0.02354	
-940	-380	0.02492	
-920	-380	0.02631	
-900	-380	0.02769	
-880	-380	0.02908	
-860	-380	0.03046	
-840	-380	0.03185	
-820	-380	-0.07732	
-800	-380	-0.07926	
-780	-380	-0.0812	
-760	-380	-0.08314	
-740	-380	-0.08508	
-720	-380	-0.08702	
-700	-380	-0.08895	
-680	-380	-0.09089	
-660	-380	-0.09283	
-640	-380	-0.09477	
-620	-380	-0.09671	
-600	-380	-0.09865	
-580	-380	-0.10058	
-560	-380	-0.10252	
-540	-380	-0.10446	
-520	-380	-0.1064	
-500	-380	-0.10834	
-480	-380	-0.11028	
-460	-380	-0.11222	
-440	-380	-0.11415	
-420	-380	-0.11609	
-400	-380	-0.11803	
-380	-380	-0.11997	
-360	-380	-0.12191	
-340	-380	-0.12385	
-320	-380	-0.12578	
-300	-380	-0.12772	
-280	-380	-0.12966	
-260	-380	-0.1316	
-240	-380	-0.13354	
-220	-380	-0.13548	
-200	-380	-0.13742	
-180	-380	-0.13935	
-160	-380	-0.14129	
-140	-380	-0.14323	
-120	-380	-0.14517	
-100	-380	-0.14711	
-80	-380	-0.14905	
-60	-380	-0.15098	
-40	-380	-0.15292	
-20	-380	-0.15486	
-10	-380	-0.15583	
-5	-380	-0.15632	
-2.5	-380	-0.15656	
0	-380	-0.1568	
2.5	-380	-0.1368	
5	-380	-0.09653	
7.5	-380	-0.03593	
10	-380	0.06907	
12.5	-380	0.15587	
15	-380	0.22653	
17.5	-380	0.32153	
20	-380	0.3712	
22.5	-380	0.3822	
25	-380	0.4172	
27.5	-380	0.44127	
30	-380	0.4584	
32.5	-380	0.5134	
35	-380	0.56	
37.5	-380	0.60067	
40	-380	0.65067	
42.5	-380	0.72933	
45	-380	0.82533	
47.5	-380	0.87533	
50	-380	0.92533	
52.5	-380	0.97533	
55	-380	1.02533	
57.5	-380	1.06933	
60	-380	1.10773	
62.5	-380	1.13273	
65	-380	1.16693	
67.5	-380	1.20393	
70	-380	1.21893	
72.5	-380	1.2778	
75	-380	1.35547	
77.5	-380	1.38547	
80	-380	1.43147	
82.5	-380	1.49233	
85	-380	1.58733	
87.5	-380	1.61869	
90	-380	1.61627	
92.5	-380	1.61385	
95	-380	1.61143	
97.5	-380	1.60901	
100	-380	1.6066	
102.5	-380	1.60418	
105	-380	1.60176	
107.5	-380	1.59934	
110	-380	1.59692	
112.5	-380	1.5945	
115	-380	1.59209	
117.5	-380	1.58967	
120	-380	1.58725	
125	-380	1.58241	
135	-380	1.57274	
155	-380	1.55339	
175	-380	1.53405	
195	-380	1.5147	
215	-380	1.49535	
235	-380	1.47601	
255	-380	1.45666	
275	-380	1.43732	
295	-380	1.41797	
315	-380	1.39862	
335	-380	1.37928	
355	-380	1.35993	
375	-380	1.34059	
395	-380	1.32124	
415	-380	1.30189	
435	-380	1.28255	
455	-380	1.2632	
475	-380	1.24385	
495	-380	1.22451	
515	-380	1.20516	
535	-380	1.18582	
555	-380	1.16647	
575	-380	1.14712	
595	-380	1.12778	
615	-380	1.10843	
635	-380	1.08909	
655	-380	1.06974	
675	-380	1.05039	
695	-380	1.03105	
715	-380	1.0117	
735	-380	0.99235	
755	-380	0.97301	
775	-380	0.95366	
795	-380	0.93432	
815	-380	0.91497	
835	-380	0.89562	
855	-380	0.87628	
875	-380	0.85693	
895	-380	0.83758	
915	-380	0.81824	
935	-380	0.79889	
955	-380	0.82446	
975	-380	0.78862	
995	-380	0.75277	
1015	-380	0.71692	
1035	-380	0.68108	
1055	-380	0.64523	
1075	-380	0.60939	
1095	-380	0.57354	
1115	-380	0.53769	
1135	-380	0.50185	
1155	-380	0.466	
1175	-380	0.43016	
1195	-380	0.39431	
1215	-380	0.35846	
1235	-380	0.32262	
1255	-380	0.28677	
1275	-380	0.25092	
1295	-380	0.21508	
1315	-380	0.17923	
1335	-380	0.14339	
1355	-380	0.10754	
1375	-380	0.07169	
1395	-380	0.03585	
1415	-380	0	
0	0	0	
0	0	0	
-1300	-360	0	
-1280	-360	0.00138	
-1260	-360	0.00277	
-1240	-360	0.00415	
-1220	-360	0.00554	
-1200	-360	0.00692	
-1180	-360	0.00831	
-1160	-360	0.00969	
-1140	-360	0.01108	
-1120	-360	0.01246	
-1100	-360	0.01385	
-1080	-360	0.01523	
-1060	-360	0.01662	
-1040	-360	0.018	
-1020	-360	0.01938	
-1000	-360	0.02077	
-980	-360	0.02215	
-960	-360	0.02354	
-940	-360	0.02492	
-920	-360	0.02631	
-900	-360	0.02769	
-880	-360	0.02908	
-860	-360	0.03046	
-840	-360	0.03185	
-820	-360	0.03323	
-800	-360	0.03462	
-780	-360	-0.08399	
-760	-360	-0.08594	
-740	-360	-0.08788	
-720	-360	-0.08982	
-700	-360	-0.09175	
-680	-360	-0.09369	
-660	-360	-0.09563	
-640	-360	-0.09757	
-620	-360	-0.09951	
-600	-360	-0.10145	
-580	-360	-0.10338	
-560	-360	-0.10532	
-540	-360	-0.10726	
-520	-360	-0.1092	
-500	-360	-0.11114	
-480	-360	-0.11308	
-460	-360	-0.11502	
-440	-360	-0.11695	
-420	-360	-0.11889	
-400	-360	-0.12083	
-380	-360	-0.12277	
-360	-360	-0.12471	
-340	-360	-0.12665	
-320	-360	-0.12858	
-300	-360	-0.13052	
-280	-360	-0.13246	
-260	-360	-0.1344	
-240	-360	-0.13634	
-220	-360	-0.13828	
-200	-360	-0.14022	
-180	-360	-0.14215	
-160	-360	-0.14409	
-140	-360	-0.14603	
-120	-360	-0.14797	
-100	-360	-0.14991	
-80	-360	-0.15185	
-60	-360	-0.15378	
-40	-360	-0.15572	
-20	-360	-0.15766	
-10	-360	-0.15863	
-5	-360	-0.15912	
-2.5	-360	-0.15936	
0	-360	-0.1596	
2.5	-360	-0.1396	
5	-360	-0.1004	
7.5	-360	-0.0404	
10	-360	0.0628	
12.5	-360	0.1524	
15	-360	0.2224	
17.5	-360	0.3154	
20	-360	0.3764	
22.5	-360	0.3864	
25	-360	0.4184	
27.5	-360	0.4462	
30	-360	0.4612	
32.5	-360	0.5098	
35	-360	0.56	
37.5	-360	0.6	
40	-360	0.648	
42.5	-360	0.712	
45	-360	0.812	
47.5	-360	0.874	
50	-360	0.924	
52.5	-360	0.974	
55	-360	1.024	
57.5	-360	1.072	
60	-360	1.112	
62.5	-360	1.1418	
65	-360	1.1692	
67.5	-360	1.2092	
70	-360	1.2332	
72.5	-360	1.2566	
75	-360	1.3416	
77.5	-360	1.3936	
80	-360	1.4256	
82.5	-360	1.4806	
85	-360	1.558	
87.5	-360	1.6491	
90	-360	1.64668	
92.5	-360	1.64427	
95	-360	1.64185	
97.5	-360	1.63943	
100	-360	1.63701	
102.5	-360	1.63459	
105	-360	1.63218	
107.5	-360	1.62976	
110	-360	1.62734	
112.5	-360	1.62492	
115	-360	1.6225	
117.5	-360	1.62008	
120	-360	1.61767	
125	-360	1.61283	
135	-360	1.60316	
155	-360	1.58381	
175	-360	1.56446	
195	-360	1.54512	
215	-360	1.52577	
235	-360	1.50643	
255	-360	1.48708	
275	-360	1.46773	
295	-360	1.44839	
315	-360	1.42904	
335	-360	1.40969	
355	-360	1.39035	
375	-360	1.371	
395	-360	1.35166	
415	-360	1.33231	
435	-360	1.31296	
455	-360	1.29362	
475	-360	1.27427	
495	-360	1.25492	
515	-360	1.23558	
535	-360	1.21623	
555	-360	1.19689	
575	-360	1.17754	
595	-360	1.15819	
615	-360	1.13885	
635	-360	1.1195	
655	-360	1.10016	
675	-360	1.08081	
695	-360	1.06146	
715	-360	1.04212	
735	-360	1.02277	
755	-360	1.00342	
775	-360	0.98408	
795	-360	0.96473	
815	-360	0.94539	
835	-360	0.92604	
855	-360	0.90669	
875	-360	0.88735	
895	-360	0.868	
915	-360	0.89615	
935	-360	0.86031	
955	-360	0.82446	
975	-360	0.78862	
995	-360	0.75277	
1015	-360	0.71692	
1035	-360	0.68108	
1055	-360	0.64523	
1075	-360	0.60939	
1095	-360	0.57354	
1115	-360	0.53769	
1135	-360	0.50185	
1155	-360	0.466	
1175	-360	0.43016	
1195	-360	0.39431	
1215	-360	0.35846	
1235	-360	0.32262	
1255	-360	0.28677	
1275	-360	0.25092	
1295	-360	0.21508	
1315	-360	0.17923	
1335	-360	0.14339	
1355	-360	0.10754	
1375	-360	0.07169	
1395	-360	0.03585	
1415	-360	0	
0	0	0	
0	0	0	
-1300	-340	0	
-1280	-340	0.00138	
-1260	-340	0.00277	
-1240	-340	0.00415	
-1220	-340	0.00554	
-1200	-340	0.00692	
-1180	-340	0.00831	
-1160	-340	0.00969	
-1140	-340	0.01108	
-1120	-340	0.01246	
-1100	-340	0.01385	
-1080	-340	0.01523	
-1060	-340	0.01662	
-1040	-340	0.018	
-1020	-340	0.01938	
-1000	-340	0.02077	
-980	-340	0.02215	
-960	-340	0.02354	
-940	-340	0.02492	
-920	-340	0.02631	
-900	-340	0.02769	
-880	-340	0.02908	
-860	-340	0.03046	
-840	-340	0.03185	
-820	-340	0.03323	
-800	-340	0.03462	
-780	-340	0.036	
-760	-340	0.03738	
-740	-340	-0.02276	
-720	-340	-0.09262	
-700	-340	-0.09455	
-680	-340	-0.09649	
-660	-340	-0.09843	
-640	-340	-0.10037	
-620	-340	-0.10231	
-600	-340	-0.10425	
-580	-340	-0.10618	
-560	-340	-0.10812	
-540	-340	-0.11006	
-520	-340	-0.112	
-500	-340	-0.11394	
-480	-340	-0.11588	
-460	-340	-0.11782	
-440	-340	-0.11975	
-420	-340	-0.12169	
-400	-340	-0.12363	
-380	-340	-0.12557	
-360	-340	-0.12751	
-340	-340	-0.12945	
-320	-340	-0.13138	
-300	-340	-0.13332	
-280	-340	-0.13526	
-260	-340	-0.1372	
-240	-340	-0.13914	
-220	-340	-0.14108	
-200	-340	-0.14302	
-180	-340	-0.14495	
-160	-340	-0.14689	
-140	-340	-0.14883	
-120	-340	-0.15077	
-100	-340	-0.15271	
-80	-340	-0.15465	
-60	-340	-0.15658	
-40	-340	-0.15852	
-20	-340	-0.16046	
-10	-340	-0.16143	
-5	-340	-0.16192	
-2.5	-340	-0.16216	
0	-340	-0.1624	
2.5	-340	-0.1424	
5	-340	-0.10427	
7.5	-340	-0.04427	
10	-340	0.05653	
12.5	-340	0.14893	
15	-340	0.21893	
17.5	-340	0.30927	
20	-340	0.3816	
22.5	-340	0.3916	
25	-340	0.4196	
27.5	-340	0.45113	
30	-340	0.46613	
32.5	-340	0.5062	
35	-340	0.56	
37.5	-340	0.6	
40	-340	0.64533	
42.5	-340	0.69533	
45	-340	0.79467	
47.5	-340	0.87267	
50	-340	0.92267	
52.5	-340	0.97267	
55	-340	1.02267	
57.5	-340	1.07267	
60	-340	1.11467	
62.5	-340	1.15087	
65	-340	1.17587	
67.5	-340	1.21147	
70	-340	1.24747	
72.5	-340	1.26247	
75	-340	1.3204	
77.5	-340	1.40173	
80	-340	1.43173	
82.5	-340	1.47473	
85	-340	1.52973	
87.5	-340	1.62367	
90	-340	1.6771	
92.5	-340	1.67468	
95	-340	1.67226	
97.5	-340	1.66985	
100	-340	1.66743	
102.5	-340	1.66501	
105	-340	1.66259	
107.5	-340	1.66017	
110	-340	1.65776	
112.5	-340	1.65534	
115	-340	1.65292	
117.5	-340	1.6505	
120	-340	1.64808	
125	-340	1.64325	
135	-340	1.63357	
155	-340	1.61423	
175	-340	1.59488	
195	-340	1.57553	
215	-340	1.55619	
235	-340	1.53684	
255	-340	1.5175	
275	-340	1.49815	
295	-340	1.4788	
315	-340	1.45946	
335	-340	1.44011	
355	-340	1.42076	
375	-340	1.40142	
395	-340	1.38207	
415	-340	1.36273	
435	-340	1.34338	
455	-340	1.32403	
475	-340	1.30469	
495	-340	1.28534	
515	-340	1.266	
535	-340	1.24665	
555	-340	1.2273	
575	-340	1.20796	
595	-340	1.18861	
615	-340	1.16926	
635	-340	1.14992	
655	-340	1.13057	
675	-340	1.11123	
695	-340	1.09188	
715	-340	1.07253	
735	-340	1.05319	
755	-340	1.03384	
775	-340	1.0145	
795	-340	0.99515	
815	-340	0.9758	
835	-340	0.95646	
855	-340	0.91323	
875	-340	0.96785	
895	-340	0.932	
915	-340	0.89615	
935	-340	0.86031	
955	-340	0.82446	
975	-340	0.78862	
995	-340	0.75277	
1015	-340	0.71692	
1035	-340	0.68108	
1055	-340	0.64523	
1075	-340	0.60939	
1095	-340	0.57354	
1115	-340	0.53769	
1135	-340	0.50185	
1155	-340	0.466	
1175	-340	0.43016	
1195	-340	0.39431	
1215	-340	0.35846	
1235	-340	0.32262	
1255	-340	0.28677	
1275	-340	0.25092	
1295	-340	0.21508	
1315	-340	0.17923	
1335	-340	0.14339	
1355	-340	0.10754	
1375	-340	0.07169	
1395	-340	0.03585	
1415	-340	0	
0	0	0	
0	0	0	
-1300	-320	0	
-1280	-320	0.00138	
-1260	-320	0.00277	
-1240	-320	0.00415	
-1220	-320	0.00554	
-1200	-320	0.00692	
-1180	-320	0.00831	
-1160	-320	0.00969	
-1140	-320	0.01108	
-1120	-320	0.01246	
-1100	-320	0.01385	
-1080	-320	0.01523	
-1060	-320	0.01662	
-1040	-320	0.018	
-1020	-320	0.01938	
-1000	-320	0.02077	
-980	-320	0.02215	
-960	-320	0.02354	
-940	-320	0.02492	
-920	-320	0.02631	
-900	-320	0.02769	
-880	-320	0.02908	
-860	-320	0.03046	
-840	-320	0.03185	
-820	-320	0.03323	
-800	-320	0.03462	
-780	-320	0.036	
-760	-320	0.03738	
-740	-320	0.03877	
-720	-320	0.04015	
-700	-320	0.01693	
-680	-320	-0.09929	
-660	-320	-0.10123	
-640	-320	-0.10317	
-620	-320	-0.10511	
-600	-320	-0.10705	
-580	-320	-0.10898	
-560	-320	-0.11092	
-540	-320	-0.11286	
-520	-320	-0.1148	
-500	-320	-0.11674	
-480	-320	-0.11868	
-460	-320	-0.12062	
-440	-320	-0.12255	
-420	-320	-0.12449	
-400	-320	-0.12643	
-380	-320	-0.12837	
-360	-320	-0.13031	
-340	-320	-0.13225	
-320	-320	-0.13418	
-300	-320	-0.13612	
-280	-320	-0.13806	
-260	-320	-0.14	
-240	-320	-0.14194	
-220	-320	-0.14388	
-200	-320	-0.14582	
-180	-320	-0.14775	
-160	-320	-0.14969	
-140	-320	-0.15163	
-120	-320	-0.15357	
-100	-320	-0.15551	
-80	-320	-0.15745	
-60	-320	-0.15938	
-40	-320	-0.16132	
-20	-320	-0.16326	
-10	-320	-0.16423	
-5	-320	-0.16472	
-2.5	-320	-0.16496	
0	-320	-0.1652	
2.5	-320	-0.1452	
5	-320	-0.10813	
7.5	-320	-0.04813	
10	-320	0.05027	
12.5	-320	0.14547	
15	-320	0.21547	
17.5	-320	0.30313	
20	-320	0.3868	
22.5	-320	0.3968	
25	-320	0.4208	
27.5	-320	0.4558	
30	-320	0.47107	
32.5	-320	0.5026	
35	-320	0.5576	
37.5	-320	0.6	
40	-320	0.64267	
42.5	-320	0.69267	
45	-320	0.77733	
47.5	-320	0.87133	
50	-320	0.92133	
52.5	-320	0.97133	
55	-320	1.02133	
57.5	-320	1.07133	
60	-320	1.11733	
62.5	-320	1.15733	
65	-320	1.18493	
67.5	-320	1.21373	
70	-320	1.25373	
72.5	-320	1.27673	
75	-320	1.2992	
77.5	-320	1.3842	
80	-320	1.43987	
82.5	-320	1.46987	
85	-320	1.52387	
87.5	-320	1.59433	
90	-320	1.68933	
92.5	-320	1.7051	
95	-320	1.70268	
97.5	-320	1.70026	
100	-320	1.69784	
102.5	-320	1.69543	
105	-320	1.69301	
107.5	-320	1.69059	
110	-320	1.68817	
112.5	-320	1.68575	
115	-320	1.68334	
117.5	-320	1.68092	
120	-320	1.6785	
125	-320	1.67366	
135	-320	1.66399	
155	-320	1.64464	
175	-320	1.6253	
195	-320	1.60595	
215	-320	1.5866	
235	-320	1.56726	
255	-320	1.54791	
275	-320	1.52857	
295	-320	1.50922	
315	-320	1.48987	
335	-320	1.47053	
355	-320	1.45118	
375	-320	1.43184	
395	-320	1.41249	
415	-320	1.39314	
435	-320	1.3738	
455	-320	1.35445	
475	-320	1.3351	
495	-320	1.31576	
515	-320	1.29641	
535	-320	1.27707	
555	-320	1.25772	
575	-320	1.23837	
595	-320	1.21903	
615	-320	1.19968	
635	-320	1.18033	
655	-320	1.16099	
675	-320	1.14164	
695	-320	1.1223	
715	-320	1.10295	
735	-320	1.0836	
755	-320	1.06426	
775	-320	1.04491	
795	-320	1.02557	
815	-320	1.00463	
835	-320	1.03954	
855	-320	1.00369	
875	-320	0.96785	
895	-320	0.932	
915	-320	0.89615	
935	-320	0.86031	
955	-320	0.82446	
975	-320	0.78862	
995	-320	0.75277	
1015	-320	0.71692	
1035	-320	0.68108	
1055	-320	0.64523	
1075	-320	0.60939	
1095	-320	0.57354	
1115	-320	0.53769	
1135	-320	0.50185	
1155	-320	0.466	
1175	-320	0.43016	
1195	-320	0.39431	
1215	-320	0.35846	
1235	-320	0.32262	
1255	-320	0.28677	
1275	-320	0.25092	
1295	-320	0.21508	
1315	-320	0.17923	
1335	-320	0.14339	
1355	-320	0.10754	
1375	-320	0.07169	
1395	-320	0.03585	
1415	-320	0	
0	0	0	
0	0	0	
-1300	-300	0	
-1280	-300	0.00138	
-1260	-300	0.00277	
-1240	-300	0.00415	
-1220	-300	0.00554	
-1200	-300	0.00692	
-1180	-300	0.00831	
-1160	-300	0.00969	
-1140	-300	0.01108	
-1120	-300	0.01246	
-1100	-300	0.01385	
-1080	-300	0.01523	
-1060	-300	0.01662	
-1040	-300	0.018	
-1020	-300	0.01938	
-1000	-300	0.02077	
-980	-300	0.02215	
-960	-300	0.02354	
-940	-300	0.02492	
-920	-300	0.02631	
-900	-300	0.02769	
-880	-300	0.02908	
-860	-300	0.03046	
-840	-300	0.03185	
-820	-300	0.03323	
-800	-300	0.03462	
-780	-300	0.036	
-760	-300	0.03738	
-740	-300	0.03877	
-720	-300	0.04015	
-700	-300	0.04154	
-680	-300	0.04292	
-660	-300	0.03939	
-640	-300	-0.10597	
-620	-300	-0.10791	
-600	-300	-0.10985	
-580	-300	-0.11178	
-560	-300	-0.11372	
-540	-300	-0.11566	
-520	-300	-0.1176	
-500	-300	-0.11954	
-480	-300	-0.12148	
-460	-300	-0.12342	
-440	-300	-0.12535	
-420	-300	-0.12729	
-400	-300	-0.12923	
-380	-300	-0.13117	
-360	-300	-0.13311	
-340	-300	-0.13505	
-320	-300	-0.13698	
-300	-300	-0.13892	
-280	-300	-0.14086	
-260	-300	-0.1428	
-240	-300	-0.14474	
-220	-300	-0.14668	
-200	-300	-0.14862	
-180	-300	-0.15055	
-160	-300	-0.15249	
-140	-300	-0.15443	
-120	-300	-0.15637	
-100	-300	-0.15831	
-80	-300	-0.16025	
-60	-300	-0.16218	
-40	-300	-0.16412	
-20	-300	-0.16606	
-10	-300	-0.16703	
-5	-300	-0.16752	
-2.5	-300	-0.16776	
0	-300	-0.168	
2.5	-300	-0.148	
5	-300	-0.112	
7.5	-300	-0.052	
10	-300	0.044	
12.5	-300	0.142	
15	-300	0.212	
17.5	-300	0.297	
20	-300	0.392	
22.5	-300	0.402	
25	-300	0.422	
27.5	-300	0.457	
30	-300	0.476	
32.5	-300	0.499	
35	-300	0.554	
37.5	-300	0.6	
40	-300	0.64	
42.5	-300	0.69	
45	-300	0.76	
47.5	-300	0.86	
50	-300	0.92	
52.5	-300	0.97	
55	-300	1.02	
57.5	-300	1.07	
60	-300	1.12	
62.5	-300	1.16	
65	-300	1.194	
67.5	-300	1.219	
70	-300	1.256	
72.5	-300	1.291	
75	-300	1.306	
77.5	-300	1.363	
80	-300	1.448	
82.5	-300	1.478	
85	-300	1.518	
87.5	-300	1.573	
90	-300	1.66	
92.5	-300	1.73552	
95	-300	1.7331	
97.5	-300	1.73068	
100	-300	1.72826	
102.5	-300	1.72584	
105	-300	1.72342	
107.5	-300	1.72101	
110	-300	1.71859	
112.5	-300	1.71617	
115	-300	1.71375	
117.5	-300	1.71133	
120	-300	1.70892	
125	-300	1.70408	
135	-300	1.69441	
155	-300	1.67506	
175	-300	1.65571	
195	-300	1.63637	
215	-300	1.61702	
235	-300	1.59767	
255	-300	1.57833	
275	-300	1.55898	
295	-300	1.53964	
315	-300	1.52029	
335	-300	1.50094	
355	-300	1.4816	
375	-300	1.46225	
395	-300	1.44291	
415	-300	1.42356	
435	-300	1.40421	
455	-300	1.38487	
475	-300	1.36552	
495	-300	1.34617	
515	-300	1.32683	
535	-300	1.30748	
555	-300	1.28814	
575	-300	1.26879	
595	-300	1.24944	
615	-300	1.2301	
635	-300	1.21075	
655	-300	1.19141	
675	-300	1.17206	
695	-300	1.15271	
715	-300	1.13337	
735	-300	1.11402	
755	-300	1.09467	
775	-300	1.13294	
795	-300	1.11123	
815	-300	1.07539	
835	-300	1.03954	
855	-300	1.00369	
875	-300	0.96785	
895	-300	0.932	
915	-300	0.89615	
935	-300	0.86031	
955	-300	0.82446	
975	-300	0.78862	
995	-300	0.75277	
1015	-300	0.71692	
1035	-300	0.68108	
1055	-300	0.64523	
1075	-300	0.60939	
1095	-300	0.57354	
1115	-300	0.53769	
1135	-300	0.50185	
1155	-300	0.466	
1175	-300	0.43016	
1195	-300	0.39431	
1215	-300	0.35846	
1235	-300	0.32262	
1255	-300	0.28677	
1275	-300	0.25092	
1295	-300	0.21508	
1315	-300	0.17923	
1335	-300	0.14339	
1355	-300	0.10754	
1375	-300	0.07169	
1395	-300	0.03585	
1415	-300	0	
0	0	0	
0	0	0	
-1300	-280	0	
-1280	-280	0.00138	
-1260	-280	0.00277	
-1240	-280	0.00415	
-1220	-280	0.00554	
-1200	-280	0.00692	
-1180	-280	0.00831	
-1160	-280	0.00969	
-1140	-280	0.01108	
-1120	-280	0.01246	
-1100	-280	0.01385	
-1080	-280	0.01523	
-1060	-280	0.01662	
-1040	-280	0.018	
-1020	-280	0.01938	
-1000	-280	0.02077	
-980	-280	0.02215	
-960	-280	0.02354	
-940	-280	0.02492	
-920	-280	0.02631	
-900	-280	0.02769	
-880	-280	0.02908	
-860	-280	0.03046	
-840	-280	0.03185	
-820	-280	0.03323	
-800	-280	0.03462	
-780	-280	0.036	
-760	-280	0.03738	
-740	-280	0.03877	
-720	-280	0.04015	
-700	-280	0.04154	
-680	-280	0.04292	
-660	-280	0.04431	
-640	-280	0.04569	
-620	-280	0.04708	
-600	-280	-0.11265	
-580	-280	-0.11458	
-560	-280	-0.11652	
-540	-280	-0.11846	
-520	-280	-0.1204	
-500	-280	-0.12234	
-480	-280	-0.12428	
-460	-280	-0.12622	
-440	-280	-0.12815	
-420	-280	-0.13009	
-400	-280	-0.13203	
-380	-280	-0.13397	
-360	-280	-0.13591	
-340	-280	-0.13785	
-320	-280	-0.13978	
-300	-280	-0.14172	
-280	-280	-0.14366	
-260	-280	-0.1456	
-240	-280	-0.14754	
-220	-280	-0.14948	
-200	-280	-0.15142	
-180	-280	-0.15335	
-160	-280	-0.15529	
-140	-280	-0.15723	
-120	-280	-0.15917	
-100	-280	-0.16111	
-80	-280	-0.16305	
-60	-280	-0.16498	
-40	-280	-0.16692	
-20	-280	-0.16886	
-10	-280	-0.16983	
-5	-280	-0.17032	
-2.5	-280	-0.17056	
0	-280	-0.1708	
2.5	-280	-0.1508	
5	-280	-0.11587	
7.5	-280	-0.05587	
10	-280	0.03773	
12.5	-280	0.13853	
15	-280	0.20853	
17.5	-280	0.29087	
20	-280	0.38587	
22.5	-280	0.4072	
25	-280	0.4232	
27.5	-280	0.4582	
30	-280	0.48093	
32.5	-280	0.49593	
35	-280	0.5504	
37.5	-280	0.6	
40	-280	0.64	
42.5	-280	0.68733	
45	-280	0.74267	
47.5	-280	0.84267	
50	-280	0.91867	
52.5	-280	0.96867	
55	-280	1.01867	
57.5	-280	1.06867	
60	-280	1.11867	
62.5	-280	1.16267	
65	-280	1.20267	
67.5	-280	1.22807	
70	-280	1.25827	
72.5	-280	1.29827	
75	-280	1.32027	
77.5	-280	1.3418	
80	-280	1.4268	
82.5	-280	1.48613	
85	-280	1.51613	
87.5	-280	1.56713	
90	-280	1.63067	
92.5	-280	1.72567	
95	-280	1.76351	
97.5	-280	1.7611	
100	-280	1.75868	
102.5	-280	1.75626	
105	-280	1.75384	
107.5	-280	1.75142	
110	-280	1.749	
112.5	-280	1.74659	
115	-280	1.74417	
117.5	-280	1.74175	
120	-280	1.73933	
125	-280	1.7345	
135	-280	1.72482	
155	-280	1.70548	
175	-280	1.68613	
195	-280	1.66678	
215	-280	1.64744	
235	-280	1.62809	
255	-280	1.60875	
275	-280	1.5894	
295	-280	1.57005	
315	-280	1.55071	
335	-280	1.53136	
355	-280	1.51201	
375	-280	1.49267	
395	-280	1.47332	
415	-280	1.45398	
435	-280	1.43463	
455	-280	1.41528	
475	-280	1.39594	
495	-280	1.37659	
515	-280	1.35724	
535	-280	1.3379	
555	-280	1.31855	
575	-280	1.29921	
595	-280	1.27986	
615	-280	1.26051	
635	-280	1.24117	
655	-280	1.22182	
675	-280	1.20248	
695	-280	1.18313	
715	-280	1.16378	
735	-280	1.21877	
755	-280	1.18292	
775	-280	1.14708	
795	-280	1.11123	
815	-280	1.07539	
835	-280	1.03954	
855	-280	1.00369	
875	-280	0.96785	
895	-280	0.932	
915	-280	0.89615	
935	-280	0.86031	
955	-280	0.82446	
975	-280	0.78862	
995	-280	0.75277	
1015	-280	0.71692	
1035	-280	0.68108	
1055	-280	0.64523	
1075	-280	0.60939	
1095	-280	0.57354	
1115	-280	0.53769	
1135	-280	0.50185	
1155	-280	0.466	
1175	-280	0.43016	
1195	-280	0.39431	
1215	-280	0.35846	
1235	-280	0.32262	
1255	-280	0.28677	
1275	-280	0.25092	
1295	-280	0.21508	
1315	-280	0.17923	
1335	-280	0.14339	
1355	-280	0.10754	
1375	-280	0.07169	
1395	-280	0.03585	
1415	-280	0	
0	0	0	
0	0	0	
-1300	-260	0	
-1280	-260	0.00138	
-1260	-260	0.00277	
-1240	-260	0.00415	
-1220	-260	0.00554	
-1200	-260	0.00692	
-1180	-260	0.00831	
-1160	-260	0.00969	
-1140	-260	0.01108	
-1120	-260	0.01246	
-1100	-260	0.01385	
-1080	-260	0.01523	
-1060	-260	0.01662	
-1040	-260	0.018	
-1020	-260	0.01938	
-1000	-260	0.02077	
-980	-260	0.02215	
-960	-260	0.02354	
-940	-260	0.02492	
-920	-260	0.02631	
-900	-260	0.02769	
-880	-260	0.02908	
-860	-260	0.03046	
-840	-260	0.03185	
-820	-260	0.03323	
-800	-260	0.03462	
-780	-260	0.036	
-760	-260	0.03738	
-740	-260	0.03877	
-720	-260	0.04015	
-700	-260	0.04154	
-680	-260	0.04292	
-660	-260	0.04431	
-640	-260	0.04569	
-620	-260	0.04708	
-600	-260	0.04846	
-580	-260	0.04985	
-560	-260	-0.11932	
-540	-260	-0.12126	
-520	-260	-0.1232	
-500	-260	-0.12514	
-480	-260	-0.12708	
-460	-260	-0.12902	
-440	-260	-0.13095	
-420	-260	-0.13289	
-400	-260	-0.13483	
-380	-260	-0.13677	
-360	-260	-0.13871	
-340	-260	-0.14065	
-320	-260	-0.14258	
-300	-260	-0.14452	
-280	-260	-0.14646	
-260	-260	-0.1484	
-240	-260	-0.15034	
-220	-260	-0.15228	
-200	-260	-0.15422	
-180	-260	-0.15615	
-160	-260	-0.15809	
-140	-260	-0.16003	
-120	-260	-0.16197	
-100	-260	-0.16391	
-80	-260	-0.16585	
-60	-260	-0.16778	
-40	-260	-0.16972	
-20	-260	-0.17166	
-10	-260	-0.17263	
-5	-260	-0.17312	
-2.5	-260	-0.17336	
0	-260	-0.1736	
2.5	-260	-0.1536	
5	-260	-0.11973	
7.5	-260	-0.05973	
10	-260	0.03147	
12.5	-260	0.13507	
15	-260	0.20507	
17.5	-260	0.28473	
20	-260	0.37973	
22.5	-260	0.4124	
25	-260	0.4244	
27.5	-260	0.4594	
30	-260	0.48587	
32.5	-260	0.50087	
35	-260	0.5468	
37.5	-260	0.6	
40	-260	0.64	
42.5	-260	0.68467	
45	-260	0.73467	
47.5	-260	0.82533	
50	-260	0.91733	
52.5	-260	0.96733	
55	-260	1.01733	
57.5	-260	1.06733	
60	-260	1.11733	
62.5	-260	1.16533	
65	-260	1.20533	
67.5	-260	1.23713	
70	-260	1.26213	
72.5	-260	1.30053	
75	-260	1.33453	
77.5	-260	1.34953	
80	-260	1.4056	
82.5	-260	1.4906	
85	-260	1.52427	
87.5	-260	1.56127	
90	-260	1.61627	
92.5	-260	1.69633	
95	-260	1.79133	
97.5	-260	1.79151	
100	-260	1.78909	
102.5	-260	1.78668	
105	-260	1.78426	
107.5	-260	1.78184	
110	-260	1.77942	
112.5	-260	1.777	
115	-260	1.77458	
117.5	-260	1.77217	
120	-260	1.76975	
125	-260	1.76491	
135	-260	1.75524	
155	-260	1.73589	
175	-260	1.71655	
195	-260	1.6972	
215	-260	1.67785	
235	-260	1.65851	
255	-260	1.63916	
275	-260	1.61982	
295	-260	1.60047	
315	-260	1.58112	
335	-260	1.56178	
355	-260	1.54243	
375	-260	1.52308	
395	-260	1.50374	
415	-260	1.48439	
435	-260	1.46505	
455	-260	1.4457	
475	-260	1.42635	
495	-260	1.40701	
515	-260	1.38766	
535	-260	1.36832	
555	-260	1.34897	
575	-260	1.32962	
595	-260	1.31028	
615	-260	1.29093	
635	-260	1.27158	
655	-260	1.25224	
675	-260	1.23289	
695	-260	1.29046	
715	-260	1.25462	
735	-260	1.21877	
755	-260	1.18292	
775	-260	1.14708	
795	-260	1.11123	
815	-260	1.07539	
835	-260	1.03954	
855	-260	1.00369	
875	-260	0.96785	
895	-260	0.932	
915	-260	0.89615	
935	-260	0.86031	
955	-260	0.82446	
975	-260	0.78862	
995	-260	0.75277	
1015	-260	0.71692	
1035	-260	0.68108	
1055	-260	0.64523	
1075	-260	0.60939	
1095	-260	0.57354	
1115	-260	0.53769	
1135	-260	0.50185	
1155	-260	0.466	
1175	-260	0.43016	
1195	-260	0.39431	
1215	-260	0.35846	
1235	-260	0.32262	
1255	-260	0.28677	
1275	-260	0.25092	
1295	-260	0.21508	
1315	-260	0.17923	
1335	-260	0.14339	
1355	-260	0.10754	
1375	-260	0.07169	
1395	-260	0.03585	
1415	-260	0	
0	0	0	
0	0	0	
-1300	-240	0	
-1280	-240	0.00138	
-1260	-240	0.00277	
-1240	-240	0.00415	
-1220	-240	0.00554	
-1200	-240	0.00692	
-1180	-240	0.00831	
-1160	-240	0.00969	
-1140	-240	0.01108	
-1120	-240	0.01246	
-1100	-240	0.01385	
-1080	-240	0.01523	
-1060	-240	0.01662	
-1040	-240	0.018	
-1020	-240	0.01938	
-1000	-240	0.02077	
-980	-240	0.02215	
-960	-240	0.02354	
-940	-240	0.02492	
-920	-240	0.02631	
-900	-240	0.02769	
-880	-240	0.02908	
-860	-240	0.03046	
-840	-240	0.03185	
-820	-240	0.03323	
-800	-240	0.03462	
-780	-240	0.036	
-760	-240	0.03738	
-740	-240	0.03877	
-720	-240	0.04015	
-700	-240	0.04154	
-680	-240	0.04292	
-660	-240	0.04431	
-640	-240	0.04569	
-620	-240	0.04708	
-600	-240	0.04846	
-580	-240	0.04985	
-560	-240	0.05123	
-540	-240	0.05262	
-520	-240	-0.12599	
-500	-240	-0.12794	
-480	-240	-0.12988	
-460	-240	-0.13182	
-440	-240	-0.13375	
-420	-240	-0.13569	
-400	-240	-0.13763	
-380	-240	-0.13957	
-360	-240	-0.14151	
-340	-240	-0.14345	
-320	-240	-0.14538	
-300	-240	-0.14732	
-280	-240	-0.14926	
-260	-240	-0.1512	
-240	-240	-0.15314	
-220	-240	-0.15508	
-200	-240	-0.15702	
-180	-240	-0.15895	
-160	-240	-0.16089	
-140	-240	-0.16283	
-120	-240	-0.16477	
-100	-240	-0.16671	
-80	-240	-0.16865	
-60	-240	-0.17058	
-40	-240	-0.17252	
-20	-240	-0.17446	
-10	-240	-0.17543	
-5	-240	-0.17592	
-2.5	-240	-0.17616	
0	-240	-0.1764	
2.5	-240	-0.1564	
5	-240	-0.1236	
7.5	-240	-0.0636	
10	-240	0.0252	
12.5	-240	0.1302	
15	-240	0.2016	
17.5	-240	0.2786	
20	-240	0.3736	
22.5	-240	0.4176	
25	-240	0.4276	
27.5	-240	0.4606	
30	-240	0.4908	
32.5	-240	0.5058	
35	-240	0.5432	
37.5	-240	0.5982	
40	-240	0.64	
42.5	-240	0.682	
45	-240	0.732	
47.5	-240	0.808	
50	-240	0.908	
52.5	-240	0.966	
55	-240	1.016	
57.5	-240	1.066	
60	-240	1.116	
62.5	-240	1.166	
65	-240	1.208	
67.5	-240	1.2462	
70	-240	1.2712	
72.5	-240	1.3028	
75	-240	1.3428	
77.5	-240	1.3638	
80	-240	1.3844	
82.5	-240	1.4694	
85	-240	1.5324	
87.5	-240	1.5624	
90	-240	1.6104	
92.5	-240	1.667	
95	-240	1.762	
97.5	-240	1.82193	
100	-240	1.81951	
102.5	-240	1.81709	
105	-240	1.81467	
107.5	-240	1.81226	
110	-240	1.80984	
112.5	-240	1.80742	
115	-240	1.805	
117.5	-240	1.80258	
120	-240	1.80016	
125	-240	1.79533	
135	-240	1.78566	
155	-240	1.76631	
175	-240	1.74696	
195	-240	1.72762	
215	-240	1.70827	
235	-240	1.68892	
255	-240	1.66958	
275	-240	1.65023	
295	-240	1.63089	
315	-240	1.61154	
335	-240	1.59219	
355	-240	1.57285	
375	-240	1.5535	
395	-240	1.53416	
415	-240	1.51481	
435	-240	1.49546	
455	-240	1.47612	
475	-240	1.45677	
495	-240	1.43742	
515	-240	1.41808	
535	-240	1.39873	
555	-240	1.37939	
575	-240	1.36004	
595	-240	1.34069	
615	-240	1.32135	
635	-240	1.302	
655	-240	1.36215	
675	-240	1.32631	
695	-240	1.29046	
715	-240	1.25462	
735	-240	1.21877	
755	-240	1.18292	
775	-240	1.14708	
795	-240	1.11123	
815	-240	1.07539	
835	-240	1.03954	
855	-240	1.00369	
875	-240	0.96785	
895	-240	0.932	
915	-240	0.89615	
935	-240	0.86031	
955	-240	0.82446	
975	-240	0.78862	
995	-240	0.75277	
1015	-240	0.71692	
1035	-240	0.68108	
1055	-240	0.64523	
1075	-240	0.60939	
1095	-240	0.57354	
1115	-240	0.53769	
1135	-240	0.50185	
1155	-240	0.466	
1175	-240	0.43016	
1195	-240	0.39431	
1215	-240	0.35846	
1235	-240	0.32262	
1255	-240	0.28677	
1275	-240	0.25092	
1295	-240	0.21508	
1315	-240	0.17923	
1335	-240	0.14339	
1355	-240	0.10754	
1375	-240	0.07169	
1395	-240	0.03585	
1415	-240	0	
0	0	0	
0	0	0	
-1300	-220	0	
-1280	-220	0.00138	
-1260	-220	0.00277	
-1240	-220	0.00415	
-1220	-220	0.00554	
-1200	-220	0.00692	
-1180	-220	0.00831	
-1160	-220	0.00969	
-1140	-220	0.01108	
-1120	-220	0.01246	
-1100	-220	0.01385	
-1080	-220	0.01523	
-1060	-220	0.01662	
-1040	-220	0.018	
-1020	-220	0.01938	
-1000	-220	0.02077	
-980	-220	0.02215	
-960	-220	0.02354	
-940	-220	0.02492	
-920	-220	0.02631	
-900	-220	0.02769	
-880	-220	0.02908	
-860	-220	0.03046	
-840	-220	0.03185	
-820	-220	0.03323	
-800	-220	0.03462	
-780	-220	0.036	
-760	-220	0.03738	
-740	-220	0.03877	
-720	-220	0.04015	
-700	-220	0.04154	
-680	-220	0.04292	
-660	-220	0.04431	
-640	-220	0.04569	
-620	-220	0.04708	
-600	-220	0.04846	
-580	-220	0.04985	
-560	-220	0.05123	
-540	-220	0.05262	
-520	-220	0.054	
-500	-220	0.05538	
-480	-220	-0.06476	
-460	-220	-0.13462	
-440	-220	-0.13655	
-420	-220	-0.13849	
-400	-220	-0.14043	
-380	-220	-0.14237	
-360	-220	-0.14431	
-340	-220	-0.14625	
-320	-220	-0.14818	
-300	-220	-0.15012	
-280	-220	-0.15206	
-260	-220	-0.154	
-240	-220	-0.15594	
-220	-220	-0.15788	
-200	-220	-0.15982	
-180	-220	-0.16175	
-160	-220	-0.16369	
-140	-220	-0.16563	
-120	-220	-0.16757	
-100	-220	-0.16951	
-80	-220	-0.17145	
-60	-220	-0.17338	
-40	-220	-0.17532	
-20	-220	-0.17726	
-10	-220	-0.17823	
-5	-220	-0.17872	
-2.5	-220	-0.17896	
0	-220	-0.1792	
2.5	-220	-0.1592	
5	-220	-0.12747	
7.5	-220	-0.06747	
10	-220	0.01893	
12.5	-220	0.12393	
15	-220	0.19813	
17.5	-220	0.27247	
20	-220	0.36747	
22.5	-220	0.4228	
25	-220	0.4328	
27.5	-220	0.4618	
30	-220	0.49573	
32.5	-220	0.51073	
35	-220	0.5396	
37.5	-220	0.5946	
40	-220	0.64	
42.5	-220	0.68	
45	-220	0.72933	
47.5	-220	0.79067	
50	-220	0.89067	
52.5	-220	0.96467	
55	-220	1.01467	
57.5	-220	1.06467	
60	-220	1.11467	
62.5	-220	1.16467	
65	-220	1.21067	
67.5	-220	1.25067	
70	-220	1.28027	
72.5	-220	1.30527	
75	-220	1.34507	
77.5	-220	1.37807	
80	-220	1.39307	
82.5	-220	1.4482	
85	-220	1.5332	
87.5	-220	1.57053	
90	-220	1.60453	
92.5	-220	1.65953	
95	-220	1.73267	
97.5	-220	1.82767	
100	-220	1.84993	
102.5	-220	1.84751	
105	-220	1.84509	
107.5	-220	1.84267	
110	-220	1.84025	
112.5	-220	1.83784	
115	-220	1.83542	
117.5	-220	1.833	
120	-220	1.83058	
125	-220	1.82574	
135	-220	1.81607	
155	-220	1.79673	
175	-220	1.77738	
195	-220	1.75803	
215	-220	1.73869	
235	-220	1.71934	
255	-220	1.69999	
275	-220	1.68065	
295	-220	1.6613	
315	-220	1.64196	
335	-220	1.62261	
355	-220	1.60326	
375	-220	1.58392	
395	-220	1.56457	
415	-220	1.54523	
435	-220	1.52588	
455	-220	1.50653	
475	-220	1.48719	
495	-220	1.46784	
515	-220	1.44849	
535	-220	1.42915	
555	-220	1.4098	
575	-220	1.39046	
595	-220	1.34723	
615	-220	1.43385	
635	-220	1.398	
655	-220	1.36215	
675	-220	1.32631	
695	-220	1.29046	
715	-220	1.25462	
735	-220	1.21877	
755	-220	1.18292	
775	-220	1.14708	
795	-220	1.11123	
815	-220	1.07539	
835	-220	1.03954	
855	-220	1.00369	
875	-220	0.96785	
895	-220	0.932	
915	-220	0.89615	
935	-220	0.86031	
955	-220	0.82446	
975	-220	0.78862	
995	-220	0.75277	
1015	-220	0.71692	
1035	-220	0.68108	
1055	-220	0.64523	
1075	-220	0.60939	
1095	-220	0.57354	
1115	-220	0.53769	
1135	-220	0.50185	
1155	-220	0.466	
1175	-220	0.43016	
1195	-220	0.39431	
1215	-220	0.35846	
1235	-220	0.32262	
1255	-220	0.28677	
1275	-220	0.25092	
1295	-220	0.21508	
1315	-220	0.17923	
1335	-220	0.14339	
1355	-220	0.10754	
1375	-220	0.07169	
1395	-220	0.03585	
1415	-220	0	
0	0	0	
0	0	0	
-1300	-200	0	
-1280	-200	0.00138	
-1260	-200	0.00277	
-1240	-200	0.00415	
-1220	-200	0.00554	
-1200	-200	0.00692	
-1180	-200	0.00831	
-1160	-200	0.00969	
-1140	-200	0.01108	
-1120	-200	0.01246	
-1100	-200	0.01385	
-1080	-200	0.01523	
-1060	-200	0.01662	
-1040	-200	0.018	
-1020	-200	0.01938	
-1000	-200	0.02077	
-980	-200	0.02215	
-960	-200	0.02354	
-940	-200	0.02492	
-920	-200	0.02631	
-900	-200	0.02769	
-880	-200	0.02908	
-860	-200	0.03046	
-840	-200	0.03185	
-820	-200	0.03323	
-800	-200	0.03462	
-780	-200	0.036	
-760	-200	0.03738	
-740	-200	0.03877	
-720	-200	0.04015	
-700	-200	0.04154	
-680	-200	0.04292	
-660	-200	0.04431	
-640	-200	0.04569	
-620	-200	0.04708	
-600	-200	0.04846	
-580	-200	0.04985	
-560	-200	0.05123	
-540	-200	0.05262	
-520	-200	0.054	
-500	-200	0.05538	
-480	-200	0.05677	
-460	-200	0.05815	
-440	-200	-0.00353	
-420	-200	-0.14129	
-400	-200	-0.14323	
-380	-200	-0.14517	
-360	-200	-0.14711	
-340	-200	-0.14905	
-320	-200	-0.15098	
-300	-200	-0.15292	
-280	-200	-0.15486	
-260	-200	-0.1568	
-240	-200	-0.15874	
-220	-200	-0.16068	
-200	-200	-0.16262	
-180	-200	-0.16455	
-160	-200	-0.16649	
-140	-200	-0.16843	
-120	-200	-0.17037	
-100	-200	-0.17231	
-80	-200	-0.17425	
-60	-200	-0.17618	
-40	-200	-0.17812	
-20	-200	-0.18006	
-10	-200	-0.18103	
-5	-200	-0.18152	
-2.5	-200	-0.18176	
0	-200	-0.182	
2.5	-200	-0.162	
5	-200	-0.13133	
7.5	-200	-0.07133	
10	-200	0.01267	
12.5	-200	0.11767	
15	-200	0.19467	
17.5	-200	0.26633	
20	-200	0.36133	
22.5	-200	0.428	
25	-200	0.438	
27.5	-200	0.463	
30	-200	0.498	
32.5	-200	0.51567	
35	-200	0.536	
37.5	-200	0.591	
40	-200	0.64	
42.5	-200	0.68	
45	-200	0.72667	
47.5	-200	0.77667	
50	-200	0.87333	
52.5	-200	0.96333	
55	-200	1.01333	
57.5	-200	1.06333	
60	-200	1.11333	
62.5	-200	1.16333	
65	-200	1.21333	
67.5	-200	1.25333	
70	-200	1.28933	
72.5	-200	1.31433	
75	-200	1.34733	
77.5	-200	1.38733	
80	-200	1.40733	
82.5	-200	1.427	
85	-200	1.512	
87.5	-200	1.57867	
90	-200	1.60867	
92.5	-200	1.65367	
95	-200	1.70867	
97.5	-200	1.79833	
100	-200	1.88034	
102.5	-200	1.87793	
105	-200	1.87551	
107.5	-200	1.87309	
110	-200	1.87067	
112.5	-200	1.86825	
115	-200	1.86583	
117.5	-200	1.86342	
120	-200	1.861	
125	-200	1.85616	
135	-200	1.84649	
155	-200	1.82714	
175	-200	1.8078	
195	-200	1.78845	
215	-200	1.7691	
235	-200	1.74976	
255	-200	1.73041	
275	-200	1.71107	
295	-200	1.69172	
315	-200	1.67237	
335	-200	1.65303	
355	-200	1.63368	
375	-200	1.61433	
395	-200	1.59499	
415	-200	1.57564	
435	-200	1.5563	
455	-200	1.53695	
475	-200	1.5176	
495	-200	1.49826	
515	-200	1.47891	
535	-200	1.45956	
555	-200	1.39246	
575	-200	1.50554	
595	-200	1.46969	
615	-200	1.43385	
635	-200	1.398	
655	-200	1.36215	
675	-200	1.32631	
695	-200	1.29046	
715	-200	1.25462	
735	-200	1.21877	
755	-200	1.18292	
775	-200	1.14708	
795	-200	1.11123	
815	-200	1.07539	
835	-200	1.03954	
855	-200	1.00369	
875	-200	0.96785	
895	-200	0.932	
915	-200	0.89615	
935	-200	0.86031	
955	-200	0.82446	
975	-200	0.78862	
995	-200	0.75277	
1015	-200	0.71692	
1035	-200	0.68108	
1055	-200	0.64523	
1075	-200	0.60939	
1095	-200	0.57354	
1115	-200	0.53769	
1135	-200	0.50185	
1155	-200	0.466	
1175	-200	0.43016	
1195	-200	0.39431	
1215	-200	0.35846	
1235	-200	0.32262	
1255	-200	0.28677	
1275	-200	0.25092	
1295	-200	0.21508	
1315	-200	0.17923	
1335	-200	0.14339	
1355	-200	0.10754	
1375	-200	0.07169	
1395	-200	0.03585	
1415	-200	0	
0	0	0	
0	0	0	
-1300	-180	0	
-1280	-180	0.00138	
-1260	-180	0.00277	
-1240	-180	0.00415	
-1220	-180	0.00554	
-1200	-180	0.00692	
-1180	-180	0.00831	
-1160	-180	0.00969	
-1140	-180	0.01108	
-1120	-180	0.01246	
-1100	-180	0.01385	
-1080	-180	0.01523	
-1060	-180	0.01662	
-1040	-180	0.018	
-1020	-180	0.01938	
-1000	-180	0.02077	
-980	-180	0.02215	
-960	-180	0.02354	
-940	-180	0.02492	
-920	-180	0.02631	
-900	-180	0.02769	
-880	-180	0.02908	
-860	-180	0.03046	
-840	-180	0.03185	
-820	-180	0.03323	
-800	-180	0.03462	
-780	-180	0.036	
-760	-180	0.03738	
-740	-180	0.03877	
-720	-180	0.04015	
-700	-180	0.04154	
-680	-180	0.04292	
-660	-180	0.04431	
-640	-180	0.04569	
-620	-180	0.04708	
-600	-180	0.04846	
-580	-180	0.04985	
-560	-180	0.05123	
-540	-180	0.05262	
-520	-180	0.054	
-500	-180	0.05538	
-480	-180	0.05677	
-460	-180	0.05815	
-440	-180	0.05954	
-420	-180	0.06092	
-400	-180	0.02539	
-380	-180	-0.14797	
-360	-180	-0.14991	
-340	-180	-0.15185	
-320	-180	-0.15378	
-300	-180	-0.15572	
-280	-180	-0.15766	
-260	-180	-0.1596	
-240	-180	-0.16154	
-220	-180	-0.16348	
-200	-180	-0.16542	
-180	-180	-0.16735	
-160	-180	-0.16929	
-140	-180	-0.17123	
-120	-180	-0.17317	
-100	-180	-0.17511	
-80	-180	-0.17705	
-60	-180	-0.17898	
-40	-180	-0.18092	
-20	-180	-0.18286	
-10	-180	-0.18383	
-5	-180	-0.18432	
-2.5	-180	-0.18456	
0	-180	-0.1848	
2.5	-180	-0.1648	
5	-180	-0.1352	
7.5	-180	-0.0752	
10	-180	0.0064	
12.5	-180	0.1114	
15	-180	0.1912	
17.5	-180	0.2612	
20	-180	0.3552	
22.5	-180	0.4332	
25	-180	0.4432	
27.5	-180	0.4642	
30	-180	0.4992	
32.5	-180	0.5206	
35	-180	0.5356	
37.5	-180	0.5874	
40	-180	0.64	
42.5	-180	0.68	
45	-180	0.724	
47.5	-180	0.774	
50	-180	0.856	
52.5	-180	0.956	
55	-180	1.012	
57.5	-180	1.062	
60	-180	1.112	
62.5	-180	1.162	
65	-180	1.212	
67.5	-180	1.256	
70	-180	1.296	
72.5	-180	1.3234	
75	-180	1.3496	
77.5	-180	1.3896	
80	-180	1.4216	
82.5	-180	1.4366	
85	-180	1.4908	
87.5	-180	1.5758	
90	-180	1.6168	
92.5	-180	1.6478	
95	-180	1.7028	
97.5	-180	1.769	
100	-180	1.864	
102.5	-180	1.90834	
105	-180	1.90592	
107.5	-180	1.90351	
110	-180	1.90109	
112.5	-180	1.89867	
115	-180	1.89625	
117.5	-180	1.89383	
120	-180	1.89141	
125	-180	1.88658	
135	-180	1.8769	
155	-180	1.85756	
175	-180	1.83821	
195	-180	1.81887	
215	-180	1.79952	
235	-180	1.78017	
255	-180	1.76083	
275	-180	1.74148	
295	-180	1.72214	
315	-180	1.70279	
335	-180	1.68344	
355	-180	1.6641	
375	-180	1.64475	
395	-180	1.6254	
415	-180	1.60606	
435	-180	1.58671	
455	-180	1.56737	
475	-180	1.54802	
495	-180	1.52867	
515	-180	1.50693	
535	-180	1.57723	
555	-180	1.54139	
575	-180	1.50554	
595	-180	1.46969	
615	-180	1.43385	
635	-180	1.398	
655	-180	1.36215	
675	-180	1.32631	
695	-180	1.29046	
715	-180	1.25462	
735	-180	1.21877	
755	-180	1.18292	
775	-180	1.14708	
795	-180	1.11123	
815	-180	1.07539	
835	-180	1.03954	
855	-180	1.00369	
875	-180	0.96785	
895	-180	0.932	
915	-180	0.89615	
935	-180	0.86031	
955	-180	0.82446	
975	-180	0.78862	
995	-180	0.75277	
1015	-180	0.71692	
1035	-180	0.68108	
1055	-180	0.64523	
1075	-180	0.60939	
1095	-180	0.57354	
1115	-180	0.53769	
1135	-180	0.50185	
1155	-180	0.466	
1175	-180	0.43016	
1195	-180	0.39431	
1215	-180	0.35846	
1235	-180	0.32262	
1255	-180	0.28677	
1275	-180	0.25092	
1295	-180	0.21508	
1315	-180	0.17923	
1335	-180	0.14339	
1355	-180	0.10754	
1375	-180	0.07169	
1395	-180	0.03585	
1415	-180	0	
0	0	0	
0	0	0	
-1300	-160	0	
-1280	-160	0.00138	
-1260	-160	0.00277	
-1240	-160	0.00415	
-1220	-160	0.00554	
-1200	-160	0.00692	
-1180	-160	0.00831	
-1160	-160	0.00969	
-1140	-160	0.01108	
-1120	-160	0.01246	
-1100	-160	0.01385	
-1080	-160	0.01523	
-1060	-160	0.01662	
-1040	-160	0.018	
-1020	-160	0.01938	
-1000	-160	0.02077	
-980	-160	0.02215	
-960	-160	0.02354	
-940	-160	0.02492	
-920	-160	0.02631	
-900	-160	0.02769	
-880	-160	0.02908	
-860	-160	0.03046	
-840	-160	0.03185	
-820	-160	0.03323	
-800	-160	0.03462	
-780	-160	0.036	
-760	-160	0.03738	
-740	-160	0.03877	
-720	-160	0.04015	
-700	-160	0.04154	
-680	-160	0.04292	
-660	-160	0.04431	
-640	-160	0.04569	
-620	-160	0.04708	
-600	-160	0.04846	
-580	-160	0.04985	
-560	-160	0.05123	
-540	-160	0.05262	
-520	-160	0.054	
-500	-160	0.05538	
-480	-160	0.05677	
-460	-160	0.05815	
-440	-160	0.05954	
-420	-160	0.06092	
-400	-160	0.06231	
-380	-160	0.06369	
-360	-160	0.04785	
-340	-160	-0.15465	
-320	-160	-0.15658	
-300	-160	-0.15852	
-280	-160	-0.16046	
-260	-160	-0.1624	
-240	-160	-0.16434	
-220	-160	-0.16628	
-200	-160	-0.16822	
-180	-160	-0.17015	
-160	-160	-0.17209	
-140	-160	-0.17403	
-120	-160	-0.17597	
-100	-160	-0.17791	
-80	-160	-0.17985	
-60	-160	-0.18178	
-40	-160	-0.18372	
-20	-160	-0.18566	
-10	-160	-0.18663	
-5	-160	-0.18712	
-2.5	-160	-0.18736	
0	-160	-0.1876	
2.5	-160	-0.1676	
5	-160	-0.13907	
7.5	-160	-0.07907	
10	-160	0.00013	
12.5	-160	0.10513	
15	-160	0.18773	
17.5	-160	0.25773	
20	-160	0.34907	
22.5	-160	0.4384	
25	-160	0.4484	
27.5	-160	0.4654	
30	-160	0.5004	
32.5	-160	0.52553	
35	-160	0.54053	
37.5	-160	0.5838	
40	-160	0.6388	
42.5	-160	0.68	
45	-160	0.72133	
47.5	-160	0.77133	
50	-160	0.83867	
52.5	-160	0.93867	
55	-160	1.01067	
57.5	-160	1.06067	
60	-160	1.11067	
62.5	-160	1.16067	
65	-160	1.21067	
67.5	-160	1.25867	
70	-160	1.29867	
72.5	-160	1.33247	
75	-160	1.35747	
77.5	-160	1.39187	
80	-160	1.43187	
82.5	-160	1.45087	
85	-160	1.4696	
87.5	-160	1.5546	
90	-160	1.62493	
92.5	-160	1.65493	
95	-160	1.69693	
97.5	-160	1.75193	
100	-160	1.83467	
102.5	-160	1.92967	
105	-160	1.93634	
107.5	-160	1.93392	
110	-160	1.9315	
112.5	-160	1.92909	
115	-160	1.92667	
117.5	-160	1.92425	
120	-160	1.92183	
125	-160	1.91699	
135	-160	1.90732	
155	-160	1.88798	
175	-160	1.86863	
195	-160	1.84928	
215	-160	1.82994	
235	-160	1.81059	
255	-160	1.79124	
275	-160	1.7719	
295	-160	1.75255	
315	-160	1.73321	
335	-160	1.71386	
355	-160	1.69451	
375	-160	1.67517	
395	-160	1.65582	
415	-160	1.63648	
435	-160	1.61713	
455	-160	1.59778	
475	-160	1.63524	
495	-160	1.64892	
515	-160	1.61308	
535	-160	1.57723	
555	-160	1.54139	
575	-160	1.50554	
595	-160	1.46969	
615	-160	1.43385	
635	-160	1.398	
655	-160	1.36215	
675	-160	1.32631	
695	-160	1.29046	
715	-160	1.25462	
735	-160	1.21877	
755	-160	1.18292	
775	-160	1.14708	
795	-160	1.11123	
815	-160	1.07539	
835	-160	1.03954	
855	-160	1.00369	
875	-160	0.96785	
895	-160	0.932	
915	-160	0.89615	
935	-160	0.86031	
955	-160	0.82446	
975	-160	0.78862	
995	-160	0.75277	
1015	-160	0.71692	
1035	-160	0.68108	
1055	-160	0.64523	
1075	-160	0.60939	
1095	-160	0.57354	
1115	-160	0.53769	
1135	-160	0.50185	
1155	-160	0.466	
1175	-160	0.43016	
1195	-160	0.39431	
1215	-160	0.35846	
1235	-160	0.32262	
1255	-160	0.28677	
1275	-160	0.25092	
1295	-160	0.21508	
1315	-160	0.17923	
1335	-160	0.14339	
1355	-160	0.10754	
1375	-160	0.07169	
1395	-160	0.03585	
1415	-160	0	
0	0	0	
0	0	0	
-1300	-140	0	
-1280	-140	0.00138	
-1260	-140	0.00277	
-1240	-140	0.00415	
-1220	-140	0.00554	
-1200	-140	0.00692	
-1180	-140	0.00831	
-1160	-140	0.00969	
-1140	-140	0.01108	
-1120	-140	0.01246	
-1100	-140	0.01385	
-1080	-140	0.01523	
-1060	-140	0.01662	
-1040	-140	0.018	
-1020	-140	0.01938	
-1000	-140	0.02077	
-980	-140	0.02215	
-960	-140	0.02354	
-940	-140	0.02492	
-920	-140	0.02631	
-900	-140	0.02769	
-880	-140	0.02908	
-860	-140	0.03046	
-840	-140	0.03185	
-820	-140	0.03323	
-800	-140	0.03462	
-780	-140	0.036	
-760	-140	0.03738	
-740	-140	0.03877	
-720	-140	0.04015	
-700	-140	0.04154	
-680	-140	0.04292	
-660	-140	0.04431	
-640	-140	0.04569	
-620	-140	0.04708	
-600	-140	0.04846	
-580	-140	0.04985	
-560	-140	0.05123	
-540	-140	0.05262	
-520	-140	0.054	
-500	-140	0.05538	
-480	-140	0.05677	
-460	-140	0.05815	
-440	-140	0.05954	
-420	-140	0.06092	
-400	-140	0.06231	
-380	-140	0.06369	
-360	-140	0.06508	
-340	-140	0.06646	
-320	-140	0.06785	
-300	-140	-0.16132	
-280	-140	-0.16326	
-260	-140	-0.1652	
-240	-140	-0.16714	
-220	-140	-0.16908	
-200	-140	-0.17102	
-180	-140	-0.17295	
-160	-140	-0.17489	
-140	-140	-0.17683	
-120	-140	-0.17877	
-100	-140	-0.18071	
-80	-140	-0.18265	
-60	-140	-0.18458	
-40	-140	-0.18652	
-20	-140	-0.18846	
-10	-140	-0.18943	
-5	-140	-0.18992	
-2.5	-140	-0.19016	
0	-140	-0.1904	
2.5	-140	-0.1704	
5	-140	-0.14293	
7.5	-140	-0.08293	
10	-140	-0.00613	
12.5	-140	0.09887	
15	-140	0.18427	
17.5	-140	0.25427	
20	-140	0.34293	
22.5	-140	0.43793	
25	-140	0.4536	
27.5	-140	0.4666	
30	-140	0.5016	
32.5	-140	0.53047	
35	-140	0.54547	
37.5	-140	0.5802	
40	-140	0.6352	
42.5	-140	0.68	
45	-140	0.72	
47.5	-140	0.76867	
50	-140	0.82133	
52.5	-140	0.92133	
55	-140	1.00933	
57.5	-140	1.05933	
60	-140	1.10933	
62.5	-140	1.15933	
65	-140	1.20933	
67.5	-140	1.25933	
70	-140	1.30133	
72.5	-140	1.34133	
75	-140	1.36653	
77.5	-140	1.39413	
80	-140	1.43413	
82.5	-140	1.46513	
85	-140	1.48013	
87.5	-140	1.5334	
90	-140	1.6184	
92.5	-140	1.66307	
95	-140	1.69307	
97.5	-140	1.74607	
100	-140	1.80533	
102.5	-140	1.90033	
105	-140	1.96676	
107.5	-140	1.96434	
110	-140	1.96192	
112.5	-140	1.9595	
115	-140	1.95708	
117.5	-140	1.95467	
120	-140	1.95225	
125	-140	1.94741	
135	-140	1.93774	
155	-140	1.91839	
175	-140	1.89905	
195	-140	1.8797	
215	-140	1.86035	
235	-140	1.84101	
255	-140	1.82166	
275	-140	1.80231	
295	-140	1.78297	
315	-140	1.76362	
335	-140	1.74428	
355	-140	1.72493	
375	-140	1.70558	
395	-140	1.68624	
415	-140	1.66689	
435	-140	1.75646	
455	-140	1.72062	
475	-140	1.68477	
495	-140	1.64892	
515	-140	1.61308	
535	-140	1.57723	
555	-140	1.54139	
575	-140	1.50554	
595	-140	1.46969	
615	-140	1.43385	
635	-140	1.398	
655	-140	1.36215	
675	-140	1.32631	
695	-140	1.29046	
715	-140	1.25462	
735	-140	1.21877	
755	-140	1.18292	
775	-140	1.14708	
795	-140	1.11123	
815	-140	1.07539	
835	-140	1.03954	
855	-140	1.00369	
875	-140	0.96785	
895	-140	0.932	
915	-140	0.89615	
935	-140	0.86031	
955	-140	0.82446	
975	-140	0.78862	
995	-140	0.75277	
1015	-140	0.71692	
1035	-140	0.68108	
1055	-140	0.64523	
1075	-140	0.60939	
1095	-140	0.57354	
1115	-140	0.53769	
1135	-140	0.50185	
1155	-140	0.466	
1175	-140	0.43016	
1195	-140	0.39431	
1215	-140	0.35846	
1235	-140	0.32262	
1255	-140	0.28677	
1275	-140	0.25092	
1295	-140	0.21508	
1315	-140	0.17923	
1335	-140	0.14339	
1355	-140	0.10754	
1375	-140	0.07169	
1395	-140	0.03585	
1415	-140	0	
0	0	0	
0	0	0	
-1300	-120	0	
-1280	-120	0.00138	
-1260	-120	0.00277	
-1240	-120	0.00415	
-1220	-120	0.00554	
-1200	-120	0.00692	
-1180	-120	0.00831	
-1160	-120	0.00969	
-1140	-120	0.01108	
-1120	-120	0.01246	
-1100	-120	0.01385	
-1080	-120	0.01523	
-1060	-120	0.01662	
-1040	-120	0.018	
-1020	-120	0.01938	
-1000	-120	0.02077	
-980	-120	0.02215	
-960	-120	0.02354	
-940	-120	0.02492	
-920	-120	0.02631	
-900	-120	0.02769	
-880	-120	0.02908	
-860	-120	0.03046	
-840	-120	0.03185	
-820	-120	0.03323	
-800	-120	0.03462	
-780	-120	0.036	
-760	-120	0.03738	
-740	-120	0.03877	
-720	-120	0.04015	
-700	-120	0.04154	
-680	-120	0.04292	
-660	-120	0.04431	
-640	-120	0.04569	
-620	-120	0.04708	
-600	-120	0.04846	
-580	-120	0.04985	
-560	-120	0.05123	
-540	-120	0.05262	
-520	-120	0.054	
-500	-120	0.05538	
-480	-120	0.05677	
-460	-120	0.05815	
-440	-120	0.05954	
-420	-120	0.06092	
-400	-120	0.06231	
-380	-120	0.06369	
-360	-120	0.06508	
-340	-120	0.06646	
-320	-120	0.06785	
-300	-120	0.06923	
-280	-120	0.07062	
-260	-120	-0.168	
-240	-120	-0.16994	
-220	-120	-0.17188	
-200	-120	-0.17382	
-180	-120	-0.17575	
-160	-120	-0.17769	
-140	-120	-0.17963	
-120	-120	-0.18157	
-100	-120	-0.18351	
-80	-120	-0.18545	
-60	-120	-0.18738	
-40	-120	-0.18932	
-20	-120	-0.19126	
-10	-120	-0.19223	
-5	-120	-0.19272	
-2.5	-120	-0.19296	
0	-120	-0.1932	
2.5	-120	-0.1732	
5	-120	-0.1468	
7.5	-120	-0.0868	
10	-120	-0.0124	
12.5	-120	0.0926	
15	-120	0.1808	
17.5	-120	0.2508	
20	-120	0.3368	
22.5	-120	0.4318	
25	-120	0.4588	
27.5	-120	0.4688	
30	-120	0.5028	
32.5	-120	0.5354	
35	-120	0.5504	
37.5	-120	0.5766	
40	-120	0.6316	
42.5	-120	0.68	
45	-120	0.72	
47.5	-120	0.766	
50	-120	0.816	
52.5	-120	0.904	
55	-120	1.004	
57.5	-120	1.058	
60	-120	1.108	
62.5	-120	1.158	
65	-120	1.208	
67.5	-120	1.258	
70	-120	1.304	
72.5	-120	1.344	
75	-120	1.3756	
77.5	-120	1.4006	
80	-120	1.4364	
82.5	-120	1.4764	
85	-120	1.4944	
87.5	-120	1.5122	
90	-120	1.5972	
92.5	-120	1.6712	
95	-120	1.7012	
97.5	-120	1.7402	
100	-120	1.7952	
102.5	-120	1.871	
105	-120	1.966	
107.5	-120	1.99476	
110	-120	1.99234	
112.5	-120	1.98992	
115	-120	1.9875	
117.5	-120	1.98508	
120	-120	1.98266	
125	-120	1.97783	
135	-120	1.96815	
155	-120	1.94881	
175	-120	1.92946	
195	-120	1.91012	
215	-120	1.89077	
235	-120	1.87142	
255	-120	1.85208	
275	-120	1.83273	
295	-120	1.81339	
315	-120	1.79404	
335	-120	1.77469	
355	-120	1.75535	
375	-120	1.736	
395	-120	1.82815	
415	-120	1.79231	
435	-120	1.75646	
455	-120	1.72062	
475	-120	1.68477	
495	-120	1.64892	
515	-120	1.61308	
535	-120	1.57723	
555	-120	1.54139	
575	-120	1.50554	
595	-120	1.46969	
615	-120	1.43385	
635	-120	1.398	
655	-120	1.36215	
675	-120	1.32631	
695	-120	1.29046	
715	-120	1.25462	
735	-120	1.21877	
755	-120	1.18292	
775	-120	1.14708	
795	-120	1.11123	
815	-120	1.07539	
835	-120	1.03954	
855	-120	1.00369	
875	-120	0.96785	
895	-120	0.932	
915	-120	0.89615	
935	-120	0.86031	
955	-120	0.82446	
975	-120	0.78862	
995	-120	0.75277	
1015	-120	0.71692	
1035	-120	0.68108	
1055	-120	0.64523	
1075	-120	0.60939	
1095	-120	0.57354	
1115	-120	0.53769	
1135	-120	0.50185	
1155	-120	0.466	
1175	-120	0.43016	
1195	-120	0.39431	
1215	-120	0.35846	
1235	-120	0.32262	
1255	-120	0.28677	
1275	-120	0.25092	
1295	-120	0.21508	
1315	-120	0.17923	
1335	-120	0.14339	
1355	-120	0.10754	
1375	-120	0.07169	
1395	-120	0.03585	
1415	-120	0	
0	0	0	
0	0	0	
-1300	-100	0	
-1280	-100	0.00138	
-1260	-100	0.00277	
-1240	-100	0.00415	
-1220	-100	0.00554	
-1200	-100	0.00692	
-1180	-100	0.00831	
-1160	-100	0.00969	
-1140	-100	0.01108	
-1120	-100	0.01246	
-1100	-100	0.01385	
-1080	-100	0.01523	
-1060	-100	0.01662	
-1040	-100	0.018	
-1020	-100	0.01938	
-1000	-100	0.02077	
-980	-100	0.02215	
-960	-100	0.02354	
-940	-100	0.02492	
-920	-100	0.02631	
-900	-100	0.02769	
-880	-100	0.02908	
-860	-100	0.03046	
-840	-100	0.03185	
-820	-100	0.03323	
-800	-100	0.03462	
-780	-100	0.036	
-760	-100	0.03738	
-740	-100	0.03877	
-720	-100	0.04015	
-700	-100	0.04154	
-680	-100	0.04292	
-660	-100	0.04431	
-640	-100	0.04569	
-620	-100	0.04708	
-600	-100	0.04846	
-580	-100	0.04985	
-560	-100	0.05123	
-540	-100	0.05262	
-520	-100	0.054	
-500	-100	0.05538	
-480	-100	0.05677	
-460	-100	0.05815	
-440	-100	0.05954	
-420	-100	0.06092	
-400	-100	0.06231	
-380	-100	0.06369	
-360	-100	0.06508	
-340	-100	0.06646	
-320	-100	0.06785	
-300	-100	0.06923	
-280	-100	0.07062	
-260	-100	0.072	
-240	-100	0.07338	
-220	-100	-0.10677	
-200	-100	-0.17662	
-180	-100	-0.17855	
-160	-100	-0.18049	
-140	-100	-0.18243	
-120	-100	-0.18437	
-100	-100	-0.18631	
-80	-100	-0.18825	
-60	-100	-0.19018	
-40	-100	-0.19212	
-20	-100	-0.19406	
-10	-100	-0.19503	
-5	-100	-0.19552	
-2.5	-100	-0.19576	
0	-100	-0.196	
2.5	-100	-0.176	
5	-100	-0.15067	
7.5	-100	-0.09067	
10	-100	-0.01867	
12.5	-100	0.08633	
15	-100	0.17733	
17.5	-100	0.24733	
20	-100	0.33067	
22.5	-100	0.42567	
25	-100	0.464	
27.5	-100	0.474	
30	-100	0.504	
32.5	-100	0.539	
35	-100	0.55533	
37.5	-100	0.573	
40	-100	0.628	
42.5	-100	0.68	
45	-100	0.72	
47.5	-100	0.76333	
50	-100	0.81333	
52.5	-100	0.88667	
55	-100	0.98667	
57.5	-100	1.05667	
60	-100	1.10667	
62.5	-100	1.15667	
65	-100	1.20667	
67.5	-100	1.25667	
70	-100	1.30667	
72.5	-100	1.34667	
75	-100	1.38467	
77.5	-100	1.40967	
80	-100	1.43867	
82.5	-100	1.47867	
85	-100	1.50867	
87.5	-100	1.52367	
90	-100	1.576	
92.5	-100	1.661	
95	-100	1.70933	
97.5	-100	1.73933	
100	-100	1.78933	
102.5	-100	1.84433	
105	-100	1.93667	
107.5	-100	2.02517	
110	-100	2.02275	
112.5	-100	2.02034	
115	-100	2.01792	
117.5	-100	2.0155	
120	-100	2.01308	
125	-100	2.00824	
135	-100	1.99857	
155	-100	1.97922	
175	-100	1.95988	
195	-100	1.94053	
215	-100	1.92119	
235	-100	1.90184	
255	-100	1.88249	
275	-100	1.86315	
295	-100	1.8438	
315	-100	1.82446	
335	-100	1.78123	
355	-100	1.89985	
375	-100	1.864	
395	-100	1.82815	
415	-100	1.79231	
435	-100	1.75646	
455	-100	1.72062	
475	-100	1.68477	
495	-100	1.64892	
515	-100	1.61308	
535	-100	1.57723	
555	-100	1.54139	
575	-100	1.50554	
595	-100	1.46969	
615	-100	1.43385	
635	-100	1.398	
655	-100	1.36215	
675	-100	1.32631	
695	-100	1.29046	
715	-100	1.25462	
735	-100	1.21877	
755	-100	1.18292	
775	-100	1.14708	
795	-100	1.11123	
815	-100	1.07539	
835	-100	1.03954	
855	-100	1.00369	
875	-100	0.96785	
895	-100	0.932	
915	-100	0.89615	
935	-100	0.86031	
955	-100	0.82446	
975	-100	0.78862	
995	-100	0.75277	
1015	-100	0.71692	
1035	-100	0.68108	
1055	-100	0.64523	
1075	-100	0.60939	
1095	-100	0.57354	
1115	-100	0.53769	
1135	-100	0.50185	
1155	-100	0.466	
1175	-100	0.43016	
1195	-100	0.39431	
1215	-100	0.35846	
1235	-100	0.32262	
1255	-100	0.28677	
1275	-100	0.25092	
1295	-100	0.21508	
1315	-100	0.17923	
1335	-100	0.14339	
1355	-100	0.10754	
1375	-100	0.07169	
1395	-100	0.03585	
1415	-100	0	
0	0	0	
0	0	0	
-1300	-80	0	
-1280	-80	0.00138	
-1260	-80	0.00277	
-1240	-80	0.00415	
-1220	-80	0.00554	
-1200	-80	0.00692	
-1180	-80	0.00831	
-1160	-80	0.00969	
-1140	-80	0.01108	
-1120	-80	0.01246	
-1100	-80	0.01385	
-1080	-80	0.01523	
-1060	-80	0.01662	
-1040	-80	0.018	
-1020	-80	0.01938	
-1000	-80	0.02077	
-980	-80	0.02215	
-960	-80	0.02354	
-940	-80	0.02492	
-920	-80	0.02631	
-900	-80	0.02769	
-880	-80	0.02908	
-860	-80	0.03046	
-840	-80	0.03185	
-820	-80	0.03323	
-800	-80	0.03462	
-780	-80	0.036	
-760	-80	0.03738	
-740	-80	0.03877	
-720	-80	0.04015	
-700	-80	0.04154	
-680	-80	0.04292	
-660	-80	0.04431	
-640	-80	0.04569	
-620	-80	0.04708	
-600	-80	0.04846	
-580	-80	0.04985	
-560	-80	0.05123	
-540	-80	0.05262	
-520	-80	0.054	
-500	-80	0.05538	
-480	-80	0.05677	
-460	-80	0.05815	
-440	-80	0.05954	
-420	-80	0.06092	
-400	-80	0.06231	
-380	-80	0.06369	
-360	-80	0.06508	
-340	-80	0.06646	
-320	-80	0.06785	
-300	-80	0.06923	
-280	-80	0.07062	
-260	-80	0.072	
-240	-80	0.07338	
-220	-80	0.07477	
-200	-80	0.07615	
-180	-80	-0.04554	
-160	-80	-0.18329	
-140	-80	-0.18523	
-120	-80	-0.18717	
-100	-80	-0.18911	
-80	-80	-0.19105	
-60	-80	-0.19298	
-40	-80	-0.19492	
-20	-80	-0.19686	
-10	-80	-0.19783	
-5	-80	-0.19832	
-2.5	-80	-0.19856	
0	-80	-0.1988	
2.5	-80	-0.1788	
5	-80	-0.15453	
7.5	-80	-0.09453	
10	-80	-0.02493	
12.5	-80	0.08007	
15	-80	0.17387	
17.5	-80	0.24387	
20	-80	0.32453	
22.5	-80	0.41953	
25	-80	0.4692	
27.5	-80	0.4792	
30	-80	0.5052	
32.5	-80	0.5402	
35	-80	0.56027	
37.5	-80	0.57527	
40	-80	0.6244	
42.5	-80	0.6794	
45	-80	0.72	
47.5	-80	0.76067	
50	-80	0.81067	
52.5	-80	0.86933	
55	-80	0.96933	
57.5	-80	1.05533	
60	-80	1.10533	
62.5	-80	1.15533	
65	-80	1.20533	
67.5	-80	1.25533	
70	-80	1.30533	
72.5	-80	1.34933	
75	-80	1.38933	
77.5	-80	1.41873	
80	-80	1.44373	
82.5	-80	1.48093	
85	-80	1.52093	
87.5	-80	1.53793	
90	-80	1.5548	
92.5	-80	1.6398	
95	-80	1.71747	
97.5	-80	1.74747	
100	-80	1.78347	
102.5	-80	1.83847	
105	-80	1.90733	
107.5	-80	2.00233	
110	-80	2.05317	
112.5	-80	2.05075	
115	-80	2.04833	
117.5	-80	2.04592	
120	-80	2.0435	
125	-80	2.03866	
135	-80	2.02899	
155	-80	2.00964	
175	-80	1.9903	
195	-80	1.97095	
215	-80	1.9516	
235	-80	1.93226	
255	-80	1.91291	
275	-80	1.89356	
295	-80	1.82646	
315	-80	1.97154	
335	-80	1.93569	
355	-80	1.89985	
375	-80	1.864	
395	-80	1.82815	
415	-80	1.79231	
435	-80	1.75646	
455	-80	1.72062	
475	-80	1.68477	
495	-80	1.64892	
515	-80	1.61308	
535	-80	1.57723	
555	-80	1.54139	
575	-80	1.50554	
595	-80	1.46969	
615	-80	1.43385	
635	-80	1.398	
655	-80	1.36215	
675	-80	1.32631	
695	-80	1.29046	
715	-80	1.25462	
735	-80	1.21877	
755	-80	1.18292	
775	-80	1.14708	
795	-80	1.11123	
815	-80	1.07539	
835	-80	1.03954	
855	-80	1.00369	
875	-80	0.96785	
895	-80	0.932	
915	-80	0.89615	
935	-80	0.86031	
955	-80	0.82446	
975	-80	0.78862	
995	-80	0.75277	
1015	-80	0.71692	
1035	-80	0.68108	
1055	-80	0.64523	
1075	-80	0.60939	
1095	-80	0.57354	
1115	-80	0.53769	
1135	-80	0.50185	
1155	-80	0.466	
1175	-80	0.43016	
1195	-80	0.39431	
1215	-80	0.35846	
1235	-80	0.32262	
1255	-80	0.28677	
1275	-80	0.25092	
1295	-80	0.21508	
1315	-80	0.17923	
1335	-80	0.14339	
1355	-80	0.10754	
1375	-80	0.07169	
1395	-80	0.03585	
1415	-80	0	
0	0	0	
0	0	0	
-1300	-60	0	
-1280	-60	0.00138	
-1260	-60	0.00277	
-1240	-60	0.00415	
-1220	-60	0.00554	
-1200	-60	0.00692	
-1180	-60	0.00831	
-1160	-60	0.00969	
-1140	-60	0.01108	
-1120	-60	0.01246	
-1100	-60	0.01385	
-1080	-60	0.01523	
-1060	-60	0.01662	
-1040	-60	0.018	
-1020	-60	0.01938	
-1000	-60	0.02077	
-980	-60	0.02215	
-960	-60	0.02354	
-940	-60	0.02492	
-920	-60	0.02631	
-900	-60	0.02769	
-880	-60	0.02908	
-860	-60	0.03046	
-840	-60	0.03185	
-820	-60	0.03323	
-800	-60	0.03462	
-780	-60	0.036	
-760	-60	0.03738	
-740	-60	0.03877	
-720	-60	0.04015	
-700	-60	0.04154	
-680	-60	0.04292	
-660	-60	0.04431	
-640	-60	0.04569	
-620	-60	0.04708	
-600	-60	0.04846	
-580	-60	0.04985	
-560	-60	0.05123	
-540	-60	0.05262	
-520	-60	0.054	
-500	-60	0.05538	
-480	-60	0.05677	
-460	-60	0.05815	
-440	-60	0.05954	
-420	-60	0.06092	
-400	-60	0.06231	
-380	-60	0.06369	
-360	-60	0.06508	
-340	-60	0.06646	
-320	-60	0.06785	
-300	-60	0.06923	
-280	-60	0.07062	
-260	-60	0.072	
-240	-60	0.07338	
-220	-60	0.07477	
-200	-60	0.07615	
-180	-60	0.07754	
-160	-60	0.07892	
-140	-60	0.01139	
-120	-60	-0.18997	
-100	-60	-0.19191	
-80	-60	-0.19385	
-60	-60	-0.19578	
-40	-60	-0.19772	
-20	-60	-0.19966	
-10	-60	-0.20063	
-5	-60	-0.20112	
-2.5	-60	-0.20136	
0	-60	-0.2016	
2.5	-60	-0.1816	
5	-60	-0.1584	
7.5	-60	-0.0984	
10	-60	-0.0312	
12.5	-60	0.0738	
15	-60	0.1704	
17.5	-60	0.2404	
20	-60	0.3184	
22.5	-60	0.4134	
25	-60	0.4744	
27.5	-60	0.4844	
30	-60	0.5064	
32.5	-60	0.5414	
35	-60	0.5652	
37.5	-60	0.5802	
40	-60	0.6208	
42.5	-60	0.6758	
45	-60	0.72	
47.5	-60	0.76	
50	-60	0.808	
52.5	-60	0.858	
55	-60	0.952	
57.5	-60	1.052	
60	-60	1.104	
62.5	-60	1.154	
65	-60	1.204	
67.5	-60	1.254	
70	-60	1.304	
72.5	-60	1.352	
75	-60	1.392	
77.5	-60	1.4278	
80	-60	1.4528	
82.5	-60	1.4832	
85	-60	1.5232	
87.5	-60	1.5522	
90	-60	1.5672	
92.5	-60	1.6186	
95	-60	1.7036	
97.5	-60	1.7556	
100	-60	1.7856	
102.5	-60	1.8326	
105	-60	1.8876	
107.5	-60	1.973	
110	-60	2.068	
112.5	-60	2.08117	
115	-60	2.07875	
117.5	-60	2.07633	
120	-60	2.07391	
125	-60	2.06908	
135	-60	2.0594	
155	-60	2.04006	
175	-60	2.02071	
195	-60	2.00137	
215	-60	1.98202	
235	-60	1.96267	
255	-60	1.88093	
275	-60	2.04323	
295	-60	2.00738	
315	-60	1.97154	
335	-60	1.93569	
355	-60	1.89985	
375	-60	1.864	
395	-60	1.82815	
415	-60	1.79231	
435	-60	1.75646	
455	-60	1.72062	
475	-60	1.68477	
495	-60	1.64892	
515	-60	1.61308	
535	-60	1.57723	
555	-60	1.54139	
575	-60	1.50554	
595	-60	1.46969	
615	-60	1.43385	
635	-60	1.398	
655	-60	1.36215	
675	-60	1.32631	
695	-60	1.29046	
715	-60	1.25462	
735	-60	1.21877	
755	-60	1.18292	
775	-60	1.14708	
795	-60	1.11123	
815	-60	1.07539	
835	-60	1.03954	
855	-60	1.00369	
875	-60	0.96785	
895	-60	0.932	
915	-60	0.89615	
935	-60	0.86031	
955	-60	0.82446	
975	-60	0.78862	
995	-60	0.75277	
1015	-60	0.71692	
1035	-60	0.68108	
1055	-60	0.64523	
1075	-60	0.60939	
1095	-60	0.57354	
1115	-60	0.53769	
1135	-60	0.50185	
1155	-60	0.466	
1175	-60	0.43016	
1195	-60	0.39431	
1215	-60	0.35846	
1235	-60	0.32262	
1255	-60	0.28677	
1275	-60	0.25092	
1295	-60	0.21508	
1315	-60	0.17923	
1335	-60	0.14339	
1355	-60	0.10754	
1375	-60	0.07169	
1395	-60	0.03585	
1415	-60	0	
0	0	0	
0	0	0	
-1300	-40	0	
-1280	-40	0.00138	
-1260	-40	0.00277	
-1240	-40	0.00415	
-1220	-40	0.00554	
-1200	-40	0.00692	
-1180	-40	0.00831	
-1160	-40	0.00969	
-1140	-40	0.01108	
-1120	-40	0.01246	
-1100	-40	0.01385	
-1080	-40	0.01523	
-1060	-40	0.01662	
-1040	-40	0.018	
-1020	-40	0.01938	
-1000	-40	0.02077	
-980	-40	0.02215	
-960	-40	0.02354	
-940	-40	0.02492	
-920	-40	0.02631	
-900	-40	0.02769	
-880	-40	0.02908	
-860	-40	0.03046	
-840	-40	0.03185	
-820	-40	0.03323	
-800	-40	0.03462	
-780	-40	0.036	
-760	-40	0.03738	
-740	-40	0.03877	
-720	-40	0.04015	
-700	-40	0.04154	
-680	-40	0.04292	
-660	-40	0.04431	
-640	-40	0.04569	
-620	-40	0.04708	
-600	-40	0.04846	
-580	-40	0.04985	
-560	-40	0.05123	
-540	-40	0.05262	
-520	-40	0.054	
-500	-40	0.05538	
-480	-40	0.05677	
-460	-40	0.05815	
-440	-40	0.05954	
-420	-40	0.06092	
-400	-40	0.06231	
-380	-40	0.06369	
-360	-40	0.06508	
-340	-40	0.06646	
-320	-40	0.06785	
-300	-40	0.06923	
-280	-40	0.07062	
-260	-40	0.072	
-240	-40	0.07338	
-220	-40	0.07477	
-200	-40	0.07615	
-180	-40	0.07754	
-160	-40	0.07892	
-140	-40	0.08031	
-120	-40	0.08169	
-100	-40	0.03385	
-80	-40	-0.19665	
-60	-40	-0.19858	
-40	-40	-0.20052	
-20	-40	-0.20246	
-10	-40	-0.20343	
-5	-40	-0.20392	
-2.5	-40	-0.20416	
0	-40	-0.2044	
2.5	-40	-0.1844	
5	-40	-0.16227	
7.5	-40	-0.10227	
10	-40	-0.03747	
12.5	-40	0.06753	
15	-40	0.16693	
17.5	-40	0.23693	
20	-40	0.31227	
22.5	-40	0.40727	
25	-40	0.4796	
27.5	-40	0.4896	
30	-40	0.5076	
32.5	-40	0.5426	
35	-40	0.57013	
37.5	-40	0.58513	
40	-40	0.6172	
42.5	-40	0.6722	
45	-40	0.72	
47.5	-40	0.76	
50	-40	0.80533	
52.5	-40	0.85533	
55	-40	0.93467	
57.5	-40	1.03467	
60	-40	1.10267	
62.5	-40	1.15267	
65	-40	1.20267	
67.5	-40	1.25267	
70	-40	1.30267	
72.5	-40	1.35267	
75	-40	1.39467	
77.5	-40	1.43467	
80	-40	1.46187	
82.5	-40	1.48687	
85	-40	1.52547	
87.5	-40	1.56547	
90	-40	1.58147	
92.5	-40	1.5974	
95	-40	1.6824	
97.5	-40	1.76373	
100	-40	1.79373	
102.5	-40	1.82673	
105	-40	1.88173	
107.5	-40	1.94367	
110	-40	2.03867	
112.5	-40	2.11159	
115	-40	2.10917	
117.5	-40	2.10675	
120	-40	2.10433	
125	-40	2.09949	
135	-40	2.08982	
155	-40	2.07047	
175	-40	2.05113	
195	-40	2.03178	
215	-40	2.00923	
235	-40	2.11492	
255	-40	2.07908	
275	-40	2.04323	
295	-40	2.00738	
315	-40	1.97154	
335	-40	1.93569	
355	-40	1.89985	
375	-40	1.864	
395	-40	1.82815	
415	-40	1.79231	
435	-40	1.75646	
455	-40	1.72062	
475	-40	1.68477	
495	-40	1.64892	
515	-40	1.61308	
535	-40	1.57723	
555	-40	1.54139	
575	-40	1.50554	
595	-40	1.46969	
615	-40	1.43385	
635	-40	1.398	
655	-40	1.36215	
675	-40	1.32631	
695	-40	1.29046	
715	-40	1.25462	
735	-40	1.21877	
755	-40	1.18292	
775	-40	1.14708	
795	-40	1.11123	
815	-40	1.07539	
835	-40	1.03954	
855	-40	1.00369	
875	-40	0.96785	
895	-40	0.932	
915	-40	0.89615	
935	-40	0.86031	
955	-40	0.82446	
975	-40	0.78862	
995	-40	0.75277	
1015	-40	0.71692	
1035	-40	0.68108	
1055	-40	0.64523	
1075	-40	0.60939	
1095	-40	0.57354	
1115	-40	0.53769	
1135	-40	0.50185	
1155	-40	0.466	
1175	-40	0.43016	
1195	-40	0.39431	
1215	-40	0.35846	
1235	-40	0.32262	
1255	-40	0.28677	
1275	-40	0.25092	
1295	-40	0.21508	
1315	-40	0.17923	
1335	-40	0.14339	
1355	-40	0.10754	
1375	-40	0.07169	
1395	-40	0.03585	
1415	-40	0	
0	0	0	
0	0	0	
-1300	-20	0	
-1280	-20	0.00138	
-1260	-20	0.00277	
-1240	-20	0.00415	
-1220	-20	0.00554	
-1200	-20	0.00692	
-1180	-20	0.00831	
-1160	-20	0.00969	
-1140	-20	0.01108	
-1120	-20	0.01246	
-1100	-20	0.01385	
-1080	-20	0.01523	
-1060	-20	0.01662	
-1040	-20	0.018	
-1020	-20	0.01938	
-1000	-20	0.02077	
-980	-20	0.02215	
-960	-20	0.02354	
-940	-20	0.02492	
-920	-20	0.02631	
-900	-20	0.02769	
-880	-20	0.02908	
-860	-20	0.03046	
-840	-20	0.03185	
-820	-20	0.03323	
-800	-20	0.03462	
-780	-20	0.036	
-760	-20	0.03738	
-740	-20	0.03877	
-720	-20	0.04015	
-700	-20	0.04154	
-680	-20	0.04292	
-660	-20	0.04431	
-640	-20	0.04569	
-620	-20	0.04708	
-600	-20	0.04846	
-580	-20	0.04985	
-560	-20	0.05123	
-540	-20	0.05262	
-520	-20	0.054	
-500	-20	0.05538	
-480	-20	0.05677	
-460	-20	0.05815	
-440	-20	0.05954	
-420	-20	0.06092	
-400	-20	0.06231	
-380	-20	0.06369	
-360	-20	0.06508	
-340	-20	0.06646	
-320	-20	0.06785	
-300	-20	0.06923	
-280	-20	0.07062	
-260	-20	0.072	
-240	-20	0.07338	
-220	-20	0.07477	
-200	-20	0.07615	
-180	-20	0.07754	
-160	-20	0.07892	
-140	-20	0.08031	
-120	-20	0.08169	
-100	-20	0.08308	
-80	-20	0.08446	
-60	-20	0.05631	
-40	-20	-0.20332	
-20	-20	-0.20526	
-10	-20	-0.20623	
-5	-20	-0.20672	
-2.5	-20	-0.20696	
0	-20	-0.2072	
2.5	-20	-0.1872	
5	-20	-0.16613	
7.5	-20	-0.10613	
10	-20	-0.04373	
12.5	-20	0.06127	
15	-20	0.16347	
17.5	-20	0.23347	
20	-20	0.30613	
22.5	-20	0.40113	
25	-20	0.4848	
27.5	-20	0.4948	
30	-20	0.5088	
32.5	-20	0.5438	
35	-20	0.57507	
37.5	-20	0.59007	
40	-20	0.6136	
42.5	-20	0.6686	
45	-20	0.72	
47.5	-20	0.76	
50	-20	0.80267	
52.5	-20	0.85267	
55	-20	0.91733	
57.5	-20	1.01733	
60	-20	1.10133	
62.5	-20	1.15133	
65	-20	1.20133	
67.5	-20	1.25133	
70	-20	1.30133	
72.5	-20	1.35133	
75	-20	1.39733	
77.5	-20	1.43733	
80	-20	1.47093	
82.5	-20	1.49593	
85	-20	1.52773	
87.5	-20	1.56773	
90	-20	1.59573	
92.5	-20	1.61073	
95	-20	1.6612	
97.5	-20	1.7462	
100	-20	1.80187	
102.5	-20	1.83187	
105	-20	1.87587	
107.5	-20	1.93087	
110	-20	2.00933	
112.5	-20	2.10433	
115	-20	2.13958	
117.5	-20	2.13717	
120	-20	2.13475	
125	-20	2.12991	
135	-20	2.12024	
155	-20	2.10089	
175	-20	2.13754	
195	-20	2.18662	
215	-20	2.15077	
235	-20	2.11492	
255	-20	2.07908	
275	-20	2.04323	
295	-20	2.00738	
315	-20	1.97154	
335	-20	1.93569	
355	-20	1.89985	
375	-20	1.864	
395	-20	1.82815	
415	-20	1.79231	
435	-20	1.75646	
455	-20	1.72062	
475	-20	1.68477	
495	-20	1.64892	
515	-20	1.61308	
535	-20	1.57723	
555	-20	1.54139	
575	-20	1.50554	
595	-20	1.46969	
615	-20	1.43385	
635	-20	1.398	
655	-20	1.36215	
675	-20	1.32631	
695	-20	1.29046	
715	-20	1.25462	
735	-20	1.21877	
755	-20	1.18292	
775	-20	1.14708	
795	-20	1.11123	
815	-20	1.07539	
835	-20	1.03954	
855	-20	1.00369	
875	-20	0.96785	
895	-20	0.932	
915	-20	0.89615	
935	-20	0.86031	
955	-20	0.82446	
975	-20	0.78862	
995	-20	0.75277	
1015	-20	0.71692	
1035	-20	0.68108	
1055	-20	0.64523	
1075	-20	0.60939	
1095	-20	0.57354	
1115	-20	0.53769	
1135	-20	0.50185	
1155	-20	0.466	
1175	-20	0.43016	
1195	-20	0.39431	
1215	-20	0.35846	
1235	-20	0.32262	
1255	-20	0.28677	
1275	-20	0.25092	
1295	-20	0.21508	
1315	-20	0.17923	
1335	-20	0.14339	
1355	-20	0.10754	
1375	-20	0.07169	
1395	-20	0.03585	
1415	-20	0	
0	0	0	
0	0	0	
-1300	-10	0	
-1280	-10	0.00138	
-1260	-10	0.00277	
-1240	-10	0.00415	
-1220	-10	0.00554	
-1200	-10	0.00692	
-1180	-10	0.00831	
-1160	-10	0.00969	
-1140	-10	0.01108	
-1120	-10	0.01246	
-1100	-10	0.01385	
-1080	-10	0.01523	
-1060	-10	0.01662	
-1040	-10	0.018	
-1020	-10	0.01938	
-1000	-10	0.02077	
-980	-10	0.02215	
-960	-10	0.02354	
-940	-10	0.02492	
-920	-10	0.02631	
-900	-10	0.02769	
-880	-10	0.02908	
-860	-10	0.03046	
-840	-10	0.03185	
-820	-10	0.03323	
-800	-10	0.03462	
-780	-10	0.036	
-760	-10	0.03738	
-740	-10	0.03877	
-720	-10	0.04015	
-700	-10	0.04154	
-680	-10	0.04292	
-660	-10	0.04431	
-640	-10	0.04569	
-620	-10	0.04708	
-600	-10	0.04846	
-580	-10	0.04985	
-560	-10	0.05123	
-540	-10	0.05262	
-520	-10	0.054	
-500	-10	0.05538	
-480	-10	0.05677	
-460	-10	0.05815	
-440	-10	0.05954	
-420	-10	0.06092	
-400	-10	0.06231	
-380	-10	0.06369	
-360	-10	0.06508	
-340	-10	0.06646	
-320	-10	0.06785	
-300	-10	0.06923	
-280	-10	0.07062	
-260	-10	0.072	
-240	-10	0.07338	
-220	-10	0.07477	
-200	-10	0.07615	
-180	-10	0.07754	
-160	-10	0.07892	
-140	-10	0.08031	
-120	-10	0.08169	
-100	-10	0.08308	
-80	-10	0.08446	
-60	-10	0.08585	
-40	-10	0.06754	
-20	-10	-0.20666	
-10	-10	-0.20763	
-5	-10	-0.20812	
-2.5	-10	-0.20836	
0	-10	-0.2086	
2.5	-10	-0.1886	
5	-10	-0.16807	
7.5	-10	-0.10807	
10	-10	-0.04687	
12.5	-10	0.05813	
15	-10	0.16173	
17.5	-10	0.23173	
20	-10	0.30307	
22.5	-10	0.39807	
25	-10	0.4874	
27.5	-10	0.4974	
30	-10	0.5094	
32.5	-10	0.5444	
35	-10	0.57753	
37.5	-10	0.59253	
40	-10	0.6118	
42.5	-10	0.6668	
45	-10	0.72	
47.5	-10	0.76	
50	-10	0.80133	
52.5	-10	0.85133	
55	-10	0.90867	
57.5	-10	1.00867	
60	-10	1.10067	
62.5	-10	1.15067	
65	-10	1.20067	
67.5	-10	1.25067	
70	-10	1.30067	
72.5	-10	1.35067	
75	-10	1.39867	
77.5	-10	1.43867	
80	-10	1.47547	
82.5	-10	1.50047	
85	-10	1.52887	
87.5	-10	1.56887	
90	-10	1.60287	
92.5	-10	1.61787	
95	-10	1.6506	
97.5	-10	1.7356	
100	-10	1.80593	
102.5	-10	1.83593	
105	-10	1.87293	
107.5	-10	1.92793	
110	-10	1.99467	
112.5	-10	2.08967	
115	-10	2.15479	
117.5	-10	2.15237	
120	-10	2.14996	
125	-10	2.14512	
135	-10	2.13545	
155	-10	2.20169	
175	-10	2.22246	
195	-10	2.18662	
215	-10	2.15077	
235	-10	2.11492	
255	-10	2.07908	
275	-10	2.04323	
295	-10	2.00738	
315	-10	1.97154	
335	-10	1.93569	
355	-10	1.89985	
375	-10	1.864	
395	-10	1.82815	
415	-10	1.79231	
435	-10	1.75646	
455	-10	1.72062	
475	-10	1.68477	
495	-10	1.64892	
515	-10	1.61308	
535	-10	1.57723	
555	-10	1.54139	
575	-10	1.50554	
595	-10	1.46969	
615	-10	1.43385	
635	-10	1.398	
655	-10	1.36215	
675	-10	1.32631	
695	-10	1.29046	
715	-10	1.25462	
735	-10	1.21877	
755	-10	1.18292	
775	-10	1.14708	
795	-10	1.11123	
815	-10	1.07539	
835	-10	1.03954	
855	-10	1.00369	
875	-10	0.96785	
895	-10	0.932	
915	-10	0.89615	
935	-10	0.86031	
955	-10	0.82446	
975	-10	0.78862	
995	-10	0.75277	
1015	-10	0.71692	
1035	-10	0.68108	
1055	-10	0.64523	
1075	-10	0.60939	
1095	-10	0.57354	
1115	-10	0.53769	
1135	-10	0.50185	
1155	-10	0.466	
1175	-10	0.43016	
1195	-10	0.39431	
1215	-10	0.35846	
1235	-10	0.32262	
1255	-10	0.28677	
1275	-10	0.25092	
1295	-10	0.21508	
1315	-10	0.17923	
1335	-10	0.14339	
1355	-10	0.10754	
1375	-10	0.07169	
1395	-10	0.03585	
1415	-10	0	
0	0	0	
0	0	0	
-1300	-5	0	
-1280	-5	0.00138	
-1260	-5	0.00277	
-1240	-5	0.00415	
-1220	-5	0.00554	
-1200	-5	0.00692	
-1180	-5	0.00831	
-1160	-5	0.00969	
-1140	-5	0.01108	
-1120	-5	0.01246	
-1100	-5	0.01385	
-1080	-5	0.01523	
-1060	-5	0.01662	
-1040	-5	0.018	
-1020	-5	0.01938	
-1000	-5	0.02077	
-980	-5	0.02215	
-960	-5	0.02354	
-940	-5	0.02492	
-920	-5	0.02631	
-900	-5	0.02769	
-880	-5	0.02908	
-860	-5	0.03046	
-840	-5	0.03185	
-820	-5	0.03323	
-800	-5	0.03462	
-780	-5	0.036	
-760	-5	0.03738	
-740	-5	0.03877	
-720	-5	0.04015	
-700	-5	0.04154	
-680	-5	0.04292	
-660	-5	0.04431	
-640	-5	0.04569	
-620	-5	0.04708	
-600	-5	0.04846	
-580	-5	0.04985	
-560	-5	0.05123	
-540	-5	0.05262	
-520	-5	0.054	
-500	-5	0.05538	
-480	-5	0.05677	
-460	-5	0.05815	
-440	-5	0.05954	
-420	-5	0.06092	
-400	-5	0.06231	
-380	-5	0.06369	
-360	-5	0.06508	
-340	-5	0.06646	
-320	-5	0.06785	
-300	-5	0.06923	
-280	-5	0.07062	
-260	-5	0.072	
-240	-5	0.07338	
-220	-5	0.07477	
-200	-5	0.07615	
-180	-5	0.07754	
-160	-5	0.07892	
-140	-5	0.08031	
-120	-5	0.08169	
-100	-5	0.08308	
-80	-5	0.08446	
-60	-5	0.08585	
-40	-5	0.08723	
-20	-5	-0.02062	
-10	-5	-0.20833	
-5	-5	-0.20882	
-2.5	-5	-0.20906	
0	-5	-0.2093	
2.5	-5	-0.1893	
5	-5	-0.16903	
7.5	-5	-0.10903	
10	-5	-0.04843	
12.5	-5	0.05657	
15	-5	0.16087	
17.5	-5	0.23087	
20	-5	0.30153	
22.5	-5	0.39653	
25	-5	0.4887	
27.5	-5	0.4987	
30	-5	0.5097	
32.5	-5	0.5447	
35	-5	0.57877	
37.5	-5	0.59377	
40	-5	0.6109	
42.5	-5	0.6659	
45	-5	0.72	
47.5	-5	0.76	
50	-5	0.80067	
52.5	-5	0.85067	
55	-5	0.90433	
57.5	-5	1.00433	
60	-5	1.10033	
62.5	-5	1.15033	
65	-5	1.20033	
67.5	-5	1.25033	
70	-5	1.30033	
72.5	-5	1.35033	
75	-5	1.39933	
77.5	-5	1.43933	
80	-5	1.47773	
82.5	-5	1.50273	
85	-5	1.52943	
87.5	-5	1.56943	
90	-5	1.60643	
92.5	-5	1.62143	
95	-5	1.6453	
97.5	-5	1.7303	
100	-5	1.80797	
102.5	-5	1.83797	
105	-5	1.87147	
107.5	-5	1.92647	
110	-5	1.98733	
112.5	-5	2.08233	
115	-5	2.1624	
117.5	-5	2.15998	
120	-5	2.15756	
125	-5	2.15272	
135	-5	2.07738	
155	-5	2.25831	
175	-5	2.22246	
195	-5	2.18662	
215	-5	2.15077	
235	-5	2.11492	
255	-5	2.07908	
275	-5	2.04323	
295	-5	2.00738	
315	-5	1.97154	
335	-5	1.93569	
355	-5	1.89985	
375	-5	1.864	
395	-5	1.82815	
415	-5	1.79231	
435	-5	1.75646	
455	-5	1.72062	
475	-5	1.68477	
495	-5	1.64892	
515	-5	1.61308	
535	-5	1.57723	
555	-5	1.54139	
575	-5	1.50554	
595	-5	1.46969	
615	-5	1.43385	
635	-5	1.398	
655	-5	1.36215	
675	-5	1.32631	
695	-5	1.29046	
715	-5	1.25462	
735	-5	1.21877	
755	-5	1.18292	
775	-5	1.14708	
795	-5	1.11123	
815	-5	1.07539	
835	-5	1.03954	
855	-5	1.00369	
875	-5	0.96785	
895	-5	0.932	
915	-5	0.89615	
935	-5	0.86031	
955	-5	0.82446	
975	-5	0.78862	
995	-5	0.75277	
1015	-5	0.71692	
1035	-5	0.68108	
1055	-5	0.64523	
1075	-5	0.60939	
1095	-5	0.57354	
1115	-5	0.53769	
1135	-5	0.50185	
1155	-5	0.466	
1175	-5	0.43016	
1195	-5	0.39431	
1215	-5	0.35846	
1235	-5	0.32262	
1255	-5	0.28677	
1275	-5	0.25092	
1295	-5	0.21508	
1315	-5	0.17923	
1335	-5	0.14339	
1355	-5	0.10754	
1375	-5	0.07169	
1395	-5	0.03585	
1415	-5	0	
0	0	0	
0	0	0	
-1300	-2.5	0	
-1280	-2.5	0.00138	
-1260	-2.5	0.00277	
-1240	-2.5	0.00415	
-1220	-2.5	0.00554	
-1200	-2.5	0.00692	
-1180	-2.5	0.00831	
-1160	-2.5	0.00969	
-1140	-2.5	0.01108	
-1120	-2.5	0.01246	
-1100	-2.5	0.01385	
-1080	-2.5	0.01523	
-1060	-2.5	0.01662	
-1040	-2.5	0.018	
-1020	-2.5	0.01938	
-1000	-2.5	0.02077	
-980	-2.5	0.02215	
-960	-2.5	0.02354	
-940	-2.5	0.02492	
-920	-2.5	0.02631	
-900	-2.5	0.02769	
-880	-2.5	0.02908	
-860	-2.5	0.03046	
-840	-2.5	0.03185	
-820	-2.5	0.03323	
-800	-2.5	0.03462	
-780	-2.5	0.036	
-760	-2.5	0.03738	
-740	-2.5	0.03877	
-720	-2.5	0.04015	
-700	-2.5	0.04154	
-680	-2.5	0.04292	
-660	-2.5	0.04431	
-640	-2.5	0.04569	
-620	-2.5	0.04708	
-600	-2.5	0.04846	
-580	-2.5	0.04985	
-560	-2.5	0.05123	
-540	-2.5	0.05262	
-520	-2.5	0.054	
-500	-2.5	0.05538	
-480	-2.5	0.05677	
-460	-2.5	0.05815	
-440	-2.5	0.05954	
-420	-2.5	0.06092	
-400	-2.5	0.06231	
-380	-2.5	0.06369	
-360	-2.5	0.06508	
-340	-2.5	0.06646	
-320	-2.5	0.06785	
-300	-2.5	0.06923	
-280	-2.5	0.07062	
-260	-2.5	0.072	
-240	-2.5	0.07338	
-220	-2.5	0.07477	
-200	-2.5	0.07615	
-180	-2.5	0.07754	
-160	-2.5	0.07892	
-140	-2.5	0.08031	
-120	-2.5	0.08169	
-100	-2.5	0.08308	
-80	-2.5	0.08446	
-60	-2.5	0.08585	
-40	-2.5	0.08723	
-20	-2.5	0.03877	
-10	-2.5	-0.11531	
-5	-2.5	-0.20917	
-2.5	-2.5	-0.20941	
0	-2.5	-0.20965	
2.5	-2.5	-0.18965	
5	-2.5	-0.16952	
7.5	-2.5	-0.10952	
10	-2.5	-0.04922	
12.5	-2.5	0.05578	
15	-2.5	0.16043	
17.5	-2.5	0.23043	
20	-2.5	0.30077	
22.5	-2.5	0.39577	
25	-2.5	0.48935	
27.5	-2.5	0.49935	
30	-2.5	0.50985	
32.5	-2.5	0.54485	
35	-2.5	0.57938	
37.5	-2.5	0.59438	
40	-2.5	0.61045	
42.5	-2.5	0.66545	
45	-2.5	0.72	
47.5	-2.5	0.76	
50	-2.5	0.80033	
52.5	-2.5	0.85033	
55	-2.5	0.90217	
57.5	-2.5	1.00217	
60	-2.5	1.10017	
62.5	-2.5	1.15017	
65	-2.5	1.20017	
67.5	-2.5	1.25017	
70	-2.5	1.30017	
72.5	-2.5	1.35017	
75	-2.5	1.39967	
77.5	-2.5	1.43967	
80	-2.5	1.47887	
82.5	-2.5	1.50387	
85	-2.5	1.52972	
87.5	-2.5	1.56972	
90	-2.5	1.60822	
92.5	-2.5	1.62322	
95	-2.5	1.64265	
97.5	-2.5	1.72765	
100	-2.5	1.80898	
102.5	-2.5	1.83898	
105	-2.5	1.87073	
107.5	-2.5	1.92573	
110	-2.5	1.98367	
112.5	-2.5	2.07867	
115	-2.5	2.1662	
117.5	-2.5	2.16378	
120	-2.5	2.16136	
125	-2.5	2.12369	
135	-2.5	2.15085	
155	-2.5	2.25831	
175	-2.5	2.22246	
195	-2.5	2.18662	
215	-2.5	2.15077	
235	-2.5	2.11492	
255	-2.5	2.07908	
275	-2.5	2.04323	
295	-2.5	2.00738	
315	-2.5	1.97154	
335	-2.5	1.93569	
355	-2.5	1.89985	
375	-2.5	1.864	
395	-2.5	1.82815	
415	-2.5	1.79231	
435	-2.5	1.75646	
455	-2.5	1.72062	
475	-2.5	1.68477	
495	-2.5	1.64892	
515	-2.5	1.61308	
535	-2.5	1.57723	
555	-2.5	1.54139	
575	-2.5	1.50554	
595	-2.5	1.46969	
615	-2.5	1.43385	
635	-2.5	1.398	
655	-2.5	1.36215	
675	-2.5	1.32631	
695	-2.5	1.29046	
715	-2.5	1.25462	
735	-2.5	1.21877	
755	-2.5	1.18292	
775	-2.5	1.14708	
795	-2.5	1.11123	
815	-2.5	1.07539	
835	-2.5	1.03954	
855	-2.5	1.00369	
875	-2.5	0.96785	
895	-2.5	0.932	
915	-2.5	0.89615	
935	-2.5	0.86031	
955	-2.5	0.82446	
975	-2.5	0.78862	
995	-2.5	0.75277	
1015	-2.5	0.71692	
1035	-2.5	0.68108	
1055	-2.5	0.64523	
1075	-2.5	0.60939	
1095	-2.5	0.57354	
1115	-2.5	0.53769	
1135	-2.5	0.50185	
1155	-2.5	0.466	
1175	-2.5	0.43016	
1195	-2.5	0.39431	
1215	-2.5	0.35846	
1235	-2.5	0.32262	
1255	-2.5	0.28677	
1275	-2.5	0.25092	
1295	-2.5	0.21508	
1315	-2.5	0.17923	
1335	-2.5	0.14339	
1355	-2.5	0.10754	
1375	-2.5	0.07169	
1395	-2.5	0.03585	
1415	-2.5	0	
0	0	0	
0	0	0	
-1300	0	0	
-1280	0	0.00138	
-1260	0	0.00277	
-1240	0	0.00415	
-1220	0	0.00554	
-1200	0	0.00692	
-1180	0	0.00831	
-1160	0	0.00969	
-1140	0	0.01108	
-1120	0	0.01246	
-1100	0	0.01385	
-1080	0	0.01523	
-1060	0	0.01662	
-1040	0	0.018	
-1020	0	0.01938	
-1000	0	0.02077	
-980	0	0.02215	
-960	0	0.02354	
-940	0	0.02492	
-920	0	0.02631	
-900	0	0.02769	
-880	0	0.02908	
-860	0	0.03046	
-840	0	0.03185	
-820	0	0.03323	
-800	0	0.03462	
-780	0	0.036	
-760	0	0.03738	
-740	0	0.03877	
-720	0	0.04015	
-700	0	0.04154	
-680	0	0.04292	
-660	0	0.04431	
-640	0	0.04569	
-620	0	0.04708	
-600	0	0.04846	
-580	0	0.04985	
-560	0	0.05123	
-540	0	0.05262	
-520	0	0.054	
-500	0	0.05538	
-480	0	0.05677	
-460	0	0.05815	
-440	0	0.05954	
-420	0	0.06092	
-400	0	0.06231	
-380	0	0.06369	
-360	0	0.06508	
-340	0	0.06646	
-320	0	0.06785	
-300	0	0.06923	
-280	0	0.07062	
-260	0	0.072	
-240	0	0.07338	
-220	0	0.07477	
-200	0	0.07615	
-180	0	0.07754	
-160	0	0.07892	
-140	0	0.08031	
-120	0	0.08169	
-100	0	0.08308	
-80	0	0.08446	
-60	0	0.08585	
-40	0	0.08723	
-20	0	0.07877	
-10	0	-0.00531	
-5	0	-0.10765	
-2.5	0	-0.15883	
0	0	-0.21	
2.5	0	-0.19	
5	0	-0.17	
7.5	0	-0.11	
10	0	-0.05	
12.5	0	0.055	
15	0	0.16	
17.5	0	0.23	
20	0	0.3	
22.5	0	0.395	
25	0	0.49	
27.5	0	0.5	
30	0	0.51	
32.5	0	0.545	
35	0	0.58	
37.5	0	0.595	
40	0	0.61	
42.5	0	0.665	
45	0	0.72	
47.5	0	0.76	
50	0	0.8	
52.5	0	0.85	
55	0	0.9	
57.5	0	1	
60	0	1.1	
62.5	0	1.15	
65	0	1.2	
67.5	0	1.25	
70	0	1.3	
72.5	0	1.35	
75	0	1.4	
77.5	0	1.44	
80	0	1.48	
82.5	0	1.505	
85	0	1.53	
87.5	0	1.57	
90	0	1.61	
92.5	0	1.625	
95	0	1.64	
97.5	0	1.725	
100	0	1.81	
102.5	0	1.84	
105	0	1.87	
107.5	0	1.925	
110	0	1.98	
112.5	0	2.075	
115	0	2.17	
117.5	0	2.14967	
120	0	2.12935	
125	0	2.08869	
135	0	2.26585	
155	0	2.25831	
175	0	2.22246	
195	0	2.18662	
215	0	2.15077	
235	0	2.11492	
255	0	2.07908	
275	0	2.04323	
295	0	2.00738	
315	0	1.97154	
335	0	1.93569	
355	0	1.89985	
375	0	1.864	
395	0	1.82815	
415	0	1.79231	
435	0	1.75646	
455	0	1.72062	
475	0	1.68477	
495	0	1.64892	
515	0	1.61308	
535	0	1.57723	
555	0	1.54139	
575	0	1.50554	
595	0	1.46969	
615	0	1.43385	
635	0	1.398	
655	0	1.36215	
675	0	1.32631	
695	0	1.29046	
715	0	1.25462	
735	0	1.21877	
755	0	1.18292	
775	0	1.14708	
795	0	1.11123	
815	0	1.07539	
835	0	1.03954	
855	0	1.00369	
875	0	0.96785	
895	0	0.932	
915	0	0.89615	
935	0	0.86031	
955	0	0.82446	
975	0	0.78862	
995	0	0.75277	
1015	0	0.71692	
1035	0	0.68108	
1055	0	0.64523	
1075	0	0.60939	
1095	0	0.57354	
1115	0	0.53769	
1135	0	0.50185	
1155	0	0.466	
1175	0	0.43016	
1195	0	0.39431	
1215	0	0.35846	
1235	0	0.32262	
1255	0	0.28677	
1275	0	0.25092	
1295	0	0.21508	
1315	0	0.17923	
1335	0	0.14339	
1355	0	0.10754	
1375	0	0.07169	
1395	0	0.03585	
1415	0	0	
0	0	0	
0	0	0	
-1300	2.5	0	
-1280	2.5	0.00138	
-1260	2.5	0.00277	
-1240	2.5	0.00415	
-1220	2.5	0.00554	
-1200	2.5	0.00692	
-1180	2.5	0.00831	
-1160	2.5	0.00969	
-1140	2.5	0.01108	
-1120	2.5	0.01246	
-1100	2.5	0.01385	
-1080	2.5	0.01523	
-1060	2.5	0.01662	
-1040	2.5	0.018	
-1020	2.5	0.01938	
-1000	2.5	0.02077	
-980	2.5	0.02215	
-960	2.5	0.02354	
-940	2.5	0.02492	
-920	2.5	0.02631	
-900	2.5	0.02769	
-880	2.5	0.02908	
-860	2.5	0.03046	
-840	2.5	0.03185	
-820	2.5	0.03323	
-800	2.5	0.03462	
-780	2.5	0.036	
-760	2.5	0.03738	
-740	2.5	0.03877	
-720	2.5	0.04015	
-700	2.5	0.04154	
-680	2.5	0.04292	
-660	2.5	0.04431	
-640	2.5	0.04569	
-620	2.5	0.04708	
-600	2.5	0.04846	
-580	2.5	0.04985	
-560	2.5	0.05123	
-540	2.5	0.05262	
-520	2.5	0.054	
-500	2.5	0.05538	
-480	2.5	0.05677	
-460	2.5	0.05815	
-440	2.5	0.05954	
-420	2.5	0.06092	
-400	2.5	0.06231	
-380	2.5	0.06369	
-360	2.5	0.06508	
-340	2.5	0.06646	
-320	2.5	0.06785	
-300	2.5	0.06923	
-280	2.5	0.07062	
-260	2.5	0.072	
-240	2.5	0.07338	
-220	2.5	0.07477	
-200	2.5	0.07615	
-180	2.5	0.07754	
-160	2.5	0.07892	
-140	2.5	0.08031	
-120	2.5	0.08169	
-100	2.5	0.08308	
-80	2.5	0.08446	
-60	2.5	0.08585	
-40	2.5	0.08723	
-20	2.5	0.08862	
-10	2.5	0.04438	
-5	2.5	0.00235	
-2.5	2.5	-0.04883	
0	2.5	-0.1	
2.5	2.5	-0.08	
5	2.5	-0.06	
7.5	2.5	-0.05	
10	2.5	0.01	
12.5	2.5	0.05	
15	2.5	0.155	
17.5	2.5	0.18	
20	2.5	0.25	
22.5	2.5	0.275	
25	2.5	0.37	
27.5	2.5	0.395	
30	2.5	0.405	
32.5	2.5	0.445	
35	2.5	0.48	
37.5	2.5	0.53	
40	2.5	0.545	
42.5	2.5	0.68	
45	2.5	0.735	
47.5	2.5	0.76	
50	2.5	0.8	
52.5	2.5	0.86	
55	2.5	0.91	
57.5	2.5	0.925	
60	2.5	1.025	
62.5	2.5	1.03	
65	2.5	1.08	
67.5	2.5	1.105	
70	2.5	1.155	
72.5	2.5	1.17	
75	2.5	1.22	
77.5	2.5	1.225	
80	2.5	1.265	
82.5	2.5	1.29	
85	2.5	1.315	
87.5	2.5	1.365	
90	2.5	1.405	
92.5	2.5	1.555	
95	2.5	1.57	
97.5	2.5	1.67	
100	2.5	1.755	
102.5	2.5	1.805	
105	2.5	1.835	
107.5	2.5	1.935	
110	2.5	1.99	
112.5	2.5	2.04	
115	2.5	2.135	
117.5	2.5	2.11467	
120	2.5	2.09435	
125	2.5	2.18292	
135	2.5	2.29415	
155	2.5	2.25831	
175	2.5	2.22246	
195	2.5	2.18662	
215	2.5	2.15077	
235	2.5	2.11492	
255	2.5	2.07908	
275	2.5	2.04323	
295	2.5	2.00738	
315	2.5	1.97154	
335	2.5	1.93569	
355	2.5	1.89985	
375	2.5	1.864	
395	2.5	1.82815	
415	2.5	1.79231	
435	2.5	1.75646	
455	2.5	1.72062	
475	2.5	1.68477	
495	2.5	1.64892	
515	2.5	1.61308	
535	2.5	1.57723	
555	2.5	1.54139	
575	2.5	1.50554	
595	2.5	1.46969	
615	2.5	1.43385	
635	2.5	1.398	
655	2.5	1.36215	
675	2.5	1.32631	
695	2.5	1.29046	
715	2.5	1.25462	
735	2.5	1.21877	
755	2.5	1.18292	
775	2.5	1.14708	
795	2.5	1.11123	
815	2.5	1.07539	
835	2.5	1.03954	
855	2.5	1.00369	
875	2.5	0.96785	
895	2.5	0.932	
915	2.5	0.89615	
935	2.5	0.86031	
955	2.5	0.82446	
975	2.5	0.78862	
995	2.5	0.75277	
1015	2.5	0.71692	
1035	2.5	0.68108	
1055	2.5	0.64523	
1075	2.5	0.60939	
1095	2.5	0.57354	
1115	2.5	0.53769	
1135	2.5	0.50185	
1155	2.5	0.466	
1175	2.5	0.43016	
1195	2.5	0.39431	
1215	2.5	0.35846	
1235	2.5	0.32262	
1255	2.5	0.28677	
1275	2.5	0.25092	
1295	2.5	0.21508	
1315	2.5	0.17923	
1335	2.5	0.14339	
1355	2.5	0.10754	
1375	2.5	0.07169	
1395	2.5	0.03585	
1415	2.5	0	
0	0	0	
0	0	0	
-1300	5	0	
-1280	5	0.00138	
-1260	5	0.00277	
-1240	5	0.00415	
-1220	5	0.00554	
-1200	5	0.00692	
-1180	5	0.00831	
-1160	5	0.00969	
-1140	5	0.01108	
-1120	5	0.01246	
-1100	5	0.01385	
-1080	5	0.01523	
-1060	5	0.01662	
-1040	5	0.018	
-1020	5	0.01938	
-1000	5	0.02077	
-980	5	0.02215	
-960	5	0.02354	
-940	5	0.02492	
-920	5	0.02631	
-900	5	0.02769	
-880	5	0.02908	
-860	5	0.03046	
-840	5	0.03185	
-820	5	0.03323	
-800	5	0.03462	
-780	5	0.036	
-760	5	0.03738	
-740	5	0.03877	
-720	5	0.04015	
-700	5	0.04154	
-680	5	0.04292	
-660	5	0.04431	
-640	5	0.04569	
-620	5	0.04708	
-600	5	0.04846	
-580	5	0.04985	
-560	5	0.05123	
-540	5	0.05262	
-520	5	0.054	
-500	5	0.05538	
-480	5	0.05677	
-460	5	0.05815	
-440	5	0.05954	
-420	5	0.06092	
-400	5	0.06231	
-380	5	0.06369	
-360	5	0.06508	
-340	5	0.06646	
-320	5	0.06785	
-300	5	0.06923	
-280	5	0.07062	
-260	5	0.072	
-240	5	0.07338	
-220	5	0.07477	
-200	5	0.07615	
-180	5	0.07754	
-160	5	0.07892	
-140	5	0.08031	
-120	5	0.08169	
-100	5	0.08308	
-80	5	0.08446	
-60	5	0.08585	
-40	5	0.08723	
-20	5	0.08862	
-10	5	0.08438	
-5	5	0.04719	
-2.5	5	0.0286	
0	5	0.01	
2.5	5	0.03	
5	5	0.05	
7.5	5	0.06	
10	5	0.07	
12.5	5	0.11	
15	5	0.15	
17.5	5	0.175	
20	5	0.2	
22.5	5	0.225	
25	5	0.25	
27.5	5	0.275	
30	5	0.3	
32.5	5	0.34	
35	5	0.38	
37.5	5	0.43	
40	5	0.48	
42.5	5	0.615	
45	5	0.75	
47.5	5	0.775	
50	5	0.8	
52.5	5	0.86	
55	5	0.92	
57.5	5	0.935	
60	5	0.95	
62.5	5	0.955	
65	5	0.96	
67.5	5	0.985	
70	5	1.01	
72.5	5	1.025	
75	5	1.04	
77.5	5	1.045	
80	5	1.05	
82.5	5	1.075	
85	5	1.1	
87.5	5	1.15	
90	5	1.2	
92.5	5	1.35	
95	5	1.5	
97.5	5	1.6	
100	5	1.7	
102.5	5	1.75	
105	5	1.8	
107.5	5	1.9	
110	5	2	
112.5	5	2.05	
115	5	2.1	
117.5	5	2.14948	
120	5	2.19896	
125	5	2.29792	
135	5	2.29415	
155	5	2.25831	
175	5	2.22246	
195	5	2.18662	
215	5	2.15077	
235	5	2.11492	
255	5	2.07908	
275	5	2.04323	
295	5	2.00738	
315	5	1.97154	
335	5	1.93569	
355	5	1.89985	
375	5	1.864	
395	5	1.82815	
415	5	1.79231	
435	5	1.75646	
455	5	1.72062	
475	5	1.68477	
495	5	1.64892	
515	5	1.61308	
535	5	1.57723	
555	5	1.54139	
575	5	1.50554	
595	5	1.46969	
615	5	1.43385	
635	5	1.398	
655	5	1.36215	
675	5	1.32631	
695	5	1.29046	
715	5	1.25462	
735	5	1.21877	
755	5	1.18292	
775	5	1.14708	
795	5	1.11123	
815	5	1.07539	
835	5	1.03954	
855	5	1.00369	
875	5	0.96785	
895	5	0.932	
915	5	0.89615	
935	5	0.86031	
955	5	0.82446	
975	5	0.78862	
995	5	0.75277	
1015	5	0.71692	
1035	5	0.68108	
1055	5	0.64523	
1075	5	0.60939	
1095	5	0.57354	
1115	5	0.53769	
1135	5	0.50185	
1155	5	0.466	
1175	5	0.43016	
1195	5	0.39431	
1215	5	0.35846	
1235	5	0.32262	
1255	5	0.28677	
1275	5	0.25092	
1295	5	0.21508	
1315	5	0.17923	
1335	5	0.14339	
1355	5	0.10754	
1375	5	0.07169	
1395	5	0.03585	
1415	5	0	
0	0	0	
0	0	0	
-1300	7.5	0	
-1280	7.5	0.00138	
-1260	7.5	0.00277	
-1240	7.5	0.00415	
-1220	7.5	0.00554	
-1200	7.5	0.00692	
-1180	7.5	0.00831	
-1160	7.5	0.00969	
-1140	7.5	0.01108	
-1120	7.5	0.01246	
-1100	7.5	0.01385	
-1080	7.5	0.01523	
-1060	7.5	0.01662	
-1040	7.5	0.018	
-1020	7.5	0.01938	
-1000	7.5	0.02077	
-980	7.5	0.02215	
-960	7.5	0.02354	
-940	7.5	0.02492	
-920	7.5	0.02631	
-900	7.5	0.02769	
-880	7.5	0.02908	
-860	7.5	0.03046	
-840	7.5	0.03185	
-820	7.5	0.03323	
-800	7.5	0.03462	
-780	7.5	0.036	
-760	7.5	0.03738	
-740	7.5	0.03877	
-720	7.5	0.04015	
-700	7.5	0.04154	
-680	7.5	0.04292	
-660	7.5	0.04431	
-640	7.5	0.04569	
-620	7.5	0.04708	
-600	7.5	0.04846	
-580	7.5	0.04985	
-560	7.5	0.05123	
-540	7.5	0.05262	
-520	7.5	0.054	
-500	7.5	0.05538	
-480	7.5	0.05677	
-460	7.5	0.05815	
-440	7.5	0.05954	
-420	7.5	0.06092	
-400	7.5	0.06231	
-380	7.5	0.06369	
-360	7.5	0.06508	
-340	7.5	0.06646	
-320	7.5	0.06785	
-300	7.5	0.06923	
-280	7.5	0.07062	
-260	7.5	0.072	
-240	7.5	0.07338	
-220	7.5	0.07477	
-200	7.5	0.07615	
-180	7.5	0.07754	
-160	7.5	0.07892	
-140	7.5	0.08031	
-120	7.5	0.08169	
-100	7.5	0.08308	
-80	7.5	0.08446	
-60	7.5	0.08585	
-40	7.5	0.08723	
-20	7.5	0.08862	
-10	7.5	0.08931	
-5	7.5	0.08719	
-2.5	7.5	0.0686	
0	7.5	0.05	
2.5	7.5	0.09	
5	7.5	0.11	
7.5	7.5	0.13	
10	7.5	0.14	
12.5	7.5	0.165	
15	7.5	0.205	
17.5	7.5	0.34	
20	7.5	0.365	
22.5	7.5	0.435	
25	7.5	0.46	
27.5	7.5	0.545	
30	7.5	0.57	
32.5	7.5	0.59	
35	7.5	0.63	
37.5	7.5	0.66	
40	7.5	0.71	
42.5	7.5	0.715	
45	7.5	0.85	
47.5	7.5	0.9	
50	7.5	0.925	
52.5	7.5	0.96	
55	7.5	1.02	
57.5	7.5	1.045	
60	7.5	1.06	
62.5	7.5	1.065	
65	7.5	1.07	
67.5	7.5	1.09	
70	7.5	1.115	
72.5	7.5	1.165	
75	7.5	1.18	
77.5	7.5	1.22	
80	7.5	1.225	
82.5	7.5	1.235	
85	7.5	1.26	
87.5	7.5	1.34	
90	7.5	1.39	
92.5	7.5	1.435	
95	7.5	1.585	
97.5	7.5	1.69	
100	7.5	1.79	
102.5	7.5	1.815	
105	7.5	1.865	
107.5	7.5	1.89	
110	7.5	1.99	
112.5	7.5	2.165	
115	7.5	2.215	
117.5	7.5	2.26448	
120	7.5	2.31396	
125	7.5	2.31208	
135	7.5	2.29415	
155	7.5	2.25831	
175	7.5	2.22246	
195	7.5	2.18662	
215	7.5	2.15077	
235	7.5	2.11492	
255	7.5	2.07908	
275	7.5	2.04323	
295	7.5	2.00738	
315	7.5	1.97154	
335	7.5	1.93569	
355	7.5	1.89985	
375	7.5	1.864	
395	7.5	1.82815	
415	7.5	1.79231	
435	7.5	1.75646	
455	7.5	1.72062	
475	7.5	1.68477	
495	7.5	1.64892	
515	7.5	1.61308	
535	7.5	1.57723	
555	7.5	1.54139	
575	7.5	1.50554	
595	7.5	1.46969	
615	7.5	1.43385	
635	7.5	1.398	
655	7.5	1.36215	
675	7.5	1.32631	
695	7.5	1.29046	
715	7.5	1.25462	
735	7.5	1.21877	
755	7.5	1.18292	
775	7.5	1.14708	
795	7.5	1.11123	
815	7.5	1.07539	
835	7.5	1.03954	
855	7.5	1.00369	
875	7.5	0.96785	
895	7.5	0.932	
915	7.5	0.89615	
935	7.5	0.86031	
955	7.5	0.82446	
975	7.5	0.78862	
995	7.5	0.75277	
1015	7.5	0.71692	
1035	7.5	0.68108	
1055	7.5	0.64523	
1075	7.5	0.60939	
1095	7.5	0.57354	
1115	7.5	0.53769	
1135	7.5	0.50185	
1155	7.5	0.466	
1175	7.5	0.43016	
1195	7.5	0.39431	
1215	7.5	0.35846	
1235	7.5	0.32262	
1255	7.5	0.28677	
1275	7.5	0.25092	
1295	7.5	0.21508	
1315	7.5	0.17923	
1335	7.5	0.14339	
1355	7.5	0.10754	
1375	7.5	0.07169	
1395	7.5	0.03585	
1415	7.5	0	
0	0	0	
0	0	0	
-1300	10	0	
-1280	10	0.00138	
-1260	10	0.00277	
-1240	10	0.00415	
-1220	10	0.00554	
-1200	10	0.00692	
-1180	10	0.00831	
-1160	10	0.00969	
-1140	10	0.01108	
-1120	10	0.01246	
-1100	10	0.01385	
-1080	10	0.01523	
-1060	10	0.01662	
-1040	10	0.018	
-1020	10	0.01938	
-1000	10	0.02077	
-980	10	0.02215	
-960	10	0.02354	
-940	10	0.02492	
-920	10	0.02631	
-900	10	0.02769	
-880	10	0.02908	
-860	10	0.03046	
-840	10	0.03185	
-820	10	0.03323	
-800	10	0.03462	
-780	10	0.036	
-760	10	0.03738	
-740	10	0.03877	
-720	10	0.04015	
-700	10	0.04154	
-680	10	0.04292	
-660	10	0.04431	
-640	10	0.04569	
-620	10	0.04708	
-600	10	0.04846	
-580	10	0.04985	
-560	10	0.05123	
-540	10	0.05262	
-520	10	0.054	
-500	10	0.05538	
-480	10	0.05677	
-460	10	0.05815	
-440	10	0.05954	
-420	10	0.06092	
-400	10	0.06231	
-380	10	0.06369	
-360	10	0.06508	
-340	10	0.06646	
-320	10	0.06785	
-300	10	0.06923	
-280	10	0.07062	
-260	10	0.072	
-240	10	0.07338	
-220	10	0.07477	
-200	10	0.07615	
-180	10	0.07754	
-160	10	0.07892	
-140	10	0.08031	
-120	10	0.08169	
-100	10	0.08308	
-80	10	0.08446	
-60	10	0.08585	
-40	10	0.08723	
-20	10	0.08862	
-10	10	0.08931	
-5	10	0.08965	
-2.5	10	0.08983	
0	10	0.09	
2.5	10	0.13	
5	10	0.17	
7.5	10	0.19	
10	10	0.21	
12.5	10	0.235	
15	10	0.26	
17.5	10	0.395	
20	10	0.53	
22.5	10	0.6	
25	10	0.67	
27.5	10	0.755	
30	10	0.84	
32.5	10	0.86	
35	10	0.88	
37.5	10	0.91	
40	10	0.94	
42.5	10	0.945	
45	10	0.95	
47.5	10	1	
50	10	1.05	
52.5	10	1.085	
55	10	1.12	
57.5	10	1.145	
60	10	1.17	
62.5	10	1.175	
65	10	1.18	
67.5	10	1.2	
70	10	1.22	
72.5	10	1.27	
75	10	1.32	
77.5	10	1.36	
80	10	1.4	
82.5	10	1.41	
85	10	1.42	
87.5	10	1.5	
90	10	1.58	
92.5	10	1.625	
95	10	1.67	
97.5	10	1.775	
100	10	1.88	
102.5	10	1.905	
105	10	1.93	
107.5	10	1.955	
110	10	1.98	
112.5	10	2.155	
115	10	2.33	
117.5	10	2.32552	
120	10	2.32104	
125	10	2.31208	
135	10	2.29415	
155	10	2.25831	
175	10	2.22246	
195	10	2.18662	
215	10	2.15077	
235	10	2.11492	
255	10	2.07908	
275	10	2.04323	
295	10	2.00738	
315	10	1.97154	
335	10	1.93569	
355	10	1.89985	
375	10	1.864	
395	10	1.82815	
415	10	1.79231	
435	10	1.75646	
455	10	1.72062	
475	10	1.68477	
495	10	1.64892	
515	10	1.61308	
535	10	1.57723	
555	10	1.54139	
575	10	1.50554	
595	10	1.46969	
615	10	1.43385	
635	10	1.398	
655	10	1.36215	
675	10	1.32631	
695	10	1.29046	
715	10	1.25462	
735	10	1.21877	
755	10	1.18292	
775	10	1.14708	
795	10	1.11123	
815	10	1.07539	
835	10	1.03954	
855	10	1.00369	
875	10	0.96785	
895	10	0.932	
915	10	0.89615	
935	10	0.86031	
955	10	0.82446	
975	10	0.78862	
995	10	0.75277	
1015	10	0.71692	
1035	10	0.68108	
1055	10	0.64523	
1075	10	0.60939	
1095	10	0.57354	
1115	10	0.53769	
1135	10	0.50185	
1155	10	0.466	
1175	10	0.43016	
1195	10	0.39431	
1215	10	0.35846	
1235	10	0.32262	
1255	10	0.28677	
1275	10	0.25092	
1295	10	0.21508	
1315	10	0.17923	
1335	10	0.14339	
1355	10	0.10754	
1375	10	0.07169	
1395	10	0.03585	
1415	10	0	
0	0	0	
0	0	0	
-1300	12.5	0	
-1280	12.5	0.00138	
-1260	12.5	0.00277	
-1240	12.5	0.00415	
-1220	12.5	0.00554	
-1200	12.5	0.00692	
-1180	12.5	0.00831	
-1160	12.5	0.00969	
-1140	12.5	0.01108	
-1120	12.5	0.01246	
-1100	12.5	0.01385	
-1080	12.5	0.01523	
-1060	12.5	0.01662	
-1040	12.5	0.018	
-1020	12.5	0.01938	
-1000	12.5	0.02077	
-980	12.5	0.02215	
-960	12.5	0.02354	
-940	12.5	0.02492	
-920	12.5	0.02631	
-900	12.5	0.02769	
-880	12.5	0.02908	
-860	12.5	0.03046	
-840	12.5	0.03185	
-820	12.5	0.03323	
-800	12.5	0.03462	
-780	12.5	0.036	
-760	12.5	0.03738	
-740	12.5	0.03877	
-720	12.5	0.04015	
-700	12.5	0.04154	
-680	12.5	0.04292	
-660	12.5	0.04431	
-640	12.5	0.04569	
-620	12.5	0.04708	
-600	12.5	0.04846	
-580	12.5	0.04985	
-560	12.5	0.05123	
-540	12.5	0.05262	
-520	12.5	0.054	
-500	12.5	0.05538	
-480	12.5	0.05677	
-460	12.5	0.05815	
-440	12.5	0.05954	
-420	12.5	0.06092	
-400	12.5	0.06231	
-380	12.5	0.06369	
-360	12.5	0.06508	
-340	12.5	0.06646	
-320	12.5	0.06785	
-300	12.5	0.06923	
-280	12.5	0.07062	
-260	12.5	0.072	
-240	12.5	0.07338	
-220	12.5	0.07477	
-200	12.5	0.07615	
-180	12.5	0.07754	
-160	12.5	0.07892	
-140	12.5	0.08031	
-120	12.5	0.08169	
-100	12.5	0.08308	
-80	12.5	0.08446	
-60	12.5	0.08585	
-40	12.5	0.08723	
-20	12.5	0.08862	
-10	12.5	0.08931	
-5	12.5	0.09692	
-2.5	12.5	0.14596	
0	12.5	0.195	
2.5	12.5	0.24	
5	12.5	0.28	
7.5	12.5	0.31	
10	12.5	0.33	
12.5	12.5	0.42	
15	12.5	0.445	
17.5	12.5	0.49	
20	12.5	0.625	
22.5	12.5	0.755	
25	12.5	0.825	
27.5	12.5	0.865	
30	12.5	0.95	
32.5	12.5	0.97	
35	12.5	0.99	
37.5	12.5	1.005	
40	12.5	1.035	
42.5	12.5	1.07	
45	12.5	1.075	
47.5	12.5	1.1	
50	12.5	1.15	
52.5	12.5	1.175	
55	12.5	1.21	
57.5	12.5	1.235	
60	12.5	1.26	
62.5	12.5	1.295	
65	12.5	1.3	
67.5	12.5	1.335	
70	12.5	1.355	
72.5	12.5	1.38	
75	12.5	1.43	
77.5	12.5	1.46	
80	12.5	1.5	
82.5	12.5	1.55	
85	12.5	1.56	
87.5	12.5	1.61	
90	12.5	1.69	
92.5	12.5	1.755	
95	12.5	1.8	
97.5	12.5	1.825	
100	12.5	1.93	
102.5	12.5	2.045	
105	12.5	2.07	
107.5	12.5	2.115	
110	12.5	2.14	
112.5	12.5	2.2	
115	12.5	2.375	
117.5	12.5	2.34958	
120	12.5	2.32415	
125	12.5	2.31208	
135	12.5	2.29415	
155	12.5	2.25831	
175	12.5	2.22246	
195	12.5	2.18662	
215	12.5	2.15077	
235	12.5	2.11492	
255	12.5	2.07908	
275	12.5	2.04323	
295	12.5	2.00738	
315	12.5	1.97154	
335	12.5	1.93569	
355	12.5	1.89985	
375	12.5	1.864	
395	12.5	1.82815	
415	12.5	1.79231	
435	12.5	1.75646	
455	12.5	1.72062	
475	12.5	1.68477	
495	12.5	1.64892	
515	12.5	1.61308	
535	12.5	1.57723	
555	12.5	1.54139	
575	12.5	1.50554	
595	12.5	1.46969	
615	12.5	1.43385	
635	12.5	1.398	
655	12.5	1.36215	
675	12.5	1.32631	
695	12.5	1.29046	
715	12.5	1.25462	
735	12.5	1.21877	
755	12.5	1.18292	
775	12.5	1.14708	
795	12.5	1.11123	
815	12.5	1.07539	
835	12.5	1.03954	
855	12.5	1.00369	
875	12.5	0.96785	
895	12.5	0.932	
915	12.5	0.89615	
935	12.5	0.86031	
955	12.5	0.82446	
975	12.5	0.78862	
995	12.5	0.75277	
1015	12.5	0.71692	
1035	12.5	0.68108	
1055	12.5	0.64523	
1075	12.5	0.60939	
1095	12.5	0.57354	
1115	12.5	0.53769	
1135	12.5	0.50185	
1155	12.5	0.466	
1175	12.5	0.43016	
1195	12.5	0.39431	
1215	12.5	0.35846	
1235	12.5	0.32262	
1255	12.5	0.28677	
1275	12.5	0.25092	
1295	12.5	0.21508	
1315	12.5	0.17923	
1335	12.5	0.14339	
1355	12.5	0.10754	
1375	12.5	0.07169	
1395	12.5	0.03585	
1415	12.5	0	
0	0	0	
0	0	0	
-1300	15	0	
-1280	15	0.00138	
-1260	15	0.00277	
-1240	15	0.00415	
-1220	15	0.00554	
-1200	15	0.00692	
-1180	15	0.00831	
-1160	15	0.00969	
-1140	15	0.01108	
-1120	15	0.01246	
-1100	15	0.01385	
-1080	15	0.01523	
-1060	15	0.01662	
-1040	15	0.018	
-1020	15	0.01938	
-1000	15	0.02077	
-980	15	0.02215	
-960	15	0.02354	
-940	15	0.02492	
-920	15	0.02631	
-900	15	0.02769	
-880	15	0.02908	
-860	15	0.03046	
-840	15	0.03185	
-820	15	0.03323	
-800	15	0.03462	
-780	15	0.036	
-760	15	0.03738	
-740	15	0.03877	
-720	15	0.04015	
-700	15	0.04154	
-680	15	0.04292	
-660	15	0.04431	
-640	15	0.04569	
-620	15	0.04708	
-600	15	0.04846	
-580	15	0.04985	
-560	15	0.05123	
-540	15	0.05262	
-520	15	0.054	
-500	15	0.05538	
-480	15	0.05677	
-460	15	0.05815	
-440	15	0.05954	
-420	15	0.06092	
-400	15	0.06231	
-380	15	0.06369	
-360	15	0.06508	
-340	15	0.06646	
-320	15	0.06785	
-300	15	0.06923	
-280	15	0.07062	
-260	15	0.072	
-240	15	0.07338	
-220	15	0.07477	
-200	15	0.07615	
-180	15	0.07754	
-160	15	0.07892	
-140	15	0.08031	
-120	15	0.08169	
-100	15	0.08308	
-80	15	0.08446	
-60	15	0.08585	
-40	15	0.08723	
-20	15	0.08862	
-10	15	0.10385	
-5	15	0.20192	
-2.5	15	0.25096	
0	15	0.3	
2.5	15	0.345	
5	15	0.39	
7.5	15	0.42	
10	15	0.45	
12.5	15	0.54	
15	15	0.63	
17.5	15	0.675	
20	15	0.72	
22.5	15	0.85	
25	15	0.98	
27.5	15	1.02	
30	15	1.06	
32.5	15	1.08	
35	15	1.1	
37.5	15	1.115	
40	15	1.13	
42.5	15	1.165	
45	15	1.2	
47.5	15	1.225	
50	15	1.25	
52.5	15	1.275	
55	15	1.3	
57.5	15	1.325	
60	15	1.35	
62.5	15	1.385	
65	15	1.42	
67.5	15	1.455	
70	15	1.49	
72.5	15	1.515	
75	15	1.54	
77.5	15	1.57	
80	15	1.6	
82.5	15	1.65	
85	15	1.7	
87.5	15	1.75	
90	15	1.8	
92.5	15	1.865	
95	15	1.93	
97.5	15	1.955	
100	15	1.98	
102.5	15	2.095	
105	15	2.21	
107.5	15	2.255	
110	15	2.3	
112.5	15	2.36	
115	15	2.42	
117.5	15	2.39458	
120	15	2.36915	
125	15	2.31831	
135	15	2.29415	
155	15	2.25831	
175	15	2.22246	
195	15	2.18662	
215	15	2.15077	
235	15	2.11492	
255	15	2.07908	
275	15	2.04323	
295	15	2.00738	
315	15	1.97154	
335	15	1.93569	
355	15	1.89985	
375	15	1.864	
395	15	1.82815	
415	15	1.79231	
435	15	1.75646	
455	15	1.72062	
475	15	1.68477	
495	15	1.64892	
515	15	1.61308	
535	15	1.57723	
555	15	1.54139	
575	15	1.50554	
595	15	1.46969	
615	15	1.43385	
635	15	1.398	
655	15	1.36215	
675	15	1.32631	
695	15	1.29046	
715	15	1.25462	
735	15	1.21877	
755	15	1.18292	
775	15	1.14708	
795	15	1.11123	
815	15	1.07539	
835	15	1.03954	
855	15	1.00369	
875	15	0.96785	
895	15	0.932	
915	15	0.89615	
935	15	0.86031	
955	15	0.82446	
975	15	0.78862	
995	15	0.75277	
1015	15	0.71692	
1035	15	0.68108	
1055	15	0.64523	
1075	15	0.60939	
1095	15	0.57354	
1115	15	0.53769	
1135	15	0.50185	
1155	15	0.466	
1175	15	0.43016	
1195	15	0.39431	
1215	15	0.35846	
1235	15	0.32262	
1255	15	0.28677	
1275	15	0.25092	
1295	15	0.21508	
1315	15	0.17923	
1335	15	0.14339	
1355	15	0.10754	
1375	15	0.07169	
1395	15	0.03585	
1415	15	0	
0	0	0	
0	0	0	
-1300	17.5	0	
-1280	17.5	0.00138	
-1260	17.5	0.00277	
-1240	17.5	0.00415	
-1220	17.5	0.00554	
-1200	17.5	0.00692	
-1180	17.5	0.00831	
-1160	17.5	0.00969	
-1140	17.5	0.01108	
-1120	17.5	0.01246	
-1100	17.5	0.01385	
-1080	17.5	0.01523	
-1060	17.5	0.01662	
-1040	17.5	0.018	
-1020	17.5	0.01938	
-1000	17.5	0.02077	
-980	17.5	0.02215	
-960	17.5	0.02354	
-940	17.5	0.02492	
-920	17.5	0.02631	
-900	17.5	0.02769	
-880	17.5	0.02908	
-860	17.5	0.03046	
-840	17.5	0.03185	
-820	17.5	0.03323	
-800	17.5	0.03462	
-780	17.5	0.036	
-760	17.5	0.03738	
-740	17.5	0.03877	
-720	17.5	0.04015	
-700	17.5	0.04154	
-680	17.5	0.04292	
-660	17.5	0.04431	
-640	17.5	0.04569	
-620	17.5	0.04708	
-600	17.5	0.04846	
-580	17.5	0.04985	
-560	17.5	0.05123	
-540	17.5	0.05262	
-520	17.5	0.054	
-500	17.5	0.05538	
-480	17.5	0.05677	
-460	17.5	0.05815	
-440	17.5	0.05954	
-420	17.5	0.06092	
-400	17.5	0.06231	
-380	17.5	0.06369	
-360	17.5	0.06508	
-340	17.5	0.06646	
-320	17.5	0.06785	
-300	17.5	0.06923	
-280	17.5	0.07062	
-260	17.5	0.072	
-240	17.5	0.07338	
-220	17.5	0.07477	
-200	17.5	0.07615	
-180	17.5	0.07754	
-160	17.5	0.07892	
-140	17.5	0.08031	
-120	17.5	0.08169	
-100	17.5	0.08308	
-80	17.5	0.08446	
-60	17.5	0.08585	
-40	17.5	0.08723	
-20	17.5	0.08862	
-10	17.5	0.20885	
-5	17.5	0.29881	
-2.5	17.5	0.29915	
0	17.5	0.29949	
2.5	17.5	0.34449	
5	17.5	0.38944	
7.5	17.5	0.41944	
10	17.5	0.44985	
12.5	17.5	0.53985	
15	17.5	0.62939	
17.5	17.5	0.67439	
20	17.5	0.72054	
22.5	17.5	0.85054	
25	17.5	0.97902	
27.5	17.5	1.01902	
30	17.5	1.05862	
32.5	17.5	1.07862	
35	17.5	1.0985	
37.5	17.5	1.1135	
40	17.5	1.12904	
42.5	17.5	1.16404	
45	17.5	1.19874	
47.5	17.5	1.22374	
50	17.5	1.24874	
52.5	17.5	1.27374	
55	17.5	1.29874	
57.5	17.5	1.32374	
60	17.5	1.34914	
62.5	17.5	1.38414	
65	17.5	1.41914	
67.5	17.5	1.45414	
70	17.5	1.48867	
72.5	17.5	1.51367	
75	17.5	1.53892	
77.5	17.5	1.56892	
80	17.5	1.6	
82.5	17.5	1.65	
85	17.5	1.7	
87.5	17.5	1.75	
90	17.5	1.80091	
92.5	17.5	1.86591	
95	17.5	1.92835	
97.5	17.5	1.95335	
100	17.5	1.98441	
102.5	17.5	2.09941	
105	17.5	2.20946	
107.5	17.5	2.25446	
110	17.5	2.30057	
112.5	17.5	2.36057	
115	17.5	2.41572	
117.5	17.5	2.41304	
120	17.5	2.41036	
125	17.5	2.36331	
135	17.5	2.29415	
155	17.5	2.25831	
175	17.5	2.22246	
195	17.5	2.18662	
215	17.5	2.15077	
235	17.5	2.11492	
255	17.5	2.07908	
275	17.5	2.04323	
295	17.5	2.00738	
315	17.5	1.97154	
335	17.5	1.93569	
355	17.5	1.89985	
375	17.5	1.864	
395	17.5	1.82815	
415	17.5	1.79231	
435	17.5	1.75646	
455	17.5	1.72062	
475	17.5	1.68477	
495	17.5	1.64892	
515	17.5	1.61308	
535	17.5	1.57723	
555	17.5	1.54139	
575	17.5	1.50554	
595	17.5	1.46969	
615	17.5	1.43385	
635	17.5	1.398	
655	17.5	1.36215	
675	17.5	1.32631	
695	17.5	1.29046	
715	17.5	1.25462	
735	17.5	1.21877	
755	17.5	1.18292	
775	17.5	1.14708	
795	17.5	1.11123	
815	17.5	1.07539	
835	17.5	1.03954	
855	17.5	1.00369	
875	17.5	0.96785	
895	17.5	0.932	
915	17.5	0.89615	
935	17.5	0.86031	
955	17.5	0.82446	
975	17.5	0.78862	
995	17.5	0.75277	
1015	17.5	0.71692	
1035	17.5	0.68108	
1055	17.5	0.64523	
1075	17.5	0.60939	
1095	17.5	0.57354	
1115	17.5	0.53769	
1135	17.5	0.50185	
1155	17.5	0.466	
1175	17.5	0.43016	
1195	17.5	0.39431	
1215	17.5	0.35846	
1235	17.5	0.32262	
1255	17.5	0.28677	
1275	17.5	0.25092	
1295	17.5	0.21508	
1315	17.5	0.17923	
1335	17.5	0.14339	
1355	17.5	0.10754	
1375	17.5	0.07169	
1395	17.5	0.03585	
1415	17.5	0	
0	0	0	
0	0	0	
-1300	20	0	
-1280	20	0.00138	
-1260	20	0.00277	
-1240	20	0.00415	
-1220	20	0.00554	
-1200	20	0.00692	
-1180	20	0.00831	
-1160	20	0.00969	
-1140	20	0.01108	
-1120	20	0.01246	
-1100	20	0.01385	
-1080	20	0.01523	
-1060	20	0.01662	
-1040	20	0.018	
-1020	20	0.01938	
-1000	20	0.02077	
-980	20	0.02215	
-960	20	0.02354	
-940	20	0.02492	
-920	20	0.02631	
-900	20	0.02769	
-880	20	0.02908	
-860	20	0.03046	
-840	20	0.03185	
-820	20	0.03323	
-800	20	0.03462	
-780	20	0.036	
-760	20	0.03738	
-740	20	0.03877	
-720	20	0.04015	
-700	20	0.04154	
-680	20	0.04292	
-660	20	0.04431	
-640	20	0.04569	
-620	20	0.04708	
-600	20	0.04846	
-580	20	0.04985	
-560	20	0.05123	
-540	20	0.05262	
-520	20	0.054	
-500	20	0.05538	
-480	20	0.05677	
-460	20	0.05815	
-440	20	0.05954	
-420	20	0.06092	
-400	20	0.06231	
-380	20	0.06369	
-360	20	0.06508	
-340	20	0.06646	
-320	20	0.06785	
-300	20	0.06923	
-280	20	0.07062	
-260	20	0.072	
-240	20	0.07338	
-220	20	0.07477	
-200	20	0.07615	
-180	20	0.07754	
-160	20	0.07892	
-140	20	0.08031	
-120	20	0.08169	
-100	20	0.08308	
-80	20	0.08446	
-60	20	0.08585	
-40	20	0.08723	
-20	20	0.11769	
-10	20	0.29761	
-5	20	0.2983	
-2.5	20	0.29865	
0	20	0.29899	
2.5	20	0.34399	
5	20	0.38889	
7.5	20	0.41889	
10	20	0.4497	
12.5	20	0.5397	
15	20	0.62879	
17.5	20	0.67379	
20	20	0.72108	
22.5	20	0.85108	
25	20	0.97805	
27.5	20	1.01805	
30	20	1.05724	
32.5	20	1.07724	
35	20	1.097	
37.5	20	1.112	
40	20	1.12808	
42.5	20	1.16308	
45	20	1.19747	
47.5	20	1.22247	
50	20	1.24747	
52.5	20	1.27247	
55	20	1.29747	
57.5	20	1.32247	
60	20	1.34828	
62.5	20	1.38328	
65	20	1.41828	
67.5	20	1.45328	
70	20	1.48734	
72.5	20	1.51234	
75	20	1.53785	
77.5	20	1.56785	
80	20	1.6	
82.5	20	1.65	
85	20	1.7	
87.5	20	1.75	
90	20	1.80182	
92.5	20	1.86682	
95	20	1.9267	
97.5	20	1.9517	
100	20	1.98882	
102.5	20	2.10382	
105	20	2.20892	
107.5	20	2.25392	
110	20	2.30114	
112.5	20	2.36114	
115	20	2.41144	
117.5	20	2.40876	
120	20	2.40608	
125	20	2.40073	
135	20	2.30662	
155	20	2.25831	
175	20	2.22246	
195	20	2.18662	
215	20	2.15077	
235	20	2.11492	
255	20	2.07908	
275	20	2.04323	
295	20	2.00738	
315	20	1.97154	
335	20	1.93569	
355	20	1.89985	
375	20	1.864	
395	20	1.82815	
415	20	1.79231	
435	20	1.75646	
455	20	1.72062	
475	20	1.68477	
495	20	1.64892	
515	20	1.61308	
535	20	1.57723	
555	20	1.54139	
575	20	1.50554	
595	20	1.46969	
615	20	1.43385	
635	20	1.398	
655	20	1.36215	
675	20	1.32631	
695	20	1.29046	
715	20	1.25462	
735	20	1.21877	
755	20	1.18292	
775	20	1.14708	
795	20	1.11123	
815	20	1.07539	
835	20	1.03954	
855	20	1.00369	
875	20	0.96785	
895	20	0.932	
915	20	0.89615	
935	20	0.86031	
955	20	0.82446	
975	20	0.78862	
995	20	0.75277	
1015	20	0.71692	
1035	20	0.68108	
1055	20	0.64523	
1075	20	0.60939	
1095	20	0.57354	
1115	20	0.53769	
1135	20	0.50185	
1155	20	0.466	
1175	20	0.43016	
1195	20	0.39431	
1215	20	0.35846	
1235	20	0.32262	
1255	20	0.28677	
1275	20	0.25092	
1295	20	0.21508	
1315	20	0.17923	
1335	20	0.14339	
1355	20	0.10754	
1375	20	0.07169	
1395	20	0.03585	
1415	20	0	
0	0	0	
0	0	0	
-1300	25	0	
-1280	25	0.00138	
-1260	25	0.00277	
-1240	25	0.00415	
-1220	25	0.00554	
-1200	25	0.00692	
-1180	25	0.00831	
-1160	25	0.00969	
-1140	25	0.01108	
-1120	25	0.01246	
-1100	25	0.01385	
-1080	25	0.01523	
-1060	25	0.01662	
-1040	25	0.018	
-1020	25	0.01938	
-1000	25	0.02077	
-980	25	0.02215	
-960	25	0.02354	
-940	25	0.02492	
-920	25	0.02631	
-900	25	0.02769	
-880	25	0.02908	
-860	25	0.03046	
-840	25	0.03185	
-820	25	0.03323	
-800	25	0.03462	
-780	25	0.036	
-760	25	0.03738	
-740	25	0.03877	
-720	25	0.04015	
-700	25	0.04154	
-680	25	0.04292	
-660	25	0.04431	
-640	25	0.04569	
-620	25	0.04708	
-600	25	0.04846	
-580	25	0.04985	
-560	25	0.05123	
-540	25	0.05262	
-520	25	0.054	
-500	25	0.05538	
-480	25	0.05677	
-460	25	0.05815	
-440	25	0.05954	
-420	25	0.06092	
-400	25	0.06231	
-380	25	0.06369	
-360	25	0.06508	
-340	25	0.06646	
-320	25	0.06785	
-300	25	0.06923	
-280	25	0.07062	
-260	25	0.072	
-240	25	0.07338	
-220	25	0.07477	
-200	25	0.07615	
-180	25	0.07754	
-160	25	0.07892	
-140	25	0.08031	
-120	25	0.08169	
-100	25	0.08308	
-80	25	0.08446	
-60	25	0.08585	
-40	25	0.08723	
-20	25	0.29523	
-10	25	0.2966	
-5	25	0.29729	
-2.5	25	0.29764	
0	25	0.29798	
2.5	25	0.34298	
5	25	0.38778	
7.5	25	0.41778	
10	25	0.44939	
12.5	25	0.53939	
15	25	0.62758	
17.5	25	0.67258	
20	25	0.72215	
22.5	25	0.85215	
25	25	0.97609	
27.5	25	1.01609	
30	25	1.05448	
32.5	25	1.07448	
35	25	1.09401	
37.5	25	1.10901	
40	25	1.12616	
42.5	25	1.16116	
45	25	1.19495	
47.5	25	1.21995	
50	25	1.24495	
52.5	25	1.26995	
55	25	1.29495	
57.5	25	1.31995	
60	25	1.34657	
62.5	25	1.38157	
65	25	1.41657	
67.5	25	1.45157	
70	25	1.48468	
72.5	25	1.50968	
75	25	1.53569	
77.5	25	1.56569	
80	25	1.6	
82.5	25	1.65	
85	25	1.7	
87.5	25	1.75	
90	25	1.80364	
92.5	25	1.86864	
95	25	1.9234	
97.5	25	1.9484	
100	25	1.99764	
102.5	25	2.11264	
105	25	2.20785	
107.5	25	2.25285	
110	25	2.30229	
112.5	25	2.36229	
115	25	2.40287	
117.5	25	2.4002	
120	25	2.39752	
125	25	2.39216	
135	25	2.38145	
155	25	2.25831	
175	25	2.22246	
195	25	2.18662	
215	25	2.15077	
235	25	2.11492	
255	25	2.07908	
275	25	2.04323	
295	25	2.00738	
315	25	1.97154	
335	25	1.93569	
355	25	1.89985	
375	25	1.864	
395	25	1.82815	
415	25	1.79231	
435	25	1.75646	
455	25	1.72062	
475	25	1.68477	
495	25	1.64892	
515	25	1.61308	
535	25	1.57723	
555	25	1.54139	
575	25	1.50554	
595	25	1.46969	
615	25	1.43385	
635	25	1.398	
655	25	1.36215	
675	25	1.32631	
695	25	1.29046	
715	25	1.25462	
735	25	1.21877	
755	25	1.18292	
775	25	1.14708	
795	25	1.11123	
815	25	1.07539	
835	25	1.03954	
855	25	1.00369	
875	25	0.96785	
895	25	0.932	
915	25	0.89615	
935	25	0.86031	
955	25	0.82446	
975	25	0.78862	
995	25	0.75277	
1015	25	0.71692	
1035	25	0.68108	
1055	25	0.64523	
1075	25	0.60939	
1095	25	0.57354	
1115	25	0.53769	
1135	25	0.50185	
1155	25	0.466	
1175	25	0.43016	
1195	25	0.39431	
1215	25	0.35846	
1235	25	0.32262	
1255	25	0.28677	
1275	25	0.25092	
1295	25	0.21508	
1315	25	0.17923	
1335	25	0.14339	
1355	25	0.10754	
1375	25	0.07169	
1395	25	0.03585	
1415	25	0	
0	0	0	
0	0	0	
-1300	35	0	
-1280	35	0.00138	
-1260	35	0.00277	
-1240	35	0.00415	
-1220	35	0.00554	
-1200	35	0.00692	
-1180	35	0.00831	
-1160	35	0.00969	
-1140	35	0.01108	
-1120	35	0.01246	
-1100	35	0.01385	
-1080	35	0.01523	
-1060	35	0.01662	
-1040	35	0.018	
-1020	35	0.01938	
-1000	35	0.02077	
-980	35	0.02215	
-960	35	0.02354	
-940	35	0.02492	
-920	35	0.02631	
-900	35	0.02769	
-880	35	0.02908	
-860	35	0.03046	
-840	35	0.03185	
-820	35	0.03323	
-800	35	0.03462	
-780	35	0.036	
-760	35	0.03738	
-740	35	0.03877	
-720	35	0.04015	
-700	35	0.04154	
-680	35	0.04292	
-660	35	0.04431	
-640	35	0.04569	
-620	35	0.04708	
-600	35	0.04846	
-580	35	0.04985	
-560	35	0.05123	
-540	35	0.05262	
-520	35	0.054	
-500	35	0.05538	
-480	35	0.05677	
-460	35	0.05815	
-440	35	0.05954	
-420	35	0.06092	
-400	35	0.06231	
-380	35	0.06369	
-360	35	0.06508	
-340	35	0.06646	
-320	35	0.06785	
-300	35	0.06923	
-280	35	0.07062	
-260	35	0.072	
-240	35	0.07338	
-220	35	0.07477	
-200	35	0.07615	
-180	35	0.07754	
-160	35	0.07892	
-140	35	0.08031	
-120	35	0.08169	
-100	35	0.08308	
-80	35	0.08446	
-60	35	0.08585	
-40	35	0.29046	
-20	35	0.29321	
-10	35	0.29458	
-5	35	0.29527	
-2.5	35	0.29562	
0	35	0.29596	
2.5	35	0.34096	
5	35	0.38556	
7.5	35	0.41556	
10	35	0.44879	
12.5	35	0.53879	
15	35	0.62515	
17.5	35	0.67015	
20	35	0.72431	
22.5	35	0.85431	
25	35	0.97219	
27.5	35	1.01219	
30	35	1.04896	
32.5	35	1.06896	
35	35	1.08801	
37.5	35	1.10301	
40	35	1.12232	
42.5	35	1.15732	
45	35	1.1899	
47.5	35	1.2149	
50	35	1.2399	
52.5	35	1.2649	
55	35	1.2899	
57.5	35	1.3149	
60	35	1.34313	
62.5	35	1.37813	
65	35	1.41313	
67.5	35	1.44813	
70	35	1.47936	
72.5	35	1.50436	
75	35	1.53138	
77.5	35	1.56138	
80	35	1.6	
82.5	35	1.65	
85	35	1.7	
87.5	35	1.75	
90	35	1.80727	
92.5	35	1.87227	
95	35	1.9168	
97.5	35	1.9418	
100	35	2.01529	
102.5	35	2.13029	
105	35	2.20569	
107.5	35	2.25069	
110	35	2.30458	
112.5	35	2.36458	
115	35	2.38575	
117.5	35	2.38307	
120	35	2.38039	
125	35	2.37504	
135	35	2.36433	
155	35	2.3429	
175	35	2.22246	
195	35	2.18662	
215	35	2.15077	
235	35	2.11492	
255	35	2.07908	
275	35	2.04323	
295	35	2.00738	
315	35	1.97154	
335	35	1.93569	
355	35	1.89985	
375	35	1.864	
395	35	1.82815	
415	35	1.79231	
435	35	1.75646	
455	35	1.72062	
475	35	1.68477	
495	35	1.64892	
515	35	1.61308	
535	35	1.57723	
555	35	1.54139	
575	35	1.50554	
595	35	1.46969	
615	35	1.43385	
635	35	1.398	
655	35	1.36215	
675	35	1.32631	
695	35	1.29046	
715	35	1.25462	
735	35	1.21877	
755	35	1.18292	
775	35	1.14708	
795	35	1.11123	
815	35	1.07539	
835	35	1.03954	
855	35	1.00369	
875	35	0.96785	
895	35	0.932	
915	35	0.89615	
935	35	0.86031	
955	35	0.82446	
975	35	0.78862	
995	35	0.75277	
1015	35	0.71692	
1035	35	0.68108	
1055	35	0.64523	
1075	35	0.60939	
1095	35	0.57354	
1115	35	0.53769	
1135	35	0.50185	
1155	35	0.466	
1175	35	0.43016	
1195	35	0.39431	
1215	35	0.35846	
1235	35	0.32262	
1255	35	0.28677	
1275	35	0.25092	
1295	35	0.21508	
1315	35	0.17923	
1335	35	0.14339	
1355	35	0.10754	
1375	35	0.07169	
1395	35	0.03585	
1415	35	0	
0	0	0	
0	0	0	
-1300	55	0	
-1280	55	0.00138	
-1260	55	0.00277	
-1240	55	0.00415	
-1220	55	0.00554	
-1200	55	0.00692	
-1180	55	0.00831	
-1160	55	0.00969	
-1140	55	0.01108	
-1120	55	0.01246	
-1100	55	0.01385	
-1080	55	0.01523	
-1060	55	0.01662	
-1040	55	0.018	
-1020	55	0.01938	
-1000	55	0.02077	
-980	55	0.02215	
-960	55	0.02354	
-940	55	0.02492	
-920	55	0.02631	
-900	55	0.02769	
-880	55	0.02908	
-860	55	0.03046	
-840	55	0.03185	
-820	55	0.03323	
-800	55	0.03462	
-780	55	0.036	
-760	55	0.03738	
-740	55	0.03877	
-720	55	0.04015	
-700	55	0.04154	
-680	55	0.04292	
-660	55	0.04431	
-640	55	0.04569	
-620	55	0.04708	
-600	55	0.04846	
-580	55	0.04985	
-560	55	0.05123	
-540	55	0.05262	
-520	55	0.054	
-500	55	0.05538	
-480	55	0.05677	
-460	55	0.05815	
-440	55	0.05954	
-420	55	0.06092	
-400	55	0.06231	
-380	55	0.06369	
-360	55	0.06508	
-340	55	0.06646	
-320	55	0.06785	
-300	55	0.06923	
-280	55	0.07062	
-260	55	0.072	
-240	55	0.07338	
-220	55	0.07477	
-200	55	0.07615	
-180	55	0.07754	
-160	55	0.07892	
-140	55	0.08031	
-120	55	0.08169	
-100	55	0.08308	
-80	55	0.28092	
-60	55	0.28367	
-40	55	0.28642	
-20	55	0.28917	
-10	55	0.29054	
-5	55	0.29123	
-2.5	55	0.29158	
0	55	0.29192	
2.5	55	0.33692	
5	55	0.38111	
7.5	55	0.41111	
10	55	0.44758	
12.5	55	0.53758	
15	55	0.6203	
17.5	55	0.6653	
20	55	0.72862	
22.5	55	0.85862	
25	55	0.96438	
27.5	55	1.00438	
30	55	1.03791	
32.5	55	1.05791	
35	55	1.07603	
37.5	55	1.09103	
40	55	1.11465	
42.5	55	1.14965	
45	55	1.1798	
47.5	55	1.2048	
50	55	1.2298	
52.5	55	1.2548	
55	55	1.2798	
57.5	55	1.3048	
60	55	1.33626	
62.5	55	1.37126	
65	55	1.40626	
67.5	55	1.44126	
70	55	1.46872	
72.5	55	1.49372	
75	55	1.52276	
77.5	55	1.55276	
80	55	1.6	
82.5	55	1.65	
85	55	1.7	
87.5	55	1.75	
90	55	1.81455	
92.5	55	1.8786	
95	55	1.9036	
97.5	55	1.93557	
100	55	2.05057	
102.5	55	2.15638	
105	55	2.20138	
107.5	55	2.24916	
110	55	2.30916	
112.5	55	2.35417	
115	55	2.3515	
117.5	55	2.34882	
120	55	2.34614	
125	55	2.34079	
135	55	2.33007	
155	55	2.30865	
175	55	2.28723	
195	55	2.26581	
215	55	2.15077	
235	55	2.11492	
255	55	2.07908	
275	55	2.04323	
295	55	2.00738	
315	55	1.97154	
335	55	1.93569	
355	55	1.89985	
375	55	1.864	
395	55	1.82815	
415	55	1.79231	
435	55	1.75646	
455	55	1.72062	
475	55	1.68477	
495	55	1.64892	
515	55	1.61308	
535	55	1.57723	
555	55	1.54139	
575	55	1.50554	
595	55	1.46969	
615	55	1.43385	
635	55	1.398	
655	55	1.36215	
675	55	1.32631	
695	55	1.29046	
715	55	1.25462	
735	55	1.21877	
755	55	1.18292	
775	55	1.14708	
795	55	1.11123	
815	55	1.07539	
835	55	1.03954	
855	55	1.00369	
875	55	0.96785	
895	55	0.932	
915	55	0.89615	
935	55	0.86031	
955	55	0.82446	
975	55	0.78862	
995	55	0.75277	
1015	55	0.71692	
1035	55	0.68108	
1055	55	0.64523	
1075	55	0.60939	
1095	55	0.57354	
1115	55	0.53769	
1135	55	0.50185	
1155	55	0.466	
1175	55	0.43016	
1195	55	0.39431	
1215	55	0.35846	
1235	55	0.32262	
1255	55	0.28677	
1275	55	0.25092	
1295	55	0.21508	
1315	55	0.17923	
1335	55	0.14339	
1355	55	0.10754	
1375	55	0.07169	
1395	55	0.03585	
1415	55	0	
0	0	0	
0	0	0	
-1300	75	0	
-1280	75	0.00138	
-1260	75	0.00277	
-1240	75	0.00415	
-1220	75	0.00554	
-1200	75	0.00692	
-1180	75	0.00831	
-1160	75	0.00969	
-1140	75	0.01108	
-1120	75	0.01246	
-1100	75	0.01385	
-1080	75	0.01523	
-1060	75	0.01662	
-1040	75	0.018	
-1020	75	0.01938	
-1000	75	0.02077	
-980	75	0.02215	
-960	75	0.02354	
-940	75	0.02492	
-920	75	0.02631	
-900	75	0.02769	
-880	75	0.02908	
-860	75	0.03046	
-840	75	0.03185	
-820	75	0.03323	
-800	75	0.03462	
-780	75	0.036	
-760	75	0.03738	
-740	75	0.03877	
-720	75	0.04015	
-700	75	0.04154	
-680	75	0.04292	
-660	75	0.04431	
-640	75	0.04569	
-620	75	0.04708	
-600	75	0.04846	
-580	75	0.04985	
-560	75	0.05123	
-540	75	0.05262	
-520	75	0.054	
-500	75	0.05538	
-480	75	0.05677	
-460	75	0.05815	
-440	75	0.05954	
-420	75	0.06092	
-400	75	0.06231	
-380	75	0.06369	
-360	75	0.06508	
-340	75	0.06646	
-320	75	0.06785	
-300	75	0.06923	
-280	75	0.07062	
-260	75	0.072	
-240	75	0.07338	
-220	75	0.07477	
-200	75	0.07615	
-180	75	0.07754	
-160	75	0.07892	
-140	75	0.08031	
-120	75	0.27138	
-100	75	0.27413	
-80	75	0.27688	
-60	75	0.27963	
-40	75	0.28238	
-20	75	0.28513	
-10	75	0.2865	
-5	75	0.28719	
-2.5	75	0.28753	
0	75	0.28788	
2.5	75	0.33288	
5	75	0.37667	
7.5	75	0.40667	
10	75	0.44636	
12.5	75	0.53636	
15	75	0.61545	
17.5	75	0.66045	
20	75	0.73293	
22.5	75	0.86293	
25	75	0.95657	
27.5	75	0.99657	
30	75	1.02687	
32.5	75	1.04687	
35	75	1.06404	
37.5	75	1.07904	
40	75	1.10697	
42.5	75	1.14197	
45	75	1.1697	
47.5	75	1.1947	
50	75	1.2197	
52.5	75	1.2447	
55	75	1.2697	
57.5	75	1.2947	
60	75	1.32939	
62.5	75	1.36439	
65	75	1.39939	
67.5	75	1.43308	
70	75	1.45808	
72.5	75	1.48414	
75	75	1.51414	
77.5	75	1.55	
80	75	1.6	
82.5	75	1.65	
85	75	1.7	
87.5	75	1.75682	
90	75	1.82182	
92.5	75	1.8654	
95	75	1.8904	
97.5	75	1.97086	
100	75	2.08586	
102.5	75	2.15207	
105	75	2.19707	
107.5	75	2.25374	
110	75	2.31374	
112.5	75	2.31992	
115	75	2.31725	
117.5	75	2.31457	
120	75	2.31189	
125	75	2.30653	
135	75	2.29582	
155	75	2.2744	
175	75	2.25298	
195	75	2.23156	
215	75	2.21013	
235	75	2.18871	
255	75	2.07908	
275	75	2.04323	
295	75	2.00738	
315	75	1.97154	
335	75	1.93569	
355	75	1.89985	
375	75	1.864	
395	75	1.82815	
415	75	1.79231	
435	75	1.75646	
455	75	1.72062	
475	75	1.68477	
495	75	1.64892	
515	75	1.61308	
535	75	1.57723	
555	75	1.54139	
575	75	1.50554	
595	75	1.46969	
615	75	1.43385	
635	75	1.398	
655	75	1.36215	
675	75	1.32631	
695	75	1.29046	
715	75	1.25462	
735	75	1.21877	
755	75	1.18292	
775	75	1.14708	
795	75	1.11123	
815	75	1.07539	
835	75	1.03954	
855	75	1.00369	
875	75	0.96785	
895	75	0.932	
915	75	0.89615	
935	75	0.86031	
955	75	0.82446	
975	75	0.78862	
995	75	0.75277	
1015	75	0.71692	
1035	75	0.68108	
1055	75	0.64523	
1075	75	0.60939	
1095	75	0.57354	
1115	75	0.53769	
1135	75	0.50185	
1155	75	0.466	
1175	75	0.43016	
1195	75	0.39431	
1215	75	0.35846	
1235	75	0.32262	
1255	75	0.28677	
1275	75	0.25092	
1295	75	0.21508	
1315	75	0.17923	
1335	75	0.14339	
1355	75	0.10754	
1375	75	0.07169	
1395	75	0.03585	
1415	75	0	
0	0	0	
0	0	0	
-1300	95	0	
-1280	95	0.00138	
-1260	95	0.00277	
-1240	95	0.00415	
-1220	95	0.00554	
-1200	95	0.00692	
-1180	95	0.00831	
-1160	95	0.00969	
-1140	95	0.01108	
-1120	95	0.01246	
-1100	95	0.01385	
-1080	95	0.01523	
-1060	95	0.01662	
-1040	95	0.018	
-1020	95	0.01938	
-1000	95	0.02077	
-980	95	0.02215	
-960	95	0.02354	
-940	95	0.02492	
-920	95	0.02631	
-900	95	0.02769	
-880	95	0.02908	
-860	95	0.03046	
-840	95	0.03185	
-820	95	0.03323	
-800	95	0.03462	
-780	95	0.036	
-760	95	0.03738	
-740	95	0.03877	
-720	95	0.04015	
-700	95	0.04154	
-680	95	0.04292	
-660	95	0.04431	
-640	95	0.04569	
-620	95	0.04708	
-600	95	0.04846	
-580	95	0.04985	
-560	95	0.05123	
-540	95	0.05262	
-520	95	0.054	
-500	95	0.05538	
-480	95	0.05677	
-460	95	0.05815	
-440	95	0.05954	
-420	95	0.06092	
-400	95	0.06231	
-380	95	0.06369	
-360	95	0.06508	
-340	95	0.06646	
-320	95	0.06785	
-300	95	0.06923	
-280	95	0.07062	
-260	95	0.072	
-240	95	0.07338	
-220	95	0.07477	
-200	95	0.07615	
-180	95	0.12923	
-160	95	0.26183	
-140	95	0.26458	
-120	95	0.26733	
-100	95	0.27009	
-80	95	0.27284	
-60	95	0.27559	
-40	95	0.27834	
-20	95	0.28109	
-10	95	0.28246	
-5	95	0.28315	
-2.5	95	0.28349	
0	95	0.28384	
2.5	95	0.32884	
5	95	0.37222	
7.5	95	0.40222	
10	95	0.44515	
12.5	95	0.53515	
15	95	0.61061	
17.5	95	0.65561	
20	95	0.73724	
22.5	95	0.86724	
25	95	0.94875	
27.5	95	0.98875	
30	95	1.01582	
32.5	95	1.03582	
35	95	1.05205	
37.5	95	1.06705	
40	95	1.09929	
42.5	95	1.13429	
45	95	1.1596	
47.5	95	1.1846	
50	95	1.2096	
52.5	95	1.2346	
55	95	1.2596	
57.5	95	1.28753	
60	95	1.32253	
62.5	95	1.35753	
65	95	1.39253	
67.5	95	1.42244	
70	95	1.44744	
72.5	95	1.47552	
75	95	1.50552	
77.5	95	1.55	
80	95	1.6	
82.5	95	1.65	
85	95	1.7	
87.5	95	1.76409	
90	95	1.82721	
92.5	95	1.85221	
95	95	1.89114	
97.5	95	2.00614	
100	95	2.10276	
102.5	95	2.14776	
105	95	2.19832	
107.5	95	2.25832	
110	95	2.28835	
112.5	95	2.28567	
115	95	2.28299	
117.5	95	2.28032	
120	95	2.27764	
125	95	2.27228	
135	95	2.26157	
155	95	2.24015	
175	95	2.21873	
195	95	2.1973	
215	95	2.17588	
235	95	2.15446	
255	95	2.13304	
275	95	2.11162	
295	95	2.02954	
315	95	1.97154	
335	95	1.93569	
355	95	1.89985	
375	95	1.864	
395	95	1.82815	
415	95	1.79231	
435	95	1.75646	
455	95	1.72062	
475	95	1.68477	
495	95	1.64892	
515	95	1.61308	
535	95	1.57723	
555	95	1.54139	
575	95	1.50554	
595	95	1.46969	
615	95	1.43385	
635	95	1.398	
655	95	1.36215	
675	95	1.32631	
695	95	1.29046	
715	95	1.25462	
735	95	1.21877	
755	95	1.18292	
775	95	1.14708	
795	95	1.11123	
815	95	1.07539	
835	95	1.03954	
855	95	1.00369	
875	95	0.96785	
895	95	0.932	
915	95	0.89615	
935	95	0.86031	
955	95	0.82446	
975	95	0.78862	
995	95	0.75277	
1015	95	0.71692	
1035	95	0.68108	
1055	95	0.64523	
1075	95	0.60939	
1095	95	0.57354	
1115	95	0.53769	
1135	95	0.50185	
1155	95	0.466	
1175	95	0.43016	
1195	95	0.39431	
1215	95	0.35846	
1235	95	0.32262	
1255	95	0.28677	
1275	95	0.25092	
1295	95	0.21508	
1315	95	0.17923	
1335	95	0.14339	
1355	95	0.10754	
1375	95	0.07169	
1395	95	0.03585	
1415	95	0	
0	0	0	
0	0	0	
-1300	115	0	
-1280	115	0.00138	
-1260	115	0.00277	
-1240	115	0.00415	
-1220	115	0.00554	
-1200	115	0.00692	
-1180	115	0.00831	
-1160	115	0.00969	
-1140	115	0.01108	
-1120	115	0.01246	
-1100	115	0.01385	
-1080	115	0.01523	
-1060	115	0.01662	
-1040	115	0.018	
-1020	115	0.01938	
-1000	115	0.02077	
-980	115	0.02215	
-960	115	0.02354	
-940	115	0.02492	
-920	115	0.02631	
-900	115	0.02769	
-880	115	0.02908	
-860	115	0.03046	
-840	115	0.03185	
-820	115	0.03323	
-800	115	0.03462	
-780	115	0.036	
-760	115	0.03738	
-740	115	0.03877	
-720	115	0.04015	
-700	115	0.04154	
-680	115	0.04292	
-660	115	0.04431	
-640	115	0.04569	
-620	115	0.04708	
-600	115	0.04846	
-580	115	0.04985	
-560	115	0.05123	
-540	115	0.05262	
-520	115	0.054	
-500	115	0.05538	
-480	115	0.05677	
-460	115	0.05815	
-440	115	0.05954	
-420	115	0.06092	
-400	115	0.06231	
-380	115	0.06369	
-360	115	0.06508	
-340	115	0.06646	
-320	115	0.06785	
-300	115	0.06923	
-280	115	0.07062	
-260	115	0.072	
-240	115	0.07338	
-220	115	0.18461	
-200	115	0.25229	
-180	115	0.25504	
-160	115	0.25779	
-140	115	0.26054	
-120	115	0.26329	
-100	115	0.26605	
-80	115	0.2688	
-60	115	0.27155	
-40	115	0.2743	
-20	115	0.27705	
-10	115	0.27842	
-5	115	0.27911	
-2.5	115	0.27945	
0	115	0.2798	
2.5	115	0.3248	
5	115	0.36778	
7.5	115	0.39778	
10	115	0.44394	
12.5	115	0.53394	
15	115	0.60576	
17.5	115	0.65076	
20	115	0.74155	
22.5	115	0.87155	
25	115	0.94094	
27.5	115	0.98094	
30	115	1.00478	
32.5	115	1.02478	
35	115	1.04007	
37.5	115	1.05662	
40	115	1.09162	
42.5	115	1.12449	
45	115	1.14949	
47.5	115	1.17449	
50	115	1.19949	
52.5	115	1.22449	
55	115	1.24949	
57.5	115	1.28066	
60	115	1.31566	
62.5	115	1.35066	
65	115	1.38566	
67.5	115	1.4118	
70	115	1.4369	
72.5	115	1.4669	
75	115	1.5	
77.5	115	1.55	
80	115	1.6	
82.5	115	1.65	
85	115	1.70636	
87.5	115	1.77136	
90	115	1.81401	
92.5	115	1.83901	
95	115	1.92643	
97.5	115	2.04143	
100	115	2.09845	
102.5	115	2.14345	
105	115	2.2029	
107.5	115	2.25678	
110	115	2.2541	
112.5	115	2.25142	
115	115	2.24874	
117.5	115	2.24606	
120	115	2.24339	
125	115	2.23803	
135	115	2.22732	
155	115	2.2059	
175	115	2.18448	
195	115	2.16305	
215	115	2.14163	
235	115	2.12021	
255	115	2.09879	
275	115	2.07736	
295	115	2.05594	
315	115	2.03452	
335	115	1.98277	
355	115	1.89985	
375	115	1.864	
395	115	1.82815	
415	115	1.79231	
435	115	1.75646	
455	115	1.72062	
475	115	1.68477	
495	115	1.64892	
515	115	1.61308	
535	115	1.57723	
555	115	1.54139	
575	115	1.50554	
595	115	1.46969	
615	115	1.43385	
635	115	1.398	
655	115	1.36215	
675	115	1.32631	
695	115	1.29046	
715	115	1.25462	
735	115	1.21877	
755	115	1.18292	
775	115	1.14708	
795	115	1.11123	
815	115	1.07539	
835	115	1.03954	
855	115	1.00369	
875	115	0.96785	
895	115	0.932	
915	115	0.89615	
935	115	0.86031	
955	115	0.82446	
975	115	0.78862	
995	115	0.75277	
1015	115	0.71692	
1035	115	0.68108	
1055	115	0.64523	
1075	115	0.60939	
1095	115	0.57354	
1115	115	0.53769	
1135	115	0.50185	
1155	115	0.466	
1175	115	0.43016	
1195	115	0.39431	
1215	115	0.35846	
1235	115	0.32262	
1255	115	0.28677	
1275	115	0.25092	
1295	115	0.21508	
1315	115	0.17923	
1335	115	0.14339	
1355	115	0.10754	
1375	115	0.07169	
1395	115	0.03585	
1415	115	0	
0	0	0	
0	0	0	
-1300	135	0	
-1280	135	0.00138	
-1260	135	0.00277	
-1240	135	0.00415	
-1220	135	0.00554	
-1200	135	0.00692	
-1180	135	0.00831	
-1160	135	0.00969	
-1140	135	0.01108	
-1120	135	0.01246	
-1100	135	0.01385	
-1080	135	0.01523	
-1060	135	0.01662	
-1040	135	0.018	
-1020	135	0.01938	
-1000	135	0.02077	
-980	135	0.02215	
-960	135	0.02354	
-940	135	0.02492	
-920	135	0.02631	
-900	135	0.02769	
-880	135	0.02908	
-860	135	0.03046	
-840	135	0.03185	
-820	135	0.03323	
-800	135	0.03462	
-780	135	0.036	
-760	135	0.03738	
-740	135	0.03877	
-720	135	0.04015	
-700	135	0.04154	
-680	135	0.04292	
-660	135	0.04431	
-640	135	0.04569	
-620	135	0.04708	
-600	135	0.04846	
-580	135	0.04985	
-560	135	0.05123	
-540	135	0.05262	
-520	135	0.054	
-500	135	0.05538	
-480	135	0.05677	
-460	135	0.05815	
-440	135	0.05954	
-420	135	0.06092	
-400	135	0.06231	
-380	135	0.06369	
-360	135	0.06508	
-340	135	0.06646	
-320	135	0.06785	
-300	135	0.06923	
-280	135	0.07062	
-260	135	0.24	
-240	135	0.24275	
-220	135	0.2455	
-200	135	0.24825	
-180	135	0.251	
-160	135	0.25375	
-140	135	0.2565	
-120	135	0.25925	
-100	135	0.262	
-80	135	0.26476	
-60	135	0.26751	
-40	135	0.27026	
-20	135	0.27301	
-10	135	0.27438	
-5	135	0.27507	
-2.5	135	0.27541	
0	135	0.27576	
2.5	135	0.32076	
5	135	0.36333	
7.5	135	0.39333	
10	135	0.44273	
12.5	135	0.53273	
15	135	0.60091	
17.5	135	0.64591	
20	135	0.74586	
22.5	135	0.87586	
25	135	0.93313	
27.5	135	0.97313	
30	135	0.99374	
32.5	135	1.01308	
35	135	1.02808	
37.5	135	1.04894	
40	135	1.08394	
42.5	135	1.11439	
45	135	1.13939	
47.5	135	1.16439	
50	135	1.18939	
52.5	135	1.21439	
55	135	1.23939	
57.5	135	1.27379	
60	135	1.30879	
62.5	135	1.34379	
65	135	1.37616	
67.5	135	1.40116	
70	135	1.42828	
72.5	135	1.45828	
75	135	1.5	
77.5	135	1.55	
80	135	1.6	
82.5	135	1.65	
85	135	1.71364	
87.5	135	1.77581	
90	135	1.80081	
92.5	135	1.84672	
95	135	1.96172	
97.5	135	2.04914	
100	135	2.09414	
102.5	135	2.14747	
105	135	2.20747	
107.5	135	2.22252	
110	135	2.21985	
112.5	135	2.21717	
115	135	2.21449	
117.5	135	2.21181	
120	135	2.20914	
125	135	2.20378	
135	135	2.19307	
155	135	2.17165	
175	135	2.15022	
195	135	2.1288	
215	135	2.10738	
235	135	2.08596	
255	135	2.06453	
275	135	2.04311	
295	135	2.02169	
315	135	2.00027	
335	135	1.97885	
355	135	1.95742	
375	135	1.936	
395	135	1.82815	
415	135	1.79231	
435	135	1.75646	
455	135	1.72062	
475	135	1.68477	
495	135	1.64892	
515	135	1.61308	
535	135	1.57723	
555	135	1.54139	
575	135	1.50554	
595	135	1.46969	
615	135	1.43385	
635	135	1.398	
655	135	1.36215	
675	135	1.32631	
695	135	1.29046	
715	135	1.25462	
735	135	1.21877	
755	135	1.18292	
775	135	1.14708	
795	135	1.11123	
815	135	1.07539	
835	135	1.03954	
855	135	1.00369	
875	135	0.96785	
895	135	0.932	
915	135	0.89615	
935	135	0.86031	
955	135	0.82446	
975	135	0.78862	
995	135	0.75277	
1015	135	0.71692	
1035	135	0.68108	
1055	135	0.64523	
1075	135	0.60939	
1095	135	0.57354	
1115	135	0.53769	
1135	135	0.50185	
1155	135	0.466	
1175	135	0.43016	
1195	135	0.39431	
1215	135	0.35846	
1235	135	0.32262	
1255	135	0.28677	
1275	135	0.25092	
1295	135	0.21508	
1315	135	0.17923	
1335	135	0.14339	
1355	135	0.10754	
1375	135	0.07169	
1395	135	0.03585	
1415	135	0	
0	0	0	
0	0	0	
-1300	155	0	
-1280	155	0.00138	
-1260	155	0.00277	
-1240	155	0.00415	
-1220	155	0.00554	
-1200	155	0.00692	
-1180	155	0.00831	
-1160	155	0.00969	
-1140	155	0.01108	
-1120	155	0.01246	
-1100	155	0.01385	
-1080	155	0.01523	
-1060	155	0.01662	
-1040	155	0.018	
-1020	155	0.01938	
-1000	155	0.02077	
-980	155	0.02215	
-960	155	0.02354	
-940	155	0.02492	
-920	155	0.02631	
-900	155	0.02769	
-880	155	0.02908	
-860	155	0.03046	
-840	155	0.03185	
-820	155	0.03323	
-800	155	0.03462	
-780	155	0.036	
-760	155	0.03738	
-740	155	0.03877	
-720	155	0.04015	
-700	155	0.04154	
-680	155	0.04292	
-660	155	0.04431	
-640	155	0.04569	
-620	155	0.04708	
-600	155	0.04846	
-580	155	0.04985	
-560	155	0.05123	
-540	155	0.05262	
-520	155	0.054	
-500	155	0.05538	
-480	155	0.05677	
-460	155	0.05815	
-440	155	0.05954	
-420	155	0.06092	
-400	155	0.06231	
-380	155	0.06369	
-360	155	0.06508	
-340	155	0.06646	
-320	155	0.06785	
-300	155	0.23046	
-280	155	0.23321	
-260	155	0.23596	
-240	155	0.23871	
-220	155	0.24146	
-200	155	0.24421	
-180	155	0.24696	
-160	155	0.24971	
-140	155	0.25246	
-120	155	0.25521	
-100	155	0.25796	
-80	155	0.26071	
-60	155	0.26347	
-40	155	0.26622	
-20	155	0.26897	
-10	155	0.27034	
-5	155	0.27103	
-2.5	155	0.27137	
0	155	0.27172	
2.5	155	0.31672	
5	155	0.35889	
7.5	155	0.38889	
10	155	0.44152	
12.5	155	0.53152	
15	155	0.59606	
17.5	155	0.64106	
20	155	0.75017	
22.5	155	0.88017	
25	155	0.92532	
27.5	155	0.96269	
30	155	0.98269	
32.5	155	1.00109	
35	155	1.01609	
37.5	155	1.04126	
40	155	1.07626	
42.5	155	1.10429	
45	155	1.12929	
47.5	155	1.15429	
50	155	1.17929	
52.5	155	1.20429	
55	155	1.23192	
57.5	155	1.26692	
60	155	1.30192	
62.5	155	1.33692	
65	155	1.36552	
67.5	155	1.39052	
70	155	1.41966	
72.5	155	1.45	
75	155	1.5	
77.5	155	1.55	
80	155	1.6	
82.5	155	1.65591	
85	155	1.72091	
87.5	155	1.76261	
90	155	1.78761	
92.5	155	1.882	
95	155	1.997	
97.5	155	2.04483	
100	155	2.09205	
102.5	155	2.15205	
105	155	2.19095	
107.5	155	2.18827	
110	155	2.18559	
112.5	155	2.18292	
115	155	2.18024	
117.5	155	2.17756	
120	155	2.17488	
125	155	2.16953	
135	155	2.15882	
155	155	2.13739	
175	155	2.11597	
195	155	2.09455	
215	155	2.07313	
235	155	2.05171	
255	155	2.03028	
275	155	2.00886	
295	155	1.98744	
315	155	1.96602	
335	155	1.94459	
355	155	1.92317	
375	155	1.90175	
395	155	1.88033	
415	155	1.8589	
435	155	1.75646	
455	155	1.72062	
475	155	1.68477	
495	155	1.64892	
515	155	1.61308	
535	155	1.57723	
555	155	1.54139	
575	155	1.50554	
595	155	1.46969	
615	155	1.43385	
635	155	1.398	
655	155	1.36215	
675	155	1.32631	
695	155	1.29046	
715	155	1.25462	
735	155	1.21877	
755	155	1.18292	
775	155	1.14708	
795	155	1.11123	
815	155	1.07539	
835	155	1.03954	
855	155	1.00369	
875	155	0.96785	
895	155	0.932	
915	155	0.89615	
935	155	0.86031	
955	155	0.82446	
975	155	0.78862	
995	155	0.75277	
1015	155	0.71692	
1035	155	0.68108	
1055	155	0.64523	
1075	155	0.60939	
1095	155	0.57354	
1115	155	0.53769	
1135	155	0.50185	
1155	155	0.466	
1175	155	0.43016	
1195	155	0.39431	
1215	155	0.35846	
1235	155	0.32262	
1255	155	0.28677	
1275	155	0.25092	
1295	155	0.21508	
1315	155	0.17923	
1335	155	0.14339	
1355	155	0.10754	
1375	155	0.07169	
1395	155	0.03585	
1415	155	0	
0	0	0	
0	0	0	
-1300	175	0	
-1280	175	0.00138	
-1260	175	0.00277	
-1240	175	0.00415	
-1220	175	0.00554	
-1200	175	0.00692	
-1180	175	0.00831	
-1160	175	0.00969	
-1140	175	0.01108	
-1120	175	0.01246	
-1100	175	0.01385	
-1080	175	0.01523	
-1060	175	0.01662	
-1040	175	0.018	
-1020	175	0.01938	
-1000	175	0.02077	
-980	175	0.02215	
-960	175	0.02354	
-940	175	0.02492	
-920	175	0.02631	
-900	175	0.02769	
-880	175	0.02908	
-860	175	0.03046	
-840	175	0.03185	
-820	175	0.03323	
-800	175	0.03462	
-780	175	0.036	
-760	175	0.03738	
-740	175	0.03877	
-720	175	0.04015	
-700	175	0.04154	
-680	175	0.04292	
-660	175	0.04431	
-640	175	0.04569	
-620	175	0.04708	
-600	175	0.04846	
-580	175	0.04985	
-560	175	0.05123	
-540	175	0.05262	
-520	175	0.054	
-500	175	0.05538	
-480	175	0.05677	
-460	175	0.05815	
-440	175	0.05954	
-420	175	0.06092	
-400	175	0.06231	
-380	175	0.06369	
-360	175	0.06508	
-340	175	0.22092	
-320	175	0.22367	
-300	175	0.22642	
-280	175	0.22917	
-260	175	0.23192	
-240	175	0.23467	
-220	175	0.23742	
-200	175	0.24017	
-180	175	0.24292	
-160	175	0.24567	
-140	175	0.24842	
-120	175	0.25117	
-100	175	0.25392	
-80	175	0.25667	
-60	175	0.25943	
-40	175	0.26218	
-20	175	0.26493	
-10	175	0.2663	
-5	175	0.26699	
-2.5	175	0.26733	
0	175	0.26768	
2.5	175	0.31268	
5	175	0.35444	
7.5	175	0.38444	
10	175	0.4403	
12.5	175	0.5303	
15	175	0.59121	
17.5	175	0.63621	
20	175	0.75448	
22.5	175	0.87751	
25	175	0.91751	
27.5	175	0.95165	
30	175	0.97165	
32.5	175	0.98911	
35	175	1.00411	
37.5	175	1.03359	
40	175	1.06859	
42.5	175	1.09419	
45	175	1.11919	
47.5	175	1.14419	
50	175	1.16919	
52.5	175	1.19419	
55	175	1.22505	
57.5	175	1.26005	
60	175	1.29505	
62.5	175	1.32988	
65	175	1.35488	
67.5	175	1.38104	
70	175	1.41104	
72.5	175	1.45	
75	175	1.5	
77.5	175	1.55	
80	175	1.6	
82.5	175	1.66318	
85	175	1.72441	
87.5	175	1.74941	
90	175	1.80229	
92.5	175	1.91729	
95	175	1.99552	
97.5	175	2.04052	
100	175	2.09663	
102.5	175	2.15663	
105	175	2.1567	
107.5	175	2.15402	
110	175	2.15134	
112.5	175	2.14867	
115	175	2.14599	
117.5	175	2.14331	
120	175	2.14063	
125	175	2.13528	
135	175	2.12457	
155	175	2.10314	
175	175	2.08172	
195	175	2.0603	
215	175	2.03888	
235	175	2.01745	
255	175	1.99603	
275	175	1.97461	
295	175	1.95319	
315	175	1.93176	
335	175	1.91034	
355	175	1.88892	
375	175	1.8675	
395	175	1.84608	
415	175	1.82465	
435	175	1.80323	
455	175	1.78181	
475	175	1.68477	
495	175	1.64892	
515	175	1.61308	
535	175	1.57723	
555	175	1.54139	
575	175	1.50554	
595	175	1.46969	
615	175	1.43385	
635	175	1.398	
655	175	1.36215	
675	175	1.32631	
695	175	1.29046	
715	175	1.25462	
735	175	1.21877	
755	175	1.18292	
775	175	1.14708	
795	175	1.11123	
815	175	1.07539	
835	175	1.03954	
855	175	1.00369	
875	175	0.96785	
895	175	0.932	
915	175	0.89615	
935	175	0.86031	
955	175	0.82446	
975	175	0.78862	
995	175	0.75277	
1015	175	0.71692	
1035	175	0.68108	
1055	175	0.64523	
1075	175	0.60939	
1095	175	0.57354	
1115	175	0.53769	
1135	175	0.50185	
1155	175	0.466	
1175	175	0.43016	
1195	175	0.39431	
1215	175	0.35846	
1235	175	0.32262	
1255	175	0.28677	
1275	175	0.25092	
1295	175	0.21508	
1315	175	0.17923	
1335	175	0.14339	
1355	175	0.10754	
1375	175	0.07169	
1395	175	0.03585	
1415	175	0	
0	0	0	
0	0	0	
-1300	195	0	
-1280	195	0.00138	
-1260	195	0.00277	
-1240	195	0.00415	
-1220	195	0.00554	
-1200	195	0.00692	
-1180	195	0.00831	
-1160	195	0.00969	
-1140	195	0.01108	
-1120	195	0.01246	
-1100	195	0.01385	
-1080	195	0.01523	
-1060	195	0.01662	
-1040	195	0.018	
-1020	195	0.01938	
-1000	195	0.02077	
-980	195	0.02215	
-960	195	0.02354	
-940	195	0.02492	
-920	195	0.02631	
-900	195	0.02769	
-880	195	0.02908	
-860	195	0.03046	
-840	195	0.03185	
-820	195	0.03323	
-800	195	0.03462	
-780	195	0.036	
-760	195	0.03738	
-740	195	0.03877	
-720	195	0.04015	
-700	195	0.04154	
-680	195	0.04292	
-660	195	0.04431	
-640	195	0.04569	
-620	195	0.04708	
-600	195	0.04846	
-580	195	0.04985	
-560	195	0.05123	
-540	195	0.05262	
-520	195	0.054	
-500	195	0.05538	
-480	195	0.05677	
-460	195	0.05815	
-440	195	0.05954	
-420	195	0.06092	
-400	195	0.06231	
-380	195	0.21138	
-360	195	0.21413	
-340	195	0.21688	
-320	195	0.21963	
-300	195	0.22238	
-280	195	0.22513	
-260	195	0.22788	
-240	195	0.23063	
-220	195	0.23338	
-200	195	0.23613	
-180	195	0.23888	
-160	195	0.24163	
-140	195	0.24438	
-120	195	0.24713	
-100	195	0.24988	
-80	195	0.25263	
-60	195	0.25538	
-40	195	0.25814	
-20	195	0.26089	
-10	195	0.26226	
-5	195	0.26295	
-2.5	195	0.26329	
0	195	0.26364	
2.5	195	0.30864	
5	195	0.35	
7.5	195	0.38	
10	195	0.43909	
12.5	195	0.52909	
15	195	0.58636	
17.5	195	0.63136	
20	195	0.75879	
22.5	195	0.8697	
25	195	0.9097	
27.5	195	0.94061	
30	195	0.96061	
32.5	195	0.97712	
35	195	0.99212	
37.5	195	1.02591	
40	195	1.05909	
42.5	195	1.08409	
45	195	1.10909	
47.5	195	1.13409	
50	195	1.15909	
52.5	195	1.18409	
55	195	1.21818	
57.5	195	1.25318	
60	195	1.28818	
62.5	195	1.31924	
65	195	1.34424	
67.5	195	1.37242	
70	195	1.40242	
72.5	195	1.45	
75	195	1.5	
77.5	195	1.55	
80	195	1.60545	
82.5	195	1.67045	
85	195	1.71121	
87.5	195	1.73621	
90	195	1.83758	
92.5	195	1.94621	
95	195	1.99121	
97.5	195	2.04121	
100	195	2.10121	
102.5	195	2.12512	
105	195	2.12245	
107.5	195	2.11977	
110	195	2.11709	
112.5	195	2.11441	
115	195	2.11174	
117.5	195	2.10906	
120	195	2.10638	
125	195	2.10102	
135	195	2.09031	
155	195	2.06889	
175	195	2.04747	
195	195	2.02605	
215	195	2.00462	
235	195	1.9832	
255	195	1.96178	
275	195	1.94036	
295	195	1.91894	
315	195	1.89751	
335	195	1.87609	
355	195	1.85467	
375	195	1.83325	
395	195	1.81182	
415	195	1.7904	
435	195	1.76898	
455	195	1.74756	
475	195	1.72613	
495	195	1.70471	
515	195	1.61308	
535	195	1.57723	
555	195	1.54139	
575	195	1.50554	
595	195	1.46969	
615	195	1.43385	
635	195	1.398	
655	195	1.36215	
675	195	1.32631	
695	195	1.29046	
715	195	1.25462	
735	195	1.21877	
755	195	1.18292	
775	195	1.14708	
795	195	1.11123	
815	195	1.07539	
835	195	1.03954	
855	195	1.00369	
875	195	0.96785	
895	195	0.932	
915	195	0.89615	
935	195	0.86031	
955	195	0.82446	
975	195	0.78862	
995	195	0.75277	
1015	195	0.71692	
1035	195	0.68108	
1055	195	0.64523	
1075	195	0.60939	
1095	195	0.57354	
1115	195	0.53769	
1135	195	0.50185	
1155	195	0.466	
1175	195	0.43016	
1195	195	0.39431	
1215	195	0.35846	
1235	195	0.32262	
1255	195	0.28677	
1275	195	0.25092	
1295	195	0.21508	
1315	195	0.17923	
1335	195	0.14339	
1355	195	0.10754	
1375	195	0.07169	
1395	195	0.03585	
1415	195	0	
0	0	0	
0	0	0	
-1300	215	0	
-1280	215	0.00138	
-1260	215	0.00277	
-1240	215	0.00415	
-1220	215	0.00554	
-1200	215	0.00692	
-1180	215	0.00831	
-1160	215	0.00969	
-1140	215	0.01108	
-1120	215	0.01246	
-1100	215	0.01385	
-1080	215	0.01523	
-1060	215	0.01662	
-1040	215	0.018	
-1020	215	0.01938	
-1000	215	0.02077	
-980	215	0.02215	
-960	215	0.02354	
-940	215	0.02492	
-920	215	0.02631	
-900	215	0.02769	
-880	215	0.02908	
-860	215	0.03046	
-840	215	0.03185	
-820	215	0.03323	
-800	215	0.03462	
-780	215	0.036	
-760	215	0.03738	
-740	215	0.03877	
-720	215	0.04015	
-700	215	0.04154	
-680	215	0.04292	
-660	215	0.04431	
-640	215	0.04569	
-620	215	0.04708	
-600	215	0.04846	
-580	215	0.04985	
-560	215	0.05123	
-540	215	0.05262	
-520	215	0.054	
-500	215	0.05538	
-480	215	0.05677	
-460	215	0.05815	
-440	215	0.06922	
-420	215	0.20183	
-400	215	0.20458	
-380	215	0.20733	
-360	215	0.21009	
-340	215	0.21284	
-320	215	0.21559	
-300	215	0.21834	
-280	215	0.22109	
-260	215	0.22384	
-240	215	0.22659	
-220	215	0.22934	
-200	215	0.23209	
-180	215	0.23484	
-160	215	0.23759	
-140	215	0.24034	
-120	215	0.24309	
-100	215	0.24584	
-80	215	0.24859	
-60	215	0.25134	
-40	215	0.25409	
-20	215	0.25685	
-10	215	0.25822	
-5	215	0.25891	
-2.5	215	0.25925	
0	215	0.2596	
2.5	215	0.3046	
5	215	0.34556	
7.5	215	0.37556	
10	215	0.43788	
12.5	215	0.52788	
15	215	0.58152	
17.5	215	0.6331	
20	215	0.7631	
22.5	215	0.86189	
25	215	0.90189	
27.5	215	0.92956	
30	215	0.94956	
32.5	215	0.96513	
35	215	0.98323	
37.5	215	1.01823	
40	215	1.04899	
42.5	215	1.07399	
45	215	1.09899	
47.5	215	1.12399	
50	215	1.14899	
52.5	215	1.17631	
55	215	1.21131	
57.5	215	1.24631	
60	215	1.28131	
62.5	215	1.3086	
65	215	1.3338	
67.5	215	1.3638	
70	215	1.4	
72.5	215	1.45	
75	215	1.5	
77.5	215	1.55	
80	215	1.61273	
82.5	215	1.67301	
85	215	1.69801	
87.5	215	1.75786	
90	215	1.87286	
92.5	215	1.9419	
95	215	1.9869	
97.5	215	2.04579	
100	215	2.09355	
102.5	215	2.09087	
105	215	2.0882	
107.5	215	2.08552	
110	215	2.08284	
112.5	215	2.08016	
115	215	2.07748	
117.5	215	2.07481	
120	215	2.07213	
125	215	2.06677	
135	215	2.05606	
155	215	2.03464	
175	215	2.01322	
195	215	1.9918	
215	215	1.97037	
235	215	1.94895	
255	215	1.92753	
275	215	1.90611	
295	215	1.88468	
315	215	1.86326	
335	215	1.84184	
355	215	1.82042	
375	215	1.79899	
395	215	1.77757	
415	215	1.75615	
435	215	1.73473	
455	215	1.71331	
475	215	1.69188	
495	215	1.67046	
515	215	1.64904	
535	215	1.62762	
555	215	1.54554	
575	215	1.50554	
595	215	1.46969	
615	215	1.43385	
635	215	1.398	
655	215	1.36215	
675	215	1.32631	
695	215	1.29046	
715	215	1.25462	
735	215	1.21877	
755	215	1.18292	
775	215	1.14708	
795	215	1.11123	
815	215	1.07539	
835	215	1.03954	
855	215	1.00369	
875	215	0.96785	
895	215	0.932	
915	215	0.89615	
935	215	0.86031	
955	215	0.82446	
975	215	0.78862	
995	215	0.75277	
1015	215	0.71692	
1035	215	0.68108	
1055	215	0.64523	
1075	215	0.60939	
1095	215	0.57354	
1115	215	0.53769	
1135	215	0.50185	
1155	215	0.466	
1175	215	0.43016	
1195	215	0.39431	
1215	215	0.35846	
1235	215	0.32262	
1255	215	0.28677	
1275	215	0.25092	
1295	215	0.21508	
1315	215	0.17923	
1335	215	0.14339	
1355	215	0.10754	
1375	215	0.07169	
1395	215	0.03585	
1415	215	0	
0	0	0	
0	0	0	
-1300	235	0	
-1280	235	0.00138	
-1260	235	0.00277	
-1240	235	0.00415	
-1220	235	0.00554	
-1200	235	0.00692	
-1180	235	0.00831	
-1160	235	0.00969	
-1140	235	0.01108	
-1120	235	0.01246	
-1100	235	0.01385	
-1080	235	0.01523	
-1060	235	0.01662	
-1040	235	0.018	
-1020	235	0.01938	
-1000	235	0.02077	
-980	235	0.02215	
-960	235	0.02354	
-940	235	0.02492	
-920	235	0.02631	
-900	235	0.02769	
-880	235	0.02908	
-860	235	0.03046	
-840	235	0.03185	
-820	235	0.03323	
-800	235	0.03462	
-780	235	0.036	
-760	235	0.03738	
-740	235	0.03877	
-720	235	0.04015	
-700	235	0.04154	
-680	235	0.04292	
-660	235	0.04431	
-640	235	0.04569	
-620	235	0.04708	
-600	235	0.04846	
-580	235	0.04985	
-560	235	0.05123	
-540	235	0.05262	
-520	235	0.054	
-500	235	0.05538	
-480	235	0.12461	
-460	235	0.19229	
-440	235	0.19504	
-420	235	0.19779	
-400	235	0.20054	
-380	235	0.20329	
-360	235	0.20605	
-340	235	0.2088	
-320	235	0.21155	
-300	235	0.2143	
-280	235	0.21705	
-260	235	0.2198	
-240	235	0.22255	
-220	235	0.2253	
-200	235	0.22805	
-180	235	0.2308	
-160	235	0.23355	
-140	235	0.2363	
-120	235	0.23905	
-100	235	0.2418	
-80	235	0.24455	
-60	235	0.2473	
-40	235	0.25005	
-20	235	0.2528	
-10	235	0.25418	
-5	235	0.25487	
-2.5	235	0.25521	
0	235	0.25556	
2.5	235	0.30056	
5	235	0.34111	
7.5	235	0.37111	
10	235	0.43667	
12.5	235	0.52667	
15	235	0.57667	
17.5	235	0.63741	
20	235	0.76741	
22.5	235	0.85407	
25	235	0.89407	
27.5	235	0.91852	
30	235	0.93815	
32.5	235	0.95315	
35	235	0.97556	
37.5	235	1.01056	
40	235	1.03889	
42.5	235	1.06389	
45	235	1.08889	
47.5	235	1.11389	
50	235	1.13889	
52.5	235	1.16944	
55	235	1.20444	
57.5	235	1.23944	
60	235	1.27296	
62.5	235	1.29796	
65	235	1.32519	
67.5	235	1.35519	
70	235	1.4	
72.5	235	1.45	
75	235	1.5	
77.5	235	1.555	
80	235	1.62	
82.5	235	1.65981	
85	235	1.68481	
87.5	235	1.79315	
90	235	1.89259	
92.5	235	1.93759	
95	235	1.99037	
97.5	235	2.05037	
100	235	2.0593	
102.5	235	2.05662	
105	235	2.05394	
107.5	235	2.05127	
110	235	2.04859	
112.5	235	2.04591	
115	235	2.04323	
117.5	235	2.04056	
120	235	2.03788	
125	235	2.03252	
135	235	2.02181	
155	235	2.00039	
175	235	1.97897	
195	235	1.95754	
215	235	1.93612	
235	235	1.9147	
255	235	1.89328	
275	235	1.87185	
295	235	1.85043	
315	235	1.82901	
335	235	1.80759	
355	235	1.78617	
375	235	1.76474	
395	235	1.74332	
415	235	1.7219	
435	235	1.70048	
455	235	1.67905	
475	235	1.65763	
495	235	1.63621	
515	235	1.61479	
535	235	1.59336	
555	235	1.57194	
575	235	1.55052	
595	235	1.49877	
615	235	1.43385	
635	235	1.398	
655	235	1.36215	
675	235	1.32631	
695	235	1.29046	
715	235	1.25462	
735	235	1.21877	
755	235	1.18292	
775	235	1.14708	
795	235	1.11123	
815	235	1.07539	
835	235	1.03954	
855	235	1.00369	
875	235	0.96785	
895	235	0.932	
915	235	0.89615	
935	235	0.86031	
955	235	0.82446	
975	235	0.78862	
995	235	0.75277	
1015	235	0.71692	
1035	235	0.68108	
1055	235	0.64523	
1075	235	0.60939	
1095	235	0.57354	
1115	235	0.53769	
1135	235	0.50185	
1155	235	0.466	
1175	235	0.43016	
1195	235	0.39431	
1215	235	0.35846	
1235	235	0.32262	
1255	235	0.28677	
1275	235	0.25092	
1295	235	0.21508	
1315	235	0.17923	
1335	235	0.14339	
1355	235	0.10754	
1375	235	0.07169	
1395	235	0.03585	
1415	235	0	
0	0	0	
0	0	0	
-1300	255	0	
-1280	255	0.00138	
-1260	255	0.00277	
-1240	255	0.00415	
-1220	255	0.00554	
-1200	255	0.00692	
-1180	255	0.00831	
-1160	255	0.00969	
-1140	255	0.01108	
-1120	255	0.01246	
-1100	255	0.01385	
-1080	255	0.01523	
-1060	255	0.01662	
-1040	255	0.018	
-1020	255	0.01938	
-1000	255	0.02077	
-980	255	0.02215	
-960	255	0.02354	
-940	255	0.02492	
-920	255	0.02631	
-900	255	0.02769	
-880	255	0.02908	
-860	255	0.03046	
-840	255	0.03185	
-820	255	0.03323	
-800	255	0.03462	
-780	255	0.036	
-760	255	0.03738	
-740	255	0.03877	
-720	255	0.04015	
-700	255	0.04154	
-680	255	0.04292	
-660	255	0.04431	
-640	255	0.04569	
-620	255	0.04708	
-600	255	0.04846	
-580	255	0.04985	
-560	255	0.05123	
-540	255	0.05262	
-520	255	0.17999	
-500	255	0.18275	
-480	255	0.1855	
-460	255	0.18825	
-440	255	0.191	
-420	255	0.19375	
-400	255	0.1965	
-380	255	0.19925	
-360	255	0.202	
-340	255	0.20476	
-320	255	0.20751	
-300	255	0.21026	
-280	255	0.21301	
-260	255	0.21576	
-240	255	0.21851	
-220	255	0.22126	
-200	255	0.22401	
-180	255	0.22676	
-160	255	0.22951	
-140	255	0.23226	
-120	255	0.23501	
-100	255	0.23776	
-80	255	0.24051	
-60	255	0.24326	
-40	255	0.24601	
-20	255	0.24876	
-10	255	0.25014	
-5	255	0.25083	
-2.5	255	0.25117	
0	255	0.25152	
2.5	255	0.29652	
5	255	0.33667	
7.5	255	0.36667	
10	255	0.43545	
12.5	255	0.52545	
15	255	0.57182	
17.5	255	0.64172	
20	255	0.77172	
22.5	255	0.84626	
25	255	0.88626	
27.5	255	0.90747	
30	255	0.92616	
32.5	255	0.94116	
35	255	0.96788	
37.5	255	1.00288	
40	255	1.02879	
42.5	255	1.05379	
45	255	1.07879	
47.5	255	1.10379	
50	255	1.12879	
52.5	255	1.16258	
55	255	1.19758	
57.5	255	1.23258	
60	255	1.26232	
62.5	255	1.28732	
65	255	1.31657	
67.5	255	1.35	
70	255	1.4	
72.5	255	1.45	
75	255	1.5	
77.5	255	1.56227	
80	255	1.62162	
82.5	255	1.64662	
85	255	1.71343	
87.5	255	1.82843	
90	255	1.88828	
92.5	255	1.93495	
95	255	1.99495	
97.5	255	2.02773	
100	255	2.02505	
102.5	255	2.02237	
105	255	2.01969	
107.5	255	2.01701	
110	255	2.01434	
112.5	255	2.01166	
115	255	2.00898	
117.5	255	2.0063	
120	255	2.00363	
125	255	1.99827	
135	255	1.98756	
155	255	1.96614	
175	255	1.94471	
195	255	1.92329	
215	255	1.90187	
235	255	1.88045	
255	255	1.85903	
275	255	1.8376	
295	255	1.81618	
315	255	1.79476	
335	255	1.77334	
355	255	1.75191	
375	255	1.73049	
395	255	1.70907	
415	255	1.68765	
435	255	1.66622	
455	255	1.6448	
475	255	1.62338	
495	255	1.60196	
515	255	1.58053	
535	255	1.55911	
555	255	1.53769	
575	255	1.51627	
595	255	1.49485	
615	255	1.47342	
635	255	1.452	
655	255	1.36215	
675	255	1.32631	
695	255	1.29046	
715	255	1.25462	
735	255	1.21877	
755	255	1.18292	
775	255	1.14708	
795	255	1.11123	
815	255	1.07539	
835	255	1.03954	
855	255	1.00369	
875	255	0.96785	
895	255	0.932	
915	255	0.89615	
935	255	0.86031	
955	255	0.82446	
975	255	0.78862	
995	255	0.75277	
1015	255	0.71692	
1035	255	0.68108	
1055	255	0.64523	
1075	255	0.60939	
1095	255	0.57354	
1115	255	0.53769	
1135	255	0.50185	
1155	255	0.466	
1175	255	0.43016	
1195	255	0.39431	
1215	255	0.35846	
1235	255	0.32262	
1255	255	0.28677	
1275	255	0.25092	
1295	255	0.21508	
1315	255	0.17923	
1335	255	0.14339	
1355	255	0.10754	
1375	255	0.07169	
1395	255	0.03585	
1415	255	0	
0	0	0	
0	0	0	
-1300	275	0	
-1280	275	0.00138	
-1260	275	0.00277	
-1240	275	0.00415	
-1220	275	0.00554	
-1200	275	0.00692	
-1180	275	0.00831	
-1160	275	0.00969	
-1140	275	0.01108	
-1120	275	0.01246	
-1100	275	0.01385	
-1080	275	0.01523	
-1060	275	0.01662	
-1040	275	0.018	
-1020	275	0.01938	
-1000	275	0.02077	
-980	275	0.02215	
-960	275	0.02354	
-940	275	0.02492	
-920	275	0.02631	
-900	275	0.02769	
-880	275	0.02908	
-860	275	0.03046	
-840	275	0.03185	
-820	275	0.03323	
-800	275	0.03462	
-780	275	0.036	
-760	275	0.03738	
-740	275	0.03877	
-720	275	0.04015	
-700	275	0.04154	
-680	275	0.04292	
-660	275	0.04431	
-640	275	0.04569	
-620	275	0.04708	
-600	275	0.04846	
-580	275	0.04985	
-560	275	0.17046	
-540	275	0.17321	
-520	275	0.17596	
-500	275	0.17871	
-480	275	0.18146	
-460	275	0.18421	
-440	275	0.18696	
-420	275	0.18971	
-400	275	0.19246	
-380	275	0.19521	
-360	275	0.19796	
-340	275	0.20071	
-320	275	0.20347	
-300	275	0.20622	
-280	275	0.20897	
-260	275	0.21172	
-240	275	0.21447	
-220	275	0.21722	
-200	275	0.21997	
-180	275	0.22272	
-160	275	0.22547	
-140	275	0.22822	
-120	275	0.23097	
-100	275	0.23372	
-80	275	0.23647	
-60	275	0.23922	
-40	275	0.24197	
-20	275	0.24472	
-10	275	0.2461	
-5	275	0.24679	
-2.5	275	0.24713	
0	275	0.24747	
2.5	275	0.29247	
5	275	0.33222	
7.5	275	0.36222	
10	275	0.43424	
12.5	275	0.52197	
15	275	0.56697	
17.5	275	0.64603	
20	275	0.77603	
22.5	275	0.83845	
25	275	0.87643	
27.5	275	0.89643	
30	275	0.91418	
32.5	275	0.92918	
35	275	0.9602	
37.5	275	0.99369	
40	275	1.01869	
42.5	275	1.04369	
45	275	1.06869	
47.5	275	1.09369	
50	275	1.12071	
52.5	275	1.15571	
55	275	1.19071	
57.5	275	1.22571	
60	275	1.25168	
62.5	275	1.27795	
65	275	1.30795	
67.5	275	1.35	
70	275	1.4	
72.5	275	1.45	
75	275	1.50455	
77.5	275	1.56955	
80	275	1.60842	
82.5	275	1.63372	
85	275	1.74872	
87.5	275	1.83897	
90	275	1.88397	
92.5	275	1.93953	
95	275	1.99615	
97.5	275	1.99347	
100	275	1.9908	
102.5	275	1.98812	
105	275	1.98544	
107.5	275	1.98276	
110	275	1.98009	
112.5	275	1.97741	
115	275	1.97473	
117.5	275	1.97205	
120	275	1.96937	
125	275	1.96402	
135	275	1.95331	
155	275	1.93189	
175	275	1.91046	
195	275	1.88904	
215	275	1.86762	
235	275	1.8462	
255	275	1.82477	
275	275	1.80335	
295	275	1.78193	
315	275	1.76051	
335	275	1.73908	
355	275	1.71766	
375	275	1.69624	
395	275	1.67482	
415	275	1.6534	
435	275	1.63197	
455	275	1.61055	
475	275	1.58913	
495	275	1.56771	
515	275	1.54628	
535	275	1.52486	
555	275	1.50344	
575	275	1.48202	
595	275	1.46059	
615	275	1.43917	
635	275	1.41775	
655	275	1.39633	
675	275	1.3749	
695	275	1.29046	
715	275	1.25462	
735	275	1.21877	
755	275	1.18292	
775	275	1.14708	
795	275	1.11123	
815	275	1.07539	
835	275	1.03954	
855	275	1.00369	
875	275	0.96785	
895	275	0.932	
915	275	0.89615	
935	275	0.86031	
955	275	0.82446	
975	275	0.78862	
995	275	0.75277	
1015	275	0.71692	
1035	275	0.68108	
1055	275	0.64523	
1075	275	0.60939	
1095	275	0.57354	
1115	275	0.53769	
1135	275	0.50185	
1155	275	0.466	
1175	275	0.43016	
1195	275	0.39431	
1215	275	0.35846	
1235	275	0.32262	
1255	275	0.28677	
1275	275	0.25092	
1295	275	0.21508	
1315	275	0.17923	
1335	275	0.14339	
1355	275	0.10754	
1375	275	0.07169	
1395	275	0.03585	
1415	275	0	
0	0	0	
0	0	0	
-1300	295	0	
-1280	295	0.00138	
-1260	295	0.00277	
-1240	295	0.00415	
-1220	295	0.00554	
-1200	295	0.00692	
-1180	295	0.00831	
-1160	295	0.00969	
-1140	295	0.01108	
-1120	295	0.01246	
-1100	295	0.01385	
-1080	295	0.01523	
-1060	295	0.01662	
-1040	295	0.018	
-1020	295	0.01938	
-1000	295	0.02077	
-980	295	0.02215	
-960	295	0.02354	
-940	295	0.02492	
-920	295	0.02631	
-900	295	0.02769	
-880	295	0.02908	
-860	295	0.03046	
-840	295	0.03185	
-820	295	0.03323	
-800	295	0.03462	
-780	295	0.036	
-760	295	0.03738	
-740	295	0.03877	
-720	295	0.04015	
-700	295	0.04154	
-680	295	0.04292	
-660	295	0.04431	
-640	295	0.04569	
-620	295	0.04708	
-600	295	0.16092	
-580	295	0.16367	
-560	295	0.16642	
-540	295	0.16917	
-520	295	0.17192	
-500	295	0.17467	
-480	295	0.17742	
-460	295	0.18017	
-440	295	0.18292	
-420	295	0.18567	
-400	295	0.18842	
-380	295	0.19117	
-360	295	0.19392	
-340	295	0.19667	
-320	295	0.19943	
-300	295	0.20218	
-280	295	0.20493	
-260	295	0.20768	
-240	295	0.21043	
-220	295	0.21318	
-200	295	0.21593	
-180	295	0.21868	
-160	295	0.22143	
-140	295	0.22418	
-120	295	0.22693	
-100	295	0.22968	
-80	295	0.23243	
-60	295	0.23518	
-40	295	0.23793	
-20	295	0.24068	
-10	295	0.24206	
-5	295	0.24275	
-2.5	295	0.24309	
0	295	0.24343	
2.5	295	0.28843	
5	295	0.32778	
7.5	295	0.35778	
10	295	0.43303	
12.5	295	0.51712	
15	295	0.56212	
17.5	295	0.65034	
20	295	0.78034	
22.5	295	0.83064	
25	295	0.86539	
27.5	295	0.88539	
30	295	0.90219	
32.5	295	0.91753	
35	295	0.95253	
37.5	295	0.98359	
40	295	1.00859	
42.5	295	1.03359	
45	295	1.05859	
47.5	295	1.08359	
50	295	1.11384	
52.5	295	1.14884	
55	295	1.18384	
57.5	295	1.21604	
60	295	1.24104	
62.5	295	1.26933	
65	295	1.3	
67.5	295	1.35	
70	295	1.4	
72.5	295	1.45	
75	295	1.51182	
77.5	295	1.57022	
80	295	1.59522	
82.5	295	1.66901	
85	295	1.78401	
87.5	295	1.83466	
90	295	1.88411	
92.5	295	1.94411	
95	295	1.9619	
97.5	295	1.95922	
100	295	1.95654	
102.5	295	1.95387	
105	295	1.95119	
107.5	295	1.94851	
110	295	1.94583	
112.5	295	1.94316	
115	295	1.94048	
117.5	295	1.9378	
120	295	1.93512	
125	295	1.92977	
135	295	1.91906	
155	295	1.89763	
175	295	1.87621	
195	295	1.85479	
215	295	1.83337	
235	295	1.81194	
255	295	1.79052	
275	295	1.7691	
295	295	1.74768	
315	295	1.72626	
335	295	1.70483	
355	295	1.68341	
375	295	1.66199	
395	295	1.64057	
415	295	1.61914	
435	295	1.59772	
455	295	1.5763	
475	295	1.55488	
495	295	1.53345	
515	295	1.51203	
535	295	1.49061	
555	295	1.46919	
575	295	1.44776	
595	295	1.42634	
615	295	1.40492	
635	295	1.3835	
655	295	1.36208	
675	295	1.34065	
695	295	1.31923	
715	295	1.29781	
735	295	1.21877	
755	295	1.18292	
775	295	1.14708	
795	295	1.11123	
815	295	1.07539	
835	295	1.03954	
855	295	1.00369	
875	295	0.96785	
895	295	0.932	
915	295	0.89615	
935	295	0.86031	
955	295	0.82446	
975	295	0.78862	
995	295	0.75277	
1015	295	0.71692	
1035	295	0.68108	
1055	295	0.64523	
1075	295	0.60939	
1095	295	0.57354	
1115	295	0.53769	
1135	295	0.50185	
1155	295	0.466	
1175	295	0.43016	
1195	295	0.39431	
1215	295	0.35846	
1235	295	0.32262	
1255	295	0.28677	
1275	295	0.25092	
1295	295	0.21508	
1315	295	0.17923	
1335	295	0.14339	
1355	295	0.10754	
1375	295	0.07169	
1395	295	0.03585	
1415	295	0	
0	0	0	
0	0	0	
-1300	315	0	
-1280	315	0.00138	
-1260	315	0.00277	
-1240	315	0.00415	
-1220	315	0.00554	
-1200	315	0.00692	
-1180	315	0.00831	
-1160	315	0.00969	
-1140	315	0.01108	
-1120	315	0.01246	
-1100	315	0.01385	
-1080	315	0.01523	
-1060	315	0.01662	
-1040	315	0.018	
-1020	315	0.01938	
-1000	315	0.02077	
-980	315	0.02215	
-960	315	0.02354	
-940	315	0.02492	
-920	315	0.02631	
-900	315	0.02769	
-880	315	0.02908	
-860	315	0.03046	
-840	315	0.03185	
-820	315	0.03323	
-800	315	0.03462	
-780	315	0.036	
-760	315	0.03738	
-740	315	0.03877	
-720	315	0.04015	
-700	315	0.04154	
-680	315	0.04292	
-660	315	0.04431	
-640	315	0.15138	
-620	315	0.15413	
-600	315	0.15688	
-580	315	0.15963	
-560	315	0.16238	
-540	315	0.16513	
-520	315	0.16788	
-500	315	0.17063	
-480	315	0.17338	
-460	315	0.17613	
-440	315	0.17888	
-420	315	0.18163	
-400	315	0.18438	
-380	315	0.18713	
-360	315	0.18988	
-340	315	0.19263	
-320	315	0.19538	
-300	315	0.19814	
-280	315	0.20089	
-260	315	0.20364	
-240	315	0.20639	
-220	315	0.20914	
-200	315	0.21189	
-180	315	0.21464	
-160	315	0.21739	
-140	315	0.22014	
-120	315	0.22289	
-100	315	0.22564	
-80	315	0.22839	
-60	315	0.23114	
-40	315	0.23389	
-20	315	0.23664	
-10	315	0.23802	
-5	315	0.23871	
-2.5	315	0.23905	
0	315	0.23939	
2.5	315	0.28439	
5	315	0.32333	
7.5	315	0.35333	
10	315	0.43182	
12.5	315	0.51227	
15	315	0.55727	
17.5	315	0.65465	
20	315	0.78283	
22.5	315	0.82283	
25	315	0.85434	
27.5	315	0.87434	
30	315	0.8902	
32.5	315	0.90985	
35	315	0.94485	
37.5	315	0.97348	
40	315	0.99848	
42.5	315	1.02348	
45	315	1.04848	
47.5	315	1.07348	
50	315	1.10697	
52.5	315	1.14197	
55	315	1.17697	
57.5	315	1.2054	
60	315	1.23071	
62.5	315	1.26071	
65	315	1.3	
67.5	315	1.35	
70	315	1.4	
72.5	315	1.45409	
75	315	1.51909	
77.5	315	1.55702	
80	315	1.58929	
82.5	315	1.70429	
85	315	1.78535	
87.5	315	1.83035	
90	315	1.88869	
92.5	315	1.93033	
95	315	1.92765	
97.5	315	1.92497	
100	315	1.92229	
102.5	315	1.91962	
105	315	1.91694	
107.5	315	1.91426	
110	315	1.91158	
112.5	315	1.9089	
115	315	1.90623	
117.5	315	1.90355	
120	315	1.90087	
125	315	1.89552	
135	315	1.8848	
155	315	1.86338	
175	315	1.84196	
195	315	1.82054	
215	315	1.79912	
235	315	1.77769	
255	315	1.75627	
275	315	1.73485	
295	315	1.71343	
315	315	1.692	
335	315	1.67058	
355	315	1.64916	
375	315	1.62774	
395	315	1.60631	
415	315	1.58489	
435	315	1.56347	
455	315	1.54205	
475	315	1.52062	
495	315	1.4992	
515	315	1.47778	
535	315	1.45636	
555	315	1.43494	
575	315	1.41351	
595	315	1.39209	
615	315	1.37067	
635	315	1.34925	
655	315	1.32782	
675	315	1.3064	
695	315	1.28498	
715	315	1.26356	
735	315	1.24213	
755	315	1.22071	
775	315	1.14708	
795	315	1.11123	
815	315	1.07539	
835	315	1.03954	
855	315	1.00369	
875	315	0.96785	
895	315	0.932	
915	315	0.89615	
935	315	0.86031	
955	315	0.82446	
975	315	0.78862	
995	315	0.75277	
1015	315	0.71692	
1035	315	0.68108	
1055	315	0.64523	
1075	315	0.60939	
1095	315	0.57354	
1115	315	0.53769	
1135	315	0.50185	
1155	315	0.466	
1175	315	0.43016	
1195	315	0.39431	
1215	315	0.35846	
1235	315	0.32262	
1255	315	0.28677	
1275	315	0.25092	
1295	315	0.21508	
1315	315	0.17923	
1335	315	0.14339	
1355	315	0.10754	
1375	315	0.07169	
1395	315	0.03585	
1415	315	0	
0	0	0	
0	0	0	
-1300	335	0	
-1280	335	0.00138	
-1260	335	0.00277	
-1240	335	0.00415	
-1220	335	0.00554	
-1200	335	0.00692	
-1180	335	0.00831	
-1160	335	0.00969	
-1140	335	0.01108	
-1120	335	0.01246	
-1100	335	0.01385	
-1080	335	0.01523	
-1060	335	0.01662	
-1040	335	0.018	
-1020	335	0.01938	
-1000	335	0.02077	
-980	335	0.02215	
-960	335	0.02354	
-940	335	0.02492	
-920	335	0.02631	
-900	335	0.02769	
-880	335	0.02908	
-860	335	0.03046	
-840	335	0.03185	
-820	335	0.03323	
-800	335	0.03462	
-780	335	0.036	
-760	335	0.03738	
-740	335	0.03877	
-720	335	0.04015	
-700	335	0.04154	
-680	335	0.14183	
-660	335	0.14458	
-640	335	0.14734	
-620	335	0.15009	
-600	335	0.15284	
-580	335	0.15559	
-560	335	0.15834	
-540	335	0.16109	
-520	335	0.16384	
-500	335	0.16659	
-480	335	0.16934	
-460	335	0.17209	
-440	335	0.17484	
-420	335	0.17759	
-400	335	0.18034	
-380	335	0.18309	
-360	335	0.18584	
-340	335	0.18859	
-320	335	0.19134	
-300	335	0.19409	
-280	335	0.19685	
-260	335	0.1996	
-240	335	0.20235	
-220	335	0.2051	
-200	335	0.20785	
-180	335	0.2106	
-160	335	0.21335	
-140	335	0.2161	
-120	335	0.21885	
-100	335	0.2216	
-80	335	0.22435	
-60	335	0.2271	
-40	335	0.22985	
-20	335	0.2326	
-10	335	0.23398	
-5	335	0.23467	
-2.5	335	0.23501	
0	335	0.23535	
2.5	335	0.28035	
5	335	0.31889	
7.5	335	0.34889	
10	335	0.43061	
12.5	335	0.50742	
15	335	0.55242	
17.5	335	0.65896	
20	335	0.77502	
22.5	335	0.81502	
25	335	0.8433	
27.5	335	0.86322	
30	335	0.87822	
32.5	335	0.90217	
35	335	0.93717	
37.5	335	0.96338	
40	335	0.98838	
42.5	335	1.01338	
45	335	1.03838	
47.5	335	1.0651	
50	335	1.1001	
52.5	335	1.1351	
55	335	1.16976	
57.5	335	1.19476	
60	335	1.22209	
62.5	335	1.25209	
65	335	1.3	
67.5	335	1.35	
70	335	1.4	
72.5	335	1.46136	
75	335	1.51882	
77.5	335	1.54382	
80	335	1.62458	
82.5	335	1.73604	
85	335	1.78104	
87.5	335	1.83327	
90	335	1.89327	
92.5	335	1.89608	
95	335	1.8934	
97.5	335	1.89072	
100	335	1.88804	
102.5	335	1.88536	
105	335	1.88269	
107.5	335	1.88001	
110	335	1.87733	
112.5	335	1.87465	
115	335	1.87198	
117.5	335	1.8693	
120	335	1.86662	
125	335	1.86126	
135	335	1.85055	
155	335	1.82913	
175	335	1.80771	
195	335	1.78629	
215	335	1.76486	
235	335	1.74344	
255	335	1.72202	
275	335	1.7006	
295	335	1.67917	
315	335	1.65775	
335	335	1.63633	
355	335	1.61491	
375	335	1.59348	
395	335	1.57206	
415	335	1.55064	
435	335	1.52922	
455	335	1.5078	
475	335	1.48637	
495	335	1.46495	
515	335	1.44353	
535	335	1.42211	
555	335	1.40068	
575	335	1.37926	
595	335	1.35784	
615	335	1.33642	
635	335	1.31499	
655	335	1.29357	
675	335	1.27215	
695	335	1.25073	
715	335	1.22931	
735	335	1.20788	
755	335	1.18646	
775	335	1.16504	
795	335	1.14362	
815	335	1.07539	
835	335	1.03954	
855	335	1.00369	
875	335	0.96785	
895	335	0.932	
915	335	0.89615	
935	335	0.86031	
955	335	0.82446	
975	335	0.78862	
995	335	0.75277	
1015	335	0.71692	
1035	335	0.68108	
1055	335	0.64523	
1075	335	0.60939	
1095	335	0.57354	
1115	335	0.53769	
1135	335	0.50185	
1155	335	0.466	
1175	335	0.43016	
1195	335	0.39431	
1215	335	0.35846	
1235	335	0.32262	
1255	335	0.28677	
1275	335	0.25092	
1295	335	0.21508	
1315	335	0.17923	
1335	335	0.14339	
1355	335	0.10754	
1375	335	0.07169	
1395	335	0.03585	
1415	335	0	
0	0	0	
0	0	0	
-1300	355	0	
-1280	355	0.00138	
-1260	355	0.00277	
-1240	355	0.00415	
-1220	355	0.00554	
-1200	355	0.00692	
-1180	355	0.00831	
-1160	355	0.00969	
-1140	355	0.01108	
-1120	355	0.01246	
-1100	355	0.01385	
-1080	355	0.01523	
-1060	355	0.01662	
-1040	355	0.018	
-1020	355	0.01938	
-1000	355	0.02077	
-980	355	0.02215	
-960	355	0.02354	
-940	355	0.02492	
-920	355	0.02631	
-900	355	0.02769	
-880	355	0.02908	
-860	355	0.03046	
-840	355	0.03185	
-820	355	0.03323	
-800	355	0.03462	
-780	355	0.036	
-760	355	0.03738	
-740	355	0.0646	
-720	355	0.13229	
-700	355	0.13504	
-680	355	0.13779	
-660	355	0.14054	
-640	355	0.14329	
-620	355	0.14605	
-600	355	0.1488	
-580	355	0.15155	
-560	355	0.1543	
-540	355	0.15705	
-520	355	0.1598	
-500	355	0.16255	
-480	355	0.1653	
-460	355	0.16805	
-440	355	0.1708	
-420	355	0.17355	
-400	355	0.1763	
-380	355	0.17905	
-360	355	0.1818	
-340	355	0.18455	
-320	355	0.1873	
-300	355	0.19005	
-280	355	0.19281	
-260	355	0.19556	
-240	355	0.19831	
-220	355	0.20106	
-200	355	0.20381	
-180	355	0.20656	
-160	355	0.20931	
-140	355	0.21206	
-120	355	0.21481	
-100	355	0.21756	
-80	355	0.22031	
-60	355	0.22306	
-40	355	0.22581	
-20	355	0.22856	
-10	355	0.22994	
-5	355	0.23063	
-2.5	355	0.23097	
0	355	0.23131	
2.5	355	0.27631	
5	355	0.31444	
7.5	355	0.34444	
10	355	0.42939	
12.5	355	0.50258	
15	355	0.54758	
17.5	355	0.66327	
20	355	0.76721	
22.5	355	0.80721	
25	355	0.83226	
27.5	355	0.85123	
30	355	0.86623	
32.5	355	0.89449	
35	355	0.92828	
37.5	355	0.95328	
40	355	0.97828	
42.5	355	1.00328	
45	355	1.02828	
47.5	355	1.05823	
50	355	1.09323	
52.5	355	1.12823	
55	355	1.15912	
57.5	355	1.18412	
60	355	1.21347	
62.5	355	1.25	
65	355	1.3	
67.5	355	1.35	
70	355	1.40364	
72.5	355	1.46864	
75	355	1.50562	
77.5	355	1.54487	
80	355	1.65987	
82.5	355	1.73173	
85	355	1.77785	
87.5	355	1.83785	
90	355	1.8645	
92.5	355	1.86182	
95	355	1.85915	
97.5	355	1.85647	
100	355	1.85379	
102.5	355	1.85111	
105	355	1.84843	
107.5	355	1.84576	
110	355	1.84308	
112.5	355	1.8404	
115	355	1.83772	
117.5	355	1.83505	
120	355	1.83237	
125	355	1.82701	
135	355	1.8163	
155	355	1.79488	
175	355	1.77346	
195	355	1.75203	
215	355	1.73061	
235	355	1.70919	
255	355	1.68777	
275	355	1.66634	
295	355	1.64492	
315	355	1.6235	
335	355	1.60208	
355	355	1.58066	
375	355	1.55923	
395	355	1.53781	
415	355	1.51639	
435	355	1.49497	
455	355	1.47354	
475	355	1.45212	
495	355	1.4307	
515	355	1.40928	
535	355	1.38785	
555	355	1.36643	
575	355	1.34501	
595	355	1.32359	
615	355	1.30217	
635	355	1.28074	
655	355	1.25932	
675	355	1.2379	
695	355	1.21648	
715	355	1.19505	
735	355	1.17363	
755	355	1.15221	
775	355	1.13079	
795	355	1.10936	
815	355	1.08794	
835	355	1.06652	
855	355	1.01476	
875	355	0.96785	
895	355	0.932	
915	355	0.89615	
935	355	0.86031	
955	355	0.82446	
975	355	0.78862	
995	355	0.75277	
1015	355	0.71692	
1035	355	0.68108	
1055	355	0.64523	
1075	355	0.60939	
1095	355	0.57354	
1115	355	0.53769	
1135	355	0.50185	
1155	355	0.466	
1175	355	0.43016	
1195	355	0.39431	
1215	355	0.35846	
1235	355	0.32262	
1255	355	0.28677	
1275	355	0.25092	
1295	355	0.21508	
1315	355	0.17923	
1335	355	0.14339	
1355	355	0.10754	
1375	355	0.07169	
1395	355	0.03585	
1415	355	0	
0	0	0	
0	0	0	
-1300	375	0	
-1280	375	0.00138	
-1260	375	0.00277	
-1240	375	0.00415	
-1220	375	0.00554	
-1200	375	0.00692	
-1180	375	0.00831	
-1160	375	0.00969	
-1140	375	0.01108	
-1120	375	0.01246	
-1100	375	0.01385	
-1080	375	0.01523	
-1060	375	0.01662	
-1040	375	0.018	
-1020	375	0.01938	
-1000	375	0.02077	
-980	375	0.02215	
-960	375	0.02354	
-940	375	0.02492	
-920	375	0.02631	
-900	375	0.02769	
-880	375	0.02908	
-860	375	0.03046	
-840	375	0.03185	
-820	375	0.03323	
-800	375	0.03462	
-780	375	0.11999	
-760	375	0.12275	
-740	375	0.1255	
-720	375	0.12825	
-700	375	0.131	
-680	375	0.13375	
-660	375	0.1365	
-640	375	0.13925	
-620	375	0.142	
-600	375	0.14476	
-580	375	0.14751	
-560	375	0.15026	
-540	375	0.15301	
-520	375	0.15576	
-500	375	0.15851	
-480	375	0.16126	
-460	375	0.16401	
-440	375	0.16676	
-420	375	0.16951	
-400	375	0.17226	
-380	375	0.17501	
-360	375	0.17776	
-340	375	0.18051	
-320	375	0.18326	
-300	375	0.18601	
-280	375	0.18876	
-260	375	0.19152	
-240	375	0.19427	
-220	375	0.19702	
-200	375	0.19977	
-180	375	0.20252	
-160	375	0.20527	
-140	375	0.20802	
-120	375	0.21077	
-100	375	0.21352	
-80	375	0.21627	
-60	375	0.21902	
-40	375	0.22177	
-20	375	0.22452	
-10	375	0.2259	
-5	375	0.22659	
-2.5	375	0.22693	
0	375	0.22727	
2.5	375	0.27227	
5	375	0.31	
7.5	375	0.34	
10	375	0.42818	
12.5	375	0.49773	
15	375	0.54273	
17.5	375	0.66758	
20	375	0.75939	
22.5	375	0.79939	
25	375	0.82121	
27.5	375	0.83924	
30	375	0.85424	
32.5	375	0.88682	
35	375	0.91818	
37.5	375	0.94318	
40	375	0.96818	
42.5	375	0.99318	
45	375	1.01818	
47.5	375	1.05136	
50	375	1.08636	
52.5	375	1.12136	
55	375	1.14848	
57.5	375	1.17485	
60	375	1.20485	
62.5	375	1.25	
65	375	1.3	
67.5	375	1.35	
70	375	1.41091	
72.5	375	1.46742	
75	375	1.49242	
77.5	375	1.58015	
80	375	1.68242	
82.5	375	1.72742	
85	375	1.78242	
87.5	375	1.83293	
90	375	1.83025	
92.5	375	1.82757	
95	375	1.82489	
97.5	375	1.82222	
100	375	1.81954	
102.5	375	1.81686	
105	375	1.81418	
107.5	375	1.81151	
110	375	1.80883	
112.5	375	1.80615	
115	375	1.80347	
117.5	375	1.80079	
120	375	1.79812	
125	375	1.79276	
135	375	1.78205	
155	375	1.76063	
175	375	1.7392	
195	375	1.71778	
215	375	1.69636	
235	375	1.67494	
255	375	1.65352	
275	375	1.63209	
295	375	1.61067	
315	375	1.58925	
335	375	1.56783	
355	375	1.5464	
375	375	1.52498	
395	375	1.50356	
415	375	1.48214	
435	375	1.46071	
455	375	1.43929	
475	375	1.41787	
495	375	1.39645	
515	375	1.37503	
535	375	1.3536	
555	375	1.33218	
575	375	1.31076	
595	375	1.28934	
615	375	1.26791	
635	375	1.24649	
655	375	1.22507	
675	375	1.20365	
695	375	1.18222	
715	375	1.1608	
735	375	1.13938	
755	375	1.11796	
775	375	1.09654	
795	375	1.07511	
815	375	1.05369	
835	375	1.03227	
855	375	1.01085	
875	375	0.98942	
895	375	0.968	
915	375	0.89615	
935	375	0.86031	
955	375	0.82446	
975	375	0.78862	
995	375	0.75277	
1015	375	0.71692	
1035	375	0.68108	
1055	375	0.64523	
1075	375	0.60939	
1095	375	0.57354	
1115	375	0.53769	
1135	375	0.50185	
1155	375	0.466	
1175	375	0.43016	
1195	375	0.39431	
1215	375	0.35846	
1235	375	0.32262	
1255	375	0.28677	
1275	375	0.25092	
1295	375	0.21508	
1315	375	0.17923	
1335	375	0.14339	
1355	375	0.10754	
1375	375	0.07169	
1395	375	0.03585	
1415	375	0	
0	0	0	
0	0	0	
-1300	395	0	
-1280	395	0.00138	
-1260	395	0.00277	
-1240	395	0.00415	
-1220	395	0.00554	
-1200	395	0.00692	
-1180	395	0.00831	
-1160	395	0.00969	
-1140	395	0.01108	
-1120	395	0.01246	
-1100	395	0.01385	
-1080	395	0.01523	
-1060	395	0.01662	
-1040	395	0.018	
-1020	395	0.01938	
-1000	395	0.02077	
-980	395	0.02215	
-960	395	0.02354	
-940	395	0.02492	
-920	395	0.02631	
-900	395	0.02769	
-880	395	0.02908	
-860	395	0.03046	
-840	395	0.03185	
-820	395	0.11046	
-800	395	0.11321	
-780	395	0.11596	
-760	395	0.11871	
-740	395	0.12146	
-720	395	0.12421	
-700	395	0.12696	
-680	395	0.12971	
-660	395	0.13246	
-640	395	0.13521	
-620	395	0.13796	
-600	395	0.14071	
-580	395	0.14347	
-560	395	0.14622	
-540	395	0.14897	
-520	395	0.15172	
-500	395	0.15447	
-480	395	0.15722	
-460	395	0.15997	
-440	395	0.16272	
-420	395	0.16547	
-400	395	0.16822	
-380	395	0.17097	
-360	395	0.17372	
-340	395	0.17647	
-320	395	0.17922	
-300	395	0.18197	
-280	395	0.18472	
-260	395	0.18747	
-240	395	0.19023	
-220	395	0.19298	
-200	395	0.19573	
-180	395	0.19848	
-160	395	0.20123	
-140	395	0.20398	
-120	395	0.20673	
-100	395	0.20948	
-80	395	0.21223	
-60	395	0.21498	
-40	395	0.21773	
-20	395	0.22048	
-10	395	0.22186	
-5	395	0.22254	
-2.5	395	0.22289	
0	395	0.22323	
2.5	395	0.26823	
5	395	0.30556	
7.5	395	0.33697	
10	395	0.42697	
12.5	395	0.49288	
15	395	0.54189	
17.5	395	0.67189	
20	395	0.75158	
22.5	395	0.79017	
25	395	0.81017	
27.5	395	0.82726	
30	395	0.84414	
32.5	395	0.87914	
35	395	0.90808	
37.5	395	0.93308	
40	395	0.95808	
42.5	395	0.98308	
45	395	1.00949	
47.5	395	1.04449	
50	395	1.07949	
52.5	395	1.11285	
55	395	1.13785	
57.5	395	1.16623	
60	395	1.2	
62.5	395	1.25	
65	395	1.3	
67.5	395	1.35318	
70	395	1.41818	
72.5	395	1.45423	
75	395	1.50044	
77.5	395	1.61544	
80	395	1.67811	
82.5	395	1.727	
85	395	1.787	
87.5	395	1.79868	
90	395	1.796	
92.5	395	1.79332	
95	395	1.79064	
97.5	395	1.78796	
100	395	1.78529	
102.5	395	1.78261	
105	395	1.77993	
107.5	395	1.77725	
110	395	1.77458	
112.5	395	1.7719	
115	395	1.76922	
117.5	395	1.76654	
120	395	1.76386	
125	395	1.75851	
135	395	1.7478	
155	395	1.72638	
175	395	1.70495	
195	395	1.68353	
215	395	1.66211	
235	395	1.64069	
255	395	1.61926	
275	395	1.59784	
295	395	1.57642	
315	395	1.555	
335	395	1.53357	
355	395	1.51215	
375	395	1.49073	
395	395	1.46931	
415	395	1.44789	
435	395	1.42646	
455	395	1.40504	
475	395	1.38362	
495	395	1.3622	
515	395	1.34077	
535	395	1.31935	
555	395	1.29793	
575	395	1.27651	
595	395	1.25508	
615	395	1.23366	
635	395	1.21224	
655	395	1.19082	
675	395	1.1694	
695	395	1.14797	
715	395	1.12655	
735	395	1.10513	
755	395	1.08371	
775	395	1.06228	
795	395	1.04086	
815	395	1.01944	
835	395	0.99802	
855	395	0.97659	
875	395	0.95517	
895	395	0.93375	
915	395	0.91233	
935	395	0.89091	
955	395	0.82446	
975	395	0.78862	
995	395	0.75277	
1015	395	0.71692	
1035	395	0.68108	
1055	395	0.64523	
1075	395	0.60939	
1095	395	0.57354	
1115	395	0.53769	
1135	395	0.50185	
1155	395	0.466	
1175	395	0.43016	
1195	395	0.39431	
1215	395	0.35846	
1235	395	0.32262	
1255	395	0.28677	
1275	395	0.25092	
1295	395	0.21508	
1315	395	0.17923	
1335	395	0.14339	
1355	395	0.10754	
1375	395	0.07169	
1395	395	0.03585	
1415	395	0	
0	0	0	
0	0	0	
-1300	415	0	
-1280	415	0.00138	
-1260	415	0.00277	
-1240	415	0.00415	
-1220	415	0.00554	
-1200	415	0.00692	
-1180	415	0.00831	
-1160	415	0.00969	
-1140	415	0.01108	
-1120	415	0.01246	
-1100	415	0.01385	
-1080	415	0.01523	
-1060	415	0.01662	
-1040	415	0.018	
-1020	415	0.01938	
-1000	415	0.02077	
-980	415	0.02215	
-960	415	0.02354	
-940	415	0.02492	
-920	415	0.02631	
-900	415	0.02769	
-880	415	0.02908	
-860	415	0.10092	
-840	415	0.10367	
-820	415	0.10642	
-800	415	0.10917	
-780	415	0.11192	
-760	415	0.11467	
-740	415	0.11742	
-720	415	0.12017	
-700	415	0.12292	
-680	415	0.12567	
-660	415	0.12842	
-640	415	0.13117	
-620	415	0.13392	
-600	415	0.13667	
-580	415	0.13943	
-560	415	0.14218	
-540	415	0.14493	
-520	415	0.14768	
-500	415	0.15043	
-480	415	0.15318	
-460	415	0.15593	
-440	415	0.15868	
-420	415	0.16143	
-400	415	0.16418	
-380	415	0.16693	
-360	415	0.16968	
-340	415	0.17243	
-320	415	0.17518	
-300	415	0.17793	
-280	415	0.18068	
-260	415	0.18343	
-240	415	0.18618	
-220	415	0.18894	
-200	415	0.19169	
-180	415	0.19444	
-160	415	0.19719	
-140	415	0.19994	
-120	415	0.20269	
-100	415	0.20544	
-80	415	0.20819	
-60	415	0.21094	
-40	415	0.21369	
-20	415	0.21644	
-10	415	0.21782	
-5	415	0.2185	
-2.5	415	0.21885	
0	415	0.21919	
2.5	415	0.26419	
5	415	0.30111	
7.5	415	0.33576	
10	415	0.42576	
12.5	415	0.48803	
15	415	0.5462	
17.5	415	0.6762	
20	415	0.74377	
22.5	415	0.77912	
25	415	0.79912	
27.5	415	0.81527	
30	415	0.83646	
32.5	415	0.87146	
35	415	0.89798	
37.5	415	0.92298	
40	415	0.94798	
42.5	415	0.97298	
45	415	1.00263	
47.5	415	1.03763	
50	415	1.07263	
52.5	415	1.10221	
55	415	1.12761	
57.5	415	1.15761	
60	415	1.2	
62.5	415	1.25	
65	415	1.3	
67.5	415	1.36045	
70	415	1.41603	
72.5	415	1.44103	
75	415	1.53572	
77.5	415	1.6288	
80	415	1.6738	
82.5	415	1.73158	
85	415	1.7671	
87.5	415	1.76442	
90	415	1.76175	
92.5	415	1.75907	
95	415	1.75639	
97.5	415	1.75371	
100	415	1.75104	
102.5	415	1.74836	
105	415	1.74568	
107.5	415	1.743	
110	415	1.74032	
112.5	415	1.73765	
115	415	1.73497	
117.5	415	1.73229	
120	415	1.72961	
125	415	1.72426	
135	415	1.71355	
155	415	1.69212	
175	415	1.6707	
195	415	1.64928	
215	415	1.62786	
235	415	1.60643	
255	415	1.58501	
275	415	1.56359	
295	415	1.54217	
315	415	1.52075	
335	415	1.49932	
355	415	1.4779	
375	415	1.45648	
395	415	1.43506	
415	415	1.41363	
435	415	1.39221	
455	415	1.37079	
475	415	1.34937	
495	415	1.32794	
515	415	1.30652	
535	415	1.2851	
555	415	1.26368	
575	415	1.24226	
595	415	1.22083	
615	415	1.19941	
635	415	1.17799	
655	415	1.15657	
675	415	1.13514	
695	415	1.11372	
715	415	1.0923	
735	415	1.07088	
755	415	1.04945	
775	415	1.02803	
795	415	1.00661	
815	415	0.98519	
835	415	0.96377	
855	415	0.94234	
875	415	0.92092	
895	415	0.8995	
915	415	0.87808	
935	415	0.85665	
955	415	0.83523	
975	415	0.81381	
995	415	0.75277	
1015	415	0.71692	
1035	415	0.68108	
1055	415	0.64523	
1075	415	0.60939	
1095	415	0.57354	
1115	415	0.53769	
1135	415	0.50185	
1155	415	0.466	
1175	415	0.43016	
1195	415	0.39431	
1215	415	0.35846	
1235	415	0.32262	
1255	415	0.28677	
1275	415	0.25092	
1295	415	0.21508	
1315	415	0.17923	
1335	415	0.14339	
1355	415	0.10754	
1375	415	0.07169	
1395	415	0.03585	
1415	415	0	
0	0	0	
0	0	0	
-1300	435	0	
-1280	435	0.00138	
-1260	435	0.00277	
-1240	435	0.00415	
-1220	435	0.00554	
-1200	435	0.00692	
-1180	435	0.00831	
-1160	435	0.00969	
-1140	435	0.01108	
-1120	435	0.01246	
-1100	435	0.01385	
-1080	435	0.01523	
-1060	435	0.01662	
-1040	435	0.018	
-1020	435	0.01938	
-1000	435	0.02077	
-980	435	0.02215	
-960	435	0.02354	
-940	435	0.02492	
-920	435	0.02631	
-900	435	0.09138	
-880	435	0.09413	
-860	435	0.09688	
-840	435	0.09963	
-820	435	0.10238	
-800	435	0.10513	
-780	435	0.10788	
-760	435	0.11063	
-740	435	0.11338	
-720	435	0.11613	
-700	435	0.11888	
-680	435	0.12163	
-660	435	0.12438	
-640	435	0.12713	
-620	435	0.12988	
-600	435	0.13263	
-580	435	0.13538	
-560	435	0.13814	
-540	435	0.14089	
-520	435	0.14364	
-500	435	0.14639	
-480	435	0.14914	
-460	435	0.15189	
-440	435	0.15464	
-420	435	0.15739	
-400	435	0.16014	
-380	435	0.16289	
-360	435	0.16564	
-340	435	0.16839	
-320	435	0.17114	
-300	435	0.17389	
-280	435	0.17664	
-260	435	0.17939	
-240	435	0.18214	
-220	435	0.1849	
-200	435	0.18765	
-180	435	0.1904	
-160	435	0.19315	
-140	435	0.1959	
-120	435	0.19865	
-100	435	0.2014	
-80	435	0.20415	
-60	435	0.2069	
-40	435	0.20965	
-20	435	0.2124	
-10	435	0.21378	
-5	435	0.21446	
-2.5	435	0.21481	
0	435	0.21515	
2.5	435	0.26015	
5	435	0.29667	
7.5	435	0.33455	
10	435	0.42455	
12.5	435	0.48318	
15	435	0.55051	
17.5	435	0.68051	
20	435	0.73596	
22.5	435	0.76808	
25	435	0.78808	
27.5	435	0.80328	
30	435	0.82879	
32.5	435	0.86288	
35	435	0.88788	
37.5	435	0.91288	
40	435	0.93788	
42.5	435	0.96288	
45	435	0.99576	
47.5	435	1.03076	
50	435	1.06576	
52.5	435	1.09157	
55	435	1.11899	
57.5	435	1.15	
60	435	1.2	
62.5	435	1.25	
65	435	1.30273	
67.5	435	1.36773	
70	435	1.40283	
72.5	435	1.45601	
75	435	1.57101	
77.5	435	1.62449	
80	435	1.67616	
82.5	435	1.73553	
85	435	1.73285	
87.5	435	1.73017	
90	435	1.7275	
92.5	435	1.72482	
95	435	1.72214	
97.5	435	1.71946	
100	435	1.71678	
102.5	435	1.71411	
105	435	1.71143	
107.5	435	1.70875	
110	435	1.70607	
112.5	435	1.7034	
115	435	1.70072	
117.5	435	1.69804	
120	435	1.69536	
125	435	1.69001	
135	435	1.67929	
155	435	1.65787	
175	435	1.63645	
195	435	1.61503	
215	435	1.59361	
235	435	1.57218	
255	435	1.55076	
275	435	1.52934	
295	435	1.50792	
315	435	1.48649	
335	435	1.46507	
355	435	1.44365	
375	435	1.42223	
395	435	1.4008	
415	435	1.37938	
435	435	1.35796	
455	435	1.33654	
475	435	1.31512	
495	435	1.29369	
515	435	1.27227	
535	435	1.25085	
555	435	1.22943	
575	435	1.208	
595	435	1.18658	
615	435	1.16516	
635	435	1.14374	
655	435	1.12231	
675	435	1.10089	
695	435	1.07947	
715	435	1.05805	
735	435	1.03663	
755	435	1.0152	
775	435	0.99378	
795	435	0.97236	
815	435	0.95094	
835	435	0.92951	
855	435	0.90809	
875	435	0.88667	
895	435	0.86525	
915	435	0.84382	
935	435	0.8224	
955	435	0.80098	
975	435	0.77956	
995	435	0.75814	
1015	435	0.73671	
1035	435	0.68108	
1055	435	0.64523	
1075	435	0.60939	
1095	435	0.57354	
1115	435	0.53769	
1135	435	0.50185	
1155	435	0.466	
1175	435	0.43016	
1195	435	0.39431	
1215	435	0.35846	
1235	435	0.32262	
1255	435	0.28677	
1275	435	0.25092	
1295	435	0.21508	
1315	435	0.17923	
1335	435	0.14339	
1355	435	0.10754	
1375	435	0.07169	
1395	435	0.03585	
1415	435	0	
0	0	0	
0	0	0	
-1300	455	0	
-1280	455	0.00138	
-1260	455	0.00277	
-1240	455	0.00415	
-1220	455	0.00554	
-1200	455	0.00692	
-1180	455	0.00831	
-1160	455	0.00969	
-1140	455	0.01108	
-1120	455	0.01246	
-1100	455	0.01385	
-1080	455	0.01523	
-1060	455	0.01662	
-1040	455	0.018	
-1020	455	0.01938	
-1000	455	0.02077	
-980	455	0.02215	
-960	455	0.02354	
-940	455	0.08183	
-920	455	0.08458	
-900	455	0.08734	
-880	455	0.09009	
-860	455	0.09284	
-840	455	0.09559	
-820	455	0.09834	
-800	455	0.10109	
-780	455	0.10384	
-760	455	0.10659	
-740	455	0.10934	
-720	455	0.11209	
-700	455	0.11484	
-680	455	0.11759	
-660	455	0.12034	
-640	455	0.12309	
-620	455	0.12584	
-600	455	0.12859	
-580	455	0.13134	
-560	455	0.13409	
-540	455	0.13685	
-520	455	0.1396	
-500	455	0.14235	
-480	455	0.1451	
-460	455	0.14785	
-440	455	0.1506	
-420	455	0.15335	
-400	455	0.1561	
-380	455	0.15885	
-360	455	0.1616	
-340	455	0.16435	
-320	455	0.1671	
-300	455	0.16985	
-280	455	0.1726	
-260	455	0.17535	
-240	455	0.1781	
-220	455	0.18085	
-200	455	0.18361	
-180	455	0.18636	
-160	455	0.18911	
-140	455	0.19186	
-120	455	0.19461	
-100	455	0.19736	
-80	455	0.20011	
-60	455	0.20286	
-40	455	0.20561	
-20	455	0.20836	
-10	455	0.20974	
-5	455	0.21042	
-2.5	455	0.21077	
0	455	0.21111	
2.5	455	0.25611	
5	455	0.29222	
7.5	455	0.33333	
10	455	0.42333	
12.5	455	0.47833	
15	455	0.55481	
17.5	455	0.68481	
20	455	0.72815	
22.5	455	0.75704	
25	455	0.7763	
27.5	455	0.7913	
30	455	0.82111	
32.5	455	0.85278	
35	455	0.87778	
37.5	455	0.90278	
40	455	0.92778	
42.5	455	0.95389	
45	455	0.98889	
47.5	455	1.02389	
50	455	1.05593	
52.5	455	1.08093	
55	455	1.11037	
57.5	455	1.15	
60	455	1.2	
62.5	455	1.25	
65	455	1.31	
67.5	455	1.36463	
70	455	1.38963	
72.5	455	1.4913	
75	455	1.57519	
77.5	455	1.62074	
80	455	1.68074	
82.5	455	1.70128	
85	455	1.6986	
87.5	455	1.69592	
90	455	1.69324	
92.5	455	1.69057	
95	455	1.68789	
97.5	455	1.68521	
100	455	1.68253	
102.5	455	1.67985	
105	455	1.67718	
107.5	455	1.6745	
110	455	1.67182	
112.5	455	1.66914	
115	455	1.66647	
117.5	455	1.66379	
120	455	1.66111	
125	455	1.65575	
135	455	1.64504	
155	455	1.62362	
175	455	1.6022	
195	455	1.58078	
215	455	1.55935	
235	455	1.53793	
255	455	1.51651	
275	455	1.49509	
295	455	1.47366	
315	455	1.45224	
335	455	1.43082	
355	455	1.4094	
375	455	1.38798	
395	455	1.36655	
415	455	1.34513	
435	455	1.32371	
455	455	1.30229	
475	455	1.28086	
495	455	1.25944	
515	455	1.23802	
535	455	1.2166	
555	455	1.19517	
575	455	1.17375	
595	455	1.15233	
615	455	1.13091	
635	455	1.10949	
655	455	1.08806	
675	455	1.06664	
695	455	1.04522	
715	455	1.0238	
735	455	1.00237	
755	455	0.98095	
775	455	0.95953	
795	455	0.93811	
815	455	0.91668	
835	455	0.89526	
855	455	0.87384	
875	455	0.85242	
895	455	0.831	
915	455	0.80957	
935	455	0.78815	
955	455	0.76673	
975	455	0.74531	
995	455	0.72388	
1015	455	0.70246	
1035	455	0.68104	
1055	455	0.65962	
1075	455	0.60939	
1095	455	0.57354	
1115	455	0.53769	
1135	455	0.50185	
1155	455	0.466	
1175	455	0.43016	
1195	455	0.39431	
1215	455	0.35846	
1235	455	0.32262	
1255	455	0.28677	
1275	455	0.25092	
1295	455	0.21508	
1315	455	0.17923	
1335	455	0.14339	
1355	455	0.10754	
1375	455	0.07169	
1395	455	0.03585	
1415	455	0	
0	0	0	
0	0	0	
-1300	475	0	
-1280	475	0.00138	
-1260	475	0.00277	
-1240	475	0.00415	
-1220	475	0.00554	
-1200	475	0.00692	
-1180	475	0.00831	
-1160	475	0.00969	
-1140	475	0.01108	
-1120	475	0.01246	
-1100	475	0.01385	
-1080	475	0.01523	
-1060	475	0.01662	
-1040	475	0.018	
-1020	475	0.01938	
-1000	475	0.02077	
-980	475	0.07229	
-960	475	0.07504	
-940	475	0.07779	
-920	475	0.08054	
-900	475	0.08329	
-880	475	0.08605	
-860	475	0.0888	
-840	475	0.09155	
-820	475	0.0943	
-800	475	0.09705	
-780	475	0.0998	
-760	475	0.10255	
-740	475	0.1053	
-720	475	0.10805	
-700	475	0.1108	
-680	475	0.11355	
-660	475	0.1163	
-640	475	0.11905	
-620	475	0.1218	
-600	475	0.12455	
-580	475	0.1273	
-560	475	0.13005	
-540	475	0.13281	
-520	475	0.13556	
-500	475	0.13831	
-480	475	0.14106	
-460	475	0.14381	
-440	475	0.14656	
-420	475	0.14931	
-400	475	0.15206	
-380	475	0.15481	
-360	475	0.15756	
-340	475	0.16031	
-320	475	0.16306	
-300	475	0.16581	
-280	475	0.16856	
-260	475	0.17131	
-240	475	0.17406	
-220	475	0.17681	
-200	475	0.17956	
-180	475	0.18232	
-160	475	0.18507	
-140	475	0.18782	
-120	475	0.19057	
-100	475	0.19332	
-80	475	0.19607	
-60	475	0.19882	
-40	475	0.20157	
-20	475	0.20432	
-10	475	0.2057	
-5	475	0.20638	
-2.5	475	0.20673	
0	475	0.20707	
2.5	475	0.25207	
5	475	0.28778	
7.5	475	0.33212	
10	475	0.42212	
12.5	475	0.47348	
15	475	0.55912	
17.5	475	0.68034	
20	475	0.72034	
22.5	475	0.74599	
25	475	0.76431	
27.5	475	0.77931	
30	475	0.81343	
32.5	475	0.84268	
35	475	0.86768	
37.5	475	0.89268	
40	475	0.91768	
42.5	475	0.94702	
45	475	0.98202	
47.5	475	1.01702	
50	475	1.04529	
52.5	475	1.07175	
55	475	1.10175	
57.5	475	1.15	
60	475	1.2	
62.5	475	1.25227	
65	475	1.31727	
67.5	475	1.35143	
70	475	1.41158	
72.5	475	1.52588	
75	475	1.57088	
77.5	475	1.62532	
80	475	1.6697	
82.5	475	1.66703	
85	475	1.66435	
87.5	475	1.66167	
90	475	1.65899	
92.5	475	1.65631	
95	475	1.65364	
97.5	475	1.65096	
100	475	1.64828	
102.5	475	1.6456	
105	475	1.64293	
107.5	475	1.64025	
110	475	1.63757	
112.5	475	1.63489	
115	475	1.63221	
117.5	475	1.62954	
120	475	1.62686	
125	475	1.6215	
135	475	1.61079	
155	475	1.58937	
175	475	1.56795	
195	475	1.54652	
215	475	1.5251	
235	475	1.50368	
255	475	1.48226	
275	475	1.46084	
295	475	1.43941	
315	475	1.41799	
335	475	1.39657	
355	475	1.37515	
375	475	1.35372	
395	475	1.3323	
415	475	1.31088	
435	475	1.28946	
455	475	1.26803	
475	475	1.24661	
495	475	1.22519	
515	475	1.20377	
535	475	1.18235	
555	475	1.16092	
575	475	1.1395	
595	475	1.11808	
615	475	1.09666	
635	475	1.07523	
655	475	1.05381	
675	475	1.03239	
695	475	1.01097	
715	475	0.98954	
735	475	0.96812	
755	475	0.9467	
775	475	0.92528	
795	475	0.90386	
815	475	0.88243	
835	475	0.86101	
855	475	0.83959	
875	475	0.81817	
895	475	0.79674	
915	475	0.77532	
935	475	0.7539	
955	475	0.73248	
975	475	0.71105	
995	475	0.68963	
1015	475	0.66821	
1035	475	0.64679	
1055	475	0.62537	
1075	475	0.60394	
1095	475	0.58252	
1115	475	0.53769	
1135	475	0.50185	
1155	475	0.466	
1175	475	0.43016	
1195	475	0.39431	
1215	475	0.35846	
1235	475	0.32262	
1255	475	0.28677	
1275	475	0.25092	
1295	475	0.21508	
1315	475	0.17923	
1335	475	0.14339	
1355	475	0.10754	
1375	475	0.07169	
1395	475	0.03585	
1415	475	0	
0	0	0	
0	0	0	
-1300	495	0	
-1280	495	0.00138	
-1260	495	0.00277	
-1240	495	0.00415	
-1220	495	0.00554	
-1200	495	0.00692	
-1180	495	0.00831	
-1160	495	0.00969	
-1140	495	0.01108	
-1120	495	0.01246	
-1100	495	0.01385	
-1080	495	0.01523	
-1060	495	0.01662	
-1040	495	0.05998	
-1020	495	0.06275	
-1000	495	0.0655	
-980	495	0.06825	
-960	495	0.071	
-940	495	0.07375	
-920	495	0.0765	
-900	495	0.07925	
-880	495	0.082	
-860	495	0.08476	
-840	495	0.08751	
-820	495	0.09026	
-800	495	0.09301	
-780	495	0.09576	
-760	495	0.09851	
-740	495	0.10126	
-720	495	0.10401	
-700	495	0.10676	
-680	495	0.10951	
-660	495	0.11226	
-640	495	0.11501	
-620	495	0.11776	
-600	495	0.12051	
-580	495	0.12326	
-560	495	0.12601	
-540	495	0.12876	
-520	495	0.13152	
-500	495	0.13427	
-480	495	0.13702	
-460	495	0.13977	
-440	495	0.14252	
-420	495	0.14527	
-400	495	0.14802	
-380	495	0.15077	
-360	495	0.15352	
-340	495	0.15627	
-320	495	0.15902	
-300	495	0.16177	
-280	495	0.16452	
-260	495	0.16727	
-240	495	0.17002	
-220	495	0.17277	
-200	495	0.17552	
-180	495	0.17828	
-160	495	0.18103	
-140	495	0.18378	
-120	495	0.18653	
-100	495	0.18928	
-80	495	0.19203	
-60	495	0.19478	
-40	495	0.19753	
-20	495	0.20028	
-10	495	0.20166	
-5	495	0.20234	
-2.5	495	0.20269	
0	495	0.20303	
2.5	495	0.24803	
5	495	0.28333	
7.5	495	0.33091	
10	495	0.42091	
12.5	495	0.46864	
15	495	0.56343	
17.5	495	0.67253	
20	495	0.71253	
22.5	495	0.73495	
25	495	0.75232	
27.5	495	0.77076	
30	495	0.80576	
32.5	495	0.83258	
35	495	0.85758	
37.5	495	0.88258	
40	495	0.90758	
42.5	495	0.94015	
45	495	0.97515	
47.5	495	1.00965	
50	495	1.03465	
52.5	495	1.06313	
55	495	1.1	
57.5	495	1.15	
60	495	1.2	
62.5	495	1.25955	
65	495	1.31323	
67.5	495	1.33823	
70	495	1.44687	
72.5	495	1.52157	
75	495	1.5699	
77.5	495	1.6299	
80	495	1.63545	
82.5	495	1.63277	
85	495	1.6301	
87.5	495	1.62742	
90	495	1.62474	
92.5	495	1.62206	
95	495	1.61938	
97.5	495	1.61671	
100	495	1.61403	
102.5	495	1.61135	
105	495	1.60867	
107.5	495	1.606	
110	495	1.60332	
112.5	495	1.60064	
115	495	1.59796	
117.5	495	1.59528	
120	495	1.59261	
125	495	1.58725	
135	495	1.57654	
155	495	1.55512	
175	495	1.5337	
195	495	1.51227	
215	495	1.49085	
235	495	1.46943	
255	495	1.44801	
275	495	1.42658	
295	495	1.40516	
315	495	1.38374	
335	495	1.36232	
355	495	1.34089	
375	495	1.31947	
395	495	1.29805	
415	495	1.27663	
435	495	1.25521	
455	495	1.23378	
475	495	1.21236	
495	495	1.19094	
515	495	1.16952	
535	495	1.14809	
555	495	1.12667	
575	495	1.10525	
595	495	1.08383	
615	495	1.0624	
635	495	1.04098	
655	495	1.01956	
675	495	0.99814	
695	495	0.97672	
715	495	0.95529	
735	495	0.93387	
755	495	0.91245	
775	495	0.89103	
795	495	0.8696	
815	495	0.84818	
835	495	0.82676	
855	495	0.80534	
875	495	0.78391	
895	495	0.76249	
915	495	0.74107	
935	495	0.71965	
955	495	0.69823	
975	495	0.6768	
995	495	0.65538	
1015	495	0.63396	
1035	495	0.61254	
1055	495	0.59111	
1075	495	0.56969	
1095	495	0.54827	
1115	495	0.52685	
1135	495	0.50542	
1155	495	0.48399	
1175	495	0.43016	
1195	495	0.39431	
1215	495	0.35846	
1235	495	0.32262	
1255	495	0.28677	
1275	495	0.25092	
1295	495	0.21508	
1315	495	0.17923	
1335	495	0.14339	
1355	495	0.10754	
1375	495	0.07169	
1395	495	0.03585	
1415	495	0	
0	0	0	
0	0	0	
-1300	515	0	
-1280	515	0.00138	
-1260	515	0.00277	
-1240	515	0.00415	
-1220	515	0.00554	
-1200	515	0.00692	
-1180	515	0.00831	
-1160	515	0.00969	
-1140	515	0.01108	
-1120	515	0.01246	
-1100	515	0.01385	
-1080	515	0.05046	
-1060	515	0.05321	
-1040	515	0.05596	
-1020	515	0.05871	
-1000	515	0.06146	
-980	515	0.06421	
-960	515	0.06696	
-940	515	0.06971	
-920	515	0.07246	
-900	515	0.07521	
-880	515	0.07796	
-860	515	0.08072	
-840	515	0.08347	
-820	515	0.08622	
-800	515	0.08897	
-780	515	0.09172	
-760	515	0.09447	
-740	515	0.09722	
-720	515	0.09997	
-700	515	0.10272	
-680	515	0.10547	
-660	515	0.10822	
-640	515	0.11097	
-620	515	0.11372	
-600	515	0.11647	
-580	515	0.11922	
-560	515	0.12197	
-540	515	0.12472	
-520	515	0.12747	
-500	515	0.13023	
-480	515	0.13298	
-460	515	0.13573	
-440	515	0.13848	
-420	515	0.14123	
-400	515	0.14398	
-380	515	0.14673	
-360	515	0.14948	
-340	515	0.15223	
-320	515	0.15498	
-300	515	0.15773	
-280	515	0.16048	
-260	515	0.16323	
-240	515	0.16598	
-220	515	0.16873	
-200	515	0.17148	
-180	515	0.17423	
-160	515	0.17699	
-140	515	0.17974	
-120	515	0.18249	
-100	515	0.18524	
-80	515	0.18799	
-60	515	0.19074	
-40	515	0.19349	
-20	515	0.19624	
-10	515	0.19761	
-5	515	0.1983	
-2.5	515	0.19865	
0	515	0.19899	
2.5	515	0.24399	
5	515	0.27889	
7.5	515	0.3297	
10	515	0.41879	
12.5	515	0.46379	
15	515	0.56774	
17.5	515	0.66471	
20	515	0.70391	
22.5	515	0.72391	
25	515	0.74034	
27.5	515	0.76308	
30	515	0.79747	
32.5	515	0.82247	
35	515	0.84747	
37.5	515	0.87247	
40	515	0.89828	
42.5	515	0.93328	
45	515	0.96828	
47.5	515	0.99901	
50	515	1.02451	
52.5	515	1.05451	
55	515	1.1	
57.5	515	1.15	
60	515	1.20182	
62.5	515	1.26682	
65	515	1.30003	
67.5	515	1.36715	
70	515	1.47226	
72.5	515	1.51726	
75	515	1.57448	
77.5	515	1.60388	
80	515	1.6012	
82.5	515	1.59852	
85	515	1.59584	
87.5	515	1.59317	
90	515	1.59049	
92.5	515	1.58781	
95	515	1.58513	
97.5	515	1.58246	
100	515	1.57978	
102.5	515	1.5771	
105	515	1.57442	
107.5	515	1.57174	
110	515	1.56907	
112.5	515	1.56639	
115	515	1.56371	
117.5	515	1.56103	
120	515	1.55836	
125	515	1.553	
135	515	1.54229	
155	515	1.52087	
175	515	1.49944	
195	515	1.47802	
215	515	1.4566	
235	515	1.43518	
255	515	1.41375	
275	515	1.39233	
295	515	1.37091	
315	515	1.34949	
335	515	1.32807	
355	515	1.30664	
375	515	1.28522	
395	515	1.2638	
415	515	1.24238	
435	515	1.22095	
455	515	1.19953	
475	515	1.17811	
495	515	1.15669	
515	515	1.13526	
535	515	1.11384	
555	515	1.09242	
575	515	1.071	
595	515	1.04958	
615	515	1.02815	
635	515	1.00673	
655	515	0.98531	
675	515	0.96389	
695	515	0.94246	
715	515	0.92104	
735	515	0.89962	
755	515	0.8782	
775	515	0.85677	
795	515	0.83535	
815	515	0.81393	
835	515	0.79251	
855	515	0.77109	
875	515	0.74966	
895	515	0.72824	
915	515	0.70682	
935	515	0.6854	
955	515	0.66397	
975	515	0.64255	
995	515	0.62113	
1015	515	0.59971	
1035	515	0.57828	
1055	515	0.55686	
1075	515	0.53544	
1095	515	0.51402	
1115	515	0.4926	
1135	515	0.47117	
1155	515	0.44975	
1175	515	0.42833	
1195	515	0.40691	
1215	515	0.35846	
1235	515	0.32262	
1255	515	0.28677	
1275	515	0.25092	
1295	515	0.21508	
1315	515	0.17923	
1335	515	0.14339	
1355	515	0.10754	
1375	515	0.07169	
1395	515	0.03585	
1415	515	0	
0	0	0	
0	0	0	
-1300	535	0	
-1280	535	0.00138	
-1260	535	0.00277	
-1240	535	0.00415	
-1220	535	0.00554	
-1200	535	0.00692	
-1180	535	0.00831	
-1160	535	0.00969	
-1140	535	0.01108	
-1120	535	0.04092	
-1100	535	0.04367	
-1080	535	0.04642	
-1060	535	0.04917	
-1040	535	0.05192	
-1020	535	0.05467	
-1000	535	0.05742	
-980	535	0.06017	
-960	535	0.06292	
-940	535	0.06567	
-920	535	0.06842	
-900	535	0.07117	
-880	535	0.07392	
-860	535	0.07667	
-840	535	0.07943	
-820	535	0.08218	
-800	535	0.08493	
-780	535	0.08768	
-760	535	0.09043	
-740	535	0.09318	
-720	535	0.09593	
-700	535	0.09868	
-680	535	0.10143	
-660	535	0.10418	
-640	535	0.10693	
-620	535	0.10968	
-600	535	0.11243	
-580	535	0.11518	
-560	535	0.11793	
-540	535	0.12068	
-520	535	0.12343	
-500	535	0.12619	
-480	535	0.12894	
-460	535	0.13169	
-440	535	0.13444	
-420	535	0.13719	
-400	535	0.13994	
-380	535	0.14269	
-360	535	0.14544	
-340	535	0.14819	
-320	535	0.15094	
-300	535	0.15369	
-280	535	0.15644	
-260	535	0.15919	
-240	535	0.16194	
-220	535	0.16469	
-200	535	0.16744	
-180	535	0.17019	
-160	535	0.17294	
-140	535	0.1757	
-120	535	0.17845	
-100	535	0.1812	
-80	535	0.18395	
-60	535	0.1867	
-40	535	0.18945	
-20	535	0.1922	
-10	535	0.19357	
-5	535	0.19426	
-2.5	535	0.19461	
0	535	0.19495	
2.5	535	0.23995	
5	535	0.27444	
7.5	535	0.32848	
10	535	0.41394	
12.5	535	0.45894	
15	535	0.57205	
17.5	535	0.6569	
20	535	0.69286	
22.5	535	0.71286	
25	535	0.72835	
27.5	535	0.7554	
30	535	0.78737	
32.5	535	0.81237	
35	535	0.83737	
37.5	535	0.86237	
40	535	0.89141	
42.5	535	0.92641	
45	535	0.96141	
47.5	535	0.98837	
50	535	1.01589	
52.5	535	1.05	
55	535	1.1	
57.5	535	1.15	
60	535	1.20909	
62.5	535	1.26184	
65	535	1.28744	
67.5	535	1.40244	
70	535	1.46795	
72.5	535	1.51906	
75	535	1.5723	
77.5	535	1.56963	
80	535	1.56695	
82.5	535	1.56427	
85	535	1.56159	
87.5	535	1.55892	
90	535	1.55624	
92.5	535	1.55356	
95	535	1.55088	
97.5	535	1.5482	
100	535	1.54553	
102.5	535	1.54285	
105	535	1.54017	
107.5	535	1.53749	
110	535	1.53482	
112.5	535	1.53214	
115	535	1.52946	
117.5	535	1.52678	
120	535	1.5241	
125	535	1.51875	
135	535	1.50804	
155	535	1.48661	
175	535	1.46519	
195	535	1.44377	
215	535	1.42235	
235	535	1.40093	
255	535	1.3795	
275	535	1.35808	
295	535	1.33666	
315	535	1.31524	
335	535	1.29381	
355	535	1.27239	
375	535	1.25097	
395	535	1.22955	
415	535	1.20812	
435	535	1.1867	
455	535	1.16528	
475	535	1.14386	
495	535	1.12244	
515	535	1.10101	
535	535	1.07959	
555	535	1.05817	
575	535	1.03675	
595	535	1.01532	
615	535	0.9939	
635	535	0.97248	
655	535	0.95106	
675	535	0.92963	
695	535	0.90821	
715	535	0.88679	
735	535	0.86537	
755	535	0.84395	
775	535	0.82252	
795	535	0.8011	
815	535	0.77968	
835	535	0.75826	
855	535	0.73683	
875	535	0.71541	
895	535	0.69399	
915	535	0.67257	
935	535	0.65114	
955	535	0.62972	
975	535	0.6083	
995	535	0.58688	
1015	535	0.56546	
1035	535	0.54403	
1055	535	0.52261	
1075	535	0.50119	
1095	535	0.47977	
1115	535	0.45834	
1135	535	0.43692	
1155	535	0.4155	
1175	535	0.39408	
1195	535	0.37265	
1215	535	0.35123	
1235	535	0.32981	
1255	535	0.28677	
1275	535	0.25092	
1295	535	0.21508	
1315	535	0.17923	
1335	535	0.14339	
1355	535	0.10754	
1375	535	0.07169	
1395	535	0.03585	
1415	535	0	
0	0	0	
0	0	0	
-1300	555	0	
-1280	555	0.00138	
-1260	555	0.00277	
-1240	555	0.00415	
-1220	555	0.00554	
-1200	555	0.00692	
-1180	555	0.00831	
-1160	555	0.03138	
-1140	555	0.03413	
-1120	555	0.03688	
-1100	555	0.03963	
-1080	555	0.04238	
-1060	555	0.04513	
-1040	555	0.04788	
-1020	555	0.05063	
-1000	555	0.05338	
-980	555	0.05613	
-960	555	0.05888	
-940	555	0.06163	
-920	555	0.06438	
-900	555	0.06713	
-880	555	0.06988	
-860	555	0.07263	
-840	555	0.07538	
-820	555	0.07814	
-800	555	0.08089	
-780	555	0.08364	
-760	555	0.08639	
-740	555	0.08914	
-720	555	0.09189	
-700	555	0.09464	
-680	555	0.09739	
-660	555	0.10014	
-640	555	0.10289	
-620	555	0.10564	
-600	555	0.10839	
-580	555	0.11114	
-560	555	0.11389	
-540	555	0.11664	
-520	555	0.11939	
-500	555	0.12214	
-480	555	0.1249	
-460	555	0.12765	
-440	555	0.1304	
-420	555	0.13315	
-400	555	0.1359	
-380	555	0.13865	
-360	555	0.1414	
-340	555	0.14415	
-320	555	0.1469	
-300	555	0.14965	
-280	555	0.1524	
-260	555	0.15515	
-240	555	0.1579	
-220	555	0.16065	
-200	555	0.1634	
-180	555	0.16615	
-160	555	0.1689	
-140	555	0.17166	
-120	555	0.17441	
-100	555	0.17716	
-80	555	0.17991	
-60	555	0.18266	
-40	555	0.18541	
-20	555	0.18816	
-10	555	0.18953	
-5	555	0.19022	
-2.5	555	0.19057	
0	555	0.19091	
2.5	555	0.23591	
5	555	0.27	
7.5	555	0.32727	
10	555	0.40909	
12.5	555	0.45409	
15	555	0.57636	
17.5	555	0.64909	
20	555	0.68182	
22.5	555	0.70136	
25	555	0.71636	
27.5	555	0.74773	
30	555	0.77727	
32.5	555	0.80227	
35	555	0.82727	
37.5	555	0.85227	
40	555	0.88455	
42.5	555	0.91955	
45	555	0.95273	
47.5	555	0.97773	
50	555	1.00727	
52.5	555	1.05	
55	555	1.1	
57.5	555	1.15136	
60	555	1.21636	
62.5	555	1.24864	
65	555	1.32273	
67.5	555	1.41864	
70	555	1.46364	
72.5	555	1.52364	
75	555	1.53805	
77.5	555	1.53537	
80	555	1.5327	
82.5	555	1.53002	
85	555	1.52734	
87.5	555	1.52466	
90	555	1.52199	
92.5	555	1.51931	
95	555	1.51663	
97.5	555	1.51395	
100	555	1.51127	
102.5	555	1.5086	
105	555	1.50592	
107.5	555	1.50324	
110	555	1.50056	
112.5	555	1.49789	
115	555	1.49521	
117.5	555	1.49253	
120	555	1.48985	
125	555	1.4845	
135	555	1.47379	
155	555	1.45236	
175	555	1.43094	
195	555	1.40952	
215	555	1.3881	
235	555	1.36667	
255	555	1.34525	
275	555	1.32383	
295	555	1.30241	
315	555	1.28098	
335	555	1.25956	
355	555	1.23814	
375	555	1.21672	
395	555	1.1953	
415	555	1.17387	
435	555	1.15245	
455	555	1.13103	
475	555	1.10961	
495	555	1.08818	
515	555	1.06676	
535	555	1.04534	
555	555	1.02392	
575	555	1.00249	
595	555	0.98107	
615	555	0.95965	
635	555	0.93823	
655	555	0.91681	
675	555	0.89538	
695	555	0.87396	
715	555	0.85254	
735	555	0.83112	
755	555	0.80969	
775	555	0.78827	
795	555	0.76685	
815	555	0.74543	
835	555	0.724	
855	555	0.70258	
875	555	0.68116	
895	555	0.65974	
915	555	0.63832	
935	555	0.61689	
955	555	0.59547	
975	555	0.57405	
995	555	0.55263	
1015	555	0.5312	
1035	555	0.50978	
1055	555	0.48836	
1075	555	0.46694	
1095	555	0.44551	
1115	555	0.42409	
1135	555	0.40267	
1155	555	0.38125	
1175	555	0.35983	
1195	555	0.3384	
1215	555	0.31698	
1235	555	0.29556	
1255	555	0.27414	
1275	555	0.25271	
1295	555	0.21508	
1315	555	0.17923	
1335	555	0.14339	
1355	555	0.10754	
1375	555	0.07169	
1395	555	0.03585	
1415	555	0	
0	0	0	
0	0	0	
-1300	575	0	
-1280	575	0.00138	
-1260	575	0.00277	
-1240	575	0.00415	
-1220	575	0.00554	
-1200	575	0.02183	
-1180	575	0.02458	
-1160	575	0.02734	
-1140	575	0.03009	
-1120	575	0.03284	
-1100	575	0.03559	
-1080	575	0.03834	
-1060	575	0.04109	
-1040	575	0.04384	
-1020	575	0.04659	
-1000	575	0.04934	
-980	575	0.05209	
-960	575	0.05484	
-940	575	0.05759	
-920	575	0.06034	
-900	575	0.06309	
-880	575	0.06584	
-860	575	0.06859	
-840	575	0.07134	
-820	575	0.0741	
-800	575	0.07685	
-780	575	0.0796	
-760	575	0.08235	
-740	575	0.0851	
-720	575	0.08785	
-700	575	0.0906	
-680	575	0.09335	
-660	575	0.0961	
-640	575	0.09885	
-620	575	0.1016	
-600	575	0.10435	
-580	575	0.1071	
-560	575	0.10985	
-540	575	0.1126	
-520	575	0.11535	
-500	575	0.1181	
-480	575	0.12085	
-460	575	0.12361	
-440	575	0.12636	
-420	575	0.12911	
-400	575	0.13186	
-380	575	0.13461	
-360	575	0.13736	
-340	575	0.14011	
-320	575	0.14286	
-300	575	0.14561	
-280	575	0.14836	
-260	575	0.15111	
-240	575	0.15386	
-220	575	0.15661	
-200	575	0.15936	
-180	575	0.16211	
-160	575	0.16486	
-140	575	0.16761	
-120	575	0.17037	
-100	575	0.17312	
-80	575	0.17587	
-60	575	0.17862	
-40	575	0.18137	
-20	575	0.18412	
-10	575	0.18549	
-5	575	0.18618	
-2.5	575	0.18652	
0	575	0.18687	
2.5	575	0.23187	
5	575	0.26556	
7.5	575	0.32606	
10	575	0.40424	
12.5	575	0.45067	
15	575	0.58067	
17.5	575	0.64128	
20	575	0.67077	
22.5	575	0.68938	
25	575	0.70505	
27.5	575	0.74005	
30	575	0.76717	
32.5	575	0.79217	
35	575	0.81717	
37.5	575	0.84268	
40	575	0.87768	
42.5	575	0.91268	
45	575	0.94209	
47.5	575	0.96865	
50	575	1	
52.5	575	1.05	
55	575	1.1	
57.5	575	1.15864	
60	575	1.21044	
62.5	575	1.24301	
65	575	1.35801	
67.5	575	1.41433	
70	575	1.46822	
72.5	575	1.50648	
75	575	1.5038	
77.5	575	1.50112	
80	575	1.49845	
82.5	575	1.49577	
85	575	1.49309	
87.5	575	1.49041	
90	575	1.48773	
92.5	575	1.48506	
95	575	1.48238	
97.5	575	1.4797	
100	575	1.47702	
102.5	575	1.47435	
105	575	1.47167	
107.5	575	1.46899	
110	575	1.46631	
112.5	575	1.46363	
115	575	1.46096	
117.5	575	1.45828	
120	575	1.4556	
125	575	1.45025	
135	575	1.43953	
155	575	1.41811	
175	575	1.39669	
195	575	1.37527	
215	575	1.35384	
235	575	1.33242	
255	575	1.311	
275	575	1.28958	
295	575	1.26816	
315	575	1.24673	
335	575	1.22531	
355	575	1.20389	
375	575	1.18247	
395	575	1.16104	
415	575	1.13962	
435	575	1.1182	
455	575	1.09678	
475	575	1.07535	
495	575	1.05393	
515	575	1.03251	
535	575	1.01109	
555	575	0.98967	
575	575	0.96824	
595	575	0.94682	
615	575	0.9254	
635	575	0.90398	
655	575	0.88255	
675	575	0.86113	
695	575	0.83971	
715	575	0.81829	
735	575	0.79686	
755	575	0.77544	
775	575	0.75402	
795	575	0.7326	
815	575	0.71118	
835	575	0.68975	
855	575	0.66833	
875	575	0.64691	
895	575	0.62549	
915	575	0.60406	
935	575	0.58264	
955	575	0.56122	
975	575	0.5398	
995	575	0.51837	
1015	575	0.49695	
1035	575	0.47553	
1055	575	0.45411	
1075	575	0.43269	
1095	575	0.41126	
1115	575	0.38984	
1135	575	0.36842	
1155	575	0.347	
1175	575	0.32557	
1195	575	0.30415	
1215	575	0.28273	
1235	575	0.26131	
1255	575	0.23988	
1275	575	0.21846	
1295	575	0.19704	
1315	575	0.17562	
1335	575	0.14339	
1355	575	0.10754	
1375	575	0.07169	
1395	575	0.03585	
1415	575	0	
0	0	0	
0	0	0	
-1300	595	0	
-1280	595	0.00138	
-1260	595	0.00277	
-1240	595	0.01229	
-1220	595	0.01504	
-1200	595	0.01779	
-1180	595	0.02054	
-1160	595	0.02329	
-1140	595	0.02605	
-1120	595	0.0288	
-1100	595	0.03155	
-1080	595	0.0343	
-1060	595	0.03705	
-1040	595	0.0398	
-1020	595	0.04255	
-1000	595	0.0453	
-980	595	0.04805	
-960	595	0.0508	
-940	595	0.05355	
-920	595	0.0563	
-900	595	0.05905	
-880	595	0.0618	
-860	595	0.06455	
-840	595	0.0673	
-820	595	0.07005	
-800	595	0.07281	
-780	595	0.07556	
-760	595	0.07831	
-740	595	0.08106	
-720	595	0.08381	
-700	595	0.08656	
-680	595	0.08931	
-660	595	0.09206	
-640	595	0.09481	
-620	595	0.09756	
-600	595	0.10031	
-580	595	0.10306	
-560	595	0.10581	
-540	595	0.10856	
-520	595	0.11131	
-500	595	0.11406	
-480	595	0.11681	
-460	595	0.11956	
-440	595	0.12232	
-420	595	0.12507	
-400	595	0.12782	
-380	595	0.13057	
-360	595	0.13332	
-340	595	0.13607	
-320	595	0.13882	
-300	595	0.14157	
-280	595	0.14432	
-260	595	0.14707	
-240	595	0.14982	
-220	595	0.15257	
-200	595	0.15532	
-180	595	0.15807	
-160	595	0.16082	
-140	595	0.16357	
-120	595	0.16632	
-100	595	0.16908	
-80	595	0.17183	
-60	595	0.17458	
-40	595	0.17733	
-20	595	0.18008	
-10	595	0.18145	
-5	595	0.18214	
-2.5	595	0.18248	
0	595	0.18283	
2.5	595	0.22783	
5	595	0.26111	
7.5	595	0.32485	
10	595	0.39939	
12.5	595	0.45498	
15	595	0.58498	
17.5	595	0.63347	
20	595	0.65973	
22.5	595	0.67739	
25	595	0.69737	
27.5	595	0.73207	
30	595	0.75707	
32.5	595	0.78207	
35	595	0.80707	
37.5	595	0.83581	
40	595	0.87081	
42.5	595	0.90581	
45	595	0.93145	
47.5	595	0.96003	
50	595	1	
52.5	595	1.05	
55	595	1.10091	
57.5	595	1.16591	
60	595	1.19724	
62.5	595	1.2783	
65	595	1.36502	
67.5	595	1.41279	
70	595	1.47279	
72.5	595	1.47223	
75	595	1.46955	
77.5	595	1.46687	
80	595	1.46419	
82.5	595	1.46152	
85	595	1.45884	
87.5	595	1.45616	
90	595	1.45348	
92.5	595	1.4508	
95	595	1.44813	
97.5	595	1.44545	
100	595	1.44277	
102.5	595	1.44009	
105	595	1.43742	
107.5	595	1.43474	
110	595	1.43206	
112.5	595	1.42938	
115	595	1.4267	
117.5	595	1.42403	
120	595	1.42135	
125	595	1.41599	
135	595	1.40528	
155	595	1.38386	
175	595	1.36244	
195	595	1.34102	
215	595	1.31959	
235	595	1.29817	
255	595	1.27675	
275	595	1.25533	
295	595	1.2339	
315	595	1.21248	
335	595	1.19106	
355	595	1.16964	
375	595	1.14821	
395	595	1.12679	
415	595	1.10537	
435	595	1.08395	
455	595	1.06253	
475	595	1.0411	
495	595	1.01968	
515	595	0.99826	
535	595	0.97684	
555	595	0.95541	
575	595	0.93399	
595	595	0.91257	
615	595	0.89115	
635	595	0.86972	
655	595	0.8483	
675	595	0.82688	
695	595	0.80546	
715	595	0.78404	
735	595	0.76261	
755	595	0.74119	
775	595	0.71977	
795	595	0.69835	
815	595	0.67692	
835	595	0.6555	
855	595	0.63408	
875	595	0.61266	
895	595	0.59123	
915	595	0.56981	
935	595	0.54839	
955	595	0.52697	
975	595	0.50555	
995	595	0.48412	
1015	595	0.4627	
1035	595	0.44128	
1055	595	0.41986	
1075	595	0.39843	
1095	595	0.37701	
1115	595	0.35559	
1135	595	0.33417	
1155	595	0.31274	
1175	595	0.29132	
1195	595	0.2699	
1215	595	0.24848	
1235	595	0.22706	
1255	595	0.20563	
1275	595	0.18421	
1295	595	0.16279	
1315	595	0.14137	
1335	595	0.11994	
1355	595	0.09852	
1375	595	0.07169	
1395	595	0.03585	
1415	595	0	
0	0	0	
0	0	0	
-1300	615	0	
-1280	615	0.00275	
-1260	615	0.0055	
-1240	615	0.00825	
-1220	615	0.011	
-1200	615	0.01375	
-1180	615	0.0165	
-1160	615	0.01925	
-1140	615	0.022	
-1120	615	0.02476	
-1100	615	0.02751	
-1080	615	0.03026	
-1060	615	0.03301	
-1040	615	0.03576	
-1020	615	0.03851	
-1000	615	0.04126	
-980	615	0.04401	
-960	615	0.04676	
-940	615	0.04951	
-920	615	0.05226	
-900	615	0.05501	
-880	615	0.05776	
-860	615	0.06051	
-840	615	0.06326	
-820	615	0.06601	
-800	615	0.06876	
-780	615	0.07152	
-760	615	0.07427	
-740	615	0.07702	
-720	615	0.07977	
-700	615	0.08252	
-680	615	0.08527	
-660	615	0.08802	
-640	615	0.09077	
-620	615	0.09352	
-600	615	0.09627	
-580	615	0.09902	
-560	615	0.10177	
-540	615	0.10452	
-520	615	0.10727	
-500	615	0.11002	
-480	615	0.11277	
-460	615	0.11552	
-440	615	0.11828	
-420	615	0.12103	
-400	615	0.12378	
-380	615	0.12653	
-360	615	0.12928	
-340	615	0.13203	
-320	615	0.13478	
-300	615	0.13753	
-280	615	0.14028	
-260	615	0.14303	
-240	615	0.14578	
-220	615	0.14853	
-200	615	0.15128	
-180	615	0.15403	
-160	615	0.15678	
-140	615	0.15953	
-120	615	0.16228	
-100	615	0.16503	
-80	615	0.16779	
-60	615	0.17054	
-40	615	0.17329	
-20	615	0.17604	
-10	615	0.17741	
-5	615	0.1781	
-2.5	615	0.17844	
0	615	0.17879	
2.5	615	0.22379	
5	615	0.25667	
7.5	615	0.32364	
10	615	0.39455	
12.5	615	0.45929	
15	615	0.58566	
17.5	615	0.62566	
20	615	0.64869	
22.5	615	0.6654	
25	615	0.6897	
27.5	615	0.72197	
30	615	0.74697	
32.5	615	0.77197	
35	615	0.79697	
37.5	615	0.82894	
40	615	0.86394	
42.5	615	0.89581	
45	615	0.92141	
47.5	615	0.95141	
50	615	1	
52.5	615	1.05	
55	615	1.10818	
57.5	615	1.15904	
60	615	1.19859	
62.5	615	1.31359	
65	615	1.36071	
67.5	615	1.41737	
70	615	1.44065	
72.5	615	1.43798	
75	615	1.4353	
77.5	615	1.43262	
80	615	1.42994	
82.5	615	1.42726	
85	615	1.42459	
87.5	615	1.42191	
90	615	1.41923	
92.5	615	1.41655	
95	615	1.41388	
97.5	615	1.4112	
100	615	1.40852	
102.5	615	1.40584	
105	615	1.40316	
107.5	615	1.40049	
110	615	1.39781	
112.5	615	1.39513	
115	615	1.39245	
117.5	615	1.38978	
120	615	1.3871	
125	615	1.38174	
135	615	1.37103	
155	615	1.34961	
175	615	1.32819	
195	615	1.30676	
215	615	1.28534	
235	615	1.26392	
255	615	1.2425	
275	615	1.22107	
295	615	1.19965	
315	615	1.17823	
335	615	1.15681	
355	615	1.13539	
375	615	1.11396	
395	615	1.09254	
415	615	1.07112	
435	615	1.0497	
455	615	1.02827	
475	615	1.00685	
495	615	0.98543	
515	615	0.96401	
535	615	0.94258	
555	615	0.92116	
575	615	0.89974	
595	615	0.87832	
615	615	0.8569	
635	615	0.83547	
655	615	0.81405	
675	615	0.79263	
695	615	0.77121	
715	615	0.74978	
735	615	0.72836	
755	615	0.70694	
775	615	0.68552	
795	615	0.66409	
815	615	0.64267	
835	615	0.62125	
855	615	0.59983	
875	615	0.57841	
895	615	0.55698	
915	615	0.53556	
935	615	0.51414	
955	615	0.49272	
975	615	0.47129	
995	615	0.44987	
1015	615	0.42845	
1035	615	0.40703	
1055	615	0.3856	
1075	615	0.36418	
1095	615	0.34276	
1115	615	0.32134	
1135	615	0.29992	
1155	615	0.27849	
1175	615	0.25707	
1195	615	0.23565	
1215	615	0.21423	
1235	615	0.1928	
1255	615	0.17138	
1275	615	0.14996	
1295	615	0.12854	
1315	615	0.10711	
1335	615	0.08569	
1355	615	0.06427	
1375	615	0.04285	
1395	615	0.02143	
1415	615	0	
0	0	0	
0	0	0	
0	0	0	
0	0	0	
0	0	0	
0	0	0	
0	0	0	
0	0	0	
0	0	0	
0	0	0	
0	0	0	
0	0	0	
0	0	0	
0	0	0	
0	0	0	
0	0	0	
0	0	0	
0	0	0	
0	0	0	
0	0	0	
0	0	0	
0	0	0	
0	0	0	
0	0	0	
0	0	0	
0	0	0	
0	0	0	
0	0	0	
0	0	0	
0	0	0	
0	0	0	
0	0	0	
0	0	0	
0	0	0	
0	0	0	
0	0	0	
0	0	0	
0	0	0	
0	0	0	
0	0	0	
0	0	0	
0	0	0	
0	0	0	
0	0	0	
0	0	0	
0	0	0	
0	0	0	
0	0	0	
0	0	0	
0	0	0	
0	0	0	
0	0	0	
0	0	0	
0	0	0	
0	0	0	
0	0	0	
0	0	0	
0	0	0	
0	0	0	
0	0	0	
0	0	0	
0	0	0	
0	0	0	
0	0	0	
0	0	0	
0	0	0	
0	0	0	
0	0	0	
0	0	0	
0	0	0	
0	0	0	
0	0	0	
0	0	0	
0	0	0	
0	0	0	
0	0	0	
0	0	0	
0	0	0	
0	0	0	
0	0	0	
0	0	0	
0	0	0	
0	0	0	
0	0	0	
0	0	0	
0	0	0	
0	0	0	
0	0	0	
0	0	0	
0	0	0	
0	0	0	
0	0	0	
0	0	0	
0	0	0	
0	0	0	
0	0	0	
0	0	0	
0	0	0	
0	0	0	
0	0	0	
0	0	0	
0	0	0	
0	0	0	
0	0	0	
0	0	0	
0	0	0	
0	0	0	
0	0	0	
0	0	0	
0	0	0	
0	0	0	
0	0	0	
0	0	0	
0	0	0	
0	0	0	
0	0	0	
0	0	0	
0	0	0	
0	0	0	
0	0	0	
0	0	0	
0	0	0	
0	0	0	
0	0	0	
0	0	0	
0	0	0	
0	0	0	
0	0	0	
0	0	0	
0	0	0	
0	0	0	
0	0	0	
0	0	0	
0	0	0	
0	0	0	
0	0	0	
0	0	0	
0	0	0	
0	0	0	
0	0	0	
0	0	0	
0	0	0	
0	0	0	
0	0	0	
0	0	0	
0	0	0	
0	0	0	
0	0	0	
0	0	0	
0	0	0	
0	0	0	
0	0	0	
0	0	0	
0	0	0	
0	0	0	
0	0	0	
0	0	0	
0	0	0	
0	0	0	
0	0	0	
0	0	0	
0	0	0	
0	0	0	
0	0	0	
0	0	0	
0	0	0	
0	0	0	
0	0	0	
0	0	0	
0	0	0	
0	0	0	
0	0	0	
0	0	0	
0	0	0	
0	0	0	
0	0	0	
0	0	0	
0	0	0	
0	0	0	
0	0	0	
0	0	0	
0	0	0	
0	0	0	
0	0	0	
0	0	0	
0	0	0	
0	0	0	
0	0	0	
0	0	0	
0	0	0	
0	0	0	
0	0	0	
0	0	0	
0	0	0	
0	0	0	
0	0	0	
0	0	0	
0	0	0	
0	0	0	
0	0	0	
0	0	0	
0	0	0	
0	0	0	
0	0	0	
0	0	0	
0	0	0	
0	0	0	
0	0	0	
0	0	0	
0	0	0	
0	0	0	
0	0	0	
0	0	0	
0	0	0	
0	0	0	
0	0	0	
0	0	0	
0	0	0	
0	0	0	
0	0	0	
0	0	0	
0	0	0	
0	0	0	
0	0	0	
0	0	0	
0	0	0	
0	0	0	
0	0	0	
0	0	0	
0	0	0	
0	0	0	
0	0	0	
0	0	0	
0	0	0	
0	0	0	
0	0	0	
0	0	0	
0	0	0	
0	0	0	
0	0	0	
0	0	0	
0	0	0	
0	0	0	
0	0	0	
0	0	0	
0	0	0	
0	0	0	
0	0	0	
0	0	0	
0	0	0	
0	0	0	
0	0	0	
0	0	0	
0	0	0	
0	0	0	
0	0	0	
0	0	0	
0	0	0	
0	0	0	
0	0	0	
0	0	0	
0	0	0	
0	0	0	
0	0	0	
0	0	0	
0	0	0	
0	0	0	
0	0	0	
0	0	0	
0	0	0	
0	0	0	
0	0	0	
0	0	0	
0	0	0	
0	0	0	
0	0	0	
0	0	0	
0	0	0	
0	0	0	
0	0	0	
0	0	0	
0	0	0	
0	0	0	
0	0	0	
0	0	0	
0	0	0	
0	0	0	
0	0	0	
0	0	0	
0	0	0	
0	0	0	
0	0	0	
0	0	0	
0	0	0	
0	0	0	
0	0	0	
0	0	0	
0	0	0	
0	0	0	
0	0	0	
0	0	0	
0	0	0	
0	0	0	
0	0	0	
0	0	0	
0	0	0	
0	0	0	
0	0	0	
0	0	0	
0	0	0	
0	0	0	
0	0	0	
0	0	0	
0	0	0	
0	0	0	
0	0	0	
0	0	0	
0	0	0	
0	0	0	
0	0	0	
0	0	0	
0	0	0	
0	0	0	
0	0	0	
0	0	0	
0	0	0	
0	0	0	
0	0	0	
0	0	0	
0	0	0	
0	0	0	
0	0	0	
0	0	0	
0	0	0	
0	0	0	
0	0	0	
0	0	0	
0	0	0	
0	0	0	
0	0	0	
0	0	0	
0	0	0	
0	0	0	
0	0	0	
0	0	0	
0	0	0	
0	0	0	
0	0	0	
0	0	0	
0	0	0	
0	0	0	
0	0	0	
0	0	0	
0	0	0	
0	0	0	
0	0	0	
0	0	0	
0	0	0	
0	0	0	
0	0	0	
0	0	0	
0	0	0	
0	0	0	
0	0	0	
0	0	0	
0	0	0	
0	0	0	
0	0	0	
0	0	0	
0	0	0	
0	0	0	
0	0	0	
-1300	-600	-1.829	
-1280	-600	-1.83094	
-1260	-600	-1.83288	
-1240	-600	-1.83482	
-1220	-600	-1.83675	
-1200	-600	-1.83869	
-1180	-600	-1.84063	
-1160	-600	-1.84257	
-1140	-600	-1.84451	
-1120	-600	-1.84645	
-1100	-600	-1.84838	
-1080	-600	-1.85032	
-1060	-600	-1.85226	
-1040	-600	-1.8542	
-1020	-600	-1.85614	
-1000	-600	-1.85808	
-980	-600	-1.86002	
-960	-600	-1.86195	
-940	-600	-1.86389	
-920	-600	-1.86583	
-900	-600	-1.86777	
-880	-600	-1.86971	
-860	-600	-1.87165	
-840	-600	-1.87358	
-820	-600	-1.87552	
-800	-600	-1.87746	
-780	-600	-1.8794	
-760	-600	-1.88134	
-740	-600	-1.88328	
-720	-600	-1.88522	
-700	-600	-1.88715	
-680	-600	-1.88909	
-660	-600	-1.89103	
-640	-600	-1.89297	
-620	-600	-1.89491	
-600	-600	-1.89685	
-580	-600	-1.89878	
-560	-600	-1.90072	
-540	-600	-1.90266	
-520	-600	-1.9046	
-500	-600	-1.90654	
-480	-600	-1.90848	
-460	-600	-1.91042	
-440	-600	-1.91235	
-420	-600	-1.91429	
-400	-600	-1.91623	
-380	-600	-1.91817	
-360	-600	-1.92011	
-340	-600	-1.92205	
-320	-600	-1.92398	
-300	-600	-1.92592	
-280	-600	-1.92786	
-260	-600	-1.9298	
-240	-600	-1.93174	
-220	-600	-1.93368	
-200	-600	-1.93562	
-180	-600	-1.93755	
-160	-600	-1.93949	
-140	-600	-1.94143	
-120	-600	-1.94337	
-100	-600	-1.94531	
-80	-600	-1.94725	
-60	-600	-1.94918	
-40	-600	-1.95112	
-20	-600	-1.95306	
-10	-600	-1.95403	
-5	-600	-1.95452	
-2.5	-600	-1.95476	
0	-600	-1.955	
2.5	-600	-1.935	
5	-600	-1.883	
7.5	-600	-1.796	
10	-600	-1.705	
12.5	-600	-1.63	
15	-600	-1.535	
17.5	-600	-1.525	
20	-600	-1.495	
22.5	-600	-1.472	
25	-600	-1.441	
27.5	-600	-1.389	
30	-600	-1.349	
32.5	-600	-1.299	
35	-600	-1.209	
37.5	-600	-1.139	
40	-600	-1.089	
42.5	-600	-1.039	
45	-600	-0.989	
47.5	-600	-0.949	
50	-600	-0.921	
52.5	-600	-0.887	
55	-600	-0.857	
57.5	-600	-0.828	
60	-600	-0.743	
62.5	-600	-0.713	
65	-600	-0.663	
67.5	-600	-0.584	
70	-600	-0.52797	
72.5	-600	-0.53039	
75	-600	-0.5328	
77.5	-600	-0.53522	
80	-600	-0.53764	
82.5	-600	-0.54006	
85	-600	-0.54248	
87.5	-600	-0.5449	
90	-600	-0.54731	
92.5	-600	-0.54973	
95	-600	-0.55215	
97.5	-600	-0.55457	
100	-600	-0.55699	
102.5	-600	-0.5594	
105	-600	-0.56182	
107.5	-600	-0.56424	
110	-600	-0.56666	
112.5	-600	-0.56908	
115	-600	-0.5715	
117.5	-600	-0.57391	
120	-600	-0.57633	
125	-600	-0.58117	
135	-600	-0.59084	
155	-600	-0.61019	
175	-600	-0.62953	
195	-600	-0.64888	
215	-600	-0.66823	
235	-600	-0.68757	
255	-600	-0.70692	
275	-600	-0.72627	
295	-600	-0.74561	
315	-600	-0.76496	
335	-600	-0.7843	
355	-600	-0.80365	
375	-600	-0.823	
395	-600	-0.84234	
415	-600	-0.86169	
435	-600	-0.88103	
455	-600	-0.90038	
475	-600	-0.91973	
495	-600	-0.93907	
515	-600	-0.95842	
535	-600	-0.97777	
555	-600	-0.99711	
575	-600	-1.01646	
595	-600	-1.0358	
615	-600	-1.05515	
635	-600	-1.0745	
655	-600	-1.09384	
675	-600	-1.11319	
695	-600	-1.13254	
715	-600	-1.15188	
735	-600	-1.17123	
755	-600	-1.19057	
775	-600	-1.20992	
795	-600	-1.22927	
815	-600	-1.24861	
835	-600	-1.26796	
855	-600	-1.2873	
875	-600	-1.30665	
895	-600	-1.326	
915	-600	-1.34534	
935	-600	-1.36469	
955	-600	-1.38404	
975	-600	-1.40338	
995	-600	-1.42273	
1015	-600	-1.44207	
1035	-600	-1.46142	
1055	-600	-1.48077	
1075	-600	-1.50011	
1095	-600	-1.51946	
1115	-600	-1.5388	
1135	-600	-1.55815	
1155	-600	-1.5775	
1175	-600	-1.59684	
1195	-600	-1.61619	
1215	-600	-1.63554	
1235	-600	-1.65488	
1255	-600	-1.67423	
1275	-600	-1.69357	
1295	-600	-1.71292	
1315	-600	-1.73227	
1335	-600	-1.75161	
1355	-600	-1.77096	
1375	-600	-1.79031	
1395	-600	-1.80965	
1415	-600	-1.829	
0	0	0	
0	0	0	
-1300	-580	-1.829	
-1280	-580	-1.82762	
-1260	-580	-1.82623	
-1240	-580	-1.83762	
-1220	-580	-1.83955	
-1200	-580	-1.84149	
-1180	-580	-1.84343	
-1160	-580	-1.84537	
-1140	-580	-1.84731	
-1120	-580	-1.84925	
-1100	-580	-1.85118	
-1080	-580	-1.85312	
-1060	-580	-1.85506	
-1040	-580	-1.857	
-1020	-580	-1.85894	
-1000	-580	-1.86088	
-980	-580	-1.86282	
-960	-580	-1.86475	
-940	-580	-1.86669	
-920	-580	-1.86863	
-900	-580	-1.87057	
-880	-580	-1.87251	
-860	-580	-1.87445	
-840	-580	-1.87638	
-820	-580	-1.87832	
-800	-580	-1.88026	
-780	-580	-1.8822	
-760	-580	-1.88414	
-740	-580	-1.88608	
-720	-580	-1.88802	
-700	-580	-1.88995	
-680	-580	-1.89189	
-660	-580	-1.89383	
-640	-580	-1.89577	
-620	-580	-1.89771	
-600	-580	-1.89965	
-580	-580	-1.90158	
-560	-580	-1.90352	
-540	-580	-1.90546	
-520	-580	-1.9074	
-500	-580	-1.90934	
-480	-580	-1.91128	
-460	-580	-1.91322	
-440	-580	-1.91515	
-420	-580	-1.91709	
-400	-580	-1.91903	
-380	-580	-1.92097	
-360	-580	-1.92291	
-340	-580	-1.92485	
-320	-580	-1.92678	
-300	-580	-1.92872	
-280	-580	-1.93066	
-260	-580	-1.9326	
-240	-580	-1.93454	
-220	-580	-1.93648	
-200	-580	-1.93842	
-180	-580	-1.94035	
-160	-580	-1.94229	
-140	-580	-1.94423	
-120	-580	-1.94617	
-100	-580	-1.94811	
-80	-580	-1.95005	
-60	-580	-1.95198	
-40	-580	-1.95392	
-20	-580	-1.95586	
-10	-580	-1.95683	
-5	-580	-1.95732	
-2.5	-580	-1.95756	
0	-580	-1.9578	
2.5	-580	-1.9378	
5	-580	-1.88687	
7.5	-580	-1.80227	
10	-580	-1.70847	
12.5	-580	-1.63613	
15	-580	-1.54113	
17.5	-580	-1.5198	
20	-580	-1.4938	
22.5	-580	-1.46707	
25	-580	-1.4446	
27.5	-580	-1.3896	
30	-580	-1.349	
32.5	-580	-1.30167	
35	-580	-1.22633	
37.5	-580	-1.14033	
40	-580	-1.09033	
42.5	-580	-1.04033	
45	-580	-0.99033	
47.5	-580	-0.94633	
50	-580	-0.91193	
52.5	-580	-0.88473	
55	-580	-0.84473	
57.5	-580	-0.82773	
60	-580	-0.7642	
62.5	-580	-0.70487	
65	-580	-0.66887	
67.5	-580	-0.61333	
70	-580	-0.51833	
72.5	-580	-0.49997	
75	-580	-0.50239	
77.5	-580	-0.50481	
80	-580	-0.50722	
82.5	-580	-0.50964	
85	-580	-0.51206	
87.5	-580	-0.51448	
90	-580	-0.5169	
92.5	-580	-0.51932	
95	-580	-0.52173	
97.5	-580	-0.52415	
100	-580	-0.52657	
102.5	-580	-0.52899	
105	-580	-0.53141	
107.5	-580	-0.53382	
110	-580	-0.53624	
112.5	-580	-0.53866	
115	-580	-0.54108	
117.5	-580	-0.5435	
120	-580	-0.54592	
125	-580	-0.55075	
135	-580	-0.56043	
155	-580	-0.57977	
175	-580	-0.59912	
195	-580	-0.61846	
215	-580	-0.63781	
235	-580	-0.65716	
255	-580	-0.6765	
275	-580	-0.69585	
295	-580	-0.7152	
315	-580	-0.73454	
335	-580	-0.75389	
355	-580	-0.77323	
375	-580	-0.79258	
395	-580	-0.81193	
415	-580	-0.83127	
435	-580	-0.85062	
455	-580	-0.86996	
475	-580	-0.88931	
495	-580	-0.90866	
515	-580	-0.928	
535	-580	-0.94735	
555	-580	-0.9667	
575	-580	-0.98604	
595	-580	-1.00539	
615	-580	-1.02473	
635	-580	-1.04408	
655	-580	-1.06343	
675	-580	-1.08277	
695	-580	-1.10212	
715	-580	-1.12146	
735	-580	-1.14081	
755	-580	-1.16016	
775	-580	-1.1795	
795	-580	-1.19885	
815	-580	-1.2182	
835	-580	-1.23754	
855	-580	-1.25689	
875	-580	-1.27623	
895	-580	-1.29558	
915	-580	-1.31493	
935	-580	-1.33427	
955	-580	-1.35362	
975	-580	-1.37297	
995	-580	-1.39231	
1015	-580	-1.41166	
1035	-580	-1.431	
1055	-580	-1.45035	
1075	-580	-1.4697	
1095	-580	-1.48904	
1115	-580	-1.50839	
1135	-580	-1.52773	
1155	-580	-1.54708	
1175	-580	-1.56643	
1195	-580	-1.58577	
1215	-580	-1.60512	
1235	-580	-1.62447	
1255	-580	-1.64381	
1275	-580	-1.66316	
1295	-580	-1.6825	
1315	-580	-1.70185	
1335	-580	-1.7212	
1355	-580	-1.74054	
1375	-580	-1.75731	
1395	-580	-1.79315	
1415	-580	-1.829	
0	0	0	
0	0	0	
-1300	-560	-1.829	
-1280	-560	-1.82762	
-1260	-560	-1.82623	
-1240	-560	-1.82485	
-1220	-560	-1.82346	
-1200	-560	-1.84429	
-1180	-560	-1.84623	
-1160	-560	-1.84817	
-1140	-560	-1.85011	
-1120	-560	-1.85205	
-1100	-560	-1.85398	
-1080	-560	-1.85592	
-1060	-560	-1.85786	
-1040	-560	-1.8598	
-1020	-560	-1.86174	
-1000	-560	-1.86368	
-980	-560	-1.86562	
-960	-560	-1.86755	
-940	-560	-1.86949	
-920	-560	-1.87143	
-900	-560	-1.87337	
-880	-560	-1.87531	
-860	-560	-1.87725	
-840	-560	-1.87918	
-820	-560	-1.88112	
-800	-560	-1.88306	
-780	-560	-1.885	
-760	-560	-1.88694	
-740	-560	-1.88888	
-720	-560	-1.89082	
-700	-560	-1.89275	
-680	-560	-1.89469	
-660	-560	-1.89663	
-640	-560	-1.89857	
-620	-560	-1.90051	
-600	-560	-1.90245	
-580	-560	-1.90438	
-560	-560	-1.90632	
-540	-560	-1.90826	
-520	-560	-1.9102	
-500	-560	-1.91214	
-480	-560	-1.91408	
-460	-560	-1.91602	
-440	-560	-1.91795	
-420	-560	-1.91989	
-400	-560	-1.92183	
-380	-560	-1.92377	
-360	-560	-1.92571	
-340	-560	-1.92765	
-320	-560	-1.92958	
-300	-560	-1.93152	
-280	-560	-1.93346	
-260	-560	-1.9354	
-240	-560	-1.93734	
-220	-560	-1.93928	
-200	-560	-1.94122	
-180	-560	-1.94315	
-160	-560	-1.94509	
-140	-560	-1.94703	
-120	-560	-1.94897	
-100	-560	-1.95091	
-80	-560	-1.95285	
-60	-560	-1.95478	
-40	-560	-1.95672	
-20	-560	-1.95866	
-10	-560	-1.95963	
-5	-560	-1.96012	
-2.5	-560	-1.96036	
0	-560	-1.9606	
2.5	-560	-1.9406	
5	-560	-1.89073	
7.5	-560	-1.80853	
10	-560	-1.71193	
12.5	-560	-1.64193	
15	-560	-1.54727	
17.5	-560	-1.5146	
20	-560	-1.4926	
22.5	-560	-1.46213	
25	-560	-1.44713	
27.5	-560	-1.3932	
30	-560	-1.349	
32.5	-560	-1.30433	
35	-560	-1.24367	
37.5	-560	-1.14367	
40	-560	-1.09167	
42.5	-560	-1.04167	
45	-560	-0.99167	
47.5	-560	-0.94367	
50	-560	-0.90367	
52.5	-560	-0.87787	
55	-560	-0.84247	
57.5	-560	-0.81347	
60	-560	-0.7854	
62.5	-560	-0.7004	
65	-560	-0.66673	
67.5	-560	-0.61973	
70	-560	-0.54767	
72.5	-560	-0.46955	
75	-560	-0.47197	
77.5	-560	-0.47439	
80	-560	-0.47681	
82.5	-560	-0.47923	
85	-560	-0.48164	
87.5	-560	-0.48406	
90	-560	-0.48648	
92.5	-560	-0.4889	
95	-560	-0.49132	
97.5	-560	-0.49374	
100	-560	-0.49615	
102.5	-560	-0.49857	
105	-560	-0.50099	
107.5	-560	-0.50341	
110	-560	-0.50583	
112.5	-560	-0.50824	
115	-560	-0.51066	
117.5	-560	-0.51308	
120	-560	-0.5155	
125	-560	-0.52034	
135	-560	-0.53001	
155	-560	-0.54936	
175	-560	-0.5687	
195	-560	-0.58805	
215	-560	-0.60739	
235	-560	-0.62674	
255	-560	-0.64609	
275	-560	-0.66543	
295	-560	-0.68478	
315	-560	-0.70412	
335	-560	-0.72347	
355	-560	-0.74282	
375	-560	-0.76216	
395	-560	-0.78151	
415	-560	-0.80086	
435	-560	-0.8202	
455	-560	-0.83955	
475	-560	-0.85889	
495	-560	-0.87824	
515	-560	-0.89759	
535	-560	-0.91693	
555	-560	-0.93628	
575	-560	-0.95563	
595	-560	-0.97497	
615	-560	-0.99432	
635	-560	-1.01366	
655	-560	-1.03301	
675	-560	-1.05236	
695	-560	-1.0717	
715	-560	-1.09105	
735	-560	-1.11039	
755	-560	-1.12974	
775	-560	-1.14909	
795	-560	-1.16843	
815	-560	-1.18778	
835	-560	-1.20713	
855	-560	-1.22647	
875	-560	-1.24582	
895	-560	-1.26516	
915	-560	-1.28451	
935	-560	-1.30386	
955	-560	-1.3232	
975	-560	-1.34255	
995	-560	-1.36189	
1015	-560	-1.38124	
1035	-560	-1.40059	
1055	-560	-1.41993	
1075	-560	-1.43928	
1095	-560	-1.45863	
1115	-560	-1.47797	
1135	-560	-1.49732	
1155	-560	-1.51666	
1175	-560	-1.53601	
1195	-560	-1.55536	
1215	-560	-1.5747	
1235	-560	-1.59405	
1255	-560	-1.6134	
1275	-560	-1.63274	
1295	-560	-1.65209	
1315	-560	-1.67143	
1335	-560	-1.68561	
1355	-560	-1.72146	
1375	-560	-1.75731	
1395	-560	-1.79315	
1415	-560	-1.829	
0	0	0	
0	0	0	
-1300	-540	-1.829	
-1280	-540	-1.82762	
-1260	-540	-1.82623	
-1240	-540	-1.82485	
-1220	-540	-1.82346	
-1200	-540	-1.82208	
-1180	-540	-1.82069	
-1160	-540	-1.85097	
-1140	-540	-1.85291	
-1120	-540	-1.85485	
-1100	-540	-1.85678	
-1080	-540	-1.85872	
-1060	-540	-1.86066	
-1040	-540	-1.8626	
-1020	-540	-1.86454	
-1000	-540	-1.86648	
-980	-540	-1.86842	
-960	-540	-1.87035	
-940	-540	-1.87229	
-920	-540	-1.87423	
-900	-540	-1.87617	
-880	-540	-1.87811	
-860	-540	-1.88005	
-840	-540	-1.88198	
-820	-540	-1.88392	
-800	-540	-1.88586	
-780	-540	-1.8878	
-760	-540	-1.88974	
-740	-540	-1.89168	
-720	-540	-1.89362	
-700	-540	-1.89555	
-680	-540	-1.89749	
-660	-540	-1.89943	
-640	-540	-1.90137	
-620	-540	-1.90331	
-600	-540	-1.90525	
-580	-540	-1.90718	
-560	-540	-1.90912	
-540	-540	-1.91106	
-520	-540	-1.913	
-500	-540	-1.91494	
-480	-540	-1.91688	
-460	-540	-1.91882	
-440	-540	-1.92075	
-420	-540	-1.92269	
-400	-540	-1.92463	
-380	-540	-1.92657	
-360	-540	-1.92851	
-340	-540	-1.93045	
-320	-540	-1.93238	
-300	-540	-1.93432	
-280	-540	-1.93626	
-260	-540	-1.9382	
-240	-540	-1.94014	
-220	-540	-1.94208	
-200	-540	-1.94402	
-180	-540	-1.94595	
-160	-540	-1.94789	
-140	-540	-1.94983	
-120	-540	-1.95177	
-100	-540	-1.95371	
-80	-540	-1.95565	
-60	-540	-1.95758	
-40	-540	-1.95952	
-20	-540	-1.96146	
-10	-540	-1.96243	
-5	-540	-1.96292	
-2.5	-540	-1.96316	
0	-540	-1.9634	
2.5	-540	-1.9434	
5	-540	-1.8946	
7.5	-540	-1.8148	
10	-540	-1.7154	
12.5	-540	-1.6454	
15	-540	-1.5534	
17.5	-540	-1.5094	
20	-540	-1.4914	
22.5	-540	-1.4572	
25	-540	-1.4422	
27.5	-540	-1.3968	
30	-540	-1.349	
32.5	-540	-1.307	
35	-540	-1.257	
37.5	-540	-1.161	
40	-540	-1.093	
42.5	-540	-1.043	
45	-540	-0.993	
47.5	-540	-0.943	
50	-540	-0.901	
52.5	-540	-0.8688	
55	-540	-0.8402	
57.5	-540	-0.8002	
60	-540	-0.7842	
62.5	-540	-0.7216	
65	-540	-0.6586	
67.5	-540	-0.6256	
70	-540	-0.5706	
72.5	-540	-0.482	
75	-540	-0.44155	
77.5	-540	-0.44397	
80	-540	-0.44639	
82.5	-540	-0.44881	
85	-540	-0.45123	
87.5	-540	-0.45365	
90	-540	-0.45606	
92.5	-540	-0.45848	
95	-540	-0.4609	
97.5	-540	-0.46332	
100	-540	-0.46574	
102.5	-540	-0.46816	
105	-540	-0.47057	
107.5	-540	-0.47299	
110	-540	-0.47541	
112.5	-540	-0.47783	
115	-540	-0.48025	
117.5	-540	-0.48266	
120	-540	-0.48508	
125	-540	-0.48992	
135	-540	-0.49959	
155	-540	-0.51894	
175	-540	-0.53829	
195	-540	-0.55763	
215	-540	-0.57698	
235	-540	-0.59632	
255	-540	-0.61567	
275	-540	-0.63502	
295	-540	-0.65436	
315	-540	-0.67371	
335	-540	-0.69305	
355	-540	-0.7124	
375	-540	-0.73175	
395	-540	-0.75109	
415	-540	-0.77044	
435	-540	-0.78979	
455	-540	-0.80913	
475	-540	-0.82848	
495	-540	-0.84782	
515	-540	-0.86717	
535	-540	-0.88652	
555	-540	-0.90586	
575	-540	-0.92521	
595	-540	-0.94455	
615	-540	-0.9639	
635	-540	-0.98325	
655	-540	-1.00259	
675	-540	-1.02194	
695	-540	-1.04129	
715	-540	-1.06063	
735	-540	-1.07998	
755	-540	-1.09932	
775	-540	-1.11867	
795	-540	-1.13802	
815	-540	-1.15736	
835	-540	-1.17671	
855	-540	-1.19606	
875	-540	-1.2154	
895	-540	-1.23475	
915	-540	-1.25409	
935	-540	-1.27344	
955	-540	-1.29279	
975	-540	-1.31213	
995	-540	-1.33148	
1015	-540	-1.35082	
1035	-540	-1.37017	
1055	-540	-1.38952	
1075	-540	-1.40886	
1095	-540	-1.42821	
1115	-540	-1.44756	
1135	-540	-1.4669	
1155	-540	-1.48625	
1175	-540	-1.50559	
1195	-540	-1.52494	
1215	-540	-1.54429	
1235	-540	-1.56363	
1255	-540	-1.58298	
1275	-540	-1.60232	
1295	-540	-1.61392	
1315	-540	-1.64977	
1335	-540	-1.68561	
1355	-540	-1.72146	
1375	-540	-1.75731	
1395	-540	-1.79315	
1415	-540	-1.829	
0	0	0	
0	0	0	
-1300	-520	-1.829	
-1280	-520	-1.82762	
-1260	-520	-1.82623	
-1240	-520	-1.82485	
-1220	-520	-1.82346	
-1200	-520	-1.82208	
-1180	-520	-1.82069	
-1160	-520	-1.81931	
-1140	-520	-1.81792	
-1120	-520	-1.85765	
-1100	-520	-1.85958	
-1080	-520	-1.86152	
-1060	-520	-1.86346	
-1040	-520	-1.8654	
-1020	-520	-1.86734	
-1000	-520	-1.86928	
-980	-520	-1.87122	
-960	-520	-1.87315	
-940	-520	-1.87509	
-920	-520	-1.87703	
-900	-520	-1.87897	
-880	-520	-1.88091	
-860	-520	-1.88285	
-840	-520	-1.88478	
-820	-520	-1.88672	
-800	-520	-1.88866	
-780	-520	-1.8906	
-760	-520	-1.89254	
-740	-520	-1.89448	
-720	-520	-1.89642	
-700	-520	-1.89835	
-680	-520	-1.90029	
-660	-520	-1.90223	
-640	-520	-1.90417	
-620	-520	-1.90611	
-600	-520	-1.90805	
-580	-520	-1.90998	
-560	-520	-1.91192	
-540	-520	-1.91386	
-520	-520	-1.9158	
-500	-520	-1.91774	
-480	-520	-1.91968	
-460	-520	-1.92162	
-440	-520	-1.92355	
-420	-520	-1.92549	
-400	-520	-1.92743	
-380	-520	-1.92937	
-360	-520	-1.93131	
-340	-520	-1.93325	
-320	-520	-1.93518	
-300	-520	-1.93712	
-280	-520	-1.93906	
-260	-520	-1.941	
-240	-520	-1.94294	
-220	-520	-1.94488	
-200	-520	-1.94682	
-180	-520	-1.94875	
-160	-520	-1.95069	
-140	-520	-1.95263	
-120	-520	-1.95457	
-100	-520	-1.95651	
-80	-520	-1.95845	
-60	-520	-1.96038	
-40	-520	-1.96232	
-20	-520	-1.96426	
-10	-520	-1.96523	
-5	-520	-1.96572	
-2.5	-520	-1.96596	
0	-520	-1.9662	
2.5	-520	-1.9462	
5	-520	-1.89847	
7.5	-520	-1.82107	
10	-520	-1.71887	
12.5	-520	-1.64887	
15	-520	-1.55953	
17.5	-520	-1.5042	
20	-520	-1.4902	
22.5	-520	-1.4552	
25	-520	-1.43727	
27.5	-520	-1.4004	
30	-520	-1.349	
32.5	-520	-1.309	
35	-520	-1.25967	
37.5	-520	-1.17833	
40	-520	-1.09433	
42.5	-520	-1.04433	
45	-520	-0.99433	
47.5	-520	-0.94433	
50	-520	-0.89833	
52.5	-520	-0.85973	
55	-520	-0.83473	
57.5	-520	-0.79793	
60	-520	-0.76993	
62.5	-520	-0.7428	
65	-520	-0.6578	
67.5	-520	-0.62047	
70	-520	-0.57647	
72.5	-520	-0.51133	
75	-520	-0.41633	
77.5	-520	-0.41356	
80	-520	-0.41597	
82.5	-520	-0.41839	
85	-520	-0.42081	
87.5	-520	-0.42323	
90	-520	-0.42565	
92.5	-520	-0.42807	
95	-520	-0.43048	
97.5	-520	-0.4329	
100	-520	-0.43532	
102.5	-520	-0.43774	
105	-520	-0.44016	
107.5	-520	-0.44258	
110	-520	-0.44499	
112.5	-520	-0.44741	
115	-520	-0.44983	
117.5	-520	-0.45225	
120	-520	-0.45467	
125	-520	-0.4595	
135	-520	-0.46918	
155	-520	-0.48852	
175	-520	-0.50787	
195	-520	-0.52721	
215	-520	-0.54656	
235	-520	-0.56591	
255	-520	-0.58525	
275	-520	-0.6046	
295	-520	-0.62395	
315	-520	-0.64329	
335	-520	-0.66264	
355	-520	-0.68198	
375	-520	-0.70133	
395	-520	-0.72068	
415	-520	-0.74002	
435	-520	-0.75937	
455	-520	-0.77871	
475	-520	-0.79806	
495	-520	-0.81741	
515	-520	-0.83675	
535	-520	-0.8561	
555	-520	-0.87545	
575	-520	-0.89479	
595	-520	-0.91414	
615	-520	-0.93348	
635	-520	-0.95283	
655	-520	-0.97218	
675	-520	-0.99152	
695	-520	-1.01087	
715	-520	-1.03022	
735	-520	-1.04956	
755	-520	-1.06891	
775	-520	-1.08825	
795	-520	-1.1076	
815	-520	-1.12695	
835	-520	-1.14629	
855	-520	-1.16564	
875	-520	-1.18498	
895	-520	-1.20433	
915	-520	-1.22368	
935	-520	-1.24302	
955	-520	-1.26237	
975	-520	-1.28172	
995	-520	-1.30106	
1015	-520	-1.32041	
1035	-520	-1.33975	
1055	-520	-1.3591	
1075	-520	-1.37845	
1095	-520	-1.39779	
1115	-520	-1.41714	
1135	-520	-1.43648	
1155	-520	-1.45583	
1175	-520	-1.47518	
1195	-520	-1.49452	
1215	-520	-1.51387	
1235	-520	-1.53322	
1255	-520	-1.54223	
1275	-520	-1.57808	
1295	-520	-1.61392	
1315	-520	-1.64977	
1335	-520	-1.68561	
1355	-520	-1.72146	
1375	-520	-1.75731	
1395	-520	-1.79315	
1415	-520	-1.829	
0	0	0	
0	0	0	
-1300	-500	-1.829	
-1280	-500	-1.82762	
-1260	-500	-1.82623	
-1240	-500	-1.82485	
-1220	-500	-1.82346	
-1200	-500	-1.82208	
-1180	-500	-1.82069	
-1160	-500	-1.81931	
-1140	-500	-1.81792	
-1120	-500	-1.81654	
-1100	-500	-1.81515	
-1080	-500	-1.86432	
-1060	-500	-1.86626	
-1040	-500	-1.8682	
-1020	-500	-1.87014	
-1000	-500	-1.87208	
-980	-500	-1.87402	
-960	-500	-1.87595	
-940	-500	-1.87789	
-920	-500	-1.87983	
-900	-500	-1.88177	
-880	-500	-1.88371	
-860	-500	-1.88565	
-840	-500	-1.88758	
-820	-500	-1.88952	
-800	-500	-1.89146	
-780	-500	-1.8934	
-760	-500	-1.89534	
-740	-500	-1.89728	
-720	-500	-1.89922	
-700	-500	-1.90115	
-680	-500	-1.90309	
-660	-500	-1.90503	
-640	-500	-1.90697	
-620	-500	-1.90891	
-600	-500	-1.91085	
-580	-500	-1.91278	
-560	-500	-1.91472	
-540	-500	-1.91666	
-520	-500	-1.9186	
-500	-500	-1.92054	
-480	-500	-1.92248	
-460	-500	-1.92442	
-440	-500	-1.92635	
-420	-500	-1.92829	
-400	-500	-1.93023	
-380	-500	-1.93217	
-360	-500	-1.93411	
-340	-500	-1.93605	
-320	-500	-1.93798	
-300	-500	-1.93992	
-280	-500	-1.94186	
-260	-500	-1.9438	
-240	-500	-1.94574	
-220	-500	-1.94768	
-200	-500	-1.94962	
-180	-500	-1.95155	
-160	-500	-1.95349	
-140	-500	-1.95543	
-120	-500	-1.95737	
-100	-500	-1.95931	
-80	-500	-1.96125	
-60	-500	-1.96318	
-40	-500	-1.96512	
-20	-500	-1.96706	
-10	-500	-1.96803	
-5	-500	-1.96852	
-2.5	-500	-1.96876	
0	-500	-1.969	
2.5	-500	-1.949	
5	-500	-1.90233	
7.5	-500	-1.82733	
10	-500	-1.72233	
12.5	-500	-1.65233	
15	-500	-1.56567	
17.5	-500	-1.499	
20	-500	-1.489	
22.5	-500	-1.454	
25	-500	-1.43233	
27.5	-500	-1.404	
30	-500	-1.349	
32.5	-500	-1.309	
35	-500	-1.26233	
37.5	-500	-1.19567	
40	-500	-1.09567	
42.5	-500	-1.04567	
45	-500	-0.99567	
47.5	-500	-0.94567	
50	-500	-0.89567	
52.5	-500	-0.85567	
55	-500	-0.82567	
57.5	-500	-0.79567	
60	-500	-0.75567	
62.5	-500	-0.74067	
65	-500	-0.679	
67.5	-500	-0.61233	
70	-500	-0.58233	
72.5	-500	-0.52733	
75	-500	-0.44567	
77.5	-500	-0.38314	
80	-500	-0.38556	
82.5	-500	-0.38798	
85	-500	-0.39039	
87.5	-500	-0.39281	
90	-500	-0.39523	
92.5	-500	-0.39765	
95	-500	-0.40007	
97.5	-500	-0.40249	
100	-500	-0.4049	
102.5	-500	-0.40732	
105	-500	-0.40974	
107.5	-500	-0.41216	
110	-500	-0.41458	
112.5	-500	-0.417	
115	-500	-0.41941	
117.5	-500	-0.42183	
120	-500	-0.42425	
125	-500	-0.42909	
135	-500	-0.43876	
155	-500	-0.45811	
175	-500	-0.47745	
195	-500	-0.4968	
215	-500	-0.51614	
235	-500	-0.53549	
255	-500	-0.55484	
275	-500	-0.57418	
295	-500	-0.59353	
315	-500	-0.61288	
335	-500	-0.63222	
355	-500	-0.65157	
375	-500	-0.67091	
395	-500	-0.69026	
415	-500	-0.70961	
435	-500	-0.72895	
455	-500	-0.7483	
475	-500	-0.76764	
495	-500	-0.78699	
515	-500	-0.80634	
535	-500	-0.82568	
555	-500	-0.84503	
575	-500	-0.86438	
595	-500	-0.88372	
615	-500	-0.90307	
635	-500	-0.92241	
655	-500	-0.94176	
675	-500	-0.96111	
695	-500	-0.98045	
715	-500	-0.9998	
735	-500	-1.01914	
755	-500	-1.03849	
775	-500	-1.05784	
795	-500	-1.07718	
815	-500	-1.09653	
835	-500	-1.11588	
855	-500	-1.13522	
875	-500	-1.15457	
895	-500	-1.17391	
915	-500	-1.19326	
935	-500	-1.21261	
955	-500	-1.23195	
975	-500	-1.2513	
995	-500	-1.27065	
1015	-500	-1.28999	
1035	-500	-1.30934	
1055	-500	-1.32868	
1075	-500	-1.34803	
1095	-500	-1.36738	
1115	-500	-1.38672	
1135	-500	-1.40607	
1155	-500	-1.42541	
1175	-500	-1.44476	
1195	-500	-1.46411	
1215	-500	-1.47054	
1235	-500	-1.50638	
1255	-500	-1.54223	
1275	-500	-1.57808	
1295	-500	-1.61392	
1315	-500	-1.64977	
1335	-500	-1.68561	
1355	-500	-1.72146	
1375	-500	-1.75731	
1395	-500	-1.79315	
1415	-500	-1.829	
0	0	0	
0	0	0	
-1300	-480	-1.829	
-1280	-480	-1.82762	
-1260	-480	-1.82623	
-1240	-480	-1.82485	
-1220	-480	-1.82346	
-1200	-480	-1.82208	
-1180	-480	-1.82069	
-1160	-480	-1.81931	
-1140	-480	-1.81792	
-1120	-480	-1.81654	
-1100	-480	-1.81515	
-1080	-480	-1.81377	
-1060	-480	-1.81238	
-1040	-480	-1.87098	
-1020	-480	-1.87294	
-1000	-480	-1.87488	
-980	-480	-1.87682	
-960	-480	-1.87875	
-940	-480	-1.88069	
-920	-480	-1.88263	
-900	-480	-1.88457	
-880	-480	-1.88651	
-860	-480	-1.88845	
-840	-480	-1.89038	
-820	-480	-1.89232	
-800	-480	-1.89426	
-780	-480	-1.8962	
-760	-480	-1.89814	
-740	-480	-1.90008	
-720	-480	-1.90202	
-700	-480	-1.90395	
-680	-480	-1.90589	
-660	-480	-1.90783	
-640	-480	-1.90977	
-620	-480	-1.91171	
-600	-480	-1.91365	
-580	-480	-1.91558	
-560	-480	-1.91752	
-540	-480	-1.91946	
-520	-480	-1.9214	
-500	-480	-1.92334	
-480	-480	-1.92528	
-460	-480	-1.92722	
-440	-480	-1.92915	
-420	-480	-1.93109	
-400	-480	-1.93303	
-380	-480	-1.93497	
-360	-480	-1.93691	
-340	-480	-1.93885	
-320	-480	-1.94078	
-300	-480	-1.94272	
-280	-480	-1.94466	
-260	-480	-1.9466	
-240	-480	-1.94854	
-220	-480	-1.95048	
-200	-480	-1.95242	
-180	-480	-1.95435	
-160	-480	-1.95629	
-140	-480	-1.95823	
-120	-480	-1.96017	
-100	-480	-1.96211	
-80	-480	-1.96405	
-60	-480	-1.96598	
-40	-480	-1.96792	
-20	-480	-1.96986	
-10	-480	-1.97083	
-5	-480	-1.97132	
-2.5	-480	-1.97156	
0	-480	-1.9718	
2.5	-480	-1.9518	
5	-480	-1.9062	
7.5	-480	-1.8336	
10	-480	-1.7286	
12.5	-480	-1.6558	
15	-480	-1.5718	
17.5	-480	-1.4938	
20	-480	-1.4838	
22.5	-480	-1.4528	
25	-480	-1.4274	
27.5	-480	-1.4076	
30	-480	-1.3526	
32.5	-480	-1.309	
35	-480	-1.265	
37.5	-480	-1.213	
40	-480	-1.113	
42.5	-480	-1.047	
45	-480	-0.997	
47.5	-480	-0.947	
50	-480	-0.897	
52.5	-480	-0.853	
55	-480	-0.8166	
57.5	-480	-0.7916	
60	-480	-0.7534	
62.5	-480	-0.7264	
65	-480	-0.7002	
67.5	-480	-0.6152	
70	-480	-0.5742	
72.5	-480	-0.5332	
75	-480	-0.475	
77.5	-480	-0.38	
80	-480	-0.35514	
82.5	-480	-0.35756	
85	-480	-0.35998	
87.5	-480	-0.3624	
90	-480	-0.36481	
92.5	-480	-0.36723	
95	-480	-0.36965	
97.5	-480	-0.37207	
100	-480	-0.37449	
102.5	-480	-0.37691	
105	-480	-0.37932	
107.5	-480	-0.38174	
110	-480	-0.38416	
112.5	-480	-0.38658	
115	-480	-0.389	
117.5	-480	-0.39142	
120	-480	-0.39383	
125	-480	-0.39867	
135	-480	-0.40834	
155	-480	-0.42769	
175	-480	-0.44704	
195	-480	-0.46638	
215	-480	-0.48573	
235	-480	-0.50507	
255	-480	-0.52442	
275	-480	-0.54377	
295	-480	-0.56311	
315	-480	-0.58246	
335	-480	-0.6018	
355	-480	-0.62115	
375	-480	-0.6405	
395	-480	-0.65984	
415	-480	-0.67919	
435	-480	-0.69854	
455	-480	-0.71788	
475	-480	-0.73723	
495	-480	-0.75657	
515	-480	-0.77592	
535	-480	-0.79527	
555	-480	-0.81461	
575	-480	-0.83396	
595	-480	-0.85331	
615	-480	-0.87265	
635	-480	-0.892	
655	-480	-0.91134	
675	-480	-0.93069	
695	-480	-0.95004	
715	-480	-0.96938	
735	-480	-0.98873	
755	-480	-1.00807	
775	-480	-1.02742	
795	-480	-1.04677	
815	-480	-1.06611	
835	-480	-1.08546	
855	-480	-1.10481	
875	-480	-1.12415	
895	-480	-1.1435	
915	-480	-1.16284	
935	-480	-1.18219	
955	-480	-1.20154	
975	-480	-1.22088	
995	-480	-1.24023	
1015	-480	-1.25957	
1035	-480	-1.27892	
1055	-480	-1.29827	
1075	-480	-1.31761	
1095	-480	-1.33696	
1115	-480	-1.35631	
1135	-480	-1.37565	
1155	-480	-1.395	
1175	-480	-1.39884	
1195	-480	-1.43469	
1215	-480	-1.47054	
1235	-480	-1.50638	
1255	-480	-1.54223	
1275	-480	-1.57808	
1295	-480	-1.61392	
1315	-480	-1.64977	
1335	-480	-1.68561	
1355	-480	-1.72146	
1375	-480	-1.75731	
1395	-480	-1.79315	
1415	-480	-1.829	
0	0	0	
0	0	0	
-1300	-460	-1.829	
-1280	-460	-1.82762	
-1260	-460	-1.82623	
-1240	-460	-1.82485	
-1220	-460	-1.82346	
-1200	-460	-1.82208	
-1180	-460	-1.82069	
-1160	-460	-1.81931	
-1140	-460	-1.81792	
-1120	-460	-1.81654	
-1100	-460	-1.81515	
-1080	-460	-1.81377	
-1060	-460	-1.81238	
-1040	-460	-1.811	
-1020	-460	-1.80962	
-1000	-460	-1.82053	
-980	-460	-1.87962	
-960	-460	-1.88155	
-940	-460	-1.88349	
-920	-460	-1.88543	
-900	-460	-1.88737	
-880	-460	-1.88931	
-860	-460	-1.89125	
-840	-460	-1.89318	
-820	-460	-1.89512	
-800	-460	-1.89706	
-780	-460	-1.899	
-760	-460	-1.90094	
-740	-460	-1.90288	
-720	-460	-1.90482	
-700	-460	-1.90675	
-680	-460	-1.90869	
-660	-460	-1.91063	
-640	-460	-1.91257	
-620	-460	-1.91451	
-600	-460	-1.91645	
-580	-460	-1.91838	
-560	-460	-1.92032	
-540	-460	-1.92226	
-520	-460	-1.9242	
-500	-460	-1.92614	
-480	-460	-1.92808	
-460	-460	-1.93002	
-440	-460	-1.93195	
-420	-460	-1.93389	
-400	-460	-1.93583	
-380	-460	-1.93777	
-360	-460	-1.93971	
-340	-460	-1.94165	
-320	-460	-1.94358	
-300	-460	-1.94552	
-280	-460	-1.94746	
-260	-460	-1.9494	
-240	-460	-1.95134	
-220	-460	-1.95328	
-200	-460	-1.95522	
-180	-460	-1.95715	
-160	-460	-1.95909	
-140	-460	-1.96103	
-120	-460	-1.96297	
-100	-460	-1.96491	
-80	-460	-1.96685	
-60	-460	-1.96878	
-40	-460	-1.97072	
-20	-460	-1.97266	
-10	-460	-1.97363	
-5	-460	-1.97412	
-2.5	-460	-1.97436	
0	-460	-1.9746	
2.5	-460	-1.9546	
5	-460	-1.91007	
7.5	-460	-1.83987	
10	-460	-1.73487	
12.5	-460	-1.65927	
15	-460	-1.57793	
17.5	-460	-1.4886	
20	-460	-1.4786	
22.5	-460	-1.4516	
25	-460	-1.42247	
27.5	-460	-1.40747	
30	-460	-1.3562	
32.5	-460	-1.309	
35	-460	-1.26767	
37.5	-460	-1.21767	
40	-460	-1.13033	
42.5	-460	-1.04833	
45	-460	-0.99833	
47.5	-460	-0.94833	
50	-460	-0.89833	
52.5	-460	-0.85033	
55	-460	-0.81033	
57.5	-460	-0.78253	
60	-460	-0.75113	
62.5	-460	-0.71213	
65	-460	-0.69713	
67.5	-460	-0.6364	
70	-460	-0.56607	
72.5	-460	-0.53607	
75	-460	-0.48407	
77.5	-460	-0.40933	
80	-460	-0.32472	
82.5	-460	-0.32714	
85	-460	-0.32956	
87.5	-460	-0.33198	
90	-460	-0.3344	
92.5	-460	-0.33682	
95	-460	-0.33923	
97.5	-460	-0.34165	
100	-460	-0.34407	
102.5	-460	-0.34649	
105	-460	-0.34891	
107.5	-460	-0.35133	
110	-460	-0.35374	
112.5	-460	-0.35616	
115	-460	-0.35858	
117.5	-460	-0.361	
120	-460	-0.36342	
125	-460	-0.36825	
135	-460	-0.37793	
155	-460	-0.39727	
175	-460	-0.41662	
195	-460	-0.43597	
215	-460	-0.45531	
235	-460	-0.47466	
255	-460	-0.494	
275	-460	-0.51335	
295	-460	-0.5327	
315	-460	-0.55204	
335	-460	-0.57139	
355	-460	-0.59073	
375	-460	-0.61008	
395	-460	-0.62943	
415	-460	-0.64877	
435	-460	-0.66812	
455	-460	-0.68747	
475	-460	-0.70681	
495	-460	-0.72616	
515	-460	-0.7455	
535	-460	-0.76485	
555	-460	-0.7842	
575	-460	-0.80354	
595	-460	-0.82289	
615	-460	-0.84223	
635	-460	-0.86158	
655	-460	-0.88093	
675	-460	-0.90027	
695	-460	-0.91962	
715	-460	-0.93897	
735	-460	-0.95831	
755	-460	-0.97766	
775	-460	-0.997	
795	-460	-1.01635	
815	-460	-1.0357	
835	-460	-1.05504	
855	-460	-1.07439	
875	-460	-1.09374	
895	-460	-1.11308	
915	-460	-1.13243	
935	-460	-1.15177	
955	-460	-1.17112	
975	-460	-1.19047	
995	-460	-1.20981	
1015	-460	-1.22916	
1035	-460	-1.2485	
1055	-460	-1.26785	
1075	-460	-1.2872	
1095	-460	-1.30654	
1115	-460	-1.32667	
1135	-460	-1.32715	
1155	-460	-1.363	
1175	-460	-1.39884	
1195	-460	-1.43469	
1215	-460	-1.47054	
1235	-460	-1.50638	
1255	-460	-1.54223	
1275	-460	-1.57808	
1295	-460	-1.61392	
1315	-460	-1.64977	
1335	-460	-1.68561	
1355	-460	-1.72146	
1375	-460	-1.75731	
1395	-460	-1.79315	
1415	-460	-1.829	
0	0	0	
0	0	0	
-1300	-440	-1.829	
-1280	-440	-1.82762	
-1260	-440	-1.82623	
-1240	-440	-1.82485	
-1220	-440	-1.82346	
-1200	-440	-1.82208	
-1180	-440	-1.82069	
-1160	-440	-1.81931	
-1140	-440	-1.81792	
-1120	-440	-1.81654	
-1100	-440	-1.81515	
-1080	-440	-1.81377	
-1060	-440	-1.81238	
-1040	-440	-1.811	
-1020	-440	-1.80962	
-1000	-440	-1.80823	
-980	-440	-1.80685	
-960	-440	-1.80546	
-940	-440	-1.88629	
-920	-440	-1.88823	
-900	-440	-1.89017	
-880	-440	-1.89211	
-860	-440	-1.89405	
-840	-440	-1.89598	
-820	-440	-1.89792	
-800	-440	-1.89986	
-780	-440	-1.9018	
-760	-440	-1.90374	
-740	-440	-1.90568	
-720	-440	-1.90762	
-700	-440	-1.90955	
-680	-440	-1.91149	
-660	-440	-1.91343	
-640	-440	-1.91537	
-620	-440	-1.91731	
-600	-440	-1.91925	
-580	-440	-1.92118	
-560	-440	-1.92312	
-540	-440	-1.92506	
-520	-440	-1.927	
-500	-440	-1.92894	
-480	-440	-1.93088	
-460	-440	-1.93282	
-440	-440	-1.93475	
-420	-440	-1.93669	
-400	-440	-1.93863	
-380	-440	-1.94057	
-360	-440	-1.94251	
-340	-440	-1.94445	
-320	-440	-1.94638	
-300	-440	-1.94832	
-280	-440	-1.95026	
-260	-440	-1.9522	
-240	-440	-1.95414	
-220	-440	-1.95608	
-200	-440	-1.95802	
-180	-440	-1.95995	
-160	-440	-1.96189	
-140	-440	-1.96383	
-120	-440	-1.96577	
-100	-440	-1.96771	
-80	-440	-1.96965	
-60	-440	-1.97158	
-40	-440	-1.97352	
-20	-440	-1.97546	
-10	-440	-1.97643	
-5	-440	-1.97692	
-2.5	-440	-1.97716	
0	-440	-1.9774	
2.5	-440	-1.9574	
5	-440	-1.91393	
7.5	-440	-1.84613	
10	-440	-1.74113	
12.5	-440	-1.66273	
15	-440	-1.58407	
17.5	-440	-1.48907	
20	-440	-1.4734	
22.5	-440	-1.4504	
25	-440	-1.41753	
27.5	-440	-1.40253	
30	-440	-1.3598	
32.5	-440	-1.309	
35	-440	-1.269	
37.5	-440	-1.22033	
40	-440	-1.14767	
42.5	-440	-1.04967	
45	-440	-0.99967	
47.5	-440	-0.94967	
50	-440	-0.89967	
52.5	-440	-0.84967	
55	-440	-0.80767	
57.5	-440	-0.77347	
60	-440	-0.74847	
62.5	-440	-0.70887	
65	-440	-0.68287	
67.5	-440	-0.6576	
70	-440	-0.5726	
72.5	-440	-0.52793	
75	-440	-0.48993	
77.5	-440	-0.43493	
80	-440	-0.34367	
82.5	-440	-0.29673	
85	-440	-0.29914	
87.5	-440	-0.30156	
90	-440	-0.30398	
92.5	-440	-0.3064	
95	-440	-0.30882	
97.5	-440	-0.31124	
100	-440	-0.31365	
102.5	-440	-0.31607	
105	-440	-0.31849	
107.5	-440	-0.32091	
110	-440	-0.32333	
112.5	-440	-0.32575	
115	-440	-0.32816	
117.5	-440	-0.33058	
120	-440	-0.333	
125	-440	-0.33784	
135	-440	-0.34751	
155	-440	-0.36686	
175	-440	-0.3862	
195	-440	-0.40555	
215	-440	-0.42489	
235	-440	-0.44424	
255	-440	-0.46359	
275	-440	-0.48293	
295	-440	-0.50228	
315	-440	-0.52163	
335	-440	-0.54097	
355	-440	-0.56032	
375	-440	-0.57966	
395	-440	-0.59901	
415	-440	-0.61836	
435	-440	-0.6377	
455	-440	-0.65705	
475	-440	-0.6764	
495	-440	-0.69574	
515	-440	-0.71509	
535	-440	-0.73443	
555	-440	-0.75378	
575	-440	-0.77313	
595	-440	-0.79247	
615	-440	-0.81182	
635	-440	-0.83116	
655	-440	-0.85051	
675	-440	-0.86986	
695	-440	-0.8892	
715	-440	-0.90855	
735	-440	-0.9279	
755	-440	-0.94724	
775	-440	-0.96659	
795	-440	-0.98593	
815	-440	-1.00528	
835	-440	-1.02463	
855	-440	-1.04397	
875	-440	-1.06332	
895	-440	-1.08266	
915	-440	-1.10201	
935	-440	-1.12136	
955	-440	-1.1407	
975	-440	-1.16005	
995	-440	-1.1794	
1015	-440	-1.19874	
1035	-440	-1.21809	
1055	-440	-1.23743	
1075	-440	-1.21961	
1095	-440	-1.25546	
1115	-440	-1.29131	
1135	-440	-1.32715	
1155	-440	-1.363	
1175	-440	-1.39884	
1195	-440	-1.43469	
1215	-440	-1.47054	
1235	-440	-1.50638	
1255	-440	-1.54223	
1275	-440	-1.57808	
1295	-440	-1.61392	
1315	-440	-1.64977	
1335	-440	-1.68561	
1355	-440	-1.72146	
1375	-440	-1.75731	
1395	-440	-1.79315	
1415	-440	-1.829	
0	0	0	
0	0	0	
-1300	-420	-1.829	
-1280	-420	-1.82762	
-1260	-420	-1.82623	
-1240	-420	-1.82485	
-1220	-420	-1.82346	
-1200	-420	-1.82208	
-1180	-420	-1.82069	
-1160	-420	-1.81931	
-1140	-420	-1.81792	
-1120	-420	-1.81654	
-1100	-420	-1.81515	
-1080	-420	-1.81377	
-1060	-420	-1.81238	
-1040	-420	-1.811	
-1020	-420	-1.80962	
-1000	-420	-1.80823	
-980	-420	-1.80685	
-960	-420	-1.80546	
-940	-420	-1.80408	
-920	-420	-1.80269	
-900	-420	-1.89297	
-880	-420	-1.89491	
-860	-420	-1.89685	
-840	-420	-1.89878	
-820	-420	-1.90072	
-800	-420	-1.90266	
-780	-420	-1.9046	
-760	-420	-1.90654	
-740	-420	-1.90848	
-720	-420	-1.91042	
-700	-420	-1.91235	
-680	-420	-1.91429	
-660	-420	-1.91623	
-640	-420	-1.91817	
-620	-420	-1.92011	
-600	-420	-1.92205	
-580	-420	-1.92398	
-560	-420	-1.92592	
-540	-420	-1.92786	
-520	-420	-1.9298	
-500	-420	-1.93174	
-480	-420	-1.93368	
-460	-420	-1.93562	
-440	-420	-1.93755	
-420	-420	-1.93949	
-400	-420	-1.94143	
-380	-420	-1.94337	
-360	-420	-1.94531	
-340	-420	-1.94725	
-320	-420	-1.94918	
-300	-420	-1.95112	
-280	-420	-1.95306	
-260	-420	-1.955	
-240	-420	-1.95694	
-220	-420	-1.95888	
-200	-420	-1.96082	
-180	-420	-1.96275	
-160	-420	-1.96469	
-140	-420	-1.96663	
-120	-420	-1.96857	
-100	-420	-1.97051	
-80	-420	-1.97245	
-60	-420	-1.97438	
-40	-420	-1.97632	
-20	-420	-1.97826	
-10	-420	-1.97923	
-5	-420	-1.97972	
-2.5	-420	-1.97996	
0	-420	-1.9802	
2.5	-420	-1.9602	
5	-420	-1.9178	
7.5	-420	-1.8524	
10	-420	-1.7474	
12.5	-420	-1.6662	
15	-420	-1.5902	
17.5	-420	-1.4952	
20	-420	-1.4682	
22.5	-420	-1.4492	
25	-420	-1.4142	
27.5	-420	-1.3976	
30	-420	-1.3634	
32.5	-420	-1.309	
35	-420	-1.269	
37.5	-420	-1.223	
40	-420	-1.165	
42.5	-420	-1.065	
45	-420	-1.001	
47.5	-420	-0.951	
50	-420	-0.901	
52.5	-420	-0.851	
55	-420	-0.805	
57.5	-420	-0.765	
60	-420	-0.7394	
62.5	-420	-0.7066	
65	-420	-0.6686	
67.5	-420	-0.6536	
70	-420	-0.5938	
72.5	-420	-0.5198	
75	-420	-0.4898	
77.5	-420	-0.4408	
80	-420	-0.373	
82.5	-420	-0.278	
85	-420	-0.26873	
87.5	-420	-0.27115	
90	-420	-0.27356	
92.5	-420	-0.27598	
95	-420	-0.2784	
97.5	-420	-0.28082	
100	-420	-0.28324	
102.5	-420	-0.28566	
105	-420	-0.28807	
107.5	-420	-0.29049	
110	-420	-0.29291	
112.5	-420	-0.29533	
115	-420	-0.29775	
117.5	-420	-0.30017	
120	-420	-0.30258	
125	-420	-0.30742	
135	-420	-0.31709	
155	-420	-0.33644	
175	-420	-0.35579	
195	-420	-0.37513	
215	-420	-0.39448	
235	-420	-0.41382	
255	-420	-0.43317	
275	-420	-0.45252	
295	-420	-0.47186	
315	-420	-0.49121	
335	-420	-0.51056	
355	-420	-0.5299	
375	-420	-0.54925	
395	-420	-0.56859	
415	-420	-0.58794	
435	-420	-0.60729	
455	-420	-0.62663	
475	-420	-0.64598	
495	-420	-0.66532	
515	-420	-0.68467	
535	-420	-0.70402	
555	-420	-0.72336	
575	-420	-0.74271	
595	-420	-0.76206	
615	-420	-0.7814	
635	-420	-0.80075	
655	-420	-0.82009	
675	-420	-0.83944	
695	-420	-0.85879	
715	-420	-0.87813	
735	-420	-0.89748	
755	-420	-0.91682	
775	-420	-0.93617	
795	-420	-0.95552	
815	-420	-0.97486	
835	-420	-0.99421	
855	-420	-1.01356	
875	-420	-1.0329	
895	-420	-1.05225	
915	-420	-1.07159	
935	-420	-1.09094	
955	-420	-1.11029	
975	-420	-1.12963	
995	-420	-1.14898	
1015	-420	-1.16833	
1035	-420	-1.14792	
1055	-420	-1.18377	
1075	-420	-1.21961	
1095	-420	-1.25546	
1115	-420	-1.29131	
1135	-420	-1.32715	
1155	-420	-1.363	
1175	-420	-1.39884	
1195	-420	-1.43469	
1215	-420	-1.47054	
1235	-420	-1.50638	
1255	-420	-1.54223	
1275	-420	-1.57808	
1295	-420	-1.61392	
1315	-420	-1.64977	
1335	-420	-1.68561	
1355	-420	-1.72146	
1375	-420	-1.75731	
1395	-420	-1.79315	
1415	-420	-1.829	
0	0	0	
0	0	0	
-1300	-400	-1.829	
-1280	-400	-1.82762	
-1260	-400	-1.82623	
-1240	-400	-1.82485	
-1220	-400	-1.82346	
-1200	-400	-1.82208	
-1180	-400	-1.82069	
-1160	-400	-1.81931	
-1140	-400	-1.81792	
-1120	-400	-1.81654	
-1100	-400	-1.81515	
-1080	-400	-1.81377	
-1060	-400	-1.81238	
-1040	-400	-1.811	
-1020	-400	-1.80962	
-1000	-400	-1.80823	
-980	-400	-1.80685	
-960	-400	-1.80546	
-940	-400	-1.80408	
-920	-400	-1.80269	
-900	-400	-1.80131	
-880	-400	-1.79992	
-860	-400	-1.89965	
-840	-400	-1.90158	
-820	-400	-1.90352	
-800	-400	-1.90546	
-780	-400	-1.9074	
-760	-400	-1.90934	
-740	-400	-1.91128	
-720	-400	-1.91322	
-700	-400	-1.91515	
-680	-400	-1.91709	
-660	-400	-1.91903	
-640	-400	-1.92097	
-620	-400	-1.92291	
-600	-400	-1.92485	
-580	-400	-1.92678	
-560	-400	-1.92872	
-540	-400	-1.93066	
-520	-400	-1.9326	
-500	-400	-1.93454	
-480	-400	-1.93648	
-460	-400	-1.93842	
-440	-400	-1.94035	
-420	-400	-1.94229	
-400	-400	-1.94423	
-380	-400	-1.94617	
-360	-400	-1.94811	
-340	-400	-1.95005	
-320	-400	-1.95198	
-300	-400	-1.95392	
-280	-400	-1.95586	
-260	-400	-1.9578	
-240	-400	-1.95974	
-220	-400	-1.96168	
-200	-400	-1.96362	
-180	-400	-1.96555	
-160	-400	-1.96749	
-140	-400	-1.96943	
-120	-400	-1.97137	
-100	-400	-1.97331	
-80	-400	-1.97525	
-60	-400	-1.97718	
-40	-400	-1.97912	
-20	-400	-1.98106	
-10	-400	-1.98203	
-5	-400	-1.98252	
-2.5	-400	-1.98276	
0	-400	-1.983	
2.5	-400	-1.963	
5	-400	-1.92167	
7.5	-400	-1.85867	
10	-400	-1.75367	
12.5	-400	-1.66967	
15	-400	-1.59633	
17.5	-400	-1.50133	
20	-400	-1.463	
22.5	-400	-1.448	
25	-400	-1.413	
27.5	-400	-1.39267	
30	-400	-1.367	
32.5	-400	-1.312	
35	-400	-1.269	
37.5	-400	-1.22567	
40	-400	-1.17567	
42.5	-400	-1.08233	
45	-400	-1.00233	
47.5	-400	-0.95233	
50	-400	-0.90233	
52.5	-400	-0.85233	
55	-400	-0.80233	
57.5	-400	-0.76233	
60	-400	-0.73033	
62.5	-400	-0.70433	
65	-400	-0.66433	
67.5	-400	-0.63933	
70	-400	-0.615	
72.5	-400	-0.53	
75	-400	-0.48167	
77.5	-400	-0.44667	
80	-400	-0.39167	
82.5	-400	-0.30733	
85	-400	-0.23831	
87.5	-400	-0.24073	
90	-400	-0.24315	
92.5	-400	-0.24557	
95	-400	-0.24798	
97.5	-400	-0.2504	
100	-400	-0.25282	
102.5	-400	-0.25524	
105	-400	-0.25766	
107.5	-400	-0.26008	
110	-400	-0.26249	
112.5	-400	-0.26491	
115	-400	-0.26733	
117.5	-400	-0.26975	
120	-400	-0.27217	
125	-400	-0.277	
135	-400	-0.28668	
155	-400	-0.30602	
175	-400	-0.32537	
195	-400	-0.34472	
215	-400	-0.36406	
235	-400	-0.38341	
255	-400	-0.40275	
275	-400	-0.4221	
295	-400	-0.44145	
315	-400	-0.46079	
335	-400	-0.48014	
355	-400	-0.49948	
375	-400	-0.51883	
395	-400	-0.53818	
415	-400	-0.55752	
435	-400	-0.57687	
455	-400	-0.59622	
475	-400	-0.61556	
495	-400	-0.63491	
515	-400	-0.65425	
535	-400	-0.6736	
555	-400	-0.69295	
575	-400	-0.71229	
595	-400	-0.73164	
615	-400	-0.75099	
635	-400	-0.77033	
655	-400	-0.78968	
675	-400	-0.80902	
695	-400	-0.82837	
715	-400	-0.84772	
735	-400	-0.86706	
755	-400	-0.88641	
775	-400	-0.90575	
795	-400	-0.9251	
815	-400	-0.94445	
835	-400	-0.96379	
855	-400	-0.98314	
875	-400	-1.00249	
895	-400	-1.02183	
915	-400	-1.04118	
935	-400	-1.06052	
955	-400	-1.07987	
975	-400	-1.09922	
995	-400	-1.07623	
1015	-400	-1.11208	
1035	-400	-1.14792	
1055	-400	-1.18377	
1075	-400	-1.21961	
1095	-400	-1.25546	
1115	-400	-1.29131	
1135	-400	-1.32715	
1155	-400	-1.363	
1175	-400	-1.39884	
1195	-400	-1.43469	
1215	-400	-1.47054	
1235	-400	-1.50638	
1255	-400	-1.54223	
1275	-400	-1.57808	
1295	-400	-1.61392	
1315	-400	-1.64977	
1335	-400	-1.68561	
1355	-400	-1.72146	
1375	-400	-1.75731	
1395	-400	-1.79315	
1415	-400	-1.829	
0	0	0	
0	0	0	
-1300	-380	-1.829	
-1280	-380	-1.82762	
-1260	-380	-1.82623	
-1240	-380	-1.82485	
-1220	-380	-1.82346	
-1200	-380	-1.82208	
-1180	-380	-1.82069	
-1160	-380	-1.81931	
-1140	-380	-1.81792	
-1120	-380	-1.81654	
-1100	-380	-1.81515	
-1080	-380	-1.81377	
-1060	-380	-1.81238	
-1040	-380	-1.811	
-1020	-380	-1.80962	
-1000	-380	-1.80823	
-980	-380	-1.80685	
-960	-380	-1.80546	
-940	-380	-1.80408	
-920	-380	-1.80269	
-900	-380	-1.80131	
-880	-380	-1.79992	
-860	-380	-1.79854	
-840	-380	-1.79715	
-820	-380	-1.90632	
-800	-380	-1.90826	
-780	-380	-1.9102	
-760	-380	-1.91214	
-740	-380	-1.91408	
-720	-380	-1.91602	
-700	-380	-1.91795	
-680	-380	-1.91989	
-660	-380	-1.92183	
-640	-380	-1.92377	
-620	-380	-1.92571	
-600	-380	-1.92765	
-580	-380	-1.92958	
-560	-380	-1.93152	
-540	-380	-1.93346	
-520	-380	-1.9354	
-500	-380	-1.93734	
-480	-380	-1.93928	
-460	-380	-1.94122	
-440	-380	-1.94315	
-420	-380	-1.94509	
-400	-380	-1.94703	
-380	-380	-1.94897	
-360	-380	-1.95091	
-340	-380	-1.95285	
-320	-380	-1.95478	
-300	-380	-1.95672	
-280	-380	-1.95866	
-260	-380	-1.9606	
-240	-380	-1.96254	
-220	-380	-1.96448	
-200	-380	-1.96642	
-180	-380	-1.96835	
-160	-380	-1.97029	
-140	-380	-1.97223	
-120	-380	-1.97417	
-100	-380	-1.97611	
-80	-380	-1.97805	
-60	-380	-1.97998	
-40	-380	-1.98192	
-20	-380	-1.98386	
-10	-380	-1.98483	
-5	-380	-1.98532	
-2.5	-380	-1.98556	
0	-380	-1.9858	
2.5	-380	-1.9658	
5	-380	-1.92553	
7.5	-380	-1.86493	
10	-380	-1.75993	
12.5	-380	-1.67313	
15	-380	-1.60247	
17.5	-380	-1.50747	
20	-380	-1.4578	
22.5	-380	-1.4468	
25	-380	-1.4118	
27.5	-380	-1.38773	
30	-380	-1.3706	
32.5	-380	-1.3156	
35	-380	-1.269	
37.5	-380	-1.22833	
40	-380	-1.17833	
42.5	-380	-1.09967	
45	-380	-1.00367	
47.5	-380	-0.95367	
50	-380	-0.90367	
52.5	-380	-0.85367	
55	-380	-0.80367	
57.5	-380	-0.75967	
60	-380	-0.72127	
62.5	-380	-0.69627	
65	-380	-0.66207	
67.5	-380	-0.62507	
70	-380	-0.61007	
72.5	-380	-0.5512	
75	-380	-0.47353	
77.5	-380	-0.44353	
80	-380	-0.39753	
82.5	-380	-0.33667	
85	-380	-0.24167	
87.5	-380	-0.21031	
90	-380	-0.21273	
92.5	-380	-0.21515	
95	-380	-0.21757	
97.5	-380	-0.21999	
100	-380	-0.2224	
102.5	-380	-0.22482	
105	-380	-0.22724	
107.5	-380	-0.22966	
110	-380	-0.23208	
112.5	-380	-0.2345	
115	-380	-0.23691	
117.5	-380	-0.23933	
120	-380	-0.24175	
125	-380	-0.24659	
135	-380	-0.25626	
155	-380	-0.27561	
175	-380	-0.29495	
195	-380	-0.3143	
215	-380	-0.33365	
235	-380	-0.35299	
255	-380	-0.37234	
275	-380	-0.39168	
295	-380	-0.41103	
315	-380	-0.43038	
335	-380	-0.44972	
355	-380	-0.46907	
375	-380	-0.48841	
395	-380	-0.50776	
415	-380	-0.52711	
435	-380	-0.54645	
455	-380	-0.5658	
475	-380	-0.58515	
495	-380	-0.60449	
515	-380	-0.62384	
535	-380	-0.64318	
555	-380	-0.66253	
575	-380	-0.68188	
595	-380	-0.70122	
615	-380	-0.72057	
635	-380	-0.73991	
655	-380	-0.75926	
675	-380	-0.77861	
695	-380	-0.79795	
715	-380	-0.8173	
735	-380	-0.83665	
755	-380	-0.85599	
775	-380	-0.87534	
795	-380	-0.89468	
815	-380	-0.91403	
835	-380	-0.93338	
855	-380	-0.95272	
875	-380	-0.97207	
895	-380	-0.99142	
915	-380	-1.01076	
935	-380	-1.03011	
955	-380	-1.00454	
975	-380	-1.04038	
995	-380	-1.07623	
1015	-380	-1.11208	
1035	-380	-1.14792	
1055	-380	-1.18377	
1075	-380	-1.21961	
1095	-380	-1.25546	
1115	-380	-1.29131	
1135	-380	-1.32715	
1155	-380	-1.363	
1175	-380	-1.39884	
1195	-380	-1.43469	
1215	-380	-1.47054	
1235	-380	-1.50638	
1255	-380	-1.54223	
1275	-380	-1.57808	
1295	-380	-1.61392	
1315	-380	-1.64977	
1335	-380	-1.68561	
1355	-380	-1.72146	
1375	-380	-1.75731	
1395	-380	-1.79315	
1415	-380	-1.829	
0	0	0	
0	0	0	
-1300	-360	-1.829	
-1280	-360	-1.82762	
-1260	-360	-1.82623	
-1240	-360	-1.82485	
-1220	-360	-1.82346	
-1200	-360	-1.82208	
-1180	-360	-1.82069	
-1160	-360	-1.81931	
-1140	-360	-1.81792	
-1120	-360	-1.81654	
-1100	-360	-1.81515	
-1080	-360	-1.81377	
-1060	-360	-1.81238	
-1040	-360	-1.811	
-1020	-360	-1.80962	
-1000	-360	-1.80823	
-980	-360	-1.80685	
-960	-360	-1.80546	
-940	-360	-1.80408	
-920	-360	-1.80269	
-900	-360	-1.80131	
-880	-360	-1.79992	
-860	-360	-1.79854	
-840	-360	-1.79715	
-820	-360	-1.79577	
-800	-360	-1.79438	
-780	-360	-1.91299	
-760	-360	-1.91494	
-740	-360	-1.91688	
-720	-360	-1.91882	
-700	-360	-1.92075	
-680	-360	-1.92269	
-660	-360	-1.92463	
-640	-360	-1.92657	
-620	-360	-1.92851	
-600	-360	-1.93045	
-580	-360	-1.93238	
-560	-360	-1.93432	
-540	-360	-1.93626	
-520	-360	-1.9382	
-500	-360	-1.94014	
-480	-360	-1.94208	
-460	-360	-1.94402	
-440	-360	-1.94595	
-420	-360	-1.94789	
-400	-360	-1.94983	
-380	-360	-1.95177	
-360	-360	-1.95371	
-340	-360	-1.95565	
-320	-360	-1.95758	
-300	-360	-1.95952	
-280	-360	-1.96146	
-260	-360	-1.9634	
-240	-360	-1.96534	
-220	-360	-1.96728	
-200	-360	-1.96922	
-180	-360	-1.97115	
-160	-360	-1.97309	
-140	-360	-1.97503	
-120	-360	-1.97697	
-100	-360	-1.97891	
-80	-360	-1.98085	
-60	-360	-1.98278	
-40	-360	-1.98472	
-20	-360	-1.98666	
-10	-360	-1.98763	
-5	-360	-1.98812	
-2.5	-360	-1.98836	
0	-360	-1.9886	
2.5	-360	-1.9686	
5	-360	-1.9294	
7.5	-360	-1.8694	
10	-360	-1.7662	
12.5	-360	-1.6766	
15	-360	-1.6066	
17.5	-360	-1.5136	
20	-360	-1.4526	
22.5	-360	-1.4426	
25	-360	-1.4106	
27.5	-360	-1.3828	
30	-360	-1.3678	
32.5	-360	-1.3192	
35	-360	-1.269	
37.5	-360	-1.229	
40	-360	-1.181	
42.5	-360	-1.117	
45	-360	-1.017	
47.5	-360	-0.955	
50	-360	-0.905	
52.5	-360	-0.855	
55	-360	-0.805	
57.5	-360	-0.757	
60	-360	-0.717	
62.5	-360	-0.6872	
65	-360	-0.6598	
67.5	-360	-0.6198	
70	-360	-0.5958	
72.5	-360	-0.5724	
75	-360	-0.4874	
77.5	-360	-0.4354	
80	-360	-0.4034	
82.5	-360	-0.3484	
85	-360	-0.271	
87.5	-360	-0.1799	
90	-360	-0.18232	
92.5	-360	-0.18473	
95	-360	-0.18715	
97.5	-360	-0.18957	
100	-360	-0.19199	
102.5	-360	-0.19441	
105	-360	-0.19682	
107.5	-360	-0.19924	
110	-360	-0.20166	
112.5	-360	-0.20408	
115	-360	-0.2065	
117.5	-360	-0.20892	
120	-360	-0.21133	
125	-360	-0.21617	
135	-360	-0.22584	
155	-360	-0.24519	
175	-360	-0.26454	
195	-360	-0.28388	
215	-360	-0.30323	
235	-360	-0.32257	
255	-360	-0.34192	
275	-360	-0.36127	
295	-360	-0.38061	
315	-360	-0.39996	
335	-360	-0.41931	
355	-360	-0.43865	
375	-360	-0.458	
395	-360	-0.47734	
415	-360	-0.49669	
435	-360	-0.51604	
455	-360	-0.53538	
475	-360	-0.55473	
495	-360	-0.57408	
515	-360	-0.59342	
535	-360	-0.61277	
555	-360	-0.63211	
575	-360	-0.65146	
595	-360	-0.67081	
615	-360	-0.69015	
635	-360	-0.7095	
655	-360	-0.72884	
675	-360	-0.74819	
695	-360	-0.76754	
715	-360	-0.78688	
735	-360	-0.80623	
755	-360	-0.82558	
775	-360	-0.84492	
795	-360	-0.86427	
815	-360	-0.88361	
835	-360	-0.90296	
855	-360	-0.92231	
875	-360	-0.94165	
895	-360	-0.961	
915	-360	-0.93285	
935	-360	-0.96869	
955	-360	-1.00454	
975	-360	-1.04038	
995	-360	-1.07623	
1015	-360	-1.11208	
1035	-360	-1.14792	
1055	-360	-1.18377	
1075	-360	-1.21961	
1095	-360	-1.25546	
1115	-360	-1.29131	
1135	-360	-1.32715	
1155	-360	-1.363	
1175	-360	-1.39884	
1195	-360	-1.43469	
1215	-360	-1.47054	
1235	-360	-1.50638	
1255	-360	-1.54223	
1275	-360	-1.57808	
1295	-360	-1.61392	
1315	-360	-1.64977	
1335	-360	-1.68561	
1355	-360	-1.72146	
1375	-360	-1.75731	
1395	-360	-1.79315	
1415	-360	-1.829	
0	0	0	
0	0	0	
-1300	-340	-1.829	
-1280	-340	-1.82762	
-1260	-340	-1.82623	
-1240	-340	-1.82485	
-1220	-340	-1.82346	
-1200	-340	-1.82208	
-1180	-340	-1.82069	
-1160	-340	-1.81931	
-1140	-340	-1.81792	
-1120	-340	-1.81654	
-1100	-340	-1.81515	
-1080	-340	-1.81377	
-1060	-340	-1.81238	
-1040	-340	-1.811	
-1020	-340	-1.80962	
-1000	-340	-1.80823	
-980	-340	-1.80685	
-960	-340	-1.80546	
-940	-340	-1.80408	
-920	-340	-1.80269	
-900	-340	-1.80131	
-880	-340	-1.79992	
-860	-340	-1.79854	
-840	-340	-1.79715	
-820	-340	-1.79577	
-800	-340	-1.79438	
-780	-340	-1.793	
-760	-340	-1.79162	
-740	-340	-1.85176	
-720	-340	-1.92162	
-700	-340	-1.92355	
-680	-340	-1.92549	
-660	-340	-1.92743	
-640	-340	-1.92937	
-620	-340	-1.93131	
-600	-340	-1.93325	
-580	-340	-1.93518	
-560	-340	-1.93712	
-540	-340	-1.93906	
-520	-340	-1.941	
-500	-340	-1.94294	
-480	-340	-1.94488	
-460	-340	-1.94682	
-440	-340	-1.94875	
-420	-340	-1.95069	
-400	-340	-1.95263	
-380	-340	-1.95457	
-360	-340	-1.95651	
-340	-340	-1.95845	
-320	-340	-1.96038	
-300	-340	-1.96232	
-280	-340	-1.96426	
-260	-340	-1.9662	
-240	-340	-1.96814	
-220	-340	-1.97008	
-200	-340	-1.97202	
-180	-340	-1.97395	
-160	-340	-1.97589	
-140	-340	-1.97783	
-120	-340	-1.97977	
-100	-340	-1.98171	
-80	-340	-1.98365	
-60	-340	-1.98558	
-40	-340	-1.98752	
-20	-340	-1.98946	
-10	-340	-1.99043	
-5	-340	-1.99092	
-2.5	-340	-1.99116	
0	-340	-1.9914	
2.5	-340	-1.9714	
5	-340	-1.93327	
7.5	-340	-1.87327	
10	-340	-1.77247	
12.5	-340	-1.68007	
15	-340	-1.61007	
17.5	-340	-1.51973	
20	-340	-1.4474	
22.5	-340	-1.4374	
25	-340	-1.4094	
27.5	-340	-1.37787	
30	-340	-1.36287	
32.5	-340	-1.3228	
35	-340	-1.269	
37.5	-340	-1.229	
40	-340	-1.18367	
42.5	-340	-1.13367	
45	-340	-1.03433	
47.5	-340	-0.95633	
50	-340	-0.90633	
52.5	-340	-0.85633	
55	-340	-0.80633	
57.5	-340	-0.75633	
60	-340	-0.71433	
62.5	-340	-0.67813	
65	-340	-0.65313	
67.5	-340	-0.61753	
70	-340	-0.58153	
72.5	-340	-0.56653	
75	-340	-0.5086	
77.5	-340	-0.42727	
80	-340	-0.39727	
82.5	-340	-0.35427	
85	-340	-0.29927	
87.5	-340	-0.20533	
90	-340	-0.1519	
92.5	-340	-0.15432	
95	-340	-0.15674	
97.5	-340	-0.15915	
100	-340	-0.16157	
102.5	-340	-0.16399	
105	-340	-0.16641	
107.5	-340	-0.16883	
110	-340	-0.17124	
112.5	-340	-0.17366	
115	-340	-0.17608	
117.5	-340	-0.1785	
120	-340	-0.18092	
125	-340	-0.18575	
135	-340	-0.19543	
155	-340	-0.21477	
175	-340	-0.23412	
195	-340	-0.25347	
215	-340	-0.27281	
235	-340	-0.29216	
255	-340	-0.3115	
275	-340	-0.33085	
295	-340	-0.3502	
315	-340	-0.36954	
335	-340	-0.38889	
355	-340	-0.40824	
375	-340	-0.42758	
395	-340	-0.44693	
415	-340	-0.46627	
435	-340	-0.48562	
455	-340	-0.50497	
475	-340	-0.52431	
495	-340	-0.54366	
515	-340	-0.563	
535	-340	-0.58235	
555	-340	-0.6017	
575	-340	-0.62104	
595	-340	-0.64039	
615	-340	-0.65974	
635	-340	-0.67908	
655	-340	-0.69843	
675	-340	-0.71777	
695	-340	-0.73712	
715	-340	-0.75647	
735	-340	-0.77581	
755	-340	-0.79516	
775	-340	-0.8145	
795	-340	-0.83385	
815	-340	-0.8532	
835	-340	-0.87254	
855	-340	-0.91577	
875	-340	-0.86115	
895	-340	-0.897	
915	-340	-0.93285	
935	-340	-0.96869	
955	-340	-1.00454	
975	-340	-1.04038	
995	-340	-1.07623	
1015	-340	-1.11208	
1035	-340	-1.14792	
1055	-340	-1.18377	
1075	-340	-1.21961	
1095	-340	-1.25546	
1115	-340	-1.29131	
1135	-340	-1.32715	
1155	-340	-1.363	
1175	-340	-1.39884	
1195	-340	-1.43469	
1215	-340	-1.47054	
1235	-340	-1.50638	
1255	-340	-1.54223	
1275	-340	-1.57808	
1295	-340	-1.61392	
1315	-340	-1.64977	
1335	-340	-1.68561	
1355	-340	-1.72146	
1375	-340	-1.75731	
1395	-340	-1.79315	
1415	-340	-1.829	
0	0	0	
0	0	0	
-1300	-320	-1.829	
-1280	-320	-1.82762	
-1260	-320	-1.82623	
-1240	-320	-1.82485	
-1220	-320	-1.82346	
-1200	-320	-1.82208	
-1180	-320	-1.82069	
-1160	-320	-1.81931	
-1140	-320	-1.81792	
-1120	-320	-1.81654	
-1100	-320	-1.81515	
-1080	-320	-1.81377	
-1060	-320	-1.81238	
-1040	-320	-1.811	
-1020	-320	-1.80962	
-1000	-320	-1.80823	
-980	-320	-1.80685	
-960	-320	-1.80546	
-940	-320	-1.80408	
-920	-320	-1.80269	
-900	-320	-1.80131	
-880	-320	-1.79992	
-860	-320	-1.79854	
-840	-320	-1.79715	
-820	-320	-1.79577	
-800	-320	-1.79438	
-780	-320	-1.793	
-760	-320	-1.79162	
-740	-320	-1.79023	
-720	-320	-1.78885	
-700	-320	-1.81207	
-680	-320	-1.92829	
-660	-320	-1.93023	
-640	-320	-1.93217	
-620	-320	-1.93411	
-600	-320	-1.93605	
-580	-320	-1.93798	
-560	-320	-1.93992	
-540	-320	-1.94186	
-520	-320	-1.9438	
-500	-320	-1.94574	
-480	-320	-1.94768	
-460	-320	-1.94962	
-440	-320	-1.95155	
-420	-320	-1.95349	
-400	-320	-1.95543	
-380	-320	-1.95737	
-360	-320	-1.95931	
-340	-320	-1.96125	
-320	-320	-1.96318	
-300	-320	-1.96512	
-280	-320	-1.96706	
-260	-320	-1.969	
-240	-320	-1.97094	
-220	-320	-1.97288	
-200	-320	-1.97482	
-180	-320	-1.97675	
-160	-320	-1.97869	
-140	-320	-1.98063	
-120	-320	-1.98257	
-100	-320	-1.98451	
-80	-320	-1.98645	
-60	-320	-1.98838	
-40	-320	-1.99032	
-20	-320	-1.99226	
-10	-320	-1.99323	
-5	-320	-1.99372	
-2.5	-320	-1.99396	
0	-320	-1.9942	
2.5	-320	-1.9742	
5	-320	-1.93713	
7.5	-320	-1.87713	
10	-320	-1.77873	
12.5	-320	-1.68353	
15	-320	-1.61353	
17.5	-320	-1.52587	
20	-320	-1.4422	
22.5	-320	-1.4322	
25	-320	-1.4082	
27.5	-320	-1.3732	
30	-320	-1.35793	
32.5	-320	-1.3264	
35	-320	-1.2714	
37.5	-320	-1.229	
40	-320	-1.18633	
42.5	-320	-1.13633	
45	-320	-1.05167	
47.5	-320	-0.95767	
50	-320	-0.90767	
52.5	-320	-0.85767	
55	-320	-0.80767	
57.5	-320	-0.75767	
60	-320	-0.71167	
62.5	-320	-0.67167	
65	-320	-0.64407	
67.5	-320	-0.61527	
70	-320	-0.57527	
72.5	-320	-0.55227	
75	-320	-0.5298	
77.5	-320	-0.4448	
80	-320	-0.38913	
82.5	-320	-0.35913	
85	-320	-0.30513	
87.5	-320	-0.23467	
90	-320	-0.13967	
92.5	-320	-0.1239	
95	-320	-0.12632	
97.5	-320	-0.12874	
100	-320	-0.13116	
102.5	-320	-0.13357	
105	-320	-0.13599	
107.5	-320	-0.13841	
110	-320	-0.14083	
112.5	-320	-0.14325	
115	-320	-0.14566	
117.5	-320	-0.14808	
120	-320	-0.1505	
125	-320	-0.15534	
135	-320	-0.16501	
155	-320	-0.18436	
175	-320	-0.2037	
195	-320	-0.22305	
215	-320	-0.2424	
235	-320	-0.26174	
255	-320	-0.28109	
275	-320	-0.30043	
295	-320	-0.31978	
315	-320	-0.33913	
335	-320	-0.35847	
355	-320	-0.37782	
375	-320	-0.39716	
395	-320	-0.41651	
415	-320	-0.43586	
435	-320	-0.4552	
455	-320	-0.47455	
475	-320	-0.4939	
495	-320	-0.51324	
515	-320	-0.53259	
535	-320	-0.55193	
555	-320	-0.57128	
575	-320	-0.59063	
595	-320	-0.60997	
615	-320	-0.62932	
635	-320	-0.64867	
655	-320	-0.66801	
675	-320	-0.68736	
695	-320	-0.7067	
715	-320	-0.72605	
735	-320	-0.7454	
755	-320	-0.76474	
775	-320	-0.78409	
795	-320	-0.80343	
815	-320	-0.82437	
835	-320	-0.78946	
855	-320	-0.82531	
875	-320	-0.86115	
895	-320	-0.897	
915	-320	-0.93285	
935	-320	-0.96869	
955	-320	-1.00454	
975	-320	-1.04038	
995	-320	-1.07623	
1015	-320	-1.11208	
1035	-320	-1.14792	
1055	-320	-1.18377	
1075	-320	-1.21961	
1095	-320	-1.25546	
1115	-320	-1.29131	
1135	-320	-1.32715	
1155	-320	-1.363	
1175	-320	-1.39884	
1195	-320	-1.43469	
1215	-320	-1.47054	
1235	-320	-1.50638	
1255	-320	-1.54223	
1275	-320	-1.57808	
1295	-320	-1.61392	
1315	-320	-1.64977	
1335	-320	-1.68561	
1355	-320	-1.72146	
1375	-320	-1.75731	
1395	-320	-1.79315	
1415	-320	-1.829	
0	0	0	
0	0	0	
-1300	-300	-1.829	
-1280	-300	-1.82762	
-1260	-300	-1.82623	
-1240	-300	-1.82485	
-1220	-300	-1.82346	
-1200	-300	-1.82208	
-1180	-300	-1.82069	
-1160	-300	-1.81931	
-1140	-300	-1.81792	
-1120	-300	-1.81654	
-1100	-300	-1.81515	
-1080	-300	-1.81377	
-1060	-300	-1.81238	
-1040	-300	-1.811	
-1020	-300	-1.80962	
-1000	-300	-1.80823	
-980	-300	-1.80685	
-960	-300	-1.80546	
-940	-300	-1.80408	
-920	-300	-1.80269	
-900	-300	-1.80131	
-880	-300	-1.79992	
-860	-300	-1.79854	
-840	-300	-1.79715	
-820	-300	-1.79577	
-800	-300	-1.79438	
-780	-300	-1.793	
-760	-300	-1.79162	
-740	-300	-1.79023	
-720	-300	-1.78885	
-700	-300	-1.78746	
-680	-300	-1.78608	
-660	-300	-1.78961	
-640	-300	-1.93497	
-620	-300	-1.93691	
-600	-300	-1.93885	
-580	-300	-1.94078	
-560	-300	-1.94272	
-540	-300	-1.94466	
-520	-300	-1.9466	
-500	-300	-1.94854	
-480	-300	-1.95048	
-460	-300	-1.95242	
-440	-300	-1.95435	
-420	-300	-1.95629	
-400	-300	-1.95823	
-380	-300	-1.96017	
-360	-300	-1.96211	
-340	-300	-1.96405	
-320	-300	-1.96598	
-300	-300	-1.96792	
-280	-300	-1.96986	
-260	-300	-1.9718	
-240	-300	-1.97374	
-220	-300	-1.97568	
-200	-300	-1.97762	
-180	-300	-1.97955	
-160	-300	-1.98149	
-140	-300	-1.98343	
-120	-300	-1.98537	
-100	-300	-1.98731	
-80	-300	-1.98925	
-60	-300	-1.99118	
-40	-300	-1.99312	
-20	-300	-1.99506	
-10	-300	-1.99603	
-5	-300	-1.99652	
-2.5	-300	-1.99676	
0	-300	-1.997	
2.5	-300	-1.977	
5	-300	-1.941	
7.5	-300	-1.881	
10	-300	-1.785	
12.5	-300	-1.687	
15	-300	-1.617	
17.5	-300	-1.532	
20	-300	-1.437	
22.5	-300	-1.427	
25	-300	-1.407	
27.5	-300	-1.372	
30	-300	-1.353	
32.5	-300	-1.33	
35	-300	-1.275	
37.5	-300	-1.229	
40	-300	-1.189	
42.5	-300	-1.139	
45	-300	-1.069	
47.5	-300	-0.969	
50	-300	-0.909	
52.5	-300	-0.859	
55	-300	-0.809	
57.5	-300	-0.759	
60	-300	-0.709	
62.5	-300	-0.669	
65	-300	-0.635	
67.5	-300	-0.61	
70	-300	-0.573	
72.5	-300	-0.538	
75	-300	-0.523	
77.5	-300	-0.466	
80	-300	-0.381	
82.5	-300	-0.351	
85	-300	-0.311	
87.5	-300	-0.256	
90	-300	-0.169	
92.5	-300	-0.09348	
95	-300	-0.0959	
97.5	-300	-0.09832	
100	-300	-0.10074	
102.5	-300	-0.10316	
105	-300	-0.10558	
107.5	-300	-0.10799	
110	-300	-0.11041	
112.5	-300	-0.11283	
115	-300	-0.11525	
117.5	-300	-0.11767	
120	-300	-0.12008	
125	-300	-0.12492	
135	-300	-0.13459	
155	-300	-0.15394	
175	-300	-0.17329	
195	-300	-0.19263	
215	-300	-0.21198	
235	-300	-0.23133	
255	-300	-0.25067	
275	-300	-0.27002	
295	-300	-0.28936	
315	-300	-0.30871	
335	-300	-0.32806	
355	-300	-0.3474	
375	-300	-0.36675	
395	-300	-0.38609	
415	-300	-0.40544	
435	-300	-0.42479	
455	-300	-0.44413	
475	-300	-0.46348	
495	-300	-0.48283	
515	-300	-0.50217	
535	-300	-0.52152	
555	-300	-0.54086	
575	-300	-0.56021	
595	-300	-0.57956	
615	-300	-0.5989	
635	-300	-0.61825	
655	-300	-0.63759	
675	-300	-0.65694	
695	-300	-0.67629	
715	-300	-0.69563	
735	-300	-0.71498	
755	-300	-0.73433	
775	-300	-0.69606	
795	-300	-0.71777	
815	-300	-0.75361	
835	-300	-0.78946	
855	-300	-0.82531	
875	-300	-0.86115	
895	-300	-0.897	
915	-300	-0.93285	
935	-300	-0.96869	
955	-300	-1.00454	
975	-300	-1.04038	
995	-300	-1.07623	
1015	-300	-1.11208	
1035	-300	-1.14792	
1055	-300	-1.18377	
1075	-300	-1.21961	
1095	-300	-1.25546	
1115	-300	-1.29131	
1135	-300	-1.32715	
1155	-300	-1.363	
1175	-300	-1.39884	
1195	-300	-1.43469	
1215	-300	-1.47054	
1235	-300	-1.50638	
1255	-300	-1.54223	
1275	-300	-1.57808	
1295	-300	-1.61392	
1315	-300	-1.64977	
1335	-300	-1.68561	
1355	-300	-1.72146	
1375	-300	-1.75731	
1395	-300	-1.79315	
1415	-300	-1.829	
0	0	0	
0	0	0	
-1300	-280	-1.829	
-1280	-280	-1.82762	
-1260	-280	-1.82623	
-1240	-280	-1.82485	
-1220	-280	-1.82346	
-1200	-280	-1.82208	
-1180	-280	-1.82069	
-1160	-280	-1.81931	
-1140	-280	-1.81792	
-1120	-280	-1.81654	
-1100	-280	-1.81515	
-1080	-280	-1.81377	
-1060	-280	-1.81238	
-1040	-280	-1.811	
-1020	-280	-1.80962	
-1000	-280	-1.80823	
-980	-280	-1.80685	
-960	-280	-1.80546	
-940	-280	-1.80408	
-920	-280	-1.80269	
-900	-280	-1.80131	
-880	-280	-1.79992	
-860	-280	-1.79854	
-840	-280	-1.79715	
-820	-280	-1.79577	
-800	-280	-1.79438	
-780	-280	-1.793	
-760	-280	-1.79162	
-740	-280	-1.79023	
-720	-280	-1.78885	
-700	-280	-1.78746	
-680	-280	-1.78608	
-660	-280	-1.78469	
-640	-280	-1.78331	
-620	-280	-1.78192	
-600	-280	-1.94165	
-580	-280	-1.94358	
-560	-280	-1.94552	
-540	-280	-1.94746	
-520	-280	-1.9494	
-500	-280	-1.95134	
-480	-280	-1.95328	
-460	-280	-1.95522	
-440	-280	-1.95715	
-420	-280	-1.95909	
-400	-280	-1.96103	
-380	-280	-1.96297	
-360	-280	-1.96491	
-340	-280	-1.96685	
-320	-280	-1.96878	
-300	-280	-1.97072	
-280	-280	-1.97266	
-260	-280	-1.9746	
-240	-280	-1.97654	
-220	-280	-1.97848	
-200	-280	-1.98042	
-180	-280	-1.98235	
-160	-280	-1.98429	
-140	-280	-1.98623	
-120	-280	-1.98817	
-100	-280	-1.99011	
-80	-280	-1.99205	
-60	-280	-1.99398	
-40	-280	-1.99592	
-20	-280	-1.99786	
-10	-280	-1.99883	
-5	-280	-1.99932	
-2.5	-280	-1.99956	
0	-280	-1.9998	
2.5	-280	-1.9798	
5	-280	-1.94487	
7.5	-280	-1.88487	
10	-280	-1.79127	
12.5	-280	-1.69047	
15	-280	-1.62047	
17.5	-280	-1.53813	
20	-280	-1.44313	
22.5	-280	-1.4218	
25	-280	-1.4058	
27.5	-280	-1.3708	
30	-280	-1.34807	
32.5	-280	-1.33307	
35	-280	-1.2786	
37.5	-280	-1.229	
40	-280	-1.189	
42.5	-280	-1.14167	
45	-280	-1.08633	
47.5	-280	-0.98633	
50	-280	-0.91033	
52.5	-280	-0.86033	
55	-280	-0.81033	
57.5	-280	-0.76033	
60	-280	-0.71033	
62.5	-280	-0.66633	
65	-280	-0.62633	
67.5	-280	-0.60093	
70	-280	-0.57073	
72.5	-280	-0.53073	
75	-280	-0.50873	
77.5	-280	-0.4872	
80	-280	-0.4022	
82.5	-280	-0.34287	
85	-280	-0.31287	
87.5	-280	-0.26187	
90	-280	-0.19833	
92.5	-280	-0.10333	
95	-280	-0.06549	
97.5	-280	-0.0679	
100	-280	-0.07032	
102.5	-280	-0.07274	
105	-280	-0.07516	
107.5	-280	-0.07758	
110	-280	-0.08	
112.5	-280	-0.08241	
115	-280	-0.08483	
117.5	-280	-0.08725	
120	-280	-0.08967	
125	-280	-0.0945	
135	-280	-0.10418	
155	-280	-0.12352	
175	-280	-0.14287	
195	-280	-0.16222	
215	-280	-0.18156	
235	-280	-0.20091	
255	-280	-0.22025	
275	-280	-0.2396	
295	-280	-0.25895	
315	-280	-0.27829	
335	-280	-0.29764	
355	-280	-0.31699	
375	-280	-0.33633	
395	-280	-0.35568	
415	-280	-0.37502	
435	-280	-0.39437	
455	-280	-0.41372	
475	-280	-0.43306	
495	-280	-0.45241	
515	-280	-0.47176	
535	-280	-0.4911	
555	-280	-0.51045	
575	-280	-0.52979	
595	-280	-0.54914	
615	-280	-0.56849	
635	-280	-0.58783	
655	-280	-0.60718	
675	-280	-0.62652	
695	-280	-0.64587	
715	-280	-0.66522	
735	-280	-0.61023	
755	-280	-0.64608	
775	-280	-0.68192	
795	-280	-0.71777	
815	-280	-0.75361	
835	-280	-0.78946	
855	-280	-0.82531	
875	-280	-0.86115	
895	-280	-0.897	
915	-280	-0.93285	
935	-280	-0.96869	
955	-280	-1.00454	
975	-280	-1.04038	
995	-280	-1.07623	
1015	-280	-1.11208	
1035	-280	-1.14792	
1055	-280	-1.18377	
1075	-280	-1.21961	
1095	-280	-1.25546	
1115	-280	-1.29131	
1135	-280	-1.32715	
1155	-280	-1.363	
1175	-280	-1.39884	
1195	-280	-1.43469	
1215	-280	-1.47054	
1235	-280	-1.50638	
1255	-280	-1.54223	
1275	-280	-1.57808	
1295	-280	-1.61392	
1315	-280	-1.64977	
1335	-280	-1.68561	
1355	-280	-1.72146	
1375	-280	-1.75731	
1395	-280	-1.79315	
1415	-280	-1.829	
0	0	0	
0	0	0	
-1300	-260	-1.829	
-1280	-260	-1.82762	
-1260	-260	-1.82623	
-1240	-260	-1.82485	
-1220	-260	-1.82346	
-1200	-260	-1.82208	
-1180	-260	-1.82069	
-1160	-260	-1.81931	
-1140	-260	-1.81792	
-1120	-260	-1.81654	
-1100	-260	-1.81515	
-1080	-260	-1.81377	
-1060	-260	-1.81238	
-1040	-260	-1.811	
-1020	-260	-1.80962	
-1000	-260	-1.80823	
-980	-260	-1.80685	
-960	-260	-1.80546	
-940	-260	-1.80408	
-920	-260	-1.80269	
-900	-260	-1.80131	
-880	-260	-1.79992	
-860	-260	-1.79854	
-840	-260	-1.79715	
-820	-260	-1.79577	
-800	-260	-1.79438	
-780	-260	-1.793	
-760	-260	-1.79162	
-740	-260	-1.79023	
-720	-260	-1.78885	
-700	-260	-1.78746	
-680	-260	-1.78608	
-660	-260	-1.78469	
-640	-260	-1.78331	
-620	-260	-1.78192	
-600	-260	-1.78054	
-580	-260	-1.77915	
-560	-260	-1.94832	
-540	-260	-1.95026	
-520	-260	-1.9522	
-500	-260	-1.95414	
-480	-260	-1.95608	
-460	-260	-1.95802	
-440	-260	-1.95995	
-420	-260	-1.96189	
-400	-260	-1.96383	
-380	-260	-1.96577	
-360	-260	-1.96771	
-340	-260	-1.96965	
-320	-260	-1.97158	
-300	-260	-1.97352	
-280	-260	-1.97546	
-260	-260	-1.9774	
-240	-260	-1.97934	
-220	-260	-1.98128	
-200	-260	-1.98322	
-180	-260	-1.98515	
-160	-260	-1.98709	
-140	-260	-1.98903	
-120	-260	-1.99097	
-100	-260	-1.99291	
-80	-260	-1.99485	
-60	-260	-1.99678	
-40	-260	-1.99872	
-20	-260	-2.00066	
-10	-260	-2.00163	
-5	-260	-2.00212	
-2.5	-260	-2.00236	
0	-260	-2.0026	
2.5	-260	-1.9826	
5	-260	-1.94873	
7.5	-260	-1.88873	
10	-260	-1.79753	
12.5	-260	-1.69393	
15	-260	-1.62393	
17.5	-260	-1.54427	
20	-260	-1.44927	
22.5	-260	-1.4166	
25	-260	-1.4046	
27.5	-260	-1.3696	
30	-260	-1.34313	
32.5	-260	-1.32813	
35	-260	-1.2822	
37.5	-260	-1.229	
40	-260	-1.189	
42.5	-260	-1.14433	
45	-260	-1.09433	
47.5	-260	-1.00367	
50	-260	-0.91167	
52.5	-260	-0.86167	
55	-260	-0.81167	
57.5	-260	-0.76167	
60	-260	-0.71167	
62.5	-260	-0.66367	
65	-260	-0.62367	
67.5	-260	-0.59187	
70	-260	-0.56687	
72.5	-260	-0.52847	
75	-260	-0.49447	
77.5	-260	-0.47947	
80	-260	-0.4234	
82.5	-260	-0.3384	
85	-260	-0.30473	
87.5	-260	-0.26773	
90	-260	-0.21273	
92.5	-260	-0.13267	
95	-260	-0.03767	
97.5	-260	-0.03749	
100	-260	-0.03991	
102.5	-260	-0.04232	
105	-260	-0.04474	
107.5	-260	-0.04716	
110	-260	-0.04958	
112.5	-260	-0.052	
115	-260	-0.05442	
117.5	-260	-0.05683	
120	-260	-0.05925	
125	-260	-0.06409	
135	-260	-0.07376	
155	-260	-0.09311	
175	-260	-0.11245	
195	-260	-0.1318	
215	-260	-0.15115	
235	-260	-0.17049	
255	-260	-0.18984	
275	-260	-0.20918	
295	-260	-0.22853	
315	-260	-0.24788	
335	-260	-0.26722	
355	-260	-0.28657	
375	-260	-0.30592	
395	-260	-0.32526	
415	-260	-0.34461	
435	-260	-0.36395	
455	-260	-0.3833	
475	-260	-0.40265	
495	-260	-0.42199	
515	-260	-0.44134	
535	-260	-0.46068	
555	-260	-0.48003	
575	-260	-0.49938	
595	-260	-0.51872	
615	-260	-0.53807	
635	-260	-0.55742	
655	-260	-0.57676	
675	-260	-0.59611	
695	-260	-0.53854	
715	-260	-0.57438	
735	-260	-0.61023	
755	-260	-0.64608	
775	-260	-0.68192	
795	-260	-0.71777	
815	-260	-0.75361	
835	-260	-0.78946	
855	-260	-0.82531	
875	-260	-0.86115	
895	-260	-0.897	
915	-260	-0.93285	
935	-260	-0.96869	
955	-260	-1.00454	
975	-260	-1.04038	
995	-260	-1.07623
[truncated: 22,692,110 more chars]
