# Supplementary material for: Using integrated geophysics data set to delineate Phetchabun active fault in Thailand
Source: Data Brief. 2020 Apr 22;30:105608. doi: 10.1016/j.dib.2020.105608 (PMC7200228; doi:10.1016/j.dib.2020.105608)
Supplement: Supplementary file 2 [file mmc2.zip › ERT Location 2/3D ERT/Ban-SamBon-3D Topo1.ERTprj/InvLog.prg]

[2018/07/13 12:43:30] Start Logging...
[2018/07/13 12:43:30] LOADCONFIGURATION D:\00 Research\Application of Geophysics to Study Active Fualt\ERT Data\Ban-SamBon-3D Topo1.ERTprj\DataInput.data 
[2018/07/13 12:43:31] Configuration Correctly Loaded
[2018/07/13 12:43:31] LOADMESH D:\00 Research\Application of Geophysics to Study Active Fualt\ERT Data\Ban-SamBon-3D Topo1.ERTprj\FullMeshModelInput.vwer 
[2018/07/13 12:43:36] Warning: Skipped Unknown Tag xyzflag
[2018/07/13 12:43:49] Warning: Skipped Unknown Tag cable#xyz
[2018/07/13 12:43:49] Warning: Skipped Unknown Tag #cabaacabbbcabmmcabnn
[2018/07/13 12:43:49] Mesh Correctly Loaded
[2018/07/13 12:43:49] RUNINVERSION 
[2018/07/13 12:43:49] 0/2740 quadrupoles removed
[2018/07/13 12:43:49] Resistivity Inversion Started
[2018/07/13 12:43:49] Computing Initial Resid...
[2018/07/13 12:43:54] Electrode:    1 - Number Iterations:  161 - Final Residual: 9.9465501e-008
[2018/07/13 12:43:57] Electrode:    2 - Number Iterations:  170 - Final Residual: 9.9291669e-008
[2018/07/13 12:44:01] Electrode:    3 - Number Iterations:  153 - Final Residual: 9.2599775e-008
[2018/07/13 12:44:04] Electrode:    4 - Number Iterations:  152 - Final Residual: 9.8398092e-008
[2018/07/13 12:44:08] Electrode:    5 - Number Iterations:  152 - Final Residual: 9.3057371e-008
[2018/07/13 12:44:11] Electrode:    6 - Number Iterations:  152 - Final Residual: 9.4410649e-008
[2018/07/13 12:44:14] Electrode:    7 - Number Iterations:  152 - Final Residual: 9.633326e-008
[2018/07/13 12:44:18] Electrode:    8 - Number Iterations:  153 - Final Residual: 9.2687141e-008
[2018/07/13 12:44:21] Electrode:    9 - Number Iterations:  153 - Final Residual: 9.5058878e-008
[2018/07/13 12:44:24] Electrode:   10 - Number Iterations:  152 - Final Residual: 9.8489508e-008
[2018/07/13 12:44:28] Electrode:   11 - Number Iterations:  152 - Final Residual: 9.1003572e-008
[2018/07/13 12:44:31] Electrode:   12 - Number Iterations:  152 - Final Residual: 9.1856731e-008
[2018/07/13 12:44:34] Electrode:   13 - Number Iterations:  151 - Final Residual: 9.9502747e-008
[2018/07/13 12:44:38] Electrode:   14 - Number Iterations:  152 - Final Residual: 9.6790917e-008
[2018/07/13 12:44:41] Electrode:   15 - Number Iterations:  152 - Final Residual: 9.4380101e-008
[2018/07/13 12:44:44] Electrode:   16 - Number Iterations:  152 - Final Residual: 9.2758138e-008
[2018/07/13 12:44:48] Electrode:   17 - Number Iterations:  152 - Final Residual: 9.8547045e-008
[2018/07/13 12:44:51] Electrode:   18 - Number Iterations:  153 - Final Residual: 9.2859472e-008
[2018/07/13 12:44:55] Electrode:   19 - Number Iterations:  153 - Final Residual: 9.5577253e-008
[2018/07/13 12:44:58] Electrode:   20 - Number Iterations:  152 - Final Residual: 9.6840924e-008
[2018/07/13 12:45:01] Electrode:   21 - Number Iterations:  151 - Final Residual: 9.8775986e-008
[2018/07/13 12:45:05] Electrode:   22 - Number Iterations:  152 - Final Residual: 9.1310214e-008
[2018/07/13 12:45:08] Electrode:   23 - Number Iterations:  152 - Final Residual: 9.5105489e-008
[2018/07/13 12:45:11] Electrode:   24 - Number Iterations:  152 - Final Residual: 9.3098847e-008
[2018/07/13 12:45:15] Electrode:   25 - Number Iterations:  153 - Final Residual: 9.5832492e-008
[2018/07/13 12:45:18] Electrode:   26 - Number Iterations:  153 - Final Residual: 9.8451173e-008
[2018/07/13 12:45:21] Electrode:   27 - Number Iterations:  152 - Final Residual: 9.0980112e-008
[2018/07/13 12:45:25] Electrode:   28 - Number Iterations:  153 - Final Residual: 9.4150817e-008
[2018/07/13 12:45:28] Electrode:   29 - Number Iterations:  153 - Final Residual: 9.8598365e-008
[2018/07/13 12:45:31] Electrode:   30 - Number Iterations:  151 - Final Residual: 9.8477029e-008
[2018/07/13 12:45:35] Electrode:   31 - Number Iterations:  151 - Final Residual: 9.8008825e-008
[2018/07/13 12:45:38] Electrode:   32 - Number Iterations:  151 - Final Residual: 9.9053843e-008
[2018/07/13 12:45:41] Electrode:   33 - Number Iterations:  153 - Final Residual: 9.6800249e-008
[2018/07/13 12:45:45] Electrode:   34 - Number Iterations:  152 - Final Residual: 9.6301504e-008
[2018/07/13 12:45:48] Electrode:   35 - Number Iterations:  152 - Final Residual: 9.2018558e-008
[2018/07/13 12:45:51] Electrode:   36 - Number Iterations:  151 - Final Residual: 9.9465521e-008
[2018/07/13 12:45:55] Electrode:   37 - Number Iterations:  151 - Final Residual: 9.857927e-008
[2018/07/13 12:45:58] Electrode:   38 - Number Iterations:  154 - Final Residual: 9.711658e-008
[2018/07/13 12:46:01] Electrode:   39 - Number Iterations:  153 - Final Residual: 9.9908165e-008
[2018/07/13 12:46:05] Electrode:   40 - Number Iterations:  153 - Final Residual: 9.8483077e-008
[2018/07/13 12:46:08] Electrode:   41 - Number Iterations:  152 - Final Residual: 9.9337208e-008
[2018/07/13 12:46:11] Electrode:   42 - Number Iterations:  152 - Final Residual: 9.719228e-008
[2018/07/13 12:46:15] Electrode:   43 - Number Iterations:  154 - Final Residual: 9.5584973e-008
[2018/07/13 12:46:18] Electrode:   44 - Number Iterations:  154 - Final Residual: 9.5416375e-008
[2018/07/13 12:46:21] Electrode:   45 - Number Iterations:  155 - Final Residual: 9.6395194e-008
[2018/07/13 12:46:25] Electrode:   46 - Number Iterations:  152 - Final Residual: 9.4121136e-008
[2018/07/13 12:46:28] Electrode:   47 - Number Iterations:  154 - Final Residual: 9.5630618e-008
[2018/07/13 12:46:32] Electrode:   48 - Number Iterations:  156 - Final Residual: 9.5530112e-008
[2018/07/13 12:46:35] Electrode:   49 - Number Iterations:  151 - Final Residual: 9.8996544e-008
[2018/07/13 12:46:38] Electrode:   50 - Number Iterations:  154 - Final Residual: 9.8558469e-008
[2018/07/13 12:46:42] Electrode:   51 - Number Iterations:  152 - Final Residual: 9.1313653e-008
[2018/07/13 12:46:45] Electrode:   52 - Number Iterations:  156 - Final Residual: 9.8853899e-008
[2018/07/13 12:46:48] Electrode:   53 - Number Iterations:  152 - Final Residual: 9.2675663e-008
[2018/07/13 12:46:52] Electrode:   54 - Number Iterations:  154 - Final Residual: 9.8421855e-008
[2018/07/13 12:46:55] Electrode:   55 - Number Iterations:  151 - Final Residual: 9.986267e-008
[2018/07/13 12:46:58] Electrode:   56 - Number Iterations:  151 - Final Residual: 9.8875822e-008
[2018/07/13 12:47:02] Electrode:   57 - Number Iterations:  157 - Final Residual: 9.77743e-008
[2018/07/13 12:47:05] Electrode:   58 - Number Iterations:  151 - Final Residual: 9.9496831e-008
[2018/07/13 12:47:08] Electrode:   59 - Number Iterations:  155 - Final Residual: 9.8792686e-008
[2018/07/13 12:47:12] Electrode:   60 - Number Iterations:  154 - Final Residual: 9.8723142e-008
[2018/07/13 12:47:15] Electrode:   61 - Number Iterations:  151 - Final Residual: 9.8709923e-008
[2018/07/13 12:47:19] Electrode:   62 - Number Iterations:  158 - Final Residual: 9.7829029e-008
[2018/07/13 12:47:22] Electrode:   63 - Number Iterations:  152 - Final Residual: 9.2301498e-008
[2018/07/13 12:47:26] Electrode:   64 - Number Iterations:  159 - Final Residual: 9.8422625e-008
[2018/07/13 12:47:29] Electrode:   65 - Number Iterations:  151 - Final Residual: 9.8835151e-008
[2018/07/13 12:47:32] Electrode:   66 - Number Iterations:  155 - Final Residual: 9.8086027e-008
[2018/07/13 12:47:36] Electrode:   67 - Number Iterations:  151 - Final Residual: 9.9480713e-008
[2018/07/13 12:47:39] Electrode:   68 - Number Iterations:  156 - Final Residual: 9.8676503e-008
[2018/07/13 12:47:42] Electrode:   69 - Number Iterations:  160 - Final Residual: 9.9686167e-008
[2018/07/13 12:47:46] Electrode:   70 - Number Iterations:  152 - Final Residual: 9.1645943e-008
[2018/07/13 12:47:49] Electrode:   71 - Number Iterations:  151 - Final Residual: 9.9404646e-008
[2018/07/13 12:47:53] Electrode:   72 - Number Iterations:  157 - Final Residual: 9.7181283e-008
[2018/07/13 12:47:56] Electrode:   73 - Number Iterations:  151 - Final Residual: 9.943431e-008
[2018/07/13 12:47:59] Electrode:   74 - Number Iterations:  152 - Final Residual: 9.2390826e-008
[2018/07/13 12:48:03] Electrode:   75 - Number Iterations:  156 - Final Residual: 9.8493578e-008
[2018/07/13 12:48:06] Electrode:   76 - Number Iterations:  155 - Final Residual: 9.8229328e-008
[2018/07/13 12:48:09] Electrode:   77 - Number Iterations:  158 - Final Residual: 9.708017e-008
[2018/07/13 12:48:13] Electrode:   78 - Number Iterations:  159 - Final Residual: 9.7895023e-008
[2018/07/13 12:48:17] Electrode:   79 - Number Iterations:  152 - Final Residual: 9.2010433e-008
[2018/07/13 12:48:20] Electrode:   80 - Number Iterations:  157 - Final Residual: 9.6965235e-008
[2018/07/13 12:48:24] Electrode:   81 - Number Iterations:  156 - Final Residual: 9.8410938e-008
[2018/07/13 12:48:27] Electrode:   82 - Number Iterations:  151 - Final Residual: 9.9363361e-008
[2018/07/13 12:48:31] Electrode:   83 - Number Iterations:  160 - Final Residual: 9.9972357e-008
[2018/07/13 12:48:34] Electrode:   84 - Number Iterations:  151 - Final Residual: 9.968891e-008
[2018/07/13 12:48:37] Electrode:   85 - Number Iterations:  152 - Final Residual: 9.1941869e-008
[2018/07/13 12:48:41] Electrode:   86 - Number Iterations:  158 - Final Residual: 9.6834586e-008
[2018/07/13 12:48:44] Electrode:   87 - Number Iterations:  152 - Final Residual: 9.1679794e-008
[2018/07/13 12:48:47] Electrode:   88 - Number Iterations:  157 - Final Residual: 9.7281368e-008
[2018/07/13 12:48:51] Electrode:   89 - Number Iterations:  152 - Final Residual: 9.2381797e-008
[2018/07/13 12:48:54] Electrode:   90 - Number Iterations:  159 - Final Residual: 9.7254956e-008
[2018/07/13 12:48:58] Electrode:   91 - Number Iterations:  152 - Final Residual: 9.2355888e-008
[2018/07/13 12:49:01] Electrode:   92 - Number Iterations:  158 - Final Residual: 9.6831116e-008
[2018/07/13 12:49:05] Electrode:   93 - Number Iterations:  160 - Final Residual: 9.9714961e-008
[2018/07/13 12:49:08] Electrode:   94 - Number Iterations:  152 - Final Residual: 9.2457048e-008
[2018/07/13 12:49:12] Electrode:   95 - Number Iterations:  152 - Final Residual: 9.2740523e-008
[2018/07/13 12:49:15] Electrode:   96 - Number Iterations:  159 - Final Residual: 9.7905533e-008
[2018/07/13 12:49:18] Electrode:   97 - Number Iterations:  152 - Final Residual: 9.3414097e-008
[2018/07/13 12:49:22] Electrode:   98 - Number Iterations:  160 - Final Residual: 9.9829397e-008
[2018/07/13 12:49:22] Initial Resid=   227495.484375
[2018/07/13 12:49:54] Iteration: 1
[2018/07/13 12:49:54] Trial: 1
[2018/07/13 12:49:54] Trial Roughness Factor:       10.000000
[2018/07/13 12:49:54] Computing Trial Resid...
[2018/07/13 12:49:54] Started PCG with initial residual=    18962.591051
[2018/07/13 12:49:54]  Inner   Rel Residual      Abs Roughness
[2018/07/13 12:50:02]   1        66.374704         9.548428
[2018/07/13 12:50:10]   2        35.103636        16.757463
[2018/07/13 12:50:18]   3        23.269228        22.958107
[2018/07/13 12:50:26]   4        20.555671        25.133269
[2018/07/13 12:50:34]   5        18.960258        30.112468
[2018/07/13 12:50:42]   6        23.591335        36.388970
[2018/07/13 12:50:50]   7        14.480826        40.750865
[2018/07/13 12:50:58]   8        10.606382        45.025694
[2018/07/13 12:51:06]   9         9.033155        49.892530
[2018/07/13 12:51:13]   10         7.929322        53.285445
[2018/07/13 12:51:21]   11         6.297335        56.248584
[2018/07/13 12:51:29]   12         5.840458        58.585252
[2018/07/13 12:51:37]   13         6.604317        61.112815
[2018/07/13 12:51:45]   14         4.850181        63.820491
[2018/07/13 12:51:53]   15         3.598875        66.311474
[2018/07/13 12:51:57] Electrode:    1 - Number Iterations:  165 - Final Residual: 9.90198e-008
[2018/07/13 12:52:01] Electrode:    2 - Number Iterations:  171 - Final Residual: 9.919858e-008
[2018/07/13 12:52:05] Electrode:    3 - Number Iterations:  160 - Final Residual: 9.942773e-008
[2018/07/13 12:52:08] Electrode:    4 - Number Iterations:  159 - Final Residual: 9.8742751e-008
[2018/07/13 12:52:12] Electrode:    5 - Number Iterations:  157 - Final Residual: 9.6534988e-008
[2018/07/13 12:52:15] Electrode:    6 - Number Iterations:  157 - Final Residual: 9.9722606e-008
[2018/07/13 12:52:19] Electrode:    7 - Number Iterations:  158 - Final Residual: 9.8419713e-008
[2018/07/13 12:52:22] Electrode:    8 - Number Iterations:  160 - Final Residual: 9.9096063e-008
[2018/07/13 12:52:26] Electrode:    9 - Number Iterations:  161 - Final Residual: 9.8883963e-008
[2018/07/13 12:52:29] Electrode:   10 - Number Iterations:  159 - Final Residual: 9.8257474e-008
[2018/07/13 12:52:33] Electrode:   11 - Number Iterations:  156 - Final Residual: 9.6110769e-008
[2018/07/13 12:52:36] Electrode:   12 - Number Iterations:  156 - Final Residual: 9.9578561e-008
[2018/07/13 12:52:40] Electrode:   13 - Number Iterations:  156 - Final Residual: 9.3914558e-008
[2018/07/13 12:52:43] Electrode:   14 - Number Iterations:  158 - Final Residual: 9.8331928e-008
[2018/07/13 12:52:47] Electrode:   15 - Number Iterations:  157 - Final Residual: 9.9585966e-008
[2018/07/13 12:52:50] Electrode:   16 - Number Iterations:  157 - Final Residual: 9.6582737e-008
[2018/07/13 12:52:54] Electrode:   17 - Number Iterations:  159 - Final Residual: 9.7999533e-008
[2018/07/13 12:52:57] Electrode:   18 - Number Iterations:  160 - Final Residual: 9.9059394e-008
[2018/07/13 12:53:01] Electrode:   19 - Number Iterations:  161 - Final Residual: 9.9505445e-008
[2018/07/13 12:53:04] Electrode:   20 - Number Iterations:  158 - Final Residual: 9.7601624e-008
[2018/07/13 12:53:08] Electrode:   21 - Number Iterations:  155 - Final Residual: 9.8749477e-008
[2018/07/13 12:53:11] Electrode:   22 - Number Iterations:  156 - Final Residual: 9.9674158e-008
[2018/07/13 12:53:15] Electrode:   23 - Number Iterations:  157 - Final Residual: 9.8804462e-008
[2018/07/13 12:53:18] Electrode:   24 - Number Iterations:  157 - Final Residual: 9.5779916e-008
[2018/07/13 12:53:22] Electrode:   25 - Number Iterations:  161 - Final Residual: 9.9357462e-008
[2018/07/13 12:53:25] Electrode:   26 - Number Iterations:  162 - Final Residual: 9.849842e-008
[2018/07/13 12:53:29] Electrode:   27 - Number Iterations:  156 - Final Residual: 9.617896e-008
[2018/07/13 12:53:32] Electrode:   28 - Number Iterations:  160 - Final Residual: 9.9517276e-008
[2018/07/13 12:53:36] Electrode:   29 - Number Iterations:  162 - Final Residual: 9.9278422e-008
[2018/07/13 12:53:39] Electrode:   30 - Number Iterations:  155 - Final Residual: 9.6865749e-008
[2018/07/13 12:53:43] Electrode:   31 - Number Iterations:  155 - Final Residual: 9.6398873e-008
[2018/07/13 12:53:46] Electrode:   32 - Number Iterations:  155 - Final Residual: 9.7984134e-008
[2018/07/13 12:53:50] Electrode:   33 - Number Iterations:  161 - Final Residual: 9.9386153e-008
[2018/07/13 12:53:54] Electrode:   34 - Number Iterations:  157 - Final Residual: 9.9248209e-008
[2018/07/13 12:53:57] Electrode:   35 - Number Iterations:  156 - Final Residual: 9.9796364e-008
[2018/07/13 12:54:00] Electrode:   36 - Number Iterations:  156 - Final Residual: 9.3640395e-008
[2018/07/13 12:54:04] Electrode:   37 - Number Iterations:  155 - Final Residual: 9.7887096e-008
[2018/07/13 12:54:08] Electrode:   38 - Number Iterations:  164 - Final Residual: 9.950795e-008
[2018/07/13 12:54:11] Electrode:   39 - Number Iterations:  162 - Final Residual: 9.9578917e-008
[2018/07/13 12:54:15] Electrode:   40 - Number Iterations:  162 - Final Residual: 9.9689983e-008
[2018/07/13 12:54:18] Electrode:   41 - Number Iterations:  159 - Final Residual: 9.8789055e-008
[2018/07/13 12:54:22] Electrode:   42 - Number Iterations:  158 - Final Residual: 9.8440749e-008
[2018/07/13 12:54:25] Electrode:   43 - Number Iterations:  164 - Final Residual: 9.9321404e-008
[2018/07/13 12:54:29] Electrode:   44 - Number Iterations:  164 - Final Residual: 9.9267623e-008
[2018/07/13 12:54:33] Electrode:   45 - Number Iterations:  172 - Final Residual: 9.9571518e-008
[2018/07/13 12:54:36] Electrode:   46 - Number Iterations:  157 - Final Residual: 9.6610883e-008
[2018/07/13 12:54:40] Electrode:   47 - Number Iterations:  164 - Final Residual: 9.9698771e-008
[2018/07/13 12:54:44] Electrode:   48 - Number Iterations:  174 - Final Residual: 9.6292066e-008
[2018/07/13 12:54:47] Electrode:   49 - Number Iterations:  155 - Final Residual: 9.8980137e-008
[2018/07/13 12:54:51] Electrode:   50 - Number Iterations:  172 - Final Residual: 9.9086198e-008
[2018/07/13 12:54:55] Electrode:   51 - Number Iterations:  156 - Final Residual: 9.6058818e-008
[2018/07/13 12:54:59] Electrode:   52 - Number Iterations:  174 - Final Residual: 9.7874672e-008
[2018/07/13 12:55:02] Electrode:   53 - Number Iterations:  156 - Final Residual: 9.9379982e-008
[2018/07/13 12:55:06] Electrode:   54 - Number Iterations:  172 - Final Residual: 9.9032512e-008
[2018/07/13 12:55:09] Electrode:   55 - Number Iterations:  156 - Final Residual: 9.4629013e-008
[2018/07/13 12:55:13] Electrode:   56 - Number Iterations:  155 - Final Residual: 9.7444498e-008
[2018/07/13 12:55:17] Electrode:   57 - Number Iterations:  174 - Final Residual: 9.8789256e-008
[2018/07/13 12:55:20] Electrode:   58 - Number Iterations:  155 - Final Residual: 9.9328381e-008
[2018/07/13 12:55:24] Electrode:   59 - Number Iterations:  174 - Final Residual: 9.5723924e-008
[2018/07/13 12:55:28] Electrode:   60 - Number Iterations:  172 - Final Residual: 9.8728214e-008
[2018/07/13 12:55:31] Electrode:   61 - Number Iterations:  155 - Final Residual: 9.6404558e-008
[2018/07/13 12:55:35] Electrode:   62 - Number Iterations:  175 - Final Residual: 9.6041987e-008
[2018/07/13 12:55:39] Electrode:   63 - Number Iterations:  156 - Final Residual: 9.7455279e-008
[2018/07/13 12:55:43] Electrode:   64 - Number Iterations:  175 - Final Residual: 9.8984292e-008
[2018/07/13 12:55:46] Electrode:   65 - Number Iterations:  155 - Final Residual: 9.5753986e-008
[2018/07/13 12:55:50] Electrode:   66 - Number Iterations:  173 - Final Residual: 9.9669475e-008
[2018/07/13 12:55:53] Electrode:   67 - Number Iterations:  155 - Final Residual: 9.6154363e-008
[2018/07/13 12:55:57] Electrode:   68 - Number Iterations:  174 - Final Residual: 9.7626348e-008
[2018/07/13 12:56:01] Electrode:   69 - Number Iterations:  176 - Final Residual: 9.725453e-008
[2018/07/13 12:56:04] Electrode:   70 - Number Iterations:  155 - Final Residual: 9.7280695e-008
[2018/07/13 12:56:08] Electrode:   71 - Number Iterations:  156 - Final Residual: 9.2535016e-008
[2018/07/13 12:56:12] Electrode:   72 - Number Iterations:  174 - Final Residual: 9.9406909e-008
[2018/07/13 12:56:15] Electrode:   73 - Number Iterations:  155 - Final Residual: 9.7629781e-008
[2018/07/13 12:56:19] Electrode:   74 - Number Iterations:  156 - Final Residual: 9.5220528e-008
[2018/07/13 12:56:23] Electrode:   75 - Number Iterations:  174 - Final Residual: 9.7314357e-008
[2018/07/13 12:56:27] Electrode:   76 - Number Iterations:  173 - Final Residual: 9.9933368e-008
[2018/07/13 12:56:31] Electrode:   77 - Number Iterations:  175 - Final Residual: 9.6035912e-008
[2018/07/13 12:56:35] Electrode:   78 - Number Iterations:  175 - Final Residual: 9.9071139e-008
[2018/07/13 12:56:38] Electrode:   79 - Number Iterations:  156 - Final Residual: 9.2659277e-008
[2018/07/13 12:56:42] Electrode:   80 - Number Iterations:  174 - Final Residual: 9.9169234e-008
[2018/07/13 12:56:46] Electrode:   81 - Number Iterations:  174 - Final Residual: 9.7286537e-008
[2018/07/13 12:56:49] Electrode:   82 - Number Iterations:  155 - Final Residual: 9.6794112e-008
[2018/07/13 12:56:53] Electrode:   83 - Number Iterations:  176 - Final Residual: 9.7505922e-008
[2018/07/13 12:56:57] Electrode:   84 - Number Iterations:  155 - Final Residual: 9.5959886e-008
[2018/07/13 12:57:00] Electrode:   85 - Number Iterations:  155 - Final Residual: 9.9096939e-008
[2018/07/13 12:57:04] Electrode:   86 - Number Iterations:  175 - Final Residual: 9.5892271e-008
[2018/07/13 12:57:07] Electrode:   87 - Number Iterations:  155 - Final Residual: 9.6806331e-008
[2018/07/13 12:57:11] Electrode:   88 - Number Iterations:  174 - Final Residual: 9.9643719e-008
[2018/07/13 12:57:15] Electrode:   89 - Number Iterations:  155 - Final Residual: 9.8215367e-008
[2018/07/13 12:57:19] Electrode:   90 - Number Iterations:  175 - Final Residual: 9.9579691e-008
[2018/07/13 12:57:22] Electrode:   91 - Number Iterations:  155 - Final Residual: 9.6982802e-008
[2018/07/13 12:57:26] Electrode:   92 - Number Iterations:  175 - Final Residual: 9.698029e-008
[2018/07/13 12:57:30] Electrode:   93 - Number Iterations:  176 - Final Residual: 9.7140608e-008
[2018/07/13 12:57:33] Electrode:   94 - Number Iterations:  155 - Final Residual: 9.7013425e-008
[2018/07/13 12:57:37] Electrode:   95 - Number Iterations:  155 - Final Residual: 9.7426799e-008
[2018/07/13 12:57:40] Electrode:   96 - Number Iterations:  175 - Final Residual: 9.9856877e-008
[2018/07/13 12:57:40] New Data Resid    11248.927198
[2018/07/13 12:57:42] Iteration: 1
[2018/07/13 12:57:42] Trial: 2
[2018/07/13 12:57:42] Trial Roughness Factor:      100.000000
[2018/07/13 12:57:42] Computing Trial Resid...
[2018/07/13 12:57:42] Started PCG with initial residual=    18962.591051
[2018/07/13 12:57:42]  Inner   Rel Residual      Abs Roughness
[2018/07/13 12:57:50]   1        65.264368         4.539776
[2018/07/13 12:57:58]   2        37.900887         8.626872
[2018/07/13 12:58:06]   3        32.261934        14.423570
[2018/07/13 12:58:14]   4        21.237021        18.855071
[2018/07/13 12:58:21]   5        21.259881        20.612642
[2018/07/13 12:58:29]   6        15.978456        22.475381
[2018/07/13 12:58:37]   7        12.906254        24.552033
[2018/07/13 12:58:45]   8        15.392550        26.562105
[2018/07/13 12:58:53]   9        14.922740        28.615162
[2018/07/13 12:59:01]   10        12.003356        32.011413
[2018/07/13 12:59:09]   11        10.174739        35.294108
[2018/07/13 12:59:17]   12         8.944921        37.648182
[2018/07/13 12:59:25]   13         7.799137        39.814463
[2018/07/13 12:59:32]   14         8.205314        42.016700
[2018/07/13 12:59:40]   15         6.820434        44.182373
[2018/07/13 12:59:44] Electrode:    1 - Number Iterations:  164 - Final Residual: 9.7414672e-008
[2018/07/13 12:59:48] Electrode:    2 - Number Iterations:  171 - Final Residual: 9.8095679e-008
[2018/07/13 12:59:51] Electrode:    3 - Number Iterations:  156 - Final Residual: 9.7190557e-008
[2018/07/13 12:59:55] Electrode:    4 - Number Iterations:  155 - Final Residual: 9.9166305e-008
[2018/07/13 12:59:58] Electrode:    5 - Number Iterations:  154 - Final Residual: 9.7734321e-008
[2018/07/13 13:00:02] Electrode:    6 - Number Iterations:  154 - Final Residual: 9.9840542e-008
[2018/07/13 13:00:05] Electrode:    7 - Number Iterations:  155 - Final Residual: 9.7378458e-008
[2018/07/13 13:00:08] Electrode:    8 - Number Iterations:  156 - Final Residual: 9.7504256e-008
[2018/07/13 13:00:12] Electrode:    9 - Number Iterations:  156 - Final Residual: 9.9380899e-008
[2018/07/13 13:00:15] Electrode:   10 - Number Iterations:  155 - Final Residual: 9.8389994e-008
[2018/07/13 13:00:19] Electrode:   11 - Number Iterations:  154 - Final Residual: 9.4232596e-008
[2018/07/13 13:00:22] Electrode:   12 - Number Iterations:  154 - Final Residual: 9.6254616e-008
[2018/07/13 13:00:26] Electrode:   13 - Number Iterations:  154 - Final Residual: 9.3103071e-008
[2018/07/13 13:00:29] Electrode:   14 - Number Iterations:  155 - Final Residual: 9.6113952e-008
[2018/07/13 13:00:32] Electrode:   15 - Number Iterations:  154 - Final Residual: 9.9022498e-008
[2018/07/13 13:00:36] Electrode:   16 - Number Iterations:  154 - Final Residual: 9.6996969e-008
[2018/07/13 13:00:39] Electrode:   17 - Number Iterations:  155 - Final Residual: 9.776206e-008
[2018/07/13 13:00:43] Electrode:   18 - Number Iterations:  156 - Final Residual: 9.6614956e-008
[2018/07/13 13:00:46] Electrode:   19 - Number Iterations:  156 - Final Residual: 9.9618815e-008
[2018/07/13 13:00:50] Electrode:   20 - Number Iterations:  155 - Final Residual: 9.5618147e-008
[2018/07/13 13:00:53] Electrode:   21 - Number Iterations:  154 - Final Residual: 9.1577441e-008
[2018/07/13 13:00:56] Electrode:   22 - Number Iterations:  154 - Final Residual: 9.5794058e-008
[2018/07/13 13:01:00] Electrode:   23 - Number Iterations:  154 - Final Residual: 9.8961456e-008
[2018/07/13 13:01:03] Electrode:   24 - Number Iterations:  154 - Final Residual: 9.6727197e-008
[2018/07/13 13:01:07] Electrode:   25 - Number Iterations:  156 - Final Residual: 9.9444659e-008
[2018/07/13 13:01:10] Electrode:   26 - Number Iterations:  157 - Final Residual: 9.8536406e-008
[2018/07/13 13:01:14] Electrode:   27 - Number Iterations:  154 - Final Residual: 9.4262302e-008
[2018/07/13 13:01:17] Electrode:   28 - Number Iterations:  156 - Final Residual: 9.6946501e-008
[2018/07/13 13:01:20] Electrode:   29 - Number Iterations:  157 - Final Residual: 9.906161e-008
[2018/07/13 13:01:24] Electrode:   30 - Number Iterations:  154 - Final Residual: 9.1119644e-008
[2018/07/13 13:01:27] Electrode:   31 - Number Iterations:  154 - Final Residual: 9.1457914e-008
[2018/07/13 13:01:31] Electrode:   32 - Number Iterations:  153 - Final Residual: 9.9916177e-008
[2018/07/13 13:01:34] Electrode:   33 - Number Iterations:  157 - Final Residual: 9.6291071e-008
[2018/07/13 13:01:38] Electrode:   34 - Number Iterations:  154 - Final Residual: 9.9760586e-008
[2018/07/13 13:01:41] Electrode:   35 - Number Iterations:  154 - Final Residual: 9.5819351e-008
[2018/07/13 13:01:44] Electrode:   36 - Number Iterations:  154 - Final Residual: 9.2502997e-008
[2018/07/13 13:01:48] Electrode:   37 - Number Iterations:  154 - Final Residual: 9.1771658e-008
[2018/07/13 13:01:51] Electrode:   38 - Number Iterations:  158 - Final Residual: 9.8941602e-008
[2018/07/13 13:01:55] Electrode:   39 - Number Iterations:  157 - Final Residual: 9.8734311e-008
[2018/07/13 13:01:58] Electrode:   40 - Number Iterations:  157 - Final Residual: 9.8561917e-008
[2018/07/13 13:02:02] Electrode:   41 - Number Iterations:  155 - Final Residual: 9.9001126e-008
[2018/07/13 13:02:05] Electrode:   42 - Number Iterations:  155 - Final Residual: 9.651021e-008
[2018/07/13 13:02:09] Electrode:   43 - Number Iterations:  158 - Final Residual: 9.7421732e-008
[2018/07/13 13:02:12] Electrode:   44 - Number Iterations:  158 - Final Residual: 9.7396811e-008
[2018/07/13 13:02:16] Electrode:   45 - Number Iterations:  159 - Final Residual: 9.8328908e-008
[2018/07/13 13:02:19] Electrode:   46 - Number Iterations:  154 - Final Residual: 9.7837625e-008
[2018/07/13 13:02:23] Electrode:   47 - Number Iterations:  158 - Final Residual: 9.7860437e-008
[2018/07/13 13:02:26] Electrode:   48 - Number Iterations:  160 - Final Residual: 9.7975325e-008
[2018/07/13 13:02:30] Electrode:   49 - Number Iterations:  154 - Final Residual: 9.1006949e-008
[2018/07/13 13:02:33] Electrode:   50 - Number Iterations:  159 - Final Residual: 9.6451832e-008
[2018/07/13 13:02:37] Electrode:   51 - Number Iterations:  154 - Final Residual: 9.3944812e-008
[2018/07/13 13:02:40] Electrode:   52 - Number Iterations:  161 - Final Residual: 9.9467326e-008
[2018/07/13 13:02:44] Electrode:   53 - Number Iterations:  154 - Final Residual: 9.7113529e-008
[2018/07/13 13:02:47] Electrode:   54 - Number Iterations:  159 - Final Residual: 9.7193169e-008
[2018/07/13 13:02:50] Electrode:   55 - Number Iterations:  154 - Final Residual: 9.3002924e-008
[2018/07/13 13:02:54] Electrode:   56 - Number Iterations:  154 - Final Residual: 9.0373392e-008
[2018/07/13 13:02:58] Electrode:   57 - Number Iterations:  170 - Final Residual: 9.9041581e-008
[2018/07/13 13:03:01] Electrode:   58 - Number Iterations:  154 - Final Residual: 9.2480328e-008
[2018/07/13 13:03:05] Electrode:   59 - Number Iterations:  160 - Final Residual: 9.6882819e-008
[2018/07/13 13:03:08] Electrode:   60 - Number Iterations:  159 - Final Residual: 9.6453418e-008
[2018/07/13 13:03:11] Electrode:   61 - Number Iterations:  153 - Final Residual: 9.9147552e-008
[2018/07/13 13:03:15] Electrode:   62 - Number Iterations:  172 - Final Residual: 9.9429375e-008
[2018/07/13 13:03:19] Electrode:   63 - Number Iterations:  154 - Final Residual: 9.5405407e-008
[2018/07/13 13:03:23] Electrode:   64 - Number Iterations:  173 - Final Residual: 9.6908578e-008
[2018/07/13 13:03:26] Electrode:   65 - Number Iterations:  153 - Final Residual: 9.8826802e-008
[2018/07/13 13:03:30] Electrode:   66 - Number Iterations:  160 - Final Residual: 9.6586257e-008
[2018/07/13 13:03:33] Electrode:   67 - Number Iterations:  153 - Final Residual: 9.8618594e-008
[2018/07/13 13:03:37] Electrode:   68 - Number Iterations:  161 - Final Residual: 9.8632551e-008
[2018/07/13 13:03:40] Electrode:   69 - Number Iterations:  173 - Final Residual: 9.8924722e-008
[2018/07/13 13:03:44] Electrode:   70 - Number Iterations:  153 - Final Residual: 9.9878697e-008
[2018/07/13 13:03:47] Electrode:   71 - Number Iterations:  154 - Final Residual: 9.1981031e-008
[2018/07/13 13:03:51] Electrode:   72 - Number Iterations:  170 - Final Residual: 9.9360939e-008
[2018/07/13 13:03:54] Electrode:   73 - Number Iterations:  154 - Final Residual: 9.1447901e-008
[2018/07/13 13:03:58] Electrode:   74 - Number Iterations:  154 - Final Residual: 9.4503131e-008
[2018/07/13 13:04:01] Electrode:   75 - Number Iterations:  160 - Final Residual: 9.9899747e-008
[2018/07/13 13:04:05] Electrode:   76 - Number Iterations:  159 - Final Residual: 9.980869e-008
[2018/07/13 13:04:09] Electrode:   77 - Number Iterations:  172 - Final Residual: 9.9618763e-008
[2018/07/13 13:04:12] Electrode:   78 - Number Iterations:  173 - Final Residual: 9.6777874e-008
[2018/07/13 13:04:16] Electrode:   79 - Number Iterations:  154 - Final Residual: 9.302863e-008
[2018/07/13 13:04:20] Electrode:   80 - Number Iterations:  170 - Final Residual: 9.9273108e-008
[2018/07/13 13:04:23] Electrode:   81 - Number Iterations:  160 - Final Residual: 9.9780211e-008
[2018/07/13 13:04:26] Electrode:   82 - Number Iterations:  153 - Final Residual: 9.9408825e-008
[2018/07/13 13:04:30] Electrode:   83 - Number Iterations:  173 - Final Residual: 9.896154e-008
[2018/07/13 13:04:34] Electrode:   84 - Number Iterations:  153 - Final Residual: 9.9115623e-008
[2018/07/13 13:04:37] Electrode:   85 - Number Iterations:  154 - Final Residual: 9.2706605e-008
[2018/07/13 13:04:41] Electrode:   86 - Number Iterations:  172 - Final Residual: 9.9271985e-008
[2018/07/13 13:04:44] Electrode:   87 - Number Iterations:  153 - Final Residual: 9.9602684e-008
[2018/07/13 13:04:48] Electrode:   88 - Number Iterations:  164 - Final Residual: 9.9910767e-008
[2018/07/13 13:04:51] Electrode:   89 - Number Iterations:  153 - Final Residual: 9.9797554e-008
[2018/07/13 13:04:55] Electrode:   90 - Number Iterations:  173 - Final Residual: 9.6549305e-008
[2018/07/13 13:04:58] Electrode:   91 - Number Iterations:  154 - Final Residual: 9.1613912e-008
[2018/07/13 13:05:02] Electrode:   92 - Number Iterations:  172 - Final Residual: 9.9758891e-008
[2018/07/13 13:05:06] Electrode:   93 - Number Iterations:  173 - Final Residual: 9.8523776e-008
[2018/07/13 13:05:09] Electrode:   94 - Number Iterations:  153 - Final Residual: 9.9659824e-008
[2018/07/13 13:05:13] Electrode:   95 - Number Iterations:  153 - Final Residual: 9.9869454e-008
[2018/07/13 13:05:17] Electrode:   96 - Number Iterations:  173 - Final Residual: 9.7443817e-008
[2018/07/13 13:05:17] New Data Resid    22926.823414
[2018/07/13 13:05:17] The New Resid looks bigger
[2018/07/13 13:05:17] Old Data Resid    11248.927198
[2018/07/13 13:05:19] Completed Iteration 1
[2018/07/13 13:05:19] Computing Iteration Resid...
[2018/07/13 13:05:23] Electrode:    1 - Number Iterations:  165 - Final Residual: 9.90198e-008
[2018/07/13 13:05:27] Electrode:    2 - Number Iterations:  171 - Final Residual: 9.919858e-008
[2018/07/13 13:05:30] Electrode:    3 - Number Iterations:  160 - Final Residual: 9.942773e-008
[2018/07/13 13:05:34] Electrode:    4 - Number Iterations:  159 - Final Residual: 9.8742751e-008
[2018/07/13 13:05:37] Electrode:    5 - Number Iterations:  157 - Final Residual: 9.6534988e-008
[2018/07/13 13:05:41] Electrode:    6 - Number Iterations:  157 - Final Residual: 9.9722606e-008
[2018/07/13 13:05:44] Electrode:    7 - Number Iterations:  158 - Final Residual: 9.8419713e-008
[2018/07/13 13:05:48] Electrode:    8 - Number Iterations:  160 - Final Residual: 9.9096063e-008
[2018/07/13 13:05:52] Electrode:    9 - Number Iterations:  161 - Final Residual: 9.8883963e-008
[2018/07/13 13:05:55] Electrode:   10 - Number Iterations:  159 - Final Residual: 9.8257474e-008
[2018/07/13 13:05:59] Electrode:   11 - Number Iterations:  156 - Final Residual: 9.6110769e-008
[2018/07/13 13:06:02] Electrode:   12 - Number Iterations:  156 - Final Residual: 9.9578561e-008
[2018/07/13 13:06:06] Electrode:   13 - Number Iterations:  156 - Final Residual: 9.3914558e-008
[2018/07/13 13:06:09] Electrode:   14 - Number Iterations:  158 - Final Residual: 9.8331928e-008
[2018/07/13 13:06:13] Electrode:   15 - Number Iterations:  157 - Final Residual: 9.9585966e-008
[2018/07/13 13:06:16] Electrode:   16 - Number Iterations:  157 - Final Residual: 9.6582737e-008
[2018/07/13 13:06:20] Electrode:   17 - Number Iterations:  159 - Final Residual: 9.7999533e-008
[2018/07/13 13:06:23] Electrode:   18 - Number Iterations:  160 - Final Residual: 9.9059394e-008
[2018/07/13 13:06:27] Electrode:   19 - Number Iterations:  161 - Final Residual: 9.9505445e-008
[2018/07/13 13:06:30] Electrode:   20 - Number Iterations:  158 - Final Residual: 9.7601624e-008
[2018/07/13 13:06:34] Electrode:   21 - Number Iterations:  155 - Final Residual: 9.8749477e-008
[2018/07/13 13:06:37] Electrode:   22 - Number Iterations:  156 - Final Residual: 9.9674158e-008
[2018/07/13 13:06:41] Electrode:   23 - Number Iterations:  157 - Final Residual: 9.8804462e-008
[2018/07/13 13:06:44] Electrode:   24 - Number Iterations:  157 - Final Residual: 9.5779916e-008
[2018/07/13 13:06:48] Electrode:   25 - Number Iterations:  161 - Final Residual: 9.9357462e-008
[2018/07/13 13:06:51] Electrode:   26 - Number Iterations:  162 - Final Residual: 9.849842e-008
[2018/07/13 13:06:55] Electrode:   27 - Number Iterations:  156 - Final Residual: 9.617896e-008
[2018/07/13 13:06:58] Electrode:   28 - Number Iterations:  160 - Final Residual: 9.9517276e-008
[2018/07/13 13:07:02] Electrode:   29 - Number Iterations:  162 - Final Residual: 9.9278422e-008
[2018/07/13 13:07:05] Electrode:   30 - Number Iterations:  155 - Final Residual: 9.6865749e-008
[2018/07/13 13:07:09] Electrode:   31 - Number Iterations:  155 - Final Residual: 9.6398873e-008
[2018/07/13 13:07:12] Electrode:   32 - Number Iterations:  155 - Final Residual: 9.7984134e-008
[2018/07/13 13:07:16] Electrode:   33 - Number Iterations:  161 - Final Residual: 9.9386153e-008
[2018/07/13 13:07:19] Electrode:   34 - Number Iterations:  157 - Final Residual: 9.9248209e-008
[2018/07/13 13:07:23] Electrode:   35 - Number Iterations:  156 - Final Residual: 9.9796364e-008
[2018/07/13 13:07:26] Electrode:   36 - Number Iterations:  156 - Final Residual: 9.3640395e-008
[2018/07/13 13:07:30] Electrode:   37 - Number Iterations:  155 - Final Residual: 9.7887096e-008
[2018/07/13 13:07:33] Electrode:   38 - Number Iterations:  164 - Final Residual: 9.950795e-008
[2018/07/13 13:07:37] Electrode:   39 - Number Iterations:  162 - Final Residual: 9.9578917e-008
[2018/07/13 13:07:40] Electrode:   40 - Number Iterations:  162 - Final Residual: 9.9689983e-008
[2018/07/13 13:07:44] Electrode:   41 - Number Iterations:  159 - Final Residual: 9.8789055e-008
[2018/07/13 13:07:47] Electrode:   42 - Number Iterations:  158 - Final Residual: 9.8440749e-008
[2018/07/13 13:07:51] Electrode:   43 - Number Iterations:  164 - Final Residual: 9.9321404e-008
[2018/07/13 13:07:55] Electrode:   44 - Number Iterations:  164 - Final Residual: 9.9267623e-008
[2018/07/13 13:07:58] Electrode:   45 - Number Iterations:  172 - Final Residual: 9.9571518e-008
[2018/07/13 13:08:02] Electrode:   46 - Number Iterations:  157 - Final Residual: 9.6610883e-008
[2018/07/13 13:08:06] Electrode:   47 - Number Iterations:  164 - Final Residual: 9.9698771e-008
[2018/07/13 13:08:09] Electrode:   48 - Number Iterations:  174 - Final Residual: 9.6292066e-008
[2018/07/13 13:08:13] Electrode:   49 - Number Iterations:  155 - Final Residual: 9.8980137e-008
[2018/07/13 13:08:17] Electrode:   50 - Number Iterations:  172 - Final Residual: 9.9086198e-008
[2018/07/13 13:08:20] Electrode:   51 - Number Iterations:  156 - Final Residual: 9.6058818e-008
[2018/07/13 13:08:24] Electrode:   52 - Number Iterations:  174 - Final Residual: 9.7874672e-008
[2018/07/13 13:08:27] Electrode:   53 - Number Iterations:  156 - Final Residual: 9.9379982e-008
[2018/07/13 13:08:31] Electrode:   54 - Number Iterations:  172 - Final Residual: 9.9032512e-008
[2018/07/13 13:08:35] Electrode:   55 - Number Iterations:  156 - Final Residual: 9.4629013e-008
[2018/07/13 13:08:38] Electrode:   56 - Number Iterations:  155 - Final Residual: 9.7444498e-008
[2018/07/13 13:08:42] Electrode:   57 - Number Iterations:  174 - Final Residual: 9.8789256e-008
[2018/07/13 13:08:45] Electrode:   58 - Number Iterations:  155 - Final Residual: 9.9328381e-008
[2018/07/13 13:08:49] Electrode:   59 - Number Iterations:  174 - Final Residual: 9.5723924e-008
[2018/07/13 13:08:53] Electrode:   60 - Number Iterations:  172 - Final Residual: 9.8728214e-008
[2018/07/13 13:08:56] Electrode:   61 - Number Iterations:  155 - Final Residual: 9.6404558e-008
[2018/07/13 13:09:00] Electrode:   62 - Number Iterations:  175 - Final Residual: 9.6041987e-008
[2018/07/13 13:09:04] Electrode:   63 - Number Iterations:  156 - Final Residual: 9.7455279e-008
[2018/07/13 13:09:08] Electrode:   64 - Number Iterations:  175 - Final Residual: 9.8984292e-008
[2018/07/13 13:09:11] Electrode:   65 - Number Iterations:  155 - Final Residual: 9.5753986e-008
[2018/07/13 13:09:15] Electrode:   66 - Number Iterations:  173 - Final Residual: 9.9669475e-008
[2018/07/13 13:09:18] Electrode:   67 - Number Iterations:  155 - Final Residual: 9.6154363e-008
[2018/07/13 13:09:22] Electrode:   68 - Number Iterations:  174 - Final Residual: 9.7626348e-008
[2018/07/13 13:09:26] Electrode:   69 - Number Iterations:  176 - Final Residual: 9.725453e-008
[2018/07/13 13:09:29] Electrode:   70 - Number Iterations:  155 - Final Residual: 9.7280695e-008
[2018/07/13 13:09:33] Electrode:   71 - Number Iterations:  156 - Final Residual: 9.2535016e-008
[2018/07/13 13:09:37] Electrode:   72 - Number Iterations:  174 - Final Residual: 9.9406909e-008
[2018/07/13 13:09:40] Electrode:   73 - Number Iterations:  155 - Final Residual: 9.7629781e-008
[2018/07/13 13:09:44] Electrode:   74 - Number Iterations:  156 - Final Residual: 9.5220528e-008
[2018/07/13 13:09:47] Electrode:   75 - Number Iterations:  174 - Final Residual: 9.7314357e-008
[2018/07/13 13:09:51] Electrode:   76 - Number Iterations:  173 - Final Residual: 9.9933368e-008
[2018/07/13 13:09:55] Electrode:   77 - Number Iterations:  175 - Final Residual: 9.6035912e-008
[2018/07/13 13:09:59] Electrode:   78 - Number Iterations:  175 - Final Residual: 9.9071139e-008
[2018/07/13 13:10:02] Electrode:   79 - Number Iterations:  156 - Final Residual: 9.2659277e-008
[2018/07/13 13:10:06] Electrode:   80 - Number Iterations:  174 - Final Residual: 9.9169234e-008
[2018/07/13 13:10:10] Electrode:   81 - Number Iterations:  174 - Final Residual: 9.7286537e-008
[2018/07/13 13:10:14] Electrode:   82 - Number Iterations:  155 - Final Residual: 9.6794112e-008
[2018/07/13 13:10:18] Electrode:   83 - Number Iterations:  176 - Final Residual: 9.7505922e-008
[2018/07/13 13:10:21] Electrode:   84 - Number Iterations:  155 - Final Residual: 9.5959886e-008
[2018/07/13 13:10:25] Electrode:   85 - Number Iterations:  155 - Final Residual: 9.9096939e-008
[2018/07/13 13:10:28] Electrode:   86 - Number Iterations:  175 - Final Residual: 9.5892271e-008
[2018/07/13 13:10:32] Electrode:   87 - Number Iterations:  155 - Final Residual: 9.6806331e-008
[2018/07/13 13:10:36] Electrode:   88 - Number Iterations:  174 - Final Residual: 9.9643719e-008
[2018/07/13 13:10:39] Electrode:   89 - Number Iterations:  155 - Final Residual: 9.8215367e-008
[2018/07/13 13:10:43] Electrode:   90 - Number Iterations:  175 - Final Residual: 9.9579691e-008
[2018/07/13 13:10:47] Electrode:   91 - Number Iterations:  155 - Final Residual: 9.6982802e-008
[2018/07/13 13:10:51] Electrode:   92 - Number Iterations:  175 - Final Residual: 9.698029e-008
[2018/07/13 13:10:54] Electrode:   93 - Number Iterations:  176 - Final Residual: 9.7140608e-008
[2018/07/13 13:10:58] Electrode:   94 - Number Iterations:  155 - Final Residual: 9.7013425e-008
[2018/07/13 13:11:01] Electrode:   95 - Number Iterations:  155 - Final Residual: 9.7426799e-008
[2018/07/13 13:11:05] Electrode:   96 - Number Iterations:  175 - Final Residual: 9.9856877e-008
[2018/07/13 13:11:09] Electrode:   97 - Number Iterations:  155 - Final Residual: 9.7328041e-008
[2018/07/13 13:11:12] Electrode:   98 - Number Iterations:  176 - Final Residual: 9.78867e-008
[2018/07/13 13:11:13] Roughness Factor=       10.000000
[2018/07/13 13:11:13] Data Resid=    11248.927198
[2018/07/13 13:11:13] Reweight for next iteration: 
[2018/07/13 13:11:13]          1.294180
[2018/07/13 13:11:13]          1.137893
[2018/07/13 13:11:13]          1.047935
[2018/07/13 13:11:45] Iteration: 2
[2018/07/13 13:11:45] Trial: 1
[2018/07/13 13:11:45] Trial Roughness Factor:        1.000000
[2018/07/13 13:11:45] Computing Trial Resid...
[2018/07/13 13:11:45] Started PCG with initial residual=      315.797201
[2018/07/13 13:11:45]  Inner   Rel Residual      Abs Roughness
[2018/07/13 13:11:53]   1        24.789575         4.303873
[2018/07/13 13:12:01]   2        21.112236         5.712127
[2018/07/13 13:12:09]   3         9.082779         7.716517
[2018/07/13 13:12:17]   4        13.252968         9.367152
[2018/07/13 13:12:25]   5        10.945465        10.703197
[2018/07/13 13:12:33]   6         7.625942        12.404100
[2018/07/13 13:12:41]   7         5.541939        14.095468
[2018/07/13 13:12:49]   8         6.242488        15.911318
[2018/07/13 13:12:57]   9         4.810084        17.537223
[2018/07/13 13:13:05]   10         4.309891        19.164808
[2018/07/13 13:13:12]   11         4.467415        20.708520
[2018/07/13 13:13:20]   12         4.419532        22.350642
[2018/07/13 13:13:28]   13         3.883366        24.663382
[2018/07/13 13:13:36]   14         3.355075        26.687325
[2018/07/13 13:13:44]   15         4.096322        28.497913
[2018/07/13 13:13:49] Electrode:    1 - Number Iterations:  166 - Final Residual: 9.6684233e-008
[2018/07/13 13:13:52] Electrode:    2 - Number Iterations:  172 - Final Residual: 9.837249e-008
[2018/07/13 13:13:56] Electrode:    3 - Number Iterations:  173 - Final Residual: 9.7803534e-008
[2018/07/13 13:14:00] Electrode:    4 - Number Iterations:  172 - Final Residual: 9.9323253e-008
[2018/07/13 13:14:04] Electrode:    5 - Number Iterations:  159 - Final Residual: 9.9824616e-008
[2018/07/13 13:14:07] Electrode:    6 - Number Iterations:  161 - Final Residual: 9.8679671e-008
[2018/07/13 13:14:11] Electrode:    7 - Number Iterations:  162 - Final Residual: 9.9847813e-008
[2018/07/13 13:14:15] Electrode:    8 - Number Iterations:  173 - Final Residual: 9.7275643e-008
[2018/07/13 13:14:18] Electrode:    9 - Number Iterations:  173 - Final Residual: 9.8871733e-008
[2018/07/13 13:14:22] Electrode:   10 - Number Iterations:  172 - Final Residual: 9.76834e-008
[2018/07/13 13:14:26] Electrode:   11 - Number Iterations:  158 - Final Residual: 9.554573e-008
[2018/07/13 13:14:29] Electrode:   12 - Number Iterations:  158 - Final Residual: 9.9982949e-008
[2018/07/13 13:14:33] Electrode:   13 - Number Iterations:  157 - Final Residual: 9.7408337e-008
[2018/07/13 13:14:36] Electrode:   14 - Number Iterations:  162 - Final Residual: 9.9113389e-008
[2018/07/13 13:14:40] Electrode:   15 - Number Iterations:  161 - Final Residual: 9.81819e-008
[2018/07/13 13:14:43] Electrode:   16 - Number Iterations:  159 - Final Residual: 9.9397492e-008
[2018/07/13 13:14:47] Electrode:   17 - Number Iterations:  164 - Final Residual: 9.9916366e-008
[2018/07/13 13:14:51] Electrode:   18 - Number Iterations:  173 - Final Residual: 9.6626539e-008
[2018/07/13 13:14:55] Electrode:   19 - Number Iterations:  173 - Final Residual: 9.9312314e-008
[2018/07/13 13:14:58] Electrode:   20 - Number Iterations:  162 - Final Residual: 9.8557343e-008
[2018/07/13 13:15:02] Electrode:   21 - Number Iterations:  156 - Final Residual: 9.9581927e-008
[2018/07/13 13:15:05] Electrode:   22 - Number Iterations:  158 - Final Residual: 9.9320225e-008
[2018/07/13 13:15:09] Electrode:   23 - Number Iterations:  160 - Final Residual: 9.9922573e-008
[2018/07/13 13:15:12] Electrode:   24 - Number Iterations:  159 - Final Residual: 9.9210607e-008
[2018/07/13 13:15:16] Electrode:   25 - Number Iterations:  173 - Final Residual: 9.9238969e-008
[2018/07/13 13:15:20] Electrode:   26 - Number Iterations:  174 - Final Residual: 9.6686607e-008
[2018/07/13 13:15:23] Electrode:   27 - Number Iterations:  158 - Final Residual: 9.5476832e-008
[2018/07/13 13:15:27] Electrode:   28 - Number Iterations:  173 - Final Residual: 9.6841839e-008
[2018/07/13 13:15:31] Electrode:   29 - Number Iterations:  174 - Final Residual: 9.6550391e-008
[2018/07/13 13:15:34] Electrode:   30 - Number Iterations:  156 - Final Residual: 9.4051242e-008
[2018/07/13 13:15:38] Electrode:   31 - Number Iterations:  156 - Final Residual: 9.524925e-008
[2018/07/13 13:15:41] Electrode:   32 - Number Iterations:  156 - Final Residual: 9.3522678e-008
[2018/07/13 13:15:45] Electrode:   33 - Number Iterations:  173 - Final Residual: 9.8652095e-008
[2018/07/13 13:15:49] Electrode:   34 - Number Iterations:  160 - Final Residual: 9.9567751e-008
[2018/07/13 13:15:52] Electrode:   35 - Number Iterations:  158 - Final Residual: 9.8897292e-008
[2018/07/13 13:15:55] Electrode:   36 - Number Iterations:  157 - Final Residual: 9.7724172e-008
[2018/07/13 13:15:59] Electrode:   37 - Number Iterations:  156 - Final Residual: 9.7488742e-008
[2018/07/13 13:16:03] Electrode:   38 - Number Iterations:  174 - Final Residual: 9.8317363e-008
[2018/07/13 13:16:07] Electrode:   39 - Number Iterations:  174 - Final Residual: 9.6539132e-008
[2018/07/13 13:16:11] Electrode:   40 - Number Iterations:  174 - Final Residual: 9.6639741e-008
[2018/07/13 13:16:14] Electrode:   41 - Number Iterations:  164 - Final Residual: 9.9880394e-008
[2018/07/13 13:16:18] Electrode:   42 - Number Iterations:  162 - Final Residual: 9.911585e-008
[2018/07/13 13:16:22] Electrode:   43 - Number Iterations:  174 - Final Residual: 9.8654462e-008
[2018/07/13 13:16:26] Electrode:   44 - Number Iterations:  174 - Final Residual: 9.8008639e-008
[2018/07/13 13:16:29] Electrode:   45 - Number Iterations:  175 - Final Residual: 9.4548961e-008
[2018/07/13 13:16:33] Electrode:   46 - Number Iterations:  159 - Final Residual: 9.9383468e-008
[2018/07/13 13:16:37] Electrode:   47 - Number Iterations:  174 - Final Residual: 9.8555297e-008
[2018/07/13 13:16:41] Electrode:   48 - Number Iterations:  175 - Final Residual: 9.524761e-008
[2018/07/13 13:16:44] Electrode:   49 - Number Iterations:  157 - Final Residual: 9.4987882e-008
[2018/07/13 13:16:48] Electrode:   50 - Number Iterations:  174 - Final Residual: 9.9692374e-008
[2018/07/13 13:16:52] Electrode:   51 - Number Iterations:  158 - Final Residual: 9.6445288e-008
[2018/07/13 13:16:55] Electrode:   52 - Number Iterations:  175 - Final Residual: 9.5203907e-008
[2018/07/13 13:16:59] Electrode:   53 - Number Iterations:  158 - Final Residual: 9.914849e-008
[2018/07/13 13:17:03] Electrode:   54 - Number Iterations:  175 - Final Residual: 9.4452836e-008
[2018/07/13 13:17:06] Electrode:   55 - Number Iterations:  157 - Final Residual: 9.8196168e-008
[2018/07/13 13:17:10] Electrode:   56 - Number Iterations:  156 - Final Residual: 9.8175881e-008
[2018/07/13 13:17:13] Electrode:   57 - Number Iterations:  175 - Final Residual: 9.6721106e-008
[2018/07/13 13:17:17] Electrode:   58 - Number Iterations:  156 - Final Residual: 9.3566493e-008
[2018/07/13 13:17:21] Electrode:   59 - Number Iterations:  175 - Final Residual: 9.5277078e-008
[2018/07/13 13:17:25] Electrode:   60 - Number Iterations:  175 - Final Residual: 9.3468233e-008
[2018/07/13 13:17:28] Electrode:   61 - Number Iterations:  156 - Final Residual: 9.6014394e-008
[2018/07/13 13:17:32] Electrode:   62 - Number Iterations:  175 - Final Residual: 9.8301224e-008
[2018/07/13 13:17:35] Electrode:   63 - Number Iterations:  158 - Final Residual: 9.6491791e-008
[2018/07/13 13:17:39] Electrode:   64 - Number Iterations:  176 - Final Residual: 9.5476512e-008
[2018/07/13 13:17:43] Electrode:   65 - Number Iterations:  156 - Final Residual: 9.4049759e-008
[2018/07/13 13:17:47] Electrode:   66 - Number Iterations:  175 - Final Residual: 9.4677179e-008
[2018/07/13 13:17:50] Electrode:   67 - Number Iterations:  156 - Final Residual: 9.2543845e-008
[2018/07/13 13:17:54] Electrode:   68 - Number Iterations:  175 - Final Residual: 9.5877044e-008
[2018/07/13 13:17:58] Electrode:   69 - Number Iterations:  176 - Final Residual: 9.8050021e-008
[2018/07/13 13:18:01] Electrode:   70 - Number Iterations:  156 - Final Residual: 9.2334441e-008
[2018/07/13 13:18:05] Electrode:   71 - Number Iterations:  157 - Final Residual: 9.5350777e-008
[2018/07/13 13:18:09] Electrode:   72 - Number Iterations:  175 - Final Residual: 9.6765429e-008
[2018/07/13 13:18:12] Electrode:   73 - Number Iterations:  156 - Final Residual: 9.912617e-008
[2018/07/13 13:18:16] Electrode:   74 - Number Iterations:  157 - Final Residual: 9.7089674e-008
[2018/07/13 13:18:19] Electrode:   75 - Number Iterations:  175 - Final Residual: 9.5693171e-008
[2018/07/13 13:18:23] Electrode:   76 - Number Iterations:  175 - Final Residual: 9.4830014e-008
[2018/07/13 13:18:27] Electrode:   77 - Number Iterations:  175 - Final Residual: 9.8452653e-008
[2018/07/13 13:18:31] Electrode:   78 - Number Iterations:  176 - Final Residual: 9.5976724e-008
[2018/07/13 13:18:35] Electrode:   79 - Number Iterations:  157 - Final Residual: 9.4453299e-008
[2018/07/13 13:18:38] Electrode:   80 - Number Iterations:  175 - Final Residual: 9.675491e-008
[2018/07/13 13:18:42] Electrode:   81 - Number Iterations:  175 - Final Residual: 9.6021405e-008
[2018/07/13 13:18:46] Electrode:   82 - Number Iterations:  156 - Final Residual: 9.6937884e-008
[2018/07/13 13:18:50] Electrode:   83 - Number Iterations:  176 - Final Residual: 9.8192875e-008
[2018/07/13 13:18:53] Electrode:   84 - Number Iterations:  156 - Final Residual: 9.4868268e-008
[2018/07/13 13:18:56] Electrode:   85 - Number Iterations:  156 - Final Residual: 9.8792394e-008
[2018/07/13 13:19:00] Electrode:   86 - Number Iterations:  175 - Final Residual: 9.8500281e-008
[2018/07/13 13:19:04] Electrode:   87 - Number Iterations:  156 - Final Residual: 9.4001099e-008
[2018/07/13 13:19:08] Electrode:   88 - Number Iterations:  175 - Final Residual: 9.8015373e-008
[2018/07/13 13:19:11] Electrode:   89 - Number Iterations:  156 - Final Residual: 9.6812812e-008
[2018/07/13 13:19:15] Electrode:   90 - Number Iterations:  176 - Final Residual: 9.6187558e-008
[2018/07/13 13:19:18] Electrode:   91 - Number Iterations:  156 - Final Residual: 9.2282342e-008
[2018/07/13 13:19:22] Electrode:   92 - Number Iterations:  176 - Final Residual: 9.4753384e-008
[2018/07/13 13:19:26] Electrode:   93 - Number Iterations:  176 - Final Residual: 9.7311188e-008
[2018/07/13 13:19:30] Electrode:   94 - Number Iterations:  156 - Final Residual: 9.5764105e-008
[2018/07/13 13:19:33] Electrode:   95 - Number Iterations:  156 - Final Residual: 9.5562131e-008
[2018/07/13 13:19:37] Electrode:   96 - Number Iterations:  176 - Final Residual: 9.7331624e-008
[2018/07/13 13:19:41] Electrode:   97 - Number Iterations:  156 - Final Residual: 9.5296381e-008
[2018/07/13 13:19:44] Electrode:   98 - Number Iterations:  176 - Final Residual: 9.8608374e-008
[2018/07/13 13:19:44] New Data Resid      492.513099
[2018/07/13 13:19:47] Completed Iteration 2
[2018/07/13 13:19:47] Computing Iteration Resid...
[2018/07/13 13:19:47] Roughness Factor=        1.000000
[2018/07/13 13:19:47] Data Resid=      492.513099
[2018/07/13 13:19:47] Resistivity Inversion Completed
[2018/07/13 13:19:47] Inversion completed
[2018/07/13 13:19:47] Inversion Correctly Run
[2018/07/13 13:19:47] SAVEMESH D:\00 Research\Application of Geophysics to Study Active Fualt\ERT Data\Ban-SamBon-3D Topo1.ERTprj\InvModelOutput.vwer BOUNDS BIN 
[2018/07/13 13:19:47] Mesh Correctly Saved
[2018/07/13 13:19:47] SAVEMESH D:\00 Research\Application of Geophysics to Study Active Fualt\ERT Data\Ban-SamBon-3D Topo1.ERTprj\InvFullMeshOutput.vwer FULL TXT 
[2018/07/13 13:19:56] Mesh Correctly Saved
[2018/07/13 13:19:56] SAVECONFIGURATION D:\00 Research\Application of Geophysics to Study Active Fualt\ERT Data\Ban-SamBon-3D Topo1.ERTprj\InvDataOutput.data V1 
[2018/07/13 13:19:56] Configuration Correctly Saved
[2018/07/13 13:19:56] Script Finished
[2018/07/13 13:19:57] Complete
