# Supplementary material for: Using integrated geophysics data set to delineate Phetchabun active fault in Thailand
Source: Data Brief. 2020 Apr 22;30:105608. doi: 10.1016/j.dib.2020.105608 (PMC7200228; doi:10.1016/j.dib.2020.105608)
Supplement: Supplementary file 2 [file mmc2.zip › ERT Location 2/3D ERT/Ban-SamBon-3D Topo1.ERTprj/InvScript.txt]

SETMESSAGEPATH "D:\00 Research\Application of Geophysics to Study Active Fualt\ERT Data\Ban-SamBon-3D Topo1.ERTprj\InvLog.prg" "D:\00 Research\Application of Geophysics to Study Active Fualt\ERT Data\Ban-SamBon-3D Topo1.ERTprj\Progress.txt" "D:\00 Research\Application of Geophysics to Study Active Fualt\ERT Data\Ban-SamBon-3D Topo1.ERTprj\Abort.txt"
LOADCONFIGURATION "D:\00 Research\Application of Geophysics to Study Active Fualt\ERT Data\Ban-SamBon-3D Topo1.ERTprj\DataInput.data"
LOADMESH "D:\00 Research\Application of Geophysics to Study Active Fualt\ERT Data\Ban-SamBon-3D Topo1.ERTprj\FullMeshModelInput.vwer"
RUNINVERSION
SAVEMESH "D:\00 Research\Application of Geophysics to Study Active Fualt\ERT Data\Ban-SamBon-3D Topo1.ERTprj\InvModelOutput.vwer" BOUNDS BIN
SAVEMESH "D:\00 Research\Application of Geophysics to Study Active Fualt\ERT Data\Ban-SamBon-3D Topo1.ERTprj\InvFullMeshOutput.vwer" FULL TXT
SAVECONFIGURATION "D:\00 Research\Application of Geophysics to Study Active Fualt\ERT Data\Ban-SamBon-3D Topo1.ERTprj\InvDataOutput.data" V1
