# Supplementary material for: Using integrated geophysics data set to delineate Phetchabun active fault in Thailand
Source: Data Brief. 2020 Apr 22;30:105608. doi: 10.1016/j.dib.2020.105608 (PMC7200228; doi:10.1016/j.dib.2020.105608)
Supplement: Supplementary file 2 [file mmc2.zip › ERT Location 2/3D ERT/Ban-SamBon-3D Topo1.ERTprj/Progress.txt]

62.5% 00:21:46
