# Supplementary material for: Using integrated geophysics data set to delineate Phetchabun active fault in Thailand
Source: Data Brief. 2020 Apr 22;30:105608. doi: 10.1016/j.dib.2020.105608 (PMC7200228; doi:10.1016/j.dib.2020.105608)
Supplement: Supplementary file 3 [file mmc3.xlsx]

## Sheet: Gravity sumbon_1
SB1-20161224
dt=2016/12/24
Stn	Time	Reading	In_Ht	Elevation
BGSB1	13:26:03	4909.85	0.163	238.792
200	13:35:19	4909.95	0.162	238.363
195	13:38:07	4909.99	0.162	238.114
190	13:40:33	4910.04	0.162	237.792
185	13:43:27	4910.08	0.176	237.499
180	13:45:44	4910.13	0.164	237.196
175	13:48:45	4910.18	0.165	236.899
170	13:51:34	4910.23	0.162	236.624
165	13:55:16	4910.29	0.167	236.233
160	13:57:47	4910.32	0.163	235.976
155	14:00:22	4910.34	0.136	235.899
150	14:03:25	4910.34	0.162	235.657
145	14:06:01	4910.36	0.147	235.416
140	14:08:34	4910.38	0.151	235.287
135	14:10:56	4910.42	0.151	235.008
130	14:13:20	4910.42	0.146	234.917
125	14:16:05	4910.45	0.134	234.73
120	14:18:29	4910.49	0.128	234.571
115	14:20:56	4910.51	0.148	234.274
110	14:23:47	4910.55	0.115	234.051
105	14:26:12	4910.56	0.162	233.933
100	14:28:52	4910.58	0.139	233.721
95	14:33:09	4910.58	0.127	233.651
90	14:35:43	4910.66	0.159	233.22
85	14:38:16	4910.72	0.172	232.912
80	14:43:01	4910.76	0.144	232.673
75	14:46:54	4910.81	0.124	232.384
70	14:49:30	4910.89	0.151	231.995
65	14:52:05	4910.93	0.155	231.702
60	14:54:55	4910.99	0.152	231.317
55	14:57:22	4911.06	0.165	231.033
50	15:00:08	4911.13	0.172	230.675
45	15:02:46	4911.19	0.118	230.235
40	15:05:19	4911.29	0.166	229.855
35	15:07:34	4911.37	0.163	229.274
30	15:10:09	4911.45	0.171	228.839
25	15:13:12	4911.5	0.164	228.541
20	15:15:31	4911.56	0.161	228.209
15	15:18:05	4911.58	0.168	227.962
10	15:20:33	4911.65	0.178	227.632
5	15:23:01	4911.72	0.172	227.269
0	15:25:38	4911.84	0.176	226.592
BGSB1	15:32:13	4910.12	0.172	238.792
200	15:37:24	4910.2	0.164	238.363
205	15:40:53	4910.13	0.173	238.792
210	15:45:50	4910.06	0.163	239.197
215	15:50:49	4909.97	0.174	239.759
220	15:54:16	4909.86	0.164	240.75
225	15:57:02	4909.72	0.149	241.535
230	15:59:53	4909.56	0.171	242.417
235	16:03:10	4909.36	0.181	243.442
240	16:05:56	4909.17	0.162	244.542
245	16:08:54	4908.89	0.178	245.804
250	16:12:11	4908.64	0.179	246.648
255	16:14:52	4908.44	0.181	247.724
260	16:17:58	4908.26	0.176	248.598
265	16:20:47	4908.17	0.165	249.242
270	16:23:23	4908.07	0.185	249.745
275	16:25:48	4908.02	0.189	250.233
280	16:28:33	4907.98	0.176	250.475
285	16:31:10	4907.94	0.174	250.817
290	16:33:47	4907.9	0.184	250.996
295	16:36:30	4907.89	0.177	251.299
300	16:39:00	4907.91	0.172	251.712
305	16:41:25	4907.9	0.161	252.001
310	16:43:40	4907.89	0.171	252.201
315	16:45:59	4907.89	0.166	252.425
320	16:48:26	4907.89	0.161	252.619
325	16:51:40	4907.88	0.162	252.803
330	16:54:10	4907.9	0.166	252.925
335	16:57:00	4907.93	0.149	253.02
340	16:59:46	4907.94	0.162	253.098
345	17:02:17	4907.96	0.172	253.228
350	17:04:46	4907.96	0.157	253.349
355	17:07:27	4907.98	0.142	253.536
360	17:09:49	4907.92	0.162	253.918
365	17:12:22	4907.93	0.173	254.103
370	17:14:46	4907.91	0.172	254.427
375	17:17:15	4907.88	0.176	254.718
380	17:19:30	4907.86	0.166	254.986
385	17:22:05	4907.83	0.172	255.284
390	17:25:11	4907.75	0.171	255.77
395	17:28:12	4907.76	0.176	255.921
400	17:30:56	4907.73	0.173	256.252
405	17:33:13	4907.76	0.165	256.443
410	17:35:40	4907.8	0.172	256.469
415	17:38:17	4907.83	0.177	256.492
420	17:40:37	4907.85	0.163	256.519
425	17:43:01	4907.91	0.18	256.765
430	17:47:10	4907.93	0.164	256.941
435	17:49:59	4908.02	0.156	256.792
440	17:52:43	4908.09	0.172	256.564
445	17:55:33	4908.17	0.174	256.368
450	17:58:12	4908.39	0.162	255.543
455	18:01:48	4908.5	0.169	255.372
460	18:05:44	4908.43	0.177	255.843
465	18:08:25	4908.26	0.17	256.733
470	18:11:07	4908.28	0.174	256.775
475	18:13:54	4908.24	0.15	257.164
480	18:16:37	4908.27	0.157	257.273
485	18:20:11	4908.29	0.167	257.311
200	18:31:03	4910.39	0.182	238.363
BGSB1	18:34:30	4910.33	0.169	238.792

## Sheet: Gravity huana_2
HN-20161225
dt=2016/12/25
Stn	Time	Reading	In_Ht	Elevation
BGHN	09:30:26	4949.49	0.157	154.634
HN420	09:35:34	4949.3	0.167	154.553
HN415	09:38:06	4949.34	0.172	154.747
HN410	09:40:30	4949.4	0.176	154.752
HN405	09:43:26	4949.48	0.17	154.713
HN400	09:59:15	4949.6	0.174	154.634
HN395	10:01:46	4949.66	0.164	154.641
HN390	10:04:10	4949.7	0.172	154.714
HN385	10:06:33	4949.75	0.174	154.829
HN380	10:10:27	4949.82	0.156	154.887
HN375	10:13:06	4949.85	0.144	155.045
HN370	10:15:24	4949.88	0.158	155.176
HN365	10:18:12	4949.94	0.158	155.291
HN360	10:22:08	4950.03	0.154	155.305
HN355	10:24:56	4950.06	0.121	155.309
HN350	10:28:34	4950.18	0.189	155.206
HN345	10:31:41	4950.21	0.153	155.473
HN340	10:34:14	4950.28	0.129	155.581
HN335	10:37:15	4950.38	0.119	155.494
HN330	10:40:38	4950.42	0.119	155.71
HN325	10:46:34	4950.36	0.111	156.18
HN320	10:49:31	4950.46	0.127	156.264
HN315	10:53:39	4950.48	0.143	156.568
HN310	10:56:39	4950.56	0.121	156.216
HN305	10:59:34	4950.52	0.167	156.516
HN300	11:02:08	4950.54	0.172	156.698
HN295	11:04:58	4950.59	0.145	156.716
HN290	11:07:41	4950.6	0.156	156.855
HN285	11:10:41	4950.58	0.146	157.011
HN280	11:16:39	4950.4	0.179	157.821
HN275	11:19:50	4950.02	0.144	160
HN270	11:22:58	4950.55	0.174	157.916
HN265	11:26:12	4950.39	0.123	158.951
HN260	11:29:50	4950.4	0.171	159.185
HN255	11:32:40	4950.2	0.165	160.282
HN250	11:35:55	4949.97	0.177	161.407
HN245	11:39:20	4949.85	0.124	162.298
HN240	11:42:53	4949.68	0.119	163.118
HN235	11:45:32	4949.57	0.142	163.717
HN230	11:48:41	4949.63	0.164	163.736
HN225	11:51:30	4949.62	0.159	163.703
HN220	11:54:09	4949.66	0.172	163.79
HN215	11:56:50	4949.66	0.144	163.938
HN210	12:00:42	4949.64	0.145	164.154
HN205	12:04:13	4949.61	0.139	164.326
HN405	12:36:10	4949.77	0.165	154.713
BGHN	12:39:13	4949.85	0.174	154.634

## Sheet: Gravity huana_2-1
HN-20161228
dt=2016/12/28
Stn	Time	Reading	In_Ht	Elevation
BGHN	11:59:59	4952.91	0.179	154.634
HN420	12:05:13	4952.69	0.182	154.553
HN200	12:13:28	4952.77	0.122	164.661
HN195	12:16:21	4952.69	0.158	165.132
HN190	12:21:23	4952.66	0.158	165.459
HN185	12:24:17	4952.67	0.163	165.39
HN180	12:27:41	4952.69	0.168	165.372
HN175	12:31:35	4952.47	0.173	166.559
HN170	12:34:55	4952.39	0.158	167.149
HN165	12:37:42	4952.41	0.173	167.177
HN160	12:41:07	4952.14	0.17	168.618
HN155	12:45:10	4951.97	0.157	169.645
HN150	12:47:55	4951.88	0.153	170.301
HN145	12:50:29	4951.75	0.151	170.97
HN140	12:53:12	4951.71	0.163	171.359
HN135	12:55:30	4951.62	0.165	171.805
HN130	12:57:53	4951.52	0.163	172.419
HN125	13:00:17	4951.42	0.165	173.088
HN120	13:02:41	4951.39	0.172	173.34
HN115	13:05:01	4951.28	0.167	173.878
HN110	13:07:28	4951.22	0.173	174.309
HN105	13:09:35	4951.21	0.174	174.466
HN100	13:12:18	4951.17	0.172	174.756
HN95	13:14:35	4951.06	0.168	175.374
HN90	13:17:02	4951.06	0.163	175.421
HN85	13:19:32	4951.03	0.175	175.671
HN80	13:21:54	4950.99	0.168	175.864
HN75	13:24:42	4950.97	0.163	175.89
HN70	13:30:39	4950.94	0.168	176.055
HN65	13:33:16	4950.91	0.173	176.348
HN60	13:35:43	4950.88	0.17	176.655
HN55	13:38:12	4950.77	0.168	176.996
HN50	13:40:48	4950.69	0.17	177.425
HN45	13:43:29	4950.71	0.163	177.367
HN40	13:45:56	4950.75	0.16	177.286
HN35	13:48:35	4950.63	0.157	177.773
HN30	13:51:23	4950.76	0.175	177.338
HN25	13:53:39	4950.81	0.178	177.093
HN20	13:56:56	4950.9	0.163	177.063
HN15	14:00:31	4950.94	0.157	176.87
HN10	14:03:57	4950.95	0.178	177.004
HN5	14:06:34	4950.83	0.176	177.607
HN0	14:09:41	4950.74	0.173	177.86
HN420	14:19:48	4952.89	0.164	154.553
BGHN	14:23:21	4953.15	0.163	154.634
